# Supplementary material for: Management strategies for vaccinated animals after an outbreak of foot-and-mouth disease and the impact on return to trade
Source: PLoS One. 2019 Oct 11;14(10):e0223518. doi: 10.1371/journal.pone.0223518 (PMC6788736; doi:10.1371/journal.pone.0223518)
Supplement: S1 Table — (ZIP) [file pone.0223518.s001.zip]

Archive with 20 entries (20 files):
- vic_no_vacc_control_summary.csv
- vic_no_vacc_farm_summary.csv
- vic_vacc2live_control_summary.csv
- vic_vacc2live_farm_summary.csv
- vic_vacc2salvage_control_summary.csv
- vic_vacc2salvage_farm_summary.csv
- vic_vacc2waste_control_summary.csv
- vic_vacc2waste_farm_summary.csv
- vic_vacc_control_summary.csv
- vic_vacc_farm_summary.csv
- wa_no_vacc_control_summary.csv
- wa_no_vacc_farm_summary.csv
- wa_vacc2live_control_summary.csv
- wa_vacc2live_farm_summary.csv
- wa_vacc2salvage_control_summary.csv
- wa_vacc2salvage_farm_summary.csv
- wa_vacc2waste_control_summary.csv
- wa_vacc2waste_farm_summary.csv
- wa_vacc_control_summary.csv
- wa_vacc_farm_summary.csv
