# Supplementary material for: Management strategies for vaccinated animals after an outbreak of foot-and-mouth disease and the impact on return to trade
Source: PLoS One. 2019 Oct 11;14(10):e0223518. doi: 10.1371/journal.pone.0223518 (PMC6788736; doi:10.1371/journal.pone.0223518)
Supplement: S1 Table — (ZIP) [file pone.0223518.s001.zip › vic_no_vacc_control_summary.csv]

Run	Detect day	Detect type	Detect farm ID	Detect herd type	Num IPs	IP convergence (%)	Num RCPs	Num VPs	Vacc start day	Vacc trigger IPs	Vacc trigger pending culls	Vacc trigger area	Vacc trigger density	Day last IP	Day last cull	Day last VP	Day last RP	Last day of control	Cum juris	Control Duration	Control Duration convergence (%)	Cum convex hull (km2)	Surv cost	Cull cost	Disposal cost	Disinfect cost	Compensation cost	Vacc cost	Total control ops cost	Control Ops Cost convergence (%)	Control centre costs	Total cost of control	Post surv start	Post surv end	Post mgmt end	Post surv cost	Post lab cost	Post cull cost	Post disposal cost	Post compensation cost	Total post-mgmt cost	Days out of market	Loss of trade	TOTAL COST	Post surv clusters	Post surv clinical insp	Post surv non-vacc herds tested	Post surv vacc herds tested	Post surv non-vacc samples
1	1	farm	148204	smallholders	163	0	0	0	0	0	0	0	0	133	137	0	147	165	1	164	0	25375	2810200	290200	2639488	6855028	33088212	0	45683128	0	39360000	85043128	0	0	0	0	0	0	0	0	0	225	7200000000	7285043128	0	0	0	0	0
2	1	farm	79544	dairy	98	35	0	0	0	0	0	0	0	73	76	0	81	104	1	103	32	13049	1457175	127086	1260812	4003961	15678636	0	22527670	47	24720000	47247670	0	0	0	0	0	0	0	0	0	164	5248000000	5295247670	0	0	0	0	0
3	1	farm	148204	smallholders	72	39	0	0	0	0	0	0	0	46	49	0	54	77	1	76	36	10840	1333375	110434	963268	2936755	11889792	0	17233624	49	18240000	35473624	0	0	0	0	0	0	0	0	0	137	4384000000	4419473624	0	0	0	0	0
4	1	farm	79544	dairy	86	33	0	0	0	0	0	0	0	43	46	0	51	74	1	73	34	13835	1272225	113218	1075642	3443093	13400012	0	19304189	43	17520000	36824189	0	0	0	0	0	0	0	0	0	134	4288000000	4324824189	0	0	0	0	0
5	1	farm	148204	smallholders	74	30	0	0	0	0	0	0	0	47	51	0	61	79	1	78	30	10591	1150200	96330	883899	2897805	10906135	0	15934369	40	18720000	34654369	0	0	0	0	0	0	0	0	0	139	4448000000	4482654369	0	0	0	0	0
6	1	farm	79526	dairy	136	26	0	0	0	0	0	0	0	90	93	0	99	121	1	120	25	10891	2021700	206142	1913828	5966994	23934623	0	34043286	33	28800000	62843286	0	0	0	0	0	0	0	0	0	181	5792000000	5854843286	0	0	0	0	0
7	1	farm	26235	beef intensive	90	23	0	0	0	0	0	0	0	59	62	0	68	90	1	89	22	11085	1842450	136614	1236290	3848161	15267603	0	22331118	29	21360000	43691118	0	0	0	0	0	0	0	0	0	150	4800000000	4843691118	0	0	0	0	0
8	1	farm	79544	dairy	139	21	0	0	0	0	0	0	0	81	84	0	90	112	1	111	19	14597	1875675	197362	1872209	5717716	23370134	0	33033096	26	26640000	59673096	0	0	0	0	0	0	0	0	0	172	5504000000	5563673096	0	0	0	0	0
9	1	farm	26235	beef intensive	69	21	0	0	0	0	0	0	0	69	72	0	78	100	1	99	17	10433	1050025	86524	842409	2773172	10511814	0	15263944	25	23760000	39023944	0	0	0	0	0	0	0	0	0	160	5120000000	5159023944	0	0	0	0	0
10	1	farm	26235	beef intensive	346	39	0	0	0	0	0	0	0	188	191	0	196	219	1	218	24	23084	4767700	539596	5278853	14995362	65134967	0	90716478	43	52320000	143036478	0	0	0	0	0	0	0	0	0	279	8928000000	9071036478	0	0	0	0	0
11	1	farm	26235	beef intensive	39	39	0	0	0	0	0	0	0	28	30	0	39	58	1	57	24	10779	795850	55556	468711	1526800	5715412	0	8562329	44	13680000	22242329	0	0	0	0	0	0	0	0	0	118	3776000000	3798242329	0	0	0	0	0
12	1	farm	79526	dairy	109	36	0	0	0	0	0	0	0	101	104	0	109	132	1	131	22	18691	1531100	154810	1437617	4354496	17575157	0	25053180	41	31440000	56493180	0	0	0	0	0	0	0	0	0	192	6144000000	6200493180	0	0	0	0	0
13	1	farm	84168	pigs small	281	35	0	0	0	0	0	0	0	205	208	0	213	236	1	235	24	13199	4668500	344770	3496563	11458794	43080576	0	63049203	38	56400000	119449203	0	0	0	0	0	0	0	0	0	296	9472000000	9591449203	0	0	0	0	0
14	1	farm	148204	smallholders	233	33	0	0	0	0	0	0	0	198	201	0	207	229	1	228	24	14951	3525075	331854	3268836	9861888	40545060	0	57532714	35	54720000	112252714	0	0	0	0	0	0	0	0	0	289	9248000000	9360252714	0	0	0	0	0
15	1	farm	84168	pigs small	101	31	0	0	0	0	0	0	0	68	72	0	82	100	1	99	23	14390	1579875	160036	1292877	4066275	16181396	0	23280459	33	23760000	47040459	0	0	0	0	0	0	0	0	0	160	5120000000	5167040459	0	0	0	0	0
16	1	farm	79544	dairy	141	29	0	0	0	0	0	0	0	99	102	0	107	130	1	129	21	12503	2144700	204574	1937954	5787820	23808630	0	33883678	31	30960000	64843678	0	0	0	0	0	0	0	0	0	190	6080000000	6144843678	0	0	0	0	0
17	1	farm	84168	pigs small	234	27	0	0	0	0	0	0	0	139	142	0	148	170	1	169	20	30205	3014675	337806	3225244	9791780	40012852	0	56382358	29	40560000	96942358	0	0	0	0	0	0	0	0	0	230	7360000000	7456942358	0	0	0	0	0
18	1	farm	79544	dairy	116	26	0	0	0	0	0	0	0	84	87	0	92	115	1	114	19	10973	1860200	168062	1622185	4790730	20112847	0	28554024	28	27360000	55914024	0	0	0	0	0	0	0	0	0	175	5600000000	5655914024	0	0	0	0	0
19	1	farm	148204	smallholders	48	27	0	0	0	0	0	0	0	42	45	0	50	73	1	72	19	18051	1040325	76020	624632	2079877	7883097	0	11703950	28	17280000	28983950	0	0	0	0	0	0	0	0	0	133	4256000000	4284983950	0	0	0	0	0
20	1	farm	79526	dairy	97	26	0	0	0	0	0	0	0	55	58	0	64	86	1	85	19	20483	1256425	138056	1236010	3855951	15371806	0	21858248	27	20400000	42258248	0	0	0	0	0	0	0	0	0	146	4672000000	4714258248	0	0	0	0	0
21	1	farm	148204	smallholders	113	25	0	0	0	0	0	0	0	143	146	0	151	174	1	173	18	17576	1704975	146114	1328458	4292178	16343172	0	23814898	27	41520000	65334898	0	0	0	0	0	0	0	0	0	234	7488000000	7553334898	0	0	0	0	0
22	1	farm	79526	dairy	805	41	0	0	0	0	0	0	0	365	365	0	365	365	1	364	22	49372	10862100	981338	9952920	33402683	124324918	0	179523960	39	87360000	266883960	0	0	0	0	0	0	0	0	0	0	11648000000	11914883960	0	0	0	0	0
23	1	farm	84168	pigs small	109	40	0	0	0	0	0	0	0	114	117	0	123	145	1	144	21	15533	1632825	187366	1764371	4650514	22100856	0	30335932	38	34560000	64895932	0	0	0	0	0	0	0	0	0	205	6560000000	6624895932	0	0	0	0	0
24	1	farm	79544	dairy	84	39	0	0	0	0	0	0	0	65	68	0	73	96	1	95	20	25084	1356600	110346	1034397	3349615	12807643	0	18658601	37	22800000	41458601	0	0	0	0	0	0	0	0	0	156	4992000000	5033458601	0	0	0	0	0
25	1	farm	26235	beef intensive	246	37	0	0	0	0	0	0	0	108	112	0	122	140	2	139	20	38670	3532025	444820	3944837	10594122	49325488	0	67841293	35	63840000	131681293	0	0	0	0	0	0	0	0	0	200	6400000000	6531681293	0	0	0	0	0
26	1	farm	79526	dairy	123	36	0	0	0	0	0	0	0	124	127	0	132	155	1	154	19	22056	1687550	187806	1827590	5164646	23031346	0	31898938	34	36960000	68858938	0	0	0	0	0	0	0	0	0	215	6880000000	6948858938	0	0	0	0	0
27	1	farm	79544	dairy	129	35	0	0	0	0	0	0	0	69	72	0	77	100	1	99	18	12459	1892150	190112	1751231	5367172	21672042	0	30872707	33	23760000	54632707	0	0	0	0	0	0	0	0	0	160	5120000000	5174632707	0	0	0	0	0
28	1	farm	84168	pigs small	131	34	0	0	0	0	0	0	0	66	69	0	75	97	1	96	18	10998	1933125	181450	1683324	5180215	20761936	0	29740050	32	23040000	52780050	0	0	0	0	0	0	0	0	0	157	5024000000	5076780050	0	0	0	0	0
29	1	farm	79544	dairy	263	32	0	0	0	0	0	0	0	137	140	0	145	168	1	167	17	39773	3581375	383994	3927744	11256273	49238858	0	68388244	31	40080000	108468244	0	0	0	0	0	0	0	0	0	228	7296000000	7404468244	0	0	0	0	0
30	1	farm	84168	pigs small	172	31	0	0	0	0	0	0	0	175	178	0	183	206	1	205	17	16267	3030575	255230	2544856	6886182	31308374	0	44025217	30	49200000	93225217	0	0	0	0	0	0	0	0	0	266	8512000000	8605225217	0	0	0	0	0
31	1	farm	148204	smallholders	96	30	0	0	0	0	0	0	0	69	72	0	77	100	1	99	16	11321	1527725	148542	1356500	4011747	16901878	0	23946393	29	23760000	47706393	0	0	0	0	0	0	0	0	0	160	5120000000	5167706393	0	0	0	0	0
32	1	farm	148204	smallholders	216	29	0	0	0	0	0	0	0	107	110	0	116	138	1	137	16	12819	2553425	338618	3120921	9573668	38832420	0	54419052	28	32880000	87299052	0	0	0	0	0	0	0	0	0	198	6336000000	6423299052	0	0	0	0	0
33	1	farm	26235	beef intensive	190	28	0	0	0	0	0	0	0	100	103	0	113	131	1	130	15	12552	3065750	258702	2468192	7984552	30747088	0	44524284	27	31200000	75724284	0	0	0	0	0	0	0	0	0	191	6112000000	6187724284	0	0	0	0	0
34	1	farm	26235	beef intensive	94	28	0	0	0	0	0	0	0	68	71	0	76	99	1	98	15	31767	1666625	134222	1317280	3801423	16359474	0	23279025	27	23520000	46799025	0	0	0	0	0	0	0	0	0	159	5088000000	5134799025	0	0	0	0	0
35	1	farm	79526	dairy	87	28	0	0	0	0	0	0	0	52	55	0	60	83	1	82	15	13289	1236825	138518	1258778	3544357	15497291	0	21675769	26	19680000	41355769	0	0	0	0	0	0	0	0	0	143	4576000000	4617355769	0	0	0	0	0
36	1	farm	26235	beef intensive	118	27	0	0	0	0	0	0	0	96	99	0	104	127	1	126	15	18353	1787325	204286	1823137	4845254	22770066	0	31430067	26	30240000	61670067	0	0	0	0	0	0	0	0	0	187	5984000000	6045670067	0	0	0	0	0
37	1	farm	79526	dairy	82	27	0	0	0	0	0	0	0	47	49	0	55	77	1	76	15	18721	1349400	124344	1013094	3466461	12693108	0	18646407	26	18240000	36886407	0	0	0	0	0	0	0	0	0	137	4384000000	4420886407	0	0	0	0	0
38	1	farm	79526	dairy	142	26	0	0	0	0	0	0	0	131	134	0	140	162	1	161	14	17919	2104525	237782	1961507	6013724	24393131	0	34710669	25	38640000	73350669	0	0	0	0	0	0	0	0	0	222	7104000000	7177350669	0	0	0	0	0
39	1	farm	148204	smallholders	578	27	0	0	0	0	0	0	0	225	228	0	233	256	1	255	14	23814	6279225	813788	7524385	24498923	93794158	0	132910478	26	61200000	194110478	0	0	0	0	0	0	0	0	0	316	10112000000	10306110478	0	0	0	0	0
40	1	farm	148204	smallholders	103	27	0	0	0	0	0	0	0	62	65	0	72	93	1	92	14	19498	2086400	176838	1354975	4393446	17081106	0	25092765	25	22080000	47172765	0	0	0	0	0	0	0	0	0	153	4896000000	4943172765	0	0	0	0	0
41	1	farm	148204	smallholders	207	26	0	0	0	0	0	0	0	124	127	0	132	155	1	154	14	25915	3335650	283928	2729840	8716787	33856528	0	48922733	25	36960000	85882733	0	0	0	0	0	0	0	0	0	215	6880000000	6965882733	0	0	0	0	0
42	1	farm	79544	dairy	104	25	0	0	0	0	0	0	0	153	156	0	161	184	1	183	13	11940	1541175	143478	1381995	4245443	17177877	0	24489968	24	43920000	68409968	0	0	0	0	0	0	0	0	0	244	7808000000	7876409968	0	0	0	0	0
43	1	farm	79526	dairy	95	25	0	0	0	0	0	0	0	130	133	0	138	161	1	160	13	11625	2003500	143002	1358642	3941639	16952906	0	24399689	24	38400000	62799689	0	0	0	0	0	0	0	0	0	221	7072000000	7134799689	0	0	0	0	0
44	1	farm	84168	pigs small	77	25	0	0	0	0	0	0	0	40	43	0	49	71	2	70	13	115618	1522800	114850	999866	3162659	12579340	0	18379515	24	27840000	46219515	0	0	0	0	0	0	0	0	0	131	4192000000	4238219515	0	0	0	0	0
45	1	farm	148204	smallholders	104	25	0	0	0	0	0	0	0	89	92	0	97	120	1	119	13	10640	2030900	150232	1545401	4292184	19346759	0	27365476	24	28560000	55925476	0	0	0	0	0	0	0	0	0	180	5760000000	5815925476	0	0	0	0	0
46	1	farm	84168	pigs small	85	24	0	0	0	0	0	0	0	38	41	0	47	69	1	68	13	10661	1342175	143532	1429798	3443092	17746488	0	24105085	23	16320000	40425085	0	0	0	0	0	0	0	0	0	129	4128000000	4168425085	0	0	0	0	0
47	1	farm	84168	pigs small	231	24	0	0	0	0	0	0	0	104	107	0	113	135	1	134	13	21271	3233900	380168	3681596	10118957	45932494	0	63347115	23	32160000	95507115	0	0	0	0	0	0	0	0	0	195	6240000000	6335507115	0	0	0	0	0
48	1	farm	79544	dairy	96	24	0	0	0	0	0	0	0	151	154	0	159	182	1	181	12	15393	1527225	129922	1208542	4019537	14918968	0	21804194	22	43440000	65244194	0	0	0	0	0	0	0	0	0	242	7744000000	7809244194	0	0	0	0	0
49	1	farm	84168	pigs small	143	23	0	0	0	0	0	0	0	64	68	0	78	96	1	95	12	22813	1718025	468394	4803970	5943619	61096221	0	74030230	22	22800000	96830230	0	0	0	0	0	0	0	0	0	156	4992000000	5088830230	0	0	0	0	0
50	1	farm	148204	smallholders	123	23	0	0	0	0	0	0	0	81	84	0	89	112	1	111	12	12160	1953600	176070	1743782	4775151	21571418	0	30220020	22	26640000	56860020	0	0	0	0	0	0	0	0	0	172	5504000000	5560860020	0	0	0	0	0
51	1	farm	26235	beef intensive	153	22	0	0	0	0	0	0	0	84	87	0	93	115	1	114	12	29557	1901900	213902	2061832	6029309	25619298	0	35826242	21	27360000	63186242	0	0	0	0	0	0	0	0	0	175	5600000000	5663186242	0	0	0	0	0
52	1	farm	26235	beef intensive	169	22	0	0	0	0	0	0	0	114	117	0	122	145	1	144	12	21085	2866900	272190	2625190	7174410	32717248	0	45655938	21	34560000	80215938	0	0	0	0	0	0	0	0	0	205	6560000000	6640215938	0	0	0	0	0
53	1	farm	79526	dairy	251	21	0	0	0	0	0	0	0	143	147	0	157	175	1	174	11	27503	2986975	346950	3332603	10734347	41330532	0	58731407	20	41760000	100491407	0	0	0	0	0	0	0	0	0	235	7520000000	7620491407	0	0	0	0	0
54	1	farm	84168	pigs small	153	21	0	0	0	0	0	0	0	197	200	0	205	228	1	227	11	11776	2586150	230794	2228440	6333109	27572256	0	38950749	20	54480000	93430749	0	0	0	0	0	0	0	0	0	288	9216000000	9309430749	0	0	0	0	0
55	1	farm	79544	dairy	557	21	0	0	0	0	0	0	0	188	191	0	196	219	1	218	11	37114	5594625	819518	7863248	23221379	96466181	0	133964951	20	52320000	186284951	0	0	0	0	0	0	0	0	0	279	8928000000	9114284951	0	0	0	0	0
56	1	farm	84168	pigs small	1989	36	0	0	0	0	0	0	0	365	363	0	364	365	1	364	12	54610	13543175	2931742	28099436	83171695	349777338	0	477523386	35	87360000	564883386	0	0	0	0	0	0	0	0	0	0	11648000000	12212883386	0	0	0	0	0
57	1	farm	84168	pigs small	101	36	0	0	0	0	0	0	0	57	60	0	65	88	1	87	12	10665	1442525	154866	1470224	4035119	18403247	0	25505981	35	20880000	46385981	0	0	0	0	0	0	0	0	0	148	4736000000	4782385981	0	0	0	0	0
58	1	farm	26235	beef intensive	294	35	0	0	0	0	0	0	0	105	109	0	119	137	1	136	12	19077	3364275	446020	4168796	12097555	51215986	0	71292631	34	32640000	103932631	0	0	0	0	0	0	0	0	0	197	6304000000	6407932631	0	0	0	0	0
59	1	farm	26235	beef intensive	287	34	0	0	0	0	0	0	0	115	118	0	123	146	1	145	12	22546	3514925	403704	4210400	11817128	51946144	0	71892301	33	34800000	106692301	0	0	0	0	0	0	0	0	0	206	6592000000	6698692301	0	0	0	0	0
60	1	farm	26235	beef intensive	145	34	0	0	0	0	0	0	0	141	145	0	155	173	1	172	11	22969	2044375	210598	2041506	5974784	25544332	0	35815594	33	41280000	77095594	0	0	0	0	0	0	0	0	0	233	7456000000	7533095594	0	0	0	0	0
61	1	farm	79544	dairy	70	34	0	0	0	0	0	0	0	64	67	0	73	95	1	94	11	13185	1368950	101510	924390	2812118	11439470	0	16646438	33	22560000	39206438	0	0	0	0	0	0	0	0	0	155	4960000000	4999206438	0	0	0	0	0
62	1	farm	79544	dairy	85	34	0	0	0	0	0	0	0	40	43	0	48	71	1	70	11	10809	1261475	116356	1074650	3404141	13183940	0	19040562	33	16800000	35840562	0	0	0	0	0	0	0	0	0	131	4192000000	4227840562	0	0	0	0	0
63	1	farm	79544	dairy	136	33	0	0	0	0	0	0	0	144	147	0	152	175	1	174	11	15725	2367175	228664	2047244	5624235	25757960	0	36025277	32	41760000	77785277	0	0	0	0	0	0	0	0	0	235	7520000000	7597785277	0	0	0	0	0
64	1	farm	148204	smallholders	117	33	0	0	0	0	0	0	0	136	139	0	144	167	1	166	11	14773	1773825	181454	1669988	4751779	20776669	0	29153715	32	39840000	68993715	0	0	0	0	0	0	0	0	0	227	7264000000	7332993715	0	0	0	0	0
65	1	farm	79544	dairy	80	33	0	0	0	0	0	0	0	65	68	0	73	96	1	95	11	11727	1496500	104512	1000271	3123707	12102378	0	17827368	32	22800000	40627368	0	0	0	0	0	0	0	0	0	156	4992000000	5032627368	0	0	0	0	0
66	1	farm	148204	smallholders	157	32	0	0	0	0	0	0	0	130	133	0	140	161	1	160	11	17574	2632150	269178	2560910	6855032	32200384	0	44517654	31	38400000	82917654	0	0	0	0	0	0	0	0	0	221	7072000000	7154917654	0	0	0	0	0
67	1	farm	84168	pigs small	58	32	0	0	0	0	0	0	0	43	46	0	51	74	1	73	11	12277	1069800	67440	641992	2173352	7822522	0	11775106	31	17520000	29295106	0	0	0	0	0	0	0	0	0	134	4288000000	4317295106	0	0	0	0	0
68	1	farm	79544	dairy	51	32	0	0	0	0	0	0	0	40	43	0	48	71	1	70	11	10628	854000	75426	718754	2001978	8856950	0	12507108	31	16800000	29307108	0	0	0	0	0	0	0	0	0	131	4192000000	4221307108	0	0	0	0	0
69	1	farm	26235	beef intensive	184	32	0	0	0	0	0	0	0	73	76	0	83	104	1	103	11	22532	2490025	292114	2767597	7719691	34329030	0	47598457	31	24720000	72318457	0	0	0	0	0	0	0	0	0	164	5248000000	5320318457	0	0	0	0	0
70	1	farm	79544	dairy	166	31	0	0	0	0	0	0	0	132	135	0	144	163	1	162	10	12000	2919200	265528	2549174	6816078	31632538	0	44182518	30	38880000	83062518	0	0	0	0	0	0	0	0	0	223	7136000000	7219062518	0	0	0	0	0
71	1	farm	79544	dairy	156	31	0	0	0	0	0	0	0	66	70	0	80	98	1	97	10	18013	2107875	262078	2246294	6668070	28032672	0	39316990	30	23280000	62596990	0	0	0	0	0	0	0	0	0	158	5056000000	5118596990	0	0	0	0	0
72	1	farm	79526	dairy	125	31	0	0	0	0	0	0	0	76	79	0	84	107	1	106	10	25766	2046225	192472	1647778	5265906	20641402	0	29793784	30	25440000	55233784	0	0	0	0	0	0	0	0	0	167	5344000000	5399233784	0	0	0	0	0
73	1	farm	79544	dairy	208	30	0	0	0	0	0	0	0	143	146	0	153	174	1	173	10	24688	3148600	305888	2880958	8740158	35748119	0	50823724	29	41520000	92343724	0	0	0	0	0	0	0	0	0	234	7488000000	7580343724	0	0	0	0	0
74	1	farm	148204	smallholders	139	30	0	0	0	0	0	0	0	143	146	0	151	174	1	173	10	34180	2170100	178872	1701047	5569708	21019428	0	30639155	29	41520000	72159155	0	0	0	0	0	0	0	0	0	234	7488000000	7560159155	0	0	0	0	0
75	1	farm	79526	dairy	91	30	0	0	0	0	0	0	0	46	48	0	50	76	1	75	10	10663	1378925	114934	1083020	3536569	13274263	0	19387710	29	18000000	37387710	0	0	0	0	0	0	0	0	0	136	4352000000	4389387710	0	0	0	0	0
76	1	farm	79526	dairy	51	30	0	0	0	0	0	0	0	30	33	0	39	61	1	60	10	12496	912225	94208	759008	2064297	9515641	0	13345379	29	14400000	27745379	0	0	0	0	0	0	0	0	0	121	3872000000	3899745379	0	0	0	0	0
77	1	farm	26235	beef intensive	107	30	0	0	0	0	0	0	0	77	80	0	86	108	1	107	10	12911	1635550	172926	1654034	4603774	20684510	0	28750794	29	25680000	54430794	0	0	0	0	0	0	0	0	0	168	5376000000	5430430794	0	0	0	0	0
78	1	farm	79544	dairy	160	29	0	0	0	0	0	0	0	65	68	0	75	96	1	95	10	15179	2147275	252004	2525663	6527854	31343189	0	42795985	28	22800000	65595985	0	0	0	0	0	0	0	0	0	156	4992000000	5057595985	0	0	0	0	0
79	1	farm	79526	dairy	105	29	0	0	0	0	0	0	0	77	79	0	85	107	1	106	10	12439	1841400	135594	1259570	4222075	15606284	0	23064923	28	25440000	48504923	0	0	0	0	0	0	0	0	0	167	5344000000	5392504923	0	0	0	0	0
80	1	farm	79544	dairy	111	29	0	0	0	0	0	0	0	64	67	0	75	95	1	94	10	13361	2099400	152438	1510796	4494716	18685432	0	26942782	28	22560000	49502782	0	0	0	0	0	0	0	0	0	155	4960000000	5009502782	0	0	0	0	0
81	1	farm	79544	dairy	92	29	0	0	0	0	0	0	0	50	52	0	58	80	1	79	10	10861	1194925	129040	1219012	3684579	15056670	0	21284226	28	18960000	40244226	0	0	0	0	0	0	0	0	0	140	4480000000	4520244226	0	0	0	0	0
82	1	farm	79526	dairy	110	29	0	0	0	0	0	0	0	78	81	0	87	109	2	108	10	33371	1737775	165778	1427627	4455760	17563683	0	25350623	28	47280000	72630623	0	0	0	0	0	0	0	0	0	169	5408000000	5480630623	0	0	0	0	0
83	1	farm	26235	beef intensive	65	28	0	0	0	0	0	0	0	51	54	0	59	82	1	81	10	10552	1310250	94576	906318	2594004	11187690	0	16092838	28	19440000	35532838	0	0	0	0	0	0	0	0	0	142	4544000000	4579532838	0	0	0	0	0
84	1	farm	26235	beef intensive	154	28	0	0	0	0	0	0	0	136	139	0	144	167	1	166	9	24218	2693975	250898	2078539	6621325	25693222	0	37337958	27	39840000	77177958	0	0	0	0	0	0	0	0	0	227	7264000000	7341177958	0	0	0	0	0
85	1	farm	84168	pigs small	97	28	0	0	0	0	0	0	0	68	71	0	76	99	1	98	9	12504	1733125	146184	1373834	3785842	16865118	0	23904104	27	23520000	47424104	0	0	0	0	0	0	0	0	0	159	5088000000	5135424104	0	0	0	0	0
86	1	farm	79526	dairy	98	28	0	0	0	0	0	0	0	77	80	0	85	108	1	107	9	11482	1786525	136940	1320412	4237655	16466632	0	23948165	27	25680000	49628165	0	0	0	0	0	0	0	0	0	168	5376000000	5425628165	0	0	0	0	0
87	1	farm	26235	beef intensive	1035	28	0	0	0	0	0	0	0	249	252	0	261	280	1	279	9	30245	9399225	1537172	15358833	44191546	190797216	0	261283992	27	66960000	328243992	0	0	0	0	0	0	0	0	0	340	10880000000	11208243992	0	0	0	0	0
88	1	farm	26235	beef intensive	95	28	0	0	0	0	0	0	0	56	59	0	65	87	1	86	9	12003	1528750	139658	1296356	4042908	16100276	0	23107948	27	20640000	43747948	0	0	0	0	0	0	0	0	0	147	4704000000	4747747948	0	0	0	0	0
89	1	farm	26235	beef intensive	153	28	0	0	0	0	0	0	0	95	98	0	103	126	1	125	9	13494	2061525	224238	2188714	6294162	26946104	0	37714744	27	30000000	67714744	0	0	0	0	0	0	0	0	0	186	5952000000	6019714744	0	0	0	0	0
90	1	farm	79544	dairy	113	27	0	0	0	0	0	0	0	68	71	0	76	99	1	98	9	11905	1724150	185540	1576292	4642720	19658926	0	27787628	27	23520000	51307628	0	0	0	0	0	0	0	0	0	159	5088000000	5139307628	0	0	0	0	0
91	1	farm	79526	dairy	450	27	0	0	0	0	0	0	0	228	231	0	236	259	1	258	9	35833	5258125	647946	6129243	18952577	75967120	0	106955011	26	61920000	168875011	0	0	0	0	0	0	0	0	0	319	10208000000	10376875011	0	0	0	0	0
92	1	farm	79544	dairy	106	27	0	0	0	0	0	0	0	54	56	0	61	84	1	83	9	15839	1458225	161054	1541164	4518090	19298923	0	26977456	26	19920000	46897456	0	0	0	0	0	0	0	0	0	144	4608000000	4654897456	0	0	0	0	0
93	1	farm	84168	pigs small	113	27	0	0	0	0	0	0	0	118	121	0	127	149	1	148	9	13163	2047525	165870	1522840	4642725	19010134	0	27389094	26	35520000	62909094	0	0	0	0	0	0	0	0	0	209	6688000000	6750909094	0	0	0	0	0
94	1	farm	79526	dairy	83	26	0	0	0	0	0	0	0	42	45	0	50	73	1	72	9	11809	1498425	122294	1182193	3427516	14724432	0	20954859	26	17280000	38234859	0	0	0	0	0	0	0	0	0	133	4256000000	4294234859	0	0	0	0	0
95	1	farm	79526	dairy	603	26	0	0	0	0	0	0	0	179	182	0	187	210	1	209	9	18963	6407575	848140	8686490	24950736	107807938	0	148700879	25	50160000	198860879	0	0	0	0	0	0	0	0	0	270	8640000000	8838860879	0	0	0	0	0
96	1	farm	79544	dairy	73	26	0	0	0	0	0	0	0	57	59	0	61	87	1	86	9	12582	917950	91142	870208	2773167	10710586	0	15363053	25	20640000	36003053	0	0	0	0	0	0	0	0	0	147	4704000000	4740003053	0	0	0	0	0
97	1	farm	79544	dairy	236	26	0	0	0	0	0	0	0	109	112	0	117	140	1	139	9	12614	2900750	387060	3821418	10204645	47777916	0	65091789	25	33360000	98451789	0	0	0	0	0	0	0	0	0	200	6400000000	6498451789	0	0	0	0	0
98	1	farm	79544	dairy	124	25	0	0	0	0	0	0	0	99	102	0	108	130	1	129	9	20578	1934425	169880	1648793	5071163	20565538	0	29389800	25	30960000	60349800	0	0	0	0	0	0	0	0	0	190	6080000000	6140349800	0	0	0	0	0
99	1	farm	79544	dairy	120	25	0	0	0	0	0	0	0	69	72	0	77	100	1	99	9	16236	1725900	184342	1613002	4993262	20119220	0	28635727	25	23760000	52395727	0	0	0	0	0	0	0	0	0	160	5120000000	5172395727	0	0	0	0	0
100	1	farm	84168	pigs small	134	25	0	0	0	0	0	0	0	81	84	0	90	112	1	111	9	10685	1871600	179916	1778328	5561920	21868352	0	31260116	25	26640000	57900116	0	0	0	0	0	0	0	0	0	172	5504000000	5561900116	0	0	0	0	0
101	1	farm	84168	pigs small	345	25	0	0	0	0	0	0	0	123	126	0	133	154	1	153	9	82442	4179125	492374	4807328	14559140	59862684	0	83900651	24	36720000	120620651	0	0	0	0	0	0	0	0	0	214	6848000000	6968620651	0	0	0	0	0
102	1	farm	79526	dairy	130	25	0	0	0	0	0	0	0	69	73	0	83	101	1	100	9	29011	2304425	210392	1855876	5476233	23133820	0	32980746	24	24000000	56980746	0	0	0	0	0	0	0	0	0	161	5152000000	5208980746	0	0	0	0	0
103	1	farm	84168	pigs small	125	24	0	0	0	0	0	0	0	61	64	0	69	92	1	91	9	12227	1694525	161762	1618513	5008843	20002472	0	28486115	24	21840000	50326115	0	0	0	0	0	0	0	0	0	152	4864000000	4914326115	0	0	0	0	0
104	1	farm	79526	dairy	96	24	0	0	0	0	0	0	0	58	61	0	66	89	1	88	8	13345	1781325	125572	1115440	3793633	13852189	0	20668159	24	21120000	41788159	0	0	0	0	0	0	0	0	0	149	4768000000	4809788159	0	0	0	0	0
105	1	farm	79544	dairy	133	24	0	0	0	0	0	0	0	100	103	0	109	131	1	130	8	12930	2151600	227706	2191820	5491812	27455124	0	37518061	24	31200000	68718061	0	0	0	0	0	0	0	0	0	191	6112000000	6180718061	0	0	0	0	0
106	1	farm	148204	smallholders	123	24	0	0	0	0	0	0	0	69	72	0	77	100	1	99	8	14779	1890025	201414	1858329	5273697	23109414	0	32332879	23	23760000	56092879	0	0	0	0	0	0	0	0	0	160	5120000000	5176092879	0	0	0	0	0
107	1	farm	84168	pigs small	171	24	0	0	0	0	0	0	0	200	203	0	209	231	1	230	8	20804	2972825	258442	2612968	7228941	32643101	0	45716277	23	55200000	100916277	0	0	0	0	0	0	0	0	0	291	9312000000	9412916277	0	0	0	0	0
108	1	farm	148204	smallholders	296	23	0	0	0	0	0	0	0	159	162	0	168	190	1	189	8	19417	4762425	513152	4957076	12931068	61279893	0	84443614	23	45360000	129803614	0	0	0	0	0	0	0	0	0	250	8000000000	8129803614	0	0	0	0	0
109	1	farm	148204	smallholders	61	23	0	0	0	0	0	0	0	45	48	0	56	76	1	75	8	13403	1055325	93846	874294	2516104	10812033	0	15351602	23	18000000	33351602	0	0	0	0	0	0	0	0	0	136	4352000000	4385351602	0	0	0	0	0
110	1	farm	84168	pigs small	189	23	0	0	0	0	0	0	0	82	85	0	91	113	1	112	8	47079	3022975	265290	2589759	7766434	32291828	0	45936286	23	26880000	72816286	0	0	0	0	0	0	0	0	0	173	5536000000	5608816286	0	0	0	0	0
111	1	farm	79544	dairy	136	23	0	0	0	0	0	0	0	68	71	0	77	99	1	98	8	23156	1907450	206440	1823407	5608656	22871372	0	32417324	22	23520000	55937324	0	0	0	0	0	0	0	0	0	159	5088000000	5143937324	0	0	0	0	0
112	1	farm	84168	pigs small	207	23	0	0	0	0	0	0	0	149	153	0	163	181	1	180	8	15622	3446775	306148	2948692	8763529	36747962	0	52213106	22	43200000	95413106	0	0	0	0	0	0	0	0	0	241	7712000000	7807413106	0	0	0	0	0
113	1	farm	148204	smallholders	361	22	0	0	0	0	0	0	0	361	364	0	365	365	1	364	8	21119	6080725	578710	5609360	15034307	69121243	0	96424345	22	87360000	183784345	0	0	0	0	0	0	0	0	0	0	11648000000	11831784345	0	0	0	0	0
114	1	farm	79526	dairy	166	22	0	0	0	0	0	0	0	92	95	0	100	123	1	122	8	18829	2630400	244998	2373914	6901765	29527616	0	41678693	22	29280000	70958693	0	0	0	0	0	0	0	0	0	183	5856000000	5926958693	0	0	0	0	0
115	1	farm	26235	beef intensive	145	22	0	0	0	0	0	0	0	72	75	0	80	103	1	102	8	14387	2095225	262426	2375125	6052674	29694290	0	40479740	22	24480000	64959740	0	0	0	0	0	0	0	0	0	163	5216000000	5280959740	0	0	0	0	0
116	1	farm	84168	pigs small	112	22	0	0	0	0	0	0	0	119	123	0	133	151	1	150	8	14466	2137525	181478	1740539	4814099	21729158	0	30602799	21	36000000	66602799	0	0	0	0	0	0	0	0	0	211	6752000000	6818602799	0	0	0	0	0
117	1	farm	26235	beef intensive	91	22	0	0	0	0	0	0	0	54	57	0	62	85	1	84	8	17630	1456850	117412	1145781	3559935	13950668	0	20230646	21	20160000	40390646	0	0	0	0	0	0	0	0	0	145	4640000000	4680390646	0	0	0	0	0
118	1	farm	26235	beef intensive	336	22	0	0	0	0	0	0	0	234	237	0	242	265	1	264	8	18466	4884100	548128	5461279	14496824	67802866	0	93193197	21	63360000	156553197	0	0	0	0	0	0	0	0	0	325	10400000000	10556553197	0	0	0	0	0
119	1	farm	79544	dairy	2158	26	0	0	0	0	0	0	0	365	365	0	365	365	2	364	9	54826	13692250	3000346	29068088	89029619	360420026	0	495210328	24	130080000	625290328	0	0	0	0	0	0	0	0	0	0	11648000000	12273290328	0	0	0	0	0
120	1	farm	148204	smallholders	72	25	0	0	0	0	0	0	0	51	54	0	63	82	1	81	9	12001	1208225	108012	960687	2967916	12001918	0	17246758	24	19440000	36686758	0	0	0	0	0	0	0	0	0	142	4544000000	4580686758	0	0	0	0	0
121	1	farm	79526	dairy	107	25	0	0	0	0	0	0	0	53	56	0	61	84	1	83	8	12204	1597650	135548	1266919	4128594	15641356	0	22770066	24	19920000	42690066	0	0	0	0	0	0	0	0	0	144	4608000000	4650690066	0	0	0	0	0
122	1	farm	79526	dairy	138	25	0	0	0	0	0	0	0	121	124	0	129	152	1	151	8	24730	2506325	212200	2126988	5795610	26389006	0	37030130	24	36240000	73270130	0	0	0	0	0	0	0	0	0	212	6784000000	6857270130	0	0	0	0	0
123	1	farm	79526	dairy	171	25	0	0	0	0	0	0	0	85	88	0	95	116	1	115	8	15949	2870900	244998	2384026	6956297	29692808	0	42149028	24	27600000	69749028	0	0	0	0	0	0	0	0	0	176	5632000000	5701749028	0	0	0	0	0
124	1	farm	79526	dairy	284	25	0	0	0	0	0	0	0	186	189	0	199	217	1	216	8	30207	4083075	386220	3634726	12237787	45436242	0	65778051	24	51840000	117618051	0	0	0	0	0	0	0	0	0	277	8864000000	8981618051	0	0	0	0	0
125	1	farm	79544	dairy	91	25	0	0	0	0	0	0	0	44	47	0	52	75	1	74	8	15470	1275275	125560	1220389	3552146	14889330	0	21062700	24	17760000	38822700	0	0	0	0	0	0	0	0	0	135	4320000000	4358822700	0	0	0	0	0
126	1	farm	26235	beef intensive	174	24	0	0	0	0	0	0	0	84	87	0	92	115	1	114	8	22055	2277375	284834	2578565	7213356	31965710	0	44319840	24	27360000	71679840	0	0	0	0	0	0	0	0	0	175	5600000000	5671679840	0	0	0	0	0
127	1	farm	26235	beef intensive	288	24	0	0	0	0	0	0	0	161	164	0	169	192	1	191	8	22242	4150725	425598	4088374	12081984	51279720	0	72026401	23	45840000	117866401	0	0	0	0	0	0	0	0	0	252	8064000000	8181866401	0	0	0	0	0
128	1	farm	79544	dairy	74	24	0	0	0	0	0	0	0	43	45	0	54	73	1	72	8	10465	1107500	97708	920264	2999074	11412708	0	16537254	23	17280000	33817254	0	0	0	0	0	0	0	0	0	133	4256000000	4289817254	0	0	0	0	0
129	1	farm	26235	beef intensive	81	24	0	0	0	0	0	0	0	42	45	0	51	73	1	72	8	13427	1218350	121972	1125133	3435300	13922167	0	19822922	23	17280000	37102922	0	0	0	0	0	0	0	0	0	133	4256000000	4293102922	0	0	0	0	0
130	1	farm	148204	smallholders	93	24	0	0	0	0	0	0	0	55	58	0	63	86	1	85	8	15481	1336875	146638	1344656	3793631	16748624	0	23370424	23	20400000	43770424	0	0	0	0	0	0	0	0	0	146	4672000000	4715770424	0	0	0	0	0
131	1	farm	79526	dairy	120	24	0	0	0	0	0	0	0	144	147	0	152	175	1	174	8	10433	1889200	169982	1691494	5008842	20933578	0	29693096	23	41760000	71453096	0	0	0	0	0	0	0	0	0	235	7520000000	7591453096	0	0	0	0	0
132	1	farm	26235	beef intensive	81	24	0	0	0	0	0	0	0	48	51	0	56	79	1	78	8	10905	1260750	105912	978102	3209395	12026435	0	17580594	23	18720000	36300594	0	0	0	0	0	0	0	0	0	139	4448000000	4484300594	0	0	0	0	0
133	1	farm	79544	dairy	553	24	0	0	0	0	0	0	0	365	365	0	365	365	1	364	8	41270	8033075	682626	6880673	22419039	85155661	0	123171074	23	87360000	210531074	0	0	0	0	0	0	0	0	0	0	11648000000	11858531074	0	0	0	0	0
134	1	farm	79544	dairy	92	23	0	0	0	0	0	0	0	50	53	0	58	81	1	80	8	12127	1335550	155586	1493458	3809212	18412832	0	25206638	23	19200000	44406638	0	0	0	0	0	0	0	0	0	141	4512000000	4556406638	0	0	0	0	0
135	1	farm	79544	dairy	101	23	0	0	0	0	0	0	0	97	101	0	111	129	1	128	8	17311	1800675	180074	1621246	4214281	20125526	0	27941802	22	30720000	58661802	0	0	0	0	0	0	0	0	0	189	6048000000	6106661802	0	0	0	0	0
136	1	farm	26235	beef intensive	239	23	0	0	0	0	0	0	0	138	141	0	146	169	2	168	8	122084	3523075	373450	3369872	9760616	42643638	0	59670651	22	67200000	126870651	0	0	0	0	0	0	0	0	0	229	7328000000	7454870651	0	0	0	0	0
137	1	farm	84168	pigs small	235	23	0	0	0	0	0	0	0	160	163	0	169	191	1	190	8	18504	3441875	393650	3973702	9939793	49784788	0	67533809	22	45600000	113133809	0	0	0	0	0	0	0	0	0	251	8032000000	8145133809	0	0	0	0	0
138	1	farm	84168	pigs small	70	23	0	0	0	0	0	0	0	43	46	0	52	74	1	73	8	17679	1239825	97790	877795	2843274	10717667	0	15776351	22	17520000	33296351	0	0	0	0	0	0	0	0	0	134	4288000000	4321296351	0	0	0	0	0
139	1	farm	84168	pigs small	119	23	0	0	0	0	0	0	0	81	84	0	89	112	1	111	8	11153	1589650	185806	1823515	5040007	22748473	0	31387451	22	26640000	58027451	0	0	0	0	0	0	0	0	0	172	5504000000	5562027451	0	0	0	0	0
140	1	farm	148204	smallholders	102	23	0	0	0	0	0	0	0	49	52	0	60	80	1	79	8	18325	1563575	151828	1293390	4151963	16116846	0	23277602	22	18960000	42237602	0	0	0	0	0	0	0	0	0	140	4480000000	4522237602	0	0	0	0	0
141	1	farm	84168	pigs small	93	23	0	0	0	0	0	0	0	42	45	0	50	73	1	72	8	18431	1288300	126260	1125364	3630044	13824238	0	19994207	22	17280000	37274207	0	0	0	0	0	0	0	0	0	133	4256000000	4293274207	0	0	0	0	0
142	1	farm	148204	smallholders	71	23	0	0	0	0	0	0	0	42	45	0	50	73	1	72	8	10939	1143350	101088	893052	2858856	10977010	0	15973356	22	17280000	33253356	0	0	0	0	0	0	0	0	0	133	4256000000	4289253356	0	0	0	0	0
143	1	farm	26235	beef intensive	105	23	0	0	0	0	0	0	0	100	104	0	114	132	1	131	8	12282	1986725	174692	1707802	4370080	21382904	0	29622203	22	31440000	61062203	0	0	0	0	0	0	0	0	0	192	6144000000	6205062203	0	0	0	0	0
144	1	farm	79526	dairy	77	23	0	0	0	0	0	0	0	58	61	0	66	89	1	88	8	10908	1026025	97678	930058	3084762	11567946	0	16706468	22	21120000	37826468	0	0	0	0	0	0	0	0	0	149	4768000000	4805826468	0	0	0	0	0
145	1	farm	84168	pigs small	99	22	0	0	0	0	0	0	0	40	44	0	54	72	1	71	8	12451	1340000	132208	1192066	3972793	14554309	0	21191376	22	17040000	38231376	0	0	0	0	0	0	0	0	0	132	4224000000	4262231376	0	0	0	0	0
146	1	farm	79544	dairy	83	22	0	0	0	0	0	0	0	50	53	0	59	81	1	80	8	15976	1166250	111796	1039252	3357406	13000362	0	18675066	22	19200000	37875066	0	0	0	0	0	0	0	0	0	141	4512000000	4549875066	0	0	0	0	0
147	1	farm	84168	pigs small	156	22	0	0	0	0	0	0	0	94	97	0	102	125	1	124	8	13892	2515700	244528	2486189	6434379	31019652	0	42700448	21	29760000	72460448	0	0	0	0	0	0	0	0	0	185	5920000000	5992460448	0	0	0	0	0
148	1	farm	79526	dairy	116	22	0	0	0	0	0	0	0	97	101	0	111	129	1	128	8	11283	1988150	168216	1637212	4899788	20295082	0	28988448	21	30720000	59708448	0	0	0	0	0	0	0	0	0	189	6048000000	6107708448	0	0	0	0	0
149	1	farm	84168	pigs small	154	22	0	0	0	0	0	0	0	145	148	0	153	176	1	175	8	12223	3003825	249800	2294086	6270785	28186833	0	40005330	21	42000000	82005330	0	0	0	0	0	0	0	0	0	236	7552000000	7634005330	0	0	0	0	0
150	1	farm	148204	smallholders	117	22	0	0	0	0	0	0	0	169	172	0	177	200	2	199	8	37055	2250975	161506	1540649	4969897	19399350	0	28322377	21	93360000	121682377	0	0	0	0	0	0	0	0	0	260	8320000000	8441682377	0	0	0	0	0
151	1	farm	79526	dairy	89	22	0	0	0	0	0	0	0	41	44	0	51	72	1	71	8	21218	1501550	157034	1294972	3778055	16213870	0	22945481	21	17040000	39985481	0	0	0	0	0	0	0	0	0	132	4224000000	4263985481	0	0	0	0	0
152	1	farm	148204	smallholders	144	22	0	0	0	0	0	0	0	88	90	0	92	118	1	117	8	23606	2253275	221286	2046620	5982570	25521571	0	36025322	21	28080000	64105322	0	0	0	0	0	0	0	0	0	178	5696000000	5760105322	0	0	0	0	0
153	1	farm	79544	dairy	186	22	0	0	0	0	0	0	0	71	74	0	80	102	1	101	8	14132	2095000	227576	2259783	7524944	27744151	0	39851454	21	24240000	64091454	0	0	0	0	0	0	0	0	0	162	5184000000	5248091454	0	0	0	0	0
154	1	farm	26235	beef intensive	96	22	0	0	0	0	0	0	0	50	53	0	59	81	1	80	8	16154	1198975	143546	1275458	3840374	16022604	0	22480956	21	19200000	41680956	0	0	0	0	0	0	0	0	0	141	4512000000	4553680956	0	0	0	0	0
155	1	farm	79544	dairy	163	21	0	0	0	0	0	0	0	85	88	0	94	116	1	115	8	30469	2459125	242306	2221834	6847239	27887156	0	39657660	21	27600000	67257660	0	0	0	0	0	0	0	0	0	176	5632000000	5699257660	0	0	0	0	0
156	1	farm	79526	dairy	131	21	0	0	0	0	0	0	0	131	134	0	140	162	1	161	8	12799	2180100	223042	2101216	5522974	26356936	0	36384268	21	38640000	75024268	0	0	0	0	0	0	0	0	0	222	7104000000	7179024268	0	0	0	0	0
157	1	farm	79544	dairy	197	21	0	0	0	0	0	0	0	100	103	0	108	131	1	130	7	20024	4088950	319396	3023860	8405196	37643093	0	53480496	20	31200000	84680496	0	0	0	0	0	0	0	0	0	191	6112000000	6196680496	0	0	0	0	0
158	1	farm	79544	dairy	120	21	0	0	0	0	0	0	0	77	80	0	85	108	1	107	7	19876	1866100	179598	1683308	5117899	20867074	0	29713980	20	25680000	55393980	0	0	0	0	0	0	0	0	0	168	5376000000	5431393980	0	0	0	0	0
159	1	farm	84168	pigs small	177	21	0	0	0	0	0	0	0	123	126	0	132	154	1	153	7	25932	2428725	274308	2350532	7228939	30094456	0	42376960	20	36720000	79096960	0	0	0	0	0	0	0	0	0	214	6848000000	6927096960	0	0	0	0	0
160	1	farm	148204	smallholders	128	21	0	0	0	0	0	0	0	85	88	0	93	116	1	115	7	10904	1731625	201820	1817710	5258115	22415981	0	31425251	20	27600000	59025251	0	0	0	0	0	0	0	0	0	176	5632000000	5691025251	0	0	0	0	0
161	1	farm	79526	dairy	152	21	0	0	0	0	0	0	0	117	120	0	125	148	1	147	7	35170	2357225	228520	2236972	6364270	27939976	0	39126964	20	35280000	74406964	0	0	0	0	0	0	0	0	0	208	6656000000	6730406964	0	0	0	0	0
162	1	farm	84168	pigs small	124	21	0	0	0	0	0	0	0	85	87	0	93	115	1	114	7	16926	1864425	190836	1725860	4954315	21678370	0	30413806	20	27360000	57773806	0	0	0	0	0	0	0	0	0	175	5600000000	5657773806	0	0	0	0	0
163	1	farm	84168	pigs small	161	21	0	0	0	0	0	0	0	133	136	0	141	164	1	163	7	11676	2811625	224012	2167490	6652489	26803733	0	38659349	20	39120000	77779349	0	0	0	0	0	0	0	0	0	224	7168000000	7245779349	0	0	0	0	0
164	1	farm	26235	beef intensive	77	21	0	0	0	0	0	0	0	55	58	0	63	86	1	85	7	11503	1104100	95444	920401	3154869	11402576	0	16677390	20	20400000	37077390	0	0	0	0	0	0	0	0	0	146	4672000000	4709077390	0	0	0	0	0
165	1	farm	79526	dairy	128	21	0	0	0	0	0	0	0	80	84	0	94	112	1	111	7	22218	2239775	199134	1797538	5359379	22077872	0	31673698	20	26640000	58313698	0	0	0	0	0	0	0	0	0	172	5504000000	5562313698	0	0	0	0	0
166	1	farm	79544	dairy	149	20	0	0	0	0	0	0	0	112	115	0	121	143	1	142	7	18563	2528350	248224	2196500	6107200	27405813	0	38486086	20	34080000	72566086	0	0	0	0	0	0	0	0	0	203	6496000000	6568566086	0	0	0	0	0
167	1	farm	148204	smallholders	118	20	0	0	0	0	0	0	0	68	71	0	78	99	1	98	7	13814	1922475	204192	1996029	4876419	24954100	0	33953215	20	23520000	57473215	0	0	0	0	0	0	0	0	0	159	5088000000	5145473215	0	0	0	0	0
168	1	farm	84168	pigs small	96	20	0	0	0	0	0	0	0	48	51	0	56	79	1	78	7	16297	1654975	142418	1220445	3910481	15257882	0	22186201	19	18720000	40906201	0	0	0	0	0	0	0	0	0	139	4448000000	4488906201	0	0	0	0	0
169	1	farm	148204	smallholders	83	20	0	0	0	0	0	0	0	39	42	0	47	70	1	69	7	11622	1313900	111184	1109318	3279508	13781914	0	19595824	19	16560000	36155824	0	0	0	0	0	0	0	0	0	130	4160000000	4196155824	0	0	0	0	0
170	1	farm	79526	dairy	121	20	0	0	0	0	0	0	0	89	92	0	97	120	1	119	7	15104	2192800	218920	2060872	5164638	25724507	0	35361737	19	28560000	63921737	0	0	0	0	0	0	0	0	0	180	5760000000	5823921737	0	0	0	0	0
171	1	farm	79526	dairy	94	20	0	0	0	0	0	0	0	61	65	0	75	93	1	92	7	13735	1282900	128302	1213402	3684574	14855863	0	21165042	19	22080000	43245042	0	0	0	0	0	0	0	0	0	153	4896000000	4939245042	0	0	0	0	0
172	1	farm	79544	dairy	141	20	0	0	0	0	0	0	0	116	119	0	124	147	1	146	7	25705	2247650	229682	2286938	5780030	28255596	0	38799897	19	35040000	73839897	0	0	0	0	0	0	0	0	0	207	6624000000	6697839897	0	0	0	0	0
173	1	farm	26235	beef intensive	88	20	0	0	0	0	0	0	0	47	50	0	56	78	1	77	7	15720	1432075	140750	1172952	3419719	14654936	0	20820432	19	18480000	39300432	0	0	0	0	0	0	0	0	0	138	4416000000	4455300432	0	0	0	0	0
174	1	farm	84168	pigs small	148	20	0	0	0	0	0	0	0	76	80	0	90	108	1	107	7	20158	2009600	227248	2097234	6247421	26076373	0	36657876	19	25680000	62337876	0	0	0	0	0	0	0	0	0	168	5376000000	5438337876	0	0	0	0	0
175	1	farm	79544	dairy	116	20	0	0	0	0	0	0	0	129	132	0	138	160	1	159	7	11780	2243650	159416	1515683	4666090	18615282	0	27200121	19	38160000	65360121	0	0	0	0	0	0	0	0	0	220	7040000000	7105360121	0	0	0	0	0
176	1	farm	79544	dairy	223	20	0	0	0	0	0	0	0	148	151	0	156	179	1	178	7	23750	3492075	382162	3955313	9332182	49431512	0	66593244	19	42720000	109313244	0	0	0	0	0	0	0	0	0	239	7648000000	7757313244	0	0	0	0	0
177	1	farm	79544	dairy	353	19	0	0	0	0	0	0	0	121	124	0	129	152	1	151	7	22811	4887650	554942	5307556	15260231	66617085	0	92627464	19	36240000	128867464	0	0	0	0	0	0	0	0	0	212	6784000000	6912867464	0	0	0	0	0
178	1	farm	26235	beef intensive	102	19	0	0	0	0	0	0	0	67	71	0	81	99	1	98	7	12505	1596875	126226	1181711	3957216	14425460	0	21287488	19	23520000	44807488	0	0	0	0	0	0	0	0	0	159	5088000000	5132807488	0	0	0	0	0
179	1	farm	148204	smallholders	97	19	0	0	0	0	0	0	0	63	65	0	67	93	1	92	7	11208	1669975	132298	1295806	3817004	16033082	0	22948166	19	22080000	45028166	0	0	0	0	0	0	0	0	0	153	4896000000	4941028166	0	0	0	0	0
180	1	farm	148204	smallholders	94	19	0	0	0	0	0	0	0	40	44	0	54	72	1	71	7	10388	1506375	117750	1152191	3676788	14270871	0	20723975	19	17040000	37763975	0	0	0	0	0	0	0	0	0	132	4224000000	4261763975	0	0	0	0	0
181	1	farm	84168	pigs small	97	19	0	0	0	0	0	0	0	53	55	0	57	83	1	82	7	21408	1841550	193814	1866622	4081861	23605660	0	31589508	18	19680000	51269508	0	0	0	0	0	0	0	0	0	143	4576000000	4627269508	0	0	0	0	0
182	1	farm	84168	pigs small	107	19	0	0	0	0	0	0	0	55	58	0	64	86	1	85	7	11520	2131050	185438	1683130	4673883	21142217	0	29815718	18	20400000	50215718	0	0	0	0	0	0	0	0	0	146	4672000000	4722215718	0	0	0	0	0
183	1	farm	26235	beef intensive	92	19	0	0	0	0	0	0	0	62	65	0	71	93	1	92	7	24247	1388925	150724	1263913	3817005	15978812	0	22599378	18	22080000	44679378	0	0	0	0	0	0	0	0	0	153	4896000000	4940679378	0	0	0	0	0
184	1	farm	79544	dairy	458	19	0	0	0	0	0	0	0	188	191	0	196	219	1	218	7	33077	5036250	568122	5761024	18898058	71252927	0	101516381	18	52320000	153836381	0	0	0	0	0	0	0	0	0	279	8928000000	9081836381	0	0	0	0	0
185	1	farm	79526	dairy	101	19	0	0	0	0	0	0	0	57	60	0	65	88	1	87	7	19825	1743725	142100	1196091	4229860	14942292	0	22254068	18	20880000	43134068	0	0	0	0	0	0	0	0	0	148	4736000000	4779134068	0	0	0	0	0
186	1	farm	79526	dairy	357	19	0	0	0	0	0	0	0	365	365	0	363	365	1	364	7	13687	5346375	530334	5225357	14987584	64955856	0	91045506	18	87360000	178405506	0	0	0	0	0	0	0	0	0	0	11648000000	11826405506	0	0	0	0	0
187	1	farm	79526	dairy	132	19	0	0	0	0	0	0	0	61	64	0	69	92	1	91	7	17620	2294475	219494	1981487	5359382	24557266	0	34412104	18	21840000	56252104	0	0	0	0	0	0	0	0	0	152	4864000000	4920252104	0	0	0	0	0
188	1	farm	84168	pigs small	339	18	0	0	0	0	0	0	0	185	188	0	193	216	1	215	7	17540	4843075	473008	4641957	14107331	57901722	0	81967092	18	51600000	133567092	0	0	0	0	0	0	0	0	0	276	8832000000	8965567092	0	0	0	0	0
189	1	farm	26235	beef intensive	93	18	0	0	0	0	0	0	0	42	44	0	47	72	1	71	7	10776	1467200	132020	1294560	3824791	15989594	0	22708164	18	17040000	39748164	0	0	0	0	0	0	0	0	0	132	4224000000	4263748164	0	0	0	0	0
190	1	farm	148204	smallholders	119	18	0	0	0	0	0	0	0	71	74	0	80	102	1	101	7	16635	1846525	180548	1656718	4891994	20439108	0	29014892	18	24240000	53254892	0	0	0	0	0	0	0	0	0	162	5184000000	5237254892	0	0	0	0	0
191	1	farm	148204	smallholders	109	18	0	0	0	0	0	0	0	57	60	0	65	88	1	87	7	13735	1811875	148288	1271007	4463550	15612746	0	23307466	18	20880000	44187466	0	0	0	0	0	0	0	0	0	148	4736000000	4780187466	0	0	0	0	0
192	1	farm	79526	dairy	94	18	0	0	0	0	0	0	0	108	110	0	115	138	1	137	7	11011	1615375	132820	1275901	3840373	15763459	0	22627928	18	32880000	55507928	0	0	0	0	0	0	0	0	0	198	6336000000	6391507928	0	0	0	0	0
193	1	farm	79544	dairy	72	18	0	0	0	0	0	0	0	37	40	0	45	68	1	67	7	14994	1177125	100996	980723	2835489	12187178	0	17281512	18	16080000	33361512	0	0	0	0	0	0	0	0	0	128	4096000000	4129361512	0	0	0	0	0
194	1	farm	26235	beef intensive	93	18	0	0	0	0	0	0	0	49	52	0	57	80	2	79	7	121515	1489025	116358	1100236	3645627	13485255	0	19836502	18	33600000	53436502	0	0	0	0	0	0	0	0	0	140	4480000000	4533436502	0	0	0	0	0
195	1	farm	79544	dairy	72	18	0	0	0	0	0	0	0	79	83	0	93	111	1	110	7	11092	1261225	112162	947182	2843273	11595356	0	16759199	17	26400000	43159199	0	0	0	0	0	0	0	0	0	171	5472000000	5515159199	0	0	0	0	0
196	1	farm	79526	dairy	85	18	0	0	0	0	0	0	0	82	85	0	90	113	1	112	7	11070	1555225	117466	1142028	3326242	13901324	0	20042286	17	26880000	46922286	0	0	0	0	0	0	0	0	0	173	5536000000	5582922286	0	0	0	0	0
197	1	farm	79544	dairy	75	18	0	0	0	0	0	0	0	74	77	0	82	105	1	104	7	18371	1393875	113334	1001322	3006861	12377082	0	17892474	17	24960000	42852474	0	0	0	0	0	0	0	0	0	165	5280000000	5322852474	0	0	0	0	0
198	1	farm	84168	pigs small	197	18	0	0	0	0	0	0	0	180	183	0	188	211	1	210	7	14132	2934125	329192	3050397	7961171	37620964	0	51895850	17	50400000	102295850	0	0	0	0	0	0	0	0	0	271	8672000000	8774295850	0	0	0	0	0
199	1	farm	79526	dairy	138	18	0	0	0	0	0	0	0	92	95	0	101	123	1	122	7	12316	1774250	201234	1913119	5709928	23822850	0	33421381	17	29280000	62701381	0	0	0	0	0	0	0	0	0	183	5856000000	5918701381	0	0	0	0	0
200	1	farm	148204	smallholders	169	18	0	0	0	0	0	0	0	85	88	0	93	116	1	115	7	31531	2279375	241254	2273137	6691435	27956036	0	39441237	17	27600000	67041237	0	0	0	0	0	0	0	0	0	176	5632000000	5699041237	0	0	0	0	0
201	1	farm	148204	smallholders	270	18	0	0	0	0	0	0	0	131	135	0	145	163	1	162	7	18356	4256700	435186	4158662	11505542	51766541	0	72122630	17	38880000	111002630	0	0	0	0	0	0	0	0	0	223	7136000000	7247002630	0	0	0	0	0
202	1	farm	79526	dairy	189	18	0	0	0	0	0	0	0	152	155	0	160	183	1	182	6	12973	3405625	235072	2352107	7618425	29084289	0	42695518	17	43680000	86375518	0	0	0	0	0	0	0	0	0	243	7776000000	7862375518	0	0	0	0	0
203	1	farm	148204	smallholders	119	18	0	0	0	0	0	0	0	84	88	0	98	116	1	115	6	17347	1898000	165652	1510342	4868624	18652512	0	27095130	17	27600000	54695130	0	0	0	0	0	0	0	0	0	176	5632000000	5686695130	0	0	0	0	0
204	1	farm	84168	pigs small	152	18	0	0	0	0	0	0	0	132	136	0	146	164	1	163	6	14420	2366550	248396	2400514	6224050	29647136	0	40886645	17	39120000	80006645	0	0	0	0	0	0	0	0	0	224	7168000000	7248006645	0	0	0	0	0
205	1	farm	79544	dairy	118	17	0	0	0	0	0	0	0	99	102	0	108	130	1	129	6	16136	1897025	200172	1838585	5008844	22935884	0	31880510	17	30960000	62840510	0	0	0	0	0	0	0	0	0	190	6080000000	6142840510	0	0	0	0	0
206	1	farm	84168	pigs small	346	17	0	0	0	0	0	0	0	87	90	0	96	118	2	117	6	134129	3446550	403486	4062726	13982683	49667554	0	71562999	17	54000000	125562999	0	0	0	0	0	0	0	0	0	178	5696000000	5821562999	0	0	0	0	0
207	1	farm	26235	beef intensive	195	17	0	0	0	0	0	0	0	145	148	0	153	176	1	175	6	13947	2877225	319932	3079310	8171502	38226425	0	52674394	17	42000000	94674394	0	0	0	0	0	0	0	0	0	236	7552000000	7646674394	0	0	0	0	0
208	1	farm	84168	pigs small	119	17	0	0	0	0	0	0	0	64	67	0	77	95	1	94	6	12416	1517700	170494	1639584	4837468	20289264	0	28454510	17	22560000	51014510	0	0	0	0	0	0	0	0	0	155	4960000000	5011014510	0	0	0	0	0
209	1	farm	79526	dairy	84	17	0	0	0	0	0	0	0	52	55	0	60	83	1	82	6	10926	1138000	124284	1196201	3466461	14767036	0	20691982	16	19680000	40371982	0	0	0	0	0	0	0	0	0	143	4576000000	4616371982	0	0	0	0	0
210	1	farm	84168	pigs small	116	17	0	0	0	0	0	0	0	74	77	0	83	105	1	104	6	15408	1810300	165066	1653203	4673886	20649990	0	28952445	16	24960000	53912445	0	0	0	0	0	0	0	0	0	165	5280000000	5333912445	0	0	0	0	0
211	1	farm	79544	dairy	126	17	0	0	0	0	0	0	0	80	83	0	88	111	1	110	6	26952	2151700	195264	1893152	5188010	23608086	0	33036213	16	26400000	59436213	0	0	0	0	0	0	0	0	0	171	5472000000	5531436213	0	0	0	0	0
212	1	farm	79526	dairy	77	17	0	0	0	0	0	0	0	63	66	0	71	94	1	93	6	25370	1194950	106920	973411	3131499	12027089	0	17433869	16	22320000	39753869	0	0	0	0	0	0	0	0	0	154	4928000000	4967753869	0	0	0	0	0
213	1	farm	148204	smallholders	92	17	0	0	0	0	0	0	0	83	86	0	91	114	1	113	6	11527	1662250	153222	1360287	3793631	16826732	0	23796122	16	27120000	50916122	0	0	0	0	0	0	0	0	0	174	5568000000	5618916122	0	0	0	0	0
214	1	farm	148204	smallholders	250	17	0	0	0	0	0	0	0	130	133	0	139	161	1	160	6	18836	3217875	400990	3645407	10609703	44699902	0	62573877	16	38400000	100973877	0	0	0	0	0	0	0	0	0	221	7072000000	7172973877	0	0	0	0	0
215	1	farm	79526	dairy	249	17	0	0	0	0	0	0	0	130	134	0	144	162	1	161	6	20295	3866000	390500	3636493	10594137	45911824	0	64398953	16	38640000	103038953	0	0	0	0	0	0	0	0	0	222	7104000000	7207038953	0	0	0	0	0
216	1	farm	148204	smallholders	68	17	0	0	0	0	0	0	0	41	44	0	53	72	2	71	6	93416	1143575	99892	897381	2757587	11055162	0	15953596	16	30720000	46673596	0	0	0	0	0	0	0	0	0	132	4224000000	4270673596	0	0	0	0	0
217	1	farm	79544	dairy	111	17	0	0	0	0	0	0	0	47	51	0	61	79	1	78	6	16510	1617875	155838	1453201	4673881	17957370	0	25858164	16	18720000	44578164	0	0	0	0	0	0	0	0	0	139	4448000000	4492578164	0	0	0	0	0
218	1	farm	79526	dairy	122	17	0	0	0	0	0	0	0	52	55	0	61	83	1	82	6	15200	1841725	204170	1996978	5063369	24817558	0	33923801	16	19680000	53603801	0	0	0	0	0	0	0	0	0	143	4576000000	4629603801	0	0	0	0	0
219	1	farm	148204	smallholders	109	17	0	0	0	0	0	0	0	68	71	0	76	99	1	98	6	12117	1969350	137426	1327547	4393450	16435382	0	24263156	16	23520000	47783156	0	0	0	0	0	0	0	0	0	159	5088000000	5135783156	0	0	0	0	0
220	1	farm	79544	dairy	192	17	0	0	0	0	0	0	0	129	132	0	137	160	1	159	6	24136	3403550	282778	2729000	7665168	34047038	0	48127535	16	38160000	86287535	0	0	0	0	0	0	0	0	0	220	7040000000	7126287535	0	0	0	0	0
221	1	farm	148204	smallholders	106	16	0	0	0	0	0	0	0	78	81	0	86	109	1	108	6	12782	1525500	139872	1319625	4292178	16229472	0	23506646	16	25920000	49426646	0	0	0	0	0	0	0	0	0	169	5408000000	5457426646	0	0	0	0	0
222	1	farm	79526	dairy	146	16	0	0	0	0	0	0	0	112	115	0	120	143	1	142	6	14989	2319975	246012	2396095	6263000	29863280	0	41088362	16	34080000	75168362	0	0	0	0	0	0	0	0	0	203	6496000000	6571168362	0	0	0	0	0
223	1	farm	84168	pigs small	291	16	0	0	0	0	0	0	0	127	130	0	137	158	1	157	6	12174	4191825	392332	3954942	12307892	49257738	0	70104729	16	37680000	107784729	0	0	0	0	0	0	0	0	0	218	6976000000	7083784729	0	0	0	0	0
224	1	farm	148204	smallholders	210	16	0	0	0	0	0	0	0	104	107	0	112	135	1	134	6	16190	2975850	363742	3583159	8895956	44763215	0	60581922	16	32160000	92741922	0	0	0	0	0	0	0	0	0	195	6240000000	6332741922	0	0	0	0	0
225	1	farm	79544	dairy	93	16	0	0	0	0	0	0	0	68	71	0	78	99	1	98	6	10518	1495750	131466	1286746	3715736	15991550	0	22621248	16	23520000	46141248	0	0	0	0	0	0	0	0	0	159	5088000000	5134141248	0	0	0	0	0
226	1	farm	84168	pigs small	101	16	0	0	0	0	0	0	0	52	55	0	60	83	1	82	6	10587	1475800	125088	1251416	3957217	15386298	0	22195819	16	19680000	41875819	0	0	0	0	0	0	0	0	0	143	4576000000	4617875819	0	0	0	0	0
227	1	farm	84168	pigs small	259	16	0	0	0	0	0	0	0	115	118	0	123	146	1	145	6	28142	3653675	409072	4074268	10500646	50229787	0	68867448	15	34800000	103667448	0	0	0	0	0	0	0	0	0	206	6592000000	6695667448	0	0	0	0	0
228	1	farm	84168	pigs small	173	16	0	0	0	0	0	0	0	151	154	0	160	182	1	181	6	12268	2878775	270666	2737962	7119885	34127364	0	47134652	15	43440000	90574652	0	0	0	0	0	0	0	0	0	242	7744000000	7834574652	0	0	0	0	0
229	1	farm	84168	pigs small	135	16	0	0	0	0	0	0	0	74	77	0	83	105	1	104	6	12639	2127875	190496	1676036	5476224	20470984	0	29941615	15	24960000	54901615	0	0	0	0	0	0	0	0	0	165	5280000000	5334901615	0	0	0	0	0
230	1	farm	26235	beef intensive	206	16	0	0	0	0	0	0	0	221	225	0	235	253	1	252	6	13771	2834825	330038	2973352	8592150	36859604	0	51589969	15	60480000	112069969	0	0	0	0	0	0	0	0	0	313	10016000000	10128069969	0	0	0	0	0
231	1	farm	26235	beef intensive	169	16	0	0	0	0	0	0	0	120	123	0	129	151	1	150	6	20746	2885675	248340	2449730	7244520	30508277	0	43336542	15	36000000	79336542	0	0	0	0	0	0	0	0	0	211	6752000000	6831336542	0	0	0	0	0
232	1	farm	148204	smallholders	67	16	0	0	0	0	0	0	0	37	40	0	50	68	1	67	6	11779	1326050	103936	881444	2765375	10849333	0	15926138	15	16080000	32006138	0	0	0	0	0	0	0	0	0	128	4096000000	4128006138	0	0	0	0	0
233	1	farm	79544	dairy	178	16	0	0	0	0	0	0	0	127	130	0	136	158	1	157	6	15758	2783725	251420	2520461	7158832	31591511	0	44305949	15	37680000	81985949	0	0	0	0	0	0	0	0	0	218	6976000000	7057985949	0	0	0	0	0
234	1	farm	84168	pigs small	200	16	0	0	0	0	0	0	0	83	86	0	91	114	1	113	6	22190	2466900	301800	2864552	8070235	35485976	0	49189463	15	27120000	76309463	0	0	0	0	0	0	0	0	0	174	5568000000	5644309463	0	0	0	0	0
235	1	farm	148204	smallholders	206	16	0	0	0	0	0	0	0	98	101	0	107	129	1	128	6	30199	3134100	298520	2966717	8670048	36665838	0	51735223	15	30720000	82455223	0	0	0	0	0	0	0	0	0	189	6048000000	6130455223	0	0	0	0	0
236	1	farm	79526	dairy	127	15	0	0	0	0	0	0	0	79	83	0	93	111	1	110	6	15372	1876975	206676	1926632	5437283	24112607	0	33560173	15	26400000	59960173	0	0	0	0	0	0	0	0	0	171	5472000000	5531960173	0	0	0	0	0
237	1	farm	84168	pigs small	130	15	0	0	0	0	0	0	0	71	74	0	79	102	1	101	6	22531	1756700	192556	1835456	5437286	22918234	0	32140232	15	24240000	56380232	0	0	0	0	0	0	0	0	0	162	5184000000	5240380232	0	0	0	0	0
238	1	farm	148204	smallholders	91	15	0	0	0	0	0	0	0	61	64	0	69	92	2	91	6	32472	1515875	139502	1326791	3692366	16369254	0	23043789	15	37920000	60963789	0	0	0	0	0	0	0	0	0	152	4864000000	4924963789	0	0	0	0	0
239	1	farm	79526	dairy	243	15	0	0	0	0	0	0	0	302	305	0	311	333	1	332	6	22220	3632025	378392	3752802	9885257	46400828	0	64049304	15	79680000	143729304	0	0	0	0	0	0	0	0	0	393	12576000000	12719729304	0	0	0	0	0
240	1	farm	79526	dairy	81	15	0	0	0	0	0	0	0	57	60	0	65	88	1	87	6	10698	1035075	104258	979031	3217189	12164386	0	17499939	15	20880000	38379939	0	0	0	0	0	0	0	0	0	148	4736000000	4774379939	0	0	0	0	0
241	1	farm	79544	dairy	323	15	0	0	0	0	0	0	0	275	278	0	283	306	1	305	6	21835	4750800	548498	5271100	13928168	65849088	0	90347653	15	73200000	163547653	0	0	0	0	0	0	0	0	0	366	11712000000	11875547653	0	0	0	0	0
242	1	farm	79526	dairy	195	15	0	0	0	0	0	0	0	127	130	0	135	158	1	157	6	33084	2932275	331988	3141238	8319508	39075864	0	53800874	15	37680000	91480874	0	0	0	0	0	0	0	0	0	218	6976000000	7067480874	0	0	0	0	0
243	1	farm	148204	smallholders	185	15	0	0	0	0	0	0	0	71	74	0	79	102	1	101	6	25340	2117700	268094	2254808	7743059	28209350	0	40593011	14	24240000	64833011	0	0	0	0	0	0	0	0	0	162	5184000000	5248833011	0	0	0	0	0
244	1	farm	84168	pigs small	136	15	0	0	0	0	0	0	0	80	83	0	90	111	1	110	6	11657	1829475	217884	2030535	5632026	25139294	0	34849214	14	26400000	61249214	0	0	0	0	0	0	0	0	0	171	5472000000	5533249214	0	0	0	0	0
245	1	farm	84168	pigs small	81	15	0	0	0	0	0	0	0	37	40	0	46	68	1	67	6	10450	1111900	116980	1164904	3271719	14438078	0	20103580	14	16080000	36183580	0	0	0	0	0	0	0	0	0	128	4096000000	4132183580	0	0	0	0	0
246	1	farm	79526	dairy	107	15	0	0	0	0	0	0	0	77	80	0	85	108	1	107	6	16981	1739025	159856	1578388	4486929	19607110	0	27571308	14	25680000	53251308	0	0	0	0	0	0	0	0	0	168	5376000000	5429251308	0	0	0	0	0
247	1	farm	26235	beef intensive	197	15	0	0	0	0	0	0	0	162	165	0	170	193	1	192	6	12315	3222975	326654	3194091	7867697	39640452	0	54251869	14	46080000	100331869	0	0	0	0	0	0	0	0	0	253	8096000000	8196331869	0	0	0	0	0
248	1	farm	26235	beef intensive	111	15	0	0	0	0	0	0	0	64	67	0	73	95	1	94	6	26366	1421625	166286	1506530	4440185	18592346	0	26126972	14	22560000	48686972	0	0	0	0	0	0	0	0	0	155	4960000000	5008686972	0	0	0	0	0
249	1	farm	84168	pigs small	191	15	0	0	0	0	0	0	0	122	125	0	131	153	2	152	6	34029	2977800	329198	3017254	8155920	37609248	0	52089421	14	66720000	118809421	0	0	0	0	0	0	0	0	0	213	6816000000	6934809421	0	0	0	0	0
250	1	farm	84168	pigs small	129	15	0	0	0	0	0	0	0	93	96	0	106	124	2	123	6	34768	1866575	242658	2126614	5616445	26293610	0	36145902	14	53040000	89185902	0	0	0	0	0	0	0	0	0	184	5888000000	5977185902	0	0	0	0	0
251	1	farm	84168	pigs small	174	15	0	0	0	0	0	0	0	158	161	0	166	189	1	188	6	17011	2946250	277444	2664889	7478212	33186506	0	46553301	14	45120000	91673301	0	0	0	0	0	0	0	0	0	249	7968000000	8059673301	0	0	0	0	0
252	1	farm	148204	smallholders	448	15	0	0	0	0	0	0	0	214	218	0	228	246	1	245	6	17181	6378850	669648	6755319	19053866	84413470	0	117271152	14	58800000	176071152	0	0	0	0	0	0	0	0	0	306	9792000000	9968071152	0	0	0	0	0
253	1	farm	79544	dairy	138	15	0	0	0	0	0	0	0	62	65	0	70	93	1	92	6	31958	2379275	249792	2373340	5803404	29841882	0	40647694	14	22080000	62727694	0	0	0	0	0	0	0	0	0	153	4896000000	4958727694	0	0	0	0	0
254	1	farm	79544	dairy	119	14	0	0	0	0	0	0	0	89	92	0	97	120	1	119	6	15164	2060900	180274	1740632	4806311	21955756	0	30743872	14	28560000	59303872	0	0	0	0	0	0	0	0	0	180	5760000000	5819303872	0	0	0	0	0
255	1	farm	84168	pigs small	202	14	0	0	0	0	0	0	0	131	134	0	140	162	1	161	6	28622	2859400	350606	3485738	8522043	43341680	0	58559468	14	38640000	97199468	0	0	0	0	0	0	0	0	0	222	7104000000	7201199468	0	0	0	0	0
256	1	farm	148204	smallholders	81	14	0	0	0	0	0	0	0	50	54	0	64	82	1	81	6	11892	1300325	128844	1155546	3404145	14394984	0	20383844	14	19440000	39823844	0	0	0	0	0	0	0	0	0	142	4544000000	4583823844	0	0	0	0	0
257	1	farm	84168	pigs small	151	14	0	0	0	0	0	0	0	64	67	0	73	95	1	94	6	10858	1950350	211304	2108272	6278585	26219856	0	36768368	14	22560000	59328368	0	0	0	0	0	0	0	0	0	155	4960000000	5019328368	0	0	0	0	0
258	1	farm	26235	beef intensive	108	14	0	0	0	0	0	0	0	102	105	0	111	133	1	132	6	11520	1685075	150478	1374134	4401237	16964350	0	24575273	14	31680000	56255273	0	0	0	0	0	0	0	0	0	193	6176000000	6232255273	0	0	0	0	0
259	1	farm	79544	dairy	152	14	0	0	0	0	0	0	0	97	99	0	101	127	1	126	6	27931	2108900	220514	2221504	6099419	27719680	0	38370016	14	30240000	68610016	0	0	0	0	0	0	0	0	0	187	5984000000	6052610016	0	0	0	0	0
260	1	farm	26235	beef intensive	498	14	0	0	0	0	0	0	0	365	365	0	365	365	2	364	6	181001	7507000	726440	7090191	20370340	88853003	0	124546974	14	154080000	278626974	0	0	0	0	0	0	0	0	0	0	11648000000	11926626974	0	0	0	0	0
261	1	farm	148204	smallholders	280	14	0	0	0	0	0	0	0	156	159	0	164	187	1	186	6	23824	4058300	397718	3847484	11264045	47209866	0	66777413	14	44640000	111417413	0	0	0	0	0	0	0	0	0	247	7904000000	8015417413	0	0	0	0	0
262	1	farm	26235	beef intensive	140	14	0	0	0	0	0	0	0	91	94	0	99	122	1	121	6	12230	2652025	216294	2015726	5896879	25012584	0	35793508	13	29040000	64833508	0	0	0	0	0	0	0	0	0	182	5824000000	5888833508	0	0	0	0	0
263	1	farm	148204	smallholders	92	14	0	0	0	0	0	0	0	47	50	0	55	78	1	77	6	11191	1237500	114910	1135973	3700158	14103587	0	20292128	13	18480000	38772128	0	0	0	0	0	0	0	0	0	138	4416000000	4454772128	0	0	0	0	0
264	1	farm	84168	pigs small	222	14	0	0	0	0	0	0	0	103	106	0	112	134	1	133	6	14704	2951900	344488	3441321	9410089	43215359	0	59363157	13	31920000	91283157	0	0	0	0	0	0	0	0	0	194	6208000000	6299283157	0	0	0	0	0
265	1	farm	79544	dairy	176	14	0	0	0	0	0	0	0	73	76	0	83	104	2	103	6	59055	2329375	301154	2673801	7314620	33114254	0	45733204	13	46560000	92293204	0	0	0	0	0	0	0	0	0	164	5248000000	5340293204	0	0	0	0	0
266	1	farm	79526	dairy	113	14	0	0	0	0	0	0	0	140	144	0	154	172	1	171	6	11663	1682475	174456	1565055	4689460	19405428	0	27516874	13	41040000	68556874	0	0	0	0	0	0	0	0	0	232	7424000000	7492556874	0	0	0	0	0
267	1	farm	79526	dairy	119	14	0	0	0	0	0	0	0	98	101	0	106	129	1	128	6	11158	1693425	155152	1499690	4658299	18389626	0	26396193	13	30720000	57116193	0	0	0	0	0	0	0	0	0	189	6048000000	6105116193	0	0	0	0	0
268	1	farm	148204	smallholders	141	14	0	0	0	0	0	0	0	100	103	0	108	131	2	130	6	21908	2573225	242522	2257353	5655395	27906868	0	38635363	13	60000000	98635363	0	0	0	0	0	0	0	0	0	191	6112000000	6210635363	0	0	0	0	0
269	1	farm	79544	dairy	70	14	0	0	0	0	0	0	0	46	50	0	60	78	2	77	6	40207	1406575	109108	960021	2827700	12048812	0	17352216	13	33840000	51192216	0	0	0	0	0	0	0	0	0	138	4416000000	4467192216	0	0	0	0	0
270	1	farm	26235	beef intensive	117	14	0	0	0	0	0	0	0	72	75	0	80	103	1	102	6	10876	1865125	198632	1948912	4790727	24121828	0	32925223	13	24480000	57405223	0	0	0	0	0	0	0	0	0	163	5216000000	5273405223	0	0	0	0	0
271	1	farm	79544	dairy	397	14	0	0	0	0	0	0	0	140	143	0	148	171	1	170	5	35328	4775775	622644	5747767	16545527	71237795	0	98929508	13	40800000	139729508	0	0	0	0	0	0	0	0	0	231	7392000000	7531729508	0	0	0	0	0
272	1	farm	79526	dairy	109	14	0	0	0	0	0	0	0	87	90	0	95	118	1	117	5	15581	1970125	186280	1620056	4518086	20482242	0	28776790	13	28080000	56856790	0	0	0	0	0	0	0	0	0	178	5696000000	5752856790	0	0	0	0	0
273	1	farm	84168	pigs small	76	14	0	0	0	0	0	0	0	96	99	0	105	127	1	126	5	12909	1186400	108908	1071742	2936757	13293940	0	18597748	13	30240000	48837748	0	0	0	0	0	0	0	0	0	187	5984000000	6032837748	0	0	0	0	0
274	1	farm	79526	dairy	357	14	0	0	0	0	0	0	0	247	250	0	255	278	1	277	5	22411	5527175	496164	4941108	15003159	61443124	0	87410730	13	66480000	153890730	0	0	0	0	0	0	0	0	0	338	10816000000	10969890730	0	0	0	0	0
275	1	farm	26235	beef intensive	81	14	0	0	0	0	0	0	0	53	56	0	62	84	1	83	5	10975	1221500	107550	993836	3372985	12393980	0	18089851	13	19920000	38009851	0	0	0	0	0	0	0	0	0	144	4608000000	4646009851	0	0	0	0	0
276	1	farm	79544	dairy	474	13	0	0	0	0	0	0	0	365	365	0	363	365	1	364	6	16686	6608825	685202	6686028	19225225	82486196	0	115691476	13	87360000	203051476	0	0	0	0	0	0	0	0	0	0	11648000000	11851051476	0	0	0	0	0
277	1	farm	79544	dairy	50	13	0	0	0	0	0	0	0	43	46	0	51	74	1	73	6	10809	1351025	97094	958714	2227889	12270090	0	16904812	13	17520000	34424812	0	0	0	0	0	0	0	0	0	134	4288000000	4322424812	0	0	0	0	0
278	1	farm	79526	dairy	104	13	0	0	0	0	0	0	0	70	73	0	78	101	1	100	6	17741	1710775	150206	1440927	4268815	18014002	0	25584724	13	24000000	49584724	0	0	0	0	0	0	0	0	0	161	5152000000	5201584724	0	0	0	0	0
279	1	farm	148204	smallholders	107	13	0	0	0	0	0	0	0	57	60	0	68	88	1	87	6	14942	1644275	179446	1785438	4222070	22018692	0	29849921	13	20880000	50729921	0	0	0	0	0	0	0	0	0	148	4736000000	4786729921	0	0	0	0	0
280	1	farm	26235	beef intensive	76	13	0	0	0	0	0	0	0	40	43	0	48	71	1	70	6	12622	1210825	106026	925263	3076968	11317610	0	16636692	13	16800000	33436692	0	0	0	0	0	0	0	0	0	131	4192000000	4225436692	0	0	0	0	0
281	1	farm	79526	dairy	83	13	0	0	0	0	0	0	0	69	72	0	79	100	1	99	6	10866	1535925	123888	1073884	3427510	13283903	0	19445110	13	23760000	43205110	0	0	0	0	0	0	0	0	0	160	5120000000	5163205110	0	0	0	0	0
282	1	farm	148204	smallholders	131	13	0	0	0	0	0	0	0	157	160	0	166	188	2	187	5	36255	2121675	195802	1867356	5507392	23253934	0	32946159	13	86640000	119586159	0	0	0	0	0	0	0	0	0	248	7936000000	8055586159	0	0	0	0	0
283	1	farm	26235	beef intensive	89	13	0	0	0	0	0	0	0	62	65	0	71	93	1	92	5	11776	1535200	126094	1227935	3676788	15290136	0	21856153	13	22080000	43936153	0	0	0	0	0	0	0	0	0	153	4896000000	4939936153	0	0	0	0	0
284	1	farm	79544	dairy	60	13	0	0	0	0	0	0	0	59	62	0	67	90	1	89	5	12280	1193975	94108	844110	2445997	10345866	0	14924056	13	21360000	36284056	0	0	0	0	0	0	0	0	0	150	4800000000	4836284056	0	0	0	0	0
285	1	farm	79544	dairy	141	13	0	0	0	0	0	0	0	103	105	0	107	133	1	132	5	14445	2308675	234018	2336188	5873517	29421783	0	40174182	13	31680000	71854182	0	0	0	0	0	0	0	0	0	193	6176000000	6247854182	0	0	0	0	0
286	1	farm	79526	dairy	67	13	0	0	0	0	0	0	0	54	57	0	62	85	1	84	5	12448	1127225	88950	831654	2632950	10165066	0	14845845	13	20160000	35005845	0	0	0	0	0	0	0	0	0	145	4640000000	4675005845	0	0	0	0	0
287	1	farm	148204	smallholders	217	13	0	0	0	0	0	0	0	137	140	0	146	168	1	167	5	13409	4255600	286746	2841656	9145235	35866608	0	52395845	13	40080000	92475845	0	0	0	0	0	0	0	0	0	228	7296000000	7388475845	0	0	0	0	0
288	1	farm	79526	dairy	100	13	0	0	0	0	0	0	0	75	79	0	89	107	1	106	5	24305	1993200	144564	1329959	4183123	16593392	0	24244239	13	25440000	49684239	0	0	0	0	0	0	0	0	0	167	5344000000	5393684239	0	0	0	0	0
289	1	farm	26235	beef intensive	84	13	0	0	0	0	0	0	0	75	78	0	85	106	1	105	5	10802	1242275	120812	1147822	3388565	14166899	0	20066373	13	25200000	45266373	0	0	0	0	0	0	0	0	0	166	5312000000	5357266373	0	0	0	0	0
290	1	farm	79526	dairy	176	13	0	0	0	0	0	0	0	145	148	0	153	176	1	175	5	10582	3018775	243916	2500209	7221148	30987429	0	43971477	13	42000000	85971477	0	0	0	0	0	0	0	0	0	236	7552000000	7637971477	0	0	0	0	0
291	1	farm	79526	dairy	81	13	0	0	0	0	0	0	0	86	88	0	95	116	1	115	5	12150	1407175	120200	1091817	3240553	13262844	0	19122589	13	27600000	46722589	0	0	0	0	0	0	0	0	0	176	5632000000	5678722589	0	0	0	0	0
292	1	farm	79544	dairy	98	13	0	0	0	0	0	0	0	46	49	0	54	77	1	76	5	10462	1229825	127068	1268561	3848166	15684155	0	22157775	13	18240000	40397775	0	0	0	0	0	0	0	0	0	137	4384000000	4424397775	0	0	0	0	0
293	1	farm	79544	dairy	136	13	0	0	0	0	0	0	0	108	111	0	116	139	1	138	5	17061	1740600	178842	1825112	5507394	22779542	0	32031490	13	33120000	65151490	0	0	0	0	0	0	0	0	0	199	6368000000	6433151490	0	0	0	0	0
294	1	farm	84168	pigs small	123	13	0	0	0	0	0	0	0	63	66	0	71	94	1	93	5	14502	1490150	177480	1800171	5063373	22361754	0	30892928	12	22320000	53212928	0	0	0	0	0	0	0	0	0	154	4928000000	4981212928	0	0	0	0	0
295	1	farm	26235	beef intensive	115	13	0	0	0	0	0	0	0	56	59	0	64	87	1	86	5	11163	1406800	185512	1594744	4728409	19940060	0	27855525	12	20640000	48495525	0	0	0	0	0	0	0	0	0	147	4704000000	4752495525	0	0	0	0	0
296	1	farm	148204	smallholders	97	13	0	0	0	0	0	0	0	57	60	0	66	88	1	87	5	11005	1525825	139644	1394138	4097440	17394212	0	24551259	12	20880000	45431259	0	0	0	0	0	0	0	0	0	148	4736000000	4781431259	0	0	0	0	0
297	1	farm	79544	dairy	95	13	0	0	0	0	0	0	0	54	57	0	62	85	1	84	5	10823	1670400	133248	1239334	3941640	15321501	0	22306123	12	20160000	42466123	0	0	0	0	0	0	0	0	0	145	4640000000	4682466123	0	0	0	0	0
298	1	farm	84168	pigs small	110	13	0	0	0	0	0	0	0	121	123	0	125	151	1	150	5	15291	1803425	152262	1402967	4409029	17507926	0	25275609	12	36000000	61275609	0	0	0	0	0	0	0	0	0	211	6752000000	6813275609	0	0	0	0	0
299	1	farm	79526	dairy	98	13	0	0	0	0	0	0	0	80	83	0	88	111	1	110	5	18813	1440850	153052	1461573	3910482	18237030	0	25202986	12	26400000	51602986	0	0	0	0	0	0	0	0	0	171	5472000000	5523602986	0	0	0	0	0
300	1	farm	84168	pigs small	553	13	0	0	0	0	0	0	0	150	152	0	154	180	1	179	5	23162	5412950	759984	7283763	22831908	91535329	0	127823934	12	42960000	170783934	0	0	0	0	0	0	0	0	0	240	7680000000	7850783934	0	0	0	0	0
301	1	farm	84168	pigs small	289	13	0	0	0	0	0	0	0	285	288	0	293	316	2	315	5	205812	4727875	464166	4402863	11957337	54344664	0	75896904	12	147120000	223016904	0	0	0	0	0	0	0	0	0	376	12032000000	12255016904	0	0	0	0	0
302	1	farm	26235	beef intensive	207	13	0	0	0	0	0	0	0	127	130	0	135	158	1	157	5	15664	3124200	256720	2519467	8677842	31367770	0	45945999	12	37680000	83625999	0	0	0	0	0	0	0	0	0	218	6976000000	7059625999	0	0	0	0	0
303	1	farm	79544	dairy	111	13	0	0	0	0	0	0	0	133	136	0	142	164	1	163	5	23872	2282325	192860	1750982	4611567	22151756	0	30989489	12	39120000	70109489	0	0	0	0	0	0	0	0	0	224	7168000000	7238109489	0	0	0	0	0
304	1	farm	79544	dairy	138	13	0	0	0	0	0	0	0	141	145	0	155	173	1	172	5	13881	1892525	210024	1985074	5616444	24385314	0	34089380	12	41280000	75369380	0	0	0	0	0	0	0	0	0	233	7456000000	7531369380	0	0	0	0	0
305	1	farm	79544	dairy	81	13	0	0	0	0	0	0	0	106	110	0	120	138	1	137	5	12541	1607175	125196	1033067	3411930	12868378	0	19045746	12	32880000	51925746	0	0	0	0	0	0	0	0	0	198	6336000000	6387925746	0	0	0	0	0
306	1	farm	84168	pigs small	143	13	0	0	0	0	0	0	0	114	117	0	122	145	1	144	5	19028	2289950	185326	1843252	6060471	22957022	0	33336021	12	34560000	67896021	0	0	0	0	0	0	0	0	0	205	6560000000	6627896021	0	0	0	0	0
307	1	farm	84168	pigs small	178	13	0	0	0	0	0	0	0	149	152	0	158	180	1	179	5	14225	2530675	279976	2627966	7408100	32727367	0	45574084	12	42960000	88534084	0	0	0	0	0	0	0	0	0	240	7680000000	7768534084	0	0	0	0	0
308	1	farm	79526	dairy	98	13	0	0	0	0	0	0	0	48	52	0	62	80	1	79	5	15758	1621950	147488	1359947	4089645	16804496	0	24023527	12	18960000	42983527	0	0	0	0	0	0	0	0	0	140	4480000000	4522983527	0	0	0	0	0
309	1	farm	79544	dairy	741	13	0	0	0	0	0	0	0	175	178	0	183	206	1	205	5	21588	6118325	1082810	10121056	31540915	127398990	0	176262096	12	49200000	225462096	0	0	0	0	0	0	0	0	0	266	8512000000	8737462096	0	0	0	0	0
310	1	farm	79544	dairy	286	12	0	0	0	0	0	0	0	280	283	0	288	311	1	310	5	20038	4740175	365252	3566758	11489949	43741676	0	63903810	12	74400000	138303810	0	0	0	0	0	0	0	0	0	371	11872000000	12010303810	0	0	0	0	0
311	1	farm	84168	pigs small	86	12	0	0	0	0	0	0	0	75	78	0	83	106	1	105	5	21556	1540425	130356	1209748	3622259	15020165	0	21522954	12	25200000	46722954	0	0	0	0	0	0	0	0	0	166	5312000000	5358722954	0	0	0	0	0
312	1	farm	84168	pigs small	87	12	0	0	0	0	0	0	0	60	63	0	68	91	1	90	5	10543	1252500	127824	1121371	3520989	13952969	0	19975653	12	21600000	41575653	0	0	0	0	0	0	0	0	0	151	4832000000	4873575653	0	0	0	0	0
313	1	farm	84168	pigs small	94	12	0	0	0	0	0	0	0	52	55	0	60	83	1	82	5	10511	1349175	123514	1189933	3793635	14789072	0	21245329	12	19680000	40925329	0	0	0	0	0	0	0	0	0	143	4576000000	4616925329	0	0	0	0	0
314	1	farm	79544	dairy	74	12	0	0	0	0	0	0	0	45	49	0	59	77	1	76	5	10611	1069750	104896	956626	2991283	11823470	0	16946025	12	18240000	35186025	0	0	0	0	0	0	0	0	0	137	4384000000	4419186025	0	0	0	0	0
315	1	farm	84168	pigs small	238	12	0	0	0	0	0	0	0	145	147	0	150	175	1	174	5	43410	2988050	378114	3544432	10235801	43874630	0	61021027	12	41760000	102781027	0	0	0	0	0	0	0	0	0	235	7520000000	7622781027	0	0	0	0	0
316	1	farm	79526	dairy	129	12	0	0	0	0	0	0	0	46	49	0	55	77	1	76	5	26017	1826225	249408	2311936	5445076	29201742	0	39034386	12	18240000	57274386	0	0	0	0	0	0	0	0	0	137	4384000000	4441274386	0	0	0	0	0
317	1	farm	79526	dairy	94	12	0	0	0	0	0	0	0	121	124	0	129	152	1	151	5	15685	1758225	153068	1460043	3770261	18045344	0	25186942	12	36240000	61426942	0	0	0	0	0	0	0	0	0	212	6784000000	6845426942	0	0	0	0	0
318	1	farm	26235	beef intensive	126	12	0	0	0	0	0	0	0	92	95	0	100	123	2	122	5	24832	1717675	197278	1815091	5211380	22584097	0	31525521	12	54720000	86245521	0	0	0	0	0	0	0	0	0	183	5856000000	5942245521	0	0	0	0	0
319	1	farm	84168	pigs small	259	12	0	0	0	0	0	0	0	168	171	0	180	199	1	198	5	15372	3960025	402328	4177179	10975843	52277188	0	71792562	12	47520000	119312562	0	0	0	0	0	0	0	0	0	259	8288000000	8407312562	0	0	0	0	0
320	1	farm	26235	beef intensive	90	12	0	0	0	0	0	0	0	61	64	0	70	92	1	91	5	25569	1855375	126950	1238164	3746897	15373129	0	22340515	12	21840000	44180515	0	0	0	0	0	0	0	0	0	152	4864000000	4908180515	0	0	0	0	0
321	1	farm	79544	dairy	76	12	0	0	0	0	0	0	0	81	84	0	89	112	1	111	5	10716	1238275	101516	969602	2944544	11910613	0	17164550	12	26640000	43804550	0	0	0	0	0	0	0	0	0	172	5504000000	5547804550	0	0	0	0	0
322	1	farm	84168	pigs small	233	12	0	0	0	0	0	0	0	101	105	0	115	133	1	132	5	20391	3171975	371348	3638288	9682730	45543934	0	62408275	12	31680000	94088275	0	0	0	0	0	0	0	0	0	193	6176000000	6270088275	0	0	0	0	0
323	1	farm	26235	beef intensive	211	12	0	0	0	0	0	0	0	125	129	0	139	157	1	156	5	19264	3448125	317966	3027609	9090700	37620154	0	53504554	12	37440000	90944554	0	0	0	0	0	0	0	0	0	217	6944000000	7034944554	0	0	0	0	0
324	1	farm	79526	dairy	939	12	0	0	0	0	0	0	0	365	365	0	365	365	1	364	5	62612	9377675	1607242	15989956	38286876	200505828	0	265767576	12	87360000	353127576	0	0	0	0	0	0	0	0	0	0	11648000000	12001127576	0	0	0	0	0
325	1	farm	148204	smallholders	126	12	0	0	0	0	0	0	0	57	59	0	61	87	1	86	5	12675	1966475	163322	1605796	5055581	19730460	0	28521634	12	20640000	49161634	0	0	0	0	0	0	0	0	0	147	4704000000	4753161634	0	0	0	0	0
326	1	farm	84168	pigs small	156	12	0	0	0	0	0	0	0	145	149	0	159	177	1	176	5	15640	3068450	241016	2114726	6512272	26276410	0	38212873	12	42240000	80452873	0	0	0	0	0	0	0	0	0	237	7584000000	7664452873	0	0	0	0	0
327	1	farm	26235	beef intensive	66	12	0	0	0	0	0	0	0	62	65	0	70	93	1	92	5	18706	1214325	99652	947905	2773171	11807202	0	16842254	12	22080000	38922254	0	0	0	0	0	0	0	0	0	153	4896000000	4934922254	0	0	0	0	0
328	1	farm	26235	beef intensive	168	12	0	0	0	0	0	0	0	112	115	0	120	143	1	142	5	17538	2632000	255924	2347792	7197776	29015528	0	41449019	12	34080000	75529019	0	0	0	0	0	0	0	0	0	203	6496000000	6571529019	0	0	0	0	0
329	1	farm	79526	dairy	85	12	0	0	0	0	0	0	0	60	63	0	69	91	1	90	5	31384	1406025	110338	1065044	3357406	13184822	0	19123635	12	21600000	40723635	0	0	0	0	0	0	0	0	0	151	4832000000	4872723635	0	0	0	0	0
330	1	farm	79544	dairy	189	12	0	0	0	0	0	0	0	74	77	0	83	105	1	104	5	20885	2554875	328184	3020339	8000125	37735050	0	51638574	12	24960000	76598574	0	0	0	0	0	0	0	0	0	165	5280000000	5356598574	0	0	0	0	0
331	1	farm	79526	dairy	85	12	0	0	0	0	0	0	0	36	39	0	45	67	1	66	5	11097	1115925	108782	990297	3341824	12198386	0	17755214	12	15840000	33595214	0	0	0	0	0	0	0	0	0	127	4064000000	4097595214	0	0	0	0	0
332	1	farm	26235	beef intensive	114	12	0	0	0	0	0	0	0	62	65	0	71	93	1	92	5	16297	1811200	173560	1641501	4673883	20524564	0	28824708	12	22080000	50904708	0	0	0	0	0	0	0	0	0	153	4896000000	4946904708	0	0	0	0	0
333	1	farm	79544	dairy	122	12	0	0	0	0	0	0	0	84	86	0	88	114	1	113	5	23355	1980250	202720	1888754	5016636	23678432	0	32766791	12	27120000	59886791	0	0	0	0	0	0	0	0	0	174	5568000000	5627886791	0	0	0	0	0
334	1	farm	79526	dairy	206	12	0	0	0	0	0	0	0	154	157	0	163	185	2	184	5	126642	3506850	330158	3103594	8623311	38614412	0	54178325	12	81120000	135298325	0	0	0	0	0	0	0	0	0	245	7840000000	7975298325	0	0	0	0	0
335	1	farm	148204	smallholders	322	12	0	0	0	0	0	0	0	191	194	0	200	222	1	221	5	16577	3885075	392898	3965530	13133603	48981010	0	70358117	12	53040000	123398117	0	0	0	0	0	0	0	0	0	282	9024000000	9147398117	0	0	0	0	0
336	1	farm	84168	pigs small	106	12	0	0	0	0	0	0	0	101	104	0	109	132	1	131	5	11009	1779250	158590	1558631	4471349	19409851	0	27377671	12	31440000	58817671	0	0	0	0	0	0	0	0	0	192	6144000000	6202817671	0	0	0	0	0
337	1	farm	79544	dairy	315	12	0	0	0	0	0	0	0	127	130	0	135	158	1	157	5	27425	4173875	407544	3886549	13211497	48144344	0	69823808	11	37680000	107503808	0	0	0	0	0	0	0	0	0	218	6976000000	7083503808	0	0	0	0	0
338	1	farm	84168	pigs small	312	12	0	0	0	0	0	0	0	195	198	0	204	226	1	225	5	26321	5280625	497466	4887310	13258250	61313718	0	85237370	11	54000000	139237370	0	0	0	0	0	0	0	0	0	286	9152000000	9291237370	0	0	0	0	0
339	1	farm	148204	smallholders	94	12	0	0	0	0	0	0	0	53	56	0	62	84	1	83	5	14799	1541150	145036	1279566	3926062	15986078	0	22877892	11	19920000	42797892	0	0	0	0	0	0	0	0	0	144	4608000000	4650797892	0	0	0	0	0
340	1	farm	84168	pigs small	122	12	0	0	0	0	0	0	0	92	95	0	101	123	1	122	5	13029	2018425	184888	1728670	5032212	21497111	0	30461306	11	29280000	59741306	0	0	0	0	0	0	0	0	0	183	5856000000	5915741306	0	0	0	0	0
341	1	farm	84168	pigs small	145	12	0	0	0	0	0	0	0	103	106	0	111	134	2	133	5	33989	2731200	260702	2306182	5920249	28974571	0	40192904	11	59280000	99472904	0	0	0	0	0	0	0	0	0	194	6208000000	6307472904	0	0	0	0	0
342	1	farm	148204	smallholders	89	12	0	0	0	0	0	0	0	48	52	0	62	80	1	79	5	16696	1516700	141620	1230962	3778052	15312813	0	21980146	11	18960000	40940146	0	0	0	0	0	0	0	0	0	140	4480000000	4520940146	0	0	0	0	0
343	1	farm	84168	pigs small	145	12	0	0	0	0	0	0	0	87	90	0	96	118	2	117	5	109830	2599650	186686	1921095	5920254	23955530	0	34583215	11	53520000	88103215	0	0	0	0	0	0	0	0	0	178	5696000000	5784103215	0	0	0	0	0
344	1	farm	79544	dairy	203	12	0	0	0	0	0	0	0	135	138	0	144	166	2	165	5	138261	3507500	391550	3776684	8654472	47397048	0	63727253	11	60960000	124687253	0	0	0	0	0	0	0	0	0	226	7232000000	7356687253	0	0	0	0	0
345	1	farm	26235	beef intensive	119	12	0	0	0	0	0	0	0	56	59	0	64	87	1	86	5	20915	2022725	199734	1988712	4962105	25045582	0	34218858	11	20640000	54858858	0	0	0	0	0	0	0	0	0	147	4704000000	4758858858	0	0	0	0	0
346	1	farm	79544	dairy	128	12	0	0	0	0	0	0	0	101	104	0	110	132	1	131	5	11450	2248450	186938	1754768	5156848	21603935	0	30950939	11	31440000	62390939	0	0	0	0	0	0	0	0	0	192	6144000000	6206390939	0	0	0	0	0
347	1	farm	26235	beef intensive	304	12	0	0	0	0	0	0	0	149	152	0	157	180	1	179	5	23545	4319525	395100	3576366	12642841	44515994	0	65449826	11	42960000	108409826	0	0	0	0	0	0	0	0	0	240	7680000000	7788409826	0	0	0	0	0
348	1	farm	148204	smallholders	256	11	0	0	0	0	0	0	0	128	131	0	136	159	1	158	5	18184	3375175	390706	3734116	10999200	46505430	0	65004627	11	37920000	102924627	0	0	0	0	0	0	0	0	0	219	7008000000	7110924627	0	0	0	0	0
349	1	farm	148204	smallholders	1770	12	0	0	0	0	0	0	0	332	334	0	341	362	2	361	5	626356	11778600	2557982	24985292	73800565	309697896	0	422820334	12	150720000	573540334	0	0	0	0	0	0	0	0	0	422	13504000000	14077540334	0	0	0	0	0
350	1	farm	148204	smallholders	149	12	0	0	0	0	0	0	0	131	135	0	145	163	1	162	5	10921	2213875	208694	2032355	6278581	25108072	0	35841577	12	38880000	74721577	0	0	0	0	0	0	0	0	0	223	7136000000	7210721577	0	0	0	0	0
351	1	farm	84168	pigs small	301	12	0	0	0	0	0	0	0	161	163	0	166	191	2	190	5	192499	3697000	445668	4466110	12970033	55938410	0	77517221	12	74400000	151917221	0	0	0	0	0	0	0	0	0	251	8032000000	8183917221	0	0	0	0	0
352	1	farm	84168	pigs small	693	12	0	0	0	0	0	0	0	184	186	0	192	214	1	213	5	26458	6294550	1027948	9658449	29071534	119471330	0	165523812	12	51120000	216643812	0	0	0	0	0	0	0	0	0	274	8768000000	8984643812	0	0	0	0	0
353	1	farm	148204	smallholders	105	12	0	0	0	0	0	0	0	62	66	0	76	94	1	93	5	30623	1633000	167132	1407164	4510291	17493912	0	25211499	12	22320000	47531499	0	0	0	0	0	0	0	0	0	154	4928000000	4975531499	0	0	0	0	0
354	1	farm	26235	beef intensive	131	12	0	0	0	0	0	0	0	91	94	0	101	122	1	121	5	16266	2180900	211834	1838797	5468440	23188172	0	32888142	12	29040000	61928142	0	0	0	0	0	0	0	0	0	182	5824000000	5885928142	0	0	0	0	0
355	1	farm	79544	dairy	225	12	0	0	0	0	0	0	0	142	146	0	156	174	1	173	5	11566	2899300	370286	3658788	9721680	45951051	0	62601105	12	41520000	104121105	0	0	0	0	0	0	0	0	0	234	7488000000	7592121105	0	0	0	0	0
356	1	farm	79526	dairy	394	12	0	0	0	0	0	0	0	180	183	0	188	211	1	210	5	16879	6030500	582330	5668211	16265108	70677780	0	99223930	12	50400000	149623930	0	0	0	0	0	0	0	0	0	271	8672000000	8821623930	0	0	0	0	0
357	1	farm	26235	beef intensive	259	12	0	0	0	0	0	0	0	188	190	0	196	218	1	217	5	24321	3836650	351716	3358690	10796662	41786774	0	60130492	12	52080000	112210492	0	0	0	0	0	0	0	0	0	278	8896000000	9008210492	0	0	0	0	0
358	1	farm	79526	dairy	65	12	0	0	0	0	0	0	0	31	34	0	39	62	1	61	5	10838	951475	94310	851342	2562843	10420652	0	14880621	12	14640000	29520621	0	0	0	0	0	0	0	0	0	122	3904000000	3933520621	0	0	0	0	0
359	1	farm	79526	dairy	146	12	0	0	0	0	0	0	0	82	85	0	90	113	1	112	5	14439	2379225	251422	2340464	6411010	29408022	0	40790142	12	26880000	67670142	0	0	0	0	0	0	0	0	0	173	5536000000	5603670142	0	0	0	0	0
360	1	farm	26235	beef intensive	161	12	0	0	0	0	0	0	0	64	67	0	72	95	1	94	5	12335	2213825	226404	2286056	6644703	28187952	0	39558940	12	22560000	62118940	0	0	0	0	0	0	0	0	0	155	4960000000	5022118940	0	0	0	0	0
361	1	farm	79526	dairy	110	12	0	0	0	0	0	0	0	98	101	0	107	129	1	128	5	15462	1912525	187522	1742400	4572612	21697081	0	30112140	11	30720000	60832140	0	0	0	0	0	0	0	0	0	189	6048000000	6108832140	0	0	0	0	0
362	1	farm	148204	smallholders	135	12	0	0	0	0	0	0	0	110	113	0	118	141	1	140	5	18299	1974925	223732	2065118	5491803	25378428	0	35134006	11	33600000	68734006	0	0	0	0	0	0	0	0	0	201	6432000000	6500734006	0	0	0	0	0
363	1	farm	148204	smallholders	583	12	0	0	0	0	0	0	0	218	221	0	226	249	1	248	5	57460	5873300	1203608	12177848	24724828	152241580	0	196221164	11	59520000	255741164	0	0	0	0	0	0	0	0	0	309	9888000000	10143741164	0	0	0	0	0
364	1	farm	26235	beef intensive	114	12	0	0	0	0	0	0	0	132	135	0	142	163	1	162	5	11530	2379375	166898	1549069	4759569	19193488	0	28048399	11	38880000	66928399	0	0	0	0	0	0	0	0	0	223	7136000000	7202928399	0	0	0	0	0
365	1	farm	26235	beef intensive	177	12	0	0	0	0	0	0	0	147	151	0	161	179	1	178	5	15212	3506450	282914	2483991	7797591	31163098	0	45234044	11	42720000	87954044	0	0	0	0	0	0	0	0	0	239	7648000000	7735954044	0	0	0	0	0
366	1	farm	84168	pigs small	382	12	0	0	0	0	0	0	0	150	153	0	158	181	1	180	5	34010	4911950	556264	5361082	15860034	66312736	0	93002065	11	43200000	136202065	0	0	0	0	0	0	0	0	0	241	7712000000	7848202065	0	0	0	0	0
367	1	farm	84168	pigs small	383	12	0	0	0	0	0	0	0	149	152	0	157	180	1	179	5	31932	4784850	533268	5080813	15680860	62865768	0	88945559	11	42960000	131905559	0	0	0	0	0	0	0	0	0	240	7680000000	7811905559	0	0	0	0	0
368	1	farm	84168	pigs small	159	12	0	0	0	0	0	0	0	119	122	0	127	150	1	149	5	16158	2704075	230886	2131279	6683646	26310759	0	38060645	11	35760000	73820645	0	0	0	0	0	0	0	0	0	210	6720000000	6793820645	0	0	0	0	0
369	1	farm	148204	smallholders	70	12	0	0	0	0	0	0	0	36	39	0	48	67	1	66	5	11336	1169775	110000	966550	2921175	12065962	0	17233463	11	15840000	33073463	0	0	0	0	0	0	0	0	0	127	4064000000	4097073463	0	0	0	0	0
370	1	farm	26235	beef intensive	110	12	0	0	0	0	0	0	0	53	56	0	62	84	1	83	5	12118	1616500	175428	1786705	4455775	22721278	0	30755685	11	19920000	50675685	0	0	0	0	0	0	0	0	0	144	4608000000	4658675685	0	0	0	0	0
371	1	farm	84168	pigs small	104	12	0	0	0	0	0	0	0	87	91	0	101	119	1	118	5	24173	1645575	145856	1310936	4066271	16076590	0	23245228	11	28320000	51565228	0	0	0	0	0	0	0	0	0	179	5728000000	5779565228	0	0	0	0	0
372	1	farm	148204	smallholders	254	12	0	0	0	0	0	0	0	114	117	0	122	145	1	144	5	17186	3353950	392248	3783938	10430542	46425583	0	64386260	11	34560000	98946260	0	0	0	0	0	0	0	0	0	205	6560000000	6658946260	0	0	0	0	0
373	1	farm	79544	dairy	236	11	0	0	0	0	0	0	0	183	186	0	191	214	1	213	5	18477	3775100	353164	3375151	9729462	42069539	0	59302416	11	51120000	110422416	0	0	0	0	0	0	0	0	0	274	8768000000	8878422416	0	0	0	0	0
374	1	farm	148204	smallholders	92	11	0	0	0	0	0	0	0	55	58	0	63	86	1	85	5	12650	1681400	125262	1185914	3645625	14640356	0	21278557	11	20400000	41678557	0	0	0	0	0	0	0	0	0	146	4672000000	4713678557	0	0	0	0	0
375	1	farm	148204	smallholders	119	11	0	0	0	0	0	0	0	76	79	0	84	107	1	106	5	11810	2448500	179846	1770273	4868624	21988975	0	31256218	11	25440000	56696218	0	0	0	0	0	0	0	0	0	167	5344000000	5400696218	0	0	0	0	0
376	1	farm	79544	dairy	91	11	0	0	0	0	0	0	0	43	47	0	57	75	1	74	5	20711	1646900	138228	1323446	3684573	16212346	0	23005493	11	17760000	40765493	0	0	0	0	0	0	0	0	0	135	4320000000	4360765493	0	0	0	0	0
377	1	farm	79526	dairy	202	11	0	0	0	0	0	0	0	135	139	0	149	167	1	166	5	13253	3073000	318276	3262160	8412989	40593026	0	55659452	11	39840000	95499452	0	0	0	0	0	0	0	0	0	227	7264000000	7359499452	0	0	0	0	0
378	1	farm	148204	smallholders	108	11	0	0	0	0	0	0	0	104	107	0	113	135	1	134	5	13378	1674775	159666	1459586	4424605	17971186	0	25689818	11	32160000	57849818	0	0	0	0	0	0	0	0	0	195	6240000000	6297849818	0	0	0	0	0
379	1	farm	26235	beef intensive	137	11	0	0	0	0	0	0	0	98	101	0	106	129	1	128	5	19162	2500550	179104	1769535	5522967	21723583	0	31695739	11	30720000	62415739	0	0	0	0	0	0	0	0	0	189	6048000000	6110415739	0	0	0	0	0
380	1	farm	79544	dairy	115	11	0	0	0	0	0	0	0	67	70	0	75	98	1	97	5	14837	1577900	185042	1774350	4666092	22024948	0	30228332	11	23280000	53508332	0	0	0	0	0	0	0	0	0	158	5056000000	5109508332	0	0	0	0	0
381	1	farm	79544	dairy	244	11	0	0	0	0	0	0	0	154	158	0	168	186	1	185	5	21778	3995250	355748	3405845	10438337	42305908	0	60501088	11	44400000	104901088	0	0	0	0	0	0	0	0	0	246	7872000000	7976901088	0	0	0	0	0
382	1	farm	26235	beef intensive	118	11	0	0	0	0	0	0	0	99	102	0	107	130	1	129	5	12117	1991500	174758	1719574	4845258	21352263	0	30083353	11	30960000	61043353	0	0	0	0	0	0	0	0	0	190	6080000000	6141043353	0	0	0	0	0
383	1	farm	26235	beef intensive	179	11	0	0	0	0	0	0	0	171	173	0	175	201	1	200	5	17394	3011800	282268	2563909	7524951	32722554	0	46105481	11	48000000	94105481	0	0	0	0	0	0	0	0	0	261	8352000000	8446105481	0	0	0	0	0
384	1	farm	148204	smallholders	58	11	0	0	0	0	0	0	0	29	32	0	37	60	1	59	5	10622	915250	76664	733622	2290203	9165054	0	13180793	11	14160000	27340793	0	0	0	0	0	0	0	0	0	120	3840000000	3867340793	0	0	0	0	0
385	1	farm	148204	smallholders	249	11	0	0	0	0	0	0	0	140	143	0	153	171	1	170	5	16756	3552725	314280	2957357	10079991	36323070	0	53227424	11	40800000	94027424	0	0	0	0	0	0	0	0	0	231	7392000000	7486027424	0	0	0	0	0
386	1	farm	79544	dairy	268	11	0	0	0	0	0	0	0	159	162	0	167	190	1	189	5	19569	3923625	368714	3844251	11458816	48372981	0	67968387	11	45360000	113328387	0	0	0	0	0	0	0	0	0	250	8000000000	8113328387	0	0	0	0	0
387	1	farm	79544	dairy	86	11	0	0	0	0	0	0	0	49	52	0	57	80	1	79	5	12891	1259325	111684	1098698	3419722	13427944	0	19317373	11	18960000	38277373	0	0	0	0	0	0	0	0	0	140	4480000000	4518277373	0	0	0	0	0
388	1	farm	79526	dairy	125	11	0	0	0	0	0	0	0	75	78	0	83	106	1	105	5	11418	2088250	204202	1982761	5265908	24576864	0	34117984	11	25200000	59317984	0	0	0	0	0	0	0	0	0	166	5312000000	5371317984	0	0	0	0	0
389	1	farm	26235	beef intensive	215	11	0	0	0	0	0	0	0	79	82	0	88	110	1	109	5	12377	2608225	307608	2980294	8895957	37038366	0	51830450	11	26160000	77990450	0	0	0	0	0	0	0	0	0	170	5440000000	5517990450	0	0	0	0	0
390	1	farm	26235	beef intensive	232	11	0	0	0	0	0	0	0	125	128	0	134	156	1	155	5	11369	3592025	376292	3865250	9846314	48337786	0	66017667	11	37200000	103217667	0	0	0	0	0	0	0	0	0	216	6912000000	7015217667	0	0	0	0	0
391	1	farm	148204	smallholders	106	11	0	0	0	0	0	0	0	66	69	0	75	97	1	96	5	28830	1509925	155228	1462028	4331129	18005236	0	25463546	11	23040000	48503546	0	0	0	0	0	0	0	0	0	157	5024000000	5072503546	0	0	0	0	0
392	1	farm	84168	pigs small	90	11	0	0	0	0	0	0	0	87	90	0	98	118	1	117	5	10518	1261000	123106	1106854	3661206	13693729	0	19845895	11	28080000	47925895	0	0	0	0	0	0	0	0	0	178	5696000000	5743925895	0	0	0	0	0
393	1	farm	26235	beef intensive	57	11	0	0	0	0	0	0	0	58	60	0	62	88	1	87	5	10516	1139125	76636	662812	2196723	8142487	0	12217783	11	20880000	33097783	0	0	0	0	0	0	0	0	0	148	4736000000	4769097783	0	0	0	0	0
394	1	farm	79526	dairy	102	11	0	0	0	0	0	0	0	97	100	0	105	128	1	127	4	12293	1636225	138952	1387080	4058488	17058398	0	24279144	11	30480000	54759144	0	0	0	0	0	0	0	0	0	188	6016000000	6070759144	0	0	0	0	0
395	1	farm	148204	smallholders	257	11	0	0	0	0	0	0	0	133	136	0	141	164	1	163	4	20412	3590575	381610	3859841	10228006	47569886	0	65629918	11	39120000	104749918	0	0	0	0	0	0	0	0	0	224	7168000000	7272749918	0	0	0	0	0
396	1	farm	84168	pigs small	93	11	0	0	0	0	0	0	0	54	57	0	62	85	1	84	4	10624	1761225	123190	1135501	3817001	13978118	0	20815035	11	20160000	40975035	0	0	0	0	0	0	0	0	0	145	4640000000	4680975035	0	0	0	0	0
397	1	farm	79526	dairy	83	11	0	0	0	0	0	0	0	60	64	0	74	92	1	91	4	10445	1736875	110168	1060909	3396353	13004062	0	19308366	11	21840000	41148366	0	0	0	0	0	0	0	0	0	152	4864000000	4905148366	0	0	0	0	0
398	1	farm	148204	smallholders	191	11	0	0	0	0	0	0	0	100	103	0	108	131	1	130	4	22795	2599500	238408	2333336	7797589	28841152	0	41809984	11	31200000	73009984	0	0	0	0	0	0	0	0	0	191	6112000000	6185009984	0	0	0	0	0
399	1	farm	79526	dairy	125	11	0	0	0	0	0	0	0	84	87	0	93	115	1	114	4	17915	1755125	196976	2016850	5055582	25014898	0	34039432	11	27360000	61399432	0	0	0	0	0	0	0	0	0	175	5600000000	5661399432	0	0	0	0	0
400	1	farm	148204	smallholders	87	11	0	0	0	0	0	0	0	48	51	0	58	79	2	78	4	41185	1336575	144626	1318388	3598886	16087136	0	22485610	11	31920000	54405610	0	0	0	0	0	0	0	0	0	139	4448000000	4502405610	0	0	0	0	0
401	1	farm	148204	smallholders	170	11	0	0	0	0	0	0	0	117	120	0	125	148	1	147	4	27269	2450075	272330	2613854	7096510	32491196	0	44923965	11	35280000	80203965	0	0	0	0	0	0	0	0	0	208	6656000000	6736203965	0	0	0	0	0
402	1	farm	148204	smallholders	406	11	0	0	0	0	0	0	0	171	174	0	181	202	1	201	4	36575	5433625	532558	5459612	17332327	68645484	0	97403606	11	48240000	145643606	0	0	0	0	0	0	0	0	0	262	8384000000	8529643606	0	0	0	0	0
403	1	farm	84168	pigs small	90	11	0	0	0	0	0	0	0	96	99	0	104	127	1	126	4	17770	1404350	143280	1304613	3731316	16353742	0	22937301	11	30240000	53177301	0	0	0	0	0	0	0	0	0	187	5984000000	6037177301	0	0	0	0	0
404	1	farm	26235	beef intensive	137	11	0	0	0	0	0	0	0	90	93	0	99	121	1	120	4	15815	2023225	224176	2023686	5881301	25314849	0	35467237	11	28800000	64267237	0	0	0	0	0	0	0	0	0	181	5792000000	5856267237	0	0	0	0	0
405	1	farm	79544	dairy	163	11	0	0	0	0	0	0	0	126	128	0	132	156	1	155	4	15279	2206700	266438	2702239	6613548	33909860	0	45698785	11	37200000	82898785	0	0	0	0	0	0	0	0	0	216	6912000000	6994898785	0	0	0	0	0
406	1	farm	26235	beef intensive	146	11	0	0	0	0	0	0	0	79	82	0	87	110	1	109	4	34850	2254300	216248	2139140	6005939	26586663	0	37202290	10	26160000	63362290	0	0	0	0	0	0	0	0	0	170	5440000000	5503362290	0	0	0	0	0
407	1	farm	148204	smallholders	201	11	0	0	0	0	0	0	0	128	131	0	141	159	1	158	4	16065	3166000	300996	2883593	8420778	35828274	0	50599641	10	37920000	88519641	0	0	0	0	0	0	0	0	0	219	7008000000	7096519641	0	0	0	0	0
408	1	farm	84168	pigs small	88	11	0	0	0	0	0	0	0	95	98	0	104	126	1	125	4	10547	1447775	119336	1085432	3466464	13549520	0	19668526	10	30000000	49668526	0	0	0	0	0	0	0	0	0	186	5952000000	6001668526	0	0	0	0	0
409	1	farm	84168	pigs small	193	11	0	0	0	0	0	0	0	141	143	0	147	171	1	170	4	11621	3073175	292908	2802735	7914438	34754236	0	48837492	10	40800000	89637492	0	0	0	0	0	0	0	0	0	231	7392000000	7481637492	0	0	0	0	0
410	1	farm	26235	beef intensive	105	11	0	0	0	0	0	0	0	62	64	0	66	92	1	91	4	10572	1396300	152022	1375772	4081856	17134752	0	24140702	10	21840000	45980702	0	0	0	0	0	0	0	0	0	152	4864000000	4909980702	0	0	0	0	0
411	1	farm	84168	pigs small	106	11	0	0	0	0	0	0	0	56	59	0	64	87	1	86	4	10979	1664900	147910	1435788	4284390	17658517	0	25191505	10	20640000	45831505	0	0	0	0	0	0	0	0	0	147	4704000000	4749831505	0	0	0	0	0
412	1	farm	148204	smallholders	807	11	0	0	0	0	0	0	0	261	265	0	275	293	1	292	4	39575	7754750	1168482	10896815	34197226	135410902	0	189428175	10	70080000	259508175	0	0	0	0	0	0	0	0	0	353	11296000000	11555508175	0	0	0	0	0
413	1	farm	26235	beef intensive	257	11	0	0	0	0	0	0	0	121	123	0	127	151	1	150	4	50168	3736350	313176	2987530	10383801	36907727	0	54328584	10	36000000	90328584	0	0	0	0	0	0	0	0	0	211	6752000000	6842328584	0	0	0	0	0
414	1	farm	79544	dairy	98	11	0	0	0	0	0	0	0	55	59	0	69	87	1	86	4	15546	1542175	146908	1388221	3840370	17131668	0	24049341	10	20640000	44689341	0	0	0	0	0	0	0	0	0	147	4704000000	4748689341	0	0	0	0	0
415	1	farm	79544	dairy	65	11	0	0	0	0	0	0	0	42	45	0	50	73	1	72	4	11647	1051525	87426	828104	2469366	10156342	0	14592763	10	17280000	31872763	0	0	0	0	0	0	0	0	0	133	4256000000	4287872763	0	0	0	0	0
416	1	farm	148204	smallholders	144	11	0	0	0	0	0	0	0	97	100	0	105	128	1	127	4	10749	2064425	221440	2107818	6044886	26196854	0	36635423	10	30480000	67115423	0	0	0	0	0	0	0	0	0	188	6016000000	6083115423	0	0	0	0	0
417	1	farm	26235	beef intensive	67	11	0	0	0	0	0	0	0	64	67	0	73	95	1	94	4	10710	1067625	100622	898369	2780961	11242908	0	16090485	10	22560000	38650485	0	0	0	0	0	0	0	0	0	155	4960000000	4998650485	0	0	0	0	0
418	1	farm	79526	dairy	223	11	0	0	0	0	0	0	0	147	150	0	156	178	1	177	4	23459	2831125	335076	3337916	9082916	41891022	0	57478054	10	42480000	99958054	0	0	0	0	0	0	0	0	0	238	7616000000	7715958054	0	0	0	0	0
419	1	farm	26235	beef intensive	96	11	0	0	0	0	0	0	0	48	52	0	62	80	1	79	4	10440	1590875	125788	1199740	3707944	14691343	0	21315690	10	18960000	40275690	0	0	0	0	0	0	0	0	0	140	4480000000	4520275690	0	0	0	0	0
420	1	farm	26235	beef intensive	56	11	0	0	0	0	0	0	0	29	31	0	36	59	1	58	4	10437	890875	77426	721418	2235673	8896394	0	12821786	10	13920000	26741786	0	0	0	0	0	0	0	0	0	119	3808000000	3834741786	0	0	0	0	0
421	1	farm	79526	dairy	110	11	0	0	0	0	0	0	0	127	130	0	135	158	1	157	4	10593	1748200	164088	1589875	4580404	19700411	0	27782978	10	37680000	65462978	0	0	0	0	0	0	0	0	0	218	6976000000	7041462978	0	0	0	0	0
422	1	farm	84168	pigs small	296	11	0	0	0	0	0	0	0	205	208	0	213	236	1	235	4	18432	4132125	350622	3430087	12300096	42687004	0	62899934	10	56400000	119299934	0	0	0	0	0	0	0	0	0	296	9472000000	9591299934	0	0	0	0	0
423	1	farm	148204	smallholders	85	11	0	0	0	0	0	0	0	57	61	0	71	89	1	88	4	10659	1059275	119764	1064126	3341824	13184582	0	18769572	10	21120000	39889572	0	0	0	0	0	0	0	0	0	149	4768000000	4807889572	0	0	0	0	0
424	1	farm	148204	smallholders	227	10	0	0	0	0	0	0	0	166	169	0	175	197	1	196	4	31692	3457400	289338	2908238	9347761	35907760	0	51910497	10	47040000	98950497	0	0	0	0	0	0	0	0	0	257	8224000000	8322950497	0	0	0	0	0
425	1	farm	79526	dairy	129	10	0	0	0	0	0	0	0	103	106	0	113	134	1	133	4	15008	1846050	207106	2124700	5367179	26511862	0	36056897	10	31920000	67976897	0	0	0	0	0	0	0	0	0	194	6208000000	6275976897	0	0	0	0	0
426	1	farm	84168	pigs small	132	10	0	0	0	0	0	0	0	70	73	0	78	101	1	100	4	17141	2122900	206034	1883756	5312641	23276812	0	32802144	10	24000000	56802144	0	0	0	0	0	0	0	0	0	161	5152000000	5208802144	0	0	0	0	0
427	1	farm	148204	smallholders	182	10	0	0	0	0	0	0	0	162	165	0	171	193	1	192	4	13548	2359325	307152	3016460	7532741	37709954	0	50925632	10	46080000	97005632	0	0	0	0	0	0	0	0	0	253	8096000000	8193005632	0	0	0	0	0
428	1	farm	79544	dairy	77	10	0	0	0	0	0	0	0	51	54	0	63	82	1	81	4	15068	1427775	133746	1129640	3435303	14252762	0	20379225	10	19440000	39819225	0	0	0	0	0	0	0	0	0	142	4544000000	4583819225	0	0	0	0	0
429	1	farm	79544	dairy	459	10	0	0	0	0	0	0	0	125	128	0	133	156	1	155	4	36358	4707650	588022	6119775	18757838	75248100	0	105421386	10	37200000	142621386	0	0	0	0	0	0	0	0	0	216	6912000000	7054621386	0	0	0	0	0
430	1	farm	84168	pigs small	298	10	0	0	0	0	0	0	0	145	148	0	153	176	1	175	4	42686	4116550	467092	4499222	12860966	56085316	0	78029146	10	42000000	120029146	0	0	0	0	0	0	0	0	0	236	7552000000	7672029146	0	0	0	0	0
431	1	farm	148204	smallholders	175	10	0	0	0	0	0	0	0	143	146	0	151	174	1	173	4	41363	2477000	336278	2535581	6971859	31699216	0	44019934	10	41520000	85539934	0	0	0	0	0	0	0	0	0	234	7488000000	7573539934	0	0	0	0	0
432	1	farm	84168	pigs small	142	10	0	0	0	0	0	0	0	78	81	0	86	109	1	108	4	19771	2595000	232550	2122724	6037100	26690720	0	37678095	10	25920000	63598095	0	0	0	0	0	0	0	0	0	169	5408000000	5471598095	0	0	0	0	0
433	1	farm	84168	pigs small	94	10	0	0	0	0	0	0	0	72	75	0	80	103	1	102	4	11245	1360400	139248	1266178	3809213	15726511	0	22301550	10	24480000	46781550	0	0	0	0	0	0	0	0	0	163	5216000000	5262781550	0	0	0	0	0
434	1	farm	84168	pigs small	90	10	0	0	0	0	0	0	0	57	61	0	71	89	1	88	4	34433	1557075	151738	1330211	3926060	16643796	0	23608880	10	21120000	44728880	0	0	0	0	0	0	0	0	0	149	4768000000	4812728880	0	0	0	0	0
435	1	farm	79544	dairy	103	10	0	0	0	0	0	0	0	52	54	0	57	82	1	81	4	10234	1336100	137820	1336682	3972799	16368180	0	23151582	10	19440000	42591582	0	0	0	0	0	0	0	0	0	142	4544000000	4586591582	0	0	0	0	0
436	1	farm	84168	pigs small	990	10	0	0	0	0	0	0	0	363	365	0	364	365	2	364	4	37637	11766600	1340018	12874846	40795176	160534986	0	227311627	10	150480000	377791627	0	0	0	0	0	0	0	0	0	0	11648000000	12025791627	0	0	0	0	0
437	1	farm	148204	smallholders	197	10	0	0	0	0	0	0	0	122	125	0	130	153	1	152	4	11262	2815300	218196	2162295	7813166	26512000	0	39520957	10	36480000	76000957	0	0	0	0	0	0	0	0	0	213	6816000000	6892000957	0	0	0	0	0
438	1	farm	79526	dairy	148	10	0	0	0	0	0	0	0	201	204	0	210	232	1	231	4	29478	2272375	476594	4975949	6255215	63468426	0	77448559	10	55440000	132888559	0	0	0	0	0	0	0	0	0	292	9344000000	9476888559	0	0	0	0	0
439	1	farm	148204	smallholders	165	10	0	0	0	0	0	0	0	141	144	0	149	172	1	171	4	13358	2506225	280928	2635684	6893977	32907610	0	45224424	10	41040000	86264424	0	0	0	0	0	0	0	0	0	232	7424000000	7510264424	0	0	0	0	0
440	1	farm	79544	dairy	90	10	0	0	0	0	0	0	0	65	68	0	74	96	1	95	4	12670	1241700	131078	1121470	3739103	13963090	0	20196440	10	22800000	42996440	0	0	0	0	0	0	0	0	0	156	4992000000	5034996440	0	0	0	0	0
441	1	farm	84168	pigs small	139	10	0	0	0	0	0	0	0	67	70	0	76	98	1	97	4	18942	2147750	227098	2076309	5889089	25783024	0	36123270	10	23280000	59403270	0	0	0	0	0	0	0	0	0	158	5056000000	5115403270	0	0	0	0	0
442	1	farm	148204	smallholders	86	10	0	0	0	0	0	0	0	41	44	0	49	72	1	71	4	10663	1261950	124542	1153703	3552150	14329214	0	20421559	10	17040000	37461559	0	0	0	0	0	0	0	0	0	132	4224000000	4261461559	0	0	0	0	0
443	1	farm	148204	smallholders	461	10	0	0	0	0	0	0	0	195	198	0	203	226	1	225	4	22539	5174050	728726	7449230	19147335	92356068	0	124855410	10	54000000	178855410	0	0	0	0	0	0	0	0	0	286	9152000000	9330855410	0	0	0	0	0
444	1	farm	79544	dairy	89	10	0	0	0	0	0	0	0	61	63	0	65	91	1	90	4	11315	1446850	133918	1262603	3731315	15634630	0	22209316	10	21600000	43809316	0	0	0	0	0	0	0	0	0	151	4832000000	4875809316	0	0	0	0	0
445	1	farm	79544	dairy	231	10	0	0	0	0	0	0	0	138	141	0	147	169	1	168	4	22628	3943825	302618	2995121	9760626	37369506	0	54371696	10	40320000	94691696	0	0	0	0	0	0	0	0	0	229	7328000000	7422691696	0	0	0	0	0
446	1	farm	84168	pigs small	634	10	0	0	0	0	0	0	0	181	185	0	195	213	1	212	4	22115	6508950	829072	8218040	26313949	102433798	0	144303808	10	50880000	195183808	0	0	0	0	0	0	0	0	0	273	8736000000	8931183808	0	0	0	0	0
447	1	farm	148204	smallholders	117	10	0	0	0	0	0	0	0	61	64	0	71	92	1	91	4	23782	1796250	176720	1722409	4969897	21607078	0	30272353	10	21840000	52112353	0	0	0	0	0	0	0	0	0	152	4864000000	4916112353	0	0	0	0	0
448	1	farm	148204	smallholders	72	10	0	0	0	0	0	0	0	84	87	0	93	115	1	114	4	11947	1520650	107182	950281	2913384	11772802	0	17264298	10	27360000	44624298	0	0	0	0	0	0	0	0	0	175	5600000000	5644624298	0	0	0	0	0
449	1	farm	26235	beef intensive	98	10	0	0	0	0	0	0	0	62	65	0	70	93	1	92	4	11656	1477425	144610	1384042	4003957	17142012	0	24152046	10	22080000	46232046	0	0	0	0	0	0	0	0	0	153	4896000000	4942232046	0	0	0	0	0
450	1	farm	84168	pigs small	121	10	0	0	0	0	0	0	0	77	80	0	85	108	1	107	4	10810	1651325	168714	1596004	4891994	19676546	0	27984582	10	25680000	53664582	0	0	0	0	0	0	0	0	0	168	5376000000	5429664582	0	0	0	0	0
451	1	farm	148204	smallholders	162	10	0	0	0	0	0	0	0	104	107	0	112	135	1	134	4	14840	2386975	249652	2404683	6605750	29887635	0	41534695	10	32160000	73694695	0	0	0	0	0	0	0	0	0	195	6240000000	6313694695	0	0	0	0	0
452	1	farm	148204	smallholders	193	10	0	0	0	0	0	0	0	89	92	0	97	120	1	119	4	18192	3125900	267994	2555370	7875486	31360228	0	45184978	10	28560000	73744978	0	0	0	0	0	0	0	0	0	180	5760000000	5833744978	0	0	0	0	0
453	1	farm	148204	smallholders	103	10	0	0	0	0	0	0	0	53	56	0	65	84	1	83	4	31872	1789200	191854	1763946	4440189	22339180	0	30524370	10	19920000	50444370	0	0	0	0	0	0	0	0	0	144	4608000000	4658444370	0	0	0	0	0
454	1	farm	79544	dairy	234	10	0	0	0	0	0	0	0	129	132	0	137	160	1	159	4	18635	3264600	303552	3101132	9464613	38692284	0	54826181	10	38160000	92986181	0	0	0	0	0	0	0	0	0	220	7040000000	7132986181	0	0	0	0	0
455	1	farm	79526	dairy	1719	10	0	0	0	0	0	0	0	365	364	0	365	365	1	364	4	29647	12511200	2496738	24190718	72133547	300338340	0	411670542	10	87360000	499030542	0	0	0	0	0	0	0	0	0	0	11648000000	12147030542	0	0	0	0	0
456	1	farm	148204	smallholders	267	10	0	0	0	0	0	0	0	155	158	0	164	186	1	185	4	14282	3479700	419908	4070104	11139421	51191432	0	70300565	10	44400000	114700565	0	0	0	0	0	0	0	0	0	246	7872000000	7986700565	0	0	0	0	0
457	1	farm	26235	beef intensive	145	10	0	0	0	0	0	0	0	128	131	0	136	159	1	158	4	11903	2544450	233230	2287523	5990360	28532648	0	39588211	10	37920000	77508211	0	0	0	0	0	0	0	0	0	219	7008000000	7085508211	0	0	0	0	0
458	1	farm	84168	pigs small	87	10	0	0	0	0	0	0	0	52	55	0	63	83	1	82	4	12863	1480000	135918	1092643	3614468	13688908	0	20011936	10	19680000	39691936	0	0	0	0	0	0	0	0	0	143	4576000000	4615691936	0	0	0	0	0
459	1	farm	26235	beef intensive	113	10	0	0	0	0	0	0	0	98	101	0	106	129	1	128	4	17328	1627925	200260	1825040	4697252	22921090	0	31271567	10	30720000	61991567	0	0	0	0	0	0	0	0	0	189	6048000000	6109991567	0	0	0	0	0
460	1	farm	79526	dairy	75	10	0	0	0	0	0	0	0	62	65	0	71	93	2	92	4	49532	1495975	149262	1309453	3271717	16486234	0	22712641	10	40800000	63512641	0	0	0	0	0	0	0	0	0	153	4896000000	4959512641	0	0	0	0	0
461	1	farm	84168	pigs small	167	10	0	0	0	0	0	0	0	120	123	0	129	151	2	150	4	146606	2546075	226138	2180293	6878395	27001443	0	38832344	10	68400000	107232344	0	0	0	0	0	0	0	0	0	211	6752000000	6859232344	0	0	0	0	0
462	1	farm	79544	dairy	98	10	0	0	0	0	0	0	0	52	55	0	60	83	1	82	4	15579	1906725	130418	1231265	4105224	15196073	0	22569705	10	19680000	42249705	0	0	0	0	0	0	0	0	0	143	4576000000	4618249705	0	0	0	0	0
463	1	farm	79526	dairy	440	10	0	0	0	0	0	0	0	244	247	0	252	275	1	274	4	35864	7306750	596384	5941631	18446247	73560409	0	105851421	10	65760000	171611421	0	0	0	0	0	0	0	0	0	335	10720000000	10891611421	0	0	0	0	0
464	1	farm	148204	smallholders	135	10	0	0	0	0	0	0	0	94	97	0	103	125	1	124	4	34458	2103725	210626	1790793	5561916	22273676	0	31940736	10	29760000	61700736	0	0	0	0	0	0	0	0	0	185	5920000000	5981700736	0	0	0	0	0
465	1	farm	79544	dairy	63	10	0	0	0	0	0	0	0	41	44	0	49	72	1	71	4	23247	1033625	89778	797877	2516104	9757722	0	14195106	10	17040000	31235106	0	0	0	0	0	0	0	0	0	132	4224000000	4255235106	0	0	0	0	0
466	1	farm	79526	dairy	146	10	0	0	0	0	0	0	0	68	71	0	76	99	1	98	4	20177	2286725	224862	1994382	5990358	24955859	0	35452186	10	23520000	58972186	0	0	0	0	0	0	0	0	0	159	5088000000	5146972186	0	0	0	0	0
467	1	farm	148204	smallholders	80	10	0	0	0	0	0	0	0	42	45	0	50	73	2	72	4	119388	1161100	111760	1037822	3115922	12859713	0	18286316	10	32160000	50446316	0	0	0	0	0	0	0	0	0	133	4256000000	4306446316	0	0	0	0	0
468	1	farm	79526	dairy	841	10	0	0	0	0	0	0	0	189	192	0	197	220	1	219	4	21748	6989125	1212204	12296570	34984008	152862692	0	208344598	10	52560000	260904598	0	0	0	0	0	0	0	0	0	280	8960000000	9220904598	0	0	0	0	0
469	1	farm	148204	smallholders	418	10	0	0	0	0	0	0	0	208	211	0	216	239	1	238	4	16871	4607475	598608	5898791	17963282	72828385	0	101896541	10	57120000	159016541	0	0	0	0	0	0	0	0	0	299	9568000000	9727016541	0	0	0	0	0
470	1	farm	79526	dairy	105	10	0	0	0	0	0	0	0	72	75	0	81	103	1	102	4	14611	1501875	152492	1394440	4292180	17231226	0	24572213	10	24480000	49052213	0	0	0	0	0	0	0	0	0	163	5216000000	5265052213	0	0	0	0	0
471	1	farm	84168	pigs small	82	10	0	0	0	0	0	0	0	51	54	0	59	82	1	81	4	11878	1210550	118220	1144055	3256136	14159016	0	19887977	10	19440000	39327977	0	0	0	0	0	0	0	0	0	142	4544000000	4583327977	0	0	0	0	0
472	1	farm	148204	smallholders	163	10	0	0	0	0	0	0	0	77	80	0	85	108	1	107	4	10859	2592975	222766	2148129	6590171	26424587	0	37978628	10	25680000	63658628	0	0	0	0	0	0	0	0	0	168	5376000000	5439658628	0	0	0	0	0
473	1	farm	148204	smallholders	384	10	0	0	0	0	0	0	0	226	229	0	234	257	1	256	4	24262	4931425	657988	6388378	16288474	79678026	0	107944291	10	61440000	169384291	0	0	0	0	0	0	0	0	0	317	10144000000	10313384291	0	0	0	0	0
474	1	farm	148204	smallholders	127	10	0	0	0	0	0	0	0	60	63	0	68	91	1	90	4	11438	1707150	188994	1809277	5180218	22230155	0	31115794	10	21600000	52715794	0	0	0	0	0	0	0	0	0	151	4832000000	4884715794	0	0	0	0	0
475	1	farm	79526	dairy	213	10	0	0	0	0	0	0	0	300	303	0	310	331	1	330	4	16846	2822225	341630	3104917	8927112	38468194	0	53664078	10	79200000	132864078	0	0	0	0	0	0	0	0	0	391	12512000000	12644864078	0	0	0	0	0
476	1	farm	79526	dairy	1910	11	0	0	0	0	0	0	0	294	297	0	302	325	1	324	4	45925	11248925	2772610	27133862	79284592	336971286	0	457411274	10	77760000	535171274	0	0	0	0	0	0	0	0	0	385	12320000000	12855171274	0	0	0	0	0
477	1	farm	26235	beef intensive	129	11	0	0	0	0	0	0	0	112	115	0	120	143	1	142	4	15245	1878475	179882	1734896	5522971	21538019	0	30854243	10	34080000	64934243	0	0	0	0	0	0	0	0	0	203	6496000000	6560934243	0	0	0	0	0
478	1	farm	26235	beef intensive	174	11	0	0	0	0	0	0	0	139	142	0	147	170	1	169	4	10512	2492200	238600	2303305	6901759	28276392	0	40212256	10	40560000	80772256	0	0	0	0	0	0	0	0	0	230	7360000000	7440772256	0	0	0	0	0
479	1	farm	79544	dairy	88	11	0	0	0	0	0	0	0	54	57	0	62	85	1	84	4	11419	1432350	118140	1139137	3466460	13976244	0	20132331	10	20160000	40292331	0	0	0	0	0	0	0	0	0	145	4640000000	4680292331	0	0	0	0	0
480	1	farm	79526	dairy	66	11	0	0	0	0	0	0	0	44	48	0	58	76	1	75	4	12996	1486700	87648	781610	2671903	9757960	0	14785821	10	18000000	32785821	0	0	0	0	0	0	0	0	0	136	4352000000	4384785821	0	0	0	0	0
481	1	farm	148204	smallholders	87	11	0	0	0	0	0	0	0	49	52	0	57	80	1	79	4	10798	1470200	116530	1137526	3598892	14184720	0	20507868	10	18960000	39467868	0	0	0	0	0	0	0	0	0	140	4480000000	4519467868	0	0	0	0	0
482	1	farm	26235	beef intensive	104	11	0	0	0	0	0	0	0	63	66	0	71	94	1	93	4	10640	1608125	141354	1356689	4206493	16799762	0	24112423	10	22320000	46432423	0	0	0	0	0	0	0	0	0	154	4928000000	4974432423	0	0	0	0	0
483	1	farm	84168	pigs small	130	11	0	0	0	0	0	0	0	71	74	0	79	102	1	101	4	43903	1642575	195100	1751472	5328224	21806918	0	30724289	10	24240000	54964289	0	0	0	0	0	0	0	0	0	162	5184000000	5238964289	0	0	0	0	0
484	1	farm	26235	beef intensive	93	11	0	0	0	0	0	0	0	96	99	0	104	127	1	126	4	26172	1889075	148656	1361758	3871532	16997112	0	24268134	10	30240000	54508134	0	0	0	0	0	0	0	0	0	187	5984000000	6038508134	0	0	0	0	0
485	1	farm	84168	pigs small	125	11	0	0	0	0	0	0	0	55	58	0	65	86	1	85	4	10464	1739025	167672	1588300	4876414	19535428	0	27906838	10	20400000	48306838	0	0	0	0	0	0	0	0	0	146	4672000000	4720306838	0	0	0	0	0
486	1	farm	26235	beef intensive	123	10	0	0	0	0	0	0	0	100	103	0	109	131	1	130	4	31689	1977675	225052	1771911	5343801	22366002	0	31684442	10	31200000	62884442	0	0	0	0	0	0	0	0	0	191	6112000000	6174884442	0	0	0	0	0
487	1	farm	79544	dairy	121	10	0	0	0	0	0	0	0	59	62	0	68	90	1	89	4	10516	1650850	161694	1618474	5008846	20116328	0	28556192	10	21360000	49916192	0	0	0	0	0	0	0	0	0	150	4800000000	4849916192	0	0	0	0	0
488	1	farm	84168	pigs small	107	10	0	0	0	0	0	0	0	55	58	0	64	86	1	85	4	17007	1550375	177166	1502262	4510297	19123559	0	26863659	10	20400000	47263659	0	0	0	0	0	0	0	0	0	146	4672000000	4719263659	0	0	0	0	0
489	1	farm	26235	beef intensive	196	10	0	0	0	0	0	0	0	113	116	0	121	144	1	143	4	23958	4009550	285890	2850921	8163715	35490152	0	50800228	10	34320000	85120228	0	0	0	0	0	0	0	0	0	204	6528000000	6613120228	0	0	0	0	0
490	1	farm	26235	beef intensive	122	10	0	0	0	0	0	0	0	50	53	0	60	81	2	80	4	145525	1653950	193896	1740150	5172428	21602706	0	30363130	10	31680000	62043130	0	0	0	0	0	0	0	0	0	141	4512000000	4574043130	0	0	0	0	0
491	1	farm	79526	dairy	245	10	0	0	0	0	0	0	0	118	121	0	127	149	1	148	4	20125	3956950	331798	3164281	10290322	38837463	0	56580814	10	35520000	92100814	0	0	0	0	0	0	0	0	0	209	6688000000	6780100814	0	0	0	0	0
492	1	farm	148204	smallholders	250	10	0	0	0	0	0	0	0	137	139	0	141	167	1	166	4	12261	3509700	336774	3435635	10461711	43003044	0	60746864	10	39840000	100586864	0	0	0	0	0	0	0	0	0	227	7264000000	7364586864	0	0	0	0	0
493	1	farm	148204	smallholders	353	10	0	0	0	0	0	0	0	266	269	0	274	297	1	296	4	17143	5687325	577558	5246406	14971999	65952832	0	92436120	10	71040000	163476120	0	0	0	0	0	0	0	0	0	357	11424000000	11587476120	0	0	0	0	0
494	1	farm	79544	dairy	206	10	0	0	0	0	0	0	0	124	127	0	136	155	1	154	4	20091	2729275	345068	3356212	8389620	42272516	0	57092692	10	36960000	94052692	0	0	0	0	0	0	0	0	0	215	6880000000	6974052692	0	0	0	0	0
495	1	farm	79544	dairy	273	10	0	0	0	0	0	0	0	170	173	0	178	201	2	200	4	127246	3877200	399012	3894703	11606803	48341150	0	68118868	10	85680000	153798868	0	0	0	0	0	0	0	0	0	261	8352000000	8505798868	0	0	0	0	0
496	1	farm	84168	pigs small	126	10	0	0	0	0	0	0	0	87	90	0	98	118	1	117	4	10431	1846625	181478	1812616	5343811	22692200	0	31876729	10	28080000	59956729	0	0	0	0	0	0	0	0	0	178	5696000000	5755956729	0	0	0	0	0
497	1	farm	79544	dairy	120	10	0	0	0	0	0	0	0	48	51	0	61	79	1	78	4	10731	1800650	154000	1448255	4712828	17750707	0	25866440	10	18720000	44586440	0	0	0	0	0	0	0	0	0	139	4448000000	4492586440	0	0	0	0	0
498	1	farm	26235	beef intensive	71	10	0	0	0	0	0	0	0	82	85	0	90	113	1	112	4	12982	1263250	109258	1039813	3147085	13178094	0	18737499	10	26880000	45617499	0	0	0	0	0	0	0	0	0	173	5536000000	5581617499	0	0	0	0	0
499	1	farm	79544	dairy	121	10	0	0	0	0	0	0	0	82	85	0	94	113	1	112	4	15043	1857600	203144	1988642	5141274	24812930	0	34003590	10	26880000	60883590	0	0	0	0	0	0	0	0	0	173	5536000000	5596883590	0	0	0	0	0
500	1	farm	79544	dairy	94	10	0	0	0	0	0	0	0	53	56	0	62	84	1	83	4	25239	1424850	153570	1438459	3887114	18023634	0	24927626	10	19920000	44847626	0	0	0	0	0	0	0	0	0	144	4608000000	4652847626	0	0	0	0	0
501	1	farm	26235	beef intensive	152	10	0	0	0	0	0	0	0	121	124	0	129	152	1	151	4	13440	2287075	248066	2513509	6683661	31795222	0	43527533	10	36240000	79767533	0	0	0	0	0	0	0	0	0	212	6784000000	6863767533	0	0	0	0	0
502	1	farm	79544	dairy	83	10	0	0	0	0	0	0	0	49	51	0	53	79	1	78	4	14098	1150275	109512	1069517	3131499	13088331	0	18549134	10	18720000	37269134	0	0	0	0	0	0	0	0	0	139	4448000000	4485269134	0	0	0	0	0
503	1	farm	79526	dairy	80	10	0	0	0	0	0	0	0	55	58	0	64	86	1	85	4	11725	1101125	119668	1114218	3178242	13826201	0	19339454	10	20400000	39739454	0	0	0	0	0	0	0	0	0	146	4672000000	4711739454	0	0	0	0	0
504	1	farm	84168	pigs small	155	10	0	0	0	0	0	0	0	100	103	0	109	131	1	130	4	24991	2648925	230660	2215861	6309738	27438014	0	38843198	10	31200000	70043198	0	0	0	0	0	0	0	0	0	191	6112000000	6182043198	0	0	0	0	0
505	1	farm	148204	smallholders	109	10	0	0	0	0	0	0	0	72	76	0	86	104	1	103	4	20994	1652750	164242	1403294	4603769	17440421	0	25264476	10	24720000	49984476	0	0	0	0	0	0	0	0	0	164	5248000000	5297984476	0	0	0	0	0
506	1	farm	26235	beef intensive	233	10	0	0	0	0	0	0	0	129	132	0	138	160	1	159	4	23278	3787450	415012	3862042	10126744	48136842	0	66328089	10	38160000	104488089	0	0	0	0	0	0	0	0	0	220	7040000000	7144488089	0	0	0	0	0
507	1	farm	79526	dairy	131	10	0	0	0	0	0	0	0	94	97	0	107	125	1	124	4	29807	2302575	251560	2101932	5484014	26283282	0	36423363	10	29760000	66183363	0	0	0	0	0	0	0	0	0	185	5920000000	5986183363	0	0	0	0	0
508	1	farm	84168	pigs small	194	10	0	0	0	0	0	0	0	159	163	0	173	191	1	190	4	30700	3375075	317206	2954464	8272766	36814870	0	51734380	10	45600000	97334380	0	0	0	0	0	0	0	0	0	251	8032000000	8129334380	0	0	0	0	0
509	1	farm	26235	beef intensive	105	10	0	0	0	0	0	0	0	81	83	0	85	111	1	110	4	12018	1508425	142512	1392417	4261020	17189568	0	24493942	10	26400000	50893942	0	0	0	0	0	0	0	0	0	171	5472000000	5522893942	0	0	0	0	0
510	1	farm	79526	dairy	341	10	0	0	0	0	0	0	0	243	246	0	251	274	1	273	4	16991	5235300	375776	3875733	13577622	47688470	0	70752902	10	65520000	136272902	0	0	0	0	0	0	0	0	0	334	10688000000	10824272902	0	0	0	0	0
511	1	farm	79526	dairy	105	10	0	0	0	0	0	0	0	59	62	0	67	90	1	89	4	16341	1419475	185002	1601831	4245442	20091705	0	27543455	10	21360000	48903455	0	0	0	0	0	0	0	0	0	150	4800000000	4848903455	0	0	0	0	0
512	1	farm	26235	beef intensive	138	10	0	0	0	0	0	0	0	119	122	0	128	150	1	149	4	10450	2036850	164198	1662206	5585285	20428844	0	29877383	10	35760000	65637383	0	0	0	0	0	0	0	0	0	210	6720000000	6785637383	0	0	0	0	0
513	1	farm	79526	dairy	117	10	0	0	0	0	0	0	0	70	73	0	79	101	1	100	4	12078	1873875	202106	1829221	4821883	22468559	0	31195644	10	24000000	55195644	0	0	0	0	0	0	0	0	0	161	5152000000	5207195644	0	0	0	0	0
514	1	farm	79544	dairy	127	10	0	0	0	0	0	0	0	127	130	0	136	158	1	157	4	10847	1888925	186744	1838984	5195801	22760497	0	31870950	10	37680000	69550950	0	0	0	0	0	0	0	0	0	218	6976000000	7045550950	0	0	0	0	0
515	1	farm	79526	dairy	132	10	0	0	0	0	0	0	0	70	74	0	84	102	1	101	4	10865	1801775	190108	1898845	5195799	23536622	0	32623148	10	24240000	56863148	0	0	0	0	0	0	0	0	0	162	5184000000	5240863148	0	0	0	0	0
516	1	farm	84168	pigs small	176	10	0	0	0	0	0	0	0	105	108	0	114	136	1	135	4	16056	2692300	255792	2491628	7587269	30991572	0	44018561	10	32400000	76418561	0	0	0	0	0	0	0	0	0	196	6272000000	6348418561	0	0	0	0	0
517	1	farm	79526	dairy	320	10	0	0	0	0	0	0	0	182	186	0	196	214	1	213	4	28540	4322025	490246	4815878	13429617	60027941	0	83085706	10	51120000	134205706	0	0	0	0	0	0	0	0	0	274	8768000000	8902205706	0	0	0	0	0
518	1	farm	79544	dairy	211	10	0	0	0	0	0	0	0	83	86	0	95	114	1	113	4	32319	2667000	369236	3251068	8864793	40829575	0	55981672	10	27120000	83101672	0	0	0	0	0	0	0	0	0	174	5568000000	5651101672	0	0	0	0	0
519	1	farm	84168	pigs small	120	10	0	0	0	0	0	0	0	81	84	0	89	112	1	111	4	18498	1854600	194288	1858759	4806305	23140174	0	31854125	10	26640000	58494125	0	0	0	0	0	0	0	0	0	172	5504000000	5562494125	0	0	0	0	0
520	1	farm	79526	dairy	123	10	0	0	0	0	0	0	0	70	72	0	75	100	1	99	4	17789	2128075	176010	1682829	5149057	20769634	0	29905606	10	23760000	53665606	0	0	0	0	0	0	0	0	0	160	5120000000	5173665606	0	0	0	0	0
521	1	farm	79526	dairy	97	10	0	0	0	0	0	0	0	77	80	0	85	108	1	107	4	10894	1302050	137548	1317420	3887110	16234760	0	22878888	10	25680000	48558888	0	0	0	0	0	0	0	0	0	168	5376000000	5424558888	0	0	0	0	0
522	1	farm	79526	dairy	126	10	0	0	0	0	0	0	0	67	70	0	76	98	1	97	4	23543	2130200	191938	1942004	5102321	23973852	0	33340315	10	23280000	56620315	0	0	0	0	0	0	0	0	0	158	5056000000	5112620315	0	0	0	0	0
523	1	farm	84168	pigs small	125	10	0	0	0	0	0	0	0	70	73	0	78	101	1	100	4	29097	2337225	232762	2084882	5351592	26236905	0	36243366	10	24000000	60243366	0	0	0	0	0	0	0	0	0	161	5152000000	5212243366	0	0	0	0	0
524	1	farm	26235	beef intensive	128	10	0	0	0	0	0	0	0	101	104	0	109	132	1	131	4	20113	2032775	227208	2150435	5328223	26677832	0	36416473	10	31440000	67856473	0	0	0	0	0	0	0	0	0	192	6144000000	6211856473	0	0	0	0	0
525	1	farm	26235	beef intensive	85	10	0	0	0	0	0	0	0	116	119	0	124	147	1	146	4	10437	1512500	132946	1261415	3544361	15622286	0	22073508	10	35040000	57113508	0	0	0	0	0	0	0	0	0	207	6624000000	6681113508	0	0	0	0	0
526	1	farm	79526	dairy	107	10	0	0	0	0	0	0	0	117	120	0	125	148	1	147	4	10335	1691625	145606	1469761	4424609	18305556	0	26037157	10	35280000	61317157	0	0	0	0	0	0	0	0	0	208	6656000000	6717317157	0	0	0	0	0
527	1	farm	84168	pigs small	247	10	0	0	0	0	0	0	0	114	117	0	122	145	1	144	4	40254	2917050	327486	3144157	10243587	38762671	0	55394951	10	34560000	89954951	0	0	0	0	0	0	0	0	0	205	6560000000	6649954951	0	0	0	0	0
528	1	farm	79544	dairy	138	10	0	0	0	0	0	0	0	73	76	0	82	104	1	103	4	11471	2182125	214416	2076806	5616449	25814900	0	35904697	10	24720000	60624697	0	0	0	0	0	0	0	0	0	164	5248000000	5308624697	0	0	0	0	0
529	1	farm	26235	beef intensive	86	10	0	0	0	0	0	0	0	49	52	0	58	80	1	79	4	12449	1241150	121492	1128967	3443090	13917484	0	19852183	10	18960000	38812183	0	0	0	0	0	0	0	0	0	140	4480000000	4518812183	0	0	0	0	0
530	1	farm	84168	pigs small	160	10	0	0	0	0	0	0	0	98	101	0	106	129	1	128	4	10923	3460600	216652	2038435	6675858	25158947	0	37550492	10	30720000	68270492	0	0	0	0	0	0	0	0	0	189	6048000000	6116270492	0	0	0	0	0
531	1	farm	79526	dairy	126	10	0	0	0	0	0	0	0	102	105	0	113	133	1	132	4	22145	2074575	177564	1689538	5226954	20694596	0	29863228	10	31680000	61543228	0	0	0	0	0	0	0	0	0	193	6176000000	6237543228	0	0	0	0	0
532	1	farm	148204	smallholders	97	10	0	0	0	0	0	0	0	52	55	0	62	83	1	82	4	15751	1525350	143188	1328929	3762468	16068559	0	22828494	10	19680000	42508494	0	0	0	0	0	0	0	0	0	143	4576000000	4618508494	0	0	0	0	0
533	1	farm	79526	dairy	770	10	0	0	0	0	0	0	0	364	364	0	365	365	1	364	4	30267	9535400	955016	9553813	31338367	118741580	0	170124176	9	87360000	257484176	0	0	0	0	0	0	0	0	0	0	11648000000	11905484176	0	0	0	0	0
534	1	farm	84168	pigs small	277	10	0	0	0	0	0	0	0	117	120	0	126	148	1	147	4	45149	3803400	421306	3995287	11630173	49634966	0	69485131	9	35280000	104765131	0	0	0	0	0	0	0	0	0	208	6656000000	6760765131	0	0	0	0	0
535	1	farm	79526	dairy	134	10	0	0	0	0	0	0	0	129	132	0	137	160	1	159	4	13056	2318250	178982	1862768	5538552	23099504	0	32998057	9	38160000	71158057	0	0	0	0	0	0	0	0	0	220	7040000000	7111158057	0	0	0	0	0
536	1	farm	26235	beef intensive	89	10	0	0	0	0	0	0	0	43	45	0	49	73	1	72	4	14782	1287500	128890	1139476	3513196	14029668	0	20098731	9	17280000	37378731	0	0	0	0	0	0	0	0	0	133	4256000000	4293378731	0	0	0	0	0
537	1	farm	26235	beef intensive	70	10	0	0	0	0	0	0	0	52	56	0	66	84	1	83	4	11052	1105125	105304	884650	2960122	10850850	0	15906052	9	19920000	35826052	0	0	0	0	0	0	0	0	0	144	4608000000	4643826052	0	0	0	0	0
538	1	farm	26235	beef intensive	113	10	0	0	0	0	0	0	0	57	61	0	71	89	1	88	4	12105	1714650	156778	1387424	4432393	16986844	0	24678089	9	21120000	45798089	0	0	0	0	0	0	0	0	0	149	4768000000	4813798089	0	0	0	0	0
539	1	farm	79544	dairy	104	10	0	0	0	0	0	0	0	43	46	0	53	74	1	73	4	13551	1503300	162856	1508000	4580407	18870656	0	26625218	9	17520000	44145218	0	0	0	0	0	0	0	0	0	134	4288000000	4332145218	0	0	0	0	0
540	1	farm	26235	beef intensive	234	10	0	0	0	0	0	0	0	113	116	0	121	144	1	143	4	19755	3494000	392674	3929805	9690513	48685430	0	66192422	9	34320000	100512422	0	0	0	0	0	0	0	0	0	204	6528000000	6628512422	0	0	0	0	0
541	1	farm	79526	dairy	169	10	0	0	0	0	0	0	0	58	62	0	72	90	1	89	4	11414	2066625	271486	2534249	6909553	31283022	0	43064935	9	21360000	64424935	0	0	0	0	0	0	0	0	0	150	4800000000	4864424935	0	0	0	0	0
542	1	farm	79544	dairy	125	10	0	0	0	0	0	0	0	73	76	0	82	104	1	103	4	12069	2040625	184234	1772356	5188008	22106764	0	31291988	9	24720000	56011988	0	0	0	0	0	0	0	0	0	164	5248000000	5304011988	0	0	0	0	0
543	1	farm	26235	beef intensive	162	10	0	0	0	0	0	0	0	138	141	0	146	169	1	168	4	12105	3070850	229896	2290329	6777129	28459864	0	40828068	9	40320000	81148068	0	0	0	0	0	0	0	0	0	229	7328000000	7409148068	0	0	0	0	0
544	1	farm	79544	dairy	168	10	0	0	0	0	0	0	0	90	93	0	98	121	1	120	4	43382	1911000	269776	2369063	6940712	29474286	0	40964837	9	28800000	69764837	0	0	0	0	0	0	0	0	0	181	5792000000	5861764837	0	0	0	0	0
545	1	farm	148204	smallholders	174	10	0	0	0	0	0	0	0	107	110	0	116	138	1	137	4	11327	2347550	228922	2242906	6862818	27902248	0	39584444	9	32880000	72464444	0	0	0	0	0	0	0	0	0	198	6336000000	6408464444	0	0	0	0	0
546	1	farm	79526	dairy	184	10	0	0	0	0	0	0	0	94	97	0	102	125	1	124	4	16843	2256100	255510	2589516	7330199	31584846	0	44016172	9	29760000	73776172	0	0	0	0	0	0	0	0	0	185	5920000000	5993776172	0	0	0	0	0
547	1	farm	26235	beef intensive	111	10	0	0	0	0	0	0	0	71	74	0	80	102	1	101	4	15024	1533000	156116	1518059	4666094	18837854	0	26711123	9	24240000	50951123	0	0	0	0	0	0	0	0	0	162	5184000000	5234951123	0	0	0	0	0
548	1	farm	79544	dairy	79	10	0	0	0	0	0	0	0	108	111	0	116	139	1	138	4	17534	1347000	125474	1122422	3256136	13969208	0	19820240	9	33120000	52940240	0	0	0	0	0	0	0	0	0	199	6368000000	6420940240	0	0	0	0	0
549	1	farm	26235	beef intensive	119	10	0	0	0	0	0	0	0	85	88	0	94	116	1	115	4	19178	1597250	181592	1583048	4837465	19790974	0	27990329	9	27600000	55590329	0	0	0	0	0	0	0	0	0	176	5632000000	5687590329	0	0	0	0	0
550	1	farm	148204	smallholders	89	10	0	0	0	0	0	0	0	38	42	0	52	70	1	69	4	13728	1126525	143206	1222812	3606677	15283080	0	21382300	9	16560000	37942300	0	0	0	0	0	0	0	0	0	130	4160000000	4197942300	0	0	0	0	0
551	1	farm	26235	beef intensive	169	10	0	0	0	0	0	0	0	118	120	0	122	148	1	147	4	31074	2780225	311952	2680196	7353575	33706722	0	46832670	9	35280000	82112670	0	0	0	0	0	0	0	0	0	208	6656000000	6738112670	0	0	0	0	0
552	1	farm	79526	dairy	115	10	0	0	0	0	0	0	0	81	85	0	95	113	1	112	4	14055	1755475	140670	1327833	4697246	16285879	0	24207103	9	26880000	51087103	0	0	0	0	0	0	0	0	0	173	5536000000	5587087103	0	0	0	0	0
553	1	farm	79544	dairy	123	10	0	0	0	0	0	0	0	65	69	0	79	97	1	96	4	12399	2139875	168006	1586884	5180216	19545916	0	28620897	9	23040000	51660897	0	0	0	0	0	0	0	0	0	157	5024000000	5075660897	0	0	0	0	0
554	1	farm	148204	smallholders	197	10	0	0	0	0	0	0	0	74	77	0	82	105	1	104	4	16801	2675525	339142	2996044	8155916	37156522	0	51323149	9	24960000	76283149	0	0	0	0	0	0	0	0	0	165	5280000000	5356283149	0	0	0	0	0
555	1	farm	79544	dairy	66	10	0	0	0	0	0	0	0	64	68	0	78	96	1	95	4	10727	938000	95738	856120	2609584	10618008	0	15117451	9	22800000	37917451	0	0	0	0	0	0	0	0	0	156	4992000000	5029917451	0	0	0	0	0
556	1	farm	84168	pigs small	59	10	0	0	0	0	0	0	0	46	49	0	55	77	1	76	4	10270	1187600	83840	780365	2414838	9648558	0	14115202	9	18240000	32355202	0	0	0	0	0	0	0	0	0	137	4384000000	4416355202	0	0	0	0	0
557	1	farm	26235	beef intensive	199	9	0	0	0	0	0	0	0	157	160	0	165	188	1	187	4	12042	3143725	270192	2650165	8140345	32933696	0	47138123	9	44880000	92018123	0	0	0	0	0	0	0	0	0	248	7936000000	8028018123	0	0	0	0	0
558	1	farm	148204	smallholders	107	9	0	0	0	0	0	0	0	116	119	0	124	147	1	146	4	27236	1489250	162532	1482808	4440189	18497460	0	26072240	9	35040000	61112240	0	0	0	0	0	0	0	0	0	207	6624000000	6685112240	0	0	0	0	0
559	1	farm	84168	pigs small	91	9	0	0	0	0	0	0	0	46	49	0	54	77	1	76	4	14892	1350350	134256	1206940	3692368	15046769	0	21430684	9	18240000	39670684	0	0	0	0	0	0	0	0	0	137	4384000000	4423670684	0	0	0	0	0
560	1	farm	84168	pigs small	98	9	0	0	0	0	0	0	0	54	57	0	67	85	1	84	4	12118	1399100	155548	1502222	3910479	18679919	0	25647268	9	20160000	45807268	0	0	0	0	0	0	0	0	0	145	4640000000	4685807268	0	0	0	0	0
561	1	farm	79526	dairy	67	9	0	0	0	0	0	0	0	42	45	0	50	73	1	72	4	10958	1418300	109966	1058936	2734219	13087060	0	18408480	9	17280000	35688480	0	0	0	0	0	0	0	0	0	133	4256000000	4291688480	0	0	0	0	0
562	1	farm	79526	dairy	98	9	0	0	0	0	0	0	0	57	60	0	65	88	1	87	4	11416	1404325	162798	1431594	4066274	17835018	0	24900010	9	20880000	45780010	0	0	0	0	0	0	0	0	0	148	4736000000	4781780010	0	0	0	0	0
563	1	farm	84168	pigs small	198	9	0	0	0	0	0	0	0	111	114	0	119	142	1	141	4	15173	3580075	302946	2950675	8405197	36622963	0	51861856	9	33840000	85701856	0	0	0	0	0	0	0	0	0	202	6464000000	6549701856	0	0	0	0	0
564	1	farm	79544	dairy	83	9	0	0	0	0	0	0	0	58	61	0	66	89	1	88	4	13778	1211050	120164	1062043	3388561	13124084	0	18905902	9	21120000	40025902	0	0	0	0	0	0	0	0	0	149	4768000000	4808025902	0	0	0	0	0
565	1	farm	26235	beef intensive	206	9	0	0	0	0	0	0	0	142	145	0	150	173	1	172	4	27262	3103325	329510	2971901	8919316	36689140	0	52013192	9	41280000	93293192	0	0	0	0	0	0	0	0	0	233	7456000000	7549293192	0	0	0	0	0
566	1	farm	148204	smallholders	64	9	0	0	0	0	0	0	0	30	33	0	38	61	1	60	4	11685	1001475	100090	808808	2796537	10059500	0	14766410	9	14400000	29166410	0	0	0	0	0	0	0	0	0	121	3872000000	3901166410	0	0	0	0	0
567	1	farm	79544	dairy	120	9	0	0	0	0	0	0	0	54	56	0	58	84	1	83	4	10647	1484350	146794	1453372	4736201	18073784	0	25894501	9	19920000	45814501	0	0	0	0	0	0	0	0	0	144	4608000000	4653814501	0	0	0	0	0
568	1	farm	26235	beef intensive	189	9	0	0	0	0	0	0	0	77	80	0	85	108	1	107	4	17612	2490425	324494	3065126	8015707	38557263	0	52453014	9	25680000	78133014	0	0	0	0	0	0	0	0	0	168	5376000000	5454133014	0	0	0	0	0
569	1	farm	26235	beef intensive	76	9	0	0	0	0	0	0	0	67	71	0	81	99	1	98	4	10548	1010750	101820	947200	3045812	11676566	0	16782148	9	23520000	40302148	0	0	0	0	0	0	0	0	0	159	5088000000	5128302148	0	0	0	0	0
570	1	farm	79526	dairy	91	9	0	0	0	0	0	0	0	76	80	0	90	108	1	107	4	15506	1552800	154144	1422814	3855951	17658388	0	24644097	9	25680000	50324097	0	0	0	0	0	0	0	0	0	168	5376000000	5426324097	0	0	0	0	0
571	1	farm	26235	beef intensive	206	9	0	0	0	0	0	0	0	84	87	0	93	115	1	114	4	26649	2567675	298964	2942728	8732370	36558748	0	51100484	9	27360000	78460484	0	0	0	0	0	0	0	0	0	175	5600000000	5678460484	0	0	0	0	0
572	1	farm	79544	dairy	101	9	0	0	0	0	0	0	0	50	53	0	58	81	1	80	4	10586	1415425	159092	1559491	4229860	19234694	0	26598562	9	19200000	45798562	0	0	0	0	0	0	0	0	0	141	4512000000	4557798562	0	0	0	0	0
573	1	farm	79544	dairy	72	9	0	0	0	0	0	0	0	46	49	0	54	77	1	76	4	13832	1374500	113332	1022674	2905593	12569738	0	17985838	9	18240000	36225838	0	0	0	0	0	0	0	0	0	137	4384000000	4420225838	0	0	0	0	0
574	1	farm	84168	pigs small	164	9	0	0	0	0	0	0	0	137	140	0	145	168	1	167	4	14866	2591000	239494	2304641	6800495	28564700	0	40500330	9	40080000	80580330	0	0	0	0	0	0	0	0	0	228	7296000000	7376580330	0	0	0	0	0
575	1	farm	84168	pigs small	76	9	0	0	0	0	0	0	0	59	62	0	68	90	1	89	4	10586	1157950	113524	1077674	2952334	13304337	0	18605818	9	21360000	39965818	0	0	0	0	0	0	0	0	0	150	4800000000	4839965818	0	0	0	0	0
576	1	farm	26235	beef intensive	100	9	0	0	0	0	0	0	0	52	55	0	60	83	1	82	4	15636	1750925	140462	1384531	4011749	17187136	0	24474802	9	19680000	44154802	0	0	0	0	0	0	0	0	0	143	4576000000	4620154802	0	0	0	0	0
577	1	farm	148204	smallholders	214	9	0	0	0	0	0	0	0	209	212	0	217	240	1	239	4	11024	3658700	290560	2936974	8825850	36445379	0	52157464	9	57360000	109517464	0	0	0	0	0	0	0	0	0	300	9600000000	9709517464	0	0	0	0	0
578	1	farm	84168	pigs small	623	9	0	0	0	0	0	0	0	172	175	0	180	203	1	202	4	44273	5771900	914594	9096885	26547646	113155098	0	155486124	9	48480000	203966124	0	0	0	0	0	0	0	0	0	263	8416000000	8619966124	0	0	0	0	0
579	1	farm	79526	dairy	106	9	0	0	0	0	0	0	0	73	76	0	81	104	1	103	4	15903	1579325	160170	1572986	4370080	19514387	0	27196948	9	24720000	51916948	0	0	0	0	0	0	0	0	0	164	5248000000	5299916948	0	0	0	0	0
580	1	farm	84168	pigs small	153	9	0	0	0	0	0	0	0	130	133	0	138	161	1	160	4	13870	2031125	219292	2137005	6286373	26551334	0	37225130	9	38400000	75625130	0	0	0	0	0	0	0	0	0	221	7072000000	7147625130	0	0	0	0	0
581	1	farm	79544	dairy	91	9	0	0	0	0	0	0	0	48	51	0	56	79	1	78	4	10644	1197450	129828	1266010	3762477	15778516	0	22134281	9	18720000	40854281	0	0	0	0	0	0	0	0	0	139	4448000000	4488854281	0	0	0	0	0
582	1	farm	148204	smallholders	70	9	0	0	0	0	0	0	0	38	40	0	49	68	1	67	4	14890	1329400	95876	843437	2843278	10564612	0	15676604	9	16080000	31756604	0	0	0	0	0	0	0	0	0	128	4096000000	4127756604	0	0	0	0	0
583	1	farm	79526	dairy	91	9	0	0	0	0	0	0	0	56	59	0	64	87	1	86	4	10774	1343550	121232	1145365	3692365	14020702	0	20323214	9	20640000	40963214	0	0	0	0	0	0	0	0	0	147	4704000000	4744963214	0	0	0	0	0
584	1	farm	79526	dairy	415	9	0	0	0	0	0	0	0	164	168	0	178	196	1	195	4	37922	5524350	588930	5859938	17604962	73633386	0	103211567	9	46800000	150011567	0	0	0	0	0	0	0	0	0	256	8192000000	8342011567	0	0	0	0	0
585	1	farm	26235	beef intensive	127	9	0	0	0	0	0	0	0	80	83	0	88	111	1	110	4	15744	1859450	217436	1950512	5164640	24424624	0	33616662	9	26400000	60016662	0	0	0	0	0	0	0	0	0	171	5472000000	5532016662	0	0	0	0	0
586	1	farm	148204	smallholders	106	9	0	0	0	0	0	0	0	84	87	0	97	115	1	114	4	12072	1607825	184150	1533636	4416821	19319244	0	27061676	9	27360000	54421676	0	0	0	0	0	0	0	0	0	175	5600000000	5654421676	0	0	0	0	0
587	1	farm	26235	beef intensive	197	9	0	0	0	0	0	0	0	325	328	0	333	356	1	355	4	10599	3372475	282396	2942386	8264985	36592660	0	51454902	9	85200000	136654902	0	0	0	0	0	0	0	0	0	416	13312000000	13448654902	0	0	0	0	0
588	1	farm	26235	beef intensive	112	9	0	0	0	0	0	0	0	60	63	0	69	91	1	90	4	14326	1550650	155884	1357744	4307756	16702857	0	24074892	9	21600000	45674892	0	0	0	0	0	0	0	0	0	151	4832000000	4877674892	0	0	0	0	0
589	1	farm	148204	smallholders	90	9	0	0	0	0	0	0	0	57	61	0	71	89	1	88	4	13713	1230900	136976	1234762	3630045	15194134	0	21426816	9	21120000	42546816	0	0	0	0	0	0	0	0	0	149	4768000000	4810546816	0	0	0	0	0
590	1	farm	26235	beef intensive	264	9	0	0	0	0	0	0	0	135	138	0	147	166	1	165	4	17745	3619425	459204	4482216	10929085	55888622	0	75378552	9	39600000	114978552	0	0	0	0	0	0	0	0	0	226	7232000000	7346978552	0	0	0	0	0
591	1	farm	26235	beef intensive	117	9	0	0	0	0	0	0	0	57	60	0	66	88	1	87	4	10722	1518475	181776	1752570	5016637	21890677	0	30360135	9	20880000	51240135	0	0	0	0	0	0	0	0	0	148	4736000000	4787240135	0	0	0	0	0
592	1	farm	79526	dairy	249	9	0	0	0	0	0	0	0	123	126	0	133	154	1	153	4	12084	3732175	337458	3282248	10025468	40466097	0	57843446	9	36720000	94563446	0	0	0	0	0	0	0	0	0	214	6848000000	6942563446	0	0	0	0	0
593	1	farm	79526	dairy	118	9	0	0	0	0	0	0	0	64	67	0	72	95	1	94	4	11552	1901200	176458	1721428	4899786	21481190	0	30180062	9	22560000	52740062	0	0	0	0	0	0	0	0	0	155	4960000000	5012740062	0	0	0	0	0
594	1	farm	79526	dairy	128	9	0	0	0	0	0	0	0	94	97	0	102	125	1	124	4	18334	2058475	202590	1801022	5304853	22421775	0	31788714	9	29760000	61548714	0	0	0	0	0	0	0	0	0	185	5920000000	5981548714	0	0	0	0	0
595	1	farm	79526	dairy	102	9	0	0	0	0	0	0	0	67	70	0	75	98	1	97	4	10497	1362800	128600	1252750	4074067	15328140	0	22146357	9	23280000	45426357	0	0	0	0	0	0	0	0	0	158	5056000000	5101426357	0	0	0	0	0
596	1	farm	79544	dairy	140	9	0	0	0	0	0	0	0	146	150	0	160	178	1	177	4	12712	2189050	235072	2226935	5974778	27751442	0	38377277	9	42480000	80857277	0	0	0	0	0	0	0	0	0	238	7616000000	7696857277	0	0	0	0	0
597	1	farm	79544	dairy	66	9	0	0	0	0	0	0	0	39	42	0	48	70	1	69	4	10834	979775	89010	849258	2469367	10434886	0	14822296	9	16560000	31382296	0	0	0	0	0	0	0	0	0	130	4160000000	4191382296	0	0	0	0	0
598	1	farm	79526	dairy	154	9	0	0	0	0	0	0	0	120	123	0	129	151	1	150	4	19210	2874150	241920	2365322	6411010	29484862	0	41377263	9	36000000	77377263	0	0	0	0	0	0	0	0	0	211	6752000000	6829377263	0	0	0	0	0
599	1	farm	26235	beef intensive	115	9	0	0	0	0	0	0	0	101	104	0	109	132	1	131	4	11798	1904225	152390	1458956	4658295	17773317	0	25947183	9	31440000	57387183	0	0	0	0	0	0	0	0	0	192	6144000000	6201387183	0	0	0	0	0
600	1	farm	26235	beef intensive	307	9	0	0	0	0	0	0	0	136	139	0	144	167	1	166	4	20327	3624625	418830	4066382	12370202	50304250	0	70784290	9	39840000	110624290	0	0	0	0	0	0	0	0	0	227	7264000000	7374624290	0	0	0	0	0
601	1	farm	79526	dairy	154	9	0	0	0	0	0	0	0	125	129	0	139	157	1	156	4	19294	2218775	286580	2586794	6442170	32552439	0	44086758	9	37440000	81526758	0	0	0	0	0	0	0	0	0	217	6944000000	7025526758	0	0	0	0	0
602	1	farm	79544	dairy	102	9	0	0	0	0	0	0	0	84	88	0	98	116	2	115	4	121575	2062950	137700	1269412	4128593	15647950	0	23246605	9	46080000	69326605	0	0	0	0	0	0	0	0	0	176	5632000000	5701326605	0	0	0	0	0
603	1	farm	84168	pigs small	139	9	0	0	0	0	0	0	0	122	125	0	135	153	1	152	4	10948	2426275	203132	2082258	5889096	26018828	0	36619588	9	36480000	73099588	0	0	0	0	0	0	0	0	0	213	6816000000	6889099588	0	0	0	0	0
604	1	farm	84168	pigs small	348	9	0	0	0	0	0	0	0	278	280	0	290	308	1	307	4	15451	5362825	477300	4635252	14675992	57887712	0	83039081	9	73680000	156719081	0	0	0	0	0	0	0	0	0	368	11776000000	11932719081	0	0	0	0	0
605	1	farm	148204	smallholders	153	9	0	0	0	0	0	0	0	73	76	0	81	104	1	103	4	12525	1883600	224248	2152490	6076047	26860522	0	37196906	9	24720000	61916906	0	0	0	0	0	0	0	0	0	164	5248000000	5309916906	0	0	0	0	0
606	1	farm	79526	dairy	69	9	0	0	0	0	0	0	0	49	52	0	58	80	1	79	4	10553	1219925	88498	838582	2773169	10304839	0	15225013	9	18960000	34185013	0	0	0	0	0	0	0	0	0	140	4480000000	4514185013	0	0	0	0	0
607	1	farm	26235	beef intensive	85	9	0	0	0	0	0	0	0	40	43	0	48	71	1	70	4	13623	1199125	129544	1112848	3520991	13925208	0	19887716	9	16800000	36687716	0	0	0	0	0	0	0	0	0	131	4192000000	4228687716	0	0	0	0	0
608	1	farm	79526	dairy	108	9	0	0	0	0	0	0	0	116	119	0	124	147	1	146	4	12052	1883875	148520	1507887	4424608	18664900	0	26629790	9	35040000	61669790	0	0	0	0	0	0	0	0	0	207	6624000000	6685669790	0	0	0	0	0
609	1	farm	26235	beef intensive	99	9	0	0	0	0	0	0	0	93	96	0	101	124	1	123	4	12364	1572250	122608	1159220	3879321	14258086	0	20991485	9	29520000	50511485	0	0	0	0	0	0	0	0	0	184	5888000000	5938511485	0	0	0	0	0
610	1	farm	79526	dairy	151	9	0	0	0	0	0	0	0	165	168	0	173	196	1	195	4	15219	2417300	238084	2373167	6512281	29792561	0	41333393	9	46800000	88133393	0	0	0	0	0	0	0	0	0	256	8192000000	8280133393	0	0	0	0	0
611	1	farm	79544	dairy	238	9	0	0	0	0	0	0	0	145	148	0	154	176	1	175	4	15272	3692275	358960	3585406	10274754	44614844	0	62526240	9	42000000	104526240	0	0	0	0	0	0	0	0	0	236	7552000000	7656526240	0	0	0	0	0
612	1	farm	79544	dairy	117	9	0	0	0	0	0	0	0	101	105	0	115	133	1	132	4	11141	1723875	215422	2049478	5024425	25726954	0	34740153	9	31680000	66420153	0	0	0	0	0	0	0	0	0	193	6176000000	6242420153	0	0	0	0	0
613	1	farm	26235	beef intensive	77	9	0	0	0	0	0	0	0	56	60	0	70	88	1	87	4	12860	1379850	108954	950252	3061389	11724948	0	17225393	9	20880000	38105393	0	0	0	0	0	0	0	0	0	148	4736000000	4774105393	0	0	0	0	0
614	1	farm	84168	pigs small	363	9	0	0	0	0	0	0	0	205	207	0	209	235	2	234	4	194901	5715925	577502	5090983	15813301	64909798	0	92107509	9	102720000	194827509	0	0	0	0	0	0	0	0	0	295	9440000000	9634827509	0	0	0	0	0
615	1	farm	148204	smallholders	96	9	0	0	0	0	0	0	0	56	59	0	65	87	1	86	4	12359	1360375	121136	1192892	3871532	14823462	0	21369396	9	20640000	42009396	0	0	0	0	0	0	0	0	0	147	4704000000	4746009396	0	0	0	0	0
616	1	farm	79544	dairy	303	9	0	0	0	0	0	0	0	143	146	0	153	174	1	173	4	10814	4872100	385570	3830776	12463678	47315585	0	68867709	9	41520000	110387709	0	0	0	0	0	0	0	0	0	234	7488000000	7598387709	0	0	0	0	0
617	1	farm	148204	smallholders	170	9	0	0	0	0	0	0	0	73	76	0	81	104	1	103	4	28586	2116800	292282	2608148	7127662	32375515	0	44520407	9	24720000	69240407	0	0	0	0	0	0	0	0	0	164	5248000000	5317240407	0	0	0	0	0
618	1	farm	79526	dairy	117	9	0	0	0	0	0	0	0	101	104	0	109	132	1	131	4	12085	1954225	188704	1814436	4938734	22571366	0	31467466	9	31440000	62907466	0	0	0	0	0	0	0	0	0	192	6144000000	6206907466	0	0	0	0	0
619	1	farm	84168	pigs small	111	9	0	0	0	0	0	0	0	106	110	0	120	138	1	137	4	22419	1570450	165986	1600369	4455769	20016570	0	27809143	9	32880000	60689143	0	0	0	0	0	0	0	0	0	198	6336000000	6396689143	0	0	0	0	0
620	1	farm	148204	smallholders	143	9	0	0	0	0	0	0	0	135	138	0	143	166	1	165	4	29288	2154950	226654	2129026	5748874	26569556	0	36829061	9	39600000	76429061	0	0	0	0	0	0	0	0	0	226	7232000000	7308429061	0	0	0	0	0
621	1	farm	26235	beef intensive	92	9	0	0	0	0	0	0	0	147	150	0	155	178	1	177	4	12498	1514200	129744	1237748	3731316	15348994	0	21962002	9	42480000	64442002	0	0	0	0	0	0	0	0	0	238	7616000000	7680442002	0	0	0	0	0
622	1	farm	79544	dairy	89	9	0	0	0	0	0	0	0	44	46	0	48	74	1	73	4	11380	1280675	122830	1205451	3520992	14979948	0	21109896	9	17520000	38629896	0	0	0	0	0	0	0	0	0	134	4288000000	4326629896	0	0	0	0	0
623	1	farm	84168	pigs small	154	9	0	0	0	0	0	0	0	89	93	0	103	121	1	120	4	30331	1967350	280888	2290028	6325321	29069284	0	39932871	9	28800000	68732871	0	0	0	0	0	0	0	0	0	181	5792000000	5860732871	0	0	0	0	0
624	1	farm	84168	pigs small	132	9	0	0	0	0	0	0	0	54	58	0	68	86	1	85	4	16700	2095375	209268	2026586	5484021	25138702	0	34953952	9	20400000	55353952	0	0	0	0	0	0	0	0	0	146	4672000000	4727353952	0	0	0	0	0
625	1	farm	148204	smallholders	190	9	0	0	0	0	0	0	0	104	107	0	113	135	1	134	4	29607	2601675	309756	3018053	7750856	37771091	0	51451431	8	32160000	83611431	0	0	0	0	0	0	0	0	0	195	6240000000	6323611431	0	0	0	0	0
626	1	farm	148204	smallholders	104	9	0	0	0	0	0	0	0	56	58	0	64	86	1	85	4	13806	1480950	144384	1441820	4074067	17804220	0	24945441	8	20400000	45345441	0	0	0	0	0	0	0	0	0	146	4672000000	4717345441	0	0	0	0	0
627	1	farm	84168	pigs small	121	9	0	0	0	0	0	0	0	74	77	0	83	105	1	104	4	10836	1839225	176668	1664282	5078953	20641254	0	29400382	8	24960000	54360382	0	0	0	0	0	0	0	0	0	165	5280000000	5334360382	0	0	0	0	0
628	1	farm	84168	pigs small	380	9	0	0	0	0	0	0	0	146	149	0	156	177	1	176	4	34971	4646100	579406	5672594	16506595	71003821	0	98408516	8	42240000	140648516	0	0	0	0	0	0	0	0	0	237	7584000000	7724648516	0	0	0	0	0
629	1	farm	26235	beef intensive	131	9	0	0	0	0	0	0	0	84	88	0	98	116	1	115	4	25953	2060175	200162	1911105	5632030	23794838	0	33598310	8	27600000	61198310	0	0	0	0	0	0	0	0	0	176	5632000000	5693198310	0	0	0	0	0
630	1	farm	79544	dairy	214	9	0	0	0	0	0	0	0	125	128	0	134	156	1	155	4	25084	3444125	327572	3233018	8794683	39645212	0	55444610	8	37200000	92644610	0	0	0	0	0	0	0	0	0	216	6912000000	7004644610	0	0	0	0	0
631	1	farm	79526	dairy	172	9	0	0	0	0	0	0	0	122	125	0	130	153	1	152	4	31481	2390750	278710	2774806	7073136	34449180	0	46966582	8	36480000	83446582	0	0	0	0	0	0	0	0	0	213	6816000000	6899446582	0	0	0	0	0
632	1	farm	26235	beef intensive	77	9	0	0	0	0	0	0	0	58	61	0	66	89	1	88	4	12985	1382225	117092	1113154	3209402	13996988	0	19818861	8	21120000	40938861	0	0	0	0	0	0	0	0	0	149	4768000000	4808938861	0	0	0	0	0
633	1	farm	26235	beef intensive	60	9	0	0	0	0	0	0	0	30	34	0	44	62	1	61	4	10421	1051800	87038	803518	2383677	9818716	0	14144748	8	14640000	28784748	0	0	0	0	0	0	0	0	0	122	3904000000	3932784748	0	0	0	0	0
634	1	farm	26235	beef intensive	178	9	0	0	0	0	0	0	0	78	80	0	82	108	1	107	4	17679	1987675	212108	2074482	7080928	25622047	0	36977240	8	25680000	62657240	0	0	0	0	0	0	0	0	0	168	5376000000	5438657240	0	0	0	0	0
635	1	farm	26235	beef intensive	132	9	0	0	0	0	0	0	0	112	115	0	123	143	1	142	4	23109	2027800	202080	1885316	5538550	23453514	0	33107260	8	34080000	67187260	0	0	0	0	0	0	0	0	0	203	6496000000	6563187260	0	0	0	0	0
636	1	farm	148204	smallholders	117	9	0	0	0	0	0	0	0	66	69	0	75	97	1	96	4	25461	1646250	250658	2250130	4891997	28484650	0	37523686	8	23040000	60563686	0	0	0	0	0	0	0	0	0	157	5024000000	5084563686	0	0	0	0	0
637	1	farm	79544	dairy	76	9	0	0	0	0	0	0	0	59	63	0	73	91	1	90	4	11169	1043200	119614	1022810	3170449	12804974	0	18161046	8	21600000	39761046	0	0	0	0	0	0	0	0	0	151	4832000000	4871761046	0	0	0	0	0
638	1	farm	79544	dairy	101	9	0	0	0	0	0	0	0	123	126	0	131	154	1	153	3	12017	1610800	168566	1457924	4081856	18288436	0	25607582	8	36720000	62327582	0	0	0	0	0	0	0	0	0	214	6848000000	6910327582	0	0	0	0	0
639	1	farm	26235	beef intensive	177	9	0	0	0	0	0	0	0	105	108	0	117	136	2	135	3	193390	3160400	292336	2876157	7423683	35700944	0	49453520	8	41040000	90493520	0	0	0	0	0	0	0	0	0	196	6272000000	6362493520	0	0	0	0	0
640	1	farm	84168	pigs small	164	9	0	0	0	0	0	0	0	137	140	0	146	168	1	167	3	14769	2370175	222410	2185634	6948507	27279628	0	39006355	8	40080000	79086355	0	0	0	0	0	0	0	0	0	228	7296000000	7375086355	0	0	0	0	0
641	1	farm	84168	pigs small	98	9	0	0	0	0	0	0	0	51	55	0	65	83	2	82	3	47998	1479650	172192	1516329	4190913	18992839	0	26351923	8	36240000	62591923	0	0	0	0	0	0	0	0	0	143	4576000000	4638591923	0	0	0	0	0
642	1	farm	26235	beef intensive	96	9	0	0	0	0	0	0	0	51	55	0	65	83	1	82	3	12716	1488525	154002	1365599	3996168	17031172	0	24035466	8	19680000	43715466	0	0	0	0	0	0	0	0	0	143	4576000000	4619715466	0	0	0	0	0
643	1	farm	26235	beef intensive	81	9	0	0	0	0	0	0	0	57	60	0	65	88	1	87	3	12817	1355775	119024	1163873	3380776	14594964	0	20614412	8	20880000	41494412	0	0	0	0	0	0	0	0	0	148	4736000000	4777494412	0	0	0	0	0
644	1	farm	26235	beef intensive	194	9	0	0	0	0	0	0	0	106	109	0	114	137	1	136	3	22920	3005400	292066	2594048	8436354	32494639	0	46822506	8	32640000	79462506	0	0	0	0	0	0	0	0	0	197	6304000000	6383462506	0	0	0	0	0
645	1	farm	84168	pigs small	71	9	0	0	0	0	0	0	0	47	50	0	55	78	1	77	3	11995	1044450	101890	976288	2780959	12037654	0	16941242	8	18480000	35421242	0	0	0	0	0	0	0	0	0	138	4416000000	4451421242	0	0	0	0	0
646	1	farm	84168	pigs small	185	9	0	0	0	0	0	0	0	140	143	0	148	171	2	170	3	870203	3047650	297788	2922316	7626216	35855091	0	49749061	8	67680000	117429061	0	0	0	0	0	0	0	0	0	231	7392000000	7509429061	0	0	0	0	0
647	1	farm	26235	beef intensive	134	9	0	0	0	0	0	0	0	91	94	0	99	122	1	121	3	59891	2435750	242626	1854194	5756665	23752438	0	34041672	8	29040000	63081672	0	0	0	0	0	0	0	0	0	182	5824000000	5887081672	0	0	0	0	0
648	1	farm	84168	pigs small	78	9	0	0	0	0	0	0	0	54	57	0	62	85	1	84	3	10270	1209075	99810	949340	3100341	11697233	0	17055799	8	20160000	37215799	0	0	0	0	0	0	0	0	0	145	4640000000	4677215799	0	0	0	0	0
649	1	farm	26235	beef intensive	88	9	0	0	0	0	0	0	0	39	42	0	48	70	1	69	3	11868	1281000	110982	1067458	3357405	13100076	0	18916922	8	16560000	35476922	0	0	0	0	0	0	0	0	0	130	4160000000	4195476922	0	0	0	0	0
650	1	farm	79526	dairy	100	9	0	0	0	0	0	0	0	75	78	0	83	106	1	105	3	17868	1576100	136438	1286336	4253230	15776570	0	23028674	8	25200000	48228674	0	0	0	0	0	0	0	0	0	166	5312000000	5360228674	0	0	0	0	0
651	1	farm	79544	dairy	139	9	0	0	0	0	0	0	0	130	132	0	138	160	1	159	3	14643	2018525	193960	1863562	5647605	22874020	0	32597672	8	38160000	70757672	0	0	0	0	0	0	0	0	0	220	7040000000	7110757672	0	0	0	0	0
652	1	farm	79526	dairy	604	8	0	0	0	0	0	0	0	201	204	0	209	232	1	231	3	14536	6928975	718120	7477531	25402561	93450108	0	133977294	8	55440000	189417294	0	0	0	0	0	0	0	0	0	292	9344000000	9533417294	0	0	0	0	0
653	1	farm	26235	beef intensive	153	8	0	0	0	0	0	0	0	88	90	0	92	118	2	117	3	71616	1894525	267086	2439050	6449955	30442572	0	41493187	8	53280000	94773187	0	0	0	0	0	0	0	0	0	178	5696000000	5790773187	0	0	0	0	0
654	1	farm	84168	pigs small	137	8	0	0	0	0	0	0	0	116	119	0	124	147	1	146	3	10986	1996525	210160	2057740	5491809	25487054	0	35243287	8	35040000	70283287	0	0	0	0	0	0	0	0	0	207	6624000000	6694283287	0	0	0	0	0
655	1	farm	26235	beef intensive	130	8	0	0	0	0	0	0	0	91	94	0	99	122	1	121	3	14978	1936550	212792	2123730	5476234	26625297	0	36374603	8	29040000	65414603	0	0	0	0	0	0	0	0	0	182	5824000000	5889414603	0	0	0	0	0
656	1	farm	84168	pigs small	153	8	0	0	0	0	0	0	0	83	86	0	91	114	1	113	3	24751	2265025	274254	2477581	6270784	30678329	0	41965973	8	27120000	69085973	0	0	0	0	0	0	0	0	0	174	5568000000	5637085973	0	0	0	0	0
657	1	farm	79544	dairy	188	8	0	0	0	0	0	0	0	98	100	0	110	128	2	127	3	124678	3748975	300610	2705078	7937809	33935282	0	48627755	8	58320000	106947755	0	0	0	0	0	0	0	0	0	188	6016000000	6122947755	0	0	0	0	0
658	1	farm	26235	beef intensive	159	8	0	0	0	0	0	0	0	106	110	0	120	138	1	137	3	12360	2535850	229380	2241945	6847237	27696201	0	39550613	8	32880000	72430613	0	0	0	0	0	0	0	0	0	198	6336000000	6408430613	0	0	0	0	0
659	1	farm	26235	beef intensive	145	8	0	0	0	0	0	0	0	134	137	0	143	165	1	164	3	20602	2417125	258776	2328505	6076047	29405456	0	40485909	8	39360000	79845909	0	0	0	0	0	0	0	0	0	225	7200000000	7279845909	0	0	0	0	0
660	1	farm	148204	smallholders	121	8	0	0	0	0	0	0	0	85	88	0	93	116	1	115	3	11652	1824075	170562	1610381	4868621	19779848	0	28253487	8	27600000	55853487	0	0	0	0	0	0	0	0	0	176	5632000000	5687853487	0	0	0	0	0
661	1	farm	84168	pigs small	661	8	0	0	0	0	0	0	0	197	200	0	205	228	1	227	3	27909	7021350	947480	9209840	26796897	113564554	0	157540120	8	54480000	212020120	0	0	0	0	0	0	0	0	0	288	9216000000	9428020120	0	0	0	0	0
662	1	farm	79526	dairy	62	8	0	0	0	0	0	0	0	37	40	0	46	68	1	67	3	14636	1050550	95292	808353	2516104	10082810	0	14553109	8	16080000	30633109	0	0	0	0	0	0	0	0	0	128	4096000000	4126633109	0	0	0	0	0
663	1	farm	79526	dairy	242	8	0	0	0	0	0	0	0	151	154	0	159	182	1	181	3	17502	3540025	398396	3868193	10009899	48400319	0	66216832	8	43440000	109656832	0	0	0	0	0	0	0	0	0	242	7744000000	7853656832	0	0	0	0	0
664	1	farm	79544	dairy	123	8	0	0	0	0	0	0	0	85	88	0	93	116	1	115	3	11038	1957800	181022	1674362	5078950	20703354	0	29595488	8	27600000	57195488	0	0	0	0	0	0	0	0	0	176	5632000000	5689195488	0	0	0	0	0
665	1	farm	26235	beef intensive	313	8	0	0	0	0	0	0	0	229	232	0	237	260	1	259	3	16610	5010275	368626	3884087	13047922	48197008	0	70507918	8	62160000	132667918	0	0	0	0	0	0	0	0	0	320	10240000000	10372667918	0	0	0	0	0
666	1	farm	79526	dairy	1472	9	0	0	0	0	0	0	0	288	291	0	296	319	1	318	3	49396	10501150	2141374	21142588	61469319	262805376	0	358059807	8	76320000	434379807	0	0	0	0	0	0	0	0	0	379	12128000000	12562379807	0	0	0	0	0
667	1	farm	79526	dairy	99	9	0	0	0	0	0	0	0	87	89	0	95	117	1	116	3	10616	1743975	132702	1241271	4011750	15374224	0	22503922	8	27840000	50343922	0	0	0	0	0	0	0	0	0	177	5664000000	5714343922	0	0	0	0	0
668	1	farm	79544	dairy	160	8	0	0	0	0	0	0	0	130	133	0	138	161	1	160	3	26533	2838425	201752	1904753	6730391	23860863	0	35536184	8	38400000	73936184	0	0	0	0	0	0	0	0	0	221	7072000000	7145936184	0	0	0	0	0
669	1	farm	26235	beef intensive	222	8	0	0	0	0	0	0	0	100	103	0	108	131	1	130	3	26980	3083025	360724	3546898	9184177	44046390	0	60221214	8	31200000	91421214	0	0	0	0	0	0	0	0	0	191	6112000000	6203421214	0	0	0	0	0
670	1	farm	79544	dairy	239	8	0	0	0	0	0	0	0	124	128	0	138	156	1	155	3	17110	3236975	371132	3344602	10134540	42259891	0	59347140	8	37200000	96547140	0	0	0	0	0	0	0	0	0	216	6912000000	7008547140	0	0	0	0	0
671	1	farm	79526	dairy	80	8	0	0	0	0	0	0	0	110	113	0	118	141	1	140	3	11697	1485050	117086	1034597	3209396	12805214	0	18651343	8	33600000	52251343	0	0	0	0	0	0	0	0	0	201	6432000000	6484251343	0	0	0	0	0
672	1	farm	26235	beef intensive	182	8	0	0	0	0	0	0	0	107	110	0	115	138	1	137	3	14791	2360950	272246	2466448	7704111	30630778	0	43434533	8	32880000	76314533	0	0	0	0	0	0	0	0	0	198	6336000000	6412314533	0	0	0	0	0
673	1	farm	26235	beef intensive	57	8	0	0	0	0	0	0	0	43	46	0	51	74	1	73	3	13130	1048275	83050	762286	2297991	9405364	0	13596966	8	17520000	31116966	0	0	0	0	0	0	0	0	0	134	4288000000	4319116966	0	0	0	0	0
674	1	farm	84168	pigs small	289	8	0	0	0	0	0	0	0	178	180	0	188	208	1	207	3	16118	5019200	462348	4261727	12253355	53014401	0	75011031	8	49680000	124691031	0	0	0	0	0	0	0	0	0	268	8576000000	8700691031	0	0	0	0	0
675	1	farm	148204	smallholders	97	8	0	0	0	0	0	0	0	96	99	0	105	127	1	126	3	12659	1722150	125556	1166522	3848162	14466459	0	21328848	8	30240000	51568848	0	0	0	0	0	0	0	0	0	187	5984000000	6035568848	0	0	0	0	0
676	1	farm	26235	beef intensive	377	8	0	0	0	0	0	0	0	120	123	0	129	151	1	150	3	29695	4821600	549482	5477751	15680864	67932374	0	94462072	8	36000000	130462072	0	0	0	0	0	0	0	0	0	211	6752000000	6882462072	0	0	0	0	0
677	1	farm	84168	pigs small	71	8	0	0	0	0	0	0	0	41	44	0	50	72	1	71	3	10461	1093925	101590	922383	2890014	11277820	0	16285732	8	17040000	33325732	0	0	0	0	0	0	0	0	0	132	4224000000	4257325732	0	0	0	0	0
678	1	farm	79526	dairy	522	8	0	0	0	0	0	0	0	170	173	0	178	201	1	200	3	28312	4990400	663412	6713336	21780290	83276398	0	117423836	8	48000000	165423836	0	0	0	0	0	0	0	0	0	261	8352000000	8517423836	0	0	0	0	0
679	1	farm	148204	smallholders	236	8	0	0	0	0	0	0	0	133	136	0	141	164	1	163	3	10854	2799250	348556	3459256	9752836	43247406	0	59607304	8	39120000	98727304	0	0	0	0	0	0	0	0	0	224	7168000000	7266727304	0	0	0	0	0
680	1	farm	148204	smallholders	96	8	0	0	0	0	0	0	0	41	44	0	50	72	1	71	3	13356	1271800	126800	1201208	3731317	14922863	0	21253988	8	17040000	38293988	0	0	0	0	0	0	0	0	0	132	4224000000	4262293988	0	0	0	0	0
681	1	farm	79526	dairy	192	8	0	0	0	0	0	0	0	137	141	0	151	169	1	168	3	17262	3060000	279156	2728181	7953387	33692440	0	47713165	8	40320000	88033165	0	0	0	0	0	0	0	0	0	229	7328000000	7416033165	0	0	0	0	0
682	1	farm	79526	dairy	577	8	0	0	0	0	0	0	0	365	365	0	365	365	1	364	3	14796	8827550	835150	8371960	23688781	103600582	0	145324023	8	87360000	232684023	0	0	0	0	0	0	0	0	0	0	11648000000	11880684023	0	0	0	0	0
683	1	farm	26235	beef intensive	106	8	0	0	0	0	0	0	0	88	91	0	96	119	1	118	3	22679	1649200	142820	1290375	4206491	15875174	0	23164060	8	28320000	51484060	0	0	0	0	0	0	0	0	0	179	5728000000	5779484060	0	0	0	0	0
684	1	farm	148204	smallholders	252	8	0	0	0	0	0	0	0	134	137	0	143	165	1	164	3	15841	3436750	387028	3972992	10337070	49244595	0	67378434	8	39360000	106738434	0	0	0	0	0	0	0	0	0	225	7200000000	7306738434	0	0	0	0	0
685	1	farm	26235	beef intensive	188	8	0	0	0	0	0	0	0	193	196	0	201	224	1	223	3	13154	3317525	271834	2787482	7797593	34657138	0	48831572	8	53520000	102351572	0	0	0	0	0	0	0	0	0	284	9088000000	9190351572	0	0	0	0	0
686	1	farm	79526	dairy	91	8	0	0	0	0	0	0	0	51	54	0	59	82	1	81	3	10518	1586075	138962	1338800	3926061	16570616	0	23560513	8	19440000	43000513	0	0	0	0	0	0	0	0	0	142	4544000000	4587000513	0	0	0	0	0
687	1	farm	148204	smallholders	297	8	0	0	0	0	0	0	0	143	146	0	152	174	1	173	3	14468	4460375	402404	3982282	12276726	49220672	0	70342459	8	41520000	111862459	0	0	0	0	0	0	0	0	0	234	7488000000	7599862459	0	0	0	0	0
688	1	farm	148204	smallholders	75	8	0	0	0	0	0	0	0	71	74	0	79	102	1	101	3	10802	1178400	108976	1041770	2975705	12889462	0	18194313	8	24240000	42434313	0	0	0	0	0	0	0	0	0	162	5184000000	5226434313	0	0	0	0	0
689	1	farm	148204	smallholders	201	8	0	0	0	0	0	0	0	151	154	0	159	182	1	181	3	12446	2341875	303782	2847904	8202664	35446311	0	49142536	8	43440000	92582536	0	0	0	0	0	0	0	0	0	242	7744000000	7836582536	0	0	0	0	0
690	1	farm	79544	dairy	540	8	0	0	0	0	0	0	0	168	171	0	177	199	1	198	3	20054	5837125	745940	7717016	22754010	95488964	0	132543056	8	47520000	180063056	0	0	0	0	0	0	0	0	0	259	8288000000	8468063056	0	0	0	0	0
691	1	farm	148204	smallholders	139	8	0	0	0	0	0	0	0	129	132	0	137	160	1	159	3	40721	2405050	225118	2132010	5772245	26627156	0	37161580	8	38160000	75321580	0	0	0	0	0	0	0	0	0	220	7040000000	7115321580	0	0	0	0	0
692	1	farm	84168	pigs small	103	8	0	0	0	0	0	0	0	110	113	0	118	141	1	140	3	17364	1677050	134812	1306519	4066273	15976852	0	23161506	8	33600000	56761506	0	0	0	0	0	0	0	0	0	201	6432000000	6488761506	0	0	0	0	0
693	1	farm	148204	smallholders	662	8	0	0	0	0	0	0	0	365	360	0	365	365	1	364	3	21308	8836775	790506	8332484	27459064	103871072	0	149289900	8	87360000	236649900	0	0	0	0	0	0	0	0	0	0	11648000000	11884649900	0	0	0	0	0
694	1	farm	79544	dairy	230	8	0	0	0	0	0	0	0	149	153	0	163	181	1	180	3	22346	3911550	349498	3512432	9706099	43900186	0	61379766	8	43200000	104579766	0	0	0	0	0	0	0	0	0	241	7712000000	7816579766	0	0	0	0	0
695	1	farm	148204	smallholders	211	8	0	0	0	0	0	0	0	74	77	0	82	105	1	104	3	19178	2440275	310182	2740183	8888167	34318318	0	48697125	8	24960000	73657125	0	0	0	0	0	0	0	0	0	165	5280000000	5353657125	0	0	0	0	0
696	1	farm	79544	dairy	344	8	0	0	0	0	0	0	0	357	360	0	365	365	1	364	3	18241	5149325	487198	4932410	14582504	60797188	0	85948624	8	87360000	173308624	0	0	0	0	0	0	0	0	0	0	11648000000	11821308624	0	0	0	0	0
697	1	farm	26235	beef intensive	137	8	0	0	0	0	0	0	0	134	138	0	148	166	1	165	3	28348	1902875	177406	1697337	5382757	21154966	0	30315340	8	39600000	69915340	0	0	0	0	0	0	0	0	0	226	7232000000	7301915340	0	0	0	0	0
698	1	farm	79544	dairy	62	8	0	0	0	0	0	0	0	39	42	0	47	70	1	69	3	12179	1002900	78384	693164	2259042	8471716	0	12505207	8	16560000	29065207	0	0	0	0	0	0	0	0	0	130	4160000000	4189065207	0	0	0	0	0
699	1	farm	79526	dairy	95	8	0	0	0	0	0	0	0	73	76	0	82	104	1	103	3	11805	1651500	124748	1202105	3894900	14828798	0	21702051	8	24720000	46422051	0	0	0	0	0	0	0	0	0	164	5248000000	5294422051	0	0	0	0	0
700	1	farm	84168	pigs small	150	8	0	0	0	0	0	0	0	108	111	0	116	139	1	138	3	10917	2848250	207292	2011367	6270794	24898660	0	36236364	8	33120000	69356364	0	0	0	0	0	0	0	0	0	199	6368000000	6437356364	0	0	0	0	0
701	1	farm	79544	dairy	191	8	0	0	0	0	0	0	0	92	95	0	101	123	2	122	3	34895	2377350	282900	2822371	8062448	35132715	0	48677784	8	53760000	102437784	0	0	0	0	0	0	0	0	0	183	5856000000	5958437784	0	0	0	0	0
702	1	farm	79526	dairy	59	8	0	0	0	0	0	0	0	45	48	0	53	76	1	75	3	10485	1081875	82708	742280	2243462	9007957	0	13158282	8	18000000	31158282	0	0	0	0	0	0	0	0	0	136	4352000000	4383158282	0	0	0	0	0
703	1	farm	26235	beef intensive	77	8	0	0	0	0	0	0	0	49	52	0	57	80	1	79	3	11224	1386025	119316	983974	3186029	12218944	0	17894288	8	18960000	36854288	0	0	0	0	0	0	0	0	0	140	4480000000	4516854288	0	0	0	0	0
704	1	farm	84168	pigs small	107	8	0	0	0	0	0	0	0	46	48	0	53	76	1	75	3	18734	1704600	165434	1501049	4237647	18515738	0	26124469	8	18000000	44124469	0	0	0	0	0	0	0	0	0	136	4352000000	4396124469	0	0	0	0	0
705	1	farm	84168	pigs small	271	8	0	0	0	0	0	0	0	364	365	0	365	365	1	364	3	17242	4365800	362592	3721316	11178379	46960626	0	66588712	8	87360000	153948712	0	0	0	0	0	0	0	0	0	0	11648000000	11801948712	0	0	0	0	0
706	1	farm	84168	pigs small	178	8	0	0	0	0	0	0	0	145	147	0	149	175	1	174	3	14320	3016575	302100	2832016	7680746	35586636	0	49418074	8	41760000	91178074	0	0	0	0	0	0	0	0	0	235	7520000000	7611178074	0	0	0	0	0
707	1	farm	79526	dairy	220	8	0	0	0	0	0	0	0	123	127	0	137	155	1	154	3	12893	3822200	335466	3397964	9308811	41953304	0	58817744	8	36960000	95777744	0	0	0	0	0	0	0	0	0	215	6880000000	6975777744	0	0	0	0	0
708	1	farm	79526	dairy	83	8	0	0	0	0	0	0	0	46	50	0	60	78	1	77	3	12147	1236550	128356	1102432	3435304	13819267	0	19721910	8	18480000	38201910	0	0	0	0	0	0	0	0	0	138	4416000000	4454201910	0	0	0	0	0
709	1	farm	148204	smallholders	226	8	0	0	0	0	0	0	0	92	95	0	100	123	2	122	3	31389	2896075	334160	3362281	9371131	41909395	0	57873042	8	54960000	112833042	0	0	0	0	0	0	0	0	0	183	5856000000	5968833042	0	0	0	0	0
710	1	farm	26235	beef intensive	88	8	0	0	0	0	0	0	0	45	48	0	53	76	1	75	3	10724	1387875	126044	1167052	3645626	14449221	0	20775818	8	18000000	38775818	0	0	0	0	0	0	0	0	0	136	4352000000	4390775818	0	0	0	0	0
711	1	farm	79544	dairy	92	8	0	0	0	0	0	0	0	95	98	0	104	126	1	125	3	17122	1528925	144332	1373818	3848162	17065044	0	23960282	8	30000000	53960282	0	0	0	0	0	0	0	0	0	186	5952000000	6005960282	0	0	0	0	0
712	1	farm	84168	pigs small	144	8	0	0	0	0	0	0	0	75	78	0	84	106	1	105	3	14512	2137900	235114	2361942	5904675	29674672	0	40314302	8	25200000	65514302	0	0	0	0	0	0	0	0	0	166	5312000000	5377514302	0	0	0	0	0
713	1	farm	26235	beef intensive	128	8	0	0	0	0	0	0	0	100	103	0	108	131	2	130	3	35679	2053450	262886	2234308	5554131	28443860	0	38548636	8	59520000	98068636	0	0	0	0	0	0	0	0	0	191	6112000000	6210068636	0	0	0	0	0
714	1	farm	79526	dairy	440	8	0	0	0	0	0	0	0	234	237	0	242	265	1	264	3	31303	6244025	900138	9316012	18547529	117838316	0	152846020	8	63360000	216206020	0	0	0	0	0	0	0	0	0	325	10400000000	10616206020	0	0	0	0	0
715	1	farm	26235	beef intensive	128	8	0	0	0	0	0	0	0	79	82	0	87	110	1	109	3	11084	1972550	193910	1869113	5336013	23088359	0	32459945	8	26160000	58619945	0	0	0	0	0	0	0	0	0	170	5440000000	5498619945	0	0	0	0	0
716	1	farm	26235	beef intensive	328	8	0	0	0	0	0	0	0	141	144	0	150	172	1	171	3	31419	4641300	512512	5284010	13663320	65988123	0	90089265	8	41040000	131129265	0	0	0	0	0	0	0	0	0	232	7424000000	7555129265	0	0	0	0	0
717	1	farm	148204	smallholders	81	8	0	0	0	0	0	0	0	38	41	0	48	69	1	68	3	10600	1196925	118870	1139098	3240558	14088745	0	19784196	8	16320000	36104196	0	0	0	0	0	0	0	0	0	129	4128000000	4164104196	0	0	0	0	0
718	1	farm	79526	dairy	154	8	0	0	0	0	0	0	0	57	60	0	65	88	1	87	3	43708	2053350	231592	1973095	6317525	24532322	0	35107883	8	20880000	55987883	0	0	0	0	0	0	0	0	0	148	4736000000	4791987883	0	0	0	0	0
719	1	farm	84168	pigs small	1034	8	0	0	0	0	0	0	0	253	255	0	261	283	1	282	3	54426	8288425	1412574	13873977	43513839	173287364	0	240376178	8	67680000	308056178	0	0	0	0	0	0	0	0	0	343	10976000000	11284056178	0	0	0	0	0
720	1	farm	26235	beef intensive	210	8	0	0	0	0	0	0	0	152	155	0	160	183	1	182	3	17672	3016275	330752	3248658	8763532	40576036	0	55935253	8	43680000	99615253	0	0	0	0	0	0	0	0	0	243	7776000000	7875615253	0	0	0	0	0
721	1	farm	79544	dairy	65	8	0	0	0	0	0	0	0	33	35	0	42	63	1	62	3	11672	1102150	90104	816464	2531682	10037254	0	14577655	8	14880000	29457655	0	0	0	0	0	0	0	0	0	123	3936000000	3965457655	0	0	0	0	0
722	1	farm	26235	beef intensive	65	8	0	0	0	0	0	0	0	43	46	0	51	74	1	73	3	10709	1207025	92960	867704	2671901	10667066	0	15506656	8	17520000	33026656	0	0	0	0	0	0	0	0	0	134	4288000000	4321026656	0	0	0	0	0
723	1	farm	148204	smallholders	85	8	0	0	0	0	0	0	0	52	55	0	61	83	1	82	3	24175	1345600	144528	1210154	3567730	15168120	0	21436132	8	19680000	41116132	0	0	0	0	0	0	0	0	0	143	4576000000	4617116132	0	0	0	0	0
724	1	farm	79526	dairy	75	8	0	0	0	0	0	0	0	58	61	0	66	89	1	88	3	13724	1223475	114960	1028848	3022440	12699141	0	18088864	8	21120000	39208864	0	0	0	0	0	0	0	0	0	149	4768000000	4807208864	0	0	0	0	0
725	1	farm	79526	dairy	144	8	0	0	0	0	0	0	0	77	80	0	85	108	1	107	3	10835	2124825	184132	1746072	5881295	21407886	0	31344210	8	25680000	57024210	0	0	0	0	0	0	0	0	0	168	5376000000	5433024210	0	0	0	0	0
726	1	farm	148204	smallholders	80	8	0	0	0	0	0	0	0	75	79	0	89	107	1	106	3	10635	1362075	119066	1146776	3411935	14247224	0	20287076	8	25440000	45727076	0	0	0	0	0	0	0	0	0	167	5344000000	5389727076	0	0	0	0	0
727	1	farm	79544	dairy	88	8	0	0	0	0	0	0	0	42	45	0	50	73	1	72	3	27107	1314625	134048	1227344	3450879	15139168	0	21266064	8	17280000	38546064	0	0	0	0	0	0	0	0	0	133	4256000000	4294546064	0	0	0	0	0
728	1	farm	79526	dairy	180	8	0	0	0	0	0	0	0	82	85	0	91	113	1	112	3	24483	2873925	258000	2409250	7423681	29896483	0	42861340	8	26880000	69741340	0	0	0	0	0	0	0	0	0	173	5536000000	5605741340	0	0	0	0	0
729	1	farm	79544	dairy	56	8	0	0	0	0	0	0	0	38	41	0	46	69	1	68	3	15209	938200	79206	658807	2305780	8231558	0	12213551	8	16320000	28533551	0	0	0	0	0	0	0	0	0	129	4128000000	4156533551	0	0	0	0	0
730	1	farm	79544	dairy	100	8	0	0	0	0	0	0	0	86	89	0	94	117	2	116	3	40830	1379150	167426	1414190	4058484	17491042	0	24510293	8	50400000	74910293	0	0	0	0	0	0	0	0	0	177	5664000000	5738910293	0	0	0	0	0
731	1	farm	148204	smallholders	171	8	0	0	0	0	0	0	0	103	107	0	117	135	1	134	3	16582	2510750	236566	2314152	7306840	29075690	0	41443998	8	32160000	73603998	0	0	0	0	0	0	0	0	0	195	6240000000	6313603998	0	0	0	0	0
732	1	farm	79526	dairy	101	8	0	0	0	0	0	0	0	45	48	0	58	76	1	75	3	13806	1620575	158454	1563428	4245444	19546998	0	27134900	8	18000000	45134900	0	0	0	0	0	0	0	0	0	136	4352000000	4397134900	0	0	0	0	0
733	1	farm	26235	beef intensive	213	8	0	0	0	0	0	0	0	130	133	0	139	161	1	160	3	42883	2726100	304858	2955085	8958274	36954638	0	51898955	8	38400000	90298955	0	0	0	0	0	0	0	0	0	221	7072000000	7162298955	0	0	0	0	0
734	1	farm	79526	dairy	71	8	0	0	0	0	0	0	0	57	60	0	66	88	1	87	3	10931	1228925	125900	1151838	3139293	14491436	0	20137392	8	20880000	41017392	0	0	0	0	0	0	0	0	0	148	4736000000	4777017392	0	0	0	0	0
735	1	farm	84168	pigs small	135	8	0	0	0	0	0	0	0	71	73	0	80	101	1	100	3	14803	2031000	202636	1904224	5476228	23455482	0	33069570	8	24000000	57069570	0	0	0	0	0	0	0	0	0	161	5152000000	5209069570	0	0	0	0	0
736	1	farm	79526	dairy	94	8	0	0	0	0	0	0	0	65	68	0	74	96	1	95	3	10853	1510150	131810	1327338	3848166	16610466	0	23427930	8	22800000	46227930	0	0	0	0	0	0	0	0	0	156	4992000000	5038227930	0	0	0	0	0
737	1	farm	148204	smallholders	133	8	0	0	0	0	0	0	0	99	103	0	113	131	1	130	3	19648	2037400	219146	1824570	5515183	23288104	0	32884403	8	31200000	64084403	0	0	0	0	0	0	0	0	0	191	6112000000	6176084403	0	0	0	0	0
738	1	farm	84168	pigs small	50	8	0	0	0	0	0	0	0	51	54	0	59	82	1	81	3	13628	965350	74406	706509	2064300	8873653	0	12684218	8	19440000	32124218	0	0	0	0	0	0	0	0	0	142	4544000000	4576124218	0	0	0	0	0
739	1	farm	79526	dairy	95	8	0	0	0	0	0	0	0	93	95	0	97	123	2	122	3	33156	1712325	125660	1180559	4011750	14717765	0	21748059	8	54240000	75988059	0	0	0	0	0	0	0	0	0	183	5856000000	5931988059	0	0	0	0	0
740	1	farm	84168	pigs small	526	8	0	0	0	0	0	0	0	160	163	0	168	191	1	190	3	31937	5993800	852156	8059426	22247678	100596518	0	137749578	8	45600000	183349578	0	0	0	0	0	0	0	0	0	251	8032000000	8215349578	0	0	0	0	0
741	1	farm	84168	pigs small	80	8	0	0	0	0	0	0	0	45	47	0	53	75	1	74	3	10489	1281650	110770	1041048	3271716	12916453	0	18621637	8	17760000	36381637	0	0	0	0	0	0	0	0	0	135	4320000000	4356381637	0	0	0	0	0
742	1	farm	148204	smallholders	151	8	0	0	0	0	0	0	0	85	88	0	94	116	1	115	3	10886	2507800	215186	2043317	6278579	25073498	0	36118380	8	27600000	63718380	0	0	0	0	0	0	0	0	0	176	5632000000	5695718380	0	0	0	0	0
743	1	farm	79526	dairy	101	8	0	0	0	0	0	0	0	68	71	0	76	99	1	98	3	10688	1377725	143830	1377832	4074069	17165593	0	24139050	8	23520000	47659050	0	0	0	0	0	0	0	0	0	159	5088000000	5135659050	0	0	0	0	0
744	1	farm	148204	smallholders	144	8	0	0	0	0	0	0	0	59	62	0	68	90	1	89	3	11147	1885550	208604	2052504	5982575	25639690	0	35768922	8	21360000	57128922	0	0	0	0	0	0	0	0	0	150	4800000000	4857128922	0	0	0	0	0
745	1	farm	79544	dairy	261	8	0	0	0	0	0	0	0	149	152	0	157	180	1	179	3	14155	4353550	439824	4348323	11310804	55146670	0	75599172	8	42960000	118559172	0	0	0	0	0	0	0	0	0	240	7680000000	7798559172	0	0	0	0	0
746	1	farm	26235	beef intensive	93	8	0	0	0	0	0	0	0	43	47	0	57	75	1	74	3	13295	1437225	130000	1195441	3863741	14854095	0	21480502	8	17760000	39240502	0	0	0	0	0	0	0	0	0	135	4320000000	4359240502	0	0	0	0	0
747	1	farm	79526	dairy	89	8	0	0	0	0	0	0	0	121	124	0	130	152	1	151	3	16842	1512050	125994	1252888	3637839	15516517	0	22045288	8	36240000	58285288	0	0	0	0	0	0	0	0	0	212	6784000000	6842285288	0	0	0	0	0
748	1	farm	26235	beef intensive	152	8	0	0	0	0	0	0	0	71	74	0	83	102	1	101	3	24291	1975900	205524	1905592	5974777	23703391	0	33765184	8	24240000	58005184	0	0	0	0	0	0	0	0	0	162	5184000000	5242005184	0	0	0	0	0
749	1	farm	148204	smallholders	158	8	0	0	0	0	0	0	0	94	97	0	103	125	1	124	3	12767	2196875	235924	2296028	6707018	28477466	0	39913311	8	29760000	69673311	0	0	0	0	0	0	0	0	0	185	5920000000	5989673311	0	0	0	0	0
750	1	farm	79544	dairy	176	8	0	0	0	0	0	0	0	67	70	0	75	98	1	97	3	13467	2575950	244792	2289089	7369147	28179096	0	40658075	8	23280000	63938075	0	0	0	0	0	0	0	0	0	158	5056000000	5119938075	0	0	0	0	0
751	1	farm	79526	dairy	127	8	0	0	0	0	0	0	0	79	82	0	87	110	1	109	3	10835	1708950	178252	1674704	5203587	20699450	0	29464944	8	26160000	55624944	0	0	0	0	0	0	0	0	0	170	5440000000	5495624944	0	0	0	0	0
752	1	farm	79544	dairy	104	8	0	0	0	0	0	0	0	80	82	0	84	110	1	109	3	10504	1624725	155954	1468784	4229864	18356529	0	25835856	8	26160000	51995856	0	0	0	0	0	0	0	0	0	170	5440000000	5491995856	0	0	0	0	0
753	1	farm	84168	pigs small	182	8	0	0	0	0	0	0	0	142	145	0	150	173	1	172	3	27287	2642425	316892	2943578	7641797	36747169	0	50291861	8	41280000	91571861	0	0	0	0	0	0	0	0	0	233	7456000000	7547571861	0	0	0	0	0
754	1	farm	84168	pigs small	136	8	0	0	0	0	0	0	0	107	110	0	115	138	1	137	3	12053	1880150	173100	1802068	5421703	22343042	0	31620063	8	32880000	64500063	0	0	0	0	0	0	0	0	0	198	6336000000	6400500063	0	0	0	0	0
755	1	farm	79526	dairy	88	8	0	0	0	0	0	0	0	70	73	0	78	101	1	100	3	12119	1266450	120204	1147223	3466460	14116595	0	20116932	8	24000000	44116932	0	0	0	0	0	0	0	0	0	161	5152000000	5196116932	0	0	0	0	0
756	1	farm	148204	smallholders	105	8	0	0	0	0	0	0	0	50	53	0	58	81	1	80	3	11692	1490300	142388	1351436	4393446	16729064	0	24106634	8	19200000	43306634	0	0	0	0	0	0	0	0	0	141	4512000000	4555306634	0	0	0	0	0
757	1	farm	26235	beef intensive	97	8	0	0	0	0	0	0	0	82	85	0	92	113	1	112	3	11570	1592775	143980	1300262	4019537	16158484	0	23215038	8	26880000	50095038	0	0	0	0	0	0	0	0	0	173	5536000000	5586095038	0	0	0	0	0
758	1	farm	79544	dairy	241	8	0	0	0	0	0	0	0	250	253	0	258	281	2	280	3	50142	3611175	376206	3506294	10196845	43423226	0	61113746	8	131760000	192873746	0	0	0	0	0	0	0	0	0	341	10912000000	11104873746	0	0	0	0	0
759	1	farm	84168	pigs small	259	8	0	0	0	0	0	0	0	132	135	0	141	163	1	162	3	37706	4143400	426970	4138265	11225100	51376798	0	71310533	8	38880000	110190533	0	0	0	0	0	0	0	0	0	223	7136000000	7246190533	0	0	0	0	0
760	1	farm	84168	pigs small	117	8	0	0	0	0	0	0	0	58	61	0	66	89	1	88	3	15531	1765550	168018	1569321	4673882	19491650	0	27668420	8	21120000	48788420	0	0	0	0	0	0	0	0	0	149	4768000000	4816788420	0	0	0	0	0
761	1	farm	148204	smallholders	162	8	0	0	0	0	0	0	0	103	106	0	111	134	1	133	3	18685	2662850	268170	2708215	6769341	33950705	0	46359281	8	31920000	78279281	0	0	0	0	0	0	0	0	0	194	6208000000	6286279281	0	0	0	0	0
762	1	farm	84168	pigs small	278	8	0	0	0	0	0	0	0	133	136	0	141	164	1	163	3	33332	3962450	348720	3562461	11092672	43771406	0	62737709	8	39120000	101857709	0	0	0	0	0	0	0	0	0	224	7168000000	7269857709	0	0	0	0	0
763	1	farm	148204	smallholders	80	8	0	0	0	0	0	0	0	74	77	0	83	105	1	104	3	24784	1337550	123182	1115874	3388564	13814254	0	19779424	8	24960000	44739424	0	0	0	0	0	0	0	0	0	165	5280000000	5324739424	0	0	0	0	0
764	1	farm	79544	dairy	89	8	0	0	0	0	0	0	0	62	65	0	71	93	1	92	3	15827	1169850	128094	1173400	3746897	14610929	0	20829170	8	22080000	42909170	0	0	0	0	0	0	0	0	0	153	4896000000	4938909170	0	0	0	0	0
765	1	farm	148204	smallholders	233	8	0	0	0	0	0	0	0	188	191	0	197	219	1	218	3	32154	3027675	379750	3405175	10056635	42485276	0	59354511	7	52320000	111674511	0	0	0	0	0	0	0	0	0	279	8928000000	9039674511	0	0	0	0	0
766	1	farm	84168	pigs small	594	8	0	0	0	0	0	0	0	180	183	0	188	211	2	210	3	66672	6804100	853174	8420830	24849457	103908142	0	144835703	7	97680000	242515703	0	0	0	0	0	0	0	0	0	271	8672000000	8914515703	0	0	0	0	0
767	1	farm	79526	dairy	97	8	0	0	0	0	0	0	0	52	54	0	60	82	1	81	3	11817	1337250	112858	1143796	3731316	14047028	0	20372248	7	19440000	39812248	0	0	0	0	0	0	0	0	0	142	4544000000	4583812248	0	0	0	0	0
768	1	farm	148204	smallholders	117	8	0	0	0	0	0	0	0	117	120	0	125	148	1	147	3	10475	1697150	161988	1599466	4814102	20000695	0	28273402	7	35280000	63553402	0	0	0	0	0	0	0	0	0	208	6656000000	6719553402	0	0	0	0	0
769	1	farm	84168	pigs small	635	8	0	0	0	0	0	0	0	365	364	0	365	365	1	364	3	14319	9835275	868944	8752954	26391859	109276916	0	155125949	7	87360000	242485949	0	0	0	0	0	0	0	0	0	0	11648000000	11890485949	0	0	0	0	0
770	1	farm	79526	dairy	132	8	0	0	0	0	0	0	0	61	65	0	75	93	1	92	3	12284	1908900	217078	2071827	5600868	25822796	0	35621468	7	22080000	57701468	0	0	0	0	0	0	0	0	0	153	4896000000	4953701468	0	0	0	0	0
771	1	farm	79544	dairy	125	8	0	0	0	0	0	0	0	44	47	0	56	75	2	74	3	85684	1728850	209346	1846760	5008833	22538612	0	31332400	7	32160000	63492400	0	0	0	0	0	0	0	0	0	135	4320000000	4383492400	0	0	0	0	0
772	1	farm	79526	dairy	90	8	0	0	0	0	0	0	0	48	51	0	56	79	1	78	3	10805	1235575	127710	1114189	3466460	13872450	0	19816384	7	18720000	38536384	0	0	0	0	0	0	0	0	0	139	4448000000	4486536384	0	0	0	0	0
773	1	farm	26235	beef intensive	47	8	0	0	0	0	0	0	0	28	31	0	39	59	1	58	3	10537	879550	71350	628610	1908502	7882241	0	11370252	7	13920000	25290252	0	0	0	0	0	0	0	0	0	119	3808000000	3833290252	0	0	0	0	0
774	1	farm	79526	dairy	98	8	0	0	0	0	0	0	0	44	47	0	53	75	1	74	3	16126	1314025	147456	1406997	3848163	17562480	0	24279120	7	17760000	42039120	0	0	0	0	0	0	0	0	0	135	4320000000	4362039120	0	0	0	0	0
775	1	farm	79526	dairy	163	8	0	0	0	0	0	0	0	131	134	0	140	162	1	161	3	23154	2180350	202100	1895074	6629119	23321688	0	34228331	7	38640000	72868331	0	0	0	0	0	0	0	0	0	222	7104000000	7176868331	0	0	0	0	0
776	1	farm	79526	dairy	144	8	0	0	0	0	0	0	0	111	114	0	119	142	1	141	3	12003	2405475	200996	2001157	5842354	24869406	0	35319387	7	33840000	69159387	0	0	0	0	0	0	0	0	0	202	6464000000	6533159387	0	0	0	0	0
777	1	farm	26235	beef intensive	145	8	0	0	0	0	0	0	0	57	60	0	69	88	1	87	3	12969	2164250	249972	2294055	6083831	28439757	0	39231865	7	20880000	60111865	0	0	0	0	0	0	0	0	0	148	4736000000	4796111865	0	0	0	0	0
778	1	farm	26235	beef intensive	117	8	0	0	0	0	0	0	0	110	113	0	118	141	1	140	3	10974	2385650	173772	1725496	4634931	21336048	0	30255897	7	33600000	63855897	0	0	0	0	0	0	0	0	0	201	6432000000	6495855897	0	0	0	0	0
779	1	farm	26235	beef intensive	96	8	0	0	0	0	0	0	0	45	48	0	57	76	1	75	3	12108	1439450	128208	1207386	3965011	14974726	0	21714781	7	18000000	39714781	0	0	0	0	0	0	0	0	0	136	4352000000	4391714781	0	0	0	0	0
780	1	farm	26235	beef intensive	315	8	0	0	0	0	0	0	0	130	133	0	138	161	1	160	3	41508	3960950	428858	4203324	13110241	52399128	0	74102501	7	38400000	112502501	0	0	0	0	0	0	0	0	0	221	7072000000	7184502501	0	0	0	0	0
781	1	farm	79526	dairy	129	8	0	0	0	0	0	0	0	120	123	0	129	151	1	150	3	11254	2111200	187632	1721493	5320436	21619274	0	30960036	7	36000000	66960036	0	0	0	0	0	0	0	0	0	211	6752000000	6818960036	0	0	0	0	0
782	1	farm	84168	pigs small	158	8	0	0	0	0	0	0	0	104	107	0	112	135	1	134	3	15166	2669950	216314	2055622	6504485	25474846	0	36921218	7	32160000	69081218	0	0	0	0	0	0	0	0	0	195	6240000000	6309081218	0	0	0	0	0
783	1	farm	79526	dairy	215	8	0	0	0	0	0	0	0	101	104	0	110	132	1	131	3	18941	2899625	299730	3058135	8911541	38331194	0	53500224	7	31440000	84940224	0	0	0	0	0	0	0	0	0	192	6144000000	6228940224	0	0	0	0	0
784	1	farm	79526	dairy	104	8	0	0	0	0	0	0	0	55	58	0	63	86	2	85	3	102943	1433825	181584	1501477	4432395	18715945	0	26265226	7	34080000	60345226	0	0	0	0	0	0	0	0	0	146	4672000000	4732345226	0	0	0	0	0
785	1	farm	26235	beef intensive	307	8	0	0	0	0	0	0	0	128	132	0	142	160	1	159	3	27309	3525650	460622	4447937	12751892	54421546	0	75607647	7	38160000	113767647	0	0	0	0	0	0	0	0	0	220	7040000000	7153767647	0	0	0	0	0
786	1	farm	148204	smallholders	148	8	0	0	0	0	0	0	0	135	138	0	144	166	1	165	3	22601	2113700	249066	2298355	5943618	28506674	0	39111413	7	39600000	78711413	0	0	0	0	0	0	0	0	0	226	7232000000	7310711413	0	0	0	0	0
787	1	farm	84168	pigs small	136	8	0	0	0	0	0	0	0	101	103	0	105	131	1	130	3	21296	2280800	231000	2262735	5670982	28656254	0	39101772	7	31200000	70301772	0	0	0	0	0	0	0	0	0	191	6112000000	6182301772	0	0	0	0	0
788	1	farm	84168	pigs small	181	8	0	0	0	0	0	0	0	160	163	0	168	191	1	190	3	11346	3232875	269950	2597767	7766436	32743572	0	46610600	7	45600000	92210600	0	0	0	0	0	0	0	0	0	251	8032000000	8124210600	0	0	0	0	0
789	1	farm	148204	smallholders	69	8	0	0	0	0	0	0	0	34	37	0	44	65	1	64	3	13787	1146175	99776	924248	2843278	11538021	0	16551498	7	15360000	31911498	0	0	0	0	0	0	0	0	0	125	4000000000	4031911498	0	0	0	0	0
790	1	farm	79544	dairy	70	8	0	0	0	0	0	0	0	38	41	0	47	69	1	68	3	25927	1316725	103274	940003	2710850	11742552	0	16813403	7	16320000	33133403	0	0	0	0	0	0	0	0	0	129	4128000000	4161133403	0	0	0	0	0
791	1	farm	79526	dairy	103	8	0	0	0	0	0	0	0	91	94	0	99	122	1	121	3	15353	2121850	159324	1360962	4151956	16703748	0	24497840	7	29040000	53537840	0	0	0	0	0	0	0	0	0	182	5824000000	5877537840	0	0	0	0	0
792	1	farm	26235	beef intensive	130	8	0	0	0	0	0	0	0	92	95	0	100	123	1	122	3	13874	2189225	187196	1822694	5468444	22717974	0	32385532	7	29280000	61665532	0	0	0	0	0	0	0	0	0	183	5856000000	5917665532	0	0	0	0	0
793	1	farm	148204	smallholders	60	8	0	0	0	0	0	0	0	43	46	0	51	74	1	73	3	16137	949075	89484	843433	2313569	10309274	0	14504835	7	17520000	32024835	0	0	0	0	0	0	0	0	0	134	4288000000	4320024835	0	0	0	0	0
794	1	farm	79544	dairy	132	8	0	0	0	0	0	0	0	91	94	0	100	122	1	121	3	16577	2297575	208608	1924898	5336015	24006866	0	33773962	7	29040000	62813962	0	0	0	0	0	0	0	0	0	182	5824000000	5886813962	0	0	0	0	0
795	1	farm	84168	pigs small	215	7	0	0	0	0	0	0	0	131	134	0	139	162	1	161	3	17216	2893300	280888	2770196	9145232	34643378	0	49732993	7	38640000	88372993	0	0	0	0	0	0	0	0	0	222	7104000000	7192372993	0	0	0	0	0
796	1	farm	148204	smallholders	114	7	0	0	0	0	0	0	0	74	77	0	83	105	1	104	3	15709	1450500	161266	1471772	4611563	18265447	0	25960548	7	24960000	50920548	0	0	0	0	0	0	0	0	0	165	5280000000	5330920548	0	0	0	0	0
797	1	farm	26235	beef intensive	87	7	0	0	0	0	0	0	0	65	68	0	73	96	1	95	3	10958	1598275	113370	1113433	3349615	13634186	0	19808879	7	22800000	42608879	0	0	0	0	0	0	0	0	0	156	4992000000	5034608879	0	0	0	0	0
798	1	farm	26235	beef intensive	136	7	0	0	0	0	0	0	0	64	67	0	72	95	1	94	3	13084	1955600	198402	1985782	5709926	24601437	0	34451148	7	22560000	57011148	0	0	0	0	0	0	0	0	0	155	4960000000	5017011148	0	0	0	0	0
799	1	farm	79526	dairy	200	7	0	0	0	0	0	0	0	99	102	0	108	130	1	129	3	12328	2346900	282800	2863868	8210453	35438714	0	49142735	7	30960000	80102735	0	0	0	0	0	0	0	0	0	190	6080000000	6160102735	0	0	0	0	0
800	1	farm	79526	dairy	30	7	0	0	0	0	0	0	0	25	28	0	38	56	1	55	3	10386	724650	49344	406222	1191839	5025388	0	7397443	7	13200000	20597443	0	0	0	0	0	0	0	0	0	116	3712000000	3732597443	0	0	0	0	0
801	1	farm	148204	smallholders	136	7	0	0	0	0	0	0	0	163	166	0	171	194	1	193	3	12244	2257575	201610	1818938	5499597	22547098	0	32324818	7	46320000	78644818	0	0	0	0	0	0	0	0	0	254	8128000000	8206644818	0	0	0	0	0
802	1	farm	79544	dairy	417	7	0	0	0	0	0	0	0	210	214	0	224	242	1	241	3	38343	5773675	634596	5868680	17550426	74315016	0	104142392	7	57840000	161982392	0	0	0	0	0	0	0	0	0	302	9664000000	9825982392	0	0	0	0	0
803	1	farm	148204	smallholders	114	7	0	0	0	0	0	0	0	104	107	0	112	135	1	134	3	11314	2118075	149896	1494040	4712830	18478288	0	26953130	7	32160000	59113130	0	0	0	0	0	0	0	0	0	195	6240000000	6299113130	0	0	0	0	0
804	1	farm	26235	beef intensive	98	7	0	0	0	0	0	0	0	58	61	0	66	89	1	88	3	14468	1707300	150340	1364501	4011746	16945980	0	24179867	7	21120000	45299867	0	0	0	0	0	0	0	0	0	149	4768000000	4813299867	0	0	0	0	0
805	1	farm	26235	beef intensive	194	7	0	0	0	0	0	0	0	135	139	0	149	167	2	166	3	116779	3291750	282278	2767322	8303932	34402339	0	49047621	7	71280000	120327621	0	0	0	0	0	0	0	0	0	227	7264000000	7384327621	0	0	0	0	0
806	1	farm	79526	dairy	96	7	0	0	0	0	0	0	0	107	110	0	115	138	1	137	3	15091	1642275	168996	1580067	4113019	19863266	0	27367623	7	32880000	60247623	0	0	0	0	0	0	0	0	0	198	6336000000	6396247623	0	0	0	0	0
807	1	farm	26235	beef intensive	94	7	0	0	0	0	0	0	0	56	58	0	60	86	1	85	3	23621	1326750	136218	1298524	3863745	16267670	0	22892907	7	20400000	43292907	0	0	0	0	0	0	0	0	0	146	4672000000	4715292907	0	0	0	0	0
808	1	farm	79526	dairy	102	7	0	0	0	0	0	0	0	48	51	0	56	79	1	78	3	14959	1630450	157172	1450937	4081862	18479085	0	25799506	7	18720000	44519506	0	0	0	0	0	0	0	0	0	139	4448000000	4492519506	0	0	0	0	0
809	1	farm	148204	smallholders	428	7	0	0	0	0	0	0	0	193	196	0	202	224	1	223	3	13840	6084450	581808	5980345	17955499	74612610	0	105214712	7	53520000	158734712	0	0	0	0	0	0	0	0	0	284	9088000000	9246734712	0	0	0	0	0
810	1	farm	84168	pigs small	159	7	0	0	0	0	0	0	0	134	137	0	143	165	1	164	3	15967	2194175	250250	2258494	6691439	28115887	0	39510245	7	39360000	78870245	0	0	0	0	0	0	0	0	0	225	7200000000	7278870245	0	0	0	0	0
811	1	farm	79544	dairy	201	7	0	0	0	0	0	0	0	118	121	0	128	149	1	148	3	11190	3706950	307002	2907812	8412991	36251614	0	51586369	7	35520000	87106369	0	0	0	0	0	0	0	0	0	209	6688000000	6775106369	0	0	0	0	0
812	1	farm	84168	pigs small	248	7	0	0	0	0	0	0	0	125	128	0	134	156	1	155	3	33078	3213400	371538	3456857	10469496	42914483	0	60425774	7	37200000	97625774	0	0	0	0	0	0	0	0	0	216	6912000000	7009625774	0	0	0	0	0
813	1	farm	84168	pigs small	233	7	0	0	0	0	0	0	0	139	142	0	147	170	1	169	3	15199	3428675	322332	3108746	9511344	38579952	0	54951050	7	40560000	95511050	0	0	0	0	0	0	0	0	0	230	7360000000	7455511050	0	0	0	0	0
814	1	farm	148204	smallholders	79	7	0	0	0	0	0	0	0	48	51	0	56	79	1	78	3	12268	1390575	107212	997814	3248346	12314566	0	18058513	7	18720000	36778513	0	0	0	0	0	0	0	0	0	139	4448000000	4484778513	0	0	0	0	0
815	1	farm	79544	dairy	86	7	0	0	0	0	0	0	0	69	72	0	77	100	1	99	3	22330	1546850	148376	1334412	3630048	16654858	0	23314544	7	23760000	47074544	0	0	0	0	0	0	0	0	0	160	5120000000	5167074544	0	0	0	0	0
816	1	farm	79526	dairy	70	7	0	0	0	0	0	0	0	64	67	0	73	95	1	94	3	12174	1108650	119468	1173485	2921178	14660782	0	19983563	7	22560000	42543563	0	0	0	0	0	0	0	0	0	155	4960000000	5002543563	0	0	0	0	0
817	1	farm	79526	dairy	106	7	0	0	0	0	0	0	0	81	84	0	90	112	1	111	3	15210	1992500	153006	1570239	4502513	19800010	0	28018268	7	26640000	54658268	0	0	0	0	0	0	0	0	0	172	5504000000	5558658268	0	0	0	0	0
818	1	farm	84168	pigs small	163	7	0	0	0	0	0	0	0	205	208	0	213	236	1	235	3	14945	2384775	235844	2421027	6769343	30328119	0	42139108	7	56400000	98539108	0	0	0	0	0	0	0	0	0	296	9472000000	9570539108	0	0	0	0	0
819	1	farm	26235	beef intensive	233	7	0	0	0	0	0	0	0	102	105	0	110	133	1	132	3	26944	3086600	371812	3591482	9916422	44869084	0	61835400	7	31680000	93515400	0	0	0	0	0	0	0	0	0	193	6176000000	6269515400	0	0	0	0	0
820	1	farm	26235	beef intensive	254	7	0	0	0	0	0	0	0	117	120	0	125	148	1	147	3	22764	3094500	374978	3810838	10251372	46746980	0	64278669	7	35280000	99558669	0	0	0	0	0	0	0	0	0	208	6656000000	6755558669	0	0	0	0	0
821	1	farm	26235	beef intensive	123	7	0	0	0	0	0	0	0	98	101	0	106	129	1	128	3	19171	1959775	175220	1650771	5071164	20692536	0	29549466	7	30720000	60269466	0	0	0	0	0	0	0	0	0	189	6048000000	6108269466	0	0	0	0	0
822	1	farm	79544	dairy	587	7	0	0	0	0	0	0	0	241	245	0	255	273	1	272	3	38134	7506050	860848	8192336	25028640	102600631	0	144188504	7	65280000	209468504	0	0	0	0	0	0	0	0	0	333	10656000000	10865468504	0	0	0	0	0
823	1	farm	148204	smallholders	123	7	0	0	0	0	0	0	0	94	97	0	103	125	1	124	3	11037	1757575	187512	1795682	5071159	22294824	0	31106752	7	29760000	60866752	0	0	0	0	0	0	0	0	0	185	5920000000	5980866752	0	0	0	0	0
824	1	farm	148204	smallholders	1048	7	0	0	0	0	0	0	0	365	365	0	365	365	1	364	3	47453	9350125	1295178	12875132	38949009	160413484	0	222882928	7	87360000	310242928	0	0	0	0	0	0	0	0	0	0	11648000000	11958242928	0	0	0	0	0
825	1	farm	84168	pigs small	76	7	0	0	0	0	0	0	0	52	55	0	60	83	1	82	3	14488	1373800	110830	992475	3092552	12217808	0	17787465	7	19680000	37467465	0	0	0	0	0	0	0	0	0	143	4576000000	4613467465	0	0	0	0	0
826	1	farm	148204	smallholders	73	7	0	0	0	0	0	0	0	67	70	0	75	98	1	97	3	10868	1196625	103330	973764	2890017	12068806	0	17232542	7	23280000	40512542	0	0	0	0	0	0	0	0	0	158	5056000000	5096512542	0	0	0	0	0
827	1	farm	79526	dairy	107	7	0	0	0	0	0	0	0	48	51	0	57	79	1	78	3	13999	1486450	146750	1383194	4377867	17142494	0	24536755	7	18720000	43256755	0	0	0	0	0	0	0	0	0	139	4448000000	4491256755	0	0	0	0	0
828	1	farm	79544	dairy	369	7	0	0	0	0	0	0	0	176	179	0	184	207	1	206	3	44951	4155775	571634	5690538	15509496	70763641	0	96691084	7	49440000	146131084	0	0	0	0	0	0	0	0	0	267	8544000000	8690131084	0	0	0	0	0
829	1	farm	84168	pigs small	114	7	0	0	0	0	0	0	0	116	119	0	125	147	1	146	3	10293	2084250	172058	1728187	4572617	21494184	0	30051296	7	35040000	65091296	0	0	0	0	0	0	0	0	0	207	6624000000	6689091296	0	0	0	0	0
830	1	farm	84168	pigs small	123	7	0	0	0	0	0	0	0	80	83	0	90	111	1	110	3	11657	1904550	183764	1682638	5117902	20900924	0	29789778	7	26400000	56189778	0	0	0	0	0	0	0	0	0	171	5472000000	5528189778	0	0	0	0	0
831	1	farm	148204	smallholders	104	7	0	0	0	0	0	0	0	81	84	0	90	112	1	111	3	19156	2262175	160522	1491489	4097431	18223990	0	26235606	7	26640000	52875606	0	0	0	0	0	0	0	0	0	172	5504000000	5556875606	0	0	0	0	0
832	1	farm	79544	dairy	132	7	0	0	0	0	0	0	0	140	143	0	149	171	1	170	3	18622	2550225	200704	1986372	5522974	24931651	0	35191926	7	40800000	75991926	0	0	0	0	0	0	0	0	0	231	7392000000	7467991926	0	0	0	0	0
833	1	farm	79544	dairy	74	7	0	0	0	0	0	0	0	65	68	0	75	96	1	95	3	16729	1448675	100292	940313	2913386	11632212	0	17034878	7	22800000	39834878	0	0	0	0	0	0	0	0	0	156	4992000000	5031834878	0	0	0	0	0
834	1	farm	26235	beef intensive	149	7	0	0	0	0	0	0	0	137	140	0	145	168	1	167	3	10422	2479500	231872	2365569	6083839	29425697	0	40586477	7	40080000	80666477	0	0	0	0	0	0	0	0	0	228	7296000000	7376666477	0	0	0	0	0
835	1	farm	148204	smallholders	155	7	0	0	0	0	0	0	0	84	87	0	92	115	1	114	3	34615	2372575	497582	5221298	6442171	66632432	0	81166058	7	27360000	108526058	0	0	0	0	0	0	0	0	0	175	5600000000	5708526058	0	0	0	0	0
836	1	farm	148204	smallholders	148	7	0	0	0	0	0	0	0	93	96	0	101	124	1	123	3	13901	2155200	197798	1931706	6231846	24107502	0	34624052	7	29520000	64144052	0	0	0	0	0	0	0	0	0	184	5888000000	5952144052	0	0	0	0	0
837	1	farm	79526	dairy	275	7	0	0	0	0	0	0	0	177	180	0	185	208	1	207	3	19291	3967950	437780	3939723	11482166	48768938	0	68596556	7	49680000	118276556	0	0	0	0	0	0	0	0	0	268	8576000000	8694276556	0	0	0	0	0
838	1	farm	79526	dairy	78	7	0	0	0	0	0	0	0	74	77	0	83	105	1	104	3	14525	1244250	110632	1048858	3108132	13051416	0	18563287	7	24960000	43523287	0	0	0	0	0	0	0	0	0	165	5280000000	5323523287	0	0	0	0	0
839	1	farm	26235	beef intensive	249	7	0	0	0	0	0	0	0	81	84	0	89	112	1	111	3	24913	2765025	381884	3632544	10344858	45171142	0	62295454	7	26640000	88935454	0	0	0	0	0	0	0	0	0	172	5504000000	5592935454	0	0	0	0	0
840	1	farm	148204	smallholders	189	7	0	0	0	0	0	0	0	176	179	0	185	207	1	206	3	12964	2966500	284418	2572432	7789802	32155198	0	45768350	7	49440000	95208350	0	0	0	0	0	0	0	0	0	267	8544000000	8639208350	0	0	0	0	0
841	1	farm	79544	dairy	119	7	0	0	0	0	0	0	0	54	58	0	68	86	2	85	3	36806	1935200	183840	1822088	5024423	22689603	0	31655154	7	37920000	69575154	0	0	0	0	0	0	0	0	0	146	4672000000	4741575154	0	0	0	0	0
842	1	farm	26235	beef intensive	721	7	0	0	0	0	0	0	0	365	365	0	365	365	1	364	3	23266	7955350	1085002	10899538	30512660	136754938	0	187207488	7	87360000	274567488	0	0	0	0	0	0	0	0	0	0	11648000000	11922567488	0	0	0	0	0
843	1	farm	79526	dairy	136	7	0	0	0	0	0	0	0	100	103	0	108	131	1	130	3	11264	1975750	214394	2137007	5608656	26334513	0	36270320	7	31200000	67470320	0	0	0	0	0	0	0	0	0	191	6112000000	6179470320	0	0	0	0	0
844	1	farm	26235	beef intensive	227	7	0	0	0	0	0	0	0	153	156	0	162	184	1	183	3	24954	3869775	334886	3242583	9472400	40285666	0	57205310	7	43920000	101125310	0	0	0	0	0	0	0	0	0	244	7808000000	7909125310	0	0	0	0	0
845	1	farm	84168	pigs small	209	7	0	0	0	0	0	0	0	121	124	0	129	152	2	151	3	51172	3779125	317526	3110083	8818064	39152079	0	55176877	7	66720000	121896877	0	0	0	0	0	0	0	0	0	212	6784000000	6905896877	0	0	0	0	0
846	1	farm	26235	beef intensive	100	7	0	0	0	0	0	0	0	64	67	0	72	95	1	94	3	12490	1687075	138110	1308182	4081857	16162349	0	23377572	7	22560000	45937572	0	0	0	0	0	0	0	0	0	155	4960000000	5005937572	0	0	0	0	0
847	1	farm	79544	dairy	70	7	0	0	0	0	0	0	0	40	43	0	48	71	1	70	3	18348	1258675	116410	960217	2804326	11982716	0	17122344	7	16800000	33922344	0	0	0	0	0	0	0	0	0	131	4192000000	4225922344	0	0	0	0	0
848	1	farm	84168	pigs small	236	7	0	0	0	0	0	0	0	129	132	0	138	160	1	159	3	12845	3491550	340338	3252447	9916419	40125767	0	57126521	7	38160000	95286521	0	0	0	0	0	0	0	0	0	220	7040000000	7135286521	0	0	0	0	0
849	1	farm	79526	dairy	106	7	0	0	0	0	0	0	0	83	86	0	91	114	1	113	3	10411	1499825	154658	1498450	4447981	18715921	0	26316836	7	27120000	53436836	0	0	0	0	0	0	0	0	0	174	5568000000	5621436836	0	0	0	0	0
850	1	farm	79544	dairy	104	7	0	0	0	0	0	0	0	40	42	0	46	70	1	69	3	13266	1373625	132696	1319308	3965011	16224706	0	23015346	7	16560000	39575346	0	0	0	0	0	0	0	0	0	130	4160000000	4199575346	0	0	0	0	0
851	1	farm	26235	beef intensive	167	7	0	0	0	0	0	0	0	95	98	0	107	126	1	125	3	13194	2187475	246618	2502819	6644705	31167420	0	42749036	7	30000000	72749036	0	0	0	0	0	0	0	0	0	186	5952000000	6024749036	0	0	0	0	0
852	1	farm	84168	pigs small	163	7	0	0	0	0	0	0	0	98	101	0	106	129	1	128	3	31742	2314925	260224	2494634	6745969	30942331	0	42758082	7	30720000	73478082	0	0	0	0	0	0	0	0	0	189	6048000000	6121478082	0	0	0	0	0
853	1	farm	79526	dairy	273	7	0	0	0	0	0	0	0	189	192	0	198	220	1	219	3	32147	4115025	331888	3125792	11178363	38754295	0	57505363	7	52560000	110065363	0	0	0	0	0	0	0	0	0	280	8960000000	9070065363	0	0	0	0	0
854	1	farm	79526	dairy	86	7	0	0	0	0	0	0	0	92	95	0	101	123	1	122	3	16136	1567875	114644	1051243	3520991	13108580	0	19363333	7	29280000	48643333	0	0	0	0	0	0	0	0	0	183	5856000000	5904643333	0	0	0	0	0
855	1	farm	26235	beef intensive	126	7	0	0	0	0	0	0	0	99	102	0	107	130	1	129	3	18134	2313675	204328	1896840	5398336	23727960	0	33541140	7	30960000	64501140	0	0	0	0	0	0	0	0	0	190	6080000000	6144501140	0	0	0	0	0
856	1	farm	26235	beef intensive	180	7	0	0	0	0	0	0	0	162	164	0	166	192	1	191	3	19610	2828625	291034	2961929	7711909	36999652	0	50793149	7	45840000	96633149	0	0	0	0	0	0	0	0	0	252	8064000000	8160633149	0	0	0	0	0
857	1	farm	79526	dairy	142	7	0	0	0	0	0	0	0	74	77	0	83	105	1	104	3	14339	2109225	205990	1900532	5912460	23514110	0	33642317	7	24960000	58602317	0	0	0	0	0	0	0	0	0	165	5280000000	5338602317	0	0	0	0	0
858	1	farm	79526	dairy	152	7	0	0	0	0	0	0	0	128	131	0	136	159	1	158	3	11728	2342500	206658	1979910	6224049	24322074	0	35075190	7	37920000	72995190	0	0	0	0	0	0	0	0	0	219	7008000000	7080995190	0	0	0	0	0
859	1	farm	79544	dairy	141	7	0	0	0	0	0	0	0	76	79	0	84	107	1	106	3	16826	2146475	217178	2027380	5780030	25250939	0	35422002	7	25440000	60862002	0	0	0	0	0	0	0	0	0	167	5344000000	5404862002	0	0	0	0	0
860	1	farm	79544	dairy	170	7	0	0	0	0	0	0	0	67	70	0	75	98	1	97	3	13900	2492500	284402	2679512	7034188	33223149	0	45713750	7	23280000	68993750	0	0	0	0	0	0	0	0	0	158	5056000000	5124993750	0	0	0	0	0
861	1	farm	148204	smallholders	264	7	0	0	0	0	0	0	0	152	155	0	161	183	1	182	3	24943	3939325	428376	3919300	11232893	48497575	0	68017469	7	43680000	111697469	0	0	0	0	0	0	0	0	0	243	7776000000	7887697469	0	0	0	0	0
862	1	farm	148204	smallholders	104	7	0	0	0	0	0	0	0	71	73	0	79	101	1	100	3	13824	1579050	163936	1508222	4331132	18832232	0	26414572	7	24000000	50414572	0	0	0	0	0	0	0	0	0	161	5152000000	5202414572	0	0	0	0	0
863	1	farm	148204	smallholders	167	7	0	0	0	0	0	0	0	73	76	0	82	104	1	103	3	17774	2330625	255492	2469528	6901767	30863208	0	42820620	7	24720000	67540620	0	0	0	0	0	0	0	0	0	164	5248000000	5315540620	0	0	0	0	0
864	1	farm	79544	dairy	178	7	0	0	0	0	0	0	0	246	249	0	254	277	1	276	3	13668	3093850	272456	2774815	7423685	34511550	0	48076356	7	66240000	114316356	0	0	0	0	0	0	0	0	0	337	10784000000	10898316356	0	0	0	0	0
865	1	farm	79544	dairy	217	7	0	0	0	0	0	0	0	186	189	0	194	217	2	216	3	112097	3594650	336524	3166618	9075117	39023876	0	55196785	7	96000000	151196785	0	0	0	0	0	0	0	0	0	277	8864000000	9015196785	0	0	0	0	0
866	1	farm	26235	beef intensive	119	7	0	0	0	0	0	0	0	78	81	0	86	109	1	108	3	20973	1543500	198960	1909210	4751781	23997376	0	32400828	7	25920000	58320828	0	0	0	0	0	0	0	0	0	169	5408000000	5466320828	0	0	0	0	0
867	1	farm	148204	smallholders	102	7	0	0	0	0	0	0	0	53	56	0	61	84	1	83	3	11868	1759900	151394	1492767	4471351	18637531	0	26512943	7	19920000	46432943	0	0	0	0	0	0	0	0	0	144	4608000000	4654432943	0	0	0	0	0
868	1	farm	148204	smallholders	159	7	0	0	0	0	0	0	0	89	92	0	97	120	1	119	3	29116	2177500	497656	5024797	6683649	63848566	0	78232168	7	28560000	106792168	0	0	0	0	0	0	0	0	0	180	5760000000	5866792168	0	0	0	0	0
869	1	farm	26235	beef intensive	97	7	0	0	0	0	0	0	0	124	127	0	132	155	1	154	3	10746	1608725	142114	1354680	4190915	16768792	0	24065226	7	36960000	61025226	0	0	0	0	0	0	0	0	0	215	6880000000	6941025226	0	0	0	0	0
870	1	farm	79526	dairy	180	7	0	0	0	0	0	0	0	145	148	0	153	176	1	175	3	13618	3084775	318070	3055498	7595059	38243194	0	52296596	7	42000000	94296596	0	0	0	0	0	0	0	0	0	236	7552000000	7646296596	0	0	0	0	0
871	1	farm	84168	pigs small	85	7	0	0	0	0	0	0	0	50	53	0	59	81	1	80	3	20992	1384375	130946	1268498	3520990	15636414	0	21941223	7	19200000	41141223	0	0	0	0	0	0	0	0	0	141	4512000000	4553141223	0	0	0	0	0
872	1	farm	79526	dairy	106	7	0	0	0	0	0	0	0	43	46	0	51	74	1	73	3	26142	1509375	179924	1537736	4385658	19191713	0	26804406	7	17520000	44324406	0	0	0	0	0	0	0	0	0	134	4288000000	4332324406	0	0	0	0	0
873	1	farm	79544	dairy	73	7	0	0	0	0	0	0	0	62	65	0	72	93	1	92	3	11905	1332150	107354	928960	2851067	11576956	0	16796487	7	22080000	38876487	0	0	0	0	0	0	0	0	0	153	4896000000	4934876487	0	0	0	0	0
874	1	farm	148204	smallholders	85	7	0	0	0	0	0	0	0	50	53	0	58	81	1	80	3	12324	1352625	124666	1100164	3396352	13599735	0	19573542	7	19200000	38773542	0	0	0	0	0	0	0	0	0	141	4512000000	4550773542	0	0	0	0	0
875	1	farm	79526	dairy	198	7	0	0	0	0	0	0	0	106	110	0	120	138	1	137	3	18026	2465275	285494	2772338	8062443	34121181	0	47706730	7	32880000	80586730	0	0	0	0	0	0	0	0	0	198	6336000000	6416586730	0	0	0	0	0
876	1	farm	79526	dairy	77	7	0	0	0	0	0	0	0	58	61	0	66	89	1	88	3	11636	1390075	106814	989831	3053600	12175748	0	17716069	7	21120000	38836069	0	0	0	0	0	0	0	0	0	149	4768000000	4806836069	0	0	0	0	0
877	1	farm	148204	smallholders	69	7	0	0	0	0	0	0	0	40	43	0	50	71	1	70	3	10521	1121850	112084	1050829	2882229	13171322	0	18338314	7	16800000	35138314	0	0	0	0	0	0	0	0	0	131	4192000000	4227138314	0	0	0	0	0
878	1	farm	26235	beef intensive	157	7	0	0	0	0	0	0	0	67	70	0	75	98	1	97	3	19110	2177600	233000	2246674	6613543	27953916	0	39224734	7	23280000	62504734	0	0	0	0	0	0	0	0	0	158	5056000000	5118504734	0	0	0	0	0
879	1	farm	26235	beef intensive	71	7	0	0	0	0	0	0	0	40	43	0	49	71	1	70	3	10332	1253625	94362	893052	2851066	10980060	0	16072166	7	16800000	32872166	0	0	0	0	0	0	0	0	0	131	4192000000	4224872166	0	0	0	0	0
880	1	farm	79526	dairy	142	7	0	0	0	0	0	0	0	179	182	0	187	210	1	209	3	10473	2081800	199712	1947724	5702135	23895324	0	33826695	7	50160000	83986695	0	0	0	0	0	0	0	0	0	270	8640000000	8723986695	0	0	0	0	0
881	1	farm	79526	dairy	128	7	0	0	0	0	0	0	0	63	66	0	71	94	1	93	3	11313	1791425	199704	1885518	5343806	23400932	0	32621384	7	22320000	54941384	0	0	0	0	0	0	0	0	0	154	4928000000	4982941384	0	0	0	0	0
882	1	farm	26235	beef intensive	381	7	0	0	0	0	0	0	0	155	158	0	165	186	1	185	3	41863	4705300	553512	5186133	16132675	64841608	0	91419228	7	44400000	135819228	0	0	0	0	0	0	0	0	0	246	7872000000	8007819228	0	0	0	0	0
883	1	farm	79544	dairy	91	7	0	0	0	0	0	0	0	68	71	0	77	99	1	98	3	12853	1996175	123452	1178035	3715735	14587793	0	21601190	7	23520000	45121190	0	0	0	0	0	0	0	0	0	159	5088000000	5133121190	0	0	0	0	0
884	1	farm	26235	beef intensive	403	7	0	0	0	0	0	0	0	207	210	0	216	238	1	237	3	29076	4809375	583986	5914613	17129780	73967964	0	102405718	7	56880000	159285718	0	0	0	0	0	0	0	0	0	298	9536000000	9695285718	0	0	0	0	0
885	1	farm	79544	dairy	103	7	0	0	0	0	0	0	0	64	67	0	72	95	1	94	3	16610	2011850	136466	1217995	4214281	14981908	0	22562500	7	22560000	45122500	0	0	0	0	0	0	0	0	0	155	4960000000	5005122500	0	0	0	0	0
886	1	farm	79526	dairy	1135	7	0	0	0	0	0	0	0	365	365	0	365	365	1	364	3	23456	10959375	1454160	14932593	46216885	184970524	0	258533538	7	87360000	345893538	0	0	0	0	0	0	0	0	0	0	11648000000	11993893538	0	0	0	0	0
887	1	farm	26235	beef intensive	91	7	0	0	0	0	0	0	0	87	90	0	95	118	1	117	3	10860	1500600	123324	1188864	3754687	14759192	0	21326666	7	28080000	49406666	0	0	0	0	0	0	0	0	0	178	5696000000	5745406666	0	0	0	0	0
888	1	farm	79544	dairy	86	7	0	0	0	0	0	0	0	52	55	0	61	83	1	82	3	11278	1249750	130752	1182654	3497620	14671442	0	20732218	7	19680000	40412218	0	0	0	0	0	0	0	0	0	143	4576000000	4616412218	0	0	0	0	0
889	1	farm	148204	smallholders	73	7	0	0	0	0	0	0	0	41	44	0	49	72	1	71	3	10384	1194950	94212	904446	2734219	11058546	0	15986374	7	17040000	33026374	0	0	0	0	0	0	0	0	0	132	4224000000	4257026374	0	0	0	0	0
890	1	farm	79526	dairy	275	7	0	0	0	0	0	0	0	140	143	0	148	171	2	170	3	42474	4032775	432740	4256744	11217315	52872706	0	72812280	7	78000000	150812280	0	0	0	0	0	0	0	0	0	231	7392000000	7542812280	0	0	0	0	0
891	1	farm	148204	smallholders	94	7	0	0	0	0	0	0	0	72	74	0	76	102	1	101	3	11013	1346925	151618	1304750	3840372	16201400	0	22845065	7	24240000	47085065	0	0	0	0	0	0	0	0	0	162	5184000000	5231085065	0	0	0	0	0
892	1	farm	26235	beef intensive	50	7	0	0	0	0	0	0	0	36	39	0	49	67	1	66	3	16018	1184600	68100	587858	2048715	7230105	0	11119378	7	15840000	26959378	0	0	0	0	0	0	0	0	0	127	4064000000	4090959378	0	0	0	0	0
893	1	farm	148204	smallholders	56	7	0	0	0	0	0	0	0	50	53	0	59	81	1	80	3	11051	1076850	87476	754452	2305780	9349096	0	13573654	7	19200000	32773654	0	0	0	0	0	0	0	0	0	141	4512000000	4544773654	0	0	0	0	0
894	1	farm	148204	smallholders	304	7	0	0	0	0	0	0	0	194	198	0	208	226	1	225	3	18309	5178875	490468	4833508	13071295	60763262	0	84337409	7	54000000	138337409	0	0	0	0	0	0	0	0	0	286	9152000000	9290337409	0	0	0	0	0
895	1	farm	79544	dairy	117	7	0	0	0	0	0	0	0	63	66	0	72	94	1	93	3	26481	2358325	167360	1663022	4782942	20667737	0	29639386	7	22320000	51959386	0	0	0	0	0	0	0	0	0	154	4928000000	4979959386	0	0	0	0	0
896	1	farm	148204	smallholders	166	7	0	0	0	0	0	0	0	176	179	0	184	207	1	206	3	15323	2766550	213708	2124117	6784917	26388844	0	38278136	7	49440000	87718136	0	0	0	0	0	0	0	0	0	267	8544000000	8631718136	0	0	0	0	0
897	1	farm	79526	dairy	107	7	0	0	0	0	0	0	0	111	114	0	119	142	1	141	3	11777	1507125	159256	1541628	4183125	19047448	0	26438582	7	33840000	60278582	0	0	0	0	0	0	0	0	0	202	6464000000	6524278582	0	0	0	0	0
898	1	farm	79544	dairy	110	7	0	0	0	0	0	0	0	68	70	0	74	98	1	97	3	10700	1760325	161140	1573981	4424609	19499664	0	27419719	7	23280000	50699719	0	0	0	0	0	0	0	0	0	158	5056000000	5106699719	0	0	0	0	0
899	1	farm	79526	dairy	105	7	0	0	0	0	0	0	0	34	37	0	46	65	1	64	3	11082	1278400	156612	1520903	4276601	18814658	0	26047174	7	15360000	41407174	0	0	0	0	0	0	0	0	0	125	4000000000	4041407174	0	0	0	0	0
900	1	farm	79526	dairy	144	7	0	0	0	0	0	0	0	132	134	0	140	162	1	161	3	11140	2110625	220374	2126520	5865720	26166956	0	36490194	7	38640000	75130194	0	0	0	0	0	0	0	0	0	222	7104000000	7179130194	0	0	0	0	0
901	1	farm	26235	beef intensive	123	7	0	0	0	0	0	0	0	94	98	0	108	126	1	125	3	16552	2223950	218848	1954512	5188004	24412502	0	33997816	7	30000000	63997816	0	0	0	0	0	0	0	0	0	186	5952000000	6015997816	0	0	0	0	0
902	1	farm	148204	smallholders	592	7	0	0	0	0	0	0	0	365	365	0	365	365	1	364	3	20361	6923100	779026	7882538	24343128	97910413	0	137838204	7	87360000	225198204	0	0	0	0	0	0	0	0	0	0	11648000000	11873198204	0	0	0	0	0
903	1	farm	79544	dairy	220	7	0	0	0	0	0	0	0	188	191	0	197	219	1	218	3	28643	4022425	373916	3637168	9503563	45625686	0	63162758	7	52320000	115482758	0	0	0	0	0	0	0	0	0	279	8928000000	9043482758	0	0	0	0	0
904	1	farm	148204	smallholders	101	7	0	0	0	0	0	0	0	61	64	0	69	92	1	91	3	12760	1427075	143684	1278549	4035116	15925871	0	22810295	7	21840000	44650295	0	0	0	0	0	0	0	0	0	152	4864000000	4908650295	0	0	0	0	0
905	1	farm	79544	dairy	89	7	0	0	0	0	0	0	0	96	99	0	106	127	1	126	3	16199	1552450	154382	1169590	3591094	14652886	0	21120403	7	30240000	51360403	0	0	0	0	0	0	0	0	0	187	5984000000	6035360403	0	0	0	0	0
906	1	farm	26235	beef intensive	130	7	0	0	0	0	0	0	0	174	177	0	182	205	1	204	3	10712	1924950	200900	2013543	5561923	25078223	0	34779539	7	48960000	83739539	0	0	0	0	0	0	0	0	0	265	8480000000	8563739539	0	0	0	0	0
907	1	farm	79526	dairy	241	7	0	0	0	0	0	0	0	136	139	0	145	167	1	166	3	16149	3171000	294706	2919877	9799565	36002462	0	52187610	7	39840000	92027610	0	0	0	0	0	0	0	0	0	227	7264000000	7356027610	0	0	0	0	0
908	1	farm	26235	beef intensive	83	7	0	0	0	0	0	0	0	47	50	0	55	78	1	77	3	19053	1397600	145292	1397700	3419727	17688102	0	24048421	7	18480000	42528421	0	0	0	0	0	0	0	0	0	138	4416000000	4458528421	0	0	0	0	0
909	1	farm	79544	dairy	126	7	0	0	0	0	0	0	0	62	64	0	66	92	1	91	3	10458	2031975	169042	1616965	5016631	19830486	0	28665099	7	21840000	50505099	0	0	0	0	0	0	0	0	0	152	4864000000	4914505099	0	0	0	0	0
910	1	farm	148204	smallholders	111	7	0	0	0	0	0	0	0	45	48	0	53	76	1	75	3	11491	1349175	161830	1573022	4595987	19560458	0	27240473	7	18000000	45240473	0	0	0	0	0	0	0	0	0	136	4352000000	4397240473	0	0	0	0	0
911	1	farm	26235	beef intensive	92	7	0	0	0	0	0	0	0	64	67	0	72	95	1	94	3	28369	1974075	141984	1411870	3668996	17567395	0	24764320	7	22560000	47324320	0	0	0	0	0	0	0	0	0	155	4960000000	5007324320	0	0	0	0	0
912	1	farm	79544	dairy	75	7	0	0	0	0	0	0	0	48	51	0	57	79	1	78	3	11315	1194000	107346	981922	3147080	12152444	0	17582792	7	18720000	36302792	0	0	0	0	0	0	0	0	0	139	4448000000	4484302792	0	0	0	0	0
913	1	farm	79526	dairy	130	7	0	0	0	0	0	0	0	99	103	0	113	131	1	130	3	12960	2207150	172152	1626345	4930945	20234618	0	29171210	7	31200000	60371210	0	0	0	0	0	0	0	0	0	191	6112000000	6172371210	0	0	0	0	0
914	1	farm	84168	pigs small	153	7	0	0	0	0	0	0	0	109	112	0	118	140	1	139	3	26588	2833375	245062	2360356	6317530	29517442	0	41273765	7	33360000	74633765	0	0	0	0	0	0	0	0	0	200	6400000000	6474633765	0	0	0	0	0
915	1	farm	79544	dairy	107	7	0	0	0	0	0	0	0	52	55	0	60	83	1	82	3	12112	1454850	139206	1275966	4222071	15818683	0	22910776	7	19680000	42590776	0	0	0	0	0	0	0	0	0	143	4576000000	4618590776	0	0	0	0	0
916	1	farm	79526	dairy	408	7	0	0	0	0	0	0	0	141	144	0	149	172	1	171	3	25657	5022750	508696	5003048	16973980	62280728	0	89789203	7	41040000	130829203	0	0	0	0	0	0	0	0	0	232	7424000000	7554829203	0	0	0	0	0
917	1	farm	84168	pigs small	112	7	0	0	0	0	0	0	0	62	64	0	66	92	1	91	3	15352	1574500	181608	1800698	4502508	22483788	0	30543102	7	21840000	52383102	0	0	0	0	0	0	0	0	0	152	4864000000	4916383102	0	0	0	0	0
918	1	farm	148204	smallholders	271	7	0	0	0	0	0	0	0	151	154	0	160	182	1	181	3	19712	4328350	383216	3838750	11341953	47814947	0	67707216	7	43440000	111147216	0	0	0	0	0	0	0	0	0	242	7744000000	7855147216	0	0	0	0	0
919	1	farm	79526	dairy	92	7	0	0	0	0	0	0	0	51	54	0	59	82	1	81	3	11123	1481075	139374	1320307	3801427	16564406	0	23306588	7	19440000	42746588	0	0	0	0	0	0	0	0	0	142	4544000000	4586746588	0	0	0	0	0
920	1	farm	79526	dairy	90	7	0	0	0	0	0	0	0	50	53	0	58	81	1	80	3	20543	1548325	121566	1143693	3676786	14086116	0	20576486	7	19200000	39776486	0	0	0	0	0	0	0	0	0	141	4512000000	4551776486	0	0	0	0	0
921	1	farm	148204	smallholders	244	7	0	0	0	0	0	0	0	147	151	0	161	179	1	178	3	38943	2936975	365732	3406331	10103372	42163034	0	58975444	7	42720000	101695444	0	0	0	0	0	0	0	0	0	239	7648000000	7749695444	0	0	0	0	0
922	1	farm	148204	smallholders	206	7	0	0	0	0	0	0	0	86	88	0	90	116	2	115	3	55776	2734025	351998	3270933	8825849	40978890	0	56161694	7	38400000	94561694	0	0	0	0	0	0	0	0	0	176	5632000000	5726561694	0	0	0	0	0
923	1	farm	79544	dairy	83	7	0	0	0	0	0	0	0	52	54	0	56	82	1	81	3	16495	1191800	132706	1072496	3256136	13455274	0	19108412	7	19440000	38548412	0	0	0	0	0	0	0	0	0	142	4544000000	4582548412	0	0	0	0	0
924	1	farm	148204	smallholders	117	7	0	0	0	0	0	0	0	65	67	0	72	95	2	94	3	34499	1929925	161190	1582794	4899785	19495390	0	28069084	7	38880000	66949084	0	0	0	0	0	0	0	0	0	155	4960000000	5026949084	0	0	0	0	0
925	1	farm	26235	beef intensive	247	7	0	0	0	0	0	0	0	279	283	0	293	311	1	310	3	19605	4650850	394002	3719709	10617500	46507874	0	65889934	7	74400000	140289934	0	0	0	0	0	0	0	0	0	371	11872000000	12012289934	0	0	0	0	0
926	1	farm	84168	pigs small	261	7	0	0	0	0	0	0	0	193	196	0	206	224	2	223	3	126329	4253200	437276	4336373	10983620	53836784	0	73847254	7	61200000	135047254	0	0	0	0	0	0	0	0	0	284	9088000000	9223047254	0	0	0	0	0
927	1	farm	84168	pigs small	120	7	0	0	0	0	0	0	0	66	69	0	75	97	1	96	3	12381	1937325	187022	1811502	4985475	22582601	0	31503925	7	23040000	54543925	0	0	0	0	0	0	0	0	0	157	5024000000	5078543925	0	0	0	0	0
928	1	farm	79544	dairy	56	7	0	0	0	0	0	0	0	51	54	0	59	82	1	81	3	10484	1081225	82334	764320	2235672	9385660	0	13549212	7	19440000	32989212	0	0	0	0	0	0	0	0	0	142	4544000000	4576989212	0	0	0	0	0
929	1	farm	148204	smallholders	124	7	0	0	0	0	0	0	0	108	111	0	117	139	1	138	3	10803	1763675	167270	1667140	5001057	20656298	0	29255439	7	33120000	62375439	0	0	0	0	0	0	0	0	0	199	6368000000	6430375439	0	0	0	0	0
930	1	farm	26235	beef intensive	194	7	0	0	0	0	0	0	0	89	92	0	97	120	1	119	3	17920	3178300	247786	2377406	8249396	29412496	0	43465384	7	28560000	72025384	0	0	0	0	0	0	0	0	0	180	5760000000	5832025384	0	0	0	0	0
931	1	farm	26235	beef intensive	112	7	0	0	0	0	0	0	0	68	71	0	77	99	1	98	3	15700	1401825	175160	1597642	4510296	19946801	0	27631724	7	23520000	51151724	0	0	0	0	0	0	0	0	0	159	5088000000	5139151724	0	0	0	0	0
932	1	farm	79544	dairy	116	7	0	0	0	0	0	0	0	71	74	0	79	102	1	101	3	14120	1816925	159508	1507270	4845257	18651068	0	26980028	7	24240000	51220028	0	0	0	0	0	0	0	0	0	162	5184000000	5235220028	0	0	0	0	0
933	1	farm	79526	dairy	178	7	0	0	0	0	0	0	0	270	273	0	278	301	1	300	3	21517	2898425	252126	2386645	7080927	29295810	0	41913933	7	72000000	113913933	0	0	0	0	0	0	0	0	0	361	11552000000	11665913933	0	0	0	0	0
934	1	farm	26235	beef intensive	136	7	0	0	0	0	0	0	0	104	107	0	113	135	1	134	3	11179	1964550	190022	1838455	5452860	22605707	0	32051594	7	32160000	64211594	0	0	0	0	0	0	0	0	0	195	6240000000	6304211594	0	0	0	0	0
935	1	farm	148204	smallholders	84	7	0	0	0	0	0	0	0	57	59	0	61	87	2	86	3	154424	1630050	93092	893171	3209396	10838254	0	16663964	7	38160000	54823964	0	0	0	0	0	0	0	0	0	147	4704000000	4758823964	0	0	0	0	0
936	1	farm	79526	dairy	120	7	0	0	0	0	0	0	0	133	136	0	144	164	1	163	3	11234	1963125	191328	1728061	5188006	21482594	0	30553113	7	39120000	69673113	0	0	0	0	0	0	0	0	0	224	7168000000	7237673113	0	0	0	0	0
937	1	farm	79526	dairy	201	7	0	0	0	0	0	0	0	117	120	0	126	148	1	147	3	33127	2594975	297002	2850759	8498682	35612576	0	49853994	7	35280000	85133994	0	0	0	0	0	0	0	0	0	208	6656000000	6741133994	0	0	0	0	0
938	1	farm	79526	dairy	95	7	0	0	0	0	0	0	0	70	73	0	79	101	1	100	3	10829	1517025	121070	1163293	3754685	14302806	0	20858879	7	24000000	44858879	0	0	0	0	0	0	0	0	0	161	5152000000	5196858879	0	0	0	0	0
939	1	farm	79526	dairy	156	7	0	0	0	0	0	0	0	130	134	0	144	162	1	161	3	11435	2427975	240626	2217555	6395427	27401816	0	38683399	7	38640000	77323399	0	0	0	0	0	0	0	0	0	222	7104000000	7181323399	0	0	0	0	0
940	1	farm	79544	dairy	129	7	0	0	0	0	0	0	0	115	117	0	119	145	1	144	3	16661	2461375	180256	1743507	5507392	21824208	0	31716738	7	34560000	66276738	0	0	0	0	0	0	0	0	0	205	6560000000	6626276738	0	0	0	0	0
941	1	farm	79544	dairy	128	7	0	0	0	0	0	0	0	87	90	0	95	118	1	117	3	12670	2141950	195904	1724782	5429491	22153385	0	31645512	7	28080000	59725512	0	0	0	0	0	0	0	0	0	178	5696000000	5755725512	0	0	0	0	0
942	1	farm	79526	dairy	226	7	0	0	0	0	0	0	0	191	194	0	199	222	1	221	3	10764	3247775	350110	3699765	9207545	45783488	0	62288683	7	53040000	115328683	0	0	0	0	0	0	0	0	0	282	9024000000	9139328683	0	0	0	0	0
943	1	farm	26235	beef intensive	153	7	0	0	0	0	0	0	0	99	102	0	107	130	1	129	3	30089	2255925	234088	2265370	6309740	28225207	0	39290330	7	30960000	70250330	0	0	0	0	0	0	0	0	0	190	6080000000	6150250330	0	0	0	0	0
944	1	farm	26235	beef intensive	432	7	0	0	0	0	0	0	0	216	219	0	225	247	1	246	3	29193	6317800	634072	6007489	18235918	74537200	0	105732479	6	59040000	164772479	0	0	0	0	0	0	0	0	0	307	9824000000	9988772479	0	0	0	0	0
945	1	farm	26235	beef intensive	152	7	0	0	0	0	0	0	0	73	76	0	82	104	1	103	3	15702	2084650	252902	2404138	6333105	29822543	0	40897338	6	24720000	65617338	0	0	0	0	0	0	0	0	0	164	5248000000	5313617338	0	0	0	0	0
946	1	farm	26235	beef intensive	301	7	0	0	0	0	0	0	0	134	137	0	142	165	2	164	3	35464	3660150	365746	3596983	12424728	44253097	0	64300704	6	75360000	139660704	0	0	0	0	0	0	0	0	0	225	7200000000	7339660704	0	0	0	0	0
947	1	farm	79544	dairy	392	7	0	0	0	0	0	0	0	235	238	0	243	266	1	265	3	20122	6188225	480678	4965806	16529955	61455449	0	89620113	6	63600000	153220113	0	0	0	0	0	0	0	0	0	326	10432000000	10585220113	0	0	0	0	0
948	1	farm	79544	dairy	270	7	0	0	0	0	0	0	0	97	100	0	107	128	1	127	3	34729	3123250	452744	4097680	11505539	51747593	0	70926806	6	30480000	101406806	0	0	0	0	0	0	0	0	0	188	6016000000	6117406806	0	0	0	0	0
949	1	farm	79544	dairy	100	7	0	0	0	0	0	0	0	65	68	0	73	96	1	95	3	10818	1306525	147118	1302219	4066276	16229592	0	23051730	6	22800000	45851730	0	0	0	0	0	0	0	0	0	156	4992000000	5037851730	0	0	0	0	0
950	1	farm	79526	dairy	2209	7	0	0	0	0	0	0	0	326	329	0	334	357	1	356	3	31178	13665050	3077140	30720244	91748283	381624324	0	520835042	7	85440000	606275042	0	0	0	0	0	0	0	0	0	417	13344000000	13950275042	0	0	0	0	0
951	1	farm	79526	dairy	136	7	0	0	0	0	0	0	0	116	119	0	125	147	1	146	3	13025	2092400	214558	2044631	5741087	25540714	0	35633390	7	35040000	70673390	0	0	0	0	0	0	0	0	0	207	6624000000	6694673390	0	0	0	0	0
952	1	farm	148204	smallholders	279	7	0	0	0	0	0	0	0	118	121	0	126	149	1	148	3	17993	4091225	416168	3915254	11715858	48452358	0	68590863	7	35520000	104110863	0	0	0	0	0	0	0	0	0	209	6688000000	6792110863	0	0	0	0	0
953	1	farm	26235	beef intensive	142	7	0	0	0	0	0	0	0	106	109	0	115	137	1	136	3	59044	2019125	276756	1982340	5966986	25478442	0	35723648	7	32640000	68363648	0	0	0	0	0	0	0	0	0	197	6304000000	6372363648	0	0	0	0	0
954	1	farm	148204	smallholders	97	7	0	0	0	0	0	0	0	43	46	0	52	74	1	73	3	16352	1362900	133186	1228590	3996169	15288797	0	22009642	7	17520000	39529642	0	0	0	0	0	0	0	0	0	134	4288000000	4327529642	0	0	0	0	0
955	1	farm	84168	pigs small	136	7	0	0	0	0	0	0	0	109	112	0	117	140	1	139	3	26328	1855175	175738	1722434	5351592	21256406	0	30361344	7	33360000	63721344	0	0	0	0	0	0	0	0	0	200	6400000000	6463721344	0	0	0	0	0
956	1	farm	84168	pigs small	98	7	0	0	0	0	0	0	0	95	98	0	103	126	1	125	3	27843	1396675	133572	1206940	3926062	15120462	0	21783712	7	30000000	51783712	0	0	0	0	0	0	0	0	0	186	5952000000	6003783712	0	0	0	0	0
957	1	farm	148204	smallholders	94	7	0	0	0	0	0	0	0	66	69	0	75	97	1	96	3	12998	1428400	137096	1196226	3801420	14707294	0	21270436	7	23040000	44310436	0	0	0	0	0	0	0	0	0	157	5024000000	5068310436	0	0	0	0	0
958	1	farm	26235	beef intensive	90	7	0	0	0	0	0	0	0	70	73	0	79	101	2	100	3	65100	1497700	136146	1148944	3676782	14157452	0	20617024	7	46560000	67177024	0	0	0	0	0	0	0	0	0	161	5152000000	5219177024	0	0	0	0	0
959	1	farm	84168	pigs small	134	7	0	0	0	0	0	0	0	71	74	0	79	102	1	101	3	16748	1923300	182202	1650517	5577495	20451440	0	29784953	7	24240000	54024953	0	0	0	0	0	0	0	0	0	162	5184000000	5238024953	0	0	0	0	0
960	1	farm	79526	dairy	97	7	0	0	0	0	0	0	0	58	61	0	66	89	1	88	3	13786	1542025	132660	1153204	3980588	14473687	0	21282164	7	21120000	42402164	0	0	0	0	0	0	0	0	0	149	4768000000	4810402164	0	0	0	0	0
961	1	farm	79526	dairy	196	7	0	0	0	0	0	0	0	93	96	0	101	124	1	123	3	18190	2625600	307590	2966240	8109186	36789599	0	50798215	7	29520000	80318215	0	0	0	0	0	0	0	0	0	184	5888000000	5968318215	0	0	0	0	0
962	1	farm	84168	pigs small	80	7	0	0	0	0	0	0	0	36	38	0	44	66	1	65	3	10617	1134425	108532	1011254	3193818	12503932	0	17951960	7	15600000	33551960	0	0	0	0	0	0	0	0	0	126	4032000000	4065551960	0	0	0	0	0
963	1	farm	26235	beef intensive	1077	7	0	0	0	0	0	0	0	365	365	0	365	365	2	364	3	161624	11295025	1399400	14372834	43467108	179634016	0	250168382	7	146160000	396328382	0	0	0	0	0	0	0	0	0	0	11648000000	12044328382	0	0	0	0	0
964	1	farm	148204	smallholders	80	7	0	0	0	0	0	0	0	51	54	0	60	82	1	81	3	11143	1265525	111520	1004854	3162659	12404439	0	17948998	7	19440000	37388998	0	0	0	0	0	0	0	0	0	142	4544000000	4581388998	0	0	0	0	0
965	1	farm	79544	dairy	103	7	0	0	0	0	0	0	0	56	60	0	70	88	1	87	3	14110	1725550	169670	1579612	4284391	19768386	0	27527609	7	20880000	48407609	0	0	0	0	0	0	0	0	0	148	4736000000	4784407609	0	0	0	0	0
966	1	farm	26235	beef intensive	133	7	0	0	0	0	0	0	0	85	88	0	94	116	1	115	3	18942	2341825	203862	1825052	5437282	22871106	0	32679126	7	27600000	60279126	0	0	0	0	0	0	0	0	0	176	5632000000	5692279126	0	0	0	0	0
967	1	farm	148204	smallholders	360	7	0	0	0	0	0	0	0	199	202	0	207	230	1	229	3	11751	5411350	451722	4742780	14839574	58817058	0	84262484	7	54960000	139222484	0	0	0	0	0	0	0	0	0	290	9280000000	9419222484	0	0	0	0	0
968	1	farm	79544	dairy	90	7	0	0	0	0	0	0	0	86	89	0	94	117	1	116	3	15748	1848200	123340	1190540	3684576	14750948	0	21597604	7	27840000	49437604	0	0	0	0	0	0	0	0	0	177	5664000000	5713437604	0	0	0	0	0
969	1	farm	26235	beef intensive	132	7	0	0	0	0	0	0	0	83	86	0	91	114	1	113	3	12336	2309675	248122	2291924	5717711	28519747	0	39087179	7	27120000	66207179	0	0	0	0	0	0	0	0	0	174	5568000000	5634207179	0	0	0	0	0
970	1	farm	148204	smallholders	83	7	0	0	0	0	0	0	0	77	80	0	86	108	1	107	3	10606	1455950	118728	1102275	3435302	13640079	0	19752334	7	25680000	45432334	0	0	0	0	0	0	0	0	0	168	5376000000	5421432334	0	0	0	0	0
971	1	farm	79544	dairy	63	7	0	0	0	0	0	0	0	41	44	0	49	72	1	71	3	10892	1061825	92866	858096	2500527	10667364	0	15180678	7	17040000	32220678	0	0	0	0	0	0	0	0	0	132	4224000000	4256220678	0	0	0	0	0
972	1	farm	79544	dairy	84	7	0	0	0	0	0	0	0	69	72	0	77	100	1	99	3	15944	1615450	142192	1329394	3450882	16590358	0	23128277	7	23760000	46888277	0	0	0	0	0	0	0	0	0	160	5120000000	5166888277	0	0	0	0	0
973	1	farm	79526	dairy	305	7	0	0	0	0	0	0	0	171	174	0	179	202	2	201	3	36622	4172825	470242	4314069	13297189	53475294	0	75729618	7	93840000	169569618	0	0	0	0	0	0	0	0	0	262	8384000000	8553569618	0	0	0	0	0
974	1	farm	84168	pigs small	96	7	0	0	0	0	0	0	0	91	94	0	100	122	1	121	3	11222	1279925	116560	1020103	3684573	12627055	0	18728216	7	29040000	47768216	0	0	0	0	0	0	0	0	0	182	5824000000	5871768216	0	0	0	0	0
975	1	farm	79526	dairy	95	7	0	0	0	0	0	0	0	70	74	0	84	102	1	101	3	16607	1529225	166140	1542294	3918271	19377162	0	26533092	7	24240000	50773092	0	0	0	0	0	0	0	0	0	162	5184000000	5234773092	0	0	0	0	0
976	1	farm	84168	pigs small	178	7	0	0	0	0	0	0	0	110	113	0	119	141	1	140	3	19481	2786650	312352	2902293	7400311	35893197	0	49294803	7	33600000	82894803	0	0	0	0	0	0	0	0	0	201	6432000000	6514894803	0	0	0	0	0
977	1	farm	148204	smallholders	659	7	0	0	0	0	0	0	0	365	365	0	365	365	2	364	3	120176	7495900	831898	8461060	26711240	105390436	0	148890533	7	162000000	310890533	0	0	0	0	0	0	0	0	0	0	11648000000	11958890533	0	0	0	0	0
978	1	farm	148204	smallholders	256	7	0	0	0	0	0	0	0	136	139	0	146	167	1	166	3	21880	4077025	383234	3585092	10562968	44690202	0	63298521	7	39840000	103138521	0	0	0	0	0	0	0	0	0	227	7264000000	7367138521	0	0	0	0	0
979	1	farm	26235	beef intensive	92	7	0	0	0	0	0	0	0	53	56	0	62	84	1	83	3	16234	1298125	126564	1152724	3606677	14223362	0	20407453	7	19920000	40327453	0	0	0	0	0	0	0	0	0	144	4608000000	4648327453	0	0	0	0	0
980	1	farm	148204	smallholders	114	7	0	0	0	0	0	0	0	44	48	0	58	76	1	75	3	14565	1614850	145320	1407463	4541454	17293128	0	25002215	7	18000000	43002215	0	0	0	0	0	0	0	0	0	136	4352000000	4395002215	0	0	0	0	0
981	1	farm	84168	pigs small	113	7	0	0	0	0	0	0	0	59	62	0	70	90	1	89	3	24858	1810475	165688	1605524	4549244	19928842	0	28059772	7	21360000	49419772	0	0	0	0	0	0	0	0	0	150	4800000000	4849419772	0	0	0	0	0
982	1	farm	84168	pigs small	129	7	0	0	0	0	0	0	0	87	91	0	101	119	1	118	3	12282	2060300	176996	1743340	5055579	21503362	0	30539577	7	28320000	58859577	0	0	0	0	0	0	0	0	0	179	5728000000	5786859577	0	0	0	0	0
983	1	farm	79526	dairy	3914	8	0	0	0	0	0	0	0	365	365	0	365	365	4	364	3	424946	19060075	7588284	65402431	159784442	831694804	0	1083530036	8	133680000	1217210036	0	0	0	0	0	0	0	0	0	0	11648000000	12865210036	0	0	0	0	0
984	1	farm	79544	dairy	226	8	0	0	0	0	0	0	0	105	108	0	113	136	1	135	3	13180	3517575	379184	3695900	9215330	45716860	0	62524848	8	32400000	94924848	0	0	0	0	0	0	0	0	0	196	6272000000	6366924848	0	0	0	0	0
985	1	farm	26235	beef intensive	109	8	0	0	0	0	0	0	0	88	91	0	96	119	1	118	3	14238	2056825	174130	1685876	4447979	21022572	0	29387382	8	28320000	57707382	0	0	0	0	0	0	0	0	0	179	5728000000	5785707382	0	0	0	0	0
986	1	farm	148204	smallholders	129	8	0	0	0	0	0	0	0	118	122	0	132	150	1	149	3	17033	2094725	179302	1787794	5328226	22205594	0	31595641	8	35760000	67355641	0	0	0	0	0	0	0	0	0	210	6720000000	6787355641	0	0	0	0	0
987	1	farm	84168	pigs small	150	8	0	0	0	0	0	0	0	80	83	0	88	111	1	110	3	26266	2419200	188314	1858784	5935827	22789865	0	33191990	8	26400000	59591990	0	0	0	0	0	0	0	0	0	171	5472000000	5531591990	0	0	0	0	0
988	1	farm	79526	dairy	98	8	0	0	0	0	0	0	0	66	69	0	74	97	1	96	3	30756	1329025	143212	1247119	3902687	15350154	0	21972197	8	23040000	45012197	0	0	0	0	0	0	0	0	0	157	5024000000	5069012197	0	0	0	0	0
989	1	farm	84168	pigs small	215	8	0	0	0	0	0	0	0	145	148	0	153	176	1	175	3	15186	3535575	313286	3190162	9269873	39785524	0	56094421	8	42000000	98094421	0	0	0	0	0	0	0	0	0	236	7552000000	7650094421	0	0	0	0	0
990	1	farm	148204	smallholders	128	8	0	0	0	0	0	0	0	66	70	0	80	98	1	97	3	16077	1857050	197840	1899603	5312645	23650087	0	32917225	8	23280000	56197225	0	0	0	0	0	0	0	0	0	158	5056000000	5112197225	0	0	0	0	0
991	1	farm	84168	pigs small	92	8	0	0	0	0	0	0	0	52	55	0	60	83	1	82	3	13132	1287100	119156	1127396	3746889	13748934	0	20029476	8	19680000	39709476	0	0	0	0	0	0	0	0	0	143	4576000000	4615709476	0	0	0	0	0
992	1	farm	84168	pigs small	176	8	0	0	0	0	0	0	0	99	103	0	113	131	1	130	3	32510	2839825	273828	2522806	7306835	31797638	0	44740932	8	31200000	75940932	0	0	0	0	0	0	0	0	0	191	6112000000	6187940932	0	0	0	0	0
993	1	farm	26235	beef intensive	345	8	0	0	0	0	0	0	0	222	225	0	231	253	1	252	3	17429	5006175	510750	5082372	14862949	63567327	0	89029573	8	60480000	149509573	0	0	0	0	0	0	0	0	0	313	10016000000	10165509573	0	0	0	0	0
994	1	farm	79526	dairy	94	8	0	0	0	0	0	0	0	57	60	0	70	88	1	87	3	11967	1510825	120096	1124078	3762475	13977536	0	20495010	8	20880000	41375010	0	0	0	0	0	0	0	0	0	148	4736000000	4777375010	0	0	0	0	0
995	1	farm	79526	dairy	120	8	0	0	0	0	0	0	0	54	57	0	62	85	1	84	3	13240	1724300	182588	1656698	4915366	20761187	0	29240138	8	20160000	49400138	0	0	0	0	0	0	0	0	0	145	4640000000	4689400138	0	0	0	0	0
996	1	farm	148204	smallholders	555	8	0	0	0	0	0	0	0	169	171	0	173	199	1	198	3	22674	5212375	807756	7640028	23120126	95213809	0	131994094	8	47520000	179514094	0	0	0	0	0	0	0	0	0	259	8288000000	8467514094	0	0	0	0	0
997	1	farm	79544	dairy	120	8	0	0	0	0	0	0	0	128	132	0	142	160	1	159	3	10351	1917350	173224	1623229	4907576	20156142	0	28777520	8	38160000	66937520	0	0	0	0	0	0	0	0	0	220	7040000000	7106937520	0	0	0	0	0
998	1	farm	79526	dairy	71	8	0	0	0	0	0	0	0	45	48	0	53	76	1	75	3	14312	1166550	104572	907067	2897805	11320299	0	16396293	8	18000000	34396293	0	0	0	0	0	0	0	0	0	136	4352000000	4386396293	0	0	0	0	0
999	1	farm	26235	beef intensive	129	8	0	0	0	0	0	0	0	64	67	0	77	95	1	94	3	10495	1811450	184780	1642041	5351594	20508282	0	29498147	8	22560000	52058147	0	0	0	0	0	0	0	0	0	155	4960000000	5012058147	0	0	0	0	0
1000	1	farm	79526	dairy	141	8	0	0	0	0	0	0	0	124	127	0	132	155	1	154	3	12541	2310700	207214	1950982	6037097	24235419	0	34741412	8	36960000	71701412	0	0	0	0	0	0	0	0	0	215	6880000000	6951701412	0	0	0	0	0
[truncated: 9 more columns]
