# Supplementary material for: Management strategies for vaccinated animals after an outbreak of foot-and-mouth disease and the impact on return to trade
Source: PLoS One. 2019 Oct 11;14(10):e0223518. doi: 10.1371/journal.pone.0223518 (PMC6788736; doi:10.1371/journal.pone.0223518)
Supplement: S1 Table — (ZIP) [file pone.0223518.s001.zip › vic_no_vacc_farm_summary.csv]

Run	Num sim days	Current latent	Current infectious	Current recovered	Inf farms	IPs	DCPs	TPs	SPs	RCPs	RPs	VPs	xVPs	ARPs	xARPs	PORs	xPORs	Beef extensive IPs	Beef intensive IPs	Feedlot IPs	Mixed beef/sheep IPs	Dairy IPs	Pigs small IPs	Pigs large IPs	Sheep IPs	Small holders IPs	Last IP dec	Last inf day	VPs	Pending vacc	First day pending vacc	Beef extensive VPs	Beef intensive VPs	Feedlot VPs	Mixed beef/sheep VPs	Dairy VPs	Pigs small VPs	Pigs large VPs	Sheep VPs	Small holders VPs	cattle vacc	sheep vacc	pigs vacc	other vacc	Total vacc animals	Beef extensive IFs	Beef intensive IFs	Feedlot IFs	Mixed beef/sheep IFs
1	165	0	0	163	163	163	8	132	264	0	163	0	0	8127	7976	52837	45475	0	73	3	17	58	1	0	4	7	133	136	0	0	0	0	0	0	0	0	0	0	0	0	0	0	0	0	0	0	73	3	17
2	104	0	0	98	98	98	7	85	180	0	98	0	0	8656	8570	52556	44946	0	48	0	7	37	1	0	0	5	73	75	0	0	0	0	0	0	0	0	0	0	0	0	0	0	0	0	0	0	48	0	7
3	77	0	0	72	72	72	5	58	102	0	72	0	0	5904	5838	52518	47704	0	31	0	10	23	1	0	1	6	46	48	0	0	0	0	0	0	0	0	0	0	0	0	0	0	0	0	0	0	31	0	10
4	74	0	0	86	86	86	5	64	136	0	86	0	0	8237	8161	52545	45367	0	39	0	10	28	1	0	0	8	43	45	0	0	0	0	0	0	0	0	0	0	0	0	0	0	0	0	0	0	39	0	10
5	79	0	0	74	74	74	5	58	140	0	74	0	0	5896	5828	52452	47712	0	35	0	9	21	1	0	1	7	47	50	0	0	0	0	0	0	0	0	0	0	0	0	0	0	0	0	0	0	35	0	9
6	121	0	0	137	137	136	7	128	221	0	136	0	0	6643	6514	52686	46964	0	58	1	14	58	1	0	1	3	90	92	0	0	0	0	0	0	0	0	0	0	0	0	0	0	0	0	0	0	58	1	14
7	90	0	0	90	90	90	5	68	92	0	90	0	0	5887	5803	52790	47721	0	41	0	13	31	1	0	1	3	59	61	0	0	0	0	0	0	0	0	0	0	0	0	0	0	0	0	0	0	41	0	13
8	112	0	0	140	140	139	10	114	217	0	139	0	0	8927	8801	52591	44674	0	64	1	15	48	1	0	1	9	81	83	0	0	0	0	0	0	0	0	0	0	0	0	0	0	0	0	0	0	64	1	15
9	100	0	0	69	69	69	7	55	104	0	69	0	0	6617	6554	52459	46991	0	34	1	4	25	1	0	0	4	69	71	0	0	0	0	0	0	0	0	0	0	0	0	0	0	0	0	0	0	34	1	4
10	219	0	0	347	347	346	22	266	601	0	346	0	0	9856	9535	52962	43733	0	159	3	54	117	1	0	1	11	188	190	0	0	0	0	0	0	0	0	0	0	0	0	0	0	0	0	0	0	159	3	54
11	58	0	0	39	39	39	3	29	58	0	39	0	0	5891	5858	52356	47717	0	17	0	6	10	1	0	1	4	28	28	0	0	0	0	0	0	0	0	0	0	0	0	0	0	0	0	0	0	17	0	6
12	132	0	0	109	109	109	11	72	158	0	109	0	0	7947	7848	52619	45657	0	59	1	11	31	1	0	1	5	101	103	0	0	0	0	0	0	0	0	0	0	0	0	0	0	0	0	0	0	59	1	11
13	236	0	0	282	282	281	10	248	498	0	281	0	0	7101	6829	52906	46504	0	152	3	25	89	1	0	2	9	205	207	0	0	0	0	0	0	0	0	0	0	0	0	0	0	0	0	0	0	152	3	25
14	229	0	0	233	233	233	19	179	418	0	233	0	0	9204	8986	52849	44395	0	115	1	27	82	1	0	0	7	198	200	0	0	0	0	0	0	0	0	0	0	0	0	0	0	0	0	0	0	115	1	27
15	100	0	0	101	101	101	5	85	152	0	101	0	0	6673	6581	52515	46932	0	48	1	12	30	1	0	2	7	68	71	0	0	0	0	0	0	0	0	0	0	0	0	0	0	0	0	0	0	48	1	12
16	130	0	0	141	141	141	7	114	251	0	141	0	0	6582	6450	52598	47023	0	73	2	16	43	1	0	0	6	99	101	0	0	0	0	0	0	0	0	0	0	0	0	0	0	0	0	0	0	73	2	16
17	170	0	0	234	234	234	12	158	473	0	234	0	0	10653	10439	52742	42941	0	109	2	29	79	1	0	2	12	139	141	0	0	0	0	0	0	0	0	0	0	0	0	0	0	0	0	0	0	109	2	29
18	115	0	0	116	116	116	6	106	162	0	116	0	0	6669	6561	52594	46937	0	53	1	12	41	1	0	1	7	84	86	0	0	0	0	0	0	0	0	0	0	0	0	0	0	0	0	0	0	53	1	12
19	73	0	0	48	48	48	5	31	71	0	48	0	0	5890	5847	52394	47719	0	19	1	8	16	1	0	1	2	42	44	0	0	0	0	0	0	0	0	0	0	0	0	0	0	0	0	0	0	19	1	8
20	86	0	0	97	97	97	4	85	200	0	97	0	0	8958	8870	52482	44647	0	49	1	10	29	1	0	0	7	55	57	0	0	0	0	0	0	0	0	0	0	0	0	0	0	0	0	0	0	49	1	10
21	174	0	0	113	113	113	6	103	165	0	113	0	0	6667	6563	52598	46938	0	58	0	11	30	1	0	2	11	143	145	0	0	0	0	0	0	0	0	0	0	0	0	0	0	0	0	0	0	58	0	11
22	365	5	27	795	829	805	30	620	1474	0	778	0	0	9073	8315	53205	44521	0	383	5	77	304	1	0	3	32	0	0	0	0	0	0	0	0	0	0	0	0	0	0	0	0	0	0	0	0	394	6	78
23	145	0	0	109	109	109	9	89	159	0	109	0	0	6642	6542	52634	46963	0	48	2	13	40	1	0	0	5	114	116	0	0	0	0	0	0	0	0	0	0	0	0	0	0	0	0	0	0	48	2	13
24	96	0	0	84	84	84	11	75	103	0	84	0	0	8678	8604	52555	44926	0	44	0	6	28	1	0	1	4	65	67	0	0	0	0	0	0	0	0	0	0	0	0	0	0	0	0	0	0	44	0	6
25	140	0	0	247	247	246	9	213	471	0	246	0	0	9796	9568	114178	105023	0	116	3	39	77	1	0	4	6	108	111	0	0	0	0	0	0	0	0	0	0	0	0	0	0	0	0	0	0	116	3	39
26	155	0	0	124	124	123	8	114	187	0	123	0	0	5979	5868	52565	47623	0	52	3	8	50	1	0	3	6	124	126	0	0	0	0	0	0	0	0	0	0	0	0	0	0	0	0	0	0	52	3	8
27	100	0	0	130	130	129	8	127	189	0	129	0	0	5952	5830	52602	47655	0	63	1	16	42	1	0	0	6	69	71	0	0	0	0	0	0	0	0	0	0	0	0	0	0	0	0	0	0	63	1	16
28	97	0	0	131	131	131	8	110	212	0	131	0	0	6284	6162	52795	47321	0	68	0	14	38	1	0	1	9	66	68	0	0	0	0	0	0	0	0	0	0	0	0	0	0	0	0	0	0	68	0	14
29	168	0	0	265	265	263	19	221	430	0	263	0	0	8283	8041	52704	45310	0	117	4	26	104	1	0	0	11	137	139	0	0	0	0	0	0	0	0	0	0	0	0	0	0	0	0	0	0	117	4	26
30	206	0	0	172	172	172	11	132	295	0	172	0	0	7912	7749	52649	45693	0	94	2	15	52	1	0	0	8	175	177	0	0	0	0	0	0	0	0	0	0	0	0	0	0	0	0	0	0	94	2	15
31	100	0	0	96	96	96	5	79	108	0	96	0	0	7886	7795	52621	45723	0	46	1	10	32	1	0	4	2	69	71	0	0	0	0	0	0	0	0	0	0	0	0	0	0	0	0	0	0	46	1	10
32	138	0	0	216	216	216	11	166	354	0	216	0	0	6123	5920	52867	47478	0	89	3	34	81	1	0	1	7	107	109	0	0	0	0	0	0	0	0	0	0	0	0	0	0	0	0	0	0	89	3	34
33	131	0	0	191	191	190	9	179	262	0	190	0	0	6124	5945	52810	47479	0	81	1	21	72	1	0	2	12	100	102	0	0	0	0	0	0	0	0	0	0	0	0	0	0	0	0	0	0	81	1	21
34	99	0	0	94	94	94	6	98	147	0	94	0	0	7971	7889	52549	45631	0	47	2	9	29	1	0	1	5	68	70	0	0	0	0	0	0	0	0	0	0	0	0	0	0	0	0	0	0	47	2	9
35	83	0	0	87	87	87	7	64	129	0	87	0	0	5906	5826	52626	47701	0	47	1	10	25	1	0	0	3	52	54	0	0	0	0	0	0	0	0	0	0	0	0	0	0	0	0	0	0	47	1	10
36	127	0	0	118	118	118	7	89	193	0	118	0	0	9955	9852	52632	43644	0	59	3	14	34	1	0	2	5	96	98	0	0	0	0	0	0	0	0	0	0	0	0	0	0	0	0	0	0	59	3	14
37	77	0	0	82	82	82	7	81	174	0	82	0	0	8679	8609	52469	44923	0	36	0	11	28	1	0	3	3	47	48	0	0	0	0	0	0	0	0	0	0	0	0	0	0	0	0	0	0	36	0	11
38	162	0	0	143	143	142	11	110	218	0	142	0	0	8760	8629	52885	44843	0	63	1	20	46	1	0	6	5	131	133	0	0	0	0	0	0	0	0	0	0	0	0	0	0	0	0	0	0	63	1	20
39	256	0	0	578	578	578	21	473	1211	0	578	0	0	8787	8227	53061	44809	0	283	3	65	203	3	0	8	13	225	227	0	0	0	0	0	0	0	0	0	0	0	0	0	0	0	0	0	0	283	3	65
40	93	0	0	103	103	103	7	87	177	0	103	0	0	6083	5992	52484	47519	0	41	0	19	33	1	0	2	7	62	64	0	0	0	0	0	0	0	0	0	0	0	0	0	0	0	0	0	0	41	0	19
41	155	0	0	207	207	207	15	199	394	0	207	0	0	9535	9343	53038	44064	0	104	3	23	70	1	0	0	6	124	126	0	0	0	0	0	0	0	0	0	0	0	0	0	0	0	0	0	0	104	3	23
42	184	0	0	104	104	104	7	88	154	0	104	0	0	6190	6094	52660	47416	0	52	2	8	35	1	0	2	4	153	155	0	0	0	0	0	0	0	0	0	0	0	0	0	0	0	0	0	0	52	2	8
43	161	0	0	95	95	95	6	85	111	0	95	0	0	6675	6587	52546	46932	0	45	0	11	32	1	0	2	4	130	132	0	0	0	0	0	0	0	0	0	0	0	0	0	0	0	0	0	0	45	0	11
44	71	0	0	78	78	77	7	55	117	0	77	0	0	7714	7649	113171	107112	0	39	0	7	26	1	0	2	2	40	42	0	0	0	0	0	0	0	0	0	0	0	0	0	0	0	0	0	0	39	0	7
45	120	0	0	104	104	104	7	110	145	0	104	0	0	7913	7819	52527	45691	0	50	2	8	38	1	0	0	5	89	91	0	0	0	0	0	0	0	0	0	0	0	0	0	0	0	0	0	0	50	2	8
46	69	0	0	85	85	85	6	63	128	0	85	0	0	6610	6532	52707	46997	0	44	2	8	26	1	0	0	4	38	40	0	0	0	0	0	0	0	0	0	0	0	0	0	0	0	0	0	0	44	2	8
47	135	0	0	233	233	231	13	209	434	0	231	0	0	11139	10922	53230	42461	0	97	4	32	88	1	0	0	9	104	106	0	0	0	0	0	0	0	0	0	0	0	0	0	0	0	0	0	0	97	4	32
48	182	0	0	96	96	96	6	79	141	0	96	0	0	8629	8542	52513	44976	0	46	1	11	32	1	0	2	3	151	153	0	0	0	0	0	0	0	0	0	0	0	0	0	0	0	0	0	0	46	1	11
49	96	0	0	144	144	143	13	122	281	0	143	0	0	8646	8514	52773	44957	0	69	2	16	48	1	0	0	7	64	67	0	0	0	0	0	0	0	0	0	0	0	0	0	0	0	0	0	0	69	2	16
50	112	0	0	123	123	123	5	92	206	0	123	0	0	7877	7761	52575	45730	0	60	1	9	40	1	0	0	12	81	83	0	0	0	0	0	0	0	0	0	0	0	0	0	0	0	0	0	0	60	1	9
51	115	0	0	153	153	153	5	130	271	0	153	0	0	7357	7214	52665	46247	0	72	3	14	48	1	0	0	15	84	86	0	0	0	0	0	0	0	0	0	0	0	0	0	0	0	0	0	0	72	3	14
52	145	0	0	169	169	169	8	156	286	0	169	0	0	6735	6578	52724	46867	0	76	3	19	61	1	0	2	7	114	116	0	0	0	0	0	0	0	0	0	0	0	0	0	0	0	0	0	0	76	3	19
53	175	0	0	252	252	251	17	227	476	0	251	0	0	8659	8420	52786	44943	0	117	2	31	90	1	0	2	8	143	146	0	0	0	0	0	0	0	0	0	0	0	0	0	0	0	0	0	0	117	2	31
54	228	0	0	153	153	153	9	135	257	0	153	0	0	5975	5831	52748	47630	0	74	2	17	51	1	0	0	8	197	199	0	0	0	0	0	0	0	0	0	0	0	0	0	0	0	0	0	0	74	2	17
55	219	0	0	558	558	557	31	408	1129	0	557	0	0	9734	9197	53303	43860	0	291	7	71	166	1	0	5	16	188	190	0	0	0	0	0	0	0	0	0	0	0	0	0	0	0	0	0	0	291	7	71
56	365	0	8	1991	1999	1989	67	1188	4401	0	1982	0	0	10319	8419	53440	43213	0	978	18	225	667	2	1	22	76	0	0	0	0	0	0	0	0	0	0	0	0	0	0	0	0	0	0	0	0	980	18	226
57	88	0	0	102	102	101	6	92	177	0	101	0	0	6680	6587	52560	46926	0	49	2	8	33	1	0	1	7	57	59	0	0	0	0	0	0	0	0	0	0	0	0	0	0	0	0	0	0	49	2	8
58	137	0	0	294	294	294	15	229	583	0	294	0	0	9171	8889	52934	44431	0	146	1	37	91	1	0	3	15	105	108	0	0	0	0	0	0	0	0	0	0	0	0	0	0	0	0	0	0	146	1	37
59	146	0	0	288	288	287	19	223	521	0	287	0	0	9089	8816	52922	44511	0	144	3	29	95	1	0	2	13	115	117	0	0	0	0	0	0	0	0	0	0	0	0	0	0	0	0	0	0	144	3	29
60	173	0	0	145	145	145	8	122	251	0	145	0	0	9797	9663	52653	43806	0	69	1	9	57	1	0	1	7	141	144	0	0	0	0	0	0	0	0	0	0	0	0	0	0	0	0	0	0	69	1	9
61	95	0	0	70	70	70	4	66	131	0	70	0	0	6758	6699	52463	46845	0	34	0	8	22	1	0	0	5	64	66	0	0	0	0	0	0	0	0	0	0	0	0	0	0	0	0	0	0	34	0	8
62	71	0	0	85	85	85	6	70	156	0	85	0	0	6610	6532	52689	46997	0	44	1	9	24	1	0	2	4	40	42	0	0	0	0	0	0	0	0	0	0	0	0	0	0	0	0	0	0	44	1	9
63	175	0	0	136	136	136	12	104	222	0	136	0	0	10337	10214	52718	43264	0	69	3	15	42	1	0	1	5	144	146	0	0	0	0	0	0	0	0	0	0	0	0	0	0	0	0	0	0	69	3	15
64	167	0	0	118	118	117	6	79	162	0	117	0	0	6651	6544	52669	46953	0	56	2	12	37	1	0	2	7	136	138	0	0	0	0	0	0	0	0	0	0	0	0	0	0	0	0	0	0	56	2	12
65	96	0	0	81	81	80	8	60	127	0	80	0	0	6672	6601	52583	46933	0	46	0	8	21	1	0	0	4	65	74	0	0	0	0	0	0	0	0	0	0	0	0	0	0	0	0	0	0	46	0	8
66	161	0	0	157	157	157	11	133	219	0	157	0	0	6635	6486	52910	46971	0	66	1	17	66	1	0	1	5	130	132	0	0	0	0	0	0	0	0	0	0	0	0	0	0	0	0	0	0	66	1	17
67	74	0	0	58	58	58	5	53	129	0	58	0	0	7289	7237	52442	46319	0	36	0	4	14	1	0	0	3	43	45	0	0	0	0	0	0	0	0	0	0	0	0	0	0	0	0	0	0	36	0	4
68	71	0	0	51	51	51	5	37	74	0	51	0	0	5874	5829	52633	47734	0	29	1	4	14	1	0	0	2	40	42	0	0	0	0	0	0	0	0	0	0	0	0	0	0	0	0	0	0	29	1	4
69	104	0	0	186	186	184	15	138	286	0	184	0	0	7114	6949	53027	46481	0	85	2	26	59	1	0	1	10	73	75	0	0	0	0	0	0	0	0	0	0	0	0	0	0	0	0	0	0	85	2	26
70	163	0	0	166	166	166	10	135	281	0	166	0	0	8611	8457	52878	44991	0	76	3	18	55	1	0	2	11	132	134	0	0	0	0	0	0	0	0	0	0	0	0	0	0	0	0	0	0	76	3	18
71	98	0	0	156	156	156	6	161	257	0	156	0	0	6630	6481	52691	46977	0	69	2	21	54	1	0	3	6	66	69	0	0	0	0	0	0	0	0	0	0	0	0	0	0	0	0	0	0	69	2	21
72	107	0	0	125	125	125	11	114	234	0	125	0	0	7765	7655	52616	45834	0	57	0	16	44	1	0	1	6	76	78	0	0	0	0	0	0	0	0	0	0	0	0	0	0	0	0	0	0	57	0	16
73	174	0	0	208	208	208	12	179	332	0	208	0	0	7067	6869	52790	46537	0	101	2	22	73	1	0	2	7	143	145	0	0	0	0	0	0	0	0	0	0	0	0	0	0	0	0	0	0	101	2	22
74	174	0	0	139	139	139	8	109	226	0	139	0	0	7908	7778	52578	45697	0	74	1	11	45	1	0	0	7	143	145	0	0	0	0	0	0	0	0	0	0	0	0	0	0	0	0	0	0	74	1	11
75	76	0	0	91	91	91	5	70	144	0	91	0	0	6969	6885	52563	46638	0	47	1	8	26	1	0	1	7	46	46	0	0	0	0	0	0	0	0	0	0	0	0	0	0	0	0	0	0	47	1	8
76	61	0	0	51	51	51	6	25	50	0	51	0	0	5883	5839	52405	47724	0	24	1	6	15	1	0	1	3	30	32	0	0	0	0	0	0	0	0	0	0	0	0	0	0	0	0	0	0	24	1	6
77	108	0	0	107	107	107	3	103	186	0	107	0	0	6974	6877	52604	46630	0	45	2	15	38	1	0	1	5	77	79	0	0	0	0	0	0	0	0	0	0	0	0	0	0	0	0	0	0	45	2	15
78	96	0	0	160	160	160	12	108	272	0	160	0	0	9392	9247	52581	44207	0	81	4	14	51	1	0	2	7	65	67	0	0	0	0	0	0	0	0	0	0	0	0	0	0	0	0	0	0	81	4	14
79	107	0	0	105	105	105	7	86	136	0	105	0	0	8617	8519	52552	44990	0	47	0	10	37	1	0	1	9	77	78	0	0	0	0	0	0	0	0	0	0	0	0	0	0	0	0	0	0	47	0	10
80	95	0	0	112	112	111	9	98	171	0	111	0	0	6094	5994	52635	47509	0	53	1	12	36	1	0	0	8	64	66	0	0	0	0	0	0	0	0	0	0	0	0	0	0	0	0	0	0	53	1	12
81	80	0	0	93	93	92	9	84	110	0	92	0	0	6614	6527	52535	46995	0	42	1	8	32	1	0	0	8	50	51	0	0	0	0	0	0	0	0	0	0	0	0	0	0	0	0	0	0	42	1	8
82	109	0	0	110	110	110	9	74	147	0	110	0	0	10216	10117	112485	104610	0	56	3	17	25	1	0	2	6	78	80	0	0	0	0	0	0	0	0	0	0	0	0	0	0	0	0	0	0	56	3	17
83	82	0	0	65	65	65	4	47	106	0	65	0	0	5930	5871	52480	47678	0	32	0	6	21	1	0	1	4	51	53	0	0	0	0	0	0	0	0	0	0	0	0	0	0	0	0	0	0	32	0	6
84	167	0	0	155	155	154	10	129	250	0	154	0	0	9083	8941	52786	44519	0	69	0	29	47	1	0	1	7	136	138	0	0	0	0	0	0	0	0	0	0	0	0	0	0	0	0	0	0	69	0	29
85	99	0	0	98	98	97	5	76	168	0	97	0	0	5898	5809	52711	47708	0	50	1	10	27	1	0	0	8	68	70	0	0	0	0	0	0	0	0	0	0	0	0	0	0	0	0	0	0	50	1	10
86	108	0	0	99	99	98	7	109	136	0	98	0	0	5971	5880	52636	47636	0	45	0	10	40	1	0	0	2	77	79	0	0	0	0	0	0	0	0	0	0	0	0	0	0	0	0	0	0	45	0	10
87	280	0	0	1037	1037	1035	40	762	2242	0	1035	0	0	7552	6558	53372	46021	0	500	8	116	375	1	0	9	26	249	251	0	0	0	0	0	0	0	0	0	0	0	0	0	0	0	0	0	0	500	8	116
88	87	0	0	95	95	95	6	88	156	0	95	0	0	5911	5821	52670	47698	0	42	0	12	35	1	0	1	4	56	58	0	0	0	0	0	0	0	0	0	0	0	0	0	0	0	0	0	0	42	0	12
89	126	0	0	153	153	153	5	116	280	0	153	0	0	6608	6463	52715	46998	0	77	1	12	55	1	0	1	6	95	97	0	0	0	0	0	0	0	0	0	0	0	0	0	0	0	0	0	0	77	1	12
90	99	0	0	113	113	113	8	84	179	0	113	0	0	6595	6491	52674	47010	0	55	1	14	35	1	0	1	6	68	70	0	0	0	0	0	0	0	0	0	0	0	0	0	0	0	0	0	0	55	1	14
91	259	0	0	450	450	450	10	358	933	0	450	0	0	8585	8153	53244	45011	0	231	4	56	145	1	0	1	12	228	230	0	0	0	0	0	0	0	0	0	0	0	0	0	0	0	0	0	0	231	4	56
92	84	0	0	106	106	106	8	82	156	0	106	0	0	5895	5797	52538	47711	0	47	1	8	44	1	0	2	3	54	55	0	0	0	0	0	0	0	0	0	0	0	0	0	0	0	0	0	0	47	1	8
93	149	0	0	113	113	113	3	99	206	0	113	0	0	7920	7816	52596	45685	0	51	2	11	40	1	0	0	8	118	120	0	0	0	0	0	0	0	0	0	0	0	0	0	0	0	0	0	0	51	2	11
94	73	0	0	83	83	83	5	77	106	0	83	0	0	5893	5814	52575	47717	0	36	0	8	32	1	0	0	6	42	44	0	0	0	0	0	0	0	0	0	0	0	0	0	0	0	0	0	0	36	0	8
95	210	0	0	606	606	603	23	453	1290	0	603	0	0	8901	8313	53186	44698	0	312	6	52	209	1	0	3	20	179	181	0	0	0	0	0	0	0	0	0	0	0	0	0	0	0	0	0	0	312	6	52
96	87	0	0	73	73	73	5	55	111	0	73	0	0	10075	10010	52418	43531	0	41	0	6	19	1	0	1	5	57	54	0	0	0	0	0	0	0	0	0	0	0	0	0	0	0	0	0	0	41	0	6
97	140	0	0	236	236	236	10	227	487	0	236	0	0	7912	7683	53020	45695	0	107	3	26	91	1	0	2	6	109	111	0	0	0	0	0	0	0	0	0	0	0	0	0	0	0	0	0	0	107	3	26
98	130	0	0	124	124	124	9	119	185	0	124	0	0	8220	8105	52545	45385	0	56	1	13	43	1	0	1	9	99	101	0	0	0	0	0	0	0	0	0	0	0	0	0	0	0	0	0	0	56	1	13
99	100	0	0	120	120	120	8	97	224	0	120	0	0	8584	8474	52628	45020	0	59	1	13	40	1	0	2	4	69	71	0	0	0	0	0	0	0	0	0	0	0	0	0	0	0	0	0	0	59	1	13
100	112	0	0	134	134	134	6	116	237	0	134	0	0	7942	7816	52577	45664	0	67	1	12	48	1	0	0	5	81	83	0	0	0	0	0	0	0	0	0	0	0	0	0	0	0	0	0	0	67	1	12
101	154	0	0	346	346	345	24	274	653	0	345	0	0	9663	9342	53014	43927	0	164	2	38	123	1	0	5	12	123	125	0	0	0	0	0	0	0	0	0	0	0	0	0	0	0	0	0	0	164	2	38
102	101	0	0	130	130	130	15	134	189	0	130	0	0	6010	5890	52703	47594	0	49	2	20	45	1	0	1	12	69	72	0	0	0	0	0	0	0	0	0	0	0	0	0	0	0	0	0	0	49	2	20
103	92	0	0	125	125	125	2	108	246	0	125	0	0	6095	5987	52689	47502	0	64	1	10	41	1	0	1	7	61	63	0	0	0	0	0	0	0	0	0	0	0	0	0	0	0	0	0	0	64	1	10
104	89	0	0	96	96	96	7	71	130	0	96	0	0	5943	5854	52669	47664	0	49	0	8	30	2	0	2	5	58	60	0	0	0	0	0	0	0	0	0	0	0	0	0	0	0	0	0	0	49	0	8
105	131	0	0	133	133	133	8	120	206	0	133	0	0	6730	6607	52941	46874	0	61	5	13	43	1	0	3	7	100	102	0	0	0	0	0	0	0	0	0	0	0	0	0	0	0	0	0	0	61	5	13
106	100	0	0	123	123	123	8	107	208	0	123	0	0	5968	5852	52641	47639	0	55	2	16	44	1	0	0	5	69	71	0	0	0	0	0	0	0	0	0	0	0	0	0	0	0	0	0	0	55	2	16
107	231	0	0	172	172	171	7	143	211	0	171	0	0	6101	5937	52655	47506	0	81	4	15	64	1	0	0	6	200	202	0	0	0	0	0	0	0	0	0	0	0	0	0	0	0	0	0	0	81	4	15
108	190	0	0	296	296	296	17	270	542	0	296	0	0	6994	6715	53352	46603	0	143	4	40	105	1	0	0	3	159	161	0	0	0	0	0	0	0	0	0	0	0	0	0	0	0	0	0	0	143	4	40
109	76	0	0	61	61	61	4	43	98	0	61	0	0	7716	7662	52407	45891	0	30	1	9	17	1	0	0	3	45	47	0	0	0	0	0	0	0	0	0	0	0	0	0	0	0	0	0	0	30	1	9
110	113	0	0	190	190	189	11	173	331	0	189	0	0	11528	11354	52978	42071	0	92	4	18	63	1	0	1	10	82	84	0	0	0	0	0	0	0	0	0	0	0	0	0	0	0	0	0	0	92	4	18
111	99	0	0	136	136	136	13	116	261	0	136	0	0	8156	8032	52690	45446	0	65	4	16	40	1	1	1	8	68	70	0	0	0	0	0	0	0	0	0	0	0	0	0	0	0	0	0	0	65	4	16
112	181	0	0	207	207	207	11	179	366	0	207	0	0	9627	9430	53014	43977	0	88	2	29	73	1	0	0	14	149	152	0	0	0	0	0	0	0	0	0	0	0	0	0	0	0	0	0	0	88	2	29
113	365	0	10	361	371	361	14	298	514	0	356	0	0	6229	5887	53044	47371	0	188	4	44	111	1	0	2	11	0	0	0	0	0	0	0	0	0	0	0	0	0	0	0	0	0	0	0	0	196	4	44
114	123	0	0	166	166	166	7	141	304	0	166	0	0	9270	9119	52818	44329	0	80	2	17	57	1	0	2	7	92	94	0	0	0	0	0	0	0	0	0	0	0	0	0	0	0	0	0	0	80	2	17
115	103	0	0	145	145	145	3	127	245	0	145	0	0	9400	9269	52692	44200	0	68	3	19	45	1	0	2	7	72	74	0	0	0	0	0	0	0	0	0	0	0	0	0	0	0	0	0	0	68	3	19
116	151	0	0	112	112	112	7	128	183	0	112	0	0	7907	7803	52675	45699	0	52	2	13	41	1	0	0	3	119	122	0	0	0	0	0	0	0	0	0	0	0	0	0	0	0	0	0	0	52	2	13
117	85	0	0	91	91	91	8	65	190	0	91	0	0	9859	9779	52479	43744	0	49	1	11	22	1	0	1	6	54	56	0	0	0	0	0	0	0	0	0	0	0	0	0	0	0	0	0	0	49	1	11
118	265	0	0	336	336	336	13	278	591	0	336	0	0	10006	9680	53251	43598	0	159	5	39	124	1	0	0	8	234	236	0	0	0	0	0	0	0	0	0	0	0	0	0	0	0	0	0	0	159	5	39
119	365	3	20	2155	2178	2158	55	1284	5034	0	2142	0	0	12258	10168	114211	102528	0	1094	14	231	711	4	1	13	90	0	0	0	0	0	0	0	0	0	0	0	0	0	0	0	0	0	0	0	0	1102	14	232
120	82	0	0	72	72	72	7	73	123	0	72	0	0	5908	5843	52452	47699	0	31	1	8	25	1	0	1	5	51	53	0	0	0	0	0	0	0	0	0	0	0	0	0	0	0	0	0	0	31	1	8
121	84	0	0	107	107	107	6	75	191	0	107	0	0	5985	5886	52558	47621	0	53	0	11	31	1	0	0	11	53	55	0	0	0	0	0	0	0	0	0	0	0	0	0	0	0	0	0	0	53	0	11
122	152	0	0	138	138	138	10	122	193	0	138	0	0	6768	6639	52648	46837	0	70	3	17	43	1	0	0	4	121	123	0	0	0	0	0	0	0	0	0	0	0	0	0	0	0	0	0	0	70	3	17
123	116	0	0	171	171	171	8	154	283	0	171	0	0	7144	6987	52695	46456	0	80	3	15	59	2	0	1	11	85	87	0	0	0	0	0	0	0	0	0	0	0	0	0	0	0	0	0	0	80	3	15
124	217	0	0	285	285	284	10	235	535	0	284	0	0	7965	7691	52844	45639	0	114	3	35	111	1	0	5	15	186	188	0	0	0	0	0	0	0	0	0	0	0	0	0	0	0	0	0	0	114	3	35
125	75	0	0	92	92	91	7	57	136	0	91	0	0	5913	5832	52632	47691	0	55	1	7	24	1	0	0	3	44	46	0	0	0	0	0	0	0	0	0	0	0	0	0	0	0	0	0	0	55	1	7
126	115	0	0	174	174	174	5	129	314	0	174	0	0	6589	6426	52762	47014	0	79	2	22	57	1	0	2	11	84	86	0	0	0	0	0	0	0	0	0	0	0	0	0	0	0	0	0	0	79	2	22
127	192	0	0	289	289	288	10	270	482	0	288	0	0	9575	9301	52716	44025	0	143	3	26	103	1	0	5	7	161	163	0	0	0	0	0	0	0	0	0	0	0	0	0	0	0	0	0	0	143	3	26
128	73	0	0	74	74	74	7	62	116	0	74	0	0	7851	7783	52470	45757	0	37	0	7	25	1	0	0	4	43	43	0	0	0	0	0	0	0	0	0	0	0	0	0	0	0	0	0	0	37	0	7
129	73	0	0	82	82	81	5	63	84	0	81	0	0	6822	6748	52521	46785	0	41	0	11	26	1	0	1	1	42	44	0	0	0	0	0	0	0	0	0	0	0	0	0	0	0	0	0	0	41	0	11
130	86	0	0	94	94	93	7	78	176	0	93	0	0	7126	7042	52454	46479	0	46	2	12	26	1	0	1	5	55	57	0	0	0	0	0	0	0	0	0	0	0	0	0	0	0	0	0	0	46	2	12
131	175	0	0	120	120	120	7	106	160	0	120	0	0	5982	5869	52569	47625	0	62	2	12	40	1	0	0	3	144	146	0	0	0	0	0	0	0	0	0	0	0	0	0	0	0	0	0	0	62	2	12
132	79	0	0	81	81	81	6	82	133	0	81	0	0	7862	7787	52559	45746	0	43	1	9	21	1	0	2	4	48	50	0	0	0	0	0	0	0	0	0	0	0	0	0	0	0	0	0	0	43	1	9
133	365	7	12	553	572	553	16	409	910	0	544	0	0	7302	6780	53227	46290	0	290	6	57	171	1	0	4	24	0	0	0	0	0	0	0	0	0	0	0	0	0	0	0	0	0	0	0	0	297	6	59
134	81	0	0	92	92	92	7	65	136	0	92	0	0	6605	6520	52585	47002	0	44	1	12	29	1	0	0	5	50	52	0	0	0	0	0	0	0	0	0	0	0	0	0	0	0	0	0	0	44	1	12
135	129	0	0	102	102	101	9	86	177	0	101	0	0	7918	7826	52630	45687	0	49	2	13	31	1	0	1	4	97	100	0	0	0	0	0	0	0	0	0	0	0	0	0	0	0	0	0	0	49	2	13
136	169	0	0	240	240	239	13	216	392	0	239	0	0	7590	7369	81379	75302	0	122	3	26	71	1	1	4	11	138	140	0	0	0	0	0	0	0	0	0	0	0	0	0	0	0	0	0	0	122	3	26
137	191	0	0	236	236	235	8	214	409	0	235	0	0	9380	9158	52864	44221	0	102	5	26	86	1	0	2	13	160	162	0	0	0	0	0	0	0	0	0	0	0	0	0	0	0	0	0	0	102	5	26
138	74	0	0	72	72	70	4	56	110	0	70	0	0	8638	8577	52429	44967	0	39	0	9	19	1	0	0	2	43	45	0	0	0	0	0	0	0	0	0	0	0	0	0	0	0	0	0	0	39	0	9
139	112	0	0	121	121	119	9	108	210	0	119	0	0	5878	5765	52825	47730	0	52	2	11	47	1	0	0	6	81	83	0	0	0	0	0	0	0	0	0	0	0	0	0	0	0	0	0	0	52	2	11
140	80	0	0	102	102	102	4	85	172	0	102	0	0	5944	5850	52515	47662	0	53	1	10	32	1	0	1	4	49	51	0	0	0	0	0	0	0	0	0	0	0	0	0	0	0	0	0	0	53	1	10
141	73	0	0	93	93	93	6	69	181	0	93	0	0	6609	6525	52567	46996	0	48	0	12	24	1	0	0	8	42	44	0	0	0	0	0	0	0	0	0	0	0	0	0	0	0	0	0	0	48	0	12
142	73	0	0	71	71	71	7	75	117	0	71	0	0	6645	6582	52570	46961	0	33	0	10	21	1	0	0	6	42	44	0	0	0	0	0	0	0	0	0	0	0	0	0	0	0	0	0	0	33	0	10
143	132	0	0	105	105	105	8	109	162	0	105	0	0	5931	5837	52638	47672	0	50	1	11	37	1	0	0	5	100	103	0	0	0	0	0	0	0	0	0	0	0	0	0	0	0	0	0	0	50	1	11
144	89	0	0	77	77	77	6	68	130	0	77	0	0	8586	8516	52454	45021	0	39	0	6	26	1	0	1	4	58	60	0	0	0	0	0	0	0	0	0	0	0	0	0	0	0	0	0	0	39	0	6
145	72	0	0	99	99	99	8	78	190	0	99	0	0	6750	6663	52699	46852	0	52	0	14	25	1	0	2	5	40	43	0	0	0	0	0	0	0	0	0	0	0	0	0	0	0	0	0	0	52	0	14
146	81	0	0	83	83	83	6	70	139	0	83	0	0	7280	7209	52470	46322	0	39	1	8	28	1	0	0	6	50	52	0	0	0	0	0	0	0	0	0	0	0	0	0	0	0	0	0	0	39	1	8
147	125	0	0	156	156	156	7	149	261	0	156	0	0	6616	6468	52887	46990	0	74	4	15	53	1	0	0	9	94	96	0	0	0	0	0	0	0	0	0	0	0	0	0	0	0	0	0	0	74	4	15
148	129	0	0	116	116	116	7	106	169	0	116	0	0	9014	8909	52622	44589	0	55	2	11	43	1	0	0	4	97	100	0	0	0	0	0	0	0	0	0	0	0	0	0	0	0	0	0	0	55	2	11
149	176	0	0	154	154	154	7	128	243	0	154	0	0	6718	6575	52759	46885	0	78	2	20	43	1	0	2	8	145	147	0	0	0	0	0	0	0	0	0	0	0	0	0	0	0	0	0	0	78	2	20
150	200	0	0	117	117	117	9	91	189	0	117	0	0	8162	8053	112333	106668	0	55	1	10	46	1	0	1	3	169	171	0	0	0	0	0	0	0	0	0	0	0	0	0	0	0	0	0	0	55	1	10
151	72	0	0	91	91	89	9	78	99	0	89	0	0	6995	6916	52560	46609	0	39	1	11	32	1	0	1	4	41	43	0	0	0	0	0	0	0	0	0	0	0	0	0	0	0	0	0	0	39	1	11
152	118	0	0	145	145	144	16	138	276	0	144	0	0	11883	11753	52740	41717	0	67	2	14	51	1	0	2	7	88	89	0	0	0	0	0	0	0	0	0	0	0	0	0	0	0	0	0	0	67	2	14
153	102	0	0	186	186	186	6	139	296	0	186	0	0	7102	6924	52562	46504	0	103	2	17	56	1	0	1	6	71	73	0	0	0	0	0	0	0	0	0	0	0	0	0	0	0	0	0	0	103	2	17
154	81	0	0	96	96	96	8	93	182	0	96	0	0	9629	9544	52507	43974	0	42	1	9	32	1	0	3	8	50	52	0	0	0	0	0	0	0	0	0	0	0	0	0	0	0	0	0	0	42	1	9
155	116	0	0	163	163	163	13	149	257	0	163	0	0	11734	11584	52698	41867	0	74	1	16	61	1	0	3	7	85	87	0	0	0	0	0	0	0	0	0	0	0	0	0	0	0	0	0	0	74	1	16
156	162	0	0	131	131	131	8	127	209	0	131	0	0	6617	6493	52926	46990	0	57	3	13	49	1	0	1	7	131	133	0	0	0	0	0	0	0	0	0	0	0	0	0	0	0	0	0	0	57	3	13
157	131	0	0	197	197	197	11	154	322	0	197	0	0	7180	6997	53037	46420	0	94	3	23	69	1	0	2	5	100	102	0	0	0	0	0	0	0	0	0	0	0	0	0	0	0	0	0	0	94	3	23
158	108	0	0	120	120	120	6	94	188	0	120	0	0	6663	6551	52635	46943	0	55	0	17	42	1	0	0	5	77	79	0	0	0	0	0	0	0	0	0	0	0	0	0	0	0	0	0	0	55	0	17
159	154	0	0	177	177	177	9	139	272	0	177	0	0	7152	6993	52754	46444	0	80	2	17	60	2	1	3	12	123	125	0	0	0	0	0	0	0	0	0	0	0	0	0	0	0	0	0	0	80	2	17
160	116	0	0	128	128	128	7	89	233	0	128	0	0	6746	6626	52647	46860	0	62	1	15	41	1	0	1	7	85	87	0	0	0	0	0	0	0	0	0	0	0	0	0	0	0	0	0	0	62	1	15
161	148	0	0	152	152	152	7	136	270	0	152	0	0	6161	6027	52855	47435	0	64	3	19	52	1	0	3	10	117	119	0	0	0	0	0	0	0	0	0	0	0	0	0	0	0	0	0	0	64	3	19
162	115	0	0	124	124	124	8	96	223	0	124	0	0	8696	8584	52591	44906	0	57	2	10	40	1	0	6	8	85	86	0	0	0	0	0	0	0	0	0	0	0	0	0	0	0	0	0	0	57	2	10
163	164	0	0	161	161	161	10	133	278	0	161	0	0	8032	7882	52631	45571	0	78	2	20	51	1	0	0	9	133	135	0	0	0	0	0	0	0	0	0	0	0	0	0	0	0	0	0	0	78	2	20
164	86	0	0	77	77	77	5	63	126	0	77	0	0	7878	7807	52468	45730	0	37	0	9	25	1	0	1	4	55	57	0	0	0	0	0	0	0	0	0	0	0	0	0	0	0	0	0	0	37	0	9
165	112	0	0	128	128	128	12	103	222	0	128	0	0	8696	8579	52872	44907	0	63	2	19	37	1	0	1	5	80	83	0	0	0	0	0	0	0	0	0	0	0	0	0	0	0	0	0	0	63	2	19
166	143	0	0	149	149	149	8	110	277	0	149	0	0	7054	6916	52802	46549	0	72	1	19	44	1	0	5	7	112	114	0	0	0	0	0	0	0	0	0	0	0	0	0	0	0	0	0	0	72	1	19
167	99	0	0	119	119	118	8	104	197	0	118	0	0	6652	6544	52649	46952	0	53	4	12	40	1	0	0	8	68	70	0	0	0	0	0	0	0	0	0	0	0	0	0	0	0	0	0	0	53	4	12
168	79	0	0	97	97	96	5	67	148	0	96	0	0	6707	6618	52707	46900	0	46	0	9	33	1	0	2	5	48	50	0	0	0	0	0	0	0	0	0	0	0	0	0	0	0	0	0	0	46	0	9
169	70	0	0	83	83	83	4	65	131	0	83	0	0	8619	8545	52469	44986	0	43	2	4	27	1	0	2	4	39	41	0	0	0	0	0	0	0	0	0	0	0	0	0	0	0	0	0	0	43	2	4
170	120	0	0	121	121	121	5	101	202	0	121	0	0	5954	5839	52550	47654	0	55	3	16	40	1	0	2	4	89	91	0	0	0	0	0	0	0	0	0	0	0	0	0	0	0	0	0	0	55	3	16
171	93	0	0	96	96	94	5	82	181	0	94	0	0	6617	6531	52523	46989	0	54	0	6	28	1	0	2	3	61	64	0	0	0	0	0	0	0	0	0	0	0	0	0	0	0	0	0	0	54	0	6
172	147	0	0	141	141	141	9	119	214	0	141	0	0	8204	8073	52477	45400	0	74	3	15	42	1	0	1	5	116	118	0	0	0	0	0	0	0	0	0	0	0	0	0	0	0	0	0	0	74	3	15
173	78	0	0	89	89	88	5	58	165	0	88	0	0	9613	9533	52650	43993	0	47	1	11	21	1	0	0	7	47	49	0	0	0	0	0	0	0	0	0	0	0	0	0	0	0	0	0	0	47	1	11
174	108	0	0	149	149	148	9	117	241	0	148	0	0	8668	8531	52841	44935	0	66	2	20	50	1	0	1	8	76	79	0	0	0	0	0	0	0	0	0	0	0	0	0	0	0	0	0	0	66	2	20
175	160	0	0	116	116	116	7	117	196	0	116	0	0	5887	5777	52775	47721	0	59	2	11	35	1	0	2	6	129	131	0	0	0	0	0	0	0	0	0	0	0	0	0	0	0	0	0	0	59	2	11
176	179	0	0	223	223	223	19	178	326	0	223	0	0	7888	7679	53056	45712	0	112	6	23	73	1	0	1	7	148	150	0	0	0	0	0	0	0	0	0	0	0	0	0	0	0	0	0	0	112	6	23
177	152	0	0	354	354	353	21	308	617	0	353	0	0	8039	7699	53376	45562	0	146	3	42	139	1	0	7	15	121	123	0	0	0	0	0	0	0	0	0	0	0	0	0	0	0	0	0	0	146	3	42
178	99	0	0	102	102	102	6	96	179	0	102	0	0	8680	8586	52589	44926	0	56	0	9	28	1	0	2	6	67	70	0	0	0	0	0	0	0	0	0	0	0	0	0	0	0	0	0	0	56	0	9
179	93	0	0	97	97	97	8	79	170	0	97	0	0	6743	6660	52473	46857	0	46	1	8	31	1	0	2	8	63	64	0	0	0	0	0	0	0	0	0	0	0	0	0	0	0	0	0	0	46	1	8
180	72	0	0	94	94	94	6	80	178	0	94	0	0	6611	6524	52586	46996	0	45	0	8	31	1	0	0	9	40	43	0	0	0	0	0	0	0	0	0	0	0	0	0	0	0	0	0	0	45	0	8
181	83	0	0	97	97	97	9	90	119	0	97	0	0	8324	8234	52582	45283	0	41	3	9	37	1	0	0	6	53	54	0	0	0	0	0	0	0	0	0	0	0	0	0	0	0	0	0	0	41	3	9
182	86	0	0	108	108	107	11	96	116	0	107	0	0	8586	8486	52811	45021	0	44	1	15	41	1	0	1	4	55	57	0	0	0	0	0	0	0	0	0	0	0	0	0	0	0	0	0	0	44	1	15
183	93	0	0	92	92	92	5	73	171	0	92	0	0	8106	8024	52610	45498	0	38	3	10	31	1	0	3	6	62	64	0	0	0	0	0	0	0	0	0	0	0	0	0	0	0	0	0	0	38	3	10
184	219	0	0	459	459	458	14	368	958	0	458	0	0	10100	9655	53032	43501	0	236	3	41	157	1	0	4	16	188	190	0	0	0	0	0	0	0	0	0	0	0	0	0	0	0	0	0	0	236	3	41
185	88	0	0	101	101	101	12	65	146	0	101	0	0	7602	7511	52458	46002	0	47	0	15	32	1	0	1	5	57	59	0	0	0	0	0	0	0	0	0	0	0	0	0	0	0	0	0	0	47	0	15
186	365	3	11	352	366	357	16	294	622	0	346	0	0	8779	8444	53051	44824	0	166	4	39	132	1	0	2	13	0	0	0	0	0	0	0	0	0	0	0	0	0	0	0	0	0	0	0	0	171	4	40
187	92	0	0	132	132	132	6	136	189	0	132	0	0	5943	5817	52851	47665	0	60	3	18	38	1	0	1	11	61	63	0	0	0	0	0	0	0	0	0	0	0	0	0	0	0	0	0	0	60	3	18
188	216	0	0	339	339	339	20	296	682	0	339	0	0	6379	6056	53054	47219	0	162	2	37	117	1	0	4	16	185	187	0	0	0	0	0	0	0	0	0	0	0	0	0	0	0	0	0	0	162	2	37
189	72	0	0	93	93	93	4	79	136	0	93	0	0	6727	6642	52479	46879	0	49	1	10	29	1	0	0	3	42	41	0	0	0	0	0	0	0	0	0	0	0	0	0	0	0	0	0	0	49	1	10
190	102	0	0	119	119	119	6	100	204	0	119	0	0	7879	7768	52720	45727	0	56	1	16	37	1	0	0	8	71	73	0	0	0	0	0	0	0	0	0	0	0	0	0	0	0	0	0	0	56	1	16
191	88	0	0	110	110	109	8	80	156	0	109	0	0	6730	6631	52594	46874	0	57	0	16	29	1	0	2	4	57	59	0	0	0	0	0	0	0	0	0	0	0	0	0	0	0	0	0	0	57	0	16
192	138	0	0	94	94	94	7	62	121	0	94	0	0	6624	6539	52494	46981	0	43	1	11	31	1	0	0	7	108	109	0	0	0	0	0	0	0	0	0	0	0	0	0	0	0	0	0	0	43	1	11
193	68	0	0	72	72	72	6	55	108	0	72	0	0	7871	7806	52485	45736	0	35	1	6	23	1	0	0	6	37	39	0	0	0	0	0	0	0	0	0	0	0	0	0	0	0	0	0	0	35	1	6
194	80	0	0	94	94	93	5	70	120	0	93	0	0	11845	11761	78687	71057	0	48	0	8	29	1	0	0	7	49	51	0	0	0	0	0	0	0	0	0	0	0	0	0	0	0	0	0	0	48	0	8
195	111	0	0	72	72	72	4	54	127	0	72	0	0	6609	6543	52543	46999	0	38	1	10	16	1	0	2	4	79	82	0	0	0	0	0	0	0	0	0	0	0	0	0	0	0	0	0	0	38	1	10
196	113	0	0	85	85	85	11	80	124	0	85	0	0	8588	8509	52695	45020	0	48	0	8	23	1	0	1	4	82	84	0	0	0	0	0	0	0	0	0	0	0	0	0	0	0	0	0	0	48	0	8
197	105	0	0	75	75	75	10	46	100	0	75	0	0	6970	6903	52553	46636	0	38	1	10	20	1	0	0	5	74	76	0	0	0	0	0	0	0	0	0	0	0	0	0	0	0	0	0	0	38	1	10
198	211	0	0	197	197	197	11	131	357	0	197	0	0	6681	6496	52864	46921	0	98	3	27	53	3	0	1	12	180	182	0	0	0	0	0	0	0	0	0	0	0	0	0	0	0	0	0	0	98	3	27
199	123	0	0	138	138	138	9	132	234	0	138	0	0	9773	9644	52635	43832	0	58	2	15	49	1	0	3	10	92	94	0	0	0	0	0	0	0	0	0	0	0	0	0	0	0	0	0	0	58	2	15
200	116	0	0	169	169	169	12	115	276	0	169	0	0	7570	7418	52801	46027	0	89	2	19	46	2	0	0	11	85	87	0	0	0	0	0	0	0	0	0	0	0	0	0	0	0	0	0	0	89	2	19
201	163	0	0	270	270	270	13	249	469	0	270	0	0	6896	6639	53185	46705	0	124	4	30	100	1	0	0	11	131	134	0	0	0	0	0	0	0	0	0	0	0	0	0	0	0	0	0	0	124	4	30
202	183	0	0	189	189	189	11	152	321	0	189	0	0	7959	7777	52929	45648	0	99	2	17	60	1	0	0	10	152	154	0	0	0	0	0	0	0	0	0	0	0	0	0	0	0	0	0	0	99	2	17
203	116	0	0	120	120	119	8	106	187	0	119	0	0	6643	6533	52638	46962	0	59	1	13	37	1	0	3	5	84	87	0	0	0	0	0	0	0	0	0	0	0	0	0	0	0	0	0	0	59	1	13
204	164	0	0	152	152	152	9	139	250	0	152	0	0	5990	5847	52735	47615	0	77	4	16	46	1	0	1	7	132	135	0	0	0	0	0	0	0	0	0	0	0	0	0	0	0	0	0	0	77	4	16
205	130	0	0	118	118	118	7	100	179	0	118	0	0	5969	5861	52669	47635	0	54	3	14	41	1	0	0	5	99	101	0	0	0	0	0	0	0	0	0	0	0	0	0	0	0	0	0	0	54	3	14
206	118	0	0	346	346	346	12	222	753	0	346	0	0	14198	13871	78962	68694	0	189	2	35	102	1	0	4	13	87	89	0	0	0	0	0	0	0	0	0	0	0	0	0	0	0	0	0	0	189	2	35
207	176	0	0	196	196	195	5	154	330	0	195	0	0	5885	5695	52937	47724	0	92	2	22	67	1	0	3	8	145	147	0	0	0	0	0	0	0	0	0	0	0	0	0	0	0	0	0	0	92	2	22
208	95	0	0	119	119	119	10	82	188	0	119	0	0	9805	9696	52614	43799	0	56	1	12	40	1	0	1	8	64	66	0	0	0	0	0	0	0	0	0	0	0	0	0	0	0	0	0	0	56	1	12
209	83	0	0	84	84	84	5	61	138	0	84	0	0	6585	6508	52489	47022	0	43	1	9	27	1	0	0	3	52	54	0	0	0	0	0	0	0	0	0	0	0	0	0	0	0	0	0	0	43	1	9
210	105	0	0	116	116	116	5	93	209	0	116	0	0	6606	6498	52535	47000	0	56	0	6	45	1	0	1	7	74	76	0	0	0	0	0	0	0	0	0	0	0	0	0	0	0	0	0	0	56	0	6
211	111	0	0	126	126	126	8	111	194	0	126	0	0	8639	8525	52664	44963	0	62	4	11	42	1	0	0	6	80	82	0	0	0	0	0	0	0	0	0	0	0	0	0	0	0	0	0	0	62	4	11
212	94	0	0	77	77	77	5	62	129	0	77	0	0	9157	9088	52444	44449	0	38	1	9	23	1	0	1	4	63	65	0	0	0	0	0	0	0	0	0	0	0	0	0	0	0	0	0	0	38	1	9
213	114	0	0	92	92	92	4	76	143	0	92	0	0	5910	5823	52548	47699	0	45	1	13	27	1	0	0	5	83	85	0	0	0	0	0	0	0	0	0	0	0	0	0	0	0	0	0	0	45	1	13
214	161	0	0	251	251	250	8	204	470	0	250	0	0	6601	6359	53137	47005	0	122	2	37	79	1	0	0	9	130	132	0	0	0	0	0	0	0	0	0	0	0	0	0	0	0	0	0	0	122	2	37
215	162	0	0	250	250	249	10	261	460	0	249	0	0	7962	7725	52867	45640	0	106	3	27	95	1	0	5	12	130	133	0	0	0	0	0	0	0	0	0	0	0	0	0	0	0	0	0	0	106	3	27
216	72	0	0	68	68	68	5	43	104	0	68	0	0	6301	6239	113342	108531	0	36	1	9	18	1	0	0	3	41	43	0	0	0	0	0	0	0	0	0	0	0	0	0	0	0	0	0	0	36	1	9
217	79	0	0	111	111	111	5	84	193	0	111	0	0	6678	6577	52687	46926	0	51	1	14	38	1	0	1	5	47	50	0	0	0	0	0	0	0	0	0	0	0	0	0	0	0	0	0	0	51	1	14
218	83	0	0	122	122	122	10	104	201	0	122	0	0	6836	6729	52699	46763	0	62	3	14	37	1	0	1	4	52	54	0	0	0	0	0	0	0	0	0	0	0	0	0	0	0	0	0	0	62	3	14
219	99	0	0	109	109	109	9	100	191	0	109	0	0	6020	5922	52561	47583	0	52	1	10	37	1	0	0	8	68	70	0	0	0	0	0	0	0	0	0	0	0	0	0	0	0	0	0	0	52	1	10
220	160	0	0	193	193	192	11	156	292	0	192	0	0	8576	8399	52764	45023	0	87	3	20	62	1	0	0	19	129	131	0	0	0	0	0	0	0	0	0	0	0	0	0	0	0	0	0	0	87	3	20
221	109	0	0	106	106	106	6	75	165	0	106	0	0	7905	7807	52528	45701	0	56	1	12	31	1	0	0	5	78	80	0	0	0	0	0	0	0	0	0	0	0	0	0	0	0	0	0	0	56	1	12
222	143	0	0	146	146	146	12	123	229	0	146	0	0	8275	8139	52864	45329	0	71	3	18	50	1	0	0	3	112	114	0	0	0	0	0	0	0	0	0	0	0	0	0	0	0	0	0	0	71	3	18
223	158	0	0	292	292	291	14	245	468	0	291	0	0	9599	9318	52778	44005	0	138	2	28	110	1	0	2	10	127	129	0	0	0	0	0	0	0	0	0	0	0	0	0	0	0	0	0	0	138	2	28
224	135	0	0	210	210	210	6	181	422	0	210	0	0	8770	8570	52995	44834	0	99	3	22	76	1	0	2	7	104	106	0	0	0	0	0	0	0	0	0	0	0	0	0	0	0	0	0	0	99	3	22
225	99	0	0	93	93	93	8	79	150	0	93	0	0	8587	8500	52653	45021	0	47	1	8	30	1	0	0	6	68	70	0	0	0	0	0	0	0	0	0	0	0	0	0	0	0	0	0	0	47	1	8
226	83	0	0	101	101	101	7	70	154	0	101	0	0	8031	7942	52490	45571	0	58	0	7	30	1	0	1	4	52	54	0	0	0	0	0	0	0	0	0	0	0	0	0	0	0	0	0	0	58	0	7
227	146	0	0	260	260	259	13	219	516	0	259	0	0	6938	6698	52926	46657	0	141	7	26	73	1	0	1	10	115	117	0	0	0	0	0	0	0	0	0	0	0	0	0	0	0	0	0	0	141	7	26
228	182	0	0	174	174	173	8	137	290	0	173	0	0	5920	5754	52916	47687	0	74	4	17	62	1	0	1	14	151	153	0	0	0	0	0	0	0	0	0	0	0	0	0	0	0	0	0	0	74	4	17
229	105	0	0	135	135	135	5	98	239	0	135	0	0	8913	8788	52642	44691	0	72	1	18	36	1	0	1	6	74	76	0	0	0	0	0	0	0	0	0	0	0	0	0	0	0	0	0	0	72	1	18
230	253	0	0	206	206	206	15	171	352	0	206	0	0	6682	6485	52946	46923	0	98	2	25	68	2	0	2	9	221	224	0	0	0	0	0	0	0	0	0	0	0	0	0	0	0	0	0	0	98	2	25
231	151	0	0	169	169	169	8	156	296	0	169	0	0	7960	7802	52682	45643	0	73	2	19	65	1	0	2	7	120	122	0	0	0	0	0	0	0	0	0	0	0	0	0	0	0	0	0	0	73	2	19
232	68	0	0	67	67	67	6	46	97	0	67	0	0	7899	7838	52527	45709	0	34	1	11	16	1	0	2	2	37	39	0	0	0	0	0	0	0	0	0	0	0	0	0	0	0	0	0	0	34	1	11
233	158	0	0	178	178	178	11	139	326	0	178	0	0	7870	7699	52639	45737	0	90	2	11	63	1	0	1	10	127	129	0	0	0	0	0	0	0	0	0	0	0	0	0	0	0	0	0	0	90	2	11
234	114	0	0	201	201	200	21	174	415	0	200	0	0	10900	10714	52773	42700	0	93	3	22	63	1	0	2	16	83	85	0	0	0	0	0	0	0	0	0	0	0	0	0	0	0	0	0	0	93	3	22
235	129	0	0	207	207	206	21	173	367	0	206	0	0	7723	7535	52855	45873	0	107	2	21	71	1	0	0	4	98	100	0	0	0	0	0	0	0	0	0	0	0	0	0	0	0	0	0	0	107	2	21
236	111	0	0	128	128	127	7	109	274	0	127	0	0	6686	6568	52743	46919	0	54	2	18	45	1	0	0	7	79	82	0	0	0	0	0	0	0	0	0	0	0	0	0	0	0	0	0	0	54	2	18
237	102	0	0	130	130	130	5	133	188	0	130	0	0	6657	6535	52647	46949	0	58	2	12	49	1	0	1	7	71	73	0	0	0	0	0	0	0	0	0	0	0	0	0	0	0	0	0	0	58	2	12
238	92	0	0	91	91	91	6	75	157	0	91	0	0	6032	5948	113764	108799	0	44	1	10	29	1	0	0	6	61	63	0	0	0	0	0	0	0	0	0	0	0	0	0	0	0	0	0	0	44	1	10
239	333	0	0	243	243	243	9	195	405	0	243	0	0	8547	8318	52522	45053	0	124	5	23	76	1	0	2	12	302	304	0	0	0	0	0	0	0	0	0	0	0	0	0	0	0	0	0	0	124	5	23
240	88	0	0	81	81	81	7	64	105	0	81	0	0	5887	5811	52460	47722	0	39	0	7	27	1	0	1	6	57	59	0	0	0	0	0	0	0	0	0	0	0	0	0	0	0	0	0	0	39	0	7
241	306	0	0	324	324	323	20	303	564	0	323	0	0	6157	5848	53336	47443	0	150	5	39	118	1	0	1	9	275	277	0	0	0	0	0	0	0	0	0	0	0	0	0	0	0	0	0	0	150	5	39
242	158	0	0	196	196	195	15	183	267	0	195	0	0	6784	6604	53049	46815	0	92	4	23	67	1	0	3	5	127	129	0	0	0	0	0	0	0	0	0	0	0	0	0	0	0	0	0	0	92	4	23
243	102	0	0	185	185	185	18	142	333	0	185	0	0	12445	12277	52869	41152	0	84	2	28	57	1	0	2	11	71	73	0	0	0	0	0	0	0	0	0	0	0	0	0	0	0	0	0	0	84	2	28
244	111	0	0	138	138	136	9	117	206	0	136	0	0	8589	8460	52720	45018	0	69	1	13	46	1	0	2	4	80	82	0	0	0	0	0	0	0	0	0	0	0	0	0	0	0	0	0	0	69	1	13
245	68	0	0	81	81	81	6	59	128	0	81	0	0	5882	5806	52508	47727	0	40	1	5	29	1	0	1	4	37	39	0	0	0	0	0	0	0	0	0	0	0	0	0	0	0	0	0	0	40	1	5
246	108	0	0	107	107	107	8	100	150	0	107	0	0	9481	9381	52872	44126	0	50	3	9	39	1	0	1	4	77	79	0	0	0	0	0	0	0	0	0	0	0	0	0	0	0	0	0	0	50	3	9
247	193	0	0	197	197	197	11	171	309	0	197	0	0	6825	6641	52766	46776	0	100	5	20	56	1	0	2	13	162	164	0	0	0	0	0	0	0	0	0	0	0	0	0	0	0	0	0	0	100	5	20
248	95	0	0	111	111	111	9	92	207	0	111	0	0	7957	7857	52559	45646	0	59	0	11	34	1	0	0	6	64	66	0	0	0	0	0	0	0	0	0	0	0	0	0	0	0	0	0	0	59	0	11
249	153	0	0	191	191	191	21	165	300	0	191	0	0	8832	8652	114076	105995	0	90	2	27	64	1	0	0	7	122	124	0	0	0	0	0	0	0	0	0	0	0	0	0	0	0	0	0	0	90	2	27
250	124	0	0	129	129	129	8	106	201	0	129	0	0	9996	9880	64101	55099	0	56	2	21	43	1	0	2	4	93	95	0	0	0	0	0	0	0	0	0	0	0	0	0	0	0	0	0	0	56	2	21
251	189	0	0	174	174	174	12	163	265	0	174	0	0	10245	10081	52974	43359	0	79	2	20	65	1	0	2	5	158	160	0	0	0	0	0	0	0	0	0	0	0	0	0	0	0	0	0	0	79	2	20
252	246	0	0	448	448	448	20	433	827	0	448	0	0	9004	8579	53044	44587	0	206	6	44	171	1	0	3	17	214	217	0	0	0	0	0	0	0	0	0	0	0	0	0	0	0	0	0	0	206	6	44
253	93	0	0	139	139	138	13	125	160	0	138	0	0	9362	9237	52709	44239	0	68	4	12	48	1	0	2	3	62	64	0	0	0	0	0	0	0	0	0	0	0	0	0	0	0	0	0	0	68	4	12
254	120	0	0	119	119	119	6	121	217	0	119	0	0	10000	9891	52571	43604	0	56	1	8	43	1	0	3	7	89	91	0	0	0	0	0	0	0	0	0	0	0	0	0	0	0	0	0	0	56	1	8
255	162	0	0	203	203	202	11	145	357	0	202	0	0	6221	6034	52844	47378	0	101	5	21	68	1	0	1	5	131	133	0	0	0	0	0	0	0	0	0	0	0	0	0	0	0	0	0	0	101	5	21
256	82	0	0	81	81	81	6	66	124	0	81	0	0	6587	6512	52507	47021	0	33	1	10	29	1	0	2	5	50	53	0	0	0	0	0	0	0	0	0	0	0	0	0	0	0	0	0	0	33	1	10
257	95	0	0	151	151	151	6	138	284	0	151	0	0	7719	7580	52632	45883	0	71	1	12	58	1	0	1	7	64	66	0	0	0	0	0	0	0	0	0	0	0	0	0	0	0	0	0	0	71	1	12
258	133	0	0	108	108	108	9	91	165	0	108	0	0	5915	5813	52616	47693	0	53	1	12	34	1	0	1	6	102	104	0	0	0	0	0	0	0	0	0	0	0	0	0	0	0	0	0	0	53	1	12
259	127	0	0	153	153	152	6	126	259	0	152	0	0	10204	10063	52623	43399	0	71	3	12	52	1	0	1	12	97	98	0	0	0	0	0	0	0	0	0	0	0	0	0	0	0	0	0	0	71	3	12
260	365	8	34	487	529	498	18	410	983	0	470	0	0	8771	8322	114118	106046	0	237	7	47	181	1	0	4	21	0	0	0	0	0	0	0	0	0	0	0	0	0	0	0	0	0	0	0	0	257	8	52
261	187	0	0	280	280	280	25	207	474	0	280	0	0	7689	7430	53031	45904	0	155	1	28	83	1	0	0	12	156	158	0	0	0	0	0	0	0	0	0	0	0	0	0	0	0	0	0	0	155	1	28
262	122	0	0	141	141	140	8	114	264	0	140	0	0	7951	7820	53003	45654	0	63	2	19	46	1	0	2	7	91	93	0	0	0	0	0	0	0	0	0	0	0	0	0	0	0	0	0	0	63	2	19
263	78	0	0	92	92	92	7	71	96	0	92	0	0	7854	7767	52611	45755	0	45	0	7	33	1	0	0	6	47	49	0	0	0	0	0	0	0	0	0	0	0	0	0	0	0	0	0	0	45	0	7
264	134	0	0	222	222	222	11	205	389	0	222	0	0	6883	6671	52812	46721	0	99	5	19	86	1	0	3	9	103	105	0	0	0	0	0	0	0	0	0	0	0	0	0	0	0	0	0	0	99	5	19
265	104	0	0	176	176	176	17	147	348	0	176	0	0	11326	11167	112402	103495	0	84	1	24	55	1	0	2	9	73	75	0	0	0	0	0	0	0	0	0	0	0	0	0	0	0	0	0	0	84	1	24
266	172	0	0	113	113	113	6	94	146	0	113	0	0	7894	7788	52614	45713	0	52	1	14	37	1	0	2	6	140	143	0	0	0	0	0	0	0	0	0	0	0	0	0	0	0	0	0	0	52	1	14
267	129	0	0	119	119	119	7	92	251	0	119	0	0	9284	9174	52643	44321	0	60	1	13	33	1	0	1	10	98	100	0	0	0	0	0	0	0	0	0	0	0	0	0	0	0	0	0	0	60	1	13
268	131	0	0	142	142	141	11	117	239	0	141	0	0	6671	6539	64657	58428	0	67	2	17	42	1	0	0	12	100	102	0	0	0	0	0	0	0	0	0	0	0	0	0	0	0	0	0	0	67	2	17
269	78	0	0	70	70	70	6	60	144	0	70	0	0	7016	6956	63619	58082	0	31	1	7	24	1	0	0	6	46	49	0	0	0	0	0	0	0	0	0	0	0	0	0	0	0	0	0	0	31	1	7
270	103	0	0	118	118	117	8	76	193	0	117	0	0	5999	5892	52649	47605	0	61	3	11	36	1	0	1	4	72	74	0	0	0	0	0	0	0	0	0	0	0	0	0	0	0	0	0	0	61	3	11
271	171	0	0	397	397	397	17	323	796	0	397	0	0	8998	8621	53174	44596	0	203	8	49	118	1	0	6	12	140	142	0	0	0	0	0	0	0	0	0	0	0	0	0	0	0	0	0	0	203	8	49
272	118	0	0	109	109	109	10	82	157	0	109	0	0	5915	5814	52685	47691	0	49	2	11	37	1	0	4	5	87	89	0	0	0	0	0	0	0	0	0	0	0	0	0	0	0	0	0	0	49	2	11
273	127	0	0	77	77	76	4	49	130	0	76	0	0	6644	6576	52509	46962	0	36	2	6	23	1	0	0	8	96	98	0	0	0	0	0	0	0	0	0	0	0	0	0	0	0	0	0	0	36	2	6
274	278	0	0	357	357	357	24	277	635	0	357	0	0	6455	6113	53012	47144	0	173	2	38	127	1	0	3	13	247	249	0	0	0	0	0	0	0	0	0	0	0	0	0	0	0	0	0	0	173	2	38
275	84	0	0	81	81	81	7	79	97	0	81	0	0	6614	6539	52472	46994	0	38	0	9	29	1	0	0	4	53	55	0	0	0	0	0	0	0	0	0	0	0	0	0	0	0	0	0	0	38	0	9
276	365	9	32	468	509	474	12	364	813	0	446	0	0	6699	6264	53092	46904	0	243	5	53	152	1	0	2	18	0	0	0	0	0	0	0	0	0	0	0	0	0	0	0	0	0	0	0	0	254	5	59
277	74	0	0	50	50	50	8	66	47	0	50	0	0	6292	6248	52532	47316	0	16	1	4	25	1	0	1	2	43	45	0	0	0	0	0	0	0	0	0	0	0	0	0	0	0	0	0	0	16	1	4
278	101	0	0	106	106	104	10	112	164	0	104	0	0	6944	6848	52547	46662	0	49	1	8	39	1	0	0	6	70	72	0	0	0	0	0	0	0	0	0	0	0	0	0	0	0	0	0	0	49	1	8
279	88	0	0	107	107	107	6	89	146	0	107	0	0	8543	8446	52655	45061	0	57	2	11	29	1	0	0	7	57	59	0	0	0	0	0	0	0	0	0	0	0	0	0	0	0	0	0	0	57	2	11
280	71	0	0	76	76	76	5	60	122	0	76	0	0	6616	6548	52415	46990	0	41	0	9	21	1	0	2	2	40	42	0	0	0	0	0	0	0	0	0	0	0	0	0	0	0	0	0	0	41	0	9
281	100	0	0	83	83	83	5	76	146	0	83	0	0	7860	7782	52723	45749	0	42	1	11	24	1	0	1	3	69	71	0	0	0	0	0	0	0	0	0	0	0	0	0	0	0	0	0	0	42	1	11
282	188	0	0	131	131	131	6	103	240	0	131	0	0	9982	9859	112672	104847	0	60	1	14	48	1	0	1	6	157	159	0	0	0	0	0	0	0	0	0	0	0	0	0	0	0	0	0	0	60	1	14
283	93	0	0	89	89	89	4	75	132	0	89	0	0	6231	6149	52547	47376	0	40	1	10	31	1	0	0	6	62	64	0	0	0	0	0	0	0	0	0	0	0	0	0	0	0	0	0	0	40	1	10
284	90	0	0	60	60	60	7	50	91	0	60	0	0	5933	5880	52545	47674	0	29	1	7	18	1	0	1	3	59	61	0	0	0	0	0	0	0	0	0	0	0	0	0	0	0	0	0	0	29	1	7
285	133	0	0	141	141	141	8	136	233	0	141	0	0	6764	6631	52562	46842	0	61	3	12	54	1	0	1	9	103	100	0	0	0	0	0	0	0	0	0	0	0	0	0	0	0	0	0	0	61	3	12
286	85	0	0	67	67	67	6	44	95	0	67	0	0	6615	6556	52629	46991	0	39	0	6	18	1	0	1	2	54	56	0	0	0	0	0	0	0	0	0	0	0	0	0	0	0	0	0	0	39	0	6
287	168	0	0	217	217	217	12	171	314	0	217	0	0	8817	8612	52735	44785	0	96	2	20	85	1	0	2	11	137	139	0	0	0	0	0	0	0	0	0	0	0	0	0	0	0	0	0	0	96	2	20
288	107	0	0	100	100	100	6	97	164	0	100	0	0	6017	5929	52633	47585	0	45	1	13	33	1	0	2	5	75	78	0	0	0	0	0	0	0	0	0	0	0	0	0	0	0	0	0	0	45	1	13
289	106	0	0	84	84	84	8	67	127	0	84	0	0	6624	6548	52489	46982	0	40	1	8	28	1	0	0	6	75	77	0	0	0	0	0	0	0	0	0	0	0	0	0	0	0	0	0	0	40	1	8
290	176	0	0	176	176	176	10	158	281	0	176	0	0	8969	8804	52608	44634	0	89	1	15	62	1	0	0	8	145	147	0	0	0	0	0	0	0	0	0	0	0	0	0	0	0	0	0	0	89	1	15
291	116	0	0	81	81	81	5	71	132	0	81	0	0	7334	7260	52574	46273	0	41	1	13	19	1	0	0	6	86	86	0	0	0	0	0	0	0	0	0	0	0	0	0	0	0	0	0	0	41	1	13
292	77	0	0	98	98	98	6	90	160	0	98	0	0	8581	8491	52498	45025	0	48	1	5	35	1	0	0	8	46	48	0	0	0	0	0	0	0	0	0	0	0	0	0	0	0	0	0	0	48	1	5
293	139	0	0	138	138	136	6	112	256	0	136	0	0	8980	8856	52538	44622	0	67	1	9	50	1	0	0	8	108	110	0	0	0	0	0	0	0	0	0	0	0	0	0	0	0	0	0	0	67	1	9
294	94	0	0	124	124	123	7	96	172	0	123	0	0	8585	8471	52543	45020	0	62	2	10	43	1	0	0	5	63	65	0	0	0	0	0	0	0	0	0	0	0	0	0	0	0	0	0	0	62	2	10
295	87	0	0	115	115	115	6	97	195	0	115	0	0	6606	6499	52552	47000	0	54	1	14	37	1	0	1	7	56	58	0	0	0	0	0	0	0	0	0	0	0	0	0	0	0	0	0	0	54	1	14
296	88	0	0	97	97	97	9	86	168	0	97	0	0	7970	7882	52496	45635	0	44	0	8	40	1	0	0	4	57	59	0	0	0	0	0	0	0	0	0	0	0	0	0	0	0	0	0	0	44	0	8
297	85	0	0	95	95	95	6	71	167	0	95	0	0	6660	6574	52793	46945	0	44	0	11	33	1	0	1	5	54	56	0	0	0	0	0	0	0	0	0	0	0	0	0	0	0	0	0	0	44	0	11
298	151	0	0	110	110	110	9	98	173	0	110	0	0	7935	7833	52642	45671	0	49	1	11	36	1	0	3	9	121	122	0	0	0	0	0	0	0	0	0	0	0	0	0	0	0	0	0	0	49	1	11
299	111	0	0	98	98	98	7	84	118	0	98	0	0	6718	6628	52545	46888	0	48	3	7	31	1	0	2	6	80	82	0	0	0	0	0	0	0	0	0	0	0	0	0	0	0	0	0	0	48	3	7
300	180	0	0	554	554	553	17	434	1148	0	553	0	0	7270	6752	52982	46309	0	281	6	49	187	1	1	8	20	150	151	0	0	0	0	0	0	0	0	0	0	0	0	0	0	0	0	0	0	281	6	49
301	316	0	0	290	290	289	12	208	543	0	289	0	0	8021	7743	113700	106806	0	150	3	36	87	1	0	1	11	285	287	0	0	0	0	0	0	0	0	0	0	0	0	0	0	0	0	0	0	150	3	36
302	158	0	0	207	207	207	6	179	311	0	207	0	0	7968	7770	52711	45637	0	98	2	21	75	1	0	1	9	127	129	0	0	0	0	0	0	0	0	0	0	0	0	0	0	0	0	0	0	98	2	21
303	164	0	0	111	111	111	8	85	194	0	111	0	0	7988	7887	52717	45616	0	48	3	9	41	1	0	3	6	133	135	0	0	0	0	0	0	0	0	0	0	0	0	0	0	0	0	0	0	48	3	9
304	173	0	0	140	140	138	10	116	240	0	138	0	0	8647	8522	52637	44954	0	72	1	15	42	1	0	1	6	141	144	0	0	0	0	0	0	0	0	0	0	0	0	0	0	0	0	0	0	72	1	15
305	138	0	0	81	81	81	6	53	144	0	81	0	0	6737	6666	52525	46867	0	36	0	14	24	1	0	2	4	106	109	0	0	0	0	0	0	0	0	0	0	0	0	0	0	0	0	0	0	36	0	14
306	145	0	0	143	143	143	15	137	201	0	143	0	0	6800	6666	52660	46805	0	69	1	10	58	1	0	1	3	114	116	0	0	0	0	0	0	0	0	0	0	0	0	0	0	0	0	0	0	69	1	10
307	180	0	0	178	178	178	10	153	318	0	178	0	0	7860	7688	52643	45748	0	88	3	19	58	1	0	3	6	149	151	0	0	0	0	0	0	0	0	0	0	0	0	0	0	0	0	0	0	88	3	19
308	80	0	0	98	98	98	5	84	132	0	98	0	0	5911	5820	52619	47696	0	47	1	12	32	1	0	1	4	48	51	0	0	0	0	0	0	0	0	0	0	0	0	0	0	0	0	0	0	47	1	12
309	206	0	0	741	741	741	20	563	1765	0	741	0	0	9037	8320	53277	44553	0	335	7	86	270	3	1	9	30	175	177	0	0	0	0	0	0	0	0	0	0	0	0	0	0	0	0	0	0	335	7	86
310	311	0	0	286	286	286	9	201	484	0	286	0	0	9454	9182	52846	44146	0	152	2	30	83	1	0	4	14	280	282	0	0	0	0	0	0	0	0	0	0	0	0	0	0	0	0	0	0	152	2	30
311	106	0	0	87	87	86	4	93	112	0	86	0	0	6983	6906	52685	46622	0	40	1	9	31	1	0	1	3	75	77	0	0	0	0	0	0	0	0	0	0	0	0	0	0	0	0	0	0	40	1	9
312	91	0	0	88	88	87	6	70	121	0	87	0	0	5886	5804	52570	47723	0	42	1	10	26	1	0	2	5	60	62	0	0	0	0	0	0	0	0	0	0	0	0	0	0	0	0	0	0	42	1	10
313	83	0	0	94	94	94	5	92	147	0	94	0	0	5879	5790	52519	47730	0	46	1	8	32	1	0	0	6	52	54	0	0	0	0	0	0	0	0	0	0	0	0	0	0	0	0	0	0	46	1	8
314	77	0	0	74	74	74	7	60	128	0	74	0	0	8586	8519	52526	45021	0	35	1	9	22	1	0	1	5	45	48	0	0	0	0	0	0	0	0	0	0	0	0	0	0	0	0	0	0	35	1	9
315	175	0	0	239	239	238	10	221	452	0	238	0	0	10484	10260	52954	43116	0	107	4	31	85	1	0	1	9	145	146	0	0	0	0	0	0	0	0	0	0	0	0	0	0	0	0	0	0	107	4	31
316	77	0	0	130	130	129	14	97	169	0	129	0	0	6853	6732	52788	46753	0	51	4	16	46	2	0	1	9	46	48	0	0	0	0	0	0	0	0	0	0	0	0	0	0	0	0	0	0	51	4	16
317	152	0	0	94	94	94	7	64	124	0	94	0	0	8644	8561	52723	44959	0	49	2	11	25	1	0	1	5	121	123	0	0	0	0	0	0	0	0	0	0	0	0	0	0	0	0	0	0	49	2	11
318	123	0	0	126	126	126	6	113	194	0	126	0	0	9675	9560	64224	55422	0	61	1	11	46	1	0	0	6	92	94	0	0	0	0	0	0	0	0	0	0	0	0	0	0	0	0	0	0	61	1	11
319	199	0	0	259	259	259	18	204	422	0	259	0	0	7202	6964	52839	46391	0	116	5	21	104	1	0	0	12	168	170	0	0	0	0	0	0	0	0	0	0	0	0	0	0	0	0	0	0	116	5	21
320	92	0	0	90	90	90	10	79	139	0	90	0	0	7175	7092	52631	46432	0	41	0	9	34	1	0	0	5	61	63	0	0	0	0	0	0	0	0	0	0	0	0	0	0	0	0	0	0	41	0	9
321	112	0	0	76	76	76	9	62	107	0	76	0	0	7166	7098	52471	46440	0	40	0	7	22	1	0	0	6	81	83	0	0	0	0	0	0	0	0	0	0	0	0	0	0	0	0	0	0	40	0	7
322	133	0	0	234	234	233	12	192	370	0	233	0	0	8769	8550	52980	44831	0	106	4	22	85	1	0	1	14	101	104	0	0	0	0	0	0	0	0	0	0	0	0	0	0	0	0	0	0	106	4	22
323	157	0	0	211	211	211	4	200	408	0	211	0	0	6049	5848	52849	47555	0	100	0	25	80	1	0	0	5	125	128	0	0	0	0	0	0	0	0	0	0	0	0	0	0	0	0	0	0	100	0	25
324	365	63	290	919	1273	939	31	693	2110	0	857	0	0	9559	8734	53188	44023	0	441	11	109	327	3	0	7	41	0	0	0	0	0	0	0	0	0	0	0	0	0	0	0	0	0	0	0	0	616	15	142
325	87	0	0	126	126	126	7	98	244	0	126	0	0	6783	6669	52506	46819	0	64	0	12	41	1	0	0	8	57	58	0	0	0	0	0	0	0	0	0	0	0	0	0	0	0	0	0	0	64	0	12
326	177	0	0	157	157	156	12	156	253	0	156	0	0	7971	7827	52790	45631	0	72	0	22	51	1	0	1	9	145	148	0	0	0	0	0	0	0	0	0	0	0	0	0	0	0	0	0	0	72	0	22
327	93	0	0	66	66	66	4	68	94	0	66	0	0	7288	7227	52762	46321	0	30	0	7	25	1	0	0	3	62	64	0	0	0	0	0	0	0	0	0	0	0	0	0	0	0	0	0	0	30	0	7
328	143	0	0	169	169	168	9	144	332	0	168	0	0	9407	9248	53038	44198	0	79	0	22	60	2	0	1	4	112	114	0	0	0	0	0	0	0	0	0	0	0	0	0	0	0	0	0	0	79	0	22
329	91	0	0	85	85	85	9	77	109	0	85	0	0	7555	7478	52520	46051	0	42	0	6	29	1	0	1	6	60	62	0	0	0	0	0	0	0	0	0	0	0	0	0	0	0	0	0	0	42	0	6
330	105	0	0	190	190	189	15	161	340	0	189	0	0	8076	7901	52862	45524	0	89	2	24	64	1	0	2	7	74	76	0	0	0	0	0	0	0	0	0	0	0	0	0	0	0	0	0	0	89	2	24
331	67	0	0	85	85	85	4	54	160	0	85	0	0	7858	7783	52512	45746	0	41	1	10	24	1	0	0	8	36	38	0	0	0	0	0	0	0	0	0	0	0	0	0	0	0	0	0	0	41	1	10
332	93	0	0	114	114	114	11	95	189	0	114	0	0	6709	6606	52560	46894	0	54	1	11	40	1	0	0	7	62	64	0	0	0	0	0	0	0	0	0	0	0	0	0	0	0	0	0	0	54	1	11
333	114	0	0	123	123	122	6	105	193	0	122	0	0	7843	7731	52858	45761	0	55	2	11	44	1	0	1	8	84	85	0	0	0	0	0	0	0	0	0	0	0	0	0	0	0	0	0	0	55	2	11
334	185	0	0	207	207	206	13	186	400	0	206	0	0	10041	9853	112622	104779	0	102	4	21	70	1	0	1	7	154	156	0	0	0	0	0	0	0	0	0	0	0	0	0	0	0	0	0	0	102	4	21
335	222	0	0	322	322	322	14	275	586	0	322	0	0	6600	6299	52816	46993	0	174	3	27	105	2	0	1	10	191	193	0	0	0	0	0	0	0	0	0	0	0	0	0	0	0	0	0	0	174	3	27
336	132	0	0	108	108	106	7	84	148	0	106	0	0	6949	6850	52540	46658	0	48	1	11	40	1	0	0	5	101	103	0	0	0	0	0	0	0	0	0	0	0	0	0	0	0	0	0	0	48	1	11
337	158	0	0	317	317	315	22	276	566	0	315	0	0	8187	7894	52698	45405	0	166	1	33	105	1	0	5	4	127	129	0	0	0	0	0	0	0	0	0	0	0	0	0	0	0	0	0	0	166	1	33
338	226	0	0	312	312	312	8	249	610	0	312	0	0	7201	6903	53206	46399	0	135	6	35	115	2	0	4	15	195	197	0	0	0	0	0	0	0	0	0	0	0	0	0	0	0	0	0	0	135	6	35
339	84	0	0	94	94	94	6	101	130	0	94	0	0	8956	8868	52717	44652	0	43	0	10	35	1	0	0	5	53	55	0	0	0	0	0	0	0	0	0	0	0	0	0	0	0	0	0	0	43	0	10
340	123	0	0	122	122	122	5	133	224	0	122	0	0	5913	5798	52782	47694	0	60	0	13	42	1	0	0	6	92	94	0	0	0	0	0	0	0	0	0	0	0	0	0	0	0	0	0	0	60	0	13
341	134	0	0	146	146	145	12	145	249	0	145	0	0	10066	9932	113727	104760	0	69	2	14	47	1	0	5	7	103	105	0	0	0	0	0	0	0	0	0	0	0	0	0	0	0	0	0	0	69	2	14
342	80	0	0	89	89	89	5	74	139	0	89	0	0	6666	6585	52501	46940	0	36	1	17	27	1	0	0	7	48	51	0	0	0	0	0	0	0	0	0	0	0	0	0	0	0	0	0	0	36	1	17
343	118	0	0	146	146	145	6	119	254	0	145	0	0	6657	6523	113262	108170	0	68	1	11	54	1	0	1	9	87	89	0	0	0	0	0	0	0	0	0	0	0	0	0	0	0	0	0	0	68	1	11
344	166	0	0	203	203	203	11	142	326	0	203	0	0	8246	8061	112774	106574	0	90	7	25	69	1	0	2	9	135	137	0	0	0	0	0	0	0	0	0	0	0	0	0	0	0	0	0	0	90	7	25
345	87	0	0	120	120	119	5	98	188	0	119	0	0	7944	7834	52504	45661	0	55	2	13	41	1	0	1	6	56	58	0	0	0	0	0	0	0	0	0	0	0	0	0	0	0	0	0	0	55	2	13
346	132	0	0	130	130	128	8	100	207	0	128	0	0	6663	6542	52859	46944	0	62	1	14	40	1	0	1	9	101	103	0	0	0	0	0	0	0	0	0	0	0	0	0	0	0	0	0	0	62	1	14
347	180	0	0	304	304	304	8	267	586	0	304	0	0	7233	6953	52802	46357	0	157	1	34	98	1	0	5	8	149	151	0	0	0	0	0	0	0	0	0	0	0	0	0	0	0	0	0	0	157	1	34
348	159	0	0	256	256	256	17	223	454	0	256	0	0	6869	6627	52907	46731	0	121	2	32	92	2	0	1	6	128	130	0	0	0	0	0	0	0	0	0	0	0	0	0	0	0	0	0	0	121	2	32
349	362	0	0	1771	1771	1770	55	1116	3991	0	1770	0	0	13379	11634	143440	130730	0	901	16	185	594	1	1	12	60	332	332	0	0	0	0	0	0	0	0	0	0	0	0	0	0	0	0	0	0	901	16	185
350	163	0	0	149	149	149	10	124	245	0	149	0	0	9014	8875	52830	44590	0	65	0	20	53	1	0	1	9	131	134	0	0	0	0	0	0	0	0	0	0	0	0	0	0	0	0	0	0	65	0	20
351	191	0	0	301	301	301	14	295	616	0	301	0	0	12003	11719	81686	70891	0	134	2	27	126	2	0	1	9	161	162	0	0	0	0	0	0	0	0	0	0	0	0	0	0	0	0	0	0	134	2	27
352	214	0	0	696	696	693	36	522	1480	0	693	0	0	7042	6385	53480	46536	0	327	3	86	235	1	0	9	32	184	185	0	0	0	0	0	0	0	0	0	0	0	0	0	0	0	0	0	0	327	3	86
353	94	0	0	105	105	105	6	99	185	0	105	0	0	10798	10704	52690	42805	0	49	1	17	32	1	0	3	2	62	65	0	0	0	0	0	0	0	0	0	0	0	0	0	0	0	0	0	0	49	1	17
354	122	0	0	131	131	131	6	111	202	0	131	0	0	6865	6744	52500	46739	0	60	1	15	44	1	0	5	5	91	93	0	0	0	0	0	0	0	0	0	0	0	0	0	0	0	0	0	0	60	1	15
355	174	0	0	226	226	225	12	196	388	0	225	0	0	8980	8767	53062	44622	0	93	4	26	88	1	0	3	10	142	145	0	0	0	0	0	0	0	0	0	0	0	0	0	0	0	0	0	0	93	4	26
356	211	0	0	394	394	394	14	320	790	0	394	0	0	7356	6984	53165	46236	0	186	5	40	134	1	0	7	21	180	182	0	0	0	0	0	0	0	0	0	0	0	0	0	0	0	0	0	0	186	5	40
357	218	0	0	259	259	259	11	192	513	0	259	0	0	10365	10115	52787	43240	0	141	2	22	88	1	0	3	2	188	189	0	0	0	0	0	0	0	0	0	0	0	0	0	0	0	0	0	0	141	2	22
358	62	0	0	65	65	65	2	42	102	0	65	0	0	5868	5809	52456	47740	0	32	1	8	17	1	0	1	5	31	33	0	0	0	0	0	0	0	0	0	0	0	0	0	0	0	0	0	0	32	1	8
359	113	0	0	147	147	146	11	150	251	0	146	0	0	8527	8390	52934	45078	0	61	3	19	56	1	0	2	4	82	84	0	0	0	0	0	0	0	0	0	0	0	0	0	0	0	0	0	0	61	3	19
360	95	0	0	162	162	161	7	162	287	0	161	0	0	9784	9631	52921	43822	0	81	1	13	58	1	0	1	6	64	66	0	0	0	0	0	0	0	0	0	0	0	0	0	0	0	0	0	0	81	1	13
361	129	0	0	110	110	110	8	97	214	0	110	0	0	7928	7828	53014	45676	0	53	1	14	35	1	0	1	5	98	100	0	0	0	0	0	0	0	0	0	0	0	0	0	0	0	0	0	0	53	1	14
362	141	0	0	136	136	135	7	106	258	0	135	0	0	8604	8479	52638	45000	0	74	2	17	35	1	0	2	4	110	112	0	0	0	0	0	0	0	0	0	0	0	0	0	0	0	0	0	0	74	2	17
363	249	0	0	583	583	583	31	433	1212	0	583	0	0	7475	6925	53422	46106	0	287	10	67	199	1	0	2	17	218	220	0	0	0	0	0	0	0	0	0	0	0	0	0	0	0	0	0	0	287	10	67
364	163	0	0	115	115	114	7	89	176	0	114	0	0	6032	5928	52709	47572	0	54	1	13	39	1	0	1	5	132	134	0	0	0	0	0	0	0	0	0	0	0	0	0	0	0	0	0	0	54	1	13
365	179	0	0	178	178	177	10	177	258	0	177	0	0	8742	8580	52781	44857	0	75	2	28	64	1	0	2	5	147	150	0	0	0	0	0	0	0	0	0	0	0	0	0	0	0	0	0	0	75	2	28
366	181	0	0	383	383	382	20	323	719	0	382	0	0	8947	8582	52996	44650	0	191	3	41	128	2	0	2	15	150	152	0	0	0	0	0	0	0	0	0	0	0	0	0	0	0	0	0	0	191	3	41
367	180	0	0	383	383	383	16	325	714	0	383	0	0	8197	7830	53212	45401	0	205	3	41	116	2	0	4	12	149	151	0	0	0	0	0	0	0	0	0	0	0	0	0	0	0	0	0	0	205	3	41
368	150	0	0	161	161	159	10	131	280	0	159	0	0	6245	6104	52706	47351	0	77	1	23	50	1	0	0	7	119	121	0	0	0	0	0	0	0	0	0	0	0	0	0	0	0	0	0	0	77	1	23
369	67	0	0	70	70	70	3	66	132	0	70	0	0	6614	6552	52513	46992	0	32	0	10	23	1	0	0	4	36	38	0	0	0	0	0	0	0	0	0	0	0	0	0	0	0	0	0	0	32	0	10
370	84	0	0	110	110	110	7	108	119	0	110	0	0	7881	7778	52464	45726	0	45	2	5	45	1	0	3	9	53	55	0	0	0	0	0	0	0	0	0	0	0	0	0	0	0	0	0	0	45	2	5
371	119	0	0	104	104	104	10	65	155	0	104	0	0	5950	5858	52606	47652	0	59	1	12	25	1	0	0	6	87	90	0	0	0	0	0	0	0	0	0	0	0	0	0	0	0	0	0	0	59	1	12
372	145	0	0	255	255	254	11	186	499	0	254	0	0	7030	6788	53098	46572	0	126	3	28	81	1	0	2	13	114	116	0	0	0	0	0	0	0	0	0	0	0	0	0	0	0	0	0	0	126	3	28
373	214	0	0	236	236	236	13	187	381	0	236	0	0	7629	7406	52903	45972	0	111	2	28	78	1	0	1	15	183	185	0	0	0	0	0	0	0	0	0	0	0	0	0	0	0	0	0	0	111	2	28
374	86	0	0	92	92	92	6	82	121	0	92	0	0	6660	6578	52682	46944	0	50	0	9	27	1	0	0	5	55	57	0	0	0	0	0	0	0	0	0	0	0	0	0	0	0	0	0	0	50	0	9
375	107	0	0	119	119	119	9	89	189	0	119	0	0	6721	6611	52714	46884	0	60	2	13	36	1	0	2	5	76	78	0	0	0	0	0	0	0	0	0	0	0	0	0	0	0	0	0	0	60	2	13
376	75	0	0	91	91	91	6	69	132	0	91	0	0	5947	5865	52770	47658	0	47	1	12	25	1	0	0	5	43	46	0	0	0	0	0	0	0	0	0	0	0	0	0	0	0	0	0	0	47	1	12
377	167	0	0	202	202	202	11	144	307	0	202	0	0	6769	6576	52923	46836	0	98	3	19	72	1	0	0	9	135	138	0	0	0	0	0	0	0	0	0	0	0	0	0	0	0	0	0	0	98	3	19
378	135	0	0	109	109	108	10	101	204	0	108	0	0	5896	5794	52725	47712	0	52	0	15	33	1	0	0	7	104	106	0	0	0	0	0	0	0	0	0	0	0	0	0	0	0	0	0	0	52	0	15
379	129	0	0	138	138	137	6	123	289	0	137	0	0	9943	9816	52636	43661	0	74	1	13	42	1	0	0	6	98	100	0	0	0	0	0	0	0	0	0	0	0	0	0	0	0	0	0	0	74	1	13
380	98	0	0	115	115	115	8	91	184	0	115	0	0	7959	7855	52720	45644	0	55	3	12	36	1	0	0	8	67	69	0	0	0	0	0	0	0	0	0	0	0	0	0	0	0	0	0	0	55	3	12
381	186	0	0	245	245	244	15	211	408	0	244	0	0	8690	8455	53028	44915	0	113	2	27	91	1	0	3	7	154	157	0	0	0	0	0	0	0	0	0	0	0	0	0	0	0	0	0	0	113	2	27
382	130	0	0	118	118	118	7	111	173	0	118	0	0	5951	5840	52703	47656	0	58	3	11	39	1	0	0	6	99	101	0	0	0	0	0	0	0	0	0	0	0	0	0	0	0	0	0	0	58	3	11
383	201	0	0	179	179	179	8	159	311	0	179	0	0	7577	7411	52715	46024	0	83	1	18	65	1	1	2	8	171	172	0	0	0	0	0	0	0	0	0	0	0	0	0	0	0	0	0	0	83	1	18
384	60	0	0	58	58	58	6	48	92	0	58	0	0	5866	5813	52356	47743	0	29	0	4	20	1	0	0	4	29	31	0	0	0	0	0	0	0	0	0	0	0	0	0	0	0	0	0	0	29	0	4
385	171	0	0	250	250	249	11	195	425	0	249	0	0	6208	5969	52845	47396	0	141	1	29	68	2	0	1	7	140	142	0	0	0	0	0	0	0	0	0	0	0	0	0	0	0	0	0	0	141	1	29
386	190	0	0	268	268	268	10	244	521	0	268	0	0	8002	7744	52805	45602	0	113	2	20	118	1	0	1	13	159	161	0	0	0	0	0	0	0	0	0	0	0	0	0	0	0	0	0	0	113	2	20
387	80	0	0	87	87	86	7	60	136	0	86	0	0	6712	6635	52469	46893	0	47	0	7	27	1	0	0	4	49	51	0	0	0	0	0	0	0	0	0	0	0	0	0	0	0	0	0	0	47	0	7
388	106	0	0	125	125	125	7	110	229	0	125	0	0	5980	5865	52821	47624	0	59	1	13	46	1	0	0	5	75	77	0	0	0	0	0	0	0	0	0	0	0	0	0	0	0	0	0	0	59	1	13
389	110	0	0	215	215	215	7	161	418	0	215	0	0	8687	8483	52691	44916	0	97	3	23	75	1	0	2	14	79	81	0	0	0	0	0	0	0	0	0	0	0	0	0	0	0	0	0	0	97	3	23
390	156	0	0	232	232	232	6	205	406	0	232	0	0	7955	7735	52969	45647	0	103	5	26	84	1	0	2	11	125	127	0	0	0	0	0	0	0	0	0	0	0	0	0	0	0	0	0	0	103	5	26
391	97	0	0	106	106	106	6	92	187	0	106	0	0	6940	6843	52612	46665	0	53	1	11	34	1	0	1	5	66	68	0	0	0	0	0	0	0	0	0	0	0	0	0	0	0	0	0	0	53	1	11
392	118	0	0	90	90	90	5	69	170	0	90	0	0	5872	5788	52499	47736	0	43	0	10	29	1	0	2	5	87	89	0	0	0	0	0	0	0	0	0	0	0	0	0	0	0	0	0	0	43	0	10
393	88	0	0	57	57	57	7	68	76	0	57	0	0	5899	5847	52432	47710	0	25	0	8	15	1	0	1	7	58	56	0	0	0	0	0	0	0	0	0	0	0	0	0	0	0	0	0	0	25	0	8
394	128	0	0	102	102	102	5	94	169	0	102	0	0	6597	6502	52643	47010	0	52	2	7	33	1	0	1	6	97	99	0	0	0	0	0	0	0	0	0	0	0	0	0	0	0	0	0	0	52	2	7
395	164	0	0	257	257	257	16	200	498	0	257	0	0	9465	9221	52899	44136	0	135	4	23	76	1	0	3	15	133	135	0	0	0	0	0	0	0	0	0	0	0	0	0	0	0	0	0	0	135	4	23
396	85	0	0	93	93	93	7	82	133	0	93	0	0	7854	7767	52503	45754	0	46	0	12	29	1	0	0	5	54	56	0	0	0	0	0	0	0	0	0	0	0	0	0	0	0	0	0	0	46	0	12
397	92	0	0	83	83	83	6	64	109	0	83	0	0	6607	6530	52621	47001	0	40	1	10	26	1	0	0	5	60	63	0	0	0	0	0	0	0	0	0	0	0	0	0	0	0	0	0	0	40	1	10
398	131	0	0	191	191	191	7	155	260	0	191	0	0	6831	6652	52655	46771	0	101	2	17	61	1	0	3	6	100	102	0	0	0	0	0	0	0	0	0	0	0	0	0	0	0	0	0	0	101	2	17
399	115	0	0	125	125	125	12	95	226	0	125	0	0	9119	9002	52760	44487	0	65	1	10	42	1	0	0	6	84	86	0	0	0	0	0	0	0	0	0	0	0	0	0	0	0	0	0	0	65	1	10
400	79	0	0	87	87	87	7	64	169	0	87	0	0	6597	6521	113721	108230	0	45	1	11	26	1	0	0	3	48	50	0	0	0	0	0	0	0	0	0	0	0	0	0	0	0	0	0	0	45	1	11
401	148	0	0	170	170	170	6	132	264	0	170	0	0	6080	5923	52619	47521	0	84	4	17	57	1	0	1	6	117	119	0	0	0	0	0	0	0	0	0	0	0	0	0	0	0	0	0	0	84	4	17
402	202	0	0	407	407	406	22	343	830	0	406	0	0	7977	7580	52915	45628	0	179	3	35	168	2	0	3	16	171	173	0	0	0	0	0	0	0	0	0	0	0	0	0	0	0	0	0	0	179	3	35
403	127	0	0	90	90	90	7	90	142	0	90	0	0	8620	8540	52500	44984	0	42	2	10	30	1	0	0	5	96	98	0	0	0	0	0	0	0	0	0	0	0	0	0	0	0	0	0	0	42	2	10
404	121	0	0	138	138	137	7	123	261	0	137	0	0	6612	6484	52666	46993	0	61	1	17	50	1	0	3	4	90	92	0	0	0	0	0	0	0	0	0	0	0	0	0	0	0	0	0	0	61	1	17
405	156	0	0	163	163	163	9	141	309	0	163	0	0	5980	5825	52663	47626	0	73	5	13	57	1	0	1	13	126	127	0	0	0	0	0	0	0	0	0	0	0	0	0	0	0	0	0	0	73	5	13
406	110	0	0	147	147	146	9	135	285	0	146	0	0	8689	8560	52615	44908	0	69	3	15	49	1	0	0	9	79	81	0	0	0	0	0	0	0	0	0	0	0	0	0	0	0	0	0	0	69	3	15
407	159	0	0	201	201	201	7	184	383	0	201	0	0	5956	5764	53096	47649	0	94	4	21	70	1	0	2	9	128	130	0	0	0	0	0	0	0	0	0	0	0	0	0	0	0	0	0	0	94	4	21
408	126	0	0	89	89	88	6	100	159	0	88	0	0	8611	8530	52465	44996	0	42	1	5	30	1	0	3	6	95	97	0	0	0	0	0	0	0	0	0	0	0	0	0	0	0	0	0	0	42	1	5
409	171	0	0	193	193	193	11	156	327	0	193	0	0	8731	8548	52859	44873	0	89	2	24	62	1	0	1	14	141	141	0	0	0	0	0	0	0	0	0	0	0	0	0	0	0	0	0	0	89	2	24
410	92	0	0	105	105	105	5	87	206	0	105	0	0	7877	7783	52517	45726	0	51	1	10	31	1	0	1	10	62	63	0	0	0	0	0	0	0	0	0	0	0	0	0	0	0	0	0	0	51	1	10
411	87	0	0	106	106	106	7	77	171	0	106	0	0	7957	7859	52601	45649	0	54	1	11	33	1	0	0	6	56	58	0	0	0	0	0	0	0	0	0	0	0	0	0	0	0	0	0	0	54	1	11
412	293	0	0	807	807	807	27	612	1840	0	807	0	0	9623	8844	53288	43963	0	384	7	96	281	1	0	10	28	261	264	0	0	0	0	0	0	0	0	0	0	0	0	0	0	0	0	0	0	384	7	96
413	151	0	0	257	257	257	14	207	458	0	257	0	0	8333	8089	52739	45268	0	141	0	22	82	1	0	2	9	121	121	0	0	0	0	0	0	0	0	0	0	0	0	0	0	0	0	0	0	141	0	22
414	87	0	0	98	98	98	7	76	167	0	98	0	0	7855	7763	52537	45753	0	51	1	10	27	1	0	1	7	55	58	0	0	0	0	0	0	0	0	0	0	0	0	0	0	0	0	0	0	51	1	10
415	73	0	0	65	65	65	8	56	100	0	65	0	0	5870	5811	52462	47738	0	34	1	5	17	1	0	2	5	42	44	0	0	0	0	0	0	0	0	0	0	0	0	0	0	0	0	0	0	34	1	5
416	128	0	0	145	145	144	7	108	250	0	144	0	0	7893	7758	52828	45712	0	65	2	19	48	1	0	1	8	97	99	0	0	0	0	0	0	0	0	0	0	0	0	0	0	0	0	0	0	65	2	19
417	95	0	0	68	68	67	6	43	78	0	67	0	0	5879	5818	52471	47729	0	28	1	7	24	1	0	2	4	64	66	0	0	0	0	0	0	0	0	0	0	0	0	0	0	0	0	0	0	28	1	7
418	178	0	0	223	223	223	13	185	404	0	223	0	0	7923	7709	52847	45682	0	103	3	18	81	1	0	1	16	147	149	0	0	0	0	0	0	0	0	0	0	0	0	0	0	0	0	0	0	103	3	18
419	80	0	0	96	96	96	4	90	163	0	96	0	0	6652	6566	52485	46952	0	52	0	7	28	1	0	2	6	48	51	0	0	0	0	0	0	0	0	0	0	0	0	0	0	0	0	0	0	52	0	7
420	59	0	0	56	56	56	4	58	75	0	56	0	0	5865	5815	52436	47743	0	29	0	5	18	1	0	0	3	29	30	0	0	0	0	0	0	0	0	0	0	0	0	0	0	0	0	0	0	29	0	5
421	158	0	0	112	112	110	6	109	144	0	110	0	0	6901	6799	52604	46705	0	51	2	12	37	1	0	2	5	127	129	0	0	0	0	0	0	0	0	0	0	0	0	0	0	0	0	0	0	51	2	12
422	236	0	0	296	296	296	9	241	497	0	296	0	0	8043	7758	52682	45560	0	150	1	28	103	1	0	4	9	205	207	0	0	0	0	0	0	0	0	0	0	0	0	0	0	0	0	0	0	150	1	28
423	89	0	0	85	85	85	6	44	131	0	85	0	0	8717	8641	52450	44888	0	41	0	10	25	1	0	0	8	57	60	0	0	0	0	0	0	0	0	0	0	0	0	0	0	0	0	0	0	41	0	10
424	197	0	0	227	227	227	14	187	442	0	227	0	0	11503	11293	52993	42094	0	115	2	23	75	2	0	1	9	166	168	0	0	0	0	0	0	0	0	0	0	0	0	0	0	0	0	0	0	115	2	23
425	134	0	0	129	129	129	7	129	190	0	129	0	0	8634	8514	52685	44971	0	59	4	10	48	1	0	0	7	103	105	0	0	0	0	0	0	0	0	0	0	0	0	0	0	0	0	0	0	59	4	10
426	101	0	0	132	132	132	9	79	228	0	132	0	0	8519	8398	52697	45084	0	67	1	15	38	1	0	3	7	70	72	0	0	0	0	0	0	0	0	0	0	0	0	0	0	0	0	0	0	67	1	15
427	193	0	0	182	182	182	8	134	349	0	182	0	0	6771	6598	52861	46834	0	89	4	16	63	1	0	1	8	162	164	0	0	0	0	0	0	0	0	0	0	0	0	0	0	0	0	0	0	89	4	16
428	82	0	0	77	77	77	5	70	96	0	77	0	0	5967	5897	52557	47640	0	26	1	15	28	1	0	2	4	51	53	0	0	0	0	0	0	0	0	0	0	0	0	0	0	0	0	0	0	26	1	15
429	156	0	0	460	460	459	23	378	893	0	459	0	0	7616	7171	52868	45984	0	249	5	37	150	1	0	4	13	125	127	0	0	0	0	0	0	0	0	0	0	0	0	0	0	0	0	0	0	249	5	37
430	176	0	0	299	299	298	10	253	531	0	298	0	0	10350	10069	52803	43247	0	137	4	35	111	1	0	2	8	145	147	0	0	0	0	0	0	0	0	0	0	0	0	0	0	0	0	0	0	137	4	35
431	174	0	0	176	176	175	7	121	321	0	175	0	0	6375	6220	52527	47219	0	93	2	25	38	2	0	8	7	143	145	0	0	0	0	0	0	0	0	0	0	0	0	0	0	0	0	0	0	93	2	25
432	109	0	0	143	143	142	12	131	233	0	142	0	0	10480	10351	52752	43121	0	60	1	17	54	1	0	1	8	78	80	0	0	0	0	0	0	0	0	0	0	0	0	0	0	0	0	0	0	60	1	17
433	103	0	0	95	95	94	4	74	168	0	94	0	0	9044	8957	52544	44563	0	44	1	10	30	1	0	2	6	72	74	0	0	0	0	0	0	0	0	0	0	0	0	0	0	0	0	0	0	44	1	10
434	89	0	0	90	90	90	7	95	176	0	90	0	0	7918	7837	52567	45687	0	38	1	14	32	1	0	1	3	57	60	0	0	0	0	0	0	0	0	0	0	0	0	0	0	0	0	0	0	38	1	14
435	82	0	0	104	104	103	7	97	142	0	103	0	0	7848	7753	52621	45758	0	55	1	7	31	1	0	0	8	52	53	0	0	0	0	0	0	0	0	0	0	0	0	0	0	0	0	0	0	55	1	7
436	365	3	16	985	1004	990	42	642	1932	0	980	0	0	10445	9487	114095	104371	0	498	8	109	321	3	0	14	37	0	0	0	0	0	0	0	0	0	0	0	0	0	0	0	0	0	0	0	0	505	8	110
437	153	0	0	197	197	197	8	147	347	0	197	0	0	8047	7860	52488	45557	0	112	0	16	59	1	0	1	8	122	124	0	0	0	0	0	0	0	0	0	0	0	0	0	0	0	0	0	0	112	0	16
438	232	0	0	148	148	148	7	143	251	0	148	0	0	10566	10431	52696	43035	0	67	6	15	52	1	0	0	7	201	203	0	0	0	0	0	0	0	0	0	0	0	0	0	0	0	0	0	0	67	6	15
439	172	0	0	165	165	165	10	136	249	0	165	0	0	7921	7763	52820	45686	0	77	4	17	57	1	0	1	8	141	143	0	0	0	0	0	0	0	0	0	0	0	0	0	0	0	0	0	0	77	4	17
440	96	0	0	90	90	90	7	83	169	0	90	0	0	5896	5814	52441	47710	0	45	0	11	29	1	0	1	3	65	67	0	0	0	0	0	0	0	0	0	0	0	0	0	0	0	0	0	0	45	0	11
441	98	0	0	140	140	139	8	108	226	0	139	0	0	9021	8896	52745	44579	0	69	3	16	46	1	0	1	3	67	69	0	0	0	0	0	0	0	0	0	0	0	0	0	0	0	0	0	0	69	3	16
442	72	0	0	86	86	86	2	70	132	0	86	0	0	5892	5813	52523	47715	0	41	1	9	29	1	0	1	4	41	43	0	0	0	0	0	0	0	0	0	0	0	0	0	0	0	0	0	0	41	1	9
443	226	0	0	462	462	461	20	371	995	0	461	0	0	8748	8303	53112	44850	0	237	7	40	160	1	0	1	15	195	197	0	0	0	0	0	0	0	0	0	0	0	0	0	0	0	0	0	0	237	7	40
444	91	0	0	89	89	89	8	77	122	0	89	0	0	7649	7572	52654	45953	0	41	2	11	29	1	0	1	4	61	62	0	0	0	0	0	0	0	0	0	0	0	0	0	0	0	0	0	0	41	2	11
445	169	0	0	232	232	231	13	201	369	0	231	0	0	8621	8402	52797	44981	0	109	2	22	87	1	0	2	8	138	140	0	0	0	0	0	0	0	0	0	0	0	0	0	0	0	0	0	0	109	2	22
446	213	0	0	635	635	634	16	480	1379	0	634	0	0	9603	8986	52996	43994	0	328	4	58	220	1	0	3	20	181	184	0	0	0	0	0	0	0	0	0	0	0	0	0	0	0	0	0	0	328	4	58
447	92	0	0	117	117	117	8	115	151	0	117	0	0	8686	8579	52534	44918	0	50	3	13	43	1	0	1	6	61	63	0	0	0	0	0	0	0	0	0	0	0	0	0	0	0	0	0	0	50	3	13
448	115	0	0	72	72	72	9	52	101	0	72	0	0	5861	5793	52715	47749	0	34	0	10	21	1	0	1	5	84	86	0	0	0	0	0	0	0	0	0	0	0	0	0	0	0	0	0	0	34	0	10
449	93	0	0	99	99	98	8	85	146	0	98	0	0	6950	6862	52478	46654	0	50	2	10	30	1	0	1	4	62	64	0	0	0	0	0	0	0	0	0	0	0	0	0	0	0	0	0	0	50	2	10
450	108	0	0	121	121	121	4	99	227	0	121	0	0	8618	8505	52575	44988	0	64	1	11	38	1	0	1	5	77	79	0	0	0	0	0	0	0	0	0	0	0	0	0	0	0	0	0	0	64	1	11
451	135	0	0	163	163	162	5	135	275	0	162	0	0	8691	8539	52679	44913	0	83	3	16	50	1	0	2	7	104	106	0	0	0	0	0	0	0	0	0	0	0	0	0	0	0	0	0	0	83	3	16
452	120	0	0	193	193	193	11	158	355	0	193	0	0	6955	6776	53010	46645	0	102	2	19	60	1	0	2	7	89	91	0	0	0	0	0	0	0	0	0	0	0	0	0	0	0	0	0	0	102	2	19
453	84	0	0	103	103	103	11	93	118	0	103	0	0	6045	5954	52573	47557	0	45	3	13	37	1	0	0	4	53	55	0	0	0	0	0	0	0	0	0	0	0	0	0	0	0	0	0	0	45	3	13
454	160	0	0	234	234	234	13	214	465	0	234	0	0	9763	9537	52869	43843	0	117	3	17	81	1	0	2	13	129	131	0	0	0	0	0	0	0	0	0	0	0	0	0	0	0	0	0	0	117	3	17
455	365	0	5	1718	1723	1719	48	1091	3755	0	1710	0	0	10540	8862	53484	43042	0	850	15	195	581	2	1	18	57	0	0	0	0	0	0	0	0	0	0	0	0	0	0	0	0	0	0	0	0	850	15	195
456	186	0	0	267	267	267	13	219	455	0	267	0	0	9136	8884	52794	44463	0	120	5	28	94	1	0	4	15	155	157	0	0	0	0	0	0	0	0	0	0	0	0	0	0	0	0	0	0	120	5	28
457	159	0	0	145	145	145	8	115	241	0	145	0	0	7832	7694	52679	45775	0	69	4	14	49	1	0	0	8	128	130	0	0	0	0	0	0	0	0	0	0	0	0	0	0	0	0	0	0	69	4	14
458	83	0	0	87	87	87	8	66	133	0	87	0	0	5878	5796	52554	47731	0	40	1	10	29	1	0	2	4	52	54	0	0	0	0	0	0	0	0	0	0	0	0	0	0	0	0	0	0	40	1	10
459	129	0	0	115	115	113	8	93	166	0	113	0	0	6626	6520	52654	46981	0	50	3	12	38	1	0	3	6	98	100	0	0	0	0	0	0	0	0	0	0	0	0	0	0	0	0	0	0	50	3	12
460	93	0	0	75	75	75	7	74	133	0	75	0	0	7582	7515	112977	107248	0	33	2	11	26	1	0	0	2	62	64	0	0	0	0	0	0	0	0	0	0	0	0	0	0	0	0	0	0	33	2	11
461	151	0	0	168	168	167	9	120	268	0	167	0	0	8295	8138	81411	74606	0	78	2	19	55	1	0	2	10	120	122	0	0	0	0	0	0	0	0	0	0	0	0	0	0	0	0	0	0	78	2	19
462	83	0	0	98	98	98	8	103	173	0	98	0	0	6778	6691	52728	46825	0	46	0	14	32	1	0	0	5	52	54	0	0	0	0	0	0	0	0	0	0	0	0	0	0	0	0	0	0	46	0	14
463	275	0	0	441	441	440	10	395	833	0	440	0	0	8981	8557	52954	44617	0	221	3	48	150	2	0	3	13	244	246	0	0	0	0	0	0	0	0	0	0	0	0	0	0	0	0	0	0	221	3	48
464	125	0	0	135	135	135	10	111	217	0	135	0	0	8697	8572	52770	44907	0	63	0	17	43	1	0	4	7	94	96	0	0	0	0	0	0	0	0	0	0	0	0	0	0	0	0	0	0	63	0	17
465	72	0	0	63	63	63	5	81	121	0	63	0	0	8235	8180	52458	45371	0	33	0	7	18	1	0	1	3	41	43	0	0	0	0	0	0	0	0	0	0	0	0	0	0	0	0	0	0	33	0	7
466	99	0	0	146	146	146	9	108	262	0	146	0	0	7817	7683	52582	45785	0	67	0	16	50	1	0	3	9	68	70	0	0	0	0	0	0	0	0	0	0	0	0	0	0	0	0	0	0	67	0	16
467	73	0	0	80	80	80	6	64	132	0	80	0	0	6867	6794	80901	76037	0	37	1	7	25	1	0	1	8	42	44	0	0	0	0	0	0	0	0	0	0	0	0	0	0	0	0	0	0	37	1	7
468	220	0	0	843	843	841	35	634	1834	0	841	0	0	9108	8291	53423	44482	0	421	9	73	301	1	0	5	31	189	191	0	0	0	0	0	0	0	0	0	0	0	0	0	0	0	0	0	0	421	9	73
469	239	0	0	419	419	418	15	326	826	0	418	0	0	7378	6975	52995	46221	0	190	3	57	149	1	0	2	16	208	210	0	0	0	0	0	0	0	0	0	0	0	0	0	0	0	0	0	0	190	3	57
470	103	0	0	105	105	105	7	78	189	0	105	0	0	7150	7054	52553	46455	0	49	1	13	33	1	0	1	7	72	74	0	0	0	0	0	0	0	0	0	0	0	0	0	0	0	0	0	0	49	1	13
471	82	0	0	82	82	82	4	56	163	0	82	0	0	6631	6558	52447	46974	0	43	1	8	24	1	0	0	5	51	53	0	0	0	0	0	0	0	0	0	0	0	0	0	0	0	0	0	0	43	1	8
472	108	0	0	163	163	163	7	148	297	0	163	0	0	6019	5864	52865	47587	0	82	0	16	53	1	0	2	9	77	79	0	0	0	0	0	0	0	0	0	0	0	0	0	0	0	0	0	0	82	0	16
473	257	0	0	386	386	384	19	328	731	0	384	0	0	7802	7442	53304	45788	0	181	9	47	128	1	0	4	14	226	228	0	0	0	0	0	0	0	0	0	0	0	0	0	0	0	0	0	0	181	9	47
474	91	0	0	127	127	127	7	117	252	0	127	0	0	5948	5827	52855	47660	0	64	2	12	41	1	0	1	6	60	62	0	0	0	0	0	0	0	0	0	0	0	0	0	0	0	0	0	0	64	2	12
475	331	0	0	213	213	213	6	166	415	0	213	0	0	7908	7704	52935	45697	0	96	2	29	71	1	0	1	13	300	302	0	0	0	0	0	0	0	0	0	0	0	0	0	0	0	0	0	0	96	2	29
476	325	0	0	1910	1910	1910	43	1247	4401	0	1910	0	0	9942	8103	53437	43601	0	975	19	188	646	1	0	12	69	294	296	0	0	0	0	0	0	0	0	0	0	0	0	0	0	0	0	0	0	975	19	188
477	143	0	0	130	130	129	6	144	206	0	129	0	0	5967	5846	52752	47639	0	60	0	15	49	1	0	0	4	112	114	0	0	0	0	0	0	0	0	0	0	0	0	0	0	0	0	0	0	60	0	15
478	170	0	0	174	174	174	12	148	358	0	174	0	0	8642	8475	52617	44965	0	90	2	18	48	1	0	5	10	139	141	0	0	0	0	0	0	0	0	0	0	0	0	0	0	0	0	0	0	90	2	18
479	85	0	0	88	88	88	6	79	164	0	88	0	0	6638	6560	52543	46966	0	47	1	8	25	1	0	1	5	54	56	0	0	0	0	0	0	0	0	0	0	0	0	0	0	0	0	0	0	47	1	8
480	76	0	0	66	66	66	7	63	101	0	66	0	0	5957	5897	52531	47651	0	31	0	6	23	1	0	1	4	44	47	0	0	0	0	0	0	0	0	0	0	0	0	0	0	0	0	0	0	31	0	6
481	80	0	0	87	87	87	5	73	133	0	87	0	0	6696	6620	52453	46907	0	38	0	8	34	1	0	0	6	49	51	0	0	0	0	0	0	0	0	0	0	0	0	0	0	0	0	0	0	38	0	8
482	94	0	0	104	104	104	6	92	218	0	104	0	0	7897	7803	52613	45707	0	53	1	9	34	1	0	1	5	63	65	0	0	0	0	0	0	0	0	0	0	0	0	0	0	0	0	0	0	53	1	9
483	102	0	0	130	130	130	8	130	257	0	130	0	0	13060	12943	52569	40541	0	59	2	16	41	1	0	2	9	71	73	0	0	0	0	0	0	0	0	0	0	0	0	0	0	0	0	0	0	59	2	16
484	127	0	0	93	93	93	6	89	138	0	93	0	0	8608	8524	52648	44997	0	45	1	10	32	1	0	0	4	96	98	0	0	0	0	0	0	0	0	0	0	0	0	0	0	0	0	0	0	45	1	10
485	86	0	0	125	125	125	5	107	192	0	125	0	0	7308	7190	52652	46299	0	65	1	11	36	1	0	2	9	55	57	0	0	0	0	0	0	0	0	0	0	0	0	0	0	0	0	0	0	65	1	11
486	131	0	0	123	123	123	6	107	221	0	123	0	0	6754	6643	52716	46848	0	56	2	19	40	1	0	3	2	100	102	0	0	0	0	0	0	0	0	0	0	0	0	0	0	0	0	0	0	56	2	19
487	90	0	0	121	121	121	8	124	195	0	121	0	0	5942	5829	52577	47664	0	59	2	8	45	1	0	2	4	59	61	0	0	0	0	0	0	0	0	0	0	0	0	0	0	0	0	0	0	59	2	8
488	86	0	0	107	107	107	5	92	180	0	107	0	0	6683	6587	52493	46920	0	47	1	12	39	1	0	2	5	55	57	0	0	0	0	0	0	0	0	0	0	0	0	0	0	0	0	0	0	47	1	12
489	144	0	0	196	196	196	14	154	278	0	196	0	0	7221	7038	52883	46380	0	92	4	20	68	1	0	1	10	113	115	0	0	0	0	0	0	0	0	0	0	0	0	0	0	0	0	0	0	92	4	20
490	81	0	0	122	122	122	8	113	185	0	122	0	0	13307	13198	78760	69591	0	56	1	16	42	1	0	1	5	50	52	0	0	0	0	0	0	0	0	0	0	0	0	0	0	0	0	0	0	56	1	16
491	149	0	0	246	246	245	16	215	364	0	245	0	0	7943	7706	53260	45663	0	124	2	31	78	1	0	2	7	118	120	0	0	0	0	0	0	0	0	0	0	0	0	0	0	0	0	0	0	124	2	31
492	167	0	0	250	250	250	15	228	495	0	250	0	0	8030	7789	52920	45575	0	114	3	24	94	1	0	0	14	137	134	0	0	0	0	0	0	0	0	0	0	0	0	0	0	0	0	0	0	114	3	24
493	297	0	0	353	353	353	11	300	687	0	353	0	0	6421	6083	53002	47178	0	163	3	41	125	1	0	8	12	266	268	0	0	0	0	0	0	0	0	0	0	0	0	0	0	0	0	0	0	163	3	41
494	155	0	0	207	207	206	12	162	357	0	206	0	0	6888	6701	52834	46707	0	95	4	20	69	2	0	2	14	124	126	0	0	0	0	0	0	0	0	0	0	0	0	0	0	0	0	0	0	95	4	20
495	201	0	0	273	273	273	22	218	514	0	273	0	0	8457	8196	80780	74442	0	136	2	31	96	1	0	1	6	170	172	0	0	0	0	0	0	0	0	0	0	0	0	0	0	0	0	0	0	136	2	31
496	118	0	0	126	126	126	6	112	182	0	126	0	0	5993	5872	52701	47616	0	55	2	10	52	1	0	0	6	87	89	0	0	0	0	0	0	0	0	0	0	0	0	0	0	0	0	0	0	55	2	10
497	79	0	0	120	120	120	7	88	224	0	120	0	0	8682	8572	52672	44922	0	59	1	13	34	1	0	2	10	48	50	0	0	0	0	0	0	0	0	0	0	0	0	0	0	0	0	0	0	59	1	13
498	113	0	0	72	72	71	7	65	122	0	71	0	0	7881	7818	52579	45725	0	26	0	8	33	1	0	0	3	82	84	0	0	0	0	0	0	0	0	0	0	0	0	0	0	0	0	0	0	26	0	8
499	113	0	0	121	121	121	6	112	175	0	121	0	0	6599	6485	52653	47008	0	51	2	13	47	1	0	0	7	82	84	0	0	0	0	0	0	0	0	0	0	0	0	0	0	0	0	0	0	51	2	13
500	84	0	0	94	94	94	6	83	135	0	94	0	0	8665	8582	52466	44938	0	43	1	8	35	1	0	1	5	53	55	0	0	0	0	0	0	0	0	0	0	0	0	0	0	0	0	0	0	43	1	8
501	152	0	0	152	152	152	7	161	257	0	152	0	0	8625	8481	52811	44981	0	63	4	12	68	1	0	0	4	121	123	0	0	0	0	0	0	0	0	0	0	0	0	0	0	0	0	0	0	63	4	12
502	79	0	0	85	85	83	7	70	135	0	83	0	0	7932	7856	52477	45675	0	46	0	6	23	1	0	0	7	49	51	0	0	0	0	0	0	0	0	0	0	0	0	0	0	0	0	0	0	46	0	6
503	86	0	0	81	81	80	6	69	141	0	80	0	0	6608	6536	52506	46998	0	36	1	6	28	1	0	1	7	55	57	0	0	0	0	0	0	0	0	0	0	0	0	0	0	0	0	0	0	36	1	6
504	131	0	0	155	155	155	7	147	277	0	155	0	0	8688	8545	52543	44914	0	80	2	15	49	1	0	1	7	100	102	0	0	0	0	0	0	0	0	0	0	0	0	0	0	0	0	0	0	80	2	15
505	104	0	0	109	109	109	10	94	215	0	109	0	0	8326	8235	52793	45270	0	49	0	19	33	1	0	1	6	72	75	0	0	0	0	0	0	0	0	0	0	0	0	0	0	0	0	0	0	49	0	19
506	160	0	0	234	234	233	15	177	386	0	233	0	0	6206	5990	52915	47391	0	100	5	33	83	2	0	2	8	129	131	0	0	0	0	0	0	0	0	0	0	0	0	0	0	0	0	0	0	100	5	33
507	125	0	0	134	134	131	8	101	248	0	131	0	0	8691	8572	52799	44911	0	64	2	20	36	1	0	4	4	94	96	0	0	0	0	0	0	0	0	0	0	0	0	0	0	0	0	0	0	64	2	20
508	191	0	0	194	194	194	13	174	287	0	194	0	0	8736	8555	52944	44865	0	91	3	27	63	1	0	3	6	159	162	0	0	0	0	0	0	0	0	0	0	0	0	0	0	0	0	0	0	91	3	27
509	111	0	0	105	105	105	5	96	147	0	105	0	0	8669	8573	52707	44936	0	52	1	12	32	1	0	1	6	81	79	0	0	0	0	0	0	0	0	0	0	0	0	0	0	0	0	0	0	52	1	12
510	274	0	0	344	344	341	17	272	643	0	341	0	0	6457	6123	52895	47150	0	193	1	21	111	1	0	1	13	243	245	0	0	0	0	0	0	0	0	0	0	0	0	0	0	0	0	0	0	193	1	21
511	90	0	0	106	106	105	5	104	174	0	105	0	0	6616	6519	52617	46990	0	51	2	10	33	1	0	2	6	59	61	0	0	0	0	0	0	0	0	0	0	0	0	0	0	0	0	0	0	51	2	10
512	150	0	0	138	138	138	5	127	192	0	138	0	0	6023	5892	52532	47584	0	78	0	11	44	1	0	1	3	119	121	0	0	0	0	0	0	0	0	0	0	0	0	0	0	0	0	0	0	78	0	11
513	101	0	0	117	117	117	9	85	167	0	117	0	0	8589	8478	52775	45019	0	59	1	15	34	1	0	3	4	70	72	0	0	0	0	0	0	0	0	0	0	0	0	0	0	0	0	0	0	59	1	15
514	158	0	0	128	128	127	14	124	171	0	127	0	0	7740	7625	52639	45862	0	60	2	11	45	1	0	0	8	127	129	0	0	0	0	0	0	0	0	0	0	0	0	0	0	0	0	0	0	60	2	11
515	102	0	0	132	132	132	7	111	210	0	132	0	0	5968	5845	52598	47637	0	69	2	9	42	1	0	0	9	70	73	0	0	0	0	0	0	0	0	0	0	0	0	0	0	0	0	0	0	69	2	9
516	136	0	0	176	176	176	7	159	286	0	176	0	0	7962	7795	53121	45643	0	78	0	23	67	1	0	0	7	105	107	0	0	0	0	0	0	0	0	0	0	0	0	0	0	0	0	0	0	78	0	23
517	214	0	0	320	320	320	8	274	543	0	320	0	0	8132	7827	53070	45467	0	158	4	35	109	1	0	2	11	182	185	0	0	0	0	0	0	0	0	0	0	0	0	0	0	0	0	0	0	158	4	35
518	114	0	0	212	212	211	12	170	406	0	211	0	0	8790	8597	52955	44806	0	95	3	29	69	1	0	2	12	83	85	0	0	0	0	0	0	0	0	0	0	0	0	0	0	0	0	0	0	95	3	29
519	112	0	0	121	121	120	8	83	187	0	120	0	0	7382	7271	52570	46223	0	65	2	12	34	2	0	0	5	81	83	0	0	0	0	0	0	0	0	0	0	0	0	0	0	0	0	0	0	65	2	12
520	100	0	0	123	123	123	11	101	201	0	123	0	0	6045	5934	52688	47557	0	62	1	15	40	1	0	0	4	70	69	0	0	0	0	0	0	0	0	0	0	0	0	0	0	0	0	0	0	62	1	15
521	108	0	0	98	98	97	8	83	154	0	97	0	0	7862	7772	52680	45745	0	52	1	8	30	1	0	1	4	77	79	0	0	0	0	0	0	0	0	0	0	0	0	0	0	0	0	0	0	52	1	8
522	98	0	0	126	126	126	9	107	194	0	126	0	0	8323	8209	52924	45279	0	61	4	12	39	1	0	1	8	67	69	0	0	0	0	0	0	0	0	0	0	0	0	0	0	0	0	0	0	61	4	12
523	101	0	0	126	126	125	18	97	177	0	125	0	0	9007	8897	52927	44592	0	62	3	15	41	1	0	2	1	70	72	0	0	0	0	0	0	0	0	0	0	0	0	0	0	0	0	0	0	62	3	15
524	132	0	0	129	129	128	6	100	210	0	128	0	0	7876	7756	52769	45730	0	64	2	15	41	1	0	0	5	101	103	0	0	0	0	0	0	0	0	0	0	0	0	0	0	0	0	0	0	64	2	15
525	147	0	0	85	85	85	3	79	85	0	85	0	0	5875	5795	52586	47734	0	38	1	9	30	1	0	2	4	116	118	0	0	0	0	0	0	0	0	0	0	0	0	0	0	0	0	0	0	38	1	9
526	148	0	0	108	108	107	9	91	127	0	107	0	0	6636	6539	52561	46968	0	52	1	10	38	1	0	0	5	117	119	0	0	0	0	0	0	0	0	0	0	0	0	0	0	0	0	0	0	52	1	10
527	145	0	0	247	247	247	11	213	519	0	247	0	0	8600	8366	52744	45001	0	119	3	29	80	1	0	3	12	114	116	0	0	0	0	0	0	0	0	0	0	0	0	0	0	0	0	0	0	119	3	29
528	104	0	0	139	139	138	8	112	233	0	138	0	0	6674	6546	52817	46930	0	67	2	12	47	1	0	1	8	73	75	0	0	0	0	0	0	0	0	0	0	0	0	0	0	0	0	0	0	67	2	12
529	80	0	0	87	87	86	4	69	155	0	86	0	0	7629	7551	52505	45977	0	45	1	10	24	1	0	0	5	49	51	0	0	0	0	0	0	0	0	0	0	0	0	0	0	0	0	0	0	45	1	10
530	129	0	0	160	160	160	12	130	237	0	160	0	0	7228	7082	52864	46372	0	75	0	21	53	1	0	2	8	98	100	0	0	0	0	0	0	0	0	0	0	0	0	0	0	0	0	0	0	75	0	21
531	133	0	0	126	126	126	10	101	208	0	126	0	0	7273	7154	52683	46334	0	63	1	16	39	1	0	1	5	102	104	0	0	0	0	0	0	0	0	0	0	0	0	0	0	0	0	0	0	63	1	16
532	83	0	0	97	97	97	9	76	159	0	97	0	0	6790	6702	52561	46815	0	59	1	10	22	1	0	0	4	52	54	0	0	0	0	0	0	0	0	0	0	0	0	0	0	0	0	0	0	59	1	10
533	365	3	14	763	780	770	37	578	1442	0	747	0	0	6375	5663	53347	47204	0	405	4	68	260	1	0	6	26	0	0	0	0	0	0	0	0	0	0	0	0	0	0	0	0	0	0	0	0	411	4	68
534	148	0	0	278	278	277	14	227	541	0	277	0	0	8740	8476	52898	44861	0	127	3	36	93	1	0	2	15	117	119	0	0	0	0	0	0	0	0	0	0	0	0	0	0	0	0	0	0	127	3	36
535	160	0	0	134	134	134	6	117	246	0	134	0	0	6616	6490	52580	46990	0	68	0	9	51	1	0	1	4	129	131	0	0	0	0	0	0	0	0	0	0	0	0	0	0	0	0	0	0	68	0	9
536	73	0	0	89	89	89	5	58	132	0	89	0	0	6721	6643	52508	46882	0	50	0	10	23	1	0	1	4	43	44	0	0	0	0	0	0	0	0	0	0	0	0	0	0	0	0	0	0	50	0	10
537	84	0	0	70	70	70	5	48	94	0	70	0	0	6606	6542	52475	47002	0	32	0	12	21	1	0	1	3	52	55	0	0	0	0	0	0	0	0	0	0	0	0	0	0	0	0	0	0	32	0	12
538	89	0	0	113	113	113	5	81	149	0	113	0	0	7934	7833	52839	45668	0	58	0	14	30	1	0	1	9	57	60	0	0	0	0	0	0	0	0	0	0	0	0	0	0	0	0	0	0	58	0	14
539	74	0	0	104	104	104	6	110	166	0	104	0	0	5975	5881	52697	47629	0	40	2	15	41	1	0	0	5	43	45	0	0	0	0	0	0	0	0	0	0	0	0	0	0	0	0	0	0	40	2	15
540	144	0	0	234	234	234	13	159	349	0	234	0	0	7151	6934	53069	46446	0	115	5	25	76	1	0	1	11	113	115	0	0	0	0	0	0	0	0	0	0	0	0	0	0	0	0	0	0	115	5	25
541	90	0	0	169	169	169	8	150	310	0	169	0	0	8585	8425	52853	45020	0	82	2	18	54	1	0	3	9	58	61	0	0	0	0	0	0	0	0	0	0	0	0	0	0	0	0	0	0	82	2	18
542	104	0	0	125	125	125	7	98	234	0	125	0	0	8583	8466	52599	45023	0	58	2	15	41	1	0	1	7	73	75	0	0	0	0	0	0	0	0	0	0	0	0	0	0	0	0	0	0	58	2	15
543	169	0	0	162	162	162	11	129	255	0	162	0	0	7984	7831	52762	45621	0	77	1	17	58	1	0	1	7	138	140	0	0	0	0	0	0	0	0	0	0	0	0	0	0	0	0	0	0	77	1	17
544	121	0	0	169	169	168	9	138	290	0	168	0	0	8558	8401	52580	45045	0	74	1	23	54	1	0	3	12	90	92	0	0	0	0	0	0	0	0	0	0	0	0	0	0	0	0	0	0	74	1	23
545	138	0	0	174	174	174	13	141	333	0	174	0	0	11499	11338	52707	42102	0	84	3	13	56	1	0	3	14	107	109	0	0	0	0	0	0	0	0	0	0	0	0	0	0	0	0	0	0	84	3	13
546	125	0	0	185	185	184	10	174	332	0	184	0	0	6836	6666	52711	46764	0	104	3	15	53	1	0	1	7	94	96	0	0	0	0	0	0	0	0	0	0	0	0	0	0	0	0	0	0	104	3	15
547	102	0	0	111	111	111	7	94	157	0	111	0	0	6606	6503	52556	47000	0	53	1	10	42	1	0	0	4	71	73	0	0	0	0	0	0	0	0	0	0	0	0	0	0	0	0	0	0	53	1	10
548	139	0	0	79	79	79	8	76	99	0	79	0	0	6976	6904	52517	46631	0	36	1	11	24	1	0	1	5	108	110	0	0	0	0	0	0	0	0	0	0	0	0	0	0	0	0	0	0	36	1	11
549	116	0	0	119	119	119	9	101	175	0	119	0	0	8887	8778	52610	44717	0	55	1	15	36	1	0	3	8	85	87	0	0	0	0	0	0	0	0	0	0	0	0	0	0	0	0	0	0	55	1	15
550	70	0	0	89	89	89	6	62	127	0	89	0	0	8211	8133	52486	45392	0	43	1	10	27	1	0	2	5	38	41	0	0	0	0	0	0	0	0	0	0	0	0	0	0	0	0	0	0	43	1	10
551	148	0	0	170	170	169	9	153	306	0	169	0	0	8479	8321	52725	45124	0	68	3	24	62	1	0	4	7	118	119	0	0	0	0	0	0	0	0	0	0	0	0	0	0	0	0	0	0	68	3	24
552	113	0	0	115	115	115	4	89	197	0	115	0	0	9965	9859	52502	43640	0	59	0	16	33	1	0	0	6	81	84	0	0	0	0	0	0	0	0	0	0	0	0	0	0	0	0	0	0	59	0	16
553	97	0	0	124	124	123	15	99	162	0	123	0	0	8030	7919	52982	45572	0	56	0	19	40	1	0	0	7	65	68	0	0	0	0	0	0	0	0	0	0	0	0	0	0	0	0	0	0	56	0	19
554	105	0	0	197	197	197	9	164	406	0	197	0	0	6755	6572	52886	46845	0	96	3	27	57	1	0	4	9	74	76	0	0	0	0	0	0	0	0	0	0	0	0	0	0	0	0	0	0	96	3	27
555	96	0	0	66	66	66	8	63	102	0	66	0	0	6581	6523	52402	47025	0	30	0	7	21	1	0	1	6	64	67	0	0	0	0	0	0	0	0	0	0	0	0	0	0	0	0	0	0	30	0	7
556	77	0	0	59	59	59	8	53	75	0	59	0	0	5914	5861	52501	47694	0	27	0	7	19	1	0	2	3	46	48	0	0	0	0	0	0	0	0	0	0	0	0	0	0	0	0	0	0	27	0	7
557	188	0	0	199	199	199	7	165	400	0	199	0	0	8033	7842	52716	45573	0	93	1	20	69	1	0	2	13	157	159	0	0	0	0	0	0	0	0	0	0	0	0	0	0	0	0	0	0	93	1	20
558	147	0	0	107	107	107	11	112	142	0	107	0	0	9358	9261	52626	44246	0	46	2	12	37	1	0	2	7	116	118	0	0	0	0	0	0	0	0	0	0	0	0	0	0	0	0	0	0	46	2	12
559	77	0	0	91	91	91	5	73	165	0	91	0	0	6266	6183	52572	47340	0	44	1	7	32	1	0	1	5	46	48	0	0	0	0	0	0	0	0	0	0	0	0	0	0	0	0	0	0	44	1	7
560	85	0	0	98	98	98	5	70	182	0	98	0	0	7119	7031	52519	46485	0	48	3	10	27	1	0	3	6	54	56	0	0	0	0	0	0	0	0	0	0	0	0	0	0	0	0	0	0	48	3	10
561	73	0	0	68	68	67	6	54	117	0	67	0	0	5979	5918	52528	47629	0	34	1	7	20	1	0	2	2	42	44	0	0	0	0	0	0	0	0	0	0	0	0	0	0	0	0	0	0	34	1	7
562	88	0	0	98	98	98	8	59	159	0	98	0	0	6976	6889	52567	46627	0	44	2	15	28	1	0	2	6	57	59	0	0	0	0	0	0	0	0	0	0	0	0	0	0	0	0	0	0	44	2	15
563	142	0	0	198	198	198	6	190	413	0	198	0	0	8762	8576	53066	44840	0	95	3	22	70	1	0	1	6	111	113	0	0	0	0	0	0	0	0	0	0	0	0	0	0	0	0	0	0	95	3	22
564	89	0	0	83	83	83	6	56	148	0	83	0	0	7862	7785	52541	45746	0	41	1	12	23	1	0	0	5	58	60	0	0	0	0	0	0	0	0	0	0	0	0	0	0	0	0	0	0	41	1	12
565	173	0	0	207	207	206	22	172	366	0	206	0	0	9477	9290	52724	44118	0	96	1	35	66	1	0	1	6	142	144	0	0	0	0	0	0	0	0	0	0	0	0	0	0	0	0	0	0	96	1	35
566	61	0	0	65	65	64	9	56	78	0	64	0	0	5886	5827	52394	47723	0	28	0	12	21	1	0	0	2	30	32	0	0	0	0	0	0	0	0	0	0	0	0	0	0	0	0	0	0	28	0	12
567	84	0	0	120	120	120	8	85	218	0	120	0	0	7859	7744	52607	45750	0	58	0	10	40	1	0	1	10	54	55	0	0	0	0	0	0	0	0	0	0	0	0	0	0	0	0	0	0	58	0	10
568	108	0	0	191	191	189	11	168	310	0	189	0	0	6962	6784	52866	46641	0	82	3	25	65	2	0	3	9	77	79	0	0	0	0	0	0	0	0	0	0	0	0	0	0	0	0	0	0	82	3	25
569	99	0	0	76	76	76	6	66	128	0	76	0	0	8581	8515	52432	45023	0	38	0	8	24	1	0	0	5	67	70	0	0	0	0	0	0	0	0	0	0	0	0	0	0	0	0	0	0	38	0	8
570	108	0	0	91	91	91	9	85	148	0	91	0	0	6264	6183	52636	47340	0	42	1	13	30	1	0	0	4	76	79	0	0	0	0	0	0	0	0	0	0	0	0	0	0	0	0	0	0	42	1	13
571	115	0	0	206	206	206	10	182	420	0	206	0	0	10742	10548	52837	42860	0	101	3	20	75	1	0	1	5	84	86	0	0	0	0	0	0	0	0	0	0	0	0	0	0	0	0	0	0	101	3	20
572	81	0	0	101	101	101	8	70	131	0	101	0	0	7892	7799	52559	45714	0	53	2	12	31	1	0	0	2	50	52	0	0	0	0	0	0	0	0	0	0	0	0	0	0	0	0	0	0	53	2	12
573	77	0	0	72	72	72	6	50	95	0	72	0	0	8595	8532	52551	45010	0	39	1	9	19	1	0	0	3	46	48	0	0	0	0	0	0	0	0	0	0	0	0	0	0	0	0	0	0	39	1	9
574	168	0	0	164	164	164	7	147	301	0	164	0	0	8007	7856	52742	45594	0	77	4	21	50	1	0	2	9	137	139	0	0	0	0	0	0	0	0	0	0	0	0	0	0	0	0	0	0	77	4	21
575	90	0	0	76	76	76	6	57	109	0	76	0	0	6256	6187	52501	47351	0	37	2	8	20	1	0	1	7	59	61	0	0	0	0	0	0	0	0	0	0	0	0	0	0	0	0	0	0	37	2	8
576	83	0	0	100	100	100	5	82	142	0	100	0	0	8714	8623	52597	44891	0	49	3	9	31	1	0	0	7	52	54	0	0	0	0	0	0	0	0	0	0	0	0	0	0	0	0	0	0	49	3	9
577	240	0	0	214	214	214	10	207	384	0	214	0	0	7915	7711	52858	45689	0	102	2	18	78	1	0	2	11	209	211	0	0	0	0	0	0	0	0	0	0	0	0	0	0	0	0	0	0	102	2	18
578	203	0	0	624	624	623	22	497	1387	0	623	0	0	9028	8424	53096	44567	0	304	6	69	225	1	0	1	17	172	174	0	0	0	0	0	0	0	0	0	0	0	0	0	0	0	0	0	0	304	6	69
579	104	0	0	106	106	106	4	64	147	0	106	0	0	6633	6535	52648	46973	0	52	1	10	37	1	0	0	5	73	75	0	0	0	0	0	0	0	0	0	0	0	0	0	0	0	0	0	0	52	1	10
580	161	0	0	154	154	153	7	136	293	0	153	0	0	5902	5757	52631	47704	0	72	1	14	55	1	0	1	9	130	132	0	0	0	0	0	0	0	0	0	0	0	0	0	0	0	0	0	0	72	1	14
581	79	0	0	91	91	91	7	83	148	0	91	0	0	7860	7775	52453	45748	0	44	1	7	34	1	0	0	4	48	50	0	0	0	0	0	0	0	0	0	0	0	0	0	0	0	0	0	0	44	1	7
582	68	0	0	70	70	70	5	58	98	0	70	0	0	6641	6578	52471	46966	0	29	0	9	23	1	0	2	6	38	39	0	0	0	0	0	0	0	0	0	0	0	0	0	0	0	0	0	0	29	0	9
583	87	0	0	91	91	91	7	74	142	0	91	0	0	5929	5844	52523	47679	0	46	1	10	28	1	0	0	5	56	58	0	0	0	0	0	0	0	0	0	0	0	0	0	0	0	0	0	0	46	1	10
584	196	0	0	416	416	415	18	381	823	0	415	0	0	8372	7979	53237	45220	0	196	5	38	159	1	0	2	14	164	167	0	0	0	0	0	0	0	0	0	0	0	0	0	0	0	0	0	0	196	5	38
585	111	0	0	127	127	127	7	105	240	0	127	0	0	8599	8480	52665	45007	0	57	3	13	41	1	0	3	9	80	82	0	0	0	0	0	0	0	0	0	0	0	0	0	0	0	0	0	0	57	3	13
586	115	0	0	106	106	106	8	98	182	0	106	0	0	6678	6583	52565	46925	0	46	0	10	41	1	0	2	6	84	86	0	0	0	0	0	0	0	0	0	0	0	0	0	0	0	0	0	0	46	0	10
587	356	0	0	197	197	197	7	175	281	0	197	0	0	6739	6551	52715	46866	0	92	1	17	76	1	0	2	8	325	327	0	0	0	0	0	0	0	0	0	0	0	0	0	0	0	0	0	0	92	1	17
588	91	0	0	112	112	112	9	80	192	0	112	0	0	7424	7324	52544	46178	0	62	0	11	29	1	0	1	8	60	62	0	0	0	0	0	0	0	0	0	0	0	0	0	0	0	0	0	0	62	0	11
589	89	0	0	90	90	90	6	69	157	0	90	0	0	8616	8535	52560	44989	0	44	1	12	25	1	0	1	6	57	60	0	0	0	0	0	0	0	0	0	0	0	0	0	0	0	0	0	0	44	1	12
590	166	0	0	266	266	264	16	213	439	0	264	0	0	8507	8260	52937	45090	0	138	8	31	76	1	0	1	9	135	137	0	0	0	0	0	0	0	0	0	0	0	0	0	0	0	0	0	0	138	8	31
591	88	0	0	117	117	117	8	112	159	0	117	0	0	7862	7752	52621	45745	0	52	2	10	47	1	0	2	3	57	59	0	0	0	0	0	0	0	0	0	0	0	0	0	0	0	0	0	0	52	2	10
592	154	0	0	249	249	249	7	190	418	0	249	0	0	8668	8427	52932	44938	0	138	2	23	74	1	0	2	9	123	125	0	0	0	0	0	0	0	0	0	0	0	0	0	0	0	0	0	0	138	2	23
593	95	0	0	118	118	118	8	108	161	0	118	0	0	6193	6087	52671	47409	0	55	1	12	41	1	0	3	5	64	66	0	0	0	0	0	0	0	0	0	0	0	0	0	0	0	0	0	0	55	1	12
594	125	0	0	128	128	128	10	117	233	0	128	0	0	7945	7826	52712	45660	0	58	1	18	40	1	0	2	8	94	96	0	0	0	0	0	0	0	0	0	0	0	0	0	0	0	0	0	0	58	1	18
595	98	0	0	102	102	102	6	105	184	0	102	0	0	8582	8490	52541	45022	0	51	0	9	34	1	0	0	7	67	69	0	0	0	0	0	0	0	0	0	0	0	0	0	0	0	0	0	0	51	0	9
596	178	0	0	141	141	140	10	118	183	0	140	0	0	5979	5847	52650	47627	0	67	2	17	49	1	0	0	4	146	149	0	0	0	0	0	0	0	0	0	0	0	0	0	0	0	0	0	0	67	2	17
597	70	0	0	66	66	66	6	44	56	0	66	0	0	5882	5820	52435	47728	0	36	1	4	18	1	0	0	6	39	41	0	0	0	0	0	0	0	0	0	0	0	0	0	0	0	0	0	0	36	1	4
598	151	0	0	155	155	154	7	137	225	0	154	0	0	9264	9121	52726	44339	0	69	2	17	55	1	0	0	10	120	122	0	0	0	0	0	0	0	0	0	0	0	0	0	0	0	0	0	0	69	2	17
599	132	0	0	115	115	115	6	86	138	0	115	0	0	5975	5869	52617	47630	0	66	0	14	31	1	0	0	3	101	103	0	0	0	0	0	0	0	0	0	0	0	0	0	0	0	0	0	0	66	0	14
600	167	0	0	307	307	307	15	251	646	0	307	0	0	8322	8033	52800	45274	0	166	2	25	98	2	0	2	12	136	138	0	0	0	0	0	0	0	0	0	0	0	0	0	0	0	0	0	0	166	2	25
601	157	0	0	154	154	154	8	135	256	0	154	0	0	7358	7213	52889	46247	0	64	4	18	54	1	0	2	11	125	128	0	0	0	0	0	0	0	0	0	0	0	0	0	0	0	0	0	0	64	4	18
602	116	0	0	102	102	102	6	78	160	0	102	0	0	10160	10068	113279	104668	0	48	1	13	30	1	0	2	7	84	87	0	0	0	0	0	0	0	0	0	0	0	0	0	0	0	0	0	0	48	1	13
603	153	0	0	139	139	139	5	142	256	0	139	0	0	6652	6521	52575	46954	0	61	1	13	56	1	0	0	7	122	124	0	0	0	0	0	0	0	0	0	0	0	0	0	0	0	0	0	0	61	1	13
604	308	0	0	348	348	348	10	320	625	0	348	0	0	7227	6891	52776	46375	0	163	2	34	130	2	0	5	12	278	279	0	0	0	0	0	0	0	0	0	0	0	0	0	0	0	0	0	0	163	2	34
605	104	0	0	153	153	153	9	120	262	0	153	0	0	8647	8501	52689	44960	0	73	3	14	48	1	0	1	13	73	75	0	0	0	0	0	0	0	0	0	0	0	0	0	0	0	0	0	0	73	3	14
606	80	0	0	69	69	69	5	49	134	0	69	0	0	5884	5819	52452	47726	0	35	0	7	22	1	0	0	4	49	51	0	0	0	0	0	0	0	0	0	0	0	0	0	0	0	0	0	0	35	0	7
607	71	0	0	85	85	85	11	67	124	0	85	0	0	6600	6522	52486	47007	0	40	0	9	30	1	0	1	4	40	42	0	0	0	0	0	0	0	0	0	0	0	0	0	0	0	0	0	0	40	0	9
608	147	0	0	108	108	108	7	106	138	0	108	0	0	7680	7581	52547	45925	0	56	1	9	37	1	0	0	4	116	118	0	0	0	0	0	0	0	0	0	0	0	0	0	0	0	0	0	0	56	1	9
609	124	0	0	99	99	99	9	76	144	0	99	0	0	9772	9682	52525	43833	0	50	0	8	31	1	0	2	7	93	95	0	0	0	0	0	0	0	0	0	0	0	0	0	0	0	0	0	0	50	0	8
610	196	0	0	151	151	151	9	140	193	0	151	0	0	6609	6465	52693	46998	0	65	1	15	63	1	0	0	6	165	167	0	0	0	0	0	0	0	0	0	0	0	0	0	0	0	0	0	0	65	1	15
611	176	0	0	238	238	238	11	220	479	0	238	0	0	6225	6000	52791	47376	0	111	4	24	92	1	0	1	5	145	147	0	0	0	0	0	0	0	0	0	0	0	0	0	0	0	0	0	0	111	4	24
612	133	0	0	117	117	117	7	108	175	0	117	0	0	5939	5833	52651	47664	0	51	4	14	42	1	0	0	5	101	104	0	0	0	0	0	0	0	0	0	0	0	0	0	0	0	0	0	0	51	4	14
613	88	0	0	77	77	77	5	48	137	0	77	0	0	6668	6601	52789	46936	0	41	0	9	21	1	0	1	4	56	59	0	0	0	0	0	0	0	0	0	0	0	0	0	0	0	0	0	0	41	0	9
614	235	0	0	364	364	363	20	323	606	0	363	0	0	9884	9540	81144	73008	0	145	2	52	136	1	1	10	16	205	204	0	0	0	0	0	0	0	0	0	0	0	0	0	0	0	0	0	0	145	2	52
615	87	0	0	96	96	96	8	79	120	0	96	0	0	5900	5812	52548	47706	0	50	1	7	32	1	0	1	4	56	58	0	0	0	0	0	0	0	0	0	0	0	0	0	0	0	0	0	0	50	1	7
616	174	0	0	303	303	303	16	242	579	0	303	0	0	8215	7932	53004	45379	0	161	2	30	98	1	0	1	10	143	145	0	0	0	0	0	0	0	0	0	0	0	0	0	0	0	0	0	0	161	2	30
617	104	0	0	170	170	170	8	127	314	0	170	0	0	8548	8392	52855	45052	0	81	2	27	49	1	0	2	8	73	75	0	0	0	0	0	0	0	0	0	0	0	0	0	0	0	0	0	0	81	2	27
618	132	0	0	117	117	117	12	77	184	0	117	0	0	6607	6496	52953	47001	0	55	2	15	39	1	0	0	5	101	103	0	0	0	0	0	0	0	0	0	0	0	0	0	0	0	0	0	0	55	2	15
619	138	0	0	112	112	111	8	105	209	0	111	0	0	8598	8495	52546	45008	0	52	3	10	36	1	0	0	9	106	109	0	0	0	0	0	0	0	0	0	0	0	0	0	0	0	0	0	0	52	3	10
620	166	0	0	143	143	143	11	114	209	0	143	0	0	6868	6738	52823	46733	0	66	1	15	46	1	0	3	11	135	137	0	0	0	0	0	0	0	0	0	0	0	0	0	0	0	0	0	0	66	1	15
621	178	0	0	92	92	92	5	82	126	0	92	0	0	5878	5793	52568	47729	0	46	0	8	32	1	0	0	5	147	149	0	0	0	0	0	0	0	0	0	0	0	0	0	0	0	0	0	0	46	0	8
622	74	0	0	89	89	89	8	83	133	0	89	0	0	5879	5799	52756	47726	0	45	0	5	31	1	0	2	5	44	44	0	0	0	0	0	0	0	0	0	0	0	0	0	0	0	0	0	0	45	0	5
623	121	0	0	154	154	154	11	127	286	0	154	0	0	7918	7777	52635	45683	0	66	3	18	51	1	0	3	12	89	92	0	0	0	0	0	0	0	0	0	0	0	0	0	0	0	0	0	0	66	3	18
624	86	0	0	133	133	132	8	103	239	0	132	0	0	7778	7657	52764	45825	0	65	2	13	45	1	0	1	5	54	57	0	0	0	0	0	0	0	0	0	0	0	0	0	0	0	0	0	0	65	2	13
625	135	0	0	191	191	190	13	131	309	0	190	0	0	6768	6591	52946	46833	0	87	5	18	63	1	0	3	13	104	106	0	0	0	0	0	0	0	0	0	0	0	0	0	0	0	0	0	0	87	5	18
626	86	0	0	104	104	104	9	78	141	0	104	0	0	7867	7773	52551	45737	0	54	1	7	33	1	0	1	7	56	57	0	0	0	0	0	0	0	0	0	0	0	0	0	0	0	0	0	0	54	1	7
627	105	0	0	122	122	121	7	107	224	0	121	0	0	7673	7562	52715	45931	0	54	1	14	44	1	0	0	7	74	76	0	0	0	0	0	0	0	0	0	0	0	0	0	0	0	0	0	0	54	1	14
628	177	0	0	380	380	380	12	322	785	0	380	0	0	8763	8397	53173	44837	0	167	4	49	144	1	0	2	13	146	148	0	0	0	0	0	0	0	0	0	0	0	0	0	0	0	0	0	0	167	4	49
629	116	0	0	132	132	131	7	126	182	0	131	0	0	10968	10848	52629	42635	0	57	1	15	51	1	0	1	5	84	87	0	0	0	0	0	0	0	0	0	0	0	0	0	0	0	0	0	0	57	1	15
630	156	0	0	214	214	214	13	175	381	0	214	0	0	8311	8110	52767	45290	0	114	4	20	67	1	0	2	6	125	127	0	0	0	0	0	0	0	0	0	0	0	0	0	0	0	0	0	0	114	4	20
631	153	0	0	172	172	172	10	156	370	0	172	0	0	7718	7561	52796	45881	0	92	4	18	51	1	0	1	5	122	124	0	0	0	0	0	0	0	0	0	0	0	0	0	0	0	0	0	0	92	4	18
632	89	0	0	78	78	77	9	62	107	0	77	0	0	5882	5810	52554	47727	0	33	1	7	30	1	0	0	5	58	60	0	0	0	0	0	0	0	0	0	0	0	0	0	0	0	0	0	0	33	1	7
633	62	0	0	60	60	60	5	49	83	0	60	0	0	6592	6537	52468	47017	0	31	0	8	16	1	0	0	4	30	33	0	0	0	0	0	0	0	0	0	0	0	0	0	0	0	0	0	0	31	0	8
634	108	0	0	179	179	178	8	159	377	0	178	0	0	6877	6710	52595	46726	0	97	1	13	56	1	0	2	8	78	74	0	0	0	0	0	0	0	0	0	0	0	0	0	0	0	0	0	0	97	1	13
635	143	0	0	132	132	132	6	120	191	0	132	0	0	8596	8472	52810	45010	0	62	1	14	47	1	0	2	5	112	114	0	0	0	0	0	0	0	0	0	0	0	0	0	0	0	0	0	0	62	1	14
636	97	0	0	117	117	117	6	110	172	0	117	0	0	7925	7817	52582	45680	0	54	4	12	39	1	0	2	5	66	68	0	0	0	0	0	0	0	0	0	0	0	0	0	0	0	0	0	0	54	4	12
637	91	0	0	76	76	76	5	50	138	0	76	0	0	8587	8517	52416	45021	0	37	0	9	26	1	0	0	3	59	62	0	0	0	0	0	0	0	0	0	0	0	0	0	0	0	0	0	0	37	0	9
638	154	0	0	101	101	101	9	91	151	0	101	0	0	5929	5836	52702	47677	0	47	2	11	31	1	0	2	7	123	125	0	0	0	0	0	0	0	0	0	0	0	0	0	0	0	0	0	0	47	2	11
639	136	0	0	177	177	177	11	142	230	0	177	0	0	9795	9629	81016	73105	0	87	2	16	64	1	0	2	5	105	107	0	0	0	0	0	0	0	0	0	0	0	0	0	0	0	0	0	0	87	2	16
640	168	0	0	164	164	164	10	182	306	0	164	0	0	10825	10672	52671	42778	0	69	0	19	63	1	0	3	9	137	139	0	0	0	0	0	0	0	0	0	0	0	0	0	0	0	0	0	0	69	0	19
641	83	0	0	98	98	98	7	80	150	0	98	0	0	9452	9365	113090	105375	0	45	1	13	34	1	0	1	3	51	54	0	0	0	0	0	0	0	0	0	0	0	0	0	0	0	0	0	0	45	1	13
642	83	0	0	96	96	96	4	89	118	0	96	0	0	5898	5808	52802	47710	0	44	1	11	32	1	0	3	4	51	54	0	0	0	0	0	0	0	0	0	0	0	0	0	0	0	0	0	0	44	1	11
643	88	0	0	82	82	81	7	83	104	0	81	0	0	7860	7787	52501	45746	0	39	1	7	30	1	0	0	3	57	59	0	0	0	0	0	0	0	0	0	0	0	0	0	0	0	0	0	0	39	1	7
644	137	0	0	195	195	194	10	143	322	0	194	0	0	7607	7427	52925	45993	0	83	1	30	69	1	0	3	7	106	108	0	0	0	0	0	0	0	0	0	0	0	0	0	0	0	0	0	0	83	1	30
645	78	0	0	71	71	71	5	47	123	0	71	0	0	9516	9452	52457	44091	0	36	1	6	21	1	0	1	5	47	49	0	0	0	0	0	0	0	0	0	0	0	0	0	0	0	0	0	0	36	1	6
646	171	0	0	186	186	185	10	151	318	0	185	0	0	7027	6857	81971	75869	0	82	3	25	59	1	0	0	15	140	142	0	0	0	0	0	0	0	0	0	0	0	0	0	0	0	0	0	0	82	3	25
647	122	0	0	134	134	134	14	116	190	0	134	0	0	6156	6037	52557	47443	0	49	1	19	49	1	0	8	7	91	93	0	0	0	0	0	0	0	0	0	0	0	0	0	0	0	0	0	0	49	1	19
648	85	0	0	79	79	78	7	73	108	0	78	0	0	6219	6147	52518	47389	0	39	0	7	25	1	0	1	5	54	62	0	0	0	0	0	0	0	0	0	0	0	0	0	0	0	0	0	0	39	0	7
649	70	0	0	88	88	88	5	75	149	0	88	0	0	5907	5826	52582	47700	0	46	1	6	26	1	0	0	8	39	41	0	0	0	0	0	0	0	0	0	0	0	0	0	0	0	0	0	0	46	1	6
650	106	0	0	102	102	100	7	88	157	0	100	0	0	7947	7856	52529	45658	0	49	0	13	34	1	0	1	2	75	77	0	0	0	0	0	0	0	0	0	0	0	0	0	0	0	0	0	0	49	0	13
651	160	0	0	140	140	139	5	110	258	0	139	0	0	6667	6537	52708	46938	0	69	0	15	45	1	0	1	8	130	131	0	0	0	0	0	0	0	0	0	0	0	0	0	0	0	0	0	0	69	0	15
652	232	0	0	604	604	604	17	536	1205	0	604	0	0	8819	8224	52776	44786	0	291	2	47	238	3	0	4	19	201	203	0	0	0	0	0	0	0	0	0	0	0	0	0	0	0	0	0	0	291	2	47
653	118	0	0	154	154	153	5	108	259	0	153	0	0	9624	9483	113073	105202	0	71	3	20	50	1	0	1	7	88	88	0	0	0	0	0	0	0	0	0	0	0	0	0	0	0	0	0	0	71	3	20
654	147	0	0	138	138	137	7	116	218	0	137	0	0	8588	8458	52812	45019	0	72	1	12	43	1	0	1	7	116	118	0	0	0	0	0	0	0	0	0	0	0	0	0	0	0	0	0	0	72	1	12
655	122	0	0	130	130	130	8	128	211	0	130	0	0	8241	8120	52685	45364	0	58	4	14	46	1	0	0	7	91	93	0	0	0	0	0	0	0	0	0	0	0	0	0	0	0	0	0	0	58	4	14
656	114	0	0	153	153	153	14	100	256	0	153	0	0	8077	7939	52754	45522	0	77	3	21	41	1	0	3	7	83	85	0	0	0	0	0	0	0	0	0	0	0	0	0	0	0	0	0	0	77	3	21
657	128	0	0	188	188	188	9	177	348	0	188	0	0	8195	8017	80944	74706	0	81	3	25	64	2	0	3	10	98	99	0	0	0	0	0	0	0	0	0	0	0	0	0	0	0	0	0	0	81	3	25
658	138	0	0	160	160	159	7	120	244	0	159	0	0	7936	7788	52816	45667	0	73	1	20	59	1	0	0	5	106	109	0	0	0	0	0	0	0	0	0	0	0	0	0	0	0	0	0	0	73	1	20
659	165	0	0	146	146	145	7	133	230	0	145	0	0	9369	9233	52616	44236	0	65	4	16	49	1	0	3	7	134	136	0	0	0	0	0	0	0	0	0	0	0	0	0	0	0	0	0	0	65	4	16
660	116	0	0	121	121	121	6	90	225	0	121	0	0	6989	6879	52668	46614	0	66	3	14	31	1	0	1	5	85	87	0	0	0	0	0	0	0	0	0	0	0	0	0	0	0	0	0	0	66	3	14
661	228	0	0	662	662	661	21	457	1380	0	661	0	0	10287	9645	53401	43308	0	365	7	66	194	1	0	5	23	197	199	0	0	0	0	0	0	0	0	0	0	0	0	0	0	0	0	0	0	365	7	66
662	68	0	0	62	62	62	7	43	86	0	62	0	0	5890	5834	52430	47718	0	32	1	8	17	1	0	0	3	37	39	0	0	0	0	0	0	0	0	0	0	0	0	0	0	0	0	0	0	32	1	8
663	182	0	0	243	243	242	9	219	442	0	242	0	0	6759	6532	53313	46840	0	109	5	25	83	1	0	4	15	151	153	0	0	0	0	0	0	0	0	0	0	0	0	0	0	0	0	0	0	109	5	25
664	116	0	0	123	123	123	6	110	246	0	123	0	0	7873	7758	52872	45733	0	59	0	15	41	1	0	0	7	85	87	0	0	0	0	0	0	0	0	0	0	0	0	0	0	0	0	0	0	59	0	15
665	260	0	0	313	313	313	10	263	530	0	313	0	0	7421	7121	52812	46180	0	162	3	23	115	1	0	2	7	229	231	0	0	0	0	0	0	0	0	0	0	0	0	0	0	0	0	0	0	162	3	23
666	319	0	0	1473	1473	1472	43	945	3324	0	1472	0	0	11237	9812	53451	42330	0	738	18	151	500	1	0	13	51	288	290	0	0	0	0	0	0	0	0	0	0	0	0	0	0	0	0	0	0	738	18	151
667	117	0	0	99	99	99	6	82	159	0	99	0	0	6988	6898	52561	46617	0	44	1	10	34	1	0	1	8	87	88	0	0	0	0	0	0	0	0	0	0	0	0	0	0	0	0	0	0	44	1	10
668	161	0	0	160	160	160	7	154	285	0	160	0	0	8621	8472	52724	44982	0	76	1	16	59	1	0	1	6	130	132	0	0	0	0	0	0	0	0	0	0	0	0	0	0	0	0	0	0	76	1	16
669	131	0	0	223	223	222	8	177	388	0	222	0	0	8785	8574	52859	44818	0	105	4	23	74	1	0	4	11	100	102	0	0	0	0	0	0	0	0	0	0	0	0	0	0	0	0	0	0	105	4	23
670	156	0	0	239	239	239	18	215	421	0	239	0	0	8641	8413	52624	44962	0	101	1	26	94	1	0	2	14	124	127	0	0	0	0	0	0	0	0	0	0	0	0	0	0	0	0	0	0	101	1	26
671	141	0	0	80	80	80	7	58	130	0	80	0	0	6605	6532	52518	47002	0	41	1	10	22	1	0	0	5	110	112	0	0	0	0	0	0	0	0	0	0	0	0	0	0	0	0	0	0	41	1	10
672	138	0	0	182	182	182	14	142	365	0	182	0	0	7651	7482	52706	45950	0	86	2	26	59	1	0	0	8	107	109	0	0	0	0	0	0	0	0	0	0	0	0	0	0	0	0	0	0	86	2	26
673	74	0	0	57	57	57	5	48	72	0	57	0	0	6632	6583	52433	46974	0	29	0	6	18	1	0	0	3	43	45	0	0	0	0	0	0	0	0	0	0	0	0	0	0	0	0	0	0	29	0	6
674	208	0	0	291	291	289	17	252	479	0	289	0	0	7595	7327	53068	45998	0	144	3	35	98	1	0	0	8	178	179	0	0	0	0	0	0	0	0	0	0	0	0	0	0	0	0	0	0	144	3	35
675	127	0	0	98	98	97	7	76	142	0	97	0	0	5901	5812	52573	47705	0	47	0	9	31	1	0	2	7	96	98	0	0	0	0	0	0	0	0	0	0	0	0	0	0	0	0	0	0	47	0	9
676	151	0	0	379	379	377	16	285	769	0	377	0	0	9169	8816	52875	44421	0	190	6	45	118	1	0	2	15	120	122	0	0	0	0	0	0	0	0	0	0	0	0	0	0	0	0	0	0	190	6	45
677	72	0	0	71	71	71	5	59	100	0	71	0	0	5894	5828	52517	47715	0	38	0	8	21	1	0	1	2	41	43	0	0	0	0	0	0	0	0	0	0	0	0	0	0	0	0	0	0	38	0	8
678	201	0	0	522	522	522	12	433	1010	0	522	0	0	10168	9658	53036	43434	0	257	4	50	187	1	0	2	21	170	172	0	0	0	0	0	0	0	0	0	0	0	0	0	0	0	0	0	0	257	4	50
679	164	0	0	236	236	236	11	194	416	0	236	0	0	7633	7412	52897	45966	0	110	3	22	84	1	0	3	13	133	135	0	0	0	0	0	0	0	0	0	0	0	0	0	0	0	0	0	0	110	3	22
680	72	0	0	96	96	96	10	76	159	0	96	0	0	8633	8546	52453	44972	0	47	0	7	32	1	0	0	9	41	43	0	0	0	0	0	0	0	0	0	0	0	0	0	0	0	0	0	0	47	0	7
681	169	0	0	192	192	192	8	162	358	0	192	0	0	6728	6550	52783	46872	0	93	1	21	65	1	0	2	9	137	140	0	0	0	0	0	0	0	0	0	0	0	0	0	0	0	0	0	0	93	1	21
682	365	7	15	575	597	577	19	447	954	0	566	0	0	8255	7706	53076	45342	0	294	5	60	189	2	0	3	24	0	0	0	0	0	0	0	0	0	0	0	0	0	0	0	0	0	0	0	0	301	5	66
683	119	0	0	106	106	106	5	73	170	0	106	0	0	8254	8156	52555	45352	0	49	1	13	30	1	0	3	9	88	90	0	0	0	0	0	0	0	0	0	0	0	0	0	0	0	0	0	0	49	1	13
684	165	0	0	252	252	252	10	190	475	0	252	0	0	7531	7297	53000	46065	0	126	5	21	86	1	0	1	12	134	136	0	0	0	0	0	0	0	0	0	0	0	0	0	0	0	0	0	0	126	5	21
685	224	0	0	188	188	188	4	152	329	0	188	0	0	6681	6502	52851	46924	0	94	2	17	66	1	0	1	7	193	195	0	0	0	0	0	0	0	0	0	0	0	0	0	0	0	0	0	0	94	2	17
686	82	0	0	91	91	91	6	97	99	0	91	0	0	5892	5805	52527	47718	0	39	1	13	33	1	0	0	4	51	53	0	0	0	0	0	0	0	0	0	0	0	0	0	0	0	0	0	0	39	1	13
687	174	0	0	298	298	297	18	260	523	0	297	0	0	8045	7763	52865	45554	0	147	3	33	98	1	0	0	15	143	145	0	0	0	0	0	0	0	0	0	0	0	0	0	0	0	0	0	0	147	3	33
688	102	0	0	75	75	75	8	60	111	0	75	0	0	5877	5808	52515	47731	0	37	2	6	23	1	0	1	5	71	73	0	0	0	0	0	0	0	0	0	0	0	0	0	0	0	0	0	0	37	2	6
689	182	0	0	201	201	201	9	166	343	0	201	0	0	7912	7722	52722	45691	0	91	3	20	68	1	0	4	14	151	153	0	0	0	0	0	0	0	0	0	0	0	0	0	0	0	0	0	0	91	3	20
690	199	0	0	541	541	540	30	467	1089	0	540	0	0	9011	8488	53097	44586	0	279	7	52	189	1	0	1	11	168	170	0	0	0	0	0	0	0	0	0	0	0	0	0	0	0	0	0	0	279	7	52
691	160	0	0	139	139	139	15	94	238	0	139	0	0	5955	5827	52745	47648	0	65	4	13	47	1	0	3	6	129	131	0	0	0	0	0	0	0	0	0	0	0	0	0	0	0	0	0	0	65	4	13
692	141	0	0	104	104	103	5	73	164	0	103	0	0	8050	7955	52555	45556	0	58	1	10	28	1	0	0	5	110	112	0	0	0	0	0	0	0	0	0	0	0	0	0	0	0	0	0	0	58	1	10
693	365	1	5	661	667	662	21	529	1232	0	661	0	0	8963	8318	52802	44635	0	333	3	49	250	1	0	3	23	0	0	0	0	0	0	0	0	0	0	0	0	0	0	0	0	0	0	0	0	335	3	49
694	181	0	0	230	230	230	10	207	391	0	230	0	0	8674	8452	53084	44932	0	108	4	19	87	1	0	4	7	149	152	0	0	0	0	0	0	0	0	0	0	0	0	0	0	0	0	0	0	108	4	19
695	105	0	0	211	211	211	8	200	392	0	211	0	0	10716	10515	52728	42888	0	91	2	26	76	1	0	2	13	74	76	0	0	0	0	0	0	0	0	0	0	0	0	0	0	0	0	0	0	91	2	26
696	365	0	0	344	344	344	11	289	588	0	344	0	0	8244	7922	53104	45348	0	167	4	45	114	1	0	1	12	357	359	0	0	0	0	0	0	0	0	0	0	0	0	0	0	0	0	0	0	167	4	45
697	166	0	0	137	137	137	11	106	255	0	137	0	0	8089	7963	52624	45514	0	62	1	10	47	1	0	3	13	134	137	0	0	0	0	0	0	0	0	0	0	0	0	0	0	0	0	0	0	62	1	10
698	70	0	0	62	62	62	6	35	96	0	62	0	0	5875	5817	52573	47735	0	32	0	5	16	1	0	0	8	39	41	0	0	0	0	0	0	0	0	0	0	0	0	0	0	0	0	0	0	32	0	5
699	104	0	0	95	95	95	7	64	163	0	95	0	0	5945	5861	52511	47658	0	46	1	11	30	1	0	1	5	73	75	0	0	0	0	0	0	0	0	0	0	0	0	0	0	0	0	0	0	46	1	11
700	139	0	0	151	151	150	9	147	256	0	150	0	0	5964	5824	52940	47640	0	68	2	15	55	1	0	1	8	108	110	0	0	0	0	0	0	0	0	0	0	0	0	0	0	0	0	0	0	68	2	15
701	123	0	0	193	193	191	9	162	340	0	191	0	0	10441	10262	112780	104385	0	92	3	18	70	1	0	1	6	92	94	0	0	0	0	0	0	0	0	0	0	0	0	0	0	0	0	0	0	92	3	18
702	76	0	0	59	59	59	5	42	89	0	59	0	0	5858	5804	52508	47751	0	29	0	6	16	1	0	1	6	45	47	0	0	0	0	0	0	0	0	0	0	0	0	0	0	0	0	0	0	29	0	6
703	80	0	0	78	78	77	6	73	142	0	77	0	0	7888	7816	52523	45721	0	29	1	13	24	1	0	1	8	49	51	0	0	0	0	0	0	0	0	0	0	0	0	0	0	0	0	0	0	29	1	13
704	76	0	0	107	107	107	7	70	203	0	107	0	0	5954	5860	52663	47647	0	54	2	16	25	1	0	0	9	46	47	0	0	0	0	0	0	0	0	0	0	0	0	0	0	0	0	0	0	54	2	16
705	365	4	10	268	282	271	13	257	407	0	265	0	0	8660	8407	52557	44942	0	127	2	16	112	2	0	1	11	0	0	0	0	0	0	0	0	0	0	0	0	0	0	0	0	0	0	0	0	134	2	17
706	175	0	0	178	178	178	9	159	261	0	178	0	0	8664	8495	52788	44941	0	72	3	27	63	1	0	2	10	145	146	0	0	0	0	0	0	0	0	0	0	0	0	0	0	0	0	0	0	72	3	27
707	155	0	0	222	222	220	8	196	340	0	220	0	0	6909	6705	52795	46689	0	109	4	26	73	1	0	1	6	123	126	0	0	0	0	0	0	0	0	0	0	0	0	0	0	0	0	0	0	109	4	26
708	78	0	0	83	83	83	7	67	132	0	83	0	0	5890	5813	52552	47718	0	32	0	12	29	1	0	1	8	46	49	0	0	0	0	0	0	0	0	0	0	0	0	0	0	0	0	0	0	32	0	12
709	123	0	0	226	226	226	10	222	379	0	226	0	0	9252	9034	113428	105578	0	114	5	22	74	1	0	2	8	92	94	0	0	0	0	0	0	0	0	0	0	0	0	0	0	0	0	0	0	114	5	22
710	76	0	0	89	89	88	6	86	109	0	88	0	0	6701	6621	52456	46905	0	45	0	10	29	1	0	0	3	45	47	0	0	0	0	0	0	0	0	0	0	0	0	0	0	0	0	0	0	45	0	10
711	126	0	0	93	93	92	6	76	100	0	92	0	0	7253	7167	52514	46355	0	43	1	11	31	1	0	1	4	95	97	0	0	0	0	0	0	0	0	0	0	0	0	0	0	0	0	0	0	43	1	11
712	106	0	0	144	144	144	9	128	254	0	144	0	0	6756	6622	52616	46848	0	68	3	10	53	1	0	1	8	75	77	0	0	0	0	0	0	0	0	0	0	0	0	0	0	0	0	0	0	68	3	10
713	131	0	0	128	128	128	9	144	194	0	128	0	0	9232	9113	113533	105597	0	53	3	17	47	1	0	2	5	100	102	0	0	0	0	0	0	0	0	0	0	0	0	0	0	0	0	0	0	53	3	17
714	265	0	0	441	441	440	17	339	838	0	440	0	0	8769	8345	53086	44829	0	205	11	41	161	1	0	2	19	234	236	0	0	0	0	0	0	0	0	0	0	0	0	0	0	0	0	0	0	205	11	41
715	110	0	0	128	128	128	11	97	173	0	128	0	0	8587	8466	52759	45020	0	66	1	13	43	1	0	1	3	79	81	0	0	0	0	0	0	0	0	0	0	0	0	0	0	0	0	0	0	66	1	13
716	172	0	0	331	331	328	14	282	585	0	328	0	0	9171	8862	52973	44424	0	154	6	30	119	1	0	1	17	141	143	0	0	0	0	0	0	0	0	0	0	0	0	0	0	0	0	0	0	154	6	30
717	69	0	0	82	82	81	5	71	119	0	81	0	0	5885	5810	52547	47723	0	40	1	7	26	1	0	1	5	38	40	0	0	0	0	0	0	0	0	0	0	0	0	0	0	0	0	0	0	40	1	7
718	88	0	0	155	155	154	13	122	268	0	154	0	0	8044	7904	52649	45556	0	77	1	20	46	1	0	1	8	57	59	0	0	0	0	0	0	0	0	0	0	0	0	0	0	0	0	0	0	77	1	20
719	283	0	0	1036	1036	1034	31	737	2282	0	1034	0	0	8660	7662	53371	44918	0	504	8	104	372	2	1	7	36	253	254	0	0	0	0	0	0	0	0	0	0	0	0	0	0	0	0	0	0	504	8	104
720	183	0	0	211	211	210	8	176	424	0	210	0	0	7924	7725	52780	45679	0	98	4	20	76	1	0	0	11	152	154	0	0	0	0	0	0	0	0	0	0	0	0	0	0	0	0	0	0	98	4	20
721	63	0	0	65	65	65	4	40	99	0	65	0	0	5911	5853	52452	47696	0	38	1	7	15	1	0	0	3	33	33	0	0	0	0	0	0	0	0	0	0	0	0	0	0	0	0	0	0	38	1	7
722	74	0	0	65	65	65	4	55	98	0	65	0	0	6596	6537	52466	47012	0	34	0	7	21	1	0	0	2	43	45	0	0	0	0	0	0	0	0	0	0	0	0	0	0	0	0	0	0	34	0	7
723	83	0	0	85	85	85	7	66	110	0	85	0	0	6643	6570	52552	46959	0	35	2	12	28	1	0	1	6	52	54	0	0	0	0	0	0	0	0	0	0	0	0	0	0	0	0	0	0	35	2	12
724	89	0	0	75	75	75	5	60	99	0	75	0	0	6614	6544	52554	46995	0	40	0	9	21	1	0	1	3	58	60	0	0	0	0	0	0	0	0	0	0	0	0	0	0	0	0	0	0	40	0	9
725	108	0	0	144	144	144	6	114	268	0	144	0	0	7693	7561	52731	45909	0	75	1	19	41	1	0	0	7	77	79	0	0	0	0	0	0	0	0	0	0	0	0	0	0	0	0	0	0	75	1	19
726	107	0	0	80	80	80	8	89	109	0	80	0	0	5914	5839	52489	47695	0	35	1	9	30	1	0	1	3	75	78	0	0	0	0	0	0	0	0	0	0	0	0	0	0	0	0	0	0	35	1	9
727	73	0	0	89	89	88	7	64	157	0	88	0	0	7956	7879	52555	45647	0	48	1	9	23	1	0	1	5	42	44	0	0	0	0	0	0	0	0	0	0	0	0	0	0	0	0	0	0	48	1	9
728	113	0	0	180	180	180	14	147	309	0	180	0	0	9984	9815	52933	43619	0	87	2	19	60	1	0	2	9	82	84	0	0	0	0	0	0	0	0	0	0	0	0	0	0	0	0	0	0	87	2	19
729	69	0	0	56	56	56	7	43	76	0	56	0	0	8784	8735	52374	44823	0	26	0	8	17	1	0	1	3	38	40	0	0	0	0	0	0	0	0	0	0	0	0	0	0	0	0	0	0	26	0	8
730	117	0	0	101	101	100	9	68	200	0	100	0	0	11164	11074	112434	103664	0	52	2	12	28	1	0	0	5	86	88	0	0	0	0	0	0	0	0	0	0	0	0	0	0	0	0	0	0	52	2	12
731	135	0	0	173	173	171	10	159	273	0	171	0	0	9632	9471	52560	43972	0	77	1	16	69	1	0	1	6	103	106	0	0	0	0	0	0	0	0	0	0	0	0	0	0	0	0	0	0	77	1	16
732	76	0	0	101	101	101	4	89	141	0	101	0	0	6627	6532	52543	46981	0	50	2	8	37	1	0	1	2	45	47	0	0	0	0	0	0	0	0	0	0	0	0	0	0	0	0	0	0	50	2	8
733	161	0	0	213	213	213	16	187	353	0	213	0	0	14517	14320	52815	39081	0	97	1	24	77	1	0	3	10	130	132	0	0	0	0	0	0	0	0	0	0	0	0	0	0	0	0	0	0	97	1	24
734	88	0	0	72	72	71	7	67	114	0	71	0	0	6901	6838	52510	46705	0	26	1	10	29	1	0	1	3	57	59	0	0	0	0	0	0	0	0	0	0	0	0	0	0	0	0	0	0	26	1	10
735	101	0	0	135	135	135	6	114	189	0	135	0	0	6710	6584	52871	46895	0	67	2	15	40	1	0	3	7	71	72	0	0	0	0	0	0	0	0	0	0	0	0	0	0	0	0	0	0	67	2	15
736	96	0	0	94	94	94	6	78	108	0	94	0	0	8597	8510	52585	45010	0	44	1	6	36	1	0	1	5	65	67	0	0	0	0	0	0	0	0	0	0	0	0	0	0	0	0	0	0	44	1	6
737	131	0	0	133	133	133	6	121	226	0	133	0	0	7888	7766	52480	45715	0	58	2	13	48	1	0	3	8	99	102	0	0	0	0	0	0	0	0	0	0	0	0	0	0	0	0	0	0	58	2	13
738	82	0	0	50	50	50	5	52	59	0	50	0	0	7853	7808	52431	45756	0	22	0	4	20	1	0	0	3	51	53	0	0	0	0	0	0	0	0	0	0	0	0	0	0	0	0	0	0	22	0	4
739	123	0	0	95	95	95	5	94	154	0	95	0	0	8381	8295	63599	56718	0	41	0	11	36	1	0	1	5	93	92	0	0	0	0	0	0	0	0	0	0	0	0	0	0	0	0	0	0	41	0	11
740	191	0	0	528	528	526	37	401	1088	0	526	0	0	8830	8329	53240	44759	0	231	6	67	186	1	0	5	30	160	162	0	0	0	0	0	0	0	0	0	0	0	0	0	0	0	0	0	0	231	6	67
741	75	0	0	80	80	80	6	61	101	0	80	0	0	6594	6521	52536	47013	0	37	0	9	26	1	0	3	4	45	46	0	0	0	0	0	0	0	0	0	0	0	0	0	0	0	0	0	0	37	0	9
742	116	0	0	151	151	151	5	122	280	0	151	0	0	7910	7765	52777	45698	0	68	1	21	49	1	0	1	10	85	87	0	0	0	0	0	0	0	0	0	0	0	0	0	0	0	0	0	0	68	1	21
743	99	0	0	102	102	101	8	100	155	0	101	0	0	6632	6538	52449	46975	0	50	1	7	36	1	0	0	6	68	70	0	0	0	0	0	0	0	0	0	0	0	0	0	0	0	0	0	0	50	1	7
744	90	0	0	144	144	144	9	135	292	0	144	0	0	8586	8450	52847	45020	0	59	2	14	56	1	0	0	12	59	61	0	0	0	0	0	0	0	0	0	0	0	0	0	0	0	0	0	0	59	2	14
745	180	0	0	261	261	261	15	252	452	0	261	0	0	8018	7768	52872	45585	0	109	5	26	107	1	0	3	10	149	151	0	0	0	0	0	0	0	0	0	0	0	0	0	0	0	0	0	0	109	5	26
746	75	0	0	94	94	93	8	74	130	0	93	0	0	5873	5785	52739	47736	0	43	0	12	31	1	0	1	5	43	46	0	0	0	0	0	0	0	0	0	0	0	0	0	0	0	0	0	0	43	0	12
747	152	0	0	89	89	89	5	78	141	0	89	0	0	6705	6621	52617	46904	0	43	1	8	31	1	0	0	5	121	123	0	0	0	0	0	0	0	0	0	0	0	0	0	0	0	0	0	0	43	1	8
748	102	0	0	152	152	152	9	108	278	0	152	0	0	8057	7913	52702	45549	0	75	1	14	46	1	0	3	12	71	73	0	0	0	0	0	0	0	0	0	0	0	0	0	0	0	0	0	0	75	1	14
749	125	0	0	158	158	158	7	133	313	0	158	0	0	7902	7753	52735	45703	0	75	2	21	53	1	0	0	6	94	96	0	0	0	0	0	0	0	0	0	0	0	0	0	0	0	0	0	0	75	2	21
750	98	0	0	176	176	176	20	148	282	0	176	0	0	9049	8886	52726	44552	0	87	1	25	54	1	0	1	7	67	69	0	0	0	0	0	0	0	0	0	0	0	0	0	0	0	0	0	0	87	1	25
751	110	0	0	127	127	127	6	103	249	0	127	0	0	8218	8099	52639	45388	0	62	1	14	41	2	0	1	6	79	81	0	0	0	0	0	0	0	0	0	0	0	0	0	0	0	0	0	0	62	1	14
752	110	0	0	104	104	104	7	95	146	0	104	0	0	6954	6859	52683	46651	0	49	1	9	36	1	0	2	6	80	81	0	0	0	0	0	0	0	0	0	0	0	0	0	0	0	0	0	0	49	1	9
753	173	0	0	182	182	182	16	167	323	0	182	0	0	6701	6534	52743	46898	0	84	4	21	62	1	0	1	9	142	144	0	0	0	0	0	0	0	0	0	0	0	0	0	0	0	0	0	0	84	4	21
754	138	0	0	136	136	136	5	109	283	0	136	0	0	7296	7173	52488	46305	0	71	1	10	45	1	0	0	8	107	109	0	0	0	0	0	0	0	0	0	0	0	0	0	0	0	0	0	0	71	1	10
755	101	0	0	88	88	88	6	64	145	0	88	0	0	6602	6522	52620	47004	0	48	0	8	26	1	0	0	5	70	72	0	0	0	0	0	0	0	0	0	0	0	0	0	0	0	0	0	0	48	0	8
756	81	0	0	105	105	105	7	76	151	0	105	0	0	5996	5898	52604	47611	0	52	1	14	33	1	0	0	4	50	52	0	0	0	0	0	0	0	0	0	0	0	0	0	0	0	0	0	0	52	1	14
757	113	0	0	97	97	97	5	89	156	0	97	0	0	6641	6551	52576	46966	0	44	0	13	32	1	0	1	6	82	84	0	0	0	0	0	0	0	0	0	0	0	0	0	0	0	0	0	0	44	0	13
758	281	0	0	241	241	241	19	188	426	0	241	0	0	12187	11958	64210	52909	0	109	3	38	75	1	0	2	13	250	252	0	0	0	0	0	0	0	0	0	0	0	0	0	0	0	0	0	0	109	3	38
759	163	0	0	259	259	259	11	205	464	0	259	0	0	7717	7476	52852	45879	0	122	6	38	85	1	0	1	6	132	134	0	0	0	0	0	0	0	0	0	0	0	0	0	0	0	0	0	0	122	6	38
760	89	0	0	117	117	117	13	98	220	0	117	0	0	9723	9621	52870	43876	0	57	0	11	39	1	0	0	9	58	60	0	0	0	0	0	0	0	0	0	0	0	0	0	0	0	0	0	0	57	0	11
761	134	0	0	162	162	162	5	140	271	0	162	0	0	6183	6031	52568	47421	0	76	3	16	58	1	0	0	8	103	105	0	0	0	0	0	0	0	0	0	0	0	0	0	0	0	0	0	0	76	3	16
762	164	0	0	278	278	278	9	229	459	0	278	0	0	6929	6667	52822	46669	0	155	3	23	83	1	0	1	12	133	135	0	0	0	0	0	0	0	0	0	0	0	0	0	0	0	0	0	0	155	3	23
763	105	0	0	80	80	80	5	59	109	0	80	0	0	9332	9259	52637	44275	0	38	1	9	28	1	0	1	2	74	76	0	0	0	0	0	0	0	0	0	0	0	0	0	0	0	0	0	0	38	1	9
764	93	0	0	89	89	89	6	77	143	0	89	0	0	5890	5808	52493	47717	0	38	0	10	34	1	0	1	5	62	64	0	0	0	0	0	0	0	0	0	0	0	0	0	0	0	0	0	0	38	0	10
765	219	0	0	233	233	233	16	219	431	0	233	0	0	10987	10771	52831	42610	0	100	2	34	84	1	0	1	11	188	190	0	0	0	0	0	0	0	0	0	0	0	0	0	0	0	0	0	0	100	2	34
766	211	0	0	594	594	594	35	438	1146	0	594	0	0	9877	9304	64913	55210	0	307	5	66	195	1	0	4	16	180	182	0	0	0	0	0	0	0	0	0	0	0	0	0	0	0	0	0	0	307	5	66
767	82	0	0	97	97	97	6	81	143	0	97	0	0	9382	9292	52507	44225	0	51	1	6	30	1	0	0	8	52	53	0	0	0	0	0	0	0	0	0	0	0	0	0	0	0	0	0	0	51	1	6
768	148	0	0	117	117	117	8	109	181	0	117	0	0	8587	8476	52614	45021	0	56	1	8	45	1	0	0	6	117	119	0	0	0	0	0	0	0	0	0	0	0	0	0	0	0	0	0	0	56	1	8
769	365	3	22	626	651	635	26	509	1044	0	615	0	0	8304	7702	53351	45297	0	312	7	59	234	1	0	3	19	0	0	0	0	0	0	0	0	0	0	0	0	0	0	0	0	0	0	0	0	317	7	59
770	93	0	0	133	133	132	8	102	176	0	132	0	0	6021	5897	52696	47585	0	62	3	16	45	1	0	0	5	61	64	0	0	0	0	0	0	0	0	0	0	0	0	0	0	0	0	0	0	62	3	16
771	75	0	0	125	125	125	15	88	251	0	125	0	0	11458	11347	113602	103366	0	70	3	19	26	1	0	0	6	44	46	0	0	0	0	0	0	0	0	0	0	0	0	0	0	0	0	0	0	70	3	19
772	79	0	0	90	90	90	7	72	161	0	90	0	0	6603	6521	52476	47003	0	45	0	9	25	1	0	2	8	48	50	0	0	0	0	0	0	0	0	0	0	0	0	0	0	0	0	0	0	45	0	9
773	59	0	0	47	47	47	7	46	63	0	47	0	0	7854	7812	52401	45755	0	21	0	5	16	1	0	1	3	28	30	0	0	0	0	0	0	0	0	0	0	0	0	0	0	0	0	0	0	21	0	5
774	75	0	0	98	98	98	5	67	153	0	98	0	0	6630	6539	52459	46977	0	48	2	8	30	1	0	1	8	44	46	0	0	0	0	0	0	0	0	0	0	0	0	0	0	0	0	0	0	48	2	8
775	162	0	0	164	164	163	5	129	269	0	163	0	0	6799	6650	52601	46801	0	86	0	15	53	1	0	2	6	131	133	0	0	0	0	0	0	0	0	0	0	0	0	0	0	0	0	0	0	86	0	15
776	142	0	0	146	146	144	6	115	250	0	144	0	0	7938	7803	52947	45667	0	67	2	14	49	1	0	0	11	111	113	0	0	0	0	0	0	0	0	0	0	0	0	0	0	0	0	0	0	67	2	14
777	88	0	0	145	145	145	13	110	253	0	145	0	0	6658	6520	52934	46949	0	73	2	20	44	1	0	0	5	57	59	0	0	0	0	0	0	0	0	0	0	0	0	0	0	0	0	0	0	73	2	20
778	141	0	0	117	117	117	8	109	194	0	117	0	0	5979	5868	52726	47629	0	63	1	9	36	1	0	1	6	110	112	0	0	0	0	0	0	0	0	0	0	0	0	0	0	0	0	0	0	63	1	9
779	76	0	0	96	96	96	7	74	147	0	96	0	0	7277	7189	52566	46329	0	43	0	10	35	1	0	1	6	45	47	0	0	0	0	0	0	0	0	0	0	0	0	0	0	0	0	0	0	43	0	10
780	161	0	0	317	317	315	18	286	617	0	315	0	0	11181	10883	52817	42416	0	149	1	29	116	1	0	5	14	130	132	0	0	0	0	0	0	0	0	0	0	0	0	0	0	0	0	0	0	149	1	29
781	151	0	0	130	130	129	11	113	219	0	129	0	0	6775	6657	52624	46828	0	59	1	13	45	1	0	3	7	120	122	0	0	0	0	0	0	0	0	0	0	0	0	0	0	0	0	0	0	59	1	13
782	135	0	0	158	158	158	13	110	272	0	158	0	0	9649	9501	52854	43955	0	72	1	19	53	1	0	1	11	104	106	0	0	0	0	0	0	0	0	0	0	0	0	0	0	0	0	0	0	72	1	19
783	132	0	0	215	215	215	14	201	395	0	215	0	0	8910	8705	52797	44694	0	96	3	19	81	1	0	1	14	101	103	0	0	0	0	0	0	0	0	0	0	0	0	0	0	0	0	0	0	96	3	19
784	86	0	0	104	104	104	6	76	157	0	104	0	0	9108	9013	113302	105721	0	46	0	17	34	1	0	1	5	55	57	0	0	0	0	0	0	0	0	0	0	0	0	0	0	0	0	0	0	46	0	17
785	160	0	0	308	308	307	16	233	591	0	307	0	0	8616	8325	53033	44982	0	161	3	42	88	1	0	2	10	128	131	0	0	0	0	0	0	0	0	0	0	0	0	0	0	0	0	0	0	161	3	42
786	166	0	0	148	148	148	10	116	216	0	148	0	0	8073	7933	52861	45533	0	74	3	14	45	1	0	2	9	135	137	0	0	0	0	0	0	0	0	0	0	0	0	0	0	0	0	0	0	74	3	14
787	131	0	0	136	136	136	8	118	257	0	136	0	0	7930	7804	52654	45674	0	58	3	12	52	1	0	1	9	101	100	0	0	0	0	0	0	0	0	0	0	0	0	0	0	0	0	0	0	58	3	12
788	191	0	0	182	182	181	12	177	315	0	181	0	0	8652	8482	52780	44951	0	80	1	20	70	1	0	3	6	160	162	0	0	0	0	0	0	0	0	0	0	0	0	0	0	0	0	0	0	80	1	20
789	65	0	0	69	69	69	8	75	96	0	69	0	0	6691	6630	52487	46915	0	29	0	10	23	1	0	0	6	34	36	0	0	0	0	0	0	0	0	0	0	0	0	0	0	0	0	0	0	29	0	10
790	69	0	0	70	70	70	8	54	106	0	70	0	0	7911	7852	52566	45692	0	35	2	7	18	1	0	1	6	38	40	0	0	0	0	0	0	0	0	0	0	0	0	0	0	0	0	0	0	35	2	7
791	122	0	0	103	103	103	5	79	150	0	103	0	0	8328	8233	52576	45278	0	58	1	15	23	1	0	2	3	91	93	0	0	0	0	0	0	0	0	0	0	0	0	0	0	0	0	0	0	58	1	15
792	123	0	0	130	130	130	7	118	212	0	130	0	0	5929	5805	52663	47679	0	60	2	13	48	1	0	0	6	92	94	0	0	0	0	0	0	0	0	0	0	0	0	0	0	0	0	0	0	60	2	13
793	74	0	0	60	60	60	5	45	102	0	60	0	0	7923	7870	52425	45684	0	34	0	5	16	1	0	1	3	43	45	0	0	0	0	0	0	0	0	0	0	0	0	0	0	0	0	0	0	34	0	5
794	122	0	0	133	133	132	9	100	248	0	132	0	0	10640	10522	52587	42960	0	66	2	12	43	1	0	0	8	91	93	0	0	0	0	0	0	0	0	0	0	0	0	0	0	0	0	0	0	66	2	12
795	162	0	0	215	215	215	8	181	427	0	215	0	0	8989	8783	52768	44616	0	98	1	22	83	1	0	2	8	131	133	0	0	0	0	0	0	0	0	0	0	0	0	0	0	0	0	0	0	98	1	22
796	105	0	0	114	114	114	9	113	227	0	114	0	0	6635	6532	52561	46968	0	54	1	12	37	1	0	1	8	74	76	0	0	0	0	0	0	0	0	0	0	0	0	0	0	0	0	0	0	54	1	12
797	96	0	0	87	87	87	10	70	157	0	87	0	0	5948	5869	52527	47658	0	46	0	6	27	1	0	0	7	65	67	0	0	0	0	0	0	0	0	0	0	0	0	0	0	0	0	0	0	46	0	6
798	95	0	0	137	137	136	9	125	211	0	136	0	0	8668	8545	52575	44933	0	66	1	14	49	1	0	0	5	64	66	0	0	0	0	0	0	0	0	0	0	0	0	0	0	0	0	0	0	66	1	14
799	130	0	0	200	200	200	11	184	386	0	200	0	0	7776	7589	52701	45825	0	96	1	19	70	1	0	2	11	99	101	0	0	0	0	0	0	0	0	0	0	0	0	0	0	0	0	0	0	96	1	19
800	56	0	0	30	30	30	2	18	71	0	30	0	0	7853	7828	52360	45756	0	13	0	5	8	1	0	0	3	25	27	0	0	0	0	0	0	0	0	0	0	0	0	0	0	0	0	0	0	13	0	5
801	194	0	0	136	136	136	7	122	221	0	136	0	0	6628	6500	52714	46978	0	71	1	14	41	1	0	2	6	163	165	0	0	0	0	0	0	0	0	0	0	0	0	0	0	0	0	0	0	71	1	14
802	242	0	0	418	418	417	22	313	773	0	417	0	0	10243	9853	53119	43344	0	195	6	44	146	1	1	7	17	210	213	0	0	0	0	0	0	0	0	0	0	0	0	0	0	0	0	0	0	195	6	44
803	135	0	0	114	114	114	8	91	208	0	114	0	0	5926	5818	52551	47682	0	58	1	10	39	1	0	2	3	104	106	0	0	0	0	0	0	0	0	0	0	0	0	0	0	0	0	0	0	58	1	10
804	89	0	0	99	99	98	8	83	123	0	98	0	0	5974	5884	52557	47632	0	47	1	11	30	1	0	4	4	58	60	0	0	0	0	0	0	0	0	0	0	0	0	0	0	0	0	0	0	47	1	11
805	167	0	0	194	194	194	11	166	306	0	194	0	0	10257	10074	80705	72643	0	87	1	22	74	1	0	2	7	135	138	0	0	0	0	0	0	0	0	0	0	0	0	0	0	0	0	0	0	87	1	22
806	138	0	0	96	96	96	6	101	99	0	96	0	0	8602	8513	52556	45005	0	44	2	8	38	1	0	1	2	107	109	0	0	0	0	0	0	0	0	0	0	0	0	0	0	0	0	0	0	44	2	8
807	86	0	0	94	94	94	6	86	154	0	94	0	0	5898	5812	52624	47708	0	40	1	8	35	1	0	3	6	56	57	0	0	0	0	0	0	0	0	0	0	0	0	0	0	0	0	0	0	40	1	8
808	79	0	0	102	102	102	7	82	156	0	102	0	0	7875	7780	52428	45732	0	42	1	7	39	1	0	2	10	48	50	0	0	0	0	0	0	0	0	0	0	0	0	0	0	0	0	0	0	42	1	7
809	224	0	0	429	429	428	13	355	772	0	428	0	0	8024	7606	53008	45580	0	210	6	39	155	2	0	2	14	193	195	0	0	0	0	0	0	0	0	0	0	0	0	0	0	0	0	0	0	210	6	39
810	165	0	0	159	159	159	13	143	212	0	159	0	0	6619	6468	52622	46987	0	73	1	21	54	1	0	1	8	134	136	0	0	0	0	0	0	0	0	0	0	0	0	0	0	0	0	0	0	73	1	21
811	149	0	0	202	202	201	8	200	324	0	201	0	0	6158	5969	52972	47444	0	92	0	20	77	1	0	0	11	118	120	0	0	0	0	0	0	0	0	0	0	0	0	0	0	0	0	0	0	92	0	20
812	156	0	0	249	249	248	19	232	463	0	248	0	0	8770	8536	52839	44830	0	111	2	30	89	1	0	2	13	125	127	0	0	0	0	0	0	0	0	0	0	0	0	0	0	0	0	0	0	111	2	30
813	170	0	0	234	234	233	15	192	429	0	233	0	0	9624	9404	52667	43977	0	127	1	21	75	1	0	1	7	139	141	0	0	0	0	0	0	0	0	0	0	0	0	0	0	0	0	0	0	127	1	21
814	79	0	0	79	79	79	6	63	130	0	79	0	0	6998	6927	52539	46608	0	39	0	10	25	1	0	0	4	48	50	0	0	0	0	0	0	0	0	0	0	0	0	0	0	0	0	0	0	39	0	10
815	100	0	0	86	86	86	7	79	131	0	86	0	0	6639	6561	52644	46967	0	41	1	10	30	1	0	0	3	69	71	0	0	0	0	0	0	0	0	0	0	0	0	0	0	0	0	0	0	41	1	10
816	95	0	0	70	70	70	8	61	97	0	70	0	0	6596	6533	52452	47011	0	31	1	7	26	1	0	0	4	64	66	0	0	0	0	0	0	0	0	0	0	0	0	0	0	0	0	0	0	31	1	7
817	112	0	0	107	107	106	8	118	163	0	106	0	0	6710	6614	52556	46894	0	46	0	6	48	1	0	1	4	81	83	0	0	0	0	0	0	0	0	0	0	0	0	0	0	0	0	0	0	46	0	6
818	236	0	0	163	163	163	9	151	277	0	163	0	0	5900	5743	52645	47708	0	74	1	15	62	1	0	0	10	205	207	0	0	0	0	0	0	0	0	0	0	0	0	0	0	0	0	0	0	74	1	15
819	133	0	0	233	233	233	15	226	413	0	233	0	0	9011	8793	52966	44588	0	105	3	25	87	1	0	3	9	102	104	0	0	0	0	0	0	0	0	0	0	0	0	0	0	0	0	0	0	105	3	25
820	148	0	0	255	255	254	13	175	509	0	254	0	0	10308	10064	53144	43296	0	142	2	23	76	1	0	2	8	117	119	0	0	0	0	0	0	0	0	0	0	0	0	0	0	0	0	0	0	142	2	23
821	129	0	0	124	124	123	7	93	180	0	123	0	0	9498	9386	52556	44105	0	57	2	11	44	1	0	1	7	98	100	0	0	0	0	0	0	0	0	0	0	0	0	0	0	0	0	0	0	57	2	11
822	273	0	0	588	588	587	14	477	1157	0	587	0	0	6826	6264	53058	46763	0	280	3	60	221	1	1	4	17	241	244	0	0	0	0	0	0	0	0	0	0	0	0	0	0	0	0	0	0	280	3	60
823	125	0	0	123	123	123	7	94	225	0	123	0	0	5946	5832	52638	47659	0	62	3	14	37	1	0	1	5	94	96	0	0	0	0	0	0	0	0	0	0	0	0	0	0	0	0	0	0	62	3	14
824	365	66	630	1002	1704	1048	35	790	2811	0	862	0	0	7798	6971	53477	45781	0	514	11	96	391	2	0	7	27	0	0	0	0	0	0	0	0	0	0	0	0	0	0	0	0	0	0	0	0	879	15	155
825	83	0	0	77	77	76	7	73	82	0	76	0	0	5954	5887	52551	47651	0	35	1	8	25	1	0	1	5	52	54	0	0	0	0	0	0	0	0	0	0	0	0	0	0	0	0	0	0	35	1	8
826	98	0	0	74	74	73	5	69	103	0	73	0	0	6484	6420	52485	47121	0	32	1	9	22	1	0	0	8	67	69	0	0	0	0	0	0	0	0	0	0	0	0	0	0	0	0	0	0	32	1	9
827	79	0	0	107	107	107	14	88	173	0	107	0	0	9789	9692	52698	43815	0	52	0	13	34	1	0	1	6	48	50	0	0	0	0	0	0	0	0	0	0	0	0	0	0	0	0	0	0	52	0	13
828	207	0	0	370	370	369	18	313	705	0	369	0	0	7064	6713	53262	46532	0	175	4	43	128	1	0	1	17	176	178	0	0	0	0	0	0	0	0	0	0	0	0	0	0	0	0	0	0	175	4	43
829	147	0	0	114	114	114	8	81	159	0	114	0	0	5979	5872	52575	47628	0	57	2	7	40	1	0	0	7	116	118	0	0	0	0	0	0	0	0	0	0	0	0	0	0	0	0	0	0	57	2	7
830	111	0	0	123	123	123	8	104	209	0	123	0	0	8639	8525	52755	44966	0	54	1	14	44	1	0	1	8	80	82	0	0	0	0	0	0	0	0	0	0	0	0	0	0	0	0	0	0	54	1	14
831	112	0	0	104	104	104	9	77	163	0	104	0	0	6033	5938	52671	47572	0	56	2	13	25	1	0	0	7	81	83	0	0	0	0	0	0	0	0	0	0	0	0	0	0	0	0	0	0	56	2	13
832	171	0	0	132	132	132	8	106	251	0	132	0	0	7381	7263	52665	46219	0	59	3	12	49	1	0	1	7	140	142	0	0	0	0	0	0	0	0	0	0	0	0	0	0	0	0	0	0	59	3	12
833	96	0	0	74	74	74	6	64	100	0	74	0	0	5913	5846	52597	47694	0	35	0	8	23	1	0	0	7	65	67	0	0	0	0	0	0	0	0	0	0	0	0	0	0	0	0	0	0	35	0	8
834	168	0	0	149	149	149	5	161	257	0	149	0	0	8638	8496	52672	44969	0	70	3	13	52	1	0	0	10	137	139	0	0	0	0	0	0	0	0	0	0	0	0	0	0	0	0	0	0	70	3	13
835	115	0	0	155	155	155	7	161	264	0	155	0	0	7108	6967	52551	46492	0	69	5	14	55	1	0	2	9	84	86	0	0	0	0	0	0	0	0	0	0	0	0	0	0	0	0	0	0	69	5	14
836	124	0	0	149	149	148	4	153	272	0	148	0	0	8035	7898	52616	45568	0	65	2	15	56	1	0	1	8	93	95	0	0	0	0	0	0	0	0	0	0	0	0	0	0	0	0	0	0	65	2	15
837	208	0	0	276	276	275	13	235	491	0	275	0	0	8037	7774	53048	45565	0	123	2	37	91	1	0	4	17	177	179	0	0	0	0	0	0	0	0	0	0	0	0	0	0	0	0	0	0	123	2	37
838	105	0	0	78	78	78	6	53	113	0	78	0	0	6288	6219	52459	47317	0	41	0	5	27	1	0	0	4	74	76	0	0	0	0	0	0	0	0	0	0	0	0	0	0	0	0	0	0	41	0	5
839	112	0	0	249	249	249	13	186	554	0	249	0	0	10478	10244	53222	43121	0	117	3	28	85	1	0	1	14	81	83	0	0	0	0	0	0	0	0	0	0	0	0	0	0	0	0	0	0	117	3	28
840	207	0	0	189	189	189	7	152	315	0	189	0	0	8622	8442	52683	44983	0	86	4	21	61	1	0	5	11	176	178	0	0	0	0	0	0	0	0	0	0	0	0	0	0	0	0	0	0	86	4	21
841	86	0	0	120	120	119	7	111	211	0	119	0	0	9410	9302	63582	55687	0	54	2	15	41	1	0	0	6	54	57	0	0	0	0	0	0	0	0	0	0	0	0	0	0	0	0	0	0	54	2	15
842	365	2	15	718	735	721	19	603	1410	0	712	0	0	9999	9305	53174	43597	0	342	9	79	261	1	1	2	26	0	0	0	0	0	0	0	0	0	0	0	0	0	0	0	0	0	0	0	0	349	9	79
843	131	0	0	136	136	136	9	122	234	0	136	0	0	7644	7514	52856	45964	0	72	2	13	44	1	0	0	4	100	102	0	0	0	0	0	0	0	0	0	0	0	0	0	0	0	0	0	0	72	2	13
844	184	0	0	227	227	227	7	202	380	0	227	0	0	6827	6615	52930	46772	0	112	4	22	78	1	0	2	8	153	155	0	0	0	0	0	0	0	0	0	0	0	0	0	0	0	0	0	0	112	4	22
845	152	0	0	211	211	209	9	187	385	0	209	0	0	7027	6833	63974	58066	0	97	2	16	84	1	0	1	8	121	123	0	0	0	0	0	0	0	0	0	0	0	0	0	0	0	0	0	0	97	2	16
846	95	0	0	100	100	100	6	99	122	0	100	0	0	5933	5842	52625	47672	0	49	1	9	34	1	0	1	5	64	66	0	0	0	0	0	0	0	0	0	0	0	0	0	0	0	0	0	0	49	1	9
847	71	0	0	70	70	70	7	64	96	0	70	0	0	7645	7582	52491	45962	0	34	0	10	19	1	0	1	5	40	42	0	0	0	0	0	0	0	0	0	0	0	0	0	0	0	0	0	0	34	0	10
848	160	0	0	237	237	236	14	212	403	0	236	0	0	5998	5772	53028	47606	0	115	1	25	85	1	0	0	9	129	131	0	0	0	0	0	0	0	0	0	0	0	0	0	0	0	0	0	0	115	1	25
849	114	0	0	106	106	106	9	104	157	0	106	0	0	7930	7831	52566	45677	0	48	1	8	42	1	0	2	4	83	85	0	0	0	0	0	0	0	0	0	0	0	0	0	0	0	0	0	0	48	1	8
850	70	0	0	104	104	104	8	76	180	0	104	0	0	5970	5875	52577	47635	0	50	1	8	32	1	0	0	12	40	41	0	0	0	0	0	0	0	0	0	0	0	0	0	0	0	0	0	0	50	1	8
851	126	0	0	167	167	167	12	129	303	0	167	0	0	5956	5798	52643	47649	0	79	5	13	54	1	0	1	14	95	97	0	0	0	0	0	0	0	0	0	0	0	0	0	0	0	0	0	0	79	5	13
852	129	0	0	163	163	163	10	118	306	0	163	0	0	10089	9940	52821	43511	0	82	2	15	56	1	0	1	6	98	100	0	0	0	0	0	0	0	0	0	0	0	0	0	0	0	0	0	0	82	2	15
853	220	0	0	273	273	273	17	204	453	0	273	0	0	6413	6155	52866	47186	0	144	1	24	91	1	0	3	9	189	191	0	0	0	0	0	0	0	0	0	0	0	0	0	0	0	0	0	0	144	1	24
854	123	0	0	86	86	86	5	68	133	0	86	0	0	7862	7782	52519	45746	0	42	0	8	30	1	0	1	4	92	94	0	0	0	0	0	0	0	0	0	0	0	0	0	0	0	0	0	0	42	0	8
855	130	0	0	126	126	126	6	121	187	0	126	0	0	5945	5828	53202	47660	0	55	3	14	47	1	0	1	5	99	101	0	0	0	0	0	0	0	0	0	0	0	0	0	0	0	0	0	0	55	3	14
856	192	0	0	180	180	180	8	182	274	0	180	0	0	7322	7156	52805	46278	0	79	2	20	70	1	0	0	8	162	161	0	0	0	0	0	0	0	0	0	0	0	0	0	0	0	0	0	0	79	2	20
857	105	0	0	142	142	142	11	135	248	0	142	0	0	6707	6573	52778	46899	0	67	0	16	50	1	0	1	7	74	76	0	0	0	0	0	0	0	0	0	0	0	0	0	0	0	0	0	0	67	0	16
858	159	0	0	155	155	152	5	97	225	0	152	0	0	6736	6593	53048	46869	0	80	0	16	49	1	0	0	6	128	130	0	0	0	0	0	0	0	0	0	0	0	0	0	0	0	0	0	0	80	0	16
859	107	0	0	141	141	141	12	126	264	0	141	0	0	6777	6647	52772	46826	0	69	1	18	43	1	0	1	8	76	78	0	0	0	0	0	0	0	0	0	0	0	0	0	0	0	0	0	0	69	1	18
860	98	0	0	171	171	170	7	159	307	0	170	0	0	6785	6628	52807	46816	0	88	2	18	54	1	0	2	5	67	69	0	0	0	0	0	0	0	0	0	0	0	0	0	0	0	0	0	0	88	2	18
861	183	0	0	265	265	264	8	247	477	0	264	0	0	6810	6562	52965	46788	0	122	3	34	91	1	0	3	10	152	154	0	0	0	0	0	0	0	0	0	0	0	0	0	0	0	0	0	0	122	3	34
862	101	0	0	105	105	104	4	105	175	0	104	0	0	6656	6559	52591	46951	0	43	1	13	37	1	0	1	8	71	72	0	0	0	0	0	0	0	0	0	0	0	0	0	0	0	0	0	0	43	1	13
863	104	0	0	167	167	167	7	149	293	0	167	0	0	9087	8928	52717	44519	0	78	2	16	59	1	0	2	9	73	75	0	0	0	0	0	0	0	0	0	0	0	0	0	0	0	0	0	0	78	2	16
864	277	0	0	179	179	178	8	180	279	0	178	0	0	8218	8046	52689	45390	0	82	2	18	65	1	0	0	10	246	248	0	0	0	0	0	0	0	0	0	0	0	0	0	0	0	0	0	0	82	2	18
865	217	0	0	218	218	217	11	174	350	0	217	0	0	8504	8296	81694	74398	0	104	2	26	72	1	0	3	9	186	188	0	0	0	0	0	0	0	0	0	0	0	0	0	0	0	0	0	0	104	2	26
866	109	0	0	119	119	119	5	98	236	0	119	0	0	10049	9940	52520	43555	0	57	2	10	39	1	0	1	9	78	80	0	0	0	0	0	0	0	0	0	0	0	0	0	0	0	0	0	0	57	2	10
867	84	0	0	102	102	102	9	107	154	0	102	0	0	7914	7819	52783	45693	0	40	2	12	42	1	0	1	4	53	55	0	0	0	0	0	0	0	0	0	0	0	0	0	0	0	0	0	0	40	2	12
868	120	0	0	159	159	159	7	128	258	0	159	0	0	9159	9011	52883	44444	0	76	3	20	52	1	0	0	7	89	91	0	0	0	0	0	0	0	0	0	0	0	0	0	0	0	0	0	0	76	3	20
869	155	0	0	97	97	97	4	98	166	0	97	0	0	5895	5803	52607	47714	0	45	1	11	37	1	0	0	2	124	126	0	0	0	0	0	0	0	0	0	0	0	0	0	0	0	0	0	0	45	1	11
870	176	0	0	180	180	180	12	157	219	0	180	0	0	7897	7724	52728	45710	0	85	4	17	64	1	0	4	5	145	147	0	0	0	0	0	0	0	0	0	0	0	0	0	0	0	0	0	0	85	4	17
871	81	0	0	85	85	85	4	59	128	0	85	0	0	6641	6564	52487	46965	0	43	3	9	26	1	0	0	3	50	52	0	0	0	0	0	0	0	0	0	0	0	0	0	0	0	0	0	0	43	3	9
872	74	0	0	106	106	106	8	83	162	0	106	0	0	5950	5855	52606	47653	0	51	1	12	35	1	0	1	5	43	45	0	0	0	0	0	0	0	0	0	0	0	0	0	0	0	0	0	0	51	1	12
873	93	0	0	73	73	73	6	49	93	0	73	0	0	5870	5803	52464	47738	0	35	1	7	21	1	0	2	6	62	64	0	0	0	0	0	0	0	0	0	0	0	0	0	0	0	0	0	0	35	1	7
874	81	0	0	85	85	85	8	63	138	0	85	0	0	6604	6525	52638	47004	0	40	1	11	24	1	0	1	7	50	52	0	0	0	0	0	0	0	0	0	0	0	0	0	0	0	0	0	0	40	1	11
875	138	0	0	199	199	198	8	150	379	0	198	0	0	8943	8760	52646	44656	0	106	2	17	64	1	0	1	7	106	109	0	0	0	0	0	0	0	0	0	0	0	0	0	0	0	0	0	0	106	2	17
876	89	0	0	77	77	77	7	54	95	0	77	0	0	6662	6592	52442	46945	0	40	0	8	22	1	0	2	4	58	60	0	0	0	0	0	0	0	0	0	0	0	0	0	0	0	0	0	0	40	0	8
877	71	0	0	69	69	69	5	63	111	0	69	0	0	5876	5811	52469	47734	0	31	1	6	26	1	0	1	3	40	42	0	0	0	0	0	0	0	0	0	0	0	0	0	0	0	0	0	0	31	1	6
878	98	0	0	158	158	157	9	125	276	0	157	0	0	8024	7880	52640	45577	0	77	2	16	56	1	0	0	5	67	69	0	0	0	0	0	0	0	0	0	0	0	0	0	0	0	0	0	0	77	2	16
879	71	0	0	71	71	71	5	60	109	0	71	0	0	5933	5870	52412	47673	0	39	0	6	22	1	0	1	2	40	42	0	0	0	0	0	0	0	0	0	0	0	0	0	0	0	0	0	0	39	0	6
880	210	0	0	142	142	142	10	106	214	0	142	0	0	7884	7748	52654	45724	0	72	1	13	46	1	0	0	9	179	181	0	0	0	0	0	0	0	0	0	0	0	0	0	0	0	0	0	0	72	1	13
881	94	0	0	128	128	128	8	121	161	0	128	0	0	6624	6504	52805	46982	0	58	3	14	44	1	0	1	7	63	65	0	0	0	0	0	0	0	0	0	0	0	0	0	0	0	0	0	0	58	3	14
882	186	0	0	381	381	381	10	317	805	0	381	0	0	10523	10162	53052	43071	0	174	4	51	127	1	0	8	16	155	157	0	0	0	0	0	0	0	0	0	0	0	0	0	0	0	0	0	0	174	4	51
883	99	0	0	91	91	91	7	96	124	0	91	0	0	6024	5946	52508	47577	0	43	2	10	28	1	0	2	5	68	70	0	0	0	0	0	0	0	0	0	0	0	0	0	0	0	0	0	0	43	2	10
884	238	0	0	404	404	403	10	364	849	0	403	0	0	8777	8391	53042	44820	0	189	6	43	148	1	0	1	15	207	209	0	0	0	0	0	0	0	0	0	0	0	0	0	0	0	0	0	0	189	6	43
885	95	0	0	103	103	103	7	88	198	0	103	0	0	8008	7915	52759	45596	0	49	0	14	32	1	0	0	7	64	66	0	0	0	0	0	0	0	0	0	0	0	0	0	0	0	0	0	0	49	0	14
886	365	15	59	1123	1199	1135	33	781	2197	0	1092	0	0	9566	8500	53387	44022	0	591	8	109	378	1	1	3	44	0	0	0	0	0	0	0	0	0	0	0	0	0	0	0	0	0	0	0	0	621	9	114
887	118	0	0	91	91	91	6	93	129	0	91	0	0	6650	6567	52520	46956	0	41	1	9	33	1	0	0	6	87	89	0	0	0	0	0	0	0	0	0	0	0	0	0	0	0	0	0	0	41	1	9
888	83	0	0	86	86	86	5	66	133	0	86	0	0	6600	6522	52503	47006	0	41	1	11	26	1	0	0	6	52	54	0	0	0	0	0	0	0	0	0	0	0	0	0	0	0	0	0	0	41	1	11
889	72	0	0	74	74	73	6	57	85	0	73	0	0	6619	6553	52427	46988	0	38	0	7	19	1	0	0	8	41	43	0	0	0	0	0	0	0	0	0	0	0	0	0	0	0	0	0	0	38	0	7
890	171	0	0	275	275	275	8	227	583	0	275	0	0	8163	7910	63554	56923	0	141	4	24	91	1	0	1	13	140	142	0	0	0	0	0	0	0	0	0	0	0	0	0	0	0	0	0	0	141	4	24
891	102	0	0	94	94	94	6	95	147	0	94	0	0	5896	5807	52556	47713	0	45	0	11	31	1	0	0	6	72	73	0	0	0	0	0	0	0	0	0	0	0	0	0	0	0	0	0	0	45	0	11
892	67	0	0	51	51	50	5	37	71	0	50	0	0	7296	7256	52350	46308	0	25	0	8	13	1	0	1	2	36	38	0	0	0	0	0	0	0	0	0	0	0	0	0	0	0	0	0	0	25	0	8
893	81	0	0	56	56	56	5	46	57	0	56	0	0	5893	5841	52461	47717	0	27	0	8	17	1	0	0	3	50	52	0	0	0	0	0	0	0	0	0	0	0	0	0	0	0	0	0	0	27	0	8
894	226	0	0	304	304	304	13	306	547	0	304	0	0	8722	8428	53004	44882	0	126	5	38	115	1	0	3	16	194	197	0	0	0	0	0	0	0	0	0	0	0	0	0	0	0	0	0	0	126	5	38
895	94	0	0	118	118	117	11	121	159	0	117	0	0	5901	5790	52911	47707	0	54	2	10	42	1	0	0	8	63	65	0	0	0	0	0	0	0	0	0	0	0	0	0	0	0	0	0	0	54	2	10
896	207	0	0	166	166	166	7	126	275	0	166	0	0	6225	6069	52522	47379	0	83	1	17	55	1	0	0	9	176	178	0	0	0	0	0	0	0	0	0	0	0	0	0	0	0	0	0	0	83	1	17
897	142	0	0	108	108	107	5	89	161	0	107	0	0	5900	5799	52679	47708	0	51	3	9	32	1	0	1	10	111	113	0	0	0	0	0	0	0	0	0	0	0	0	0	0	0	0	0	0	51	3	9
898	98	0	0	110	110	110	6	96	185	0	110	0	0	6646	6545	52631	46959	0	52	2	10	36	1	0	1	8	68	69	0	0	0	0	0	0	0	0	0	0	0	0	0	0	0	0	0	0	52	2	10
899	65	0	0	105	105	105	6	86	211	0	105	0	0	8254	8159	52510	45350	0	52	1	11	34	1	0	0	6	34	36	0	0	0	0	0	0	0	0	0	0	0	0	0	0	0	0	0	0	52	1	11
900	162	0	0	144	144	144	6	106	224	0	144	0	0	5893	5755	52739	47715	0	72	3	14	45	1	0	2	7	132	133	0	0	0	0	0	0	0	0	0	0	0	0	0	0	0	0	0	0	72	3	14
901	126	0	0	123	123	123	7	92	180	0	123	0	0	7129	7013	52712	46478	0	60	2	17	37	1	0	3	3	94	97	0	0	0	0	0	0	0	0	0	0	0	0	0	0	0	0	0	0	60	2	17
902	365	13	46	582	642	592	26	475	1086	0	546	0	0	9682	9147	53131	43921	0	299	6	59	204	1	0	6	17	0	0	0	0	0	0	0	0	0	0	0	0	0	0	0	0	0	0	0	0	327	7	61
903	219	0	0	221	221	220	6	200	380	0	220	0	0	7818	7610	52948	45784	0	94	4	27	83	1	0	2	9	188	190	0	0	0	0	0	0	0	0	0	0	0	0	0	0	0	0	0	0	94	4	27
904	92	0	0	101	101	101	7	78	183	0	101	0	0	8641	8550	52539	44963	0	49	1	11	30	1	0	2	7	61	63	0	0	0	0	0	0	0	0	0	0	0	0	0	0	0	0	0	0	49	1	11
905	127	0	0	90	90	89	5	77	111	0	89	0	0	5888	5808	52517	47717	0	43	0	14	23	1	0	2	6	96	98	0	0	0	0	0	0	0	0	0	0	0	0	0	0	0	0	0	0	43	0	14
906	205	0	0	131	131	130	6	105	211	0	130	0	0	7868	7746	52662	45738	0	58	1	13	52	1	0	0	5	174	176	0	0	0	0	0	0	0	0	0	0	0	0	0	0	0	0	0	0	58	1	13
907	167	0	0	242	242	241	13	167	406	0	241	0	0	6323	6095	52573	47278	0	129	3	23	73	1	0	4	8	136	138	0	0	0	0	0	0	0	0	0	0	0	0	0	0	0	0	0	0	129	3	23
908	78	0	0	83	83	83	7	82	119	0	83	0	0	5976	5901	52509	47630	0	35	2	7	31	1	0	1	6	47	49	0	0	0	0	0	0	0	0	0	0	0	0	0	0	0	0	0	0	35	2	7
909	92	0	0	126	126	126	7	89	203	0	126	0	0	6073	5954	52616	47534	0	62	0	13	39	1	0	2	9	62	62	0	0	0	0	0	0	0	0	0	0	0	0	0	0	0	0	0	0	62	0	13
910	76	0	0	112	112	111	8	79	157	0	111	0	0	9276	9174	52581	44329	0	44	2	13	40	1	0	1	10	45	47	0	0	0	0	0	0	0	0	0	0	0	0	0	0	0	0	0	0	44	2	13
911	95	0	0	92	92	92	9	57	156	0	92	0	0	6684	6603	52558	46919	0	46	3	9	26	1	0	1	6	64	66	0	0	0	0	0	0	0	0	0	0	0	0	0	0	0	0	0	0	46	3	9
912	79	0	0	75	75	75	5	65	96	0	75	0	0	5880	5811	52529	47728	0	34	0	10	26	1	0	0	4	48	50	0	0	0	0	0	0	0	0	0	0	0	0	0	0	0	0	0	0	34	0	10
913	131	0	0	130	130	130	9	105	213	0	130	0	0	5999	5876	52594	47608	0	69	2	7	38	1	0	2	11	99	102	0	0	0	0	0	0	0	0	0	0	0	0	0	0	0	0	0	0	69	2	7
914	140	0	0	153	153	153	12	122	209	0	153	0	0	6110	5968	52866	47493	0	74	4	15	50	1	0	2	7	109	111	0	0	0	0	0	0	0	0	0	0	0	0	0	0	0	0	0	0	74	4	15
915	83	0	0	108	108	107	10	84	178	0	107	0	0	5971	5876	52496	47631	0	54	1	11	31	1	0	1	8	52	54	0	0	0	0	0	0	0	0	0	0	0	0	0	0	0	0	0	0	54	1	11
916	172	0	0	408	408	408	14	356	793	0	408	0	0	10136	9742	52635	43464	0	211	2	33	147	1	0	4	10	141	143	0	0	0	0	0	0	0	0	0	0	0	0	0	0	0	0	0	0	211	2	33
917	92	0	0	112	112	112	6	105	207	0	112	0	0	5188	5086	52464	48416	0	53	2	9	38	1	0	1	8	62	62	0	0	0	0	0	0	0	0	0	0	0	0	0	0	0	0	0	0	53	2	9
918	182	0	0	271	271	271	9	253	478	0	271	0	0	6324	6066	52829	47277	0	134	4	26	95	1	0	2	9	151	153	0	0	0	0	0	0	0	0	0	0	0	0	0	0	0	0	0	0	134	4	26
919	82	0	0	92	92	92	6	87	133	0	92	0	0	6624	6540	52553	46982	0	40	1	8	35	1	0	1	6	51	53	0	0	0	0	0	0	0	0	0	0	0	0	0	0	0	0	0	0	40	1	8
920	81	0	0	90	90	90	6	75	155	0	90	0	0	6051	5970	52484	47554	0	46	0	9	30	1	0	0	4	50	52	0	0	0	0	0	0	0	0	0	0	0	0	0	0	0	0	0	0	46	0	9
921	179	0	0	245	245	244	11	193	479	0	244	0	0	9609	9379	52779	43991	0	115	3	29	80	1	0	2	14	147	150	0	0	0	0	0	0	0	0	0	0	0	0	0	0	0	0	0	0	115	3	29
922	116	0	0	206	206	206	11	170	419	0	206	0	0	7110	6917	113749	107715	0	88	4	26	75	1	0	2	10	86	86	0	0	0	0	0	0	0	0	0	0	0	0	0	0	0	0	0	0	88	4	26
923	82	0	0	83	83	83	6	63	153	0	83	0	0	7682	7606	52521	45925	0	37	1	10	23	1	0	3	8	52	50	0	0	0	0	0	0	0	0	0	0	0	0	0	0	0	0	0	0	37	1	10
924	95	0	0	117	117	117	7	91	200	0	117	0	0	8347	8238	63781	56753	0	57	2	13	39	1	0	1	4	65	65	0	0	0	0	0	0	0	0	0	0	0	0	0	0	0	0	0	0	57	2	13
925	311	0	0	247	247	247	21	184	403	0	247	0	0	7848	7613	53099	45754	0	109	3	35	87	1	0	1	11	279	282	0	0	0	0	0	0	0	0	0	0	0	0	0	0	0	0	0	0	109	3	35
926	224	0	0	261	261	261	24	194	451	0	261	0	0	8533	8288	113909	106289	0	128	6	29	87	1	0	1	9	193	195	0	0	0	0	0	0	0	0	0	0	0	0	0	0	0	0	0	0	128	6	29
927	97	0	0	120	120	120	9	101	155	0	120	0	0	5938	5824	52614	47670	0	56	2	12	42	1	0	1	6	66	68	0	0	0	0	0	0	0	0	0	0	0	0	0	0	0	0	0	0	56	2	12
928	82	0	0	56	56	56	6	49	77	0	56	0	0	6606	6556	52465	47002	0	26	0	8	16	1	0	0	5	51	53	0	0	0	0	0	0	0	0	0	0	0	0	0	0	0	0	0	0	26	0	8
929	139	0	0	125	125	124	6	106	202	0	124	0	0	6643	6525	52562	46965	0	57	1	10	45	1	0	0	10	108	110	0	0	0	0	0	0	0	0	0	0	0	0	0	0	0	0	0	0	57	1	10
930	120	0	0	194	194	194	8	169	339	0	194	0	0	6265	6085	52687	47335	0	93	2	27	63	1	0	2	6	89	91	0	0	0	0	0	0	0	0	0	0	0	0	0	0	0	0	0	0	93	2	27
931	99	0	0	112	112	112	11	84	188	0	112	0	0	7285	7184	52531	46318	0	49	2	13	35	1	0	2	10	68	70	0	0	0	0	0	0	0	0	0	0	0	0	0	0	0	0	0	0	49	2	13
932	102	0	0	116	116	116	6	92	162	0	116	0	0	8701	8594	52618	44904	0	56	0	13	41	1	0	0	5	71	73	0	0	0	0	0	0	0	0	0	0	0	0	0	0	0	0	0	0	56	0	13
933	301	0	0	180	180	178	12	139	244	0	178	0	0	10430	10264	52720	43172	0	89	2	19	52	1	0	2	13	270	272	0	0	0	0	0	0	0	0	0	0	0	0	0	0	0	0	0	0	89	2	19
934	135	0	0	136	136	136	8	95	214	0	136	0	0	5963	5834	52734	47644	0	68	0	14	43	1	0	1	9	104	106	0	0	0	0	0	0	0	0	0	0	0	0	0	0	0	0	0	0	68	0	14
935	87	0	0	84	84	84	9	76	143	0	84	0	0	7878	7805	80711	75022	0	44	0	9	22	1	0	0	8	57	58	0	0	0	0	0	0	0	0	0	0	0	0	0	0	0	0	0	0	44	0	9
936	164	0	0	120	120	120	8	88	204	0	120	0	0	8584	8471	52802	45023	0	52	2	20	39	1	0	1	5	133	135	0	0	0	0	0	0	0	0	0	0	0	0	0	0	0	0	0	0	52	2	20
937	148	0	0	201	201	201	11	163	371	0	201	0	0	9218	9024	52859	44389	0	87	1	19	81	1	0	1	11	117	119	0	0	0	0	0	0	0	0	0	0	0	0	0	0	0	0	0	0	87	1	19
938	101	0	0	95	95	95	5	76	137	0	95	0	0	7881	7792	52500	45727	0	48	1	8	30	1	0	0	7	70	72	0	0	0	0	0	0	0	0	0	0	0	0	0	0	0	0	0	0	48	1	8
939	162	0	0	156	156	156	8	126	281	0	156	0	0	8672	8526	52731	44932	0	75	2	16	51	1	0	3	8	130	133	0	0	0	0	0	0	0	0	0	0	0	0	0	0	0	0	0	0	75	2	16
940	145	0	0	130	130	129	9	104	160	0	129	0	0	6805	6688	52616	46797	0	55	0	16	49	1	0	2	6	115	111	0	0	0	0	0	0	0	0	0	0	0	0	0	0	0	0	0	0	55	0	16
941	118	0	0	128	128	128	10	107	118	0	128	0	0	6938	6823	52434	46663	0	56	1	19	42	1	1	0	8	87	89	0	0	0	0	0	0	0	0	0	0	0	0	0	0	0	0	0	0	56	1	19
942	222	0	0	226	226	226	11	177	402	0	226	0	0	7500	7288	52757	46100	0	123	5	16	73	1	0	2	6	191	193	0	0	0	0	0	0	0	0	0	0	0	0	0	0	0	0	0	0	123	5	16
943	130	0	0	154	154	153	10	137	243	0	153	0	0	9797	9658	52841	43803	0	73	3	17	50	1	0	0	9	99	101	0	0	0	0	0	0	0	0	0	0	0	0	0	0	0	0	0	0	73	3	17
944	247	0	0	432	432	432	21	327	787	0	432	0	0	8768	8351	53058	44831	0	208	4	57	141	1	0	5	16	216	218	0	0	0	0	0	0	0	0	0	0	0	0	0	0	0	0	0	0	208	4	57
945	104	0	0	155	155	152	8	131	237	0	152	0	0	7946	7805	52863	45657	0	74	2	21	46	1	0	1	7	73	75	0	0	0	0	0	0	0	0	0	0	0	0	0	0	0	0	0	0	74	2	21
946	165	0	0	302	302	301	12	257	496	0	301	0	0	9323	9037	113646	105500	0	160	3	30	96	1	0	3	8	134	136	0	0	0	0	0	0	0	0	0	0	0	0	0	0	0	0	0	0	160	3	30
947	266	0	0	392	392	392	11	333	706	0	392	0	0	8984	8612	52875	44610	0	201	2	43	135	1	0	1	9	235	237	0	0	0	0	0	0	0	0	0	0	0	0	0	0	0	0	0	0	201	2	43
948	128	0	0	270	270	270	14	226	545	0	270	0	0	9961	9705	52984	43639	0	121	5	33	95	1	0	4	11	97	99	0	0	0	0	0	0	0	0	0	0	0	0	0	0	0	0	0	0	121	5	33
949	96	0	0	100	100	100	9	74	155	0	100	0	0	7884	7791	52614	45723	0	48	1	10	32	1	0	3	5	65	67	0	0	0	0	0	0	0	0	0	0	0	0	0	0	0	0	0	0	48	1	10
950	357	0	0	2211	2211	2209	63	1314	4918	0	2209	0	0	9392	7272	53452	44133	0	1093	19	222	759	2	0	22	92	326	328	0	0	0	0	0	0	0	0	0	0	0	0	0	0	0	0	0	0	1093	19	222
951	147	0	0	137	137	136	9	117	192	0	136	0	0	6010	5880	52810	47598	0	60	3	15	49	1	0	1	7	116	118	0	0	0	0	0	0	0	0	0	0	0	0	0	0	0	0	0	0	60	3	15
952	149	0	0	279	279	279	9	248	468	0	279	0	0	7041	6775	53061	46560	0	137	1	33	94	1	0	4	9	118	120	0	0	0	0	0	0	0	0	0	0	0	0	0	0	0	0	0	0	137	1	33
953	137	0	0	142	142	142	9	131	239	0	142	0	0	8711	8580	52629	44892	0	59	3	20	44	1	0	8	7	106	108	0	0	0	0	0	0	0	0	0	0	0	0	0	0	0	0	0	0	59	3	20
954	74	0	0	97	97	97	9	88	158	0	97	0	0	6660	6572	52542	46945	0	44	1	12	32	2	0	0	6	43	45	0	0	0	0	0	0	0	0	0	0	0	0	0	0	0	0	0	0	44	1	12
955	140	0	0	137	137	136	5	109	243	0	136	0	0	7279	7156	52600	46322	0	71	2	13	39	1	0	0	10	109	111	0	0	0	0	0	0	0	0	0	0	0	0	0	0	0	0	0	0	71	2	13
956	126	0	0	98	98	98	9	96	178	0	98	0	0	8521	8431	52523	45085	0	45	1	9	33	1	0	1	8	95	97	0	0	0	0	0	0	0	0	0	0	0	0	0	0	0	0	0	0	45	1	9
957	97	0	0	95	95	94	6	65	150	0	94	0	0	7869	7783	52518	45737	0	44	0	15	26	1	0	0	8	66	68	0	0	0	0	0	0	0	0	0	0	0	0	0	0	0	0	0	0	44	0	15
958	101	0	0	90	90	90	12	75	125	0	90	0	0	10518	10436	112207	104312	0	43	0	15	24	1	0	1	6	70	72	0	0	0	0	0	0	0	0	0	0	0	0	0	0	0	0	0	0	43	0	15
959	102	0	0	135	135	134	9	121	245	0	134	0	0	7071	6946	52672	46534	0	69	1	16	42	2	0	1	3	71	73	0	0	0	0	0	0	0	0	0	0	0	0	0	0	0	0	0	0	69	1	16
960	89	0	0	98	98	97	5	76	134	0	97	0	0	7947	7861	52490	45656	0	47	1	11	31	1	0	1	5	58	60	0	0	0	0	0	0	0	0	0	0	0	0	0	0	0	0	0	0	47	1	11
961	124	0	0	198	198	196	10	144	404	0	196	0	0	8619	8434	52964	44984	0	95	2	19	69	1	0	0	10	93	95	0	0	0	0	0	0	0	0	0	0	0	0	0	0	0	0	0	0	95	2	19
962	66	0	0	80	80	80	5	66	140	0	80	0	0	6593	6520	52437	47014	0	40	0	8	25	1	0	1	5	36	37	0	0	0	0	0	0	0	0	0	0	0	0	0	0	0	0	0	0	40	0	8
963	365	33	239	1056	1331	1077	43	784	2363	0	1000	0	0	11144	10170	81538	71741	0	547	10	91	385	2	1	5	36	0	0	0	0	0	0	0	0	0	0	0	0	0	0	0	0	0	0	0	0	668	10	117
964	82	0	0	80	80	80	5	57	107	0	80	0	0	6604	6532	52702	47002	0	36	0	10	24	1	0	1	8	51	53	0	0	0	0	0	0	0	0	0	0	0	0	0	0	0	0	0	0	36	0	10
965	88	0	0	103	103	103	10	76	127	0	103	0	0	6588	6490	52898	47021	0	49	2	11	34	1	0	2	4	56	59	0	0	0	0	0	0	0	0	0	0	0	0	0	0	0	0	0	0	49	2	11
966	116	0	0	134	134	133	8	127	213	0	133	0	0	5963	5838	52919	47643	0	63	1	14	44	2	0	2	7	85	87	0	0	0	0	0	0	0	0	0	0	0	0	0	0	0	0	0	0	63	1	14
967	230	0	0	360	360	360	12	284	653	0	360	0	0	9160	8809	52817	44445	0	189	2	29	127	1	0	0	12	199	201	0	0	0	0	0	0	0	0	0	0	0	0	0	0	0	0	0	0	189	2	29
968	117	0	0	90	90	90	10	79	148	0	90	0	0	8635	8555	52515	44969	0	44	1	10	29	1	0	0	5	86	88	0	0	0	0	0	0	0	0	0	0	0	0	0	0	0	0	0	0	44	1	10
969	114	0	0	132	132	132	12	130	123	0	132	0	0	6225	6100	52949	47382	0	60	2	22	42	1	0	1	4	83	85	0	0	0	0	0	0	0	0	0	0	0	0	0	0	0	0	0	0	60	2	22
970	108	0	0	84	84	83	5	57	121	0	83	0	0	7892	7816	52462	45715	0	40	0	9	28	1	0	2	3	77	79	0	0	0	0	0	0	0	0	0	0	0	0	0	0	0	0	0	0	40	0	9
971	72	0	0	63	63	63	6	53	63	0	63	0	0	5898	5843	52424	47708	0	31	1	5	20	1	0	1	4	41	43	0	0	0	0	0	0	0	0	0	0	0	0	0	0	0	0	0	0	31	1	5
972	100	0	0	84	84	84	6	86	135	0	84	0	0	6908	6830	52708	46700	0	39	1	10	27	1	0	1	5	69	71	0	0	0	0	0	0	0	0	0	0	0	0	0	0	0	0	0	0	39	1	10
973	202	0	0	307	307	305	10	260	669	0	305	0	0	11081	10793	113074	103740	0	135	3	48	107	1	0	0	11	171	173	0	0	0	0	0	0	0	0	0	0	0	0	0	0	0	0	0	0	135	3	48
974	122	0	0	96	96	96	7	62	202	0	96	0	0	10080	9994	52490	43524	0	47	0	12	24	2	0	2	9	91	93	0	0	0	0	0	0	0	0	0	0	0	0	0	0	0	0	0	0	47	0	12
975	102	0	0	95	95	95	7	67	160	0	95	0	0	6647	6560	52477	46959	0	47	1	8	33	1	0	2	3	70	73	0	0	0	0	0	0	0	0	0	0	0	0	0	0	0	0	0	0	47	1	8
976	141	0	0	179	179	178	9	147	353	0	178	0	0	8594	8426	53080	45010	0	85	4	21	57	1	0	1	9	110	112	0	0	0	0	0	0	0	0	0	0	0	0	0	0	0	0	0	0	85	4	21
977	365	4	29	652	685	659	26	496	1213	0	645	0	0	9555	8925	113691	105268	0	334	4	52	235	2	0	1	31	0	0	0	0	0	0	0	0	0	0	0	0	0	0	0	0	0	0	0	0	347	4	55
978	167	0	0	257	257	256	12	217	419	0	256	0	0	9872	9626	52943	43732	0	130	1	27	84	2	0	3	9	136	138	0	0	0	0	0	0	0	0	0	0	0	0	0	0	0	0	0	0	130	1	27
979	84	0	0	92	92	92	8	57	159	0	92	0	0	5919	5833	52573	47689	0	49	0	7	28	1	0	2	5	53	55	0	0	0	0	0	0	0	0	0	0	0	0	0	0	0	0	0	0	49	0	7
980	76	0	0	114	114	114	7	96	196	0	114	0	0	6725	6621	52559	46879	0	55	1	12	35	1	0	1	9	44	47	0	0	0	0	0	0	0	0	0	0	0	0	0	0	0	0	0	0	55	1	12
981	90	0	0	113	113	113	8	101	187	0	113	0	0	9925	9822	52748	43679	0	56	1	11	36	1	0	1	7	59	61	0	0	0	0	0	0	0	0	0	0	0	0	0	0	0	0	0	0	56	1	11
982	119	0	0	130	130	129	7	123	213	0	129	0	0	8273	8153	52816	45332	0	68	3	12	35	1	0	1	9	87	90	0	0	0	0	0	0	0	0	0	0	0	0	0	0	0	0	0	0	68	3	12
983	365	88	974	4260	5335	3914	121	2806	11764	0	3506	0	0	18195	14988	171482	156131	0	1713	42	487	1636	3	1	0	32	0	0	0	0	0	0	0	0	0	0	0	0	0	0	0	0	0	0	0	0	2279	47	792
984	136	0	0	227	227	226	15	170	375	0	226	0	0	9595	9381	52813	44007	0	119	5	25	65	2	0	1	9	105	107	0	0	0	0	0	0	0	0	0	0	0	0	0	0	0	0	0	0	119	5	25
985	119	0	0	110	110	109	9	94	189	0	109	0	0	8622	8522	52754	44983	0	50	1	11	38	1	0	0	8	88	90	0	0	0	0	0	0	0	0	0	0	0	0	0	0	0	0	0	0	50	1	11
986	150	0	0	129	129	129	10	106	190	0	129	0	0	6763	6645	52655	46840	0	65	0	11	47	1	0	0	5	118	121	0	0	0	0	0	0	0	0	0	0	0	0	0	0	0	0	0	0	65	0	11
987	111	0	0	150	150	150	8	137	258	0	150	0	0	7481	7341	52662	46123	0	79	1	14	45	1	0	0	10	80	82	0	0	0	0	0	0	0	0	0	0	0	0	0	0	0	0	0	0	79	1	14
988	97	0	0	99	99	98	12	65	158	0	98	0	0	8617	8527	52721	44989	0	51	1	12	26	1	0	1	6	66	68	0	0	0	0	0	0	0	0	0	0	0	0	0	0	0	0	0	0	51	1	12
989	176	0	0	215	215	215	14	181	368	0	215	0	0	7979	7775	53126	45624	0	94	3	20	88	1	0	2	7	145	147	0	0	0	0	0	0	0	0	0	0	0	0	0	0	0	0	0	0	94	3	20
990	98	0	0	128	128	128	13	114	243	0	128	0	0	9962	9844	52806	43642	0	58	3	16	41	1	0	1	8	66	69	0	0	0	0	0	0	0	0	0	0	0	0	0	0	0	0	0	0	58	3	16
991	83	0	0	93	93	92	10	65	156	0	92	0	0	12015	11934	52539	41588	0	51	1	13	23	1	0	0	3	52	54	0	0	0	0	0	0	0	0	0	0	0	0	0	0	0	0	0	0	51	1	13
992	131	0	0	176	176	176	10	146	309	0	176	0	0	10581	10417	52478	43021	0	84	1	17	62	1	0	4	7	99	102	0	0	0	0	0	0	0	0	0	0	0	0	0	0	0	0	0	0	84	1	17
993	253	0	0	345	345	345	11	313	557	0	345	0	0	7924	7589	53069	45680	0	160	5	35	133	1	0	3	8	222	224	0	0	0	0	0	0	0	0	0	0	0	0	0	0	0	0	0	0	160	5	35
994	88	0	0	94	94	94	7	75	169	0	94	0	0	9499	9413	52538	44107	0	46	0	7	32	1	0	3	5	57	59	0	0	0	0	0	0	0	0	0	0	0	0	0	0	0	0	0	0	46	0	7
995	85	0	0	120	120	120	8	87	212	0	120	0	0	6742	6632	52566	46862	0	58	1	11	41	2	0	2	5	54	56	0	0	0	0	0	0	0	0	0	0	0	0	0	0	0	0	0	0	58	1	11
996	199	0	0	555	555	555	22	442	1197	0	555	0	0	8315	7781	53229	45278	0	275	5	62	184	2	0	6	21	169	169	0	0	0	0	0	0	0	0	0	0	0	0	0	0	0	0	0	0	275	5	62
997	160	0	0	120	120	120	5	107	181	0	120	0	0	8581	8469	52651	45025	0	60	1	11	41	1	0	0	6	128	131	0	0	0	0	0	0	0	0	0	0	0	0	0	0	0	0	0	0	60	1	11
998	76	0	0	71	71	71	6	59	91	0	71	0	0	6626	6563	52529	46980	0	35	1	9	21	1	0	0	4	45	47	0	0	0	0	0	0	0	0	0	0	0	0	0	0	0	0	0	0	35	1	9
999	95	0	0	130	130	129	6	124	255	0	129	0	0	9585	9465	52642	44020	0	61	0	14	45	1	0	2	6	64	66	0	0	0	0	0	0	0	0	0	0	0	0	0	0	0	0	0	0	61	0	14
1000	155	0	0	141	141	141	9	129	233	0	141	0	0	7922	7792	52674	45681	0	64	1	18	51	1	0	1	5	124	126	0	0	0	0	0	0	0	0	0	0	0	0	0	0	0	0	0	0	64	1	18
[truncated: 24 more columns]
