# Supplementary material for: Management strategies for vaccinated animals after an outbreak of foot-and-mouth disease and the impact on return to trade
Source: PLoS One. 2019 Oct 11;14(10):e0223518. doi: 10.1371/journal.pone.0223518 (PMC6788736; doi:10.1371/journal.pone.0223518)
Supplement: S1 Table — (ZIP) [file pone.0223518.s001.zip › vic_vacc2live_control_summary.csv]

Run	Detect day	Detect type	Detect farm ID	Detect herd type	Num IPs	IP convergence (%)	Num RCPs	Num VPs	Vacc start day	Vacc trigger IPs	Vacc trigger pending culls	Vacc trigger area	Vacc trigger density	Day last IP	Day last cull	Day last VP	Day last RP	Last day of control	Cum juris	Control Duration	Control Duration convergence (%)	Cum convex hull (km2)	Surv cost	Cull cost	Disposal cost	Disinfect cost	Compensation cost	Vacc cost	Total control ops cost	Control Ops Cost convergence (%)	Control centre costs	Total cost of control	Post surv start	Post surv end	Post mgmt end	Post surv cost	Post lab cost	Post cull cost	Post disposal cost	Post compensation cost	Total post-mgmt cost	Days out of market	Loss of trade	TOTAL COST	Post surv clusters	Post surv clinical insp	Post surv non-vacc herds tested	Post surv vacc herds tested	Post surv non-vacc samples
1	1	farm	26235	beef intensive	76	0	0	104	15	0	0	0	0	47	50	47	56	78	1	77	0	12465	1103175	104112	982220	3084762	12158509	105262	17538039	0	26400000	43938039	77	112	112	2411200	2433900	0	0	0	4845100	228	7296000000	7344783139	7	2317	1334	84	65484
2	1	farm	26235	beef intensive	91	12	0	216	15	0	0	0	0	81	85	61	95	113	1	112	26	12537	1498600	136756	1275934	3754682	15699946	240240	22606159	17	35760000	58366159	111	151	151	2845600	2657410	0	0	0	5503010	263	8416000000	8479869169	5	2746	1359	187	66690
3	1	farm	148204	smallholders	85	8	0	137	15	0	0	0	0	46	49	40	54	77	1	76	21	15051	1058775	143670	1346834	3349616	16946046	149870	22994811	13	25200000	48194811	76	107	107	2158000	2113650	0	0	0	4271650	227	7264000000	7316466461	7	2098	1113	123	54442
4	1	farm	26235	beef intensive	76	8	0	190	15	0	0	0	0	50	53	44	59	85	1	84	16	10640	1196475	121454	1126573	3201609	13961282	209685	19817078	10	26880000	46697078	80	113	113	2328225	2349970	0	0	0	4678195	231	7392000000	7443375273	6	2250	1192	175	58725
5	1	farm	148204	smallholders	79	6	0	154	15	0	0	0	0	60	63	45	69	91	1	90	13	10510	975600	100826	985565	3139292	12240192	142496	17583971	10	30000000	47583971	90	126	126	2514975	2519790	0	0	0	5034765	241	7712000000	7764618736	8	2463	1354	139	65485
6	1	farm	84168	pigs small	95	7	0	134	15	0	0	0	0	55	58	38	64	87	1	86	11	23943	1285675	201004	1701826	3848160	21527052	141802	28705519	14	31200000	59905519	85	132	132	3281950	3115980	0	0	0	6397930	236	7552000000	7618303449	10	3220	1709	119	83246
7	1	farm	84168	pigs small	98	7	0	215	15	0	0	0	0	74	78	60	88	106	1	105	10	12073	1248900	145962	1360564	3910479	16804362	241668	23711935	12	33600000	57311935	104	142	142	2538050	2647995	0	0	0	5186045	256	8192000000	8254497980	6	2441	1361	189	66404
8	1	farm	79526	dairy	121	11	0	257	15	0	0	0	0	58	61	59	67	94	1	93	9	17385	1735750	189682	1741435	5016631	21605752	283358	30572608	14	32640000	63212608	89	137	137	3591775	3186085	0	0	0	6777860	239	7648000000	7717990468	7	3463	1616	237	79536
9	1	farm	79544	dairy	156	16	0	316	15	0	0	0	0	70	73	71	78	103	1	102	8	12319	1862950	212754	2161478	6465536	26806564	284032	37793314	17	35280000	73073314	101	149	149	3241550	3375575	0	0	0	6617125	251	8032000000	8111690439	6	3110	1761	245	84923
10	1	farm	148204	smallholders	112	15	0	176	15	0	0	0	0	62	65	33	70	93	1	92	8	16213	1373525	172776	1583348	4595984	19751616	199920	27677169	15	31200000	58877169	92	132	132	2727600	2725310	0	0	0	5452910	243	7776000000	7840330079	8	2706	1446	148	70690
11	1	farm	79526	dairy	129	14	0	378	15	0	0	0	0	58	62	51	72	90	1	89	7	14150	1895600	235526	2201861	5561919	27583590	401911	37880408	16	35040000	72920408	88	147	147	4479650	3691520	0	0	0	8171170	240	7680000000	7761091578	8	4271	1829	346	89080
12	1	farm	79526	dairy	96	13	0	145	15	0	0	0	0	67	70	52	79	102	1	101	6	12907	1346325	133892	1218278	3941639	15178264	163459	21981857	15	32160000	54141857	97	136	136	2696750	2557800	0	0	0	5254550	248	7936000000	7995396407	8	2636	1386	118	67265
13	1	farm	79526	dairy	138	13	0	346	15	0	0	0	0	54	57	56	64	90	1	89	6	22523	1785800	227536	1997233	5624237	25050420	395273	35080499	14	33120000	68200499	86	140	140	3741675	3662820	0	0	0	7404495	235	7520000000	7595604994	9	3696	1855	317	89414
14	1	farm	148204	smallholders	100	12	0	214	15	0	0	0	0	61	64	62	71	97	1	96	6	11507	1538700	150818	1493597	4074069	18592436	234215	26083836	13	31200000	57283836	92	132	132	2726300	2789780	0	0	0	5516080	242	7744000000	7806799916	7	2627	1441	191	70453
15	1	farm	79526	dairy	133	11	0	249	15	0	0	0	0	97	100	91	106	128	1	127	7	20535	1856725	226868	2003911	5647605	25152676	243819	35131603	13	42000000	77131603	127	177	177	3499650	3325910	0	0	0	6825560	278	8896000000	8979957163	9	3465	1746	225	84267
16	1	farm	26235	beef intensive	64	12	0	65	15	0	0	0	0	33	36	31	42	68	1	67	7	17112	1023550	126798	952081	2687480	12130244	69106	16989258	13	23040000	40029258	63	98	98	2377675	2393055	0	0	0	4770730	214	6848000000	6892799988	8	2278	1338	59	65485
17	1	farm	79544	dairy	68	12	0	97	15	0	0	0	0	46	48	47	51	76	1	75	7	10515	982825	97424	957040	2734220	11829842	87757	16689107	13	25440000	42129107	77	107	107	2090950	2057055	0	0	0	4148005	227	7264000000	7310277112	6	2026	1121	82	54916
18	1	farm	84168	pigs small	171	13	0	347	15	0	0	0	0	56	59	54	68	94	1	93	7	44341	2232050	239834	2143750	7073134	26393999	353844	38436611	13	35040000	73476611	86	147	147	4453800	4032350	0	0	0	8486150	237	7584000000	7665962761	12	4455	2109	296	101169
19	1	farm	26235	beef intensive	72	13	0	164	15	0	0	0	0	60	63	48	73	100	1	99	7	14211	1119600	113404	954614	2975701	11724298	172994	17060611	13	30240000	47300611	90	128	128	2657775	2456580	0	0	0	5114355	241	7712000000	7764414966	6	2577	1271	158	62628
20	1	farm	79526	dairy	113	12	0	197	15	0	0	0	0	50	53	34	59	83	2	82	6	87013	1357225	173644	1629878	4572612	20156708	200539	28090605	12	50640000	78730605	80	118	118	2749125	2530920	0	0	0	5280045	231	7392000000	7476010650	9	2712	1326	170	64101
21	1	farm	148204	smallholders	85	12	0	146	15	0	0	0	0	57	60	38	65	88	1	87	6	21588	1202025	139004	1231157	3505410	15366008	161319	21604923	12	29760000	51364923	87	126	126	2617775	2619505	0	0	0	5237280	238	7616000000	7672602203	9	2483	1404	126	68771
22	1	farm	148204	smallholders	216	14	0	493	15	0	0	0	0	87	90	93	98	123	1	122	6	27829	3371325	381624	3568658	9059533	44289550	557053	61227742	16	45120000	106347742	123	189	189	4892300	4287395	0	0	0	9179695	268	8576000000	8691527437	8	4799	2107	431	101587
23	1	farm	26235	beef intensive	101	14	0	198	15	0	0	0	0	50	53	48	59	81	1	80	6	12110	1571475	150888	1449070	4237657	18251427	200245	25860762	15	27840000	53700762	80	118	118	2704600	2431450	0	0	0	5136050	231	7392000000	7450836812	6	2629	1252	181	60791
24	1	farm	26235	beef intensive	82	13	0	142	15	0	0	0	0	38	41	34	46	72	1	71	6	14739	1293950	146964	1140217	3411929	14212840	159446	20365345	15	26160000	46525345	68	111	111	2982025	2868565	0	0	0	5850590	219	7008000000	7060375935	9	2968	1584	126	75856
25	1	farm	84168	pigs small	81	13	0	167	15	0	0	0	0	48	51	33	58	79	1	78	6	10969	1161725	130060	1178417	3178238	14521368	185817	20355626	14	26160000	46515626	78	111	111	2218350	2222185	0	0	0	4440535	229	7328000000	7378956161	6	2154	1138	155	56028
26	1	farm	26235	beef intensive	64	13	0	109	15	0	0	0	0	46	50	29	60	78	1	77	6	10679	801750	83120	778678	2570634	9579019	105886	13919086	14	24960000	38879086	76	105	105	2082725	2008370	0	0	0	4091095	228	7296000000	7338970181	7	2054	1084	99	52655
27	1	farm	84168	pigs small	90	13	0	167	15	0	0	0	0	40	43	35	49	75	1	74	6	29084	1130500	133446	1130882	3458669	14018223	190508	20062227	14	25920000	45982227	70	110	110	2773550	2588845	0	0	0	5362395	221	7072000000	7123344622	8	2690	1361	157	66320
28	1	farm	84168	pigs small	180	13	0	443	15	0	0	0	0	96	98	97	104	126	1	125	6	10520	2451375	279506	2846689	7634012	35739389	437188	49388158	15	42000000	91388158	127	177	177	3748725	2973985	0	0	0	6722710	276	8832000000	8930110868	6	3630	1382	394	66462
29	1	farm	26235	beef intensive	110	12	0	190	15	0	0	0	0	53	56	44	61	84	1	83	6	11765	1594100	145830	1287772	4409024	15880056	203243	23520025	14	29520000	53040025	83	124	124	3026175	2646035	0	0	0	5672210	234	7488000000	7546712235	6	3039	1419	157	67948
30	1	farm	79526	dairy	98	12	0	170	15	0	0	0	0	51	54	44	60	82	1	81	6	29327	1463150	204578	1875627	4253232	23861931	149922	31808440	14	30480000	62288440	81	129	129	3187650	3356745	0	0	0	6544395	232	7424000000	7492832835	9	3051	1852	137	89537
31	1	farm	84168	pigs small	71	12	0	134	15	0	0	0	0	40	42	41	45	72	1	71	6	16185	1110025	114510	863474	2819906	10816688	139300	15863903	14	25440000	41303903	71	108	108	2510950	2435545	0	0	0	4946495	221	7072000000	7118250398	7	2470	1289	126	63454
32	1	farm	79544	dairy	110	12	0	190	15	0	0	0	0	44	47	42	54	81	1	80	6	14501	1570025	183768	1735351	4619351	21526877	199373	29834745	13	28080000	57914745	74	119	119	3147150	2918475	0	0	0	6065625	225	7200000000	7263980370	7	3105	1540	173	75080
33	1	farm	79544	dairy	211	12	0	465	15	0	0	0	0	76	79	59	85	111	1	110	6	12967	2058800	300526	2711282	8693418	33741274	481572	47986871	13	41280000	89266871	106	174	174	4639275	4874765	0	0	0	9514040	257	8224000000	8322780911	7	4461	2494	383	121085
34	1	farm	84168	pigs small	116	12	0	259	15	0	0	0	0	78	82	56	92	110	1	109	6	13517	1509600	162270	1614182	4299966	19702946	276410	27565374	13	36960000	64525374	108	156	156	3381775	3274075	0	0	0	6655850	260	8320000000	8391181224	5	3256	1681	231	82371
35	1	farm	79526	dairy	139	12	0	256	15	0	0	0	0	55	58	53	65	88	1	87	6	40290	1888275	270474	2618710	5733297	32944070	250878	43705705	13	33600000	77305705	85	142	142	4123825	3499545	0	0	0	7623370	236	7552000000	7636929075	12	3910	1825	217	89805
36	1	farm	26235	beef intensive	81	11	0	133	15	0	0	0	0	39	43	31	53	71	1	70	6	12278	1010150	119468	1099613	3209395	13421937	144480	19005043	13	24000000	43005043	69	101	101	2280125	2163735	0	0	0	4443860	221	7072000000	7119448903	7	2279	1153	120	56058
37	1	farm	79526	dairy	57	12	0	102	15	0	0	0	0	50	53	36	58	81	1	80	6	10437	956250	84450	736911	2321362	9189012	106762	13394747	13	26160000	39554747	80	111	111	2091525	2057895	0	0	0	4149420	231	7392000000	7435704167	6	2064	1112	92	54341
38	1	farm	26235	beef intensive	77	11	0	128	15	0	0	0	0	47	49	32	51	77	1	76	5	23285	910000	111592	1006434	3154869	12483588	133688	17800170	13	25680000	43480170	77	109	109	2165200	2112985	0	0	0	4278185	227	7264000000	7311758355	7	2131	1124	112	54972
39	1	farm	79526	dairy	133	11	0	263	15	0	0	0	0	51	54	52	62	87	1	86	5	17481	1528375	237488	1965382	5522963	24485234	280457	34019900	12	32640000	66659900	82	138	138	3849800	3930605	0	0	0	7780405	232	7424000000	7498440305	7	3755	2075	240	100760
40	1	farm	79526	dairy	95	11	0	154	15	0	0	0	0	62	65	63	70	95	1	94	5	17006	1192875	135196	1275185	3894902	15896973	169166	22564298	12	30720000	53284298	93	130	130	2542925	2512300	0	0	0	5055225	243	7776000000	7834339523	7	2504	1338	136	65197
41	1	farm	148204	smallholders	149	11	0	310	15	0	0	0	0	75	78	61	83	107	1	106	5	39165	2445825	292358	2563344	6200681	32412022	319813	44234044	12	37920000	82154044	105	160	160	3759650	3798655	0	0	0	7558305	256	8192000000	8281712348	8	3629	1965	260	96102
42	1	farm	148204	smallholders	71	11	0	86	15	0	0	0	0	32	35	33	41	68	1	67	5	15340	1060975	85214	824936	2703061	10121516	82790	14878492	12	24240000	39118492	63	102	102	2854475	2541910	0	0	0	5396385	213	6816000000	6860514877	9	2915	1450	70	69267
43	1	farm	79544	dairy	77	11	0	140	15	0	0	0	0	38	41	28	46	69	1	68	5	12863	1275375	104352	942982	3108129	11594006	136873	17161716	12	24960000	42121716	68	105	105	2650900	2455145	0	0	0	5106045	219	7008000000	7055227761	7	2623	1321	120	64411
44	1	farm	84168	pigs small	62	11	0	59	15	0	0	0	0	35	38	20	43	70	1	69	5	12270	1012900	77524	735131	2368099	9073675	53839	13321168	12	22800000	36121168	65	97	97	2202425	2100315	0	0	0	4302740	216	6912000000	6952423908	8	2219	1177	46	57829
45	1	farm	148204	smallholders	85	10	0	172	15	0	0	0	0	53	56	41	61	88	1	87	5	11785	1239750	129680	1224630	3450880	15103350	183846	21332136	12	27360000	48692136	83	116	116	2210225	2224390	0	0	0	4434615	234	7488000000	7541126752	7	2147	1147	152	56227
46	1	farm	26235	beef intensive	84	10	0	120	15	0	0	0	0	34	37	37	43	69	1	68	5	13391	1067450	122796	1181642	3326247	14717824	119257	20535216	12	23760000	44295216	67	100	100	2277100	2256905	0	0	0	4534005	215	6880000000	6928829221	7	2233	1221	100	59744
47	1	farm	84168	pigs small	142	10	0	369	15	0	0	0	0	72	75	57	81	107	1	106	5	19199	2224650	248056	2090984	6333110	26356296	419186	37672282	11	38640000	76312282	102	163	163	4415750	4014710	0	0	0	8430460	253	8096000000	8180742742	7	4232	1996	354	97679
48	1	farm	84168	pigs small	126	10	0	274	15	0	0	0	0	56	60	57	70	88	1	87	5	18059	1707350	224404	1993034	5429494	25456058	246902	35057242	11	34320000	69377242	87	145	145	3946625	4024615	0	0	0	7971240	238	7616000000	7693348482	8	3812	2141	241	103790
49	1	farm	79544	dairy	112	10	0	172	15	0	0	0	0	66	70	45	80	98	1	97	5	17081	1270725	182108	1574489	4650509	19544329	176712	27398873	11	31920000	59318873	96	135	135	2683650	2595915	0	0	0	5279565	248	7936000000	8000598438	6	2628	1368	146	67221
50	1	farm	26235	beef intensive	87	10	0	177	15	0	0	0	0	54	57	47	63	86	2	85	5	48294	1168200	195130	1675886	3505413	21051872	217804	27814305	11	51840000	79654305	84	127	127	2986700	2968735	0	0	0	5955435	235	7520000000	7605609740	11	2828	1547	162	77046
51	1	farm	79544	dairy	77	9	0	152	15	0	0	0	0	43	46	44	56	79	1	78	5	10704	927450	115844	1102705	3038023	13673868	167130	19025020	11	24720000	43745020	74	105	105	2105400	2191140	0	0	0	4296540	224	7168000000	7216041560	5	2040	1142	137	55948
52	1	farm	26235	beef intensive	121	9	0	242	15	0	0	0	0	44	47	41	54	80	1	79	5	15017	1539950	187738	1704816	5071166	21450154	259145	30212969	10	29280000	59492969	74	124	124	3493750	3374525	0	0	0	6868275	225	7200000000	7266361244	9	3394	1778	221	85855
53	1	farm	84168	pigs small	79	9	0	175	15	0	0	0	0	50	53	35	58	81	1	80	5	17378	1222025	122138	1078736	3341825	13422630	188878	19376231	10	29280000	48656231	80	124	124	3196350	2812355	0	0	0	6008705	231	7392000000	7446664936	7	3189	1497	168	72206
54	1	farm	148204	smallholders	88	9	0	177	15	0	0	0	0	45	48	33	54	76	1	75	5	14392	1142050	117650	1107248	3443090	13680040	160401	19650479	10	27840000	47490479	75	118	118	2914600	2857890	0	0	0	5772490	226	7232000000	7285262969	8	2803	1513	172	73583
55	1	farm	79544	dairy	71	9	0	142	15	0	0	0	0	50	53	51	59	81	2	80	4	69517	1094475	116286	964636	2890012	11836450	139550	17041409	10	54720000	71761409	81	122	122	2899150	2956695	0	0	0	5855845	231	7392000000	7469617254	8	2791	1603	127	78459
56	1	farm	148204	smallholders	146	9	0	321	15	0	0	0	0	79	82	80	88	111	1	110	4	14585	2062525	249998	2344664	5990354	29058704	393558	40099804	10	38880000	78979804	110	164	164	3664700	3818325	0	0	0	7483025	260	8320000000	8406462829	7	3554	1944	293	94797
57	1	farm	148204	smallholders	94	9	0	207	15	0	0	0	0	44	47	55	54	79	1	78	4	13090	1254375	149950	1294322	4035118	16138972	202783	23075519	10	31200000	54275519	85	131	131	3274225	3156685	0	0	0	6430910	225	7200000000	7260706429	8	3163	1679	189	81317
58	1	farm	26235	beef intensive	93	9	0	202	15	0	0	0	0	76	79	61	85	112	1	111	4	10677	1397675	131994	1274987	3941642	15911318	184404	22842020	10	35040000	57882020	106	148	148	3005950	2658705	0	0	0	5664655	257	8224000000	8287546675	7	2851	1402	172	67949
59	1	farm	84168	pigs small	81	9	0	124	15	0	0	0	0	59	62	44	68	95	1	94	4	11185	1228950	137436	1307866	3443093	16350973	117477	22585796	10	28560000	51145796	89	120	120	2192850	2179065	0	0	0	4371915	240	7680000000	7735517711	6	2163	1168	112	57018
60	1	farm	26235	beef intensive	106	8	0	227	15	0	0	0	0	51	55	38	65	83	1	82	4	14508	1490000	155174	1507846	4463556	18631802	210570	26458949	10	29520000	55978949	81	125	125	3168025	2836085	0	0	0	6004110	233	7456000000	7517983059	8	3067	1485	191	72065
61	1	farm	26235	beef intensive	150	8	0	354	15	0	0	0	0	127	131	121	141	167	1	166	5	21676	2164100	239708	2340992	6364271	29125829	414306	40649206	9	49200000	89849206	157	207	207	3523675	3342150	0	0	0	6865825	309	9888000000	9984715031	7	3409	1635	309	80419
62	1	farm	79526	dairy	53	8	0	77	15	0	0	0	0	29	32	40	39	65	1	64	5	10512	855875	79106	723260	2142196	9010661	92619	12903717	9	23280000	36183717	70	99	99	1949925	1947330	0	0	0	3897255	210	6720000000	6760080972	6	1902	1066	73	52018
63	1	farm	79526	dairy	77	8	0	149	15	0	0	0	0	39	43	36	53	71	1	70	5	15804	1105175	107158	986434	3030232	12165302	142456	17536756	9	25920000	43456756	69	110	110	2792625	2788065	0	0	0	5580690	221	7072000000	7121037446	8	2736	1500	138	73071
64	1	farm	148204	smallholders	56	8	0	115	15	0	0	0	0	40	44	41	54	72	1	71	5	11079	917850	87352	799911	2243463	9930188	138619	14117383	9	24960000	39077383	71	106	106	2401925	2328445	0	0	0	4730370	222	7104000000	7147807753	8	2399	1244	115	60892
65	1	farm	79526	dairy	79	8	0	145	15	0	0	0	0	41	44	31	50	72	1	71	5	10422	1112000	103436	950674	3069181	11705920	161174	17102386	9	24960000	42062386	71	106	106	2457575	2291660	0	0	0	4749235	222	7104000000	7150811621	7	2366	1214	131	59067
66	1	farm	79544	dairy	77	8	0	132	15	0	0	0	0	47	50	29	55	79	1	78	5	11188	1155800	106284	1043334	3030231	12692682	139357	18167688	9	26160000	44327688	77	111	111	2291275	2306570	0	0	0	4597845	228	7296000000	7344925532	6	2239	1229	124	59969
67	1	farm	26235	beef intensive	119	8	0	237	15	0	0	0	0	84	88	72	98	122	1	121	5	25153	1534100	174682	1729406	4962104	21508580	268221	30177093	9	36000000	66177093	114	152	152	2600150	2578170	0	0	0	5178320	266	8512000000	8583355413	8	2540	1320	205	63633
68	1	farm	84168	pigs small	136	8	0	291	15	0	0	0	0	58	60	50	64	90	1	89	5	23812	1936050	240634	2406600	5795614	30030348	323203	40732449	9	34320000	75052449	88	145	145	4270425	3547530	0	0	0	7817955	238	7616000000	7698870404	9	4242	1853	255	89178
69	1	farm	79526	dairy	139	8	0	228	15	0	0	0	0	66	69	64	75	102	1	101	5	14261	1739375	215660	2013124	5748876	25252954	242740	35212729	9	34560000	69772729	96	146	146	3677375	3030545	0	0	0	6707920	247	7904000000	7980480649	8	3548	1599	177	78128
70	1	farm	84168	pigs small	120	8	0	221	15	0	0	0	0	71	74	72	80	103	1	102	5	10874	1651375	236822	2302625	5016633	28830536	228833	38266824	9	33360000	71626824	102	141	141	2619775	2687685	0	0	0	5307460	252	8064000000	8140934284	4	2551	1384	187	67866
71	1	farm	26235	beef intensive	85	8	0	125	15	0	0	0	0	39	42	32	50	71	1	70	5	10657	1150475	123498	1081809	3318456	13467468	131682	19273388	9	23760000	43033388	69	101	101	2190850	2139375	0	0	0	4330225	220	7040000000	7087363613	6	2128	1148	102	56223
72	1	farm	79544	dairy	94	8	0	189	15	0	0	0	0	78	81	59	87	114	2	113	5	26299	1330450	135962	1243746	3824792	15427991	210555	22173496	9	63120000	85293496	108	145	145	2630000	2465085	0	0	0	5095085	259	8288000000	8378388581	8	2588	1276	176	61879
73	1	farm	148204	smallholders	107	8	0	205	15	0	0	0	0	54	57	42	63	90	1	89	5	11983	1371150	154384	1465400	4463558	18213538	226495	25894525	9	27840000	53734525	84	117	117	2354000	2232755	0	0	0	4586755	235	7520000000	7578321280	6	2285	1139	164	55861
74	1	farm	26235	beef intensive	117	7	0	284	15	0	0	0	0	51	54	44	59	82	1	81	5	29412	1467050	165546	1641033	4915364	20284868	289095	28762956	9	31200000	59962956	81	132	132	3471800	3597020	0	0	0	7068820	232	7424000000	7491031776	9	3305	1870	257	90550
75	1	farm	79526	dairy	65	7	0	106	15	0	0	0	0	37	40	42	46	68	1	67	5	15446	998475	89240	791611	2617372	9791271	101555	14389524	9	27360000	41749524	72	116	116	3064900	2895305	0	0	0	5960205	218	6976000000	7023709729	11	3004	1621	98	78107
76	1	farm	148204	smallholders	89	7	0	230	15	0	0	0	0	60	64	41	74	92	1	91	4	11346	1443800	140096	1381696	3817005	17194552	228722	24205870	8	31920000	56125870	90	135	135	3281350	2826705	0	0	0	6108055	242	7744000000	7806233925	8	3226	1475	213	70693
77	1	farm	84168	pigs small	73	7	0	128	15	0	0	0	0	53	56	42	62	84	1	83	4	12346	994100	104498	971600	2890016	12066748	126123	17153084	8	28800000	45953084	83	122	122	2606275	2631055	0	0	0	5237330	234	7488000000	7539190414	8	2527	1447	106	70048
78	1	farm	84168	pigs small	80	7	0	111	15	0	0	0	0	36	40	23	50	68	1	67	4	10607	998100	96474	934510	3014652	11498709	114528	16656973	8	22560000	39216973	66	96	96	2077125	2049740	0	0	0	4126865	218	6976000000	7019343838	6	2031	1103	93	54000
79	1	farm	148204	smallholders	145	7	0	329	15	0	0	0	0	66	69	61	75	97	1	96	4	12865	1880600	262364	2603439	5896880	32258602	360414	43262299	8	35040000	78302299	96	148	148	3596150	3549945	0	0	0	7146095	247	7904000000	7989448394	6	3461	1793	295	87235
80	1	farm	84168	pigs small	129	7	0	333	15	0	0	0	0	59	63	50	73	91	1	90	4	12609	1917050	194838	1791531	5437283	22443490	370109	32154301	8	33120000	65274301	89	139	139	3599100	3329165	0	0	0	6928265	241	7712000000	7784202566	8	3486	1670	307	80436
81	1	farm	79544	dairy	109	7	0	214	15	0	0	0	0	53	56	37	62	88	1	87	4	11764	1496175	153770	1422027	4541452	17514544	235389	25363357	8	28320000	53683357	83	120	120	2478650	2560845	0	0	0	5039495	234	7488000000	7546722852	6	2402	1325	177	64626
82	1	farm	26235	beef intensive	76	7	0	141	15	0	0	0	0	45	48	46	54	79	1	78	4	10635	1031850	101800	934492	3139290	11526480	148868	16882781	8	24960000	41842781	76	105	105	2044250	2017260	0	0	0	4061510	226	7232000000	7277904291	6	1985	1067	116	52064
83	1	farm	26235	beef intensive	95	7	0	179	15	0	0	0	0	43	46	41	52	75	1	74	4	10751	1263700	129014	1275748	3746894	15694056	188476	22297887	8	25440000	47737887	73	108	108	2430850	2406180	0	0	0	4837030	224	7168000000	7220574917	6	2389	1249	172	60500
84	1	farm	79526	dairy	84	7	0	150	15	0	0	0	0	54	58	38	68	87	1	86	4	11328	1204950	122468	1200694	3443092	14958604	151954	21081763	8	27840000	48921763	84	118	118	2379750	2238740	0	0	0	4618490	236	7552000000	7605540253	7	2355	1197	128	57798
85	1	farm	79544	dairy	119	7	0	220	15	0	0	0	0	70	73	65	81	107	1	106	4	11722	1491525	149232	1445573	4891995	17773539	195086	25946950	8	33120000	59066950	100	140	140	2784175	2607045	0	0	0	5391220	251	8032000000	8096458170	9	2737	1383	160	67119
86	1	farm	26235	beef intensive	125	7	0	266	15	0	0	0	0	41	45	40	55	75	1	74	4	34748	1434400	231916	2014574	5484024	25589102	281316	35035331	8	29760000	64795331	71	126	126	3779900	3797220	0	0	0	7577120	223	7136000000	7208372451	10	3692	2022	219	98040
87	1	farm	79544	dairy	150	7	0	354	15	0	0	0	0	65	69	53	79	97	1	96	4	53910	1988975	208484	2026658	5998146	25057737	349089	35629089	8	36720000	72349089	95	155	155	4212375	3966515	0	0	0	8178890	247	7904000000	7984527979	11	4095	2049	314	98420
88	1	farm	84168	pigs small	94	7	0	156	15	0	0	0	0	47	50	42	55	78	1	77	4	11327	1150300	129038	1169698	3832581	14496890	169617	20948124	8	28560000	49508124	77	120	120	3001875	2877770	0	0	0	5879645	228	7296000000	7351387769	9	2979	1583	142	75350
89	1	farm	148204	smallholders	162	7	0	303	15	0	0	0	0	81	84	80	89	115	1	114	4	17681	2265625	282630	2567963	6893979	32243409	360058	44613664	8	38880000	83493664	111	164	164	3876200	3397450	0	0	0	7273650	262	8384000000	8474767314	7	3803	1742	244	85151
90	1	farm	79544	dairy	101	7	0	212	15	0	0	0	0	70	73	63	79	106	1	105	4	13211	1725525	162794	1443006	4292180	17815279	263282	25702066	8	32400000	58102066	100	136	136	2578275	2510095	0	0	0	5088370	251	8032000000	8095190436	5	2511	1269	189	62468
91	1	farm	26235	beef intensive	79	7	0	176	15	0	0	0	0	81	84	64	90	112	1	111	4	19103	1307375	126016	1161266	3450886	14677744	183599	20906886	8	35760000	56666886	111	151	151	2829800	2618700	0	0	0	5448500	262	8384000000	8446115386	7	2690	1384	156	67344
92	1	farm	84168	pigs small	149	6	0	269	15	0	0	0	0	44	46	41	51	76	1	75	4	27965	1548725	213962	2052632	5826773	25381628	256934	35280654	8	33120000	68400654	74	140	140	4487300	4573275	0	0	0	9060575	224	7168000000	7245461229	7	4334	2492	236	119488
93	1	farm	84168	pigs small	100	6	0	216	15	0	0	0	0	53	56	47	61	86	1	85	4	13127	1473825	147092	1406664	4035116	17306790	232802	24602289	7	30960000	55562289	83	131	131	3441275	3256085	0	0	0	6697360	234	7488000000	7550259649	7	3326	1694	200	83356
94	1	farm	84168	pigs small	81	6	0	138	15	0	0	0	0	37	40	40	46	73	1	72	4	10765	1099700	100210	972907	3045810	11852210	141894	17212731	7	25200000	42412731	70	106	106	2679075	2391165	0	0	0	5070240	218	6976000000	7023482971	8	2655	1297	118	62619
95	1	farm	148204	smallholders	65	6	0	135	15	0	0	0	0	42	46	43	56	79	1	78	4	13664	911600	111440	912598	2757587	11317121	144843	16155189	7	24720000	40875189	73	105	105	2170650	2158415	0	0	0	4329065	224	7168000000	7213204254	7	2094	1138	118	55905
96	1	farm	26235	beef intensive	66	6	0	145	15	0	0	0	0	38	41	38	47	74	1	73	4	10650	1028625	118708	1090721	2710853	13754218	163507	18866633	7	24720000	43586633	68	105	105	2597075	2419900	0	0	0	5016975	219	7008000000	7056603608	6	2588	1286	140	62343
97	1	farm	84168	pigs small	111	6	0	250	15	0	0	0	0	110	113	97	118	141	1	140	4	11452	1388050	213548	2095171	4673884	26256757	284541	34911951	7	42000000	76911951	140	177	177	2568275	2491545	0	0	0	5059820	291	9312000000	9393971771	5	2522	1233	215	60767
98	1	farm	79526	dairy	92	6	0	149	15	0	0	0	0	47	50	34	55	81	1	80	4	11791	1293950	120048	1172144	3684576	14519518	143107	20933343	7	28800000	49733343	77	122	122	3096175	2918825	0	0	0	6015000	228	7296000000	7351748343	9	3085	1636	124	77453
99	1	farm	148204	smallholders	74	6	0	141	15	0	0	0	0	49	52	36	58	80	1	79	4	10641	987725	93522	904892	2960123	11136506	145890	16228657	7	25680000	41908657	79	109	109	2027000	2043055	0	0	0	4070055	230	7360000000	7405978712	6	1988	1075	123	52384
100	1	farm	84168	pigs small	102	6	0	191	15	0	0	0	0	46	49	42	55	81	1	80	4	13150	1488750	147164	1390545	4292181	17277266	205823	24801729	7	29520000	54321729	76	125	125	3608300	3055640	0	0	0	6663940	227	7264000000	7324985669	10	3581	1631	167	79265
101	1	farm	148204	smallholders	164	6	0	280	15	0	0	0	0	63	66	64	73	100	1	99	4	61889	1817750	291356	2566908	6808281	32183841	291079	43959215	7	38160000	82119215	94	161	161	4766450	4373355	0	0	0	9139805	244	7808000000	7899259020	14	4766	2374	233	114004
102	1	farm	79544	dairy	85	6	0	169	15	0	0	0	0	47	49	48	51	77	1	76	4	15430	1211300	151644	1250194	3271716	15751714	163918	21800487	7	27360000	49160487	78	116	116	2701500	2452100	0	0	0	5153600	227	7264000000	7318314087	6	2607	1287	151	62848
103	1	farm	79544	dairy	114	6	0	259	15	0	0	0	0	56	59	54	67	89	1	88	4	10794	1510625	178722	1790546	4728413	22373133	255362	30836800	7	31920000	62756800	86	135	135	3343475	3383380	0	0	0	6726855	237	7584000000	7653483656	6	3230	1795	235	85563
104	1	farm	84168	pigs small	121	6	0	214	15	0	0	0	0	63	66	53	71	96	1	95	4	13860	1725025	170814	1507396	4712825	18354524	210604	26681188	7	32880000	59561188	93	139	139	3136125	3153745	0	0	0	6289870	244	7808000000	7873851058	5	3045	1678	188	81074
105	1	farm	84168	pigs small	82	6	0	194	15	0	0	0	0	44	48	41	58	76	1	75	4	11533	1001450	112236	1071691	3263927	13185732	199317	18834353	7	26160000	44994353	74	111	111	2708875	2335795	0	0	0	5044670	226	7232000000	7282039023	7	2680	1209	180	58078
106	1	farm	148204	smallholders	87	6	0	193	15	0	0	0	0	45	48	46	53	77	1	76	4	10876	987000	138360	1250417	3349615	15666670	190361	21582423	7	27360000	48942423	76	116	116	2949500	2515415	0	0	0	5464915	226	7232000000	7286407338	7	2885	1294	188	62983
107	1	farm	26235	beef intensive	88	6	0	176	15	0	0	0	0	47	50	40	55	78	1	77	4	17814	1265775	137004	1345329	3754686	16672916	199718	23375428	7	26880000	50255428	77	114	114	2456300	2567845	0	0	0	5024145	228	7296000000	7351279573	8	2351	1354	151	65996
108	1	farm	84168	pigs small	76	6	0	139	15	0	0	0	0	45	48	31	56	79	1	78	4	16718	1146075	121280	1074726	3084763	13466720	138200	19031764	7	27120000	46151764	75	115	115	2731825	2752295	0	0	0	5484120	226	7232000000	7283635884	11	2662	1484	122	72831
109	1	farm	26235	beef intensive	65	6	0	107	15	0	0	0	0	38	41	35	48	72	1	71	4	11851	1051525	104996	898970	2726430	11204678	117472	16104071	7	24240000	40344071	68	103	103	2388800	2358755	0	0	0	4747555	219	7008000000	7053091626	8	2351	1282	101	62515
110	1	farm	26235	beef intensive	136	6	0	242	15	0	0	0	0	75	78	60	83	106	1	105	4	15178	1677475	234470	2026847	5780026	25084970	282438	35086226	7	35040000	70126226	105	148	148	2982325	2917425	0	0	0	5899750	256	8192000000	8268025976	6	2959	1480	222	72516
111	1	farm	79544	dairy	68	6	0	204	15	0	0	0	0	53	56	54	61	85	1	84	4	10456	905225	84492	749054	2648530	9208929	201935	13798165	7	27600000	41398165	84	117	117	2246625	2193205	0	0	0	4439830	234	7488000000	7533837995	7	2178	1092	205	52902
112	1	farm	148204	smallholders	82	6	0	138	15	0	0	0	0	45	48	32	54	76	1	75	4	10593	1105950	112116	1136133	3217187	14039742	133246	19744374	7	25680000	45424374	75	109	109	2332700	2307935	0	0	0	4640635	226	7232000000	7282065009	7	2312	1246	111	60665
113	1	farm	79526	dairy	67	6	0	120	15	0	0	0	0	37	40	27	45	72	1	71	4	14858	924900	107464	1034251	2749801	12912938	127118	17856471	7	23280000	41136471	67	99	99	2196975	2200345	0	0	0	4397320	218	6976000000	7021533791	7	2139	1176	106	57759
114	1	farm	148204	smallholders	64	6	0	131	15	0	0	0	0	39	43	33	53	72	1	71	4	11008	928925	81534	697309	2523896	8716225	133227	13081116	7	24480000	37561116	69	104	104	2380600	2295265	0	0	0	4675865	221	7072000000	7114236981	7	2338	1241	117	59914
115	1	farm	26235	beef intensive	90	6	0	124	15	0	0	0	0	41	44	32	50	73	1	72	4	51473	1064125	120014	1137562	3552149	14034870	132573	20041293	7	25680000	45721293	71	109	109	2569100	2693670	0	0	0	5262770	222	7104000000	7154984063	9	2465	1483	107	71771
116	1	farm	148204	smallholders	146	6	0	329	15	0	0	0	0	71	74	64	79	106	1	105	4	11918	2330200	248162	2487528	5943616	30889246	350508	42249260	7	36720000	78969260	101	155	155	3757550	3659145	0	0	0	7416695	252	8064000000	8150385955	7	3671	1894	275	91310
117	1	farm	79526	dairy	92	6	0	140	15	0	0	0	0	51	54	46	60	84	1	83	3	19041	1344350	187152	1783424	3614467	22439871	153080	29522344	7	28320000	57842344	81	120	120	2724575	2613380	0	0	0	5337955	232	7424000000	7487180299	9	2672	1406	119	68855
118	1	farm	84168	pigs small	115	6	0	213	15	0	0	0	0	46	49	39	55	77	1	76	3	12168	1430625	154438	1456261	4611562	18000736	219631	25873254	7	27360000	53233254	76	115	115	2833000	2689015	0	0	0	5522015	227	7264000000	7322755269	6	2797	1388	189	67714
119	1	farm	84168	pigs small	146	6	0	300	15	0	0	0	0	65	68	49	73	96	1	95	3	17178	1830750	217290	2074511	6231842	25865666	305539	36525598	7	35520000	72045598	95	150	150	3765825	3776570	0	0	0	7542395	246	7872000000	7951587993	10	3597	1994	248	96123
120	1	farm	79526	dairy	73	6	0	160	15	0	0	0	0	33	37	34	47	71	1	70	3	14567	964925	111752	984080	2835484	12034528	185420	17116189	7	23040000	40156189	64	98	98	2275450	2230970	0	0	0	4506420	215	6880000000	6924662609	7	2206	1164	147	56550
121	1	farm	148204	smallholders	67	6	0	157	15	0	0	0	0	42	45	34	50	76	1	75	3	10643	1068625	80718	789959	2594005	9743406	169137	14445850	7	25440000	39885850	72	108	108	2476125	2419760	0	0	0	4895885	223	7136000000	7180781735	7	2415	1277	152	61836
122	1	farm	26235	beef intensive	100	6	0	274	15	0	0	0	0	58	61	59	66	93	1	92	3	39387	1534200	158540	1533787	3988376	18927573	281691	26424167	6	36000000	62424167	89	152	152	4230050	4419205	0	0	0	8649255	239	7648000000	7719073422	9	4034	2348	252	114264
123	1	farm	84168	pigs small	87	6	0	175	15	0	0	0	0	70	74	50	84	111	1	110	3	14960	1347075	184124	1500597	3707939	18707548	227825	25675107	6	32880000	58555107	100	139	139	2623100	2740115	0	0	0	5363215	252	8064000000	8127918322	6	2519	1433	156	70657
124	1	farm	26235	beef intensive	178	6	0	428	15	0	0	0	0	66	70	67	80	103	1	102	3	12442	2154350	283262	2780316	7540524	34391136	478865	47628452	6	34800000	82428452	97	147	147	3496025	3342395	0	0	0	6838420	248	7936000000	8025266872	7	3464	1614	365	77818
125	1	farm	79526	dairy	119	6	0	225	15	0	0	0	0	52	55	40	60	83	2	82	3	65287	1835225	202728	1868366	4923154	23167114	252567	32249155	6	61920000	94169155	82	144	144	4559250	4070920	0	0	0	8630170	233	7456000000	7558799325	11	4395	2192	199	106802
126	1	farm	148204	smallholders	120	5	0	202	15	0	0	0	0	71	74	72	81	107	1	106	3	19345	1432200	217204	1492913	4767350	18718760	255933	26884361	6	35280000	62164361	102	149	149	3272400	3250100	0	0	0	6522500	252	8064000000	8132686861	8	3195	1736	176	84111
127	1	farm	79526	dairy	169	6	0	385	15	0	0	0	0	85	88	78	93	116	1	115	3	16097	2758025	294282	2956702	7182201	36967836	430209	50589256	6	39600000	90189256	115	167	167	3678325	3437280	0	0	0	7115605	266	8512000000	8609304861	7	3601	1705	323	82502
128	1	farm	148204	smallholders	92	5	0	144	15	0	0	0	0	40	43	37	50	76	1	75	3	10757	1095825	122970	1142559	3544358	14066302	154180	20126194	6	24240000	44366194	70	102	102	2372925	2150365	0	0	0	4523290	221	7072000000	7120889484	6	2409	1134	127	55333
129	1	farm	84168	pigs small	69	5	0	106	15	0	0	0	0	37	40	38	45	69	1	68	3	11350	903550	92870	855533	2671903	10602838	112439	15239133	6	23040000	38279133	68	98	98	2057450	2056145	0	0	0	4113595	218	6976000000	7018392728	7	2036	1109	93	54290
130	1	farm	84168	pigs small	80	5	0	122	15	0	0	0	0	68	71	49	76	101	1	100	3	12458	1099075	138008	1285744	3279505	16009957	129998	21942288	6	30960000	52902288	98	130	130	2215100	2315635	0	0	0	4530735	249	7968000000	8025433022	7	2138	1247	101	61235
131	1	farm	26235	beef intensive	72	5	0	133	15	0	0	0	0	54	57	52	63	90	1	89	3	10661	1174950	138786	1310998	3178242	16573390	157899	22534266	6	27360000	49894266	84	116	116	2160175	2156140	0	0	0	4316315	235	7520000000	7574210581	5	2086	1142	118	55905
132	1	farm	79544	dairy	93	5	0	165	15	0	0	0	0	39	43	32	53	73	1	72	3	10989	1141375	161900	1535164	3731314	19124985	190258	25884996	6	26400000	52284996	69	112	112	2989675	3003280	0	0	0	5992955	221	7072000000	7130277951	3	2953	1608	153	78409
133	1	farm	26235	beef intensive	78	5	0	112	15	0	0	0	0	53	57	30	67	94	1	93	3	23204	1533475	139490	1081955	3256133	13619649	101381	19732083	6	29280000	49012083	83	124	124	2778825	2793700	0	0	0	5572525	235	7520000000	7574584608	11	2691	1521	103	74963
134	1	farm	79544	dairy	83	5	0	154	15	0	0	0	0	42	45	37	50	74	1	73	3	11918	1276000	110334	1065170	3287292	12921050	159230	18819076	6	28320000	47139076	72	120	120	3386350	3226195	0	0	0	6612545	223	7136000000	7189751621	9	3358	1794	133	85735
135	1	farm	26235	beef intensive	85	5	0	156	15	0	0	0	0	48	51	39	56	80	1	79	3	12409	1435650	140594	1130029	3505407	14028576	170721	20410977	6	28080000	48490977	78	119	119	2874250	2772770	0	0	0	5647020	229	7328000000	7382137997	9	2848	1490	140	72385
136	1	farm	148204	smallholders	126	5	0	241	15	0	0	0	0	66	69	55	74	97	1	96	3	12758	1586000	216650	2027725	5343804	25215040	266527	34655745	6	31680000	66335745	96	134	134	2573450	2580060	0	0	0	5153510	247	7904000000	7975489255	7	2492	1302	207	63793
137	1	farm	148204	smallholders	83	5	0	153	15	0	0	0	0	42	46	29	56	74	1	73	3	11335	1176725	120644	1032302	3302871	12724702	162168	18519412	6	25920000	44439412	72	109	109	2713950	2513525	0	0	0	5227475	224	7168000000	7217666887	6	2610	1341	129	65566
138	1	farm	148204	smallholders	78	5	0	161	15	0	0	0	0	56	59	42	65	87	1	86	3	14411	1239375	101884	939285	3069183	11622719	159155	17131601	6	29040000	46171601	86	123	123	2611600	2418220	0	0	0	5029820	237	7584000000	7635201421	7	2503	1276	143	62328
139	1	farm	79526	dairy	136	5	0	310	15	0	0	0	0	63	66	61	71	96	1	95	3	22862	1574500	227268	2223700	5632027	27758208	292092	37707794	6	36480000	74187794	93	154	154	4219225	4086075	0	0	0	8305300	244	7808000000	7890493094	12	4123	2187	273	103802
140	1	farm	79544	dairy	57	5	0	89	15	0	0	0	0	34	38	25	48	66	1	65	3	10691	768625	79714	751432	2313572	9353720	88707	13355771	6	21840000	35195771	64	93	93	1944000	1955835	0	0	0	3899835	216	6912000000	6951095606	6	1884	1063	81	52006
141	1	farm	26235	beef intensive	96	5	0	201	15	0	0	0	0	60	64	48	74	94	1	93	3	11285	1388375	143784	1380308	4074071	17272562	200894	24459993	6	30960000	55419993	90	130	130	2811150	2806930	0	0	0	5618080	242	7744000000	7805038073	5	2694	1484	173	71925
142	1	farm	26235	beef intensive	91	5	0	191	15	0	0	0	0	61	64	62	70	96	1	95	3	14065	1112275	153538	1458832	3840374	18257576	200416	25023011	6	29760000	54783011	92	126	126	2351525	2311995	0	0	0	4663520	242	7744000000	7803446531	7	2297	1186	161	58285
143	1	farm	26235	beef intensive	175	5	0	432	15	0	0	0	0	59	62	56	68	91	1	90	3	36596	2327050	310334	2759378	7228932	34342550	438210	47406453	6	38400000	85806453	89	162	162	5421750	4466175	0	0	0	9887925	240	7680000000	7775694378	13	5286	2251	384	109481
144	1	farm	79544	dairy	162	5	0	339	15	0	0	0	0	70	73	71	83	106	1	105	3	25378	2161450	243620	2203913	6699223	27218493	360331	38887030	6	39120000	78007030	101	165	165	4525875	4331145	0	0	0	8857020	251	8032000000	8118864050	8	4473	2297	282	110263
145	1	farm	26235	beef intensive	107	5	0	156	15	0	0	0	0	63	66	33	71	94	2	93	3	25375	1445250	161538	1505398	4284389	18605224	181165	26182965	6	60720000	86902965	93	133	133	2738825	2814525	0	0	0	5553350	244	7808000000	7900456315	7	2654	1518	131	74013
146	1	farm	148204	smallholders	113	5	0	160	15	0	0	0	0	57	59	33	65	87	1	86	3	19283	1436250	146890	1450476	4541457	17937570	149537	25662180	6	30720000	56382180	87	130	130	2994800	2898910	0	0	0	5893710	237	7584000000	7646275890	9	2888	1576	129	76828
147	1	farm	148204	smallholders	63	5	0	115	15	0	0	0	0	34	37	26	42	67	1	66	3	10691	885475	101922	911156	2687483	11407304	111943	16105282	6	22320000	38425282	64	95	95	2084875	2028005	0	0	0	4112880	215	6880000000	6922538162	5	2029	1075	106	52893
148	1	farm	148204	smallholders	64	5	0	91	15	0	0	0	0	33	37	34	47	70	1	69	3	14649	1013100	101366	814527	2632952	10167593	88630	14818168	6	23040000	37858168	64	98	98	2289675	2292045	0	0	0	4581720	215	6880000000	6922439888	8	2211	1276	79	61755
149	1	farm	84168	pigs small	163	5	0	382	15	0	0	0	0	58	61	60	67	89	1	88	3	15290	2190450	260646	2682052	6683653	33413146	416281	45646227	6	35760000	81406227	90	150	150	4552075	3623900	0	0	0	8175975	239	7648000000	7737582202	8	4438	1815	340	87366
150	1	farm	148204	smallholders	92	5	0	223	15	0	0	0	0	63	67	51	77	97	1	96	3	17786	1805525	146374	1069540	3598884	13370202	246185	20236710	6	32880000	53116710	93	139	139	3195800	3119620	0	0	0	6315420	245	7840000000	7899432130	8	3071	1610	203	79290
151	1	farm	79526	dairy	94	5	0	179	15	0	0	0	0	42	45	39	50	76	1	75	3	13752	1206650	127854	1244572	3770264	15330167	182322	21861829	6	26160000	48021829	72	111	111	2719150	2556890	0	0	0	5276040	223	7136000000	7189297869	7	2629	1349	146	66118
152	1	farm	84168	pigs small	152	5	0	271	15	0	0	0	0	81	84	66	89	112	1	111	3	14500	2131150	297444	2698967	6566798	33708449	333113	45735921	6	37680000	83415921	111	159	159	3289475	3302705	0	0	0	6592180	262	8384000000	8474008101	6	3218	1688	236	82709
153	1	farm	26235	beef intensive	69	5	0	132	15	0	0	0	0	34	37	30	43	70	1	69	3	10879	800525	91342	842875	2609583	10367072	135763	14847160	6	22320000	37167160	64	95	95	2112950	2088520	0	0	0	4201470	215	6880000000	6921368630	7	2090	1104	124	53731
154	1	farm	148204	smallholders	64	5	0	117	15	0	0	0	0	42	46	40	56	74	1	73	3	10810	926600	92320	844130	2578425	10573756	116109	15131340	6	24480000	39611340	72	103	103	2214075	2057825	0	0	0	4271900	224	7168000000	7211883240	6	2184	1109	102	53914
155	1	farm	26235	beef intensive	88	5	0	148	15	0	0	0	0	56	59	41	64	89	1	88	3	11696	1381350	122026	1155751	3614469	14393150	166215	20832960	6	30240000	51072960	86	128	128	2964525	2707215	0	0	0	5671740	237	7584000000	7640744700	6	2955	1472	125	71182
156	1	farm	79526	dairy	56	5	0	164	15	0	0	0	0	41	44	37	49	73	1	72	3	10474	870050	80846	722059	2181144	8883716	187192	12925006	6	24000000	36925006	71	102	102	2099700	2135875	0	0	0	4235575	222	7104000000	7145160581	5	2028	1080	160	53116
157	1	farm	79526	dairy	124	5	0	231	15	0	0	0	0	46	50	42	60	78	1	77	3	13110	1615125	198546	1747960	5242531	21670339	255502	30730003	6	30720000	61450003	76	130	130	3701575	3720990	0	0	0	7422565	228	7296000000	7364872568	8	3634	1993	196	96877
158	1	farm	79544	dairy	64	5	0	127	15	0	0	0	0	44	48	36	58	76	1	75	3	17365	967375	92676	836764	2562842	10268680	135482	14863818	6	26160000	41023818	74	111	111	2532250	2461200	0	0	0	4993450	226	7232000000	7278017268	8	2458	1332	112	64911
159	1	farm	148204	smallholders	91	5	0	208	15	0	0	0	0	72	75	70	80	106	1	105	3	11101	1367525	143622	1390244	3637840	17375531	231588	24146349	6	34080000	58226349	102	144	144	2977900	2630145	0	0	0	5608045	253	8096000000	8159834394	8	2962	1356	192	65820
160	1	farm	79544	dairy	92	5	0	237	15	0	0	0	0	42	44	43	51	78	1	77	3	10626	1133700	126896	1154835	3770261	14249906	216068	20651666	6	27840000	48491666	73	118	118	3130150	2929360	0	0	0	6059510	222	7104000000	7158551176	7	3049	1541	216	73585
161	1	farm	79526	dairy	106	5	0	307	15	0	0	0	0	48	52	48	62	80	1	79	3	10923	1491825	155780	1415142	4346707	17421382	285334	25116170	6	28800000	53916170	78	122	122	3075900	2888725	0	0	0	5964625	230	7360000000	7419880795	8	3030	1433	283	69325
162	1	farm	79544	dairy	104	5	0	196	15	0	0	0	0	74	77	63	84	111	1	110	3	30498	1329725	194344	1735272	4393448	21936436	199230	29788455	6	35760000	65548455	104	151	151	3330425	3123365	0	0	0	6453790	255	8160000000	8232002245	8	3323	1666	166	81335
163	1	farm	79544	dairy	59	5	0	79	15	0	0	0	0	38	40	27	44	70	1	69	3	13292	972550	100120	814356	2251253	10252230	67813	14458322	6	24240000	38698322	68	103	103	2374600	2389310	0	0	0	4763910	218	6976000000	7019462232	6	2338	1315	74	64797
164	1	farm	79526	dairy	114	5	0	192	15	0	0	0	0	56	59	33	64	87	1	86	3	43160	1652200	175846	1679274	4751774	20691153	210224	29160471	6	33600000	62760471	86	142	142	3967275	3816645	0	0	0	7783920	237	7584000000	7654544391	9	3852	2069	164	101207
165	1	farm	84168	pigs small	99	5	0	203	15	0	0	0	0	60	63	42	68	91	1	90	3	10944	1237800	148022	1271050	4081852	15647914	234428	22621065	6	29760000	52381065	90	126	126	2514825	2418990	0	0	0	4933815	241	7712000000	7769314880	6	2439	1240	179	60333
166	1	farm	84168	pigs small	77	5	0	146	15	0	0	0	0	32	35	33	42	68	1	67	3	15527	1018900	108146	1002636	3038021	12395500	161518	17724722	6	23520000	41244722	63	99	99	2531275	2581285	0	0	0	5112560	213	6816000000	6862357282	7	2425	1372	130	67381
167	1	farm	84168	pigs small	95	5	0	221	15	0	0	0	0	49	52	39	57	80	1	79	3	17346	1283400	161774	1460900	3972800	18336080	231155	25446110	6	30000000	55446110	79	127	127	3308475	3296930	0	0	0	6605405	230	7360000000	7422051515	8	3174	1724	217	83863
168	1	farm	148204	smallholders	105	5	0	148	15	0	0	0	0	54	57	35	62	89	1	88	3	15651	1316400	171684	1529638	4253232	19202494	148421	26621869	6	29520000	56141869	84	125	125	2757500	2827160	0	0	0	5584660	235	7520000000	7581726529	6	2666	1534	119	75054
169	1	farm	84168	pigs small	68	5	0	160	15	0	0	0	0	52	55	41	61	85	1	84	3	11860	1212625	104266	991732	2664112	12320396	166236	17459368	6	27840000	45299368	82	118	118	2442175	2485945	0	0	0	4928120	233	7456000000	7506227488	8	2377	1311	150	63836
170	1	farm	148204	smallholders	130	5	0	252	15	0	0	0	0	60	63	56	68	91	1	90	3	18799	1481850	190924	1767591	5149056	21884828	288682	30762932	6	33600000	64362932	90	141	141	3620025	3472420	0	0	0	7092445	241	7712000000	7783455376	8	3612	1833	218	88667
171	1	farm	79526	dairy	89	5	0	181	15	0	0	0	0	45	48	36	53	76	1	75	3	13123	1179700	128992	1207058	3778054	14916163	185390	21395357	6	27600000	48995357	75	116	116	2831850	2877070	0	0	0	5708920	226	7232000000	7286704277	7	2760	1533	160	74604
172	1	farm	79544	dairy	141	5	0	430	15	0	0	0	0	98	101	91	106	130	1	129	3	11265	2043400	198832	1968775	5881302	24322002	463082	34877393	6	42960000	77837393	128	181	181	3539350	3785355	0	0	0	7324705	279	8928000000	9013162098	5	3370	1841	394	89403
173	1	farm	26235	beef intensive	89	5	0	133	15	0	0	0	0	61	64	45	69	92	1	91	3	17530	1520225	144804	1247373	3591095	15435942	143802	22083242	5	30720000	52803242	91	130	130	2637000	2615200	0	0	0	5252200	242	7744000000	7802055442	8	2601	1402	116	69110
174	1	farm	148204	smallholders	99	5	0	264	15	0	0	0	0	53	56	45	61	84	1	83	3	19266	1526100	141472	1259201	4144173	15649808	237169	22957923	5	31680000	54637923	83	134	134	3735200	3062185	0	0	0	6797385	234	7488000000	7549435308	8	3551	1570	240	76208
175	1	farm	79526	dairy	109	5	0	237	15	0	0	0	0	46	49	34	54	80	1	79	3	13033	1456175	152234	1387048	4432396	17231064	242879	24901796	5	30000000	54901796	76	127	127	3498500	3446030	0	0	0	6944530	227	7264000000	7325846326	9	3392	1831	216	88185
176	1	farm	148204	smallholders	191	5	0	424	15	0	0	0	0	92	95	84	100	126	1	125	3	35276	2756675	349970	3261200	8342880	40714428	484965	55910117	6	43920000	99830117	122	185	185	4472775	4166155	0	0	0	8638930	273	8736000000	8844469047	10	4383	2092	371	101170
177	1	farm	26235	beef intensive	79	5	0	133	15	0	0	0	0	48	51	44	57	80	1	79	3	29027	1201850	120534	1061674	3380776	13322180	148230	19235244	6	26160000	45395244	78	111	111	2270750	2241960	0	0	0	4512710	229	7328000000	7377907954	8	2192	1201	108	58825
178	1	farm	26235	beef intensive	120	5	0	208	15	0	0	0	0	54	57	42	62	85	1	84	3	11794	1526350	184720	1739734	4977685	21687468	202779	30318736	5	29280000	59598736	84	124	124	2724725	2715335	0	0	0	5440060	235	7520000000	7585038796	5	2678	1425	170	69584
179	1	farm	79526	dairy	88	5	0	180	15	0	0	0	0	74	77	60	82	105	1	104	3	17863	1475825	146050	1251472	3770263	15577773	190358	22411742	5	35760000	58171742	104	151	151	3188375	3256785	0	0	0	6445160	255	8160000000	8224616902	7	3056	1725	173	84716
180	1	farm	79544	dairy	100	5	0	184	15	0	0	0	0	59	62	56	68	90	1	89	3	14064	1327300	141272	1399928	3933848	17177351	178531	24158230	5	30240000	54398230	89	128	128	2727450	2605330	0	0	0	5332780	240	7680000000	7739731010	6	2685	1373	152	67127
181	1	farm	148204	smallholders	52	5	0	79	15	0	0	0	0	41	44	27	50	75	1	74	3	19750	934900	72454	640773	2126614	7881152	85613	11741506	5	25200000	36941506	71	107	107	2505325	2438450	0	0	0	4943775	222	7104000000	7145885281	9	2470	1363	70	66326
182	1	farm	79526	dairy	123	5	0	235	15	0	0	0	0	74	77	72	86	111	1	110	3	19808	1793975	195490	1834733	5117900	22697562	276845	31916505	5	33840000	65756505	104	143	143	2667775	2640050	0	0	0	5307825	255	8160000000	8231064330	5	2554	1330	203	65558
183	1	farm	26235	beef intensive	80	5	0	162	15	0	0	0	0	53	56	39	61	84	1	83	3	27392	1063125	130220	1096556	3334035	13603592	177198	19404726	5	27360000	46764726	83	115	115	2256750	2282385	0	0	0	4539135	234	7488000000	7539303861	6	2160	1178	145	58186
184	1	farm	148204	smallholders	76	5	0	112	15	0	0	0	0	58	61	43	66	89	1	88	3	14586	1152975	115326	980107	3092550	12143492	121366	17605816	5	30720000	48325816	88	130	130	2870450	2855860	0	0	0	5726310	239	7648000000	7702052126	9	2789	1584	97	76929
185	1	farm	84168	pigs small	78	5	0	127	15	0	0	0	0	41	44	34	50	72	1	71	3	20868	1003825	104756	1003230	3053602	12339941	129533	17634887	5	25200000	42834887	71	107	107	2432825	2510970	0	0	0	4943795	222	7104000000	7151778682	8	2333	1346	113	66335
186	1	farm	26235	beef intensive	80	5	0	163	15	0	0	0	0	41	44	33	49	72	1	71	3	10761	1006375	105552	1004319	3154870	12440136	150961	17862214	5	26640000	44502214	71	113	113	2814550	2914170	0	0	0	5728720	222	7104000000	7154230934	7	2695	1582	150	76156
187	1	farm	79526	dairy	122	5	0	244	15	0	0	0	0	64	67	65	72	95	1	94	3	22495	1800275	203548	1841382	5094527	22902684	236342	32078759	5	37200000	69278759	95	157	157	4243700	4298105	0	0	0	8541805	245	7840000000	7917820564	8	4118	2346	213	112697
188	1	farm	79526	dairy	106	4	0	185	15	0	0	0	0	56	59	42	65	87	1	86	3	11092	1367050	156912	1437581	4307761	17816178	198503	25283986	5	28560000	53843986	86	120	120	2414200	2443735	0	0	0	4857935	237	7584000000	7642701921	6	2365	1265	161	62023
189	1	farm	79544	dairy	87	4	0	175	15	0	0	0	0	39	42	36	47	71	1	70	3	13735	1223225	147626	1388304	3622257	17293760	176788	23851960	5	24960000	48811960	69	106	106	2512000	2614010	0	0	0	5126010	220	7040000000	7093937970	8	2413	1376	151	67439
190	1	farm	148204	smallholders	96	4	0	180	15	0	0	0	0	52	55	48	60	84	1	83	3	15442	1350525	176702	1624352	3949430	20386716	168133	27655858	5	30240000	57895858	82	128	128	3127575	3093300	0	0	0	6220875	233	7456000000	7520116733	7	3063	1672	160	80836
191	1	farm	84168	pigs small	66	4	0	151	15	0	0	0	0	33	37	34	47	67	2	66	3	82172	1118875	142996	951509	2796535	12136708	157039	17303663	5	45360000	62663663	64	105	105	2796275	2869125	0	0	0	5665400	215	6880000000	6948329063	10	2717	1535	145	74914
192	1	farm	79526	dairy	129	4	0	290	15	0	0	0	0	51	54	52	61	87	1	86	3	29886	1949125	175248	1675411	5211377	20580042	325562	29916764	5	33360000	63276764	82	141	141	4096775	3915415	0	0	0	8012190	232	7424000000	7495288954	12	4034	2064	254	99664
193	1	farm	79526	dairy	90	4	0	215	15	0	0	0	0	63	67	52	77	95	1	94	3	10402	1315475	128712	1207541	3887115	15187316	208667	21934827	5	31680000	53614827	93	134	134	2793050	2854005	0	0	0	5647055	245	7840000000	7899261882	6	2732	1483	187	72576
194	1	farm	79544	dairy	73	4	0	188	15	0	0	0	0	51	55	52	65	83	1	82	3	11462	941725	98848	865757	2812116	10569512	196829	15484787	5	27120000	42604787	82	115	115	2188875	2295440	0	0	0	4484315	233	7456000000	7503089102	6	2100	1169	174	57148
195	1	farm	84168	pigs small	49	4	0	100	15	0	0	0	0	32	35	28	41	66	1	65	3	10671	778425	72406	635103	1924080	7908656	96122	11414792	5	21600000	33014792	62	92	92	1997475	2008510	0	0	0	4005985	213	6816000000	6853020777	6	1929	1078	91	53060
196	1	farm	84168	pigs small	83	4	0	144	15	0	0	0	0	49	52	41	57	84	1	83	3	14714	1144975	114666	1125320	3334035	13942928	153154	19815077	5	27360000	47175077	79	116	116	2449825	2467115	0	0	0	4916940	230	7360000000	7412092017	7	2347	1329	123	64596
197	1	farm	84168	pigs small	119	4	0	192	15	0	0	0	0	71	74	72	79	103	1	102	3	12950	1695550	164668	1644707	4689462	20341556	205931	28741875	5	35520000	64261875	102	150	150	3419150	3080000	0	0	0	6499150	252	8064000000	8134761025	6	3380	1671	161	80199
198	1	farm	26235	beef intensive	103	4	0	214	15	0	0	0	0	44	47	44	55	80	1	79	3	15945	1371900	148254	1417770	4136385	17687442	226935	24988687	5	29280000	54268687	74	124	124	3591550	3242225	0	0	0	6833775	225	7200000000	7261102462	9	3457	1730	185	83660
199	1	farm	79544	dairy	122	4	0	334	15	0	0	0	0	78	81	73	86	109	1	108	3	14263	1914500	187866	1831214	5219167	22881999	361771	32396518	5	36480000	68876518	108	154	154	3209875	2977275	0	0	0	6187150	259	8288000000	8363063668	7	3154	1455	300	70443
200	1	farm	148204	smallholders	102	4	0	164	15	0	0	0	0	51	53	24	55	81	1	80	3	11552	1151500	123932	1117258	3941637	13709527	173284	20217138	5	27840000	48057138	81	117	117	2605425	2434285	0	0	0	5039710	231	7392000000	7445096848	5	2493	1285	134	63071
201	1	farm	79544	dairy	97	4	0	242	15	0	0	0	0	47	50	44	56	81	1	80	3	12534	1545975	132714	1277316	3965012	15938018	233470	23092505	5	30960000	54052505	77	131	131	3868325	3534405	0	0	0	7402730	228	7296000000	7357455235	6	3713	1867	232	89931
202	1	farm	84168	pigs small	72	4	0	114	15	0	0	0	0	42	46	30	56	77	1	76	2	14780	1179700	116096	1039106	3030233	12998826	122436	18486397	5	24960000	43446397	72	106	106	2320425	2351090	0	0	0	4671515	224	7168000000	7216117912	7	2253	1284	96	62563
203	1	farm	79544	dairy	80	4	0	159	15	0	0	0	0	52	54	53	56	82	1	81	2	10822	1026000	131610	1198719	3263926	14804651	153374	20578280	5	30240000	50818280	83	128	128	3018100	3107195	0	0	0	6125295	232	7424000000	7480943575	8	2905	1703	137	82348
204	1	farm	79526	dairy	204	4	0	392	15	0	0	0	0	84	87	45	92	115	1	114	2	27709	1902250	302206	2504718	8342877	31366530	394235	44812816	5	42960000	87772816	114	181	181	4676975	4557385	0	0	0	9234360	265	8480000000	8577007176	8	4556	2366	322	114965
205	1	farm	84168	pigs small	70	4	0	140	15	0	0	0	0	44	48	29	58	79	1	78	2	10512	859475	88438	812385	2640740	9866482	139177	14406698	5	24720000	39126698	74	105	105	2121450	2089570	0	0	0	4211020	226	7232000000	7275337718	5	2118	1095	129	53562
206	1	farm	148204	smallholders	78	4	0	171	15	0	0	0	0	48	52	48	62	83	1	82	2	12648	1188300	132096	1229708	3372987	15434526	183114	21540731	5	26880000	48420731	78	114	114	2455525	2509010	0	0	0	4964535	230	7360000000	7413385266	6	2392	1309	164	63842
207	1	farm	84168	pigs small	202	4	0	473	15	0	0	0	0	83	86	70	92	114	1	113	2	16304	2399025	269030	2683184	8335087	33367284	452491	47506101	5	40800000	88306101	113	172	172	4206075	3841635	0	0	0	8047710	264	8448000000	8544353811	8	4215	1887	425	89860
208	1	farm	79526	dairy	78	4	0	148	15	0	0	0	0	35	38	28	48	69	2	68	2	53037	1095225	113224	1052111	3053598	12945238	154353	18413750	5	47760000	66173750	65	106	106	3005900	2802135	0	0	0	5808035	216	6912000000	6983981785	9	3011	1513	138	73407
209	1	farm	26235	beef intensive	101	4	0	148	15	0	0	0	0	39	42	36	48	74	1	73	2	18872	1274775	177708	1586763	4268815	20127910	142121	27578092	5	25680000	53258092	69	108	108	2733125	2685655	0	0	0	5418780	220	7040000000	7098676872	9	2627	1446	122	70910
210	1	farm	148204	smallholders	95	4	0	160	15	0	0	0	0	56	60	39	70	92	1	91	2	19389	1241925	136264	1280531	3840372	15776458	166608	22442158	5	29760000	52202158	86	126	126	2728300	2678410	0	0	0	5406710	238	7616000000	7673608868	6	2593	1427	137	69881
211	1	farm	79526	dairy	60	4	0	100	15	0	0	0	0	39	42	37	47	74	1	73	2	10790	929600	89700	849069	2430420	10552224	107377	14958390	5	23280000	38238390	69	98	98	1985425	2057335	0	0	0	4042760	220	7040000000	7082281150	6	1915	1116	88	54578
212	1	farm	79544	dairy	95	4	0	212	15	0	0	0	0	69	71	48	77	100	1	99	2	12865	1295175	162956	1429310	4011744	17634967	244698	24778850	5	33360000	58138850	99	140	140	2907725	2812950	0	0	0	5720675	249	7968000000	8031859525	9	2864	1462	190	71200
213	1	farm	148204	smallholders	66	4	0	119	15	0	0	0	0	37	41	23	51	75	1	74	2	16910	1066850	127536	982570	2812116	12359207	128958	17477237	5	24720000	42197237	67	105	105	2607450	2463860	0	0	0	5071310	219	7008000000	7055268547	8	2571	1334	120	64556
214	1	farm	79544	dairy	123	4	0	362	15	0	0	0	0	59	62	47	67	92	1	91	2	10519	1933575	225494	2261498	5258123	28468110	348058	38494857	5	33120000	71614857	89	139	139	3854200	3023720	0	0	0	6877920	240	7680000000	7758492777	4	3649	1468	315	71590
215	1	farm	79526	dairy	66	4	0	119	15	0	0	0	0	35	39	34	49	69	1	68	2	21810	844200	101560	915376	2539475	11299226	140081	15839918	5	23520000	39359918	65	100	100	2389575	2347625	0	0	0	4737200	217	6944000000	6988097118	8	2367	1259	118	61380
216	1	farm	79544	dairy	129	4	0	260	15	0	0	0	0	54	57	36	63	87	1	86	2	21923	1614800	207276	1850276	5328226	23212616	240033	32453227	5	33840000	66293227	84	143	143	4202275	3922800	0	0	0	8125075	235	7520000000	7594418302	12	4174	2103	233	101197
217	1	farm	79544	dairy	105	4	0	259	15	0	0	0	0	48	51	44	61	85	1	84	2	11156	1438525	146084	1350950	4268809	16691627	268552	24164547	5	28560000	52724547	78	120	120	2828600	2971675	0	0	0	5800275	229	7328000000	7386524822	6	2699	1539	227	74191
218	1	farm	84168	pigs small	98	4	0	175	15	0	0	0	0	48	51	43	56	83	1	82	2	19339	1279000	167752	1643749	4214286	20559808	160799	28025395	5	27360000	55385395	78	116	116	2624625	2656675	0	0	0	5281300	229	7328000000	7388666695	7	2556	1410	155	68607
219	1	farm	79526	dairy	79	4	0	147	15	0	0	0	0	40	43	32	48	75	1	74	2	15359	1158625	131852	1205973	3263924	14975360	151079	20886813	5	26160000	47046813	70	110	110	2919700	2745890	0	0	0	5665590	221	7072000000	7124712403	10	2920	1485	133	72035
220	1	farm	148204	smallholders	97	4	0	207	15	0	0	0	0	58	61	42	67	94	2	93	2	271350	1656125	175834	1599496	4050695	20083266	200269	27765685	5	64800000	92565685	88	145	145	4236900	3590370	0	0	0	7827270	239	7648000000	7748392955	11	4104	1946	193	93426
221	1	farm	79526	dairy	123	4	0	261	15	0	0	0	0	51	55	40	65	83	1	82	2	18678	1609950	191876	1788005	5024420	22223804	266148	31104204	5	31680000	62784204	81	134	134	3669450	3605980	0	0	0	7275430	233	7456000000	7526059634	6	3576	1921	233	91977
222	1	farm	79544	dairy	88	4	0	191	15	0	0	0	0	69	73	57	83	102	1	101	2	11510	1182775	132594	1291228	3707950	16183190	206161	22703898	5	31440000	54143898	99	132	132	2323125	2280460	0	0	0	4603585	251	8032000000	8090747483	7	2250	1159	169	57029
223	1	farm	148204	smallholders	145	4	0	354	15	0	0	0	0	66	69	52	75	100	1	99	2	11299	2228825	225762	2202140	6169527	27601301	362872	38790427	5	36000000	74790427	96	152	152	4218425	3445785	0	0	0	7664210	247	7904000000	7986454637	5	4046	1731	302	84062
224	1	farm	148204	smallholders	99	4	0	222	15	0	0	0	0	85	87	89	89	116	1	115	2	24869	1580150	151782	1501578	4089651	18908074	243536	26474772	5	38160000	64634772	119	160	160	2936850	2885645	0	0	0	5822495	265	8480000000	8550457266	8	2865	1485	201	72791
225	1	farm	26235	beef intensive	75	4	0	188	15	0	0	0	0	48	51	49	57	81	1	80	2	28869	1413425	121984	1096796	3186034	13870015	201392	19889646	5	29520000	49409646	79	125	125	3198600	2942030	0	0	0	6140630	229	7328000000	7383550276	11	3147	1549	182	75346
226	1	farm	26235	beef intensive	82	4	0	130	15	0	0	0	0	41	44	34	54	77	1	76	2	15695	1314275	134810	1143704	3458669	14158694	135821	20345973	5	24960000	45305973	71	106	106	2476975	2327255	0	0	0	4804230	222	7104000000	7154110203	7	2455	1267	109	61301
227	1	farm	84168	pigs small	81	4	0	114	15	0	0	0	0	38	41	40	47	71	1	70	2	15231	1083800	110110	1051834	3263928	13095432	99438	18704543	5	24960000	43664543	70	106	106	2499475	2383815	0	0	0	4883290	219	7008000000	7056547833	8	2470	1293	97	63601
228	1	farm	148204	smallholders	70	4	0	184	15	0	0	0	0	43	46	42	56	79	1	78	2	19310	1060300	94194	877439	2843275	10763018	177146	15815373	5	26880000	42695373	73	114	114	2819150	2739975	0	0	0	5559125	224	7168000000	7216254498	8	2678	1439	173	70016
229	1	farm	148204	smallholders	80	4	0	173	15	0	0	0	0	46	49	30	54	77	1	76	2	17467	1169925	120832	1106152	3084760	13625304	185895	19292868	5	25920000	45212868	76	110	110	2352025	2301950	0	0	0	4653975	227	7264000000	7313866843	6	2302	1184	155	58258
230	1	farm	26235	beef intensive	87	4	0	151	15	0	0	0	0	52	55	38	62	83	1	82	2	10689	1143850	133210	1254895	3528778	15520335	170052	21751120	5	27600000	49351120	82	117	117	2432125	2377165	0	0	0	4809290	233	7456000000	7510160410	5	2365	1263	134	61473
231	1	farm	79544	dairy	97	4	0	186	15	0	0	0	0	59	61	60	64	91	1	90	2	12639	1318825	137964	1293286	3848164	16062389	188976	22849605	5	30240000	53089605	90	128	128	2586575	2669450	0	0	0	5256025	240	7680000000	7738345630	7	2516	1407	159	68703
232	1	farm	84168	pigs small	89	4	0	169	15	0	0	0	0	55	57	56	63	85	1	84	2	10574	1138575	133104	1245280	3707951	15685736	194949	22105596	5	27840000	49945596	86	118	118	2215575	2148860	0	0	0	4364435	235	7520000000	7574310031	5	2157	1102	149	54213
233	1	farm	79544	dairy	176	4	0	365	15	0	0	0	0	89	91	90	93	119	1	118	2	27649	2487900	287962	2614568	7337986	32203305	409374	45341094	5	42720000	88061094	120	180	180	4268775	3893050	0	0	0	8161825	269	8608000000	8704222920	11	4128	1992	300	96760
234	1	farm	26235	beef intensive	86	4	0	148	15	0	0	0	0	40	43	40	49	76	2	75	2	124713	1128200	136196	1278954	3474251	15886035	151356	22054992	5	47520000	69574992	70	107	107	2606600	2673615	0	0	0	5280215	221	7072000000	7146855207	5	2537	1429	137	69858
235	1	farm	84168	pigs small	106	4	0	198	15	0	0	0	0	47	50	42	60	83	2	82	2	46435	1389300	186600	1746050	4331130	21713205	221717	29588001	5	51840000	81428001	77	115	115	2727450	2794890	0	0	0	5522340	228	7296000000	7382950341	9	2628	1460	165	71947
236	1	farm	148204	smallholders	85	4	0	198	15	0	0	0	0	45	48	34	53	76	1	75	2	24001	1096075	158476	1463342	3513200	18329515	204860	24765468	5	28080000	52845468	75	119	119	3099825	2892015	0	0	0	5991840	226	7232000000	7290837308	8	2934	1531	177	74346
237	1	farm	84168	pigs small	103	4	0	161	15	0	0	0	0	49	52	48	58	83	1	82	2	11397	1358375	175180	1649594	4027326	20449125	181915	27841515	5	27840000	55681515	79	118	118	2765550	2587760	0	0	0	5353310	230	7360000000	7421034825	7	2763	1393	138	67255
238	1	farm	79526	dairy	107	4	0	292	15	0	0	0	0	75	78	66	88	111	1	110	2	11991	2117725	175452	1669498	4814100	21050460	315696	30142932	5	36720000	66862932	105	155	155	3509725	3351775	0	0	0	6861500	256	8192000000	8265724432	8	3484	1726	271	82766
239	1	farm	84168	pigs small	99	4	0	237	15	0	0	0	0	56	59	46	65	91	1	90	2	12594	1437575	160450	1601359	4027328	19880609	235474	27342795	5	30240000	57582795	86	128	128	2955875	2777355	0	0	0	5733230	237	7584000000	7647316025	7	2810	1435	203	69728
240	1	farm	79544	dairy	110	4	0	233	15	0	0	0	0	54	58	37	68	86	1	85	2	20937	1471975	168188	1520233	4689462	19055402	244604	27149864	5	30480000	57629864	84	129	129	3116500	3046260	0	0	0	6162760	236	7552000000	7615792624	7	2989	1591	193	77825
241	1	farm	148204	smallholders	83	4	0	191	15	0	0	0	0	50	53	44	59	81	1	80	2	11655	1188950	127600	1199606	3575523	15023068	230126	21344873	5	28080000	49424873	80	119	119	2659525	2565150	0	0	0	5224675	231	7392000000	7446649548	8	2542	1340	173	65001
242	1	farm	79544	dairy	121	4	0	265	15	0	0	0	0	47	50	45	55	82	1	81	2	42871	1714450	199954	1744904	4985475	21921037	289038	30854859	5	33120000	63974859	77	139	139	4346625	4356905	0	0	0	8703530	228	7296000000	7368678389	14	4188	2337	235	113152
243	1	farm	79544	dairy	49	4	0	120	15	0	0	0	0	44	47	28	52	78	1	77	2	10437	754125	66748	589918	1978610	7329039	123656	10842096	5	24720000	35562096	74	105	105	2130400	2070005	0	0	0	4200405	225	7200000000	7239762501	6	2065	1099	115	53645
244	1	farm	79544	dairy	182	4	0	352	15	0	0	0	0	86	89	71	94	117	1	116	2	22436	1921700	293490	2835702	7610631	34878844	411024	47951391	5	42240000	90191391	116	178	178	4353800	4210780	0	0	0	8564580	267	8544000000	8642755971	10	4322	2209	288	106298
245	1	farm	148204	smallholders	132	4	0	295	15	0	0	0	0	64	67	60	72	96	1	95	2	76228	1817225	201406	1917448	5484019	23818783	302559	33541440	5	33600000	67141440	94	142	142	3336025	3337880	0	0	0	6673905	245	7840000000	7913815345	8	3256	1716	251	83334
246	1	farm	148204	smallholders	76	4	0	124	15	0	0	0	0	45	49	32	59	77	1	76	2	12434	1370900	123286	1142865	3053602	14269506	118224	20078384	5	26400000	46478384	75	112	112	2577675	2420250	0	0	0	4997925	227	7264000000	7315476308	9	2553	1320	110	63896
247	1	farm	26235	beef intensive	87	4	0	144	15	0	0	0	0	45	49	37	59	77	1	76	2	12763	1097925	122916	1100912	3536569	13607869	159647	19625838	5	25680000	45305838	75	109	109	2348275	2282210	0	0	0	4630485	227	7264000000	7313936323	7	2290	1214	121	59380
248	1	farm	148204	smallholders	170	4	0	336	15	0	0	0	0	61	64	49	69	92	3	91	2	377332	1761975	296472	2843728	7205565	35041242	320376	47469358	5	87360000	134829358	91	149	149	4124250	3771635	0	0	0	7895885	242	7744000000	7886725243	12	3993	1961	269	95043
249	1	farm	79526	dairy	126	4	0	282	15	0	0	0	0	86	89	73	94	117	1	116	2	12047	1597850	186436	1803542	5499600	22460706	324895	31873029	5	39120000	70993029	116	165	165	3329925	3358285	0	0	0	6688210	267	8544000000	8621681239	6	3267	1730	249	83828
250	1	farm	84168	pigs small	126	4	0	284	15	0	0	0	0	63	67	49	77	101	1	100	2	12247	1746850	207812	1753749	5219163	21806360	321118	31055052	4	32640000	63695052	93	138	138	3113275	3139325	0	0	0	6252600	245	7840000000	7909947652	7	3001	1599	256	77316
251	1	farm	79526	dairy	133	4	0	272	15	0	0	0	0	70	73	71	78	102	1	101	2	31894	1929950	210288	1955212	5725504	24302430	291515	34414899	4	35760000	70174899	101	151	151	3409600	3371585	0	0	0	6781185	251	8032000000	8108956084	7	3253	1740	226	85530
252	1	farm	84168	pigs small	166	4	0	389	15	0	0	0	0	96	99	97	104	129	1	128	2	14378	2175975	239532	2272280	6956293	28209559	416479	40270118	4	44400000	84670118	127	187	187	4233275	3923675	0	0	0	8156950	277	8864000000	8956827068	5	4076	1967	343	95681
253	1	farm	26235	beef intensive	195	4	0	486	15	0	0	0	0	82	85	83	90	115	1	114	2	13474	2841175	279126	2685778	8428570	33500120	479524	48214292	4	38880000	87094292	113	164	164	3790025	3089940	0	0	0	6879965	263	8416000000	8509974257	8	3677	1444	408	69043
254	1	farm	148204	smallholders	125	4	0	272	15	0	0	0	0	70	73	52	79	105	1	104	2	14627	1910875	197814	1886314	5086740	23515066	325976	32922786	4	36480000	69402786	100	154	154	3998700	3280725	0	0	0	7279425	251	8032000000	8108682211	8	3948	1713	240	82105
255	1	farm	79526	dairy	96	4	0	137	15	0	0	0	0	35	38	46	47	72	1	71	2	14304	1218775	131576	1259683	3707943	15321638	155994	21795608	4	27600000	49395608	76	117	117	2851975	2789220	0	0	0	5641195	216	6912000000	6967036803	8	2773	1537	111	74280
256	1	farm	26235	beef intensive	75	4	0	118	15	0	0	0	0	38	41	32	47	73	1	72	2	12794	1149375	101438	970391	2882225	11881218	111040	17095687	4	24960000	42055687	68	106	106	2647625	2493785	0	0	0	5141410	219	7008000000	7055197097	9	2609	1364	106	66227
257	1	farm	84168	pigs small	156	4	0	378	15	0	0	0	0	98	101	100	107	129	1	128	2	12041	2070775	196900	1913182	6286368	23531186	365383	34363794	4	41520000	75883794	130	174	174	3145425	3043040	0	0	0	6188465	279	8928000000	9010072259	7	3012	1476	325	71539
258	1	farm	79526	dairy	167	4	0	408	15	0	0	0	0	116	119	113	125	147	1	146	2	12751	2328475	269974	2400660	7174406	29902732	440489	42516737	4	48000000	90516737	146	202	202	3895850	3860115	0	0	0	7755965	297	9504000000	9602272702	8	3800	1938	352	93492
259	1	farm	26235	beef intensive	152	4	0	318	15	0	0	0	0	80	83	59	88	111	2	110	2	37851	2488200	349464	3350369	6395427	42257834	319169	55160464	4	76320000	131480464	110	172	172	4474025	4339300	0	0	0	8813325	261	8352000000	8492293789	10	4394	2316	287	110509
260	1	farm	84168	pigs small	73	4	0	157	15	0	0	0	0	44	47	47	53	77	1	76	2	14223	1233650	97012	928593	2960125	11579261	150930	16949571	4	28320000	45269571	77	120	120	2962800	2903250	0	0	0	5866050	225	7200000000	7251135621	11	2862	1565	140	76259
261	1	farm	148204	smallholders	85	4	0	162	15	0	0	0	0	62	65	51	72	98	1	97	2	17240	1214225	126378	1214372	3295083	14957466	170158	20977682	4	32400000	53377682	92	136	136	3073750	3090255	0	0	0	6164005	243	7776000000	7835541687	9	2977	1656	158	80763
262	1	farm	79526	dairy	114	4	0	219	15	0	0	0	0	68	71	40	76	101	1	100	2	14497	1426900	149952	1321319	4595981	16312143	223080	24029375	4	33360000	57389375	98	140	140	3071450	2820720	0	0	0	5892170	249	7968000000	8031281545	8	3017	1483	206	70788
263	1	farm	84168	pigs small	88	4	0	150	15	0	0	0	0	43	46	38	52	77	1	76	2	19486	1231350	134572	1244054	3614467	15338246	164128	21726818	4	26160000	47886818	73	111	111	2557275	2617160	0	0	0	5174435	224	7168000000	7221061253	7	2469	1402	124	68857
264	1	farm	79526	dairy	95	4	0	195	15	0	0	0	0	52	55	50	61	87	1	86	2	14133	1331325	135756	1203937	3832579	14794958	215492	21514046	4	30000000	51514046	82	127	127	3191500	2916025	0	0	0	6107525	233	7456000000	7513621571	8	3091	1542	179	74627
265	1	farm	148204	smallholders	210	4	0	463	15	0	0	0	0	89	93	86	103	122	1	121	2	14744	3161900	356346	3045269	8973851	38998857	508594	55044817	4	40800000	95844817	119	172	172	3613275	3704155	0	0	0	7317430	271	8672000000	8775162247	5	3492	1795	388	87238
266	1	farm	79526	dairy	64	4	0	118	15	0	0	0	0	41	44	28	50	73	1	72	2	10341	804950	79252	735975	2469365	8976168	113653	13179364	4	24480000	37659364	71	104	104	2193150	2292815	0	0	0	4485965	222	7104000000	7146145328	7	2124	1246	105	60441
267	1	farm	79526	dairy	89	4	0	171	15	0	0	0	0	46	49	44	56	79	1	78	2	22686	1149775	139954	1290238	3505409	15919678	159285	22164339	4	26880000	49044339	76	114	114	2591075	2622165	0	0	0	5213240	227	7264000000	7318257579	8	2537	1379	156	67528
268	1	farm	148204	smallholders	73	4	0	134	15	0	0	0	0	43	46	35	52	74	1	73	2	10560	963225	99456	948179	2827696	11576452	141433	16556442	4	24720000	41276442	73	104	104	2191275	2236360	0	0	0	4427635	224	7168000000	7213704077	6	2124	1194	120	58126
269	1	farm	84168	pigs small	118	4	0	203	15	0	0	0	0	50	53	42	63	86	2	85	2	42640	1583300	188484	1701324	4728406	20670812	225275	29097601	4	53760000	82857601	80	123	123	3128350	2817045	0	0	0	5945395	231	7392000000	7480802996	10	2992	1490	168	72418
270	1	farm	79544	dairy	141	4	0	366	15	0	0	0	0	53	56	47	61	84	2	83	2	206858	1683675	177726	1713805	5655393	20988821	358285	30577705	4	64560000	95137705	83	140	140	4032500	4132170	0	0	0	8164670	234	7488000000	7591302375	9	3863	2137	328	102574
271	1	farm	84168	pigs small	231	4	0	404	15	0	0	0	0	106	109	51	114	137	2	136	2	169472	2247950	351864	3191022	9628190	39574164	429851	55423040	4	88560000	143983040	136	195	195	4131025	4103365	0	0	0	8234390	287	9184000000	9336217430	9	4075	2069	340	101107
272	1	farm	148204	smallholders	159	4	0	411	15	0	0	0	0	66	69	56	74	97	1	96	2	16841	1967075	215194	1984968	6535639	24384431	382771	35470078	4	39360000	74830078	96	166	166	4907550	4701410	0	0	0	9608960	247	7904000000	7988439038	6	4725	2454	353	117631
273	1	farm	79544	dairy	103	4	0	243	15	0	0	0	0	64	68	45	78	96	1	95	2	17864	1564525	162004	1389530	4385658	17294324	258509	25054551	4	33120000	58174551	94	140	140	3248150	2987880	0	0	0	6236030	246	7872000000	7936410581	7	3110	1552	213	75182
274	1	farm	79544	dairy	84	4	0	139	15	0	0	0	0	37	40	32	46	68	2	67	2	47818	1134600	135474	1125738	3552149	14156168	157390	20261519	4	49920000	70181519	67	115	115	3471275	3423035	0	0	0	6894310	218	6976000000	7053075829	12	3338	1885	122	91870
275	1	farm	26235	beef intensive	94	4	0	198	15	0	0	0	0	47	51	47	61	79	1	78	2	10907	1196950	150782	1432402	3715733	17735392	226077	24457336	4	28080000	52537336	77	119	119	2826225	2933140	0	0	0	5759365	229	7328000000	7386296701	7	2748	1546	173	75489
276	1	farm	79544	dairy	72	4	0	112	15	0	0	0	0	40	43	27	49	73	1	72	2	27206	1010100	118412	1091324	2936755	13577876	106914	18841382	4	25200000	44041382	70	107	107	2513625	2476495	0	0	0	4990120	221	7072000000	7121031502	9	2430	1339	98	66092
277	1	farm	26235	beef intensive	58	4	0	96	15	0	0	0	0	39	42	40	47	70	1	69	2	11048	791000	83094	776804	2336942	9644303	112901	13745044	4	24480000	38225044	70	104	104	2313950	2288510	0	0	0	4602460	220	7040000000	7082827504	7	2276	1263	90	60935
278	1	farm	84168	pigs small	68	4	0	147	15	0	0	0	0	38	41	39	46	70	1	69	2	16347	852425	89146	810090	2609583	9912190	154982	14428416	4	24000000	38428416	69	102	102	2206200	2260685	0	0	0	4466885	219	7008000000	7050895301	6	2139	1179	144	57683
279	1	farm	148204	smallholders	64	4	0	102	15	0	0	0	0	33	36	28	41	68	1	67	2	11495	921875	96974	842965	2570630	10362805	107095	14902344	4	22800000	37702344	63	97	97	2354050	2227855	0	0	0	4581905	214	6848000000	6890284249	6	2347	1212	97	58967
280	1	farm	26235	beef intensive	139	4	0	304	15	0	0	0	0	58	61	45	66	93	1	92	2	10625	1817100	239098	2429334	5857936	30397228	307706	41048403	4	31440000	72488403	88	133	133	3311025	2890720	0	0	0	6201745	239	7648000000	7726690148	6	3183	1443	257	70453
281	1	farm	79526	dairy	79	4	0	172	15	0	0	0	0	57	60	49	65	90	2	89	2	111374	1275150	160284	1480774	3450885	18563928	205966	25136987	4	46320000	71456987	87	122	122	2422125	2534525	0	0	0	4956650	238	7616000000	7692413637	7	2295	1319	150	65151
282	1	farm	79544	dairy	94	4	0	219	15	0	0	0	0	51	54	52	59	85	1	84	2	14713	1399275	127670	1224590	3723523	15167030	200686	21842774	4	30000000	51842774	82	127	127	3035375	3192350	0	0	0	6227725	232	7424000000	7482070499	9	2900	1701	197	81859
283	1	farm	148204	smallholders	118	4	0	293	15	0	0	0	0	39	42	40	47	73	1	72	2	12325	1379200	177980	1756976	4985474	21785364	275190	30360183	4	28320000	58680183	70	119	119	3620775	3108840	0	0	0	6729615	220	7040000000	7105409798	8	3489	1581	263	76510
284	1	farm	148204	smallholders	170	4	0	478	15	0	0	0	0	98	101	104	106	131	1	130	2	13026	2768100	236854	2391520	7088723	29866600	512712	42864510	4	46800000	89664510	134	197	197	4544925	4097835	0	0	0	8642760	279	8928000000	9026307270	7	4455	2006	421	96938
285	1	farm	79526	dairy	181	4	0	430	15	0	0	0	0	57	61	57	71	93	1	92	2	28699	2384750	383694	3625162	7704117	45644130	508509	60250362	4	36000000	96250362	87	152	152	4694975	4109420	0	0	0	8804395	239	7648000000	7753054757	8	4580	2056	380	99023
286	1	farm	79526	dairy	89	4	0	172	15	0	0	0	0	85	87	58	89	115	1	114	2	20663	1436950	144804	1318167	3653414	16281440	187106	23021882	4	36960000	59981882	115	156	156	2813900	2813405	0	0	0	5627305	265	8480000000	8545609187	8	2711	1491	152	73022
287	1	farm	148204	smallholders	79	4	0	132	15	0	0	0	0	34	37	33	44	70	1	69	2	11908	1160650	124952	1107828	3123706	13695355	147401	19359892	4	24000000	43359892	64	102	102	2651150	2491265	0	0	0	5142415	215	6880000000	6928502307	8	2645	1364	118	65463
288	1	farm	79544	dairy	82	4	0	195	15	0	0	0	0	54	57	55	66	90	2	89	2	30928	1336675	132300	1286253	3341824	15734102	194330	22025484	4	56160000	78185484	85	125	125	2990525	2571205	0	0	0	5561730	235	7520000000	7603747214	8	2858	1322	184	64717
289	1	farm	79544	dairy	105	4	0	165	15	0	0	0	0	52	55	36	61	83	2	82	2	53096	1402275	151788	1280542	4159751	15913954	190044	23098354	4	56160000	79258354	82	131	131	3849225	3467800	0	0	0	7317025	233	7456000000	7542575379	11	3780	1892	140	92325
290	1	farm	79544	dairy	73	4	0	139	15	0	0	0	0	41	43	42	45	72	1	71	2	11214	929050	89134	803414	2765377	9860010	119416	14566401	4	25200000	39766401	72	107	107	2429850	2344160	0	0	0	4774010	221	7072000000	7116540411	7	2439	1260	121	61209
291	1	farm	79544	dairy	52	4	0	133	15	0	0	0	0	40	43	41	49	71	1	70	2	14364	874350	85382	724995	2220092	9014024	140796	13059639	4	25680000	38739639	71	109	109	2584325	2470055	0	0	0	5054380	221	7072000000	7115794019	9	2570	1328	131	64292
292	1	farm	84168	pigs small	98	4	0	225	15	0	0	0	0	58	61	38	66	89	1	88	2	10464	1418525	161156	1614645	4035122	20245126	250613	27725187	4	29280000	57005187	88	124	124	2474325	2355115	0	0	0	4829440	239	7648000000	7709834627	5	2376	1175	203	57477
293	1	farm	84168	pigs small	122	4	0	270	15	0	0	0	0	85	88	80	93	119	2	118	2	108142	1622575	177124	1523464	5016628	18761613	292492	27393896	4	74640000	102033896	115	161	161	3269950	3146885	0	0	0	6416835	266	8512000000	8620450731	12	3220	1622	246	78078
294	1	farm	84168	pigs small	102	4	0	169	15	0	0	0	0	61	64	47	70	92	1	91	2	19205	1215225	145976	1347939	3980588	16630020	184306	23504054	4	30960000	54464054	91	131	131	2797175	2683275	0	0	0	5480450	242	7744000000	7803944504	8	2720	1428	137	70103
295	1	farm	84168	pigs small	112	4	0	174	15	0	0	0	0	86	89	39	94	117	1	116	2	13639	1555750	156342	1402441	4642721	17415120	198027	25370401	4	36480000	61850401	116	154	154	2667400	2562280	0	0	0	5229680	267	8544000000	8611080081	7	2629	1341	151	65870
296	1	farm	79544	dairy	184	4	0	451	15	0	0	0	0	84	87	70	92	115	1	114	2	22363	1969775	233304	2271854	7595053	27909202	418252	40397440	4	40800000	81197440	114	172	172	3977100	4066930	0	0	0	8044030	265	8480000000	8569241470	12	3855	2043	371	98668
297	1	farm	79526	dairy	132	4	0	262	15	0	0	0	0	50	53	45	58	81	1	80	2	14420	1728600	193060	1859209	5203585	22955417	265604	32205475	4	31920000	64125475	80	135	135	3788450	3699115	0	0	0	7487565	231	7392000000	7463613040	7	3632	1971	230	94752
298	1	farm	79544	dairy	76	4	0	111	15	0	0	0	0	46	49	38	54	80	1	79	2	10852	1108850	108818	1020456	3053600	12638352	100249	18030325	4	25440000	43470325	76	107	107	2242875	2149420	0	0	0	4392295	227	7264000000	7311862620	6	2175	1162	89	57132
299	1	farm	79526	dairy	79	4	0	119	15	0	0	0	0	31	33	30	42	65	1	64	2	11100	985950	113294	1006173	3217187	12535948	127480	17986032	4	22320000	40306032	61	95	95	2403200	2224075	0	0	0	4627275	211	6752000000	6796933307	7	2399	1208	107	58385
300	1	farm	84168	pigs small	89	4	0	185	15	0	0	0	0	59	62	43	67	94	1	93	2	11725	1530425	151976	1346440	3855954	16868164	216869	23969828	4	31680000	55649828	89	133	133	3196325	2924005	0	0	0	6120330	240	7680000000	7741770158	9	3158	1574	163	75631
301	1	farm	148204	smallholders	77	4	0	118	15	0	0	0	0	67	70	46	76	103	1	102	2	14531	1123825	122288	1153012	3147079	14281853	118140	19946198	4	30960000	50906198	97	131	131	2293950	2301390	0	0	0	4595340	248	7936000000	7991501538	8	2268	1240	108	60681
302	1	farm	26235	beef intensive	95	4	0	156	15	0	0	0	0	38	41	33	47	74	1	73	2	16173	1251350	138114	1243674	3840372	15455770	161820	22091100	4	25920000	48011100	68	110	110	2860575	2868670	0	0	0	5729245	219	7008000000	7061740345	7	2787	1540	145	74957
303	1	farm	84168	pigs small	130	4	0	247	15	0	0	0	0	59	62	60	67	92	2	91	2	123176	1726500	235698	2376634	5351601	29962490	271326	39924250	4	54000000	93924250	90	131	131	3126775	2838500	0	0	0	5965275	240	7680000000	7779889525	7	3025	1459	202	71436
304	1	farm	79526	dairy	78	4	0	127	15	0	0	0	0	33	36	39	43	66	1	65	2	10827	948325	115224	1057340	3170446	12944441	115576	18351353	4	24000000	42351353	69	102	102	2265350	2277030	0	0	0	4542380	214	6848000000	6894893733	7	2195	1231	108	59920
305	1	farm	26235	beef intensive	193	4	0	385	15	0	0	0	0	73	77	59	87	105	1	104	2	11990	2254100	332074	3162384	8070226	39216071	432490	53467345	4	36240000	89707345	103	153	153	3634200	3200645	0	0	0	6834845	255	8160000000	8256542190	6	3567	1585	306	76667
306	1	farm	84168	pigs small	91	4	0	142	15	0	0	0	0	68	72	55	82	100	1	99	2	14941	1451975	136454	1150528	3707940	14189540	142639	20779076	4	34800000	55579076	98	147	147	3486800	3290700	0	0	0	6777500	250	8000000000	8062356576	9	3422	1813	122	88202
307	1	farm	79526	dairy	72	4	0	129	15	0	0	0	0	47	50	40	56	79	1	78	2	15227	1107150	102606	954376	2835488	11815960	129729	16945309	4	26160000	43105309	77	111	111	2264375	2316125	0	0	0	4580500	228	7296000000	7343685809	7	2168	1240	110	60957
308	1	farm	148204	smallholders	61	4	0	107	15	0	0	0	0	40	43	41	49	74	1	73	2	10557	866050	87120	769000	2438206	9419150	112490	13692017	4	23760000	37452017	71	100	100	2046675	1975435	0	0	0	4022110	221	7072000000	7113474127	5	1998	1060	93	51940
309	1	farm	148204	smallholders	146	4	0	438	15	0	0	0	0	84	87	81	93	116	1	115	2	14692	2343550	204384	1962920	6130575	24510670	457744	35609843	4	39840000	75449843	114	168	168	4066825	3352860	0	0	0	7419685	265	8480000000	8562869528	8	3931	1566	410	76213
310	1	farm	79526	dairy	110	4	0	248	15	0	0	0	0	49	52	47	62	86	1	85	2	10780	1437600	157136	1553902	4455768	19253125	249762	27107293	4	28320000	55427293	79	120	120	2966750	2592870	0	0	0	5559620	230	7360000000	7420986913	7	2876	1312	217	63741
311	1	farm	84168	pigs small	68	4	0	146	15	0	0	0	0	33	36	35	42	68	1	67	2	10525	920750	89830	843307	2594001	10220934	142664	14811486	4	22560000	37371486	65	96	96	2079075	2087925	0	0	0	4167000	214	6848000000	6889538486	5	2016	1089	129	53475
312	1	farm	79544	dairy	106	4	0	202	15	0	0	0	0	44	47	34	53	80	1	79	2	14493	1256775	148370	1357045	4245438	16574130	210227	23791985	4	26880000	50671985	74	114	114	2793050	2678060	0	0	0	5471110	225	7200000000	7256143095	8	2738	1400	175	68143
313	1	farm	79544	dairy	77	4	0	159	15	0	0	0	0	52	55	53	65	85	1	84	2	12241	1210450	105542	985525	3123708	12101736	153760	17680721	4	28800000	46480721	83	122	122	2802675	2489760	0	0	0	5292435	233	7456000000	7507773156	6	2784	1322	147	64260
314	1	farm	79544	dairy	68	4	0	114	15	0	0	0	0	42	45	32	50	73	1	72	2	11325	1025400	96290	932996	2726431	11492529	119624	16393271	4	24000000	40393271	72	102	102	2077075	2071090	0	0	0	4148165	223	7136000000	7180541436	7	2050	1114	101	54336
315	1	farm	79544	dairy	77	4	0	168	15	0	0	0	0	39	42	30	51	70	1	69	2	13508	1129900	114904	998678	3435306	12635898	157593	18472279	4	25440000	43912279	69	108	108	2726825	2570400	0	0	0	5297225	220	7040000000	7089209504	6	2630	1352	155	66139
316	1	farm	79526	dairy	70	4	0	141	15	0	0	0	0	46	49	42	54	81	1	80	2	10714	1013475	97330	901006	2671899	11010674	132108	15826492	4	26640000	42466492	76	113	113	2523250	2595495	0	0	0	5118745	227	7264000000	7311585237	6	2419	1403	126	68246
317	1	farm	26235	beef intensive	81	4	0	169	15	0	0	0	0	53	56	54	61	84	1	83	2	11150	1028950	105350	994651	3147078	12223437	190358	17689824	4	29040000	46729824	84	123	123	2623300	2703400	0	0	0	5326700	234	7488000000	7540056524	6	2554	1409	150	69804
318	1	farm	79544	dairy	67	4	0	124	15	0	0	0	0	51	54	27	59	83	1	82	2	13559	975575	103152	953208	2578422	11702719	114199	16427275	4	27120000	43547275	81	115	115	2353925	2235695	0	0	0	4589620	232	7424000000	7472136895	7	2312	1199	114	58455
319	1	farm	79544	dairy	149	4	0	313	15	0	0	0	0	48	51	58	60	85	1	84	2	15551	1912275	258590	2545592	5998144	31467300	346690	42528590	4	33360000	75888590	88	140	140	3927000	3238515	0	0	0	7165515	229	7328000000	7411054105	8	3798	1661	264	79749
320	1	farm	148204	smallholders	117	4	0	203	15	0	0	0	0	57	61	48	71	89	1	88	2	16519	1660700	191726	1997417	4525874	24751894	210272	33337883	4	32160000	65497883	87	136	136	3352850	3242575	0	0	0	6595425	239	7648000000	7720093308	9	3293	1746	167	84593
321	1	farm	148204	smallholders	73	4	0	114	15	0	0	0	0	35	38	26	48	71	2	70	2	42550	1479575	243254	2165168	3076969	27645280	128412	34738658	4	46800000	81538658	65	103	103	3127475	2833390	0	0	0	5960865	216	6912000000	6999499523	10	3101	1567	103	76052
322	1	farm	84168	pigs small	77	4	0	151	15	0	0	0	0	41	45	42	55	74	1	73	2	22482	1117775	141474	1089720	3232763	13852504	160861	19595096	4	27360000	46955096	72	116	116	3031350	2938110	0	0	0	5969460	223	7136000000	7188924556	10	3003	1588	134	77579
323	1	farm	79544	dairy	78	4	0	163	15	0	0	0	0	53	56	41	61	84	1	83	2	10351	1092575	107954	1041003	3147081	12892089	165976	18446678	4	28320000	46766678	83	120	120	2637700	2392915	0	0	0	5030615	234	7488000000	7539797293	7	2548	1271	142	61544
324	1	farm	26235	beef intensive	126	4	0	327	15	0	0	0	0	60	64	42	74	97	1	96	2	12707	1979300	216616	1823083	5336008	22549655	344953	32249615	4	35760000	68009615	90	151	151	4296200	4128565	0	0	0	8424765	242	7744000000	7820434380	7	4121	2142	295	103706
325	1	farm	26235	beef intensive	90	4	0	193	15	0	0	0	0	67	70	65	75	100	1	99	2	28146	1459950	142022	1179054	3762470	14623052	198795	21365343	4	32880000	54245343	97	138	138	2884175	2772315	0	0	0	5656490	248	7936000000	7995901833	10	2831	1451	166	71309
326	1	farm	26235	beef intensive	98	4	0	237	15	0	0	0	0	42	45	33	50	77	1	76	2	10769	1414250	155652	1577306	3988382	19663764	249172	27048526	4	27360000	54408526	72	116	116	3138900	2818445	0	0	0	5957345	223	7136000000	7196365871	8	2994	1451	212	70440
327	1	farm	79526	dairy	70	4	0	118	15	0	0	0	0	53	56	37	61	84	1	83	2	12011	928825	96386	908554	2594001	11106477	115778	15750021	4	26880000	42630021	83	114	114	2141750	2125095	0	0	0	4266845	234	7488000000	7534896866	7	2099	1142	98	56050
328	1	farm	26235	beef intensive	108	4	0	175	15	0	0	0	0	61	64	44	70	92	1	91	2	20342	1551225	172902	1517947	4338917	18900914	191929	26673835	4	32400000	59073835	91	137	137	3213650	3135615	0	0	0	6349265	242	7744000000	7809423100	9	3143	1655	171	81342
329	1	farm	26235	beef intensive	65	4	0	118	15	0	0	0	0	44	47	29	52	78	1	77	2	12314	1057350	102132	958662	2601792	11830768	107834	16658538	4	25200000	41858538	74	106	106	2260350	2220015	0	0	0	4480365	225	7200000000	7246338903	5	2229	1183	107	58364
330	1	farm	79526	dairy	59	4	0	89	15	0	0	0	0	46	49	31	54	77	1	76	2	10386	929375	83938	795105	2375891	9913371	93237	14190917	4	24720000	38910917	76	105	105	1977925	2018100	0	0	0	3996025	227	7264000000	7306906942	6	1906	1105	74	54143
331	1	farm	79526	dairy	122	4	0	279	15	0	0	0	0	43	46	44	56	80	1	79	2	32704	1509825	218888	2169994	5273698	27288641	295153	36756200	4	29760000	66516200	74	126	126	3471150	3677380	0	0	0	7148530	224	7168000000	7241664730	7	3306	1936	240	93530
332	1	farm	79544	dairy	88	4	0	162	15	0	0	0	0	42	45	47	51	77	1	76	2	11610	1217050	123364	1180037	3583309	14570218	158980	20832958	4	26880000	47712958	77	114	114	2542725	2561790	0	0	0	5104515	223	7136000000	7188817473	6	2505	1359	143	66412
333	1	farm	79526	dairy	115	4	0	295	15	0	0	0	0	65	69	58	79	102	1	101	2	12450	1898300	226296	2255857	4798518	28114591	323369	37616931	4	33600000	71216931	95	141	141	3215825	3209535	0	0	0	6425360	247	7904000000	7981642291	7	3101	1644	255	79427
334	1	farm	79526	dairy	103	4	0	231	15	0	0	0	0	97	100	87	106	128	1	127	2	10796	1394600	174932	1452233	4190915	18803560	258344	26274584	4	41040000	67314584	127	173	173	3095100	3212580	0	0	0	6307680	278	8896000000	8969622264	4	2994	1676	206	81746
335	1	farm	26235	beef intensive	142	4	0	209	15	0	0	0	0	55	58	43	63	86	1	85	2	16421	1800150	256372	2094892	5920245	26344062	200322	36616042	4	32400000	69016042	85	137	137	3698000	3466925	0	0	0	7164925	236	7552000000	7628180967	8	3632	1880	171	90963
336	1	farm	26235	beef intensive	110	4	0	254	15	0	0	0	0	69	72	67	77	103	1	102	2	14731	1554950	187474	1656702	4572610	20554688	282193	28808616	4	35280000	64088616	99	149	149	3549025	3400880	0	0	0	6949905	250	8000000000	8071038521	8	3493	1783	228	86121
337	1	farm	26235	beef intensive	85	4	0	141	15	0	0	0	0	59	61	60	67	89	1	88	2	14404	1167525	136530	1267920	3326244	15799358	150263	21847840	4	29760000	51607840	90	125	125	2415625	2412235	0	0	0	4827860	239	7648000000	7704435700	7	2347	1284	129	62661
338	1	farm	84168	pigs small	91	4	0	173	15	0	0	0	0	58	60	59	62	88	1	87	2	12049	1235450	117088	1064032	3458667	12912302	162346	18949884	4	30960000	49909884	89	131	131	3015000	2586465	0	0	0	5601465	238	7616000000	7671511349	8	3015	1398	155	66541
339	1	farm	84168	pigs small	81	4	0	186	15	0	0	0	0	43	46	35	55	79	1	78	2	22087	1320825	149658	1320705	3450880	16451372	201273	22894712	4	26400000	49294712	73	112	112	2683600	2586605	0	0	0	5270205	224	7168000000	7222564917	6	2596	1322	180	65200
340	1	farm	84168	pigs small	105	4	0	260	15	0	0	0	0	50	53	44	60	87	1	86	2	20647	1629600	162220	1563944	4455768	19585201	246811	27643543	4	31680000	59323543	80	134	134	3799475	3576895	0	0	0	7376370	231	7392000000	7458699913	9	3623	1881	230	91397
341	1	farm	148204	smallholders	105	4	0	159	15	0	0	0	0	52	55	32	61	85	1	84	2	22078	1566200	176026	1491104	4346710	18881179	168840	26630059	4	30720000	57350059	82	130	130	3208975	3394475	0	0	0	6603450	233	7456000000	7519953509	9	3067	1861	132	90696
342	1	farm	26235	beef intensive	78	3	0	148	15	0	0	0	0	56	59	41	65	92	2	91	2	172174	1201625	135332	1059674	3240557	13201284	151957	18990429	4	54480000	73470429	86	120	120	2322450	2316405	0	0	0	4638855	237	7584000000	7662109284	7	2280	1227	126	60061
343	1	farm	148204	smallholders	96	3	0	205	15	0	0	0	0	74	77	86	87	113	1	112	2	17952	1420575	153448	1517584	3941642	19050598	228625	26312472	4	37200000	63512472	116	157	157	2879250	2651355	0	0	0	5530605	255	8160000000	8229043078	7	2751	1368	177	67251
344	1	farm	148204	smallholders	103	3	0	201	15	0	0	0	0	51	54	55	61	87	1	86	2	22357	1582000	144130	1317211	4175331	16226012	197345	23642030	4	30960000	54602030	85	131	131	3224075	2996035	0	0	0	6220110	232	7424000000	7484822140	10	3152	1615	165	77888
345	1	farm	79544	dairy	91	3	0	195	15	0	0	0	0	54	56	55	63	88	1	87	2	23314	1301000	379878	3957235	3778055	50515093	209954	60141214	4	29040000	89181214	85	123	123	2685650	2555105	0	0	0	5240755	234	7488000000	7582421969	8	2648	1333	175	64653
346	1	farm	79526	dairy	87	3	0	154	15	0	0	0	0	44	47	39	56	75	1	74	2	17137	1031050	148744	1181745	3559934	14668218	161268	20750959	4	26640000	47390959	74	113	113	2614875	2682540	0	0	0	5297415	225	7200000000	7252688374	8	2526	1438	137	69997
347	1	farm	84168	pigs small	110	3	0	169	15	0	0	0	0	47	50	44	55	79	1	78	2	11988	1301250	157384	1433871	4463555	17777870	185008	25318939	4	26880000	52198939	77	114	114	2532750	2527245	0	0	0	5059995	228	7296000000	7353258934	8	2463	1333	138	65515
348	1	farm	84168	pigs small	70	3	0	139	15	0	0	0	0	61	64	45	70	94	1	93	2	11638	1139425	110184	1076308	2960128	13460891	146205	18893140	4	30480000	49373140	91	129	129	2689175	2441845	0	0	0	5131020	242	7744000000	7798504160	8	2636	1328	132	63474
349	1	farm	79526	dairy	129	3	0	291	15	0	0	0	0	64	68	70	78	99	1	98	2	23369	1869050	160606	1551942	5188003	18936199	273323	27979123	4	36000000	63979123	100	152	152	3798125	3261125	0	0	0	7059250	246	7872000000	7943038373	8	3602	1682	238	81906
350	1	farm	84168	pigs small	65	3	0	123	15	0	0	0	0	37	40	33	45	69	1	68	2	10295	898225	83440	816435	2492737	10129468	122353	14542658	4	22800000	37342658	67	97	97	2040500	2008685	0	0	0	4049185	218	6976000000	7017391844	6	1979	1063	110	52075
351	1	farm	26235	beef intensive	90	3	0	152	15	0	0	0	0	46	48	29	53	78	1	77	2	24392	1172325	157254	1559290	3809220	19678172	158623	26534884	4	26160000	52694884	76	111	111	2371975	2435860	0	0	0	4807835	226	7232000000	7289502720	5	2293	1298	132	63267
352	1	farm	84168	pigs small	83	3	0	166	15	0	0	0	0	47	50	35	55	78	1	77	2	19454	1222475	138376	1179504	3427512	14824064	162004	20953934	4	27600000	48553934	77	117	117	2812150	2597700	0	0	0	5409850	228	7296000000	7349963784	8	2674	1377	144	67346
353	1	farm	79526	dairy	129	3	0	219	15	0	0	0	0	83	86	62	91	115	1	114	2	20927	1666775	202582	1706368	5351590	21238000	247713	30413028	4	37440000	67853028	113	158	158	3085100	3019030	0	0	0	6104130	264	8448000000	8521957158	7	3017	1589	181	77464
354	1	farm	79544	dairy	75	3	0	160	15	0	0	0	0	53	56	46	62	84	1	83	2	11548	1161350	105072	916326	3123711	11403184	167647	16877290	4	28080000	44957290	83	118	118	2511950	2346085	0	0	0	4858035	234	7488000000	7537815325	7	2441	1247	139	60301
355	1	farm	79544	dairy	72	3	0	162	15	0	0	0	0	48	51	34	57	79	1	78	2	11926	1064575	97940	950020	2882227	11803592	160648	16959003	4	27600000	44559003	78	117	117	2817700	2437855	0	0	0	5255555	229	7328000000	7377814558	7	2776	1288	142	62885
356	1	farm	79526	dairy	87	3	0	124	15	0	0	0	0	34	37	34	45	72	1	71	2	12533	1219175	131534	1216503	3450879	15043681	130433	21192205	4	24000000	45192205	64	102	102	2597250	2544185	0	0	0	5141435	215	6880000000	6930333640	8	2568	1400	102	67808
357	1	farm	26235	beef intensive	103	3	0	204	15	0	0	0	0	44	47	45	55	76	2	75	2	47702	1555675	201416	1543925	4377872	19779385	241966	27700239	4	49200000	76900239	75	119	119	3243075	2909970	0	0	0	6153045	225	7200000000	7283053284	12	3195	1514	194	73795
358	1	farm	148204	smallholders	105	3	0	207	15	0	0	0	0	71	75	54	85	106	1	105	2	17971	1904875	158362	1566968	4331133	19534176	216806	27712320	4	36000000	63712320	101	152	152	3478225	3514105	0	0	0	6992330	253	8096000000	8166704650	9	3385	1898	180	91810
359	1	farm	79544	dairy	87	3	0	135	15	0	0	0	0	85	88	67	94	117	1	116	2	17588	1264675	177066	995092	3411931	13984349	148321	19981434	4	36720000	56701434	115	155	155	2791100	2625560	0	0	0	5416660	266	8512000000	8574118094	7	2708	1417	122	69072
360	1	farm	79526	dairy	68	3	0	142	15	0	0	0	0	48	51	39	57	84	1	83	2	14566	1187350	107688	986283	2796539	12240689	149710	17468259	4	26880000	44348259	78	114	114	2626300	2237060	0	0	0	4863360	229	7328000000	7377211619	6	2608	1174	133	57492
361	1	farm	26235	beef intensive	402	4	0	617	15	0	0	0	0	128	132	115	142	160	2	159	2	50417	4086525	719302	6518477	17379051	82419860	656918	111780134	4	117840000	229620134	158	254	254	6829200	6441680	0	0	0	13270880	310	9920000000	10162891014	10	6639	3331	521	159405
362	1	farm	79526	dairy	57	4	0	103	15	0	0	0	0	32	36	27	46	68	1	67	2	12855	873425	71618	645689	2149984	7986758	103297	11830772	4	22080000	33910772	62	93	93	2146875	2126530	0	0	0	4273405	214	6848000000	6886184177	7	2094	1167	97	56070
363	1	farm	148204	smallholders	90	4	0	223	15	0	0	0	0	64	67	51	73	99	1	98	2	18613	1415800	125438	1189861	3707947	14778986	222941	21440973	4	34320000	55760973	94	145	145	3644850	3411730	0	0	0	7056580	245	7840000000	7902817553	7	3495	1800	207	87588
364	1	farm	26235	beef intensive	74	4	0	128	15	0	0	0	0	41	45	42	55	73	1	72	2	11368	978650	124328	1160701	3162659	14513210	132903	20072451	4	24720000	44792451	72	105	105	2244225	2182250	0	0	0	4426475	223	7136000000	7185218926	5	2238	1172	106	57237
365	1	farm	79526	dairy	87	4	0	162	15	0	0	0	0	57	60	55	66	93	2	92	2	63448	1123375	136230	1234150	3520989	15380233	171503	21566479	4	52080000	73646479	87	123	123	2568325	2629935	0	0	0	5198260	238	7616000000	7694844739	8	2440	1384	143	68204
366	1	farm	79544	dairy	102	4	0	214	15	0	0	0	0	59	62	60	68	92	1	91	2	10804	1456750	141896	1346535	4136384	16585602	234982	23902148	4	30240000	54142148	90	128	128	2681850	2494170	0	0	0	5176020	240	7680000000	7739318168	7	2568	1284	187	62107
367	1	farm	79526	dairy	62	4	0	112	15	0	0	0	0	33	36	30	41	67	1	66	2	10402	823625	81302	729882	2407047	8984392	117619	13143868	4	21600000	34743868	63	91	91	1930075	1978690	0	0	0	3908765	214	6848000000	6886652633	6	1885	1058	100	51741
368	1	farm	148204	smallholders	90	4	0	184	15	0	0	0	0	49	52	49	58	84	1	83	2	15492	1251475	166696	1466554	3622257	18369614	206802	25083399	4	27120000	52203399	79	115	115	2545775	2408385	0	0	0	4954160	230	7360000000	7417157559	7	2513	1248	166	60785
369	1	farm	148204	smallholders	98	4	0	242	15	0	0	0	0	42	46	34	56	74	1	73	2	11750	1275000	160594	1442923	4198698	17800347	238299	25115860	4	27120000	52235860	72	115	115	2887675	2926175	0	0	0	5813850	224	7168000000	7226049710	7	2755	1508	215	73389
370	1	farm	79526	dairy	105	4	0	209	15	0	0	0	0	57	60	61	66	90	1	89	2	15488	1259425	182008	1691654	4455766	20920382	243381	28752616	4	30720000	59472616	91	130	130	2657675	2663675	0	0	0	5321350	238	7616000000	7680793966	7	2561	1365	186	67010
371	1	farm	79544	dairy	75	4	0	141	15	0	0	0	0	47	50	48	55	79	1	78	2	10247	1177325	100988	992005	3154875	12474896	148020	18048109	4	26640000	44688109	78	113	113	2430775	2324420	0	0	0	4755195	228	7296000000	7345443304	7	2347	1245	125	60380
372	1	farm	79526	dairy	137	4	0	217	15	0	0	0	0	51	54	54	59	83	1	82	2	18115	1620100	225370	1921052	5811188	23990727	226808	33795245	4	31680000	65475245	84	134	134	3475550	3290525	0	0	0	6766075	232	7424000000	7496241320	8	3359	1747	179	85430
373	1	farm	79526	dairy	82	4	0	168	15	0	0	0	0	59	62	44	68	90	1	89	2	13262	1279600	105564	994322	3232762	12141571	143129	17896948	4	31200000	49096948	89	132	132	2903600	2849665	0	0	0	5753265	240	7680000000	7734850213	8	2879	1548	146	74676
374	1	farm	79544	dairy	85	4	0	172	15	0	0	0	0	44	48	45	58	81	1	80	2	11750	1107225	139444	1156635	3505409	14383342	194492	20486547	4	26400000	46886547	75	112	112	2536050	2549435	0	0	0	5085485	226	7232000000	7283972032	4	2466	1321	159	65053
375	1	farm	26235	beef intensive	76	4	0	126	15	0	0	0	0	33	36	30	41	68	1	67	2	13330	1052475	95068	914803	2999074	11345412	125199	16532030	4	24480000	41012030	63	104	104	2755575	2774065	0	0	0	5529640	214	6848000000	6894541670	8	2691	1525	113	73839
376	1	farm	26235	beef intensive	145	4	0	352	15	0	0	0	0	77	80	66	86	108	2	107	2	88683	2436625	245806	2269076	6114988	27920246	389656	39376397	4	61920000	101296397	107	158	158	3736925	3371095	0	0	0	7108020	258	8256000000	8364404417	9	3665	1678	311	81437
377	1	farm	26235	beef intensive	113	4	0	223	15	0	0	0	0	45	48	43	53	79	2	78	2	152246	1536725	196554	1838923	4518085	23139290	220266	31449843	4	52560000	84009843	75	125	125	3474150	3584210	0	0	0	7058360	226	7232000000	7323068203	9	3306	1918	200	93020
378	1	farm	26235	beef intensive	180	4	0	397	15	0	0	0	0	81	84	81	89	116	1	115	2	19460	2195550	260000	2298028	7353569	28399918	393368	40900434	4	40320000	81220434	111	170	170	4456700	3487855	0	0	0	7944555	262	8384000000	8473164989	9	4319	1725	334	83828
379	1	farm	79544	dairy	74	4	0	154	15	0	0	0	0	41	44	29	49	72	1	71	2	10447	962975	102288	1011845	2827697	12462107	150805	17517717	4	24960000	42477717	71	106	106	2463900	2261385	0	0	0	4725285	222	7104000000	7151203002	6	2391	1188	140	57928
380	1	farm	79526	dairy	73	4	0	155	15	0	0	0	0	54	58	36	68	86	1	85	2	21494	1119925	112562	1015124	3069179	12432064	180996	17929850	4	30000000	47929850	84	127	127	2943650	2953300	0	0	0	5896950	236	7552000000	7605826800	7	2813	1596	139	77605
381	1	farm	84168	pigs small	129	4	0	316	15	0	0	0	0	56	59	52	65	91	1	90	2	12535	1671700	176740	1766282	5530767	22222908	346887	31715283	4	31680000	63395283	86	134	134	3300250	3386635	0	0	0	6686885	237	7584000000	7654082168	6	3226	1699	290	82909
382	1	farm	148204	smallholders	141	4	0	377	15	0	0	0	0	74	77	76	82	109	1	108	2	10764	2327375	225516	2316850	6076046	28602370	365186	39913343	4	36480000	76393343	106	153	153	3578000	2959495	0	0	0	6537495	255	8160000000	8242930838	4	3416	1402	334	68620
383	1	farm	84168	pigs small	79	4	0	141	15	0	0	0	0	53	57	39	67	86	1	85	2	13725	1349100	105256	996201	3232770	12426953	130872	18241152	4	29040000	47281152	83	122	122	2844525	2625980	0	0	0	5470505	235	7520000000	7572751657	8	2832	1421	128	68941
384	1	farm	79526	dairy	112	4	0	202	15	0	0	0	0	68	71	67	76	99	1	98	2	11104	1540050	180114	1707325	4455761	20943650	189784	29016684	4	33360000	62376684	98	140	140	3120875	2729265	0	0	0	5850140	249	7968000000	8036226824	7	3017	1451	163	70307
385	1	farm	26235	beef intensive	64	4	0	89	15	0	0	0	0	35	38	31	48	71	1	70	2	15090	1001325	100940	817173	2555053	10194773	90666	14759930	4	23280000	38039930	65	98	98	2362625	2228765	0	0	0	4591390	216	6912000000	6954631320	8	2357	1244	69	60393
386	1	farm	79544	dairy	69	4	0	126	15	0	0	0	0	39	42	43	48	74	1	73	2	10742	909800	84570	813544	2625163	10011706	121644	14566427	4	24480000	39046427	73	103	103	2120975	2099545	0	0	0	4220520	220	7040000000	7083266947	5	2045	1112	113	54595
387	1	farm	79526	dairy	65	4	0	115	15	0	0	0	0	33	36	30	42	68	1	67	2	10570	850175	84718	787336	2469365	9651271	108159	13951023	4	22320000	36271023	63	95	95	2186375	2128420	0	0	0	4314795	214	6848000000	6888585818	7	2147	1156	96	56212
388	1	farm	84168	pigs small	123	4	0	272	15	0	0	0	0	63	66	50	71	94	1	93	2	16599	1986725	228252	2121910	5078950	26466605	290580	36173022	4	35760000	71933022	93	151	151	4054850	3868060	0	0	0	7922910	244	7808000000	7887855932	8	3986	2065	231	99417
389	1	farm	84168	pigs small	95	4	0	176	15	0	0	0	0	58	62	44	72	99	1	98	2	23498	1396600	147442	1309712	3887109	16264990	206963	23212815	4	31440000	54652815	88	132	132	2946250	3186610	0	0	0	6132860	240	7680000000	7740785675	8	2803	1693	155	83429
390	1	farm	79544	dairy	102	4	0	229	15	0	0	0	0	62	65	52	70	93	1	92	2	19990	1367950	156378	1403872	4323343	17679236	260830	25191609	4	32400000	57591609	92	136	136	3266050	2902270	0	0	0	6168320	243	7776000000	7839759929	9	3205	1511	215	72499
391	1	farm	84168	pigs small	148	4	0	353	15	0	0	0	0	60	63	72	73	99	1	98	2	27226	1836200	227816	2130001	6083830	26258350	419270	36955466	4	37200000	74155466	102	157	157	3933425	3532270	0	0	0	7465695	241	7712000000	7793621161	6	3833	1781	313	85680
392	1	farm	84168	pigs small	74	4	0	159	15	0	0	0	0	53	55	41	65	92	1	91	2	25388	1271750	150136	1256400	3147078	15728827	186942	21741133	4	28560000	50301133	83	121	121	2552850	2615305	0	0	0	5168155	233	7456000000	7511469288	8	2439	1364	159	66997
393	1	farm	84168	pigs small	91	4	0	155	15	0	0	0	0	70	73	42	78	101	1	100	2	12669	1466825	130082	1190934	3411929	14551282	156167	20907219	4	32880000	53787219	100	139	139	2724300	2602005	0	0	0	5326305	251	8032000000	8091113524	5	2730	1392	142	67461
394	1	farm	148204	smallholders	130	3	0	288	15	0	0	0	0	69	72	68	81	105	1	104	2	11861	1838900	215082	2084427	5398330	25775674	331553	35643966	4	35280000	70923966	99	149	149	3369800	3483865	0	0	0	6853665	250	8000000000	8077777631	5	3248	1786	249	87376
395	1	farm	26235	beef intensive	108	3	0	248	15	0	0	0	0	67	70	59	75	101	1	100	2	19189	1547975	152216	1461872	4432400	18309324	255191	26158978	4	33360000	59518978	97	141	141	3183875	2792090	0	0	0	5975965	248	7936000000	8001494943	9	3110	1426	228	68862
396	1	farm	84168	pigs small	101	3	0	190	15	0	0	0	0	41	45	44	55	80	1	79	2	18016	1514350	160814	1456898	4190914	18220674	227293	25770942	4	28320000	54090942	74	120	120	3176825	3077200	0	0	0	6254025	223	7136000000	7196344967	11	3146	1645	164	79821
397	1	farm	148204	smallholders	140	3	0	378	15	0	0	0	0	119	123	120	133	158	1	157	2	13439	2428225	217492	1963881	5889084	24234187	391167	35124036	4	48960000	84084036	150	206	206	4143050	3498915	0	0	0	7641965	301	9632000000	9723726001	5	4118	1714	341	83566
398	1	farm	84168	pigs small	111	3	0	223	15	0	0	0	0	57	60	44	65	89	1	88	2	11129	1439475	172828	1564396	4557032	19174740	242473	27150944	4	28560000	55710944	87	121	121	2245425	2335340	0	0	0	4580765	238	7616000000	7676291709	5	2169	1176	190	57498
399	1	farm	79526	dairy	97	3	0	209	15	0	0	0	0	57	60	50	65	90	1	89	2	10679	1447575	135398	1358084	4151968	16938924	210497	24242445	4	30000000	54242445	87	127	127	2661025	2801400	0	0	0	5462425	238	7616000000	7675704870	5	2557	1465	177	71671
400	1	farm	79526	dairy	105	3	0	233	15	0	0	0	0	79	82	62	90	115	1	114	2	24490	1701050	172372	1470004	4455768	18561804	254067	26615065	4	39840000	66455065	109	168	168	4048100	4127550	0	0	0	8175650	260	8320000000	8394630715	9	3905	2209	207	107928
401	1	farm	79526	dairy	70	3	0	142	15	0	0	0	0	38	41	28	46	73	1	72	2	10602	858750	94822	898826	2780959	11055976	149709	15839041	4	23280000	39119041	68	99	99	2090025	2099580	0	0	0	4189605	219	7008000000	7051308646	5	2019	1095	130	53694
402	1	farm	79544	dairy	129	3	0	301	15	0	0	0	0	69	72	68	78	105	1	104	2	13030	1867500	200436	1814623	5476230	22757576	336432	32452796	4	36240000	68692796	99	153	153	3672825	3697330	0	0	0	7370155	250	8000000000	8076062951	7	3537	1938	263	92821
403	1	farm	79526	dairy	75	3	0	106	15	0	0	0	0	53	55	54	61	83	1	82	2	15662	1048100	119150	1096805	3069183	13758696	113933	19205867	4	28320000	47525867	84	120	120	2478975	2445310	0	0	0	4924285	233	7456000000	7508450152	8	2421	1326	100	65010
404	1	farm	26235	beef intensive	63	3	0	90	15	0	0	0	0	43	46	33	52	74	1	73	2	18027	972900	88500	856089	2461577	10602016	88641	15069724	4	25200000	40269724	73	107	107	2349850	2332680	0	0	0	4682530	224	7168000000	7212952254	9	2302	1283	77	63013
405	1	farm	79544	dairy	61	3	0	125	15	0	0	0	0	45	48	27	53	76	1	75	2	13300	791000	99444	846214	2570636	10659046	132860	15099199	4	25200000	40299199	75	106	106	2126450	2154915	0	0	0	4281365	226	7232000000	7276580564	7	2063	1141	118	55847
406	1	farm	26235	beef intensive	103	3	0	203	15	0	0	0	0	50	53	61	63	85	2	84	2	116393	1530150	166028	1613153	4346709	20083036	228115	27967192	4	51840000	79807192	91	133	133	3108350	2893730	0	0	0	6002080	231	7392000000	7477809272	10	3071	1528	177	73944
407	1	farm	79544	dairy	77	3	0	118	15	0	0	0	0	44	47	35	52	78	1	77	2	23182	1227125	119972	1092330	3069182	13592234	113142	19213984	4	26640000	45853984	74	113	113	2673250	2662030	0	0	0	5335280	225	7200000000	7251189264	8	2587	1449	107	70959
408	1	farm	26235	beef intensive	105	3	0	196	15	0	0	0	0	61	64	51	69	92	1	91	2	10386	1364750	153176	1513712	4338922	18770180	242598	26383338	4	30240000	56623338	91	128	128	2545700	2586920	0	0	0	5132620	242	7744000000	7805755958	4	2456	1337	173	65367
409	1	farm	84168	pigs small	102	3	0	195	15	0	0	0	0	56	60	40	70	91	1	90	2	11387	1237675	136468	1276286	4050696	15695702	206909	22603736	4	28320000	50923736	86	120	120	2404050	2277695	0	0	0	4681745	238	7616000000	7671605481	5	2367	1155	175	56665
410	1	farm	26235	beef intensive	88	3	0	180	15	0	0	0	0	48	52	36	62	83	1	82	2	10782	1230275	129014	1142752	3575519	14239102	185347	20502010	4	25920000	46422010	78	109	109	2181650	2167305	0	0	0	4348955	230	7360000000	7410770965	6	2108	1112	156	54489
411	1	farm	84168	pigs small	107	3	0	183	15	0	0	0	0	66	69	54	75	98	1	97	2	18755	1352675	188592	1612251	4416820	20484886	202350	28257574	4	32640000	60897574	96	138	138	2940325	2719395	0	0	0	5659720	247	7904000000	7970557294	7	2890	1430	156	70101
412	1	farm	148204	smallholders	65	3	0	72	15	0	0	0	0	58	62	21	72	90	1	89	2	22507	1076125	146752	1075844	2601791	13704816	59454	18664782	4	28560000	47224782	88	120	120	2259025	2217180	0	0	0	4476205	240	7680000000	7731700987	8	2200	1228	64	60332
413	1	farm	79544	dairy	98	3	0	226	15	0	0	0	0	71	75	54	85	105	2	104	2	31106	1727000	171268	1376145	4261017	17200500	218532	24954462	4	68400000	93354462	101	149	149	3448700	3539270	0	0	0	6987970	253	8096000000	8196342432	9	3311	1884	213	91053
414	1	farm	79526	dairy	82	3	0	158	15	0	0	0	0	36	39	31	45	70	1	69	2	18198	1205700	109234	1028898	3411935	12886822	141312	18783901	4	26640000	45423901	66	113	113	3206400	3175795	0	0	0	6382195	217	6944000000	6995806096	10	3111	1715	149	83770
415	1	farm	148204	smallholders	92	3	0	143	15	0	0	0	0	83	86	73	91	114	1	113	2	24625	1721025	166066	1382774	4003961	17473714	166018	24913558	4	37200000	62113558	113	157	157	3046675	2979305	0	0	0	6025980	264	8448000000	8516139538	6	2908	1603	124	79131
416	1	farm	148204	smallholders	117	3	0	159	15	0	0	0	0	53	56	42	65	87	1	86	2	13284	1471025	184390	1648170	4876412	20341030	173181	28694208	4	28560000	57254208	83	121	121	2561700	2610475	0	0	0	5172175	234	7488000000	7550426383	6	2487	1404	119	68873
417	1	farm	26235	beef intensive	98	3	0	175	15	0	0	0	0	51	55	42	65	88	1	87	2	16554	1420725	131656	1241773	3965008	15324069	165818	22249049	4	29520000	51769049	81	125	125	3035100	2889810	0	0	0	5924910	233	7456000000	7513693959	8	2895	1554	149	75563
418	1	farm	26235	beef intensive	64	3	0	152	15	0	0	0	0	39	42	31	47	70	1	69	2	10794	934050	93928	832979	2523894	10300897	150504	14836252	4	23280000	38116252	69	99	99	2073900	2076655	0	0	0	4150555	220	7040000000	7082266807	6	2022	1073	139	52696
419	1	farm	79526	dairy	78	3	0	132	15	0	0	0	0	42	46	43	56	74	1	73	2	10638	1030200	110214	1028936	3162660	12848137	138641	18318788	4	24480000	42798788	73	104	104	2095850	2082185	0	0	0	4178035	224	7168000000	7214976823	6	2039	1102	117	53878
420	1	farm	79526	dairy	109	3	0	229	15	0	0	0	0	54	57	44	62	88	1	87	2	10675	1544725	157820	1475156	4525875	18255168	233170	26191915	4	29520000	55711915	84	124	124	2781425	2888270	0	0	0	5669695	235	7520000000	7581381610	5	2672	1529	190	73436
421	1	farm	26235	beef intensive	93	3	0	169	15	0	0	0	0	52	55	35	60	83	2	82	2	125680	1219050	118238	1145284	3754684	14176214	172096	20585565	4	49680000	70265565	82	120	120	2798775	2545620	0	0	0	5344395	233	7456000000	7531609960	8	2778	1369	147	65708
422	1	farm	148204	smallholders	73	3	0	146	15	0	0	0	0	53	55	33	57	83	1	82	2	13592	1112025	105072	846686	2858853	10439903	160042	15522581	4	29280000	44802581	83	124	124	2815150	2740815	0	0	0	5555965	233	7456000000	7506358546	7	2692	1464	138	71659
423	1	farm	148204	smallholders	77	3	0	121	15	0	0	0	0	42	45	31	50	74	1	73	2	13236	1016675	118610	1122280	3154868	13811832	131829	19356094	4	24720000	44076094	72	105	105	2285975	2278290	0	0	0	4564265	223	7136000000	7184640359	7	2210	1227	104	60022
424	1	farm	26235	beef intensive	74	3	0	115	15	0	0	0	0	33	36	34	46	71	1	70	2	11541	970700	100892	911538	2928964	11323012	114707	16349813	4	23760000	40109813	64	101	101	2553125	2424590	0	0	0	4977715	214	6848000000	6893087528	9	2537	1331	100	64485
425	1	farm	148204	smallholders	170	3	0	409	15	0	0	0	0	86	89	82	95	118	1	117	2	20259	2745150	260902	2691173	7189991	33438085	422122	46747423	4	42720000	89467423	116	180	180	4443850	4275250	0	0	0	8719100	267	8544000000	8642186523	9	4324	2204	341	105947
426	1	farm	84168	pigs small	66	3	0	168	15	0	0	0	0	33	36	32	45	70	1	69	2	10614	1109275	92282	784395	2664110	9672298	153754	14476114	4	24480000	38956114	63	104	104	2799250	2797830	0	0	0	5597080	214	6848000000	6892553194	8	2746	1507	161	72402
427	1	farm	79544	dairy	110	3	0	239	15	0	0	0	0	93	96	79	101	128	1	127	2	10875	1622750	177312	1751470	4401240	21792500	267860	30013132	4	39600000	69613132	123	166	166	3216100	2840740	0	0	0	6056840	274	8768000000	8843669972	7	3094	1468	208	71189
428	1	farm	148204	smallholders	98	3	0	232	15	0	0	0	0	63	66	61	73	98	1	97	2	18125	1478075	147598	1332884	3988375	16514200	199985	23661117	4	34080000	57741117	93	144	144	3602400	3375050	0	0	0	6977450	244	7808000000	7872718567	7	3510	1792	206	86972
429	1	farm	26235	beef intensive	120	3	0	277	15	0	0	0	0	74	77	62	82	105	1	104	2	10573	1894250	185438	1858705	4969896	23115466	301588	32325343	4	35760000	68085343	104	151	151	3438025	3042620	0	0	0	6480645	255	8160000000	8234565988	5	3301	1565	239	75464
430	1	farm	84168	pigs small	83	3	0	141	15	0	0	0	0	42	45	39	51	73	1	72	2	13259	1193275	120114	1113379	3411932	13726373	162049	19727122	4	25920000	45647122	72	110	110	2602025	2533720	0	0	0	5135745	223	7136000000	7186782867	7	2540	1363	124	66335
431	1	farm	84168	pigs small	52	3	0	106	15	0	0	0	0	32	35	30	42	65	1	64	2	11855	859625	77138	626735	2009765	7700456	109569	11383288	4	21840000	33223288	62	93	93	2129350	2079805	0	0	0	4209155	213	6816000000	6853432443	6	2092	1117	101	54570
432	1	farm	84168	pigs small	86	3	0	137	15	0	0	0	0	39	42	38	49	76	1	75	2	21689	1099275	164352	1390851	3310664	17371812	141399	23478353	4	24960000	48438353	69	106	106	2591925	2455145	0	0	0	5047070	220	7040000000	7093485423	9	2571	1315	112	64771
433	1	farm	79544	dairy	87	3	0	163	15	0	0	0	0	44	47	45	52	76	1	75	2	12671	1166650	139130	1295032	3489830	15969993	185117	22245752	4	25680000	47925752	75	109	109	2291400	2302055	0	0	0	4593455	225	7200000000	7252519207	6	2223	1194	151	58377
434	1	farm	26235	beef intensive	177	3	0	393	15	0	0	0	0	90	93	79	99	125	1	124	2	13065	2046700	241918	2244445	7096503	27490766	396878	39517209	4	45120000	84637209	120	190	190	4819850	4840745	0	0	0	9660595	271	8672000000	8766297804	7	4709	2549	344	122114
435	1	farm	79526	dairy	123	3	0	327	15	0	0	0	0	70	73	50	79	102	1	101	2	12234	1980700	190626	1647061	5320432	20280251	375456	29794526	4	33840000	63634526	100	143	143	3040800	2809030	0	0	0	5849830	251	8032000000	8101484356	5	2904	1352	290	66106
436	1	farm	148204	smallholders	110	3	0	203	15	0	0	0	0	49	52	36	58	85	1	84	2	10941	1340475	162514	1557889	4650514	19552711	206232	27470334	4	27600000	55070334	79	117	117	2559825	2645790	0	0	0	5205615	230	7360000000	7420275949	6	2493	1374	175	67177
437	1	farm	84168	pigs small	76	3	0	159	15	0	0	0	0	49	52	44	57	80	1	79	2	12626	1086425	113990	933334	3154867	11546935	161039	16996590	4	26880000	43876590	79	114	114	2331025	2384375	0	0	0	4715400	230	7360000000	7408591990	7	2248	1245	144	61266
438	1	farm	26235	beef intensive	142	3	0	361	15	0	0	0	0	77	81	54	91	109	1	108	2	21390	2193725	250946	2301080	6005933	28440354	418066	39610103	4	36960000	76570103	107	156	156	3401725	3298645	0	0	0	6700370	259	8288000000	8371270473	5	3259	1582	332	78152
439	1	farm	26235	beef intensive	101	3	0	169	15	0	0	0	0	40	44	34	54	73	2	72	2	52480	1320650	172382	1336761	4206492	16851650	173278	24061213	4	49440000	73501213	70	111	111	3057475	2938285	0	0	0	5995760	222	7104000000	7183496973	11	2995	1581	143	77099
440	1	farm	84168	pigs small	100	3	0	179	15	0	0	0	0	42	46	36	56	78	1	77	2	11347	1383650	156782	1525039	3957220	18870172	177062	26069924	4	27120000	53189924	72	115	115	3067950	2826775	0	0	0	5894725	224	7168000000	7227084649	9	3018	1515	148	73702
441	1	farm	148204	smallholders	59	3	0	104	15	0	0	0	0	41	43	42	45	71	1	70	2	10506	779475	85198	800046	2375890	9878282	123753	14042644	4	23520000	37562644	72	100	100	1912050	1942675	0	0	0	3854725	222	7104000000	7145417368	6	1851	1037	98	50682
442	1	farm	26235	beef intensive	70	3	0	120	15	0	0	0	0	35	38	34	44	66	1	65	2	11195	896600	93436	884644	2742010	10985325	130168	15732183	4	23760000	39492183	65	101	101	2409875	2424135	0	0	0	4834010	216	6912000000	6956326193	8	2339	1326	115	63738
443	1	farm	148204	smallholders	88	3	0	148	15	0	0	0	0	45	48	37	53	76	1	75	2	16408	1291525	137768	1194167	3630047	14840532	169613	21263653	4	26640000	47903653	75	113	113	2570275	2643095	0	0	0	5213370	226	7232000000	7285117023	7	2485	1402	133	69065
444	1	farm	26235	beef intensive	99	3	0	186	15	0	0	0	0	49	52	50	59	86	1	85	2	22778	1314025	148740	1363216	4081855	17016870	201775	24126482	4	27120000	51246482	80	114	114	2411150	2349795	0	0	0	4760945	230	7360000000	7416007427	6	2375	1218	159	59501
445	1	farm	26235	beef intensive	134	3	0	267	15	0	0	0	0	65	67	66	69	95	1	94	2	17613	1760500	220552	2037807	5437279	25411710	284287	35152134	4	36240000	71392134	96	153	153	3948500	3843700	0	0	0	7792200	245	7840000000	7919184334	8	3875	2035	238	98455
446	1	farm	79544	dairy	137	3	0	296	15	0	0	0	0	92	95	83	101	126	1	125	2	19572	1977850	216768	2065304	5803406	25988345	278343	36330016	4	40560000	76890016	122	171	171	3610225	3075170	0	0	0	6685395	273	8736000000	8819575411	8	3442	1565	248	76268
447	1	farm	26235	beef intensive	85	3	0	182	15	0	0	0	0	39	42	40	47	73	1	72	2	15106	1205625	125642	1152270	3528779	14227286	172738	20412340	4	26640000	47052340	70	113	113	2982875	2770810	0	0	0	5753685	220	7040000000	7092806025	10	2948	1477	156	71804
448	1	farm	79526	dairy	74	3	0	118	15	0	0	0	0	33	36	32	42	67	1	66	2	10685	935000	111744	974457	2999072	12021382	123214	17164869	4	22560000	39724869	63	96	96	2247125	2245950	0	0	0	4493075	214	6848000000	6892217944	5	2180	1212	100	59270
449	1	farm	26235	beef intensive	84	3	0	146	15	0	0	0	0	39	42	39	47	71	1	70	2	13795	1165600	100134	970556	3224978	11971884	152333	17585484	4	24960000	42545484	69	106	106	2511425	2627765	0	0	0	5139190	220	7040000000	7087684674	7	2408	1406	131	68729
450	1	farm	84168	pigs small	78	3	0	146	15	0	0	0	0	33	36	27	41	68	1	67	2	10955	988500	107468	1025019	3069182	12684018	154702	18028888	4	22800000	40828888	63	97	97	2348900	2276890	0	0	0	4625790	214	6848000000	6893454678	4	2318	1184	135	58531
451	1	farm	26235	beef intensive	101	3	0	208	15	0	0	0	0	64	67	52	72	95	1	94	2	10846	1218750	142162	1434222	4167544	17655782	228587	24847047	4	30720000	55567047	94	130	130	2488800	2521785	0	0	0	5010585	245	7840000000	7900577632	5	2409	1281	183	63098
452	1	farm	26235	beef intensive	165	3	0	386	15	0	0	0	0	61	64	62	70	92	1	91	2	18996	2087725	257628	2379672	6932921	29316110	390397	41364453	4	34320000	75684453	92	144	144	3699500	3636570	0	0	0	7336070	242	7744000000	7827020523	6	3581	1820	326	88390
453	1	farm	79544	dairy	103	3	0	196	15	0	0	0	0	55	59	50	69	87	1	86	2	20903	1551700	163784	1398226	4276598	17377138	171535	24938981	4	30960000	55898981	85	130	130	3291225	2994145	0	0	0	6285370	237	7584000000	7646184351	9	3180	1585	178	77306
454	1	farm	84168	pigs small	105	3	0	214	15	0	0	0	0	38	41	31	47	74	1	73	2	11759	1285100	143730	1419714	4237652	17553147	212284	24851627	4	28320000	53171627	68	120	120	3781175	3270715	0	0	0	7051890	219	7008000000	7068223517	10	3701	1749	200	83857
455	1	farm	26235	beef intensive	114	3	0	330	15	0	0	0	0	56	59	56	64	90	2	89	2	245829	1883850	175624	1764115	4502504	21395992	368191	30090276	4	57600000	87690276	86	139	139	4017850	3250905	0	0	0	7268755	237	7584000000	7678959031	10	3925	1611	303	78079
456	1	farm	148204	smallholders	78	3	0	107	15	0	0	0	0	50	53	44	58	85	1	84	2	11918	1055325	109740	994491	3178235	12174658	111162	17623611	4	26640000	44263611	80	113	113	2256050	2218580	0	0	0	4474630	231	7392000000	7440738241	7	2222	1216	96	58734
457	1	farm	84168	pigs small	65	3	0	103	15	0	0	0	0	42	45	28	50	76	1	75	2	11387	867200	101278	856544	2570630	10500126	107322	15003100	4	24240000	39243100	72	103	103	2191025	2081100	0	0	0	4272125	223	7136000000	7179515224	7	2186	1134	91	55065
458	1	farm	79544	dairy	88	3	0	171	15	0	0	0	0	65	69	45	79	99	1	98	2	12818	1452550	147178	1326877	3746892	16347938	195250	23216685	4	33120000	56336685	95	140	140	3037850	3136280	0	0	0	6174130	247	7904000000	7966510815	7	2909	1697	147	82550
459	1	farm	148204	smallholders	92	3	0	185	15	0	0	0	0	40	43	41	53	76	1	75	2	14800	1118575	148454	1297199	3754683	16042622	208760	22570293	4	24480000	47050293	71	104	104	2296725	2244585	0	0	0	4541310	221	7072000000	7123591603	5	2241	1139	165	56106
460	1	farm	84168	pigs small	83	3	0	147	15	0	0	0	0	34	37	31	43	65	1	64	2	20619	979100	125334	1197241	3388564	14865812	149655	20705706	4	24000000	44705706	64	102	102	2600300	2675365	0	0	0	5275665	215	6880000000	6929981371	7	2528	1427	129	70213
461	1	farm	148204	smallholders	109	3	0	167	15	0	0	0	0	37	40	33	46	72	1	71	2	40474	1363900	157884	1357844	4518083	16879728	172541	24449980	4	25680000	50129980	67	109	109	2903475	2902690	0	0	0	5806165	218	6976000000	7031936145	10	2808	1573	135	76555
462	1	farm	79526	dairy	86	3	0	178	15	0	0	0	0	56	59	45	64	87	1	86	2	12515	1150050	118628	1111581	3450881	13702754	176667	19710561	4	29040000	48750561	86	123	123	2601550	2425255	0	0	0	5026805	237	7584000000	7637777366	7	2518	1270	164	61471
463	1	farm	84168	pigs small	264	3	0	526	15	0	0	0	0	70	73	77	78	104	1	103	2	20984	2858700	419804	3848686	11178357	47871306	557972	66734824	4	42960000	109694824	107	181	181	5172925	5097785	0	0	0	10270710	251	8032000000	8151965534	5	4996	2589	441	124730
464	1	farm	26235	beef intensive	109	3	0	227	15	0	0	0	0	64	67	46	73	95	2	94	2	50226	1501300	169604	1592849	4284386	19537869	232695	27318704	4	73680000	100998704	94	160	160	4753725	4246480	0	0	0	9000205	245	7840000000	7949998909	11	4665	2314	216	110968
465	1	farm	148204	smallholders	76	3	0	105	15	0	0	0	0	32	35	28	41	67	1	66	2	10648	948525	102752	1020186	2952336	12568682	117139	17709620	4	22080000	39789620	62	94	94	2196150	2206155	0	0	0	4402305	213	6816000000	6860191926	5	2133	1204	87	58784
466	1	farm	84168	pigs small	121	3	0	314	15	0	0	0	0	84	87	79	93	115	1	114	2	23783	1590275	404118	4232500	5078952	53981290	293554	65580688	4	38880000	104460688	114	164	164	3498000	3446240	0	0	0	6944240	265	8480000000	8591404928	6	3360	1781	267	85962
467	1	farm	79526	dairy	51	3	0	55	15	0	0	0	0	38	41	29	46	69	1	68	2	10761	841100	81844	707422	2072085	8719465	62141	12484057	4	22800000	35284057	68	97	97	1973350	1959125	0	0	0	3932475	219	7008000000	7047216532	6	1936	1091	55	53335
468	1	farm	79544	dairy	106	3	0	264	15	0	0	0	0	38	40	38	45	72	1	71	2	11468	1332600	151692	1495820	4144177	18797680	277027	26198997	4	30000000	56198997	68	127	127	4018775	4075120	0	0	0	8093895	218	6976000000	7040292892	8	3881	2179	246	104742
469	1	farm	79544	dairy	116	3	0	242	15	0	0	0	0	48	51	40	57	84	1	83	2	31697	1531275	177170	1760047	4673876	21595292	250394	29988054	4	30960000	60948054	78	131	131	3648175	3761100	0	0	0	7409275	229	7328000000	7396357329	9	3523	1992	211	97286
470	1	farm	79526	dairy	127	3	0	269	15	0	0	0	0	73	77	60	87	114	2	113	2	115739	1672750	189742	1743777	5289273	21565688	274962	30736192	4	64560000	95296192	103	153	153	3560100	3436230	0	0	0	6996330	255	8160000000	8262292522	10	3381	1801	216	87779
471	1	farm	26235	beef intensive	137	3	0	302	15	0	0	0	0	92	95	74	102	129	1	128	2	13822	1962800	232520	2180099	5857931	27213559	357077	37803986	4	38160000	75963986	122	161	161	2762975	2500855	0	0	0	5263830	273	8736000000	8817227816	7	2705	1200	267	58425
472	1	farm	26235	beef intensive	78	3	0	167	15	0	0	0	0	64	67	52	73	98	1	97	2	11288	1294000	120642	1104314	3365194	13830106	182442	19896698	4	32400000	52296698	94	137	137	2966125	2827930	0	0	0	5794055	245	7840000000	7898090753	8	2926	1523	156	73217
473	1	farm	26235	beef intensive	84	3	0	156	15	0	0	0	0	33	36	33	44	67	1	66	2	12793	1076900	125814	1209694	3427513	15035578	167072	21042571	4	22560000	43602571	63	96	96	2208525	2179590	0	0	0	4388115	214	6848000000	6895990686	6	2157	1127	141	55412
474	1	farm	84168	pigs small	74	3	0	126	15	0	0	0	0	31	35	32	45	66	1	65	2	16552	1034275	110966	1016662	2874437	12717560	133794	17887694	4	23520000	41407694	62	100	100	2581100	2486610	0	0	0	5067710	213	6816000000	6862475404	8	2528	1346	117	65382
475	1	farm	79526	dairy	122	3	0	204	15	0	0	0	0	59	63	60	73	94	1	93	2	17292	1478775	225206	2037924	5133481	25692866	201739	34769990	4	31200000	65969990	90	132	132	2840800	2887080	0	0	0	5727880	241	7712000000	7783697870	7	2767	1513	175	74072
476	1	farm	79544	dairy	129	3	0	363	15	0	0	0	0	51	54	53	59	84	1	83	2	15327	1644675	194694	1757079	5320433	21850697	331141	31098719	4	31920000	63018719	83	135	135	3889950	3156545	0	0	0	7046495	232	7424000000	7494065214	8	3777	1533	337	74492
477	1	farm	84168	pigs small	81	3	0	177	15	0	0	0	0	48	51	51	60	85	1	84	2	11503	1219700	118826	1089441	3419722	13454342	199656	19501687	4	26400000	45901687	81	112	112	2062550	2099055	0	0	0	4161605	229	7328000000	7378063292	5	1985	1068	158	52268
478	1	farm	79526	dairy	83	3	0	175	15	0	0	0	0	52	54	53	59	86	1	85	2	15372	1311425	152376	1546864	3388566	19287537	183874	25870642	4	29040000	54910642	83	123	123	2730450	2649605	0	0	0	5380055	233	7456000000	7516290697	7	2619	1392	156	68196
479	1	farm	26235	beef intensive	95	3	0	216	15	0	0	0	0	48	52	41	62	80	1	79	2	13814	1251125	178090	1632571	4019540	20574703	204681	27860710	4	29760000	57620710	78	126	126	3192125	3326960	0	0	0	6519085	230	7360000000	7424139795	8	3050	1773	205	85428
480	1	farm	148204	smallholders	156	3	0	364	15	0	0	0	0	96	99	79	104	129	1	128	2	37316	2039100	386480	2917442	6411007	37487629	544038	49785696	4	43920000	93705696	126	184	184	4415225	3694425	0	0	0	8109650	277	8864000000	8965815346	9	4307	1801	325	89768
481	1	farm	148204	smallholders	92	3	0	153	15	0	0	0	0	49	52	39	58	80	1	79	2	15099	1175675	152682	1408077	3614468	17637814	170937	24159652	4	27840000	51999652	79	118	118	2629775	2659965	0	0	0	5289740	230	7360000000	7417289392	7	2579	1413	142	69071
482	1	farm	79526	dairy	117	3	0	291	15	0	0	0	0	62	65	52	71	98	1	97	2	13404	1812600	237400	2145267	5047792	27124972	341789	36709820	4	36720000	73429820	92	155	155	4411225	4253270	0	0	0	8664495	243	7776000000	7858094315	7	4291	2270	275	108229
483	1	farm	148204	smallholders	74	3	0	172	15	0	0	0	0	45	48	46	54	77	1	76	2	10616	1013800	97162	910274	2905594	11095633	152590	16175052	4	27840000	44015052	76	118	118	3025775	2677255	0	0	0	5703030	226	7232000000	7281718082	8	2966	1431	160	69028
484	1	farm	79526	dairy	97	3	0	181	15	0	0	0	0	47	50	40	55	79	1	78	2	18100	1352500	140748	1267022	3700152	15628706	185242	22274370	4	27840000	50114370	77	118	118	2858100	2730735	0	0	0	5588835	228	7296000000	7351703205	8	2760	1442	162	70312
485	1	farm	84168	pigs small	103	3	0	186	15	0	0	0	0	43	46	32	55	79	1	78	2	17905	1461225	157464	1313746	4206492	16561056	189914	23889896	4	26880000	50769896	73	114	114	2841925	2606310	0	0	0	5448235	224	7168000000	7224218131	8	2809	1377	146	67457
486	1	farm	148204	smallholders	59	3	0	116	15	0	0	0	0	42	46	26	56	74	1	73	2	10642	847400	76868	676922	2235670	8274530	120770	12232159	4	24480000	36712159	72	104	104	2147800	2144205	0	0	0	4292005	224	7168000000	7209004164	7	2083	1164	102	56431
487	1	farm	26235	beef intensive	102	3	0	186	15	0	0	0	0	58	60	43	62	88	1	87	2	17091	1316300	134576	1230077	4027328	15381550	205238	22295069	4	29280000	51575069	88	124	124	2393750	2413390	0	0	0	4807140	238	7616000000	7672382209	7	2342	1249	165	60855
488	1	farm	79526	dairy	82	3	0	115	15	0	0	0	0	82	86	30	96	114	1	113	2	10971	1118800	143028	1232523	3474250	15314053	117360	21400014	4	33840000	55240014	112	143	143	2115350	2122540	0	0	0	4237890	264	8448000000	8507477904	6	2057	1148	95	56137
489	1	farm	26235	beef intensive	107	3	0	179	15	0	0	0	0	70	73	55	78	101	1	100	2	16107	1499625	162848	1461953	4479136	18193377	200308	25997247	4	33840000	59837247	100	143	143	2914925	2917705	0	0	0	5832630	251	8032000000	8097669877	9	2852	1562	152	76029
490	1	farm	79544	dairy	129	3	0	179	15	0	0	0	0	46	49	32	54	77	1	76	2	41022	1556175	218662	1744654	5351585	21472334	184939	30528349	4	29520000	60048349	76	125	125	3505175	3100965	0	0	0	6606140	227	7264000000	7330654489	10	3500	1707	148	81487
491	1	farm	79526	dairy	86	3	0	168	15	0	0	0	0	51	54	57	60	82	1	81	2	11272	1141650	120644	1163758	3793638	14517452	163650	20900793	4	29280000	50180793	87	124	124	2511800	2485875	0	0	0	4997675	232	7424000000	7479178468	7	2459	1317	145	64082
492	1	farm	79544	dairy	127	3	0	228	15	0	0	0	0	67	70	56	75	100	1	99	2	11526	1825500	194186	1845144	5226955	22692102	243422	32027309	4	34080000	66107309	97	144	144	3326400	3018610	0	0	0	6345010	248	7936000000	8008452319	5	3198	1599	187	77367
493	1	farm	79526	dairy	100	3	0	189	15	0	0	0	0	48	51	42	57	79	1	78	2	11029	1262300	130684	1194286	3996169	14866396	200608	21650444	4	26640000	48290444	78	113	113	2346350	2336285	0	0	0	4682635	229	7328000000	7380973079	6	2285	1201	170	58441
494	1	farm	79526	dairy	133	3	0	283	15	0	0	0	0	84	87	84	92	119	1	118	2	13073	2071725	198918	1885012	5468435	22977561	360794	32962445	4	38160000	71122445	114	161	161	3391000	2906120	0	0	0	6297120	265	8480000000	8557419565	7	3421	1498	247	71005
495	1	farm	79544	dairy	131	3	0	257	15	0	0	0	0	49	52	55	58	84	1	83	2	16354	1603625	211264	2011934	5468436	24793200	310322	34398781	4	34080000	68478781	85	144	144	4138850	3913525	0	0	0	8052375	230	7360000000	7436531156	10	4100	2114	222	100943
496	1	farm	79526	dairy	62	3	0	96	15	0	0	0	0	31	34	28	43	66	1	65	2	10450	826825	76622	725710	2352520	8912083	103371	12997132	4	21600000	34597132	61	92	92	2185600	2042600	0	0	0	4228200	212	6784000000	6822825332	7	2194	1112	94	53796
497	1	farm	26235	beef intensive	93	3	0	227	15	0	0	0	0	60	63	61	68	92	1	91	2	13926	1408825	137960	1244678	3645623	15271198	198617	21906900	4	30480000	52386900	91	128	128	2676100	2514925	0	0	0	5191025	241	7712000000	7769577925	7	2599	1289	198	62495
498	1	farm	79544	dairy	70	3	0	114	15	0	0	0	0	47	51	32	61	79	1	78	2	14546	969100	101402	919969	2858857	11404616	107587	16361531	4	28800000	45161531	77	122	122	3069300	3080840	0	0	0	6150140	229	7328000000	7379311671	10	2964	1720	106	83029
499	1	farm	79544	dairy	82	3	0	173	15	0	0	0	0	39	42	28	48	75	1	74	2	10525	974300	117040	1066570	3123708	13010686	192826	18485129	4	23520000	42005129	69	100	100	2145550	2125620	0	0	0	4271170	220	7040000000	7086276299	5	2098	1080	159	53149
500	1	farm	84168	pigs small	115	3	0	171	15	0	0	0	0	64	67	58	72	96	1	95	2	11995	1487825	169372	1567582	4712829	19418778	191923	27548309	4	32160000	59708309	94	135	135	2967250	2642570	0	0	0	5609820	245	7840000000	7905318129	6	2968	1436	144	68564
501	1	farm	79526	dairy	80	3	0	174	15	0	0	0	0	46	50	35	60	78	1	77	2	13014	1134800	119692	1051132	3263924	12908075	207736	18685360	4	26880000	45565360	76	114	114	2677450	2515450	0	0	0	5192900	228	7296000000	7346758260	6	2569	1295	167	63618
502	1	farm	79544	dairy	84	3	0	123	15	0	0	0	0	60	63	34	68	93	1	92	2	14594	1193875	124892	1269646	3528785	15996188	126342	22239728	4	30000000	52239728	90	127	127	2508775	2531900	0	0	0	5040675	241	7712000000	7769280403	7	2425	1373	106	67297
503	1	farm	84168	pigs small	165	3	0	463	15	0	0	0	0	76	78	74	87	112	1	111	2	18074	2464700	309602	2773586	7065349	34989422	517919	48120579	4	40560000	88680579	106	171	171	4744550	4133605	0	0	0	8878155	256	8192000000	8289558734	8	4565	2002	432	97246
504	1	farm	26235	beef intensive	81	3	0	126	15	0	0	0	0	38	42	32	52	74	1	73	2	11837	1041275	115030	1058578	3186027	13044350	134974	18580234	4	24240000	42820234	68	103	103	2366375	2293585	0	0	0	4659960	220	7040000000	7087480194	7	2324	1234	110	60259
505	1	farm	79526	dairy	93	3	0	183	15	0	0	0	0	41	45	43	55	79	1	78	2	14954	1221975	144960	1256695	3754679	15425446	206967	22010722	4	27120000	49130722	73	114	114	2770700	2922325	0	0	0	5693025	223	7136000000	7190823747	8	2642	1565	155	75931
506	1	farm	26235	beef intensive	73	3	0	110	15	0	0	0	0	33	36	29	41	68	2	67	2	25113	1064775	112222	1057896	3014653	13100082	109170	18458798	4	41760000	60218798	63	95	95	2240925	2239790	0	0	0	4480715	214	6848000000	6912699513	8	2190	1206	101	59150
507	1	farm	26235	beef intensive	101	3	0	197	15	0	0	0	0	42	45	34	50	77	1	76	2	12713	1441775	148018	1344920	4214281	16668633	193856	24011483	3	27360000	51371483	72	116	116	3124925	2824395	0	0	0	5949320	223	7136000000	7193320803	8	3092	1495	174	72422
508	1	farm	84168	pigs small	77	3	0	159	15	0	0	0	0	56	59	48	66	92	1	91	2	10452	1058275	104084	978228	3069181	12075627	156957	17442352	3	28080000	45522352	86	119	119	2255100	2187920	0	0	0	4443020	237	7584000000	7633965372	5	2187	1140	140	55818
509	1	farm	84168	pigs small	72	3	0	162	15	0	0	0	0	38	41	36	46	72	1	71	2	17189	945400	94256	873947	2967916	10859466	158680	15899666	3	24240000	40139666	68	103	103	2398925	2274755	0	0	0	4673680	219	7008000000	7052813346	7	2360	1181	152	57724
510	1	farm	79544	dairy	102	3	0	173	15	0	0	0	0	57	60	48	65	88	1	87	2	13146	1474325	182778	1599811	4292179	19907891	184238	27641221	3	29520000	57161221	87	125	125	2639425	2647435	0	0	0	5286860	238	7616000000	7678448081	5	2578	1384	154	68177
511	1	farm	26235	beef intensive	93	3	0	206	15	0	0	0	0	40	43	38	53	77	1	76	2	14143	1265350	155748	1314576	3855947	16139112	250261	22980994	3	27840000	50820994	70	118	118	3301275	3246005	0	0	0	6547280	221	7072000000	7129368274	7	3162	1714	196	83189
512	1	farm	26235	beef intensive	109	3	0	309	15	0	0	0	0	51	54	49	60	82	1	81	2	11660	1621900	173622	1649295	4533665	20528316	342786	28849584	3	32400000	61249584	81	137	137	3762900	3886645	0	0	0	7649545	232	7424000000	7492899129	7	3609	2030	290	97158
513	1	farm	148204	smallholders	78	3	0	139	15	0	0	0	0	45	48	32	54	76	1	75	2	16784	1127925	123856	1100030	3357404	13682976	148974	19541165	3	26640000	46181165	75	113	113	2607475	2445835	0	0	0	5053310	226	7232000000	7283234475	9	2548	1327	122	63970
514	1	farm	26235	beef intensive	101	3	0	192	15	0	0	0	0	43	46	47	51	78	1	77	2	13506	1147100	149528	1356350	4136385	16815554	199696	23804612	3	27120000	50924612	77	114	114	2554275	2521750	0	0	0	5076025	224	7168000000	7224000637	8	2484	1324	168	64097
515	1	farm	84168	pigs small	80	3	0	180	15	0	0	0	0	43	46	44	51	75	1	74	2	20689	1003300	126004	1067893	3302874	13234562	179548	18914181	3	27600000	46514181	74	117	117	2991725	2809485	0	0	0	5801210	224	7168000000	7220315391	8	2888	1492	161	72584
516	1	farm	148204	smallholders	84	3	0	172	15	0	0	0	0	34	37	37	43	70	1	69	2	10572	1089350	120230	1036366	3380773	12890432	183136	18700286	3	24000000	42700286	67	102	102	2391925	2293130	0	0	0	4685055	215	6880000000	6927385341	6	2311	1180	165	57562
517	1	farm	148204	smallholders	115	3	0	194	15	0	0	0	0	55	58	41	63	86	1	85	2	14595	1523475	160394	1525788	4627142	18942661	198539	26977999	3	31440000	58417999	85	132	132	3364500	3225810	0	0	0	6590310	236	7552000000	7617008309	8	3294	1739	176	83713
518	1	farm	79526	dairy	74	3	0	128	15	0	0	0	0	36	39	41	45	72	1	71	2	12868	1043050	121734	1141479	3201611	14208304	130283	19846461	3	24960000	44806461	71	106	106	2375150	2413565	0	0	0	4788715	217	6944000000	6993595176	6	2303	1296	115	63447
519	1	farm	26235	beef intensive	116	3	0	182	15	0	0	0	0	55	59	47	69	89	1	88	2	11193	1445975	196118	1902418	4946529	23861279	216810	32569129	3	30240000	62809129	85	127	127	2905125	2813580	0	0	0	5718705	237	7584000000	7652527834	7	2871	1525	148	73307
520	1	farm	84168	pigs small	127	3	0	235	15	0	0	0	0	57	60	46	66	92	1	91	2	20694	1696300	214402	1909624	5024420	23696774	250427	32791947	3	31440000	64231947	87	133	133	3231875	3096275	0	0	0	6328150	238	7616000000	7686560097	6	3080	1595	213	78224
521	1	farm	148204	smallholders	135	3	0	278	15	0	0	0	0	86	89	87	96	122	1	121	2	18246	1965625	197748	1846840	5787821	22963580	297917	33059532	3	39840000	72899532	117	168	168	3599550	3343515	0	0	0	6943065	267	8544000000	8623842597	9	3468	1725	243	83837
522	1	farm	79544	dairy	93	3	0	242	15	0	0	0	0	40	44	34	54	74	1	73	2	12611	1177600	138500	1261782	3871530	15655483	268901	22373796	3	26160000	48533796	70	110	110	2957850	2661925	0	0	0	5619775	222	7104000000	7158153571	6	2898	1347	228	65045
523	1	farm	79526	dairy	149	3	0	296	15	0	0	0	0	67	70	67	75	102	1	101	2	10703	2142925	232440	2372044	6255214	29614966	328727	40946317	3	32880000	73826317	97	139	139	2974725	2758595	0	0	0	5733320	248	7936000000	8015559637	7	2928	1374	251	66744
524	1	farm	79544	dairy	74	3	0	132	15	0	0	0	0	95	97	29	103	125	1	124	2	11434	951350	122116	890644	2975703	11296614	139328	16375755	3	36960000	53335755	125	156	156	2154125	2106160	0	0	0	4260285	275	8800000000	8857596040	6	2117	1102	127	54062
525	1	farm	79526	dairy	185	3	0	442	15	0	0	0	0	67	70	60	75	101	1	100	2	21277	2215550	292046	2884651	7891073	36069934	426544	49779797	3	37920000	87699797	97	160	160	4344000	4314100	0	0	0	8658100	248	7936000000	8032357897	7	4182	2217	374	105694
526	1	farm	84168	pigs small	195	3	0	327	15	0	0	0	0	72	75	75	81	108	1	107	2	12667	1979300	239594	2206971	7906638	26987574	297158	39617235	3	37440000	77057235	105	158	158	3748975	3468465	0	0	0	7217440	253	8096000000	8180274675	9	3685	1838	238	87891
527	1	farm	79544	dairy	56	3	0	82	15	0	0	0	0	36	39	37	45	72	1	71	2	10469	773850	81664	770036	2282414	9535056	93503	13536522	3	22560000	36096522	67	96	96	1976275	2009840	0	0	0	3986115	217	6944000000	6984082637	6	1906	1107	68	54087
528	1	farm	79526	dairy	106	3	0	163	15	0	0	0	0	65	69	40	79	97	1	96	2	27356	1431725	162642	1307617	4595979	16320728	185362	24004053	3	32400000	56404053	95	136	136	2883975	2852710	0	0	0	5736685	247	7904000000	7966140738	10	2814	1531	134	75016
529	1	farm	84168	pigs small	81	3	0	123	15	0	0	0	0	48	52	39	62	80	1	79	2	13705	1075775	132242	1230752	3349614	15341922	128757	21259062	3	26880000	48139062	78	114	114	2482800	2324420	0	0	0	4807220	230	7360000000	7412946282	7	2472	1257	109	61168
530	1	farm	79526	dairy	103	3	0	209	15	0	0	0	0	65	68	60	74	96	1	95	2	10874	1347175	168808	1629425	4183123	20312572	216669	27857773	3	32640000	60497773	95	137	137	3141400	2638860	0	0	0	5780260	246	7872000000	7938278033	7	3085	1376	182	66594
531	1	farm	79526	dairy	52	3	0	81	15	0	0	0	0	35	38	25	45	72	1	71	2	10287	714200	72320	672696	2033138	8285875	83561	11861790	3	21840000	33701790	65	93	93	1863200	1874670	0	0	0	3737870	216	6912000000	6949439660	6	1805	1028	69	50255
532	1	farm	84168	pigs small	111	3	0	271	15	0	0	0	0	80	83	72	88	111	1	110	2	24726	1915700	175924	1552543	4642719	19188873	298515	27774273	3	37680000	65454273	110	159	159	3483150	3220455	0	0	0	6703605	261	8352000000	8424157878	10	3378	1641	242	80366
533	1	farm	79544	dairy	35	3	0	69	15	0	0	0	0	28	31	26	37	59	1	58	2	10534	592650	56950	490592	1417743	6015889	57935	8631759	3	19920000	28551759	58	85	85	1812275	1834035	0	0	0	3646310	209	6688000000	6720198069	6	1766	1002	69	49175
534	1	farm	84168	pigs small	99	3	0	190	15	0	0	0	0	53	56	50	62	84	1	83	2	18028	1282300	132718	1354396	3926062	16769936	206582	23671995	3	29760000	53431995	83	126	126	2958975	2851765	0	0	0	5810740	234	7488000000	7547242735	10	2940	1517	159	73849
535	1	farm	79526	dairy	118	3	0	391	15	0	0	0	0	61	63	63	66	93	1	92	2	11210	1863625	189020	1904389	4845261	23980014	394320	33176629	3	33600000	66776629	93	142	142	3576325	3031630	0	0	0	6607955	241	7712000000	7785384584	6	3394	1414	367	69156
536	1	farm	79544	dairy	115	3	0	242	15	0	0	0	0	72	75	58	80	107	1	106	2	25123	1790650	222062	1961001	4728407	24750562	252443	33705126	3	40800000	74505126	102	172	172	4780500	4837980	0	0	0	9618480	253	8096000000	8180123606	12	4575	2615	212	127991
537	1	farm	148204	smallholders	100	3	0	180	15	0	0	0	0	47	50	34	56	78	1	77	2	16861	1554950	152974	1387850	4144174	17364079	209998	24814024	3	29280000	54094024	77	124	124	3334300	3134145	0	0	0	6468445	228	7296000000	7356562469	7	3268	1678	166	81443
538	1	farm	148204	smallholders	97	3	0	141	15	0	0	0	0	74	77	60	82	105	1	104	2	22050	1492700	173596	1678072	4089648	21106074	162336	28702426	3	35280000	63982426	104	149	149	3178325	2984275	0	0	0	6162600	255	8160000000	8230145026	9	3152	1640	120	79424
539	1	farm	79544	dairy	53	3	0	120	15	0	0	0	0	39	42	40	52	78	1	77	2	10505	816700	79582	742509	2149985	9188465	121713	13098954	3	23280000	36378954	70	99	99	1951675	1980125	0	0	0	3931800	220	7040000000	7080310754	6	1885	1050	108	51403
540	1	farm	79544	dairy	107	3	0	242	15	0	0	0	0	41	44	37	50	76	2	75	2	214488	1284375	180720	1744922	4370078	21445584	289985	29315663	3	46560000	75875663	71	112	112	2879975	2943990	0	0	0	5823965	222	7104000000	7185699628	6	2789	1490	217	73543
541	1	farm	84168	pigs small	195	3	0	495	15	0	0	0	0	76	79	79	85	107	1	106	2	15146	2658875	311072	3064322	8366250	38080840	539330	53020689	3	41280000	94300689	109	174	174	4338725	4536455	0	0	0	8875180	257	8224000000	8327175869	6	4103	2291	431	108908
542	1	farm	26235	beef intensive	72	3	0	159	15	0	0	0	0	43	45	36	47	73	1	72	2	10415	907100	87384	830709	2695272	10235832	181409	14937706	3	24240000	39177706	73	103	103	2010275	2045050	0	0	0	4055325	223	7136000000	7179233031	6	1943	1047	147	51249
543	1	farm	84168	pigs small	78	3	0	101	15	0	0	0	0	43	46	27	51	74	1	73	2	12907	1355350	118818	1027620	3162657	12766394	114248	18545087	3	27120000	45665087	73	115	115	2991850	2644425	0	0	0	5636275	224	7168000000	7219301362	8	3043	1506	89	71215
544	1	farm	79526	dairy	155	3	0	346	15	0	0	0	0	58	62	58	72	94	1	93	2	22580	1847150	224774	2179526	6231840	26925054	350240	37758584	3	34320000	72078584	88	144	144	3899125	3981810	0	0	0	7880935	240	7680000000	7759959519	9	3757	2045	300	99445
545	1	farm	26235	beef intensive	84	3	0	181	15	0	0	0	0	44	47	40	54	81	1	80	2	16950	1096600	120110	1018856	3341821	12425980	185217	18188585	3	25680000	43868585	74	109	109	2417100	2388960	0	0	0	4806060	225	7200000000	7248674645	5	2319	1231	160	60577
546	1	farm	84168	pigs small	143	3	0	285	15	0	0	0	0	91	93	89	102	126	1	125	2	15559	1857600	207200	2112248	5889094	26280192	319143	36665478	3	39600000	76265478	121	167	167	3324050	2985535	0	0	0	6309585	271	8672000000	8754575063	7	3194	1497	245	73280
547	1	farm	79544	dairy	80	3	0	158	15	0	0	0	0	48	51	49	56	81	1	80	2	13068	1212975	142366	1341099	3404146	16999280	177659	23277525	3	27120000	50397525	79	114	114	2475425	2411080	0	0	0	4886505	229	7328000000	7383284030	5	2447	1251	151	61586
548	1	farm	79544	dairy	83	3	0	162	15	0	0	0	0	59	62	60	67	91	1	90	2	12293	1119250	125536	1162278	3341825	14505032	163470	20417390	3	29520000	49937390	90	125	125	2399875	2286410	0	0	0	4686285	240	7680000000	7734623675	4	2347	1185	148	58301
549	1	farm	79544	dairy	87	3	0	172	15	0	0	0	0	45	48	38	54	78	1	77	2	12175	1077725	114184	1119085	3559941	13967940	179360	20018234	3	25920000	45938234	75	109	109	2356100	2390815	0	0	0	4746915	226	7232000000	7282685149	7	2285	1246	154	60879
550	1	farm	79544	dairy	119	3	0	246	15	0	0	0	0	49	52	35	57	83	1	82	2	14386	1597500	189318	1604644	4814095	20043724	258618	28507899	3	33120000	61627899	79	140	140	4210750	4120445	0	0	0	8331195	230	7360000000	7429959094	11	4114	2256	213	107520
551	1	farm	79544	dairy	92	3	0	145	15	0	0	0	0	40	43	38	48	72	1	71	2	12934	1206875	127710	1151125	3778051	14107976	156974	20528710	3	25680000	46208710	70	109	109	2770875	2545515	0	0	0	5316390	221	7072000000	7123525100	8	2763	1390	121	66895
552	1	farm	148204	smallholders	88	3	0	175	15	0	0	0	0	41	44	45	49	76	1	75	2	11344	1246925	141116	1466786	3372982	18164452	182270	24574531	3	27360000	51934531	75	116	116	2793175	2862685	0	0	0	5655860	222	7104000000	7161590391	7	2686	1507	162	73924
553	1	farm	79526	dairy	71	3	0	123	15	0	0	0	0	36	39	33	45	68	1	67	2	13774	980075	98426	986524	2765381	12247435	127374	17205215	3	25680000	42885215	66	108	108	2881350	2970170	0	0	0	5851520	217	6944000000	6992736735	8	2790	1644	114	79363
554	1	farm	26235	beef intensive	68	3	0	195	15	0	0	0	0	36	39	37	44	67	1	66	2	10662	1015500	107410	1005685	2788750	12448140	196360	17561845	3	24000000	41561845	67	102	102	2413825	2344230	0	0	0	4758055	217	6944000000	6990319900	7	2329	1185	188	58032
555	1	farm	79544	dairy	136	3	0	272	15	0	0	0	0	69	71	43	77	99	1	98	2	12120	1595700	160074	1586527	5468441	19611918	250553	28673212	3	34080000	62753212	99	144	144	3087050	3092670	0	0	0	6179720	249	7968000000	8036932932	8	3014	1643	220	78133
556	1	farm	79544	dairy	104	3	0	140	15	0	0	0	0	69	72	49	78	100	1	99	2	45758	1512425	178106	1427252	4261018	17790650	140490	25309940	3	33120000	58429940	99	140	140	2935650	2740675	0	0	0	5676325	250	8000000000	8064106266	11	2943	1482	128	72215
557	1	farm	79544	dairy	97	3	0	154	15	0	0	0	0	59	63	44	73	91	1	90	2	18206	1349100	130370	1257786	3848162	15550504	164294	22300217	3	29280000	51580217	89	123	123	2402300	2384585	0	0	0	4786885	241	7712000000	7768367102	7	2330	1262	129	61955
558	1	farm	79544	dairy	159	3	0	350	15	0	0	0	0	77	81	63	91	109	1	108	2	19559	1745525	230084	2206944	6629122	27497493	338566	38647734	3	37920000	76567734	107	160	160	3532575	3658445	0	0	0	7191020	259	8288000000	8371758754	7	3345	1868	295	90592
559	1	farm	79526	dairy	124	3	0	311	15	0	0	0	0	76	80	54	90	108	1	107	2	15695	1819050	217760	2087536	5312642	25887190	365990	35690168	3	36240000	71930168	106	153	153	3398550	3052420	0	0	0	6450970	258	8256000000	8334381138	8	3318	1521	266	74244
560	1	farm	148204	smallholders	107	3	0	234	15	0	0	0	0	46	49	44	54	81	1	80	2	13081	1356850	176790	1658900	4331127	20531800	217589	28273056	3	28800000	57073056	76	122	122	3285050	2981125	0	0	0	6266175	227	7264000000	7327339231	7	3158	1531	212	75272
561	1	farm	84168	pigs small	138	3	0	297	15	0	0	0	0	56	59	42	64	87	1	86	2	15863	1612125	237162	2367198	5873513	29688776	303212	40081986	3	32160000	72241986	86	136	136	3674275	3185630	0	0	0	6859905	237	7584000000	7663101891	10	3532	1630	258	78778
562	1	farm	79544	dairy	80	3	0	134	15	0	0	0	0	60	63	46	68	91	1	90	2	15088	1236575	116152	1050552	3271717	13002156	126836	18803989	3	31680000	50483989	90	134	134	2996075	2971885	0	0	0	5967960	241	7712000000	7768451949	7	2921	1622	109	79718
563	1	farm	79526	dairy	107	3	0	249	15	0	0	0	0	53	57	43	67	93	1	92	2	17432	1425800	147908	1390066	4455770	17474445	267774	25161762	3	29040000	54201762	83	122	122	2857900	2564170	0	0	0	5422070	235	7520000000	7579623832	7	2722	1272	231	62144
564	1	farm	79544	dairy	85	3	0	156	15	0	0	0	0	38	41	38	46	69	1	68	2	13383	932000	120394	1104944	3263925	13559902	159054	19140219	3	24000000	43140219	68	102	102	2276525	2315600	0	0	0	4592125	219	7008000000	7055732344	7	2207	1222	137	59604
565	1	farm	26235	beef intensive	133	3	0	237	15	0	0	0	0	53	56	54	62	89	2	88	2	40852	1757800	193510	1725376	5515169	20914034	275586	30381476	3	59280000	89661476	84	132	132	3430325	3370325	0	0	0	6800650	234	7488000000	7584462126	7	3323	1788	189	87077
566	1	farm	148204	smallholders	63	3	0	90	15	0	0	0	0	46	49	37	54	77	1	76	2	10799	898050	84412	762860	2516106	9475279	82400	13819107	3	24960000	38779107	76	106	106	2027975	1999165	0	0	0	4027140	227	7264000000	7306806247	5	1970	1092	78	53439
567	1	farm	26235	beef intensive	122	3	0	270	15	0	0	0	0	55	58	45	63	90	1	89	2	15318	1568900	167082	1547890	4853040	18816900	263969	27217781	3	34080000	61297781	85	144	144	4087450	4014675	0	0	0	8102125	236	7552000000	7621399906	10	4033	2157	242	103274
568	1	farm	148204	smallholders	121	3	0	229	15	0	0	0	0	53	56	41	61	86	1	85	2	15737	1502700	192380	1871523	5180219	23230478	266667	32243967	3	29520000	61763967	83	125	125	2810950	2915430	0	0	0	5726380	234	7488000000	7555490347	6	2716	1510	204	73450
569	1	farm	84168	pigs small	88	3	0	140	15	0	0	0	0	48	52	32	62	80	1	79	2	11048	977200	124778	1025458	3341824	12792762	153149	18415170	3	26160000	44575170	78	111	111	2265700	2185505	0	0	0	4451205	230	7360000000	7409026375	6	2224	1161	122	56528
570	1	farm	148204	smallholders	131	3	0	217	15	0	0	0	0	59	62	48	67	90	1	89	2	21171	1490900	209540	1773574	5336010	22271876	225194	31307093	3	34560000	65867093	89	146	146	3995725	3813215	0	0	0	7808940	240	7680000000	7753676033	10	3946	2079	180	100499
571	1	farm	79544	dairy	72	3	0	136	15	0	0	0	0	60	63	60	68	95	1	94	2	10741	957050	108392	1007968	2928967	12546427	159487	17708292	3	28800000	46508292	90	122	122	2204875	2151520	0	0	0	4356395	241	7712000000	7762864687	4	2146	1132	122	55536
572	1	farm	148204	smallholders	84	3	0	164	15	0	0	0	0	55	59	50	69	87	1	86	2	20062	1387575	129018	1182769	3497622	14707548	170690	21075222	3	30480000	51555222	85	129	129	3107625	2841370	0	0	0	5948995	237	7584000000	7641504217	10	3072	1530	154	73881
573	1	farm	84168	pigs small	140	3	0	276	15	0	0	0	0	85	88	86	93	117	1	116	2	11284	1848875	272900	2582818	5803403	32231400	336011	43075407	3	37680000	80755407	116	159	159	3058700	2806020	0	0	0	5864720	266	8512000000	8598620127	4	2966	1408	228	69026
574	1	farm	79526	dairy	130	3	0	283	15	0	0	0	0	65	68	54	73	96	1	95	2	12416	1702800	184022	1711575	5273692	21088203	316431	30276723	3	33120000	63396723	95	139	139	3289525	2925335	0	0	0	6214860	246	7872000000	7941611583	7	3274	1494	246	71754
575	1	farm	148204	smallholders	105	3	0	253	15	0	0	0	0	71	74	72	80	103	1	102	2	13935	1672100	192202	1900600	4595990	24100835	277092	32738819	3	35280000	68018819	102	149	149	3254425	3144050	0	0	0	6398475	252	8064000000	8138417294	8	3256	1659	229	78881
576	1	farm	79526	dairy	69	3	0	176	15	0	0	0	0	45	48	46	54	76	1	75	2	11192	1100700	105778	962829	2819909	11974367	202974	17166557	3	26160000	43326557	76	111	111	2428275	2401525	0	0	0	4829800	226	7232000000	7280156357	6	2373	1226	174	60118
577	1	farm	26235	beef intensive	134	3	0	287	15	0	0	0	0	70	72	71	78	100	1	99	2	10542	1675525	170288	1639634	5561925	20690411	261771	29999553	3	37200000	67199553	101	157	157	3835500	3822385	0	0	0	7657885	251	8032000000	8106857438	6	3708	2049	240	97935
578	1	farm	84168	pigs small	115	3	0	226	15	0	0	0	0	54	57	42	62	89	1	88	2	25134	1463675	160414	1439615	4580399	17677974	261620	25583697	3	31680000	57263697	84	134	134	3457800	3356640	0	0	0	6814440	235	7520000000	7584078137	9	3402	1797	191	86657
579	1	farm	84168	pigs small	69	3	0	163	15	0	0	0	0	39	42	40	48	73	1	72	2	12888	1037950	96360	893599	2874439	11158530	155815	16216692	3	24480000	40696692	70	104	104	2357375	2299990	0	0	0	4657365	220	7040000000	7085354057	8	2276	1198	153	58406
580	1	farm	148204	smallholders	89	3	0	213	15	0	0	0	0	64	67	51	74	101	1	100	2	10948	1453725	145154	1389478	3824797	17434716	223533	24471404	3	30240000	54711404	94	127	127	2363975	2347975	0	0	0	4711950	245	7840000000	7899423354	5	2330	1180	192	57844
581	1	farm	26235	beef intensive	61	3	0	104	15	0	0	0	0	38	40	39	45	71	1	70	2	17443	993725	93308	841993	2430418	10422298	118479	14900220	3	24240000	39140220	69	102	102	2262750	2264045	0	0	0	4526795	218	6976000000	7019667015	7	2175	1222	98	59958
582	1	farm	79526	dairy	129	3	0	303	15	0	0	0	0	53	56	48	61	88	1	87	2	14382	1764925	230956	2223338	5359380	27420568	318730	37317896	3	30960000	68277896	83	131	131	3472750	3102715	0	0	0	6575465	234	7488000000	7562853361	6	3307	1551	256	76317
583	1	farm	26235	beef intensive	93	3	0	180	15	0	0	0	0	54	56	46	62	84	1	83	2	19517	1252625	126472	1175116	3809213	14552538	186822	21102786	3	31680000	52782786	84	134	134	3407350	3513370	0	0	0	6920720	234	7488000000	7547703506	8	3280	1923	156	92931
584	1	farm	84168	pigs small	66	3	0	152	15	0	0	0	0	56	59	41	69	93	1	92	2	16081	1298125	119840	1082509	2617373	13515790	157309	18790945	3	29280000	48070945	86	124	124	2606825	2511985	0	0	0	5118810	237	7584000000	7637189755	7	2591	1347	137	65169
585	1	farm	26235	beef intensive	93	3	0	182	15	0	0	0	0	43	47	36	57	80	1	79	2	15726	1237450	148230	1250006	3762470	15380630	203418	21982204	3	26400000	48382204	73	111	111	2685925	2653070	0	0	0	5338995	225	7200000000	7253721198	8	2590	1379	168	67711
586	1	farm	79544	dairy	118	3	0	330	15	0	0	0	0	82	85	65	90	113	1	112	2	11869	1837000	173194	1707023	5063374	21385530	326738	30492859	3	38160000	68652859	112	161	161	3642350	2961525	0	0	0	6603875	263	8416000000	8491256734	6	3527	1451	301	70242
587	1	farm	79544	dairy	99	3	0	181	15	0	0	0	0	54	57	38	62	89	1	88	2	13564	1425800	183166	1678774	4370081	21049164	203121	28910106	3	29040000	57950106	84	123	123	2651100	2722335	0	0	0	5373435	235	7520000000	7583323541	5	2589	1427	159	70100
588	1	farm	84168	pigs small	84	3	0	124	15	0	0	0	0	46	49	34	55	77	1	76	2	12413	1130250	142908	1235790	3505410	15404288	137886	21556531	3	25920000	47476531	76	110	110	2332450	2308145	0	0	0	4640595	227	7264000000	7316117126	7	2284	1235	110	60661
589	1	farm	84168	pigs small	105	3	0	244	15	0	0	0	0	52	55	39	64	83	1	82	1	10406	1563075	143026	1414573	4284392	17570082	237877	25213024	3	30240000	55453024	82	128	128	3185975	3128090	0	0	0	6314065	233	7456000000	7517767089	6	3122	1642	224	78818
590	1	farm	148204	smallholders	106	3	0	236	15	0	0	0	0	80	84	76	94	112	1	111	1	11474	1423800	136716	1346962	4151964	16578728	250901	23889071	3	36240000	60129071	110	153	153	3121300	2755935	0	0	0	5877235	262	8384000000	8450006306	6	3034	1401	220	68265
591	1	farm	148204	smallholders	145	3	0	258	15	0	0	0	0	73	77	54	87	105	2	104	1	38029	1921775	242436	2166311	6208478	27521160	275912	38336072	3	71280000	109616072	103	161	161	4094300	3926160	0	0	0	8020460	255	8160000000	8277636532	12	4016	2134	218	101896
592	1	farm	148204	smallholders	77	3	0	129	15	0	0	0	0	55	59	43	69	87	1	86	1	10386	1122850	106128	1008490	2991283	12423640	138031	17790423	3	27600000	45390423	85	117	117	2172175	2170665	0	0	0	4342840	237	7584000000	7633733263	5	2095	1153	109	56725
593	1	farm	84168	pigs small	79	3	0	160	15	0	0	0	0	42	45	31	50	73	1	72	1	11952	1036675	132588	1281413	3178240	15902208	163120	21694244	3	26640000	48334244	72	113	113	2787650	2769725	0	0	0	5557375	223	7136000000	7189891619	8	2726	1486	146	72154
594	1	farm	148204	smallholders	51	3	0	114	15	0	0	0	0	59	62	58	68	95	1	94	1	23110	877375	92394	783189	2157775	9815810	129749	13856292	3	28800000	42656292	89	122	122	2232975	2301740	0	0	0	4534715	240	7680000000	7727191007	7	2181	1234	109	60488
595	1	farm	26235	beef intensive	87	3	0	157	15	0	0	0	0	52	55	44	60	84	1	83	1	12439	1441650	145078	1316590	3692367	16313814	177630	23087128	3	27840000	50927128	82	118	118	2447700	2425430	0	0	0	4873130	233	7456000000	7511800258	6	2412	1290	137	62748
596	1	farm	79526	dairy	119	3	0	201	15	0	0	0	0	46	50	31	60	78	1	77	1	12298	1581050	153724	1486447	4720614	18036086	209329	26187249	3	29280000	55467249	76	124	124	3478575	3047625	0	0	0	6526200	228	7296000000	7357993449	6	3372	1633	153	79735
597	1	farm	148204	smallholders	237	3	0	508	15	0	0	0	0	76	79	67	84	107	1	106	1	32144	2808600	357708	3410026	9931993	42248991	517656	59274974	3	42240000	101514974	106	178	178	5008925	4841690	0	0	0	9850615	257	8224000000	8335365589	11	4889	2457	437	117465
598	1	farm	79544	dairy	80	3	0	160	15	0	0	0	0	57	60	54	66	91	1	90	1	10439	1100600	104952	1062848	3186031	13129038	172970	18756440	3	28080000	46836440	87	119	119	2237425	2153375	0	0	0	4390800	238	7616000000	7667227240	5	2161	1114	144	54585
599	1	farm	79526	dairy	57	3	0	142	15	0	0	0	0	68	71	56	76	99	1	98	1	10509	1045250	77622	695236	2305781	8572849	142855	12839593	3	31200000	44039593	98	132	132	2377600	2272690	0	0	0	4650290	249	7968000000	8016689883	7	2332	1203	139	58303
600	1	farm	79544	dairy	124	3	0	260	15	0	0	0	0	52	55	49	62	83	1	82	1	18520	1427450	173748	1546189	5149055	19033043	283360	27612845	3	32400000	60012845	82	136	136	3988575	3612385	0	0	0	7600960	233	7456000000	7523613805	12	4029	1918	236	91784
601	1	farm	79544	dairy	170	3	0	409	15	0	0	0	0	69	72	53	77	103	1	102	1	26197	2266775	287262	2891578	6971873	36002216	448245	48867949	3	39360000	88227949	99	166	166	4704025	4522735	0	0	0	9226760	250	8000000000	8097454709	9	4564	2340	349	112705
602	1	farm	79544	dairy	78	3	0	147	15	0	0	0	0	40	44	33	54	77	1	76	1	14358	1298350	114748	979096	3139291	12272668	144655	17948808	3	25440000	43388808	70	108	108	2558175	2591960	0	0	0	5150135	222	7104000000	7152538943	8	2487	1378	138	67424
603	1	farm	26235	beef intensive	102	3	0	151	15	0	0	0	0	61	64	62	70	92	1	91	1	23859	1412650	154730	1496182	4276603	18529994	176015	26046175	3	31200000	57246175	92	131	131	2740700	2624300	0	0	0	5365000	242	7744000000	7806611175	9	2720	1418	125	68990
604	1	farm	148204	smallholders	95	3	0	216	15	0	0	0	0	40	43	45	49	72	1	71	1	10819	1349700	156110	1487468	3879322	18564216	232975	25669791	3	27840000	53509791	75	118	118	3025200	2785195	0	0	0	5810395	221	7072000000	7131320186	6	3015	1436	210	69426
605	1	farm	79544	dairy	79	3	0	193	15	0	0	0	0	38	41	30	47	74	1	73	1	10406	1213425	117208	1072307	3279508	13404750	186933	19274131	3	24720000	43994131	68	105	105	2536500	2497425	0	0	0	5033925	219	7008000000	7057028056	7	2511	1303	175	63090
606	1	farm	26235	beef intensive	103	3	0	176	15	0	0	0	0	49	53	37	63	81	1	80	1	12912	1363425	166586	1419746	4307761	17812988	173402	25243908	3	26400000	51643908	79	112	112	2288400	2196915	0	0	0	4485315	231	7392000000	7448129223	7	2244	1148	142	55996
607	1	farm	84168	pigs small	130	3	0	301	15	0	0	0	0	81	85	60	95	113	1	112	1	17177	1772650	219222	1920287	5632024	24059670	334872	33938726	3	38400000	72338726	111	162	162	3633025	3233230	0	0	0	6866255	263	8416000000	8495204981	9	3526	1647	268	79404
608	1	farm	84168	pigs small	195	3	0	449	15	0	0	0	0	105	108	92	113	136	1	135	1	27335	2275000	302304	3020530	8514259	37654852	468731	52235677	3	45360000	97595677	135	191	191	3949750	3687320	0	0	0	7637070	286	9152000000	9257232747	7	3862	1816	362	88236
609	1	farm	79544	dairy	81	3	0	160	15	0	0	0	0	49	51	32	53	79	1	78	1	18662	986950	121082	1011067	3108131	12699964	149472	18076666	3	27840000	45916666	79	118	118	2764950	2573585	0	0	0	5338535	229	7328000000	7379255201	8	2715	1376	147	66510
610	1	farm	148204	smallholders	91	3	0	137	15	0	0	0	0	36	39	32	45	72	1	71	1	10538	1053050	125878	1197547	3707949	15013456	145527	21243406	3	23040000	44283406	66	98	98	2211475	2167025	0	0	0	4378500	217	6944000000	6992661906	5	2152	1153	114	56407
611	1	farm	84168	pigs small	105	3	0	243	15	0	0	0	0	41	44	42	50	75	1	74	1	23611	1304350	152536	1464617	4323337	18045124	267521	25557485	3	30000000	55557485	72	127	127	3876375	3753715	0	0	0	7630090	222	7104000000	7167187575	11	3825	1977	234	95846
612	1	farm	148204	smallholders	106	3	0	229	15	0	0	0	0	55	57	56	63	88	1	87	1	28889	1488100	157620	1440929	4284387	17747320	235769	25354126	3	33120000	58474126	86	140	140	3725850	3674545	0	0	0	7400395	235	7520000000	7585874521	8	3654	1965	215	94673
613	1	farm	84168	pigs small	142	3	0	293	15	0	0	0	0	81	84	68	89	116	1	115	1	13707	1898850	208416	2082922	5756666	25916553	301917	36165323	3	36480000	72645323	111	154	154	3078375	2693285	0	0	0	5771660	262	8384000000	8462416983	6	2979	1340	248	64982
614	1	farm	79526	dairy	133	3	0	355	15	0	0	0	0	60	64	47	74	92	1	91	1	13165	1892600	183138	1827914	5546339	22743038	341302	32534330	3	34320000	66854330	90	145	145	3809100	3686060	0	0	0	7495160	242	7744000000	7818349490	9	3783	1894	319	90278
615	1	farm	148204	smallholders	91	3	0	129	15	0	0	0	0	41	44	34	49	76	1	75	1	13867	1229775	120958	1083458	3583305	13327802	129351	19474650	3	25440000	44914650	71	107	107	2608650	2415665	0	0	0	5024315	222	7104000000	7153938965	7	2598	1317	108	63839
616	1	farm	79544	dairy	80	3	0	129	15	0	0	0	0	39	42	29	47	70	1	69	1	10515	1070500	110188	1026806	3147081	12689784	140839	18185198	3	23760000	41945198	69	101	101	2184925	2140845	0	0	0	4325770	220	7040000000	7086270968	6	2152	1140	113	55705
617	1	farm	79544	dairy	186	3	0	425	15	0	0	0	0	74	76	82	79	106	1	105	1	13511	2334225	265022	2702212	7844335	33638538	461146	47245479	3	39840000	87085479	112	168	168	4061200	3563455	0	0	0	7624655	254	8128000000	8222710134	6	3901	1747	351	84946
618	1	farm	79526	dairy	144	3	0	328	15	0	0	0	0	60	63	46	68	91	1	90	1	35930	1792000	219612	2066688	5951406	25878094	348160	36255960	3	35760000	72015960	90	151	151	4359550	4065810	0	0	0	8425360	241	7712000000	7792441320	10	4150	2082	302	101835
619	1	farm	79526	dairy	99	3	0	207	15	0	0	0	0	43	46	44	51	75	1	74	1	21784	1405100	153132	1280968	4019535	15922966	232522	23014223	3	30000000	53014223	74	126	126	3561675	3614415	0	0	0	7176090	224	7168000000	7228190313	9	3420	1932	187	94167
620	1	farm	84168	pigs small	131	3	0	250	15	0	0	0	0	48	52	51	62	85	1	84	1	17063	1696700	222664	2036045	5655396	25507372	256702	35374880	3	31200000	66574880	81	132	132	3619275	3264905	0	0	0	6884180	230	7360000000	7433459060	9	3507	1726	228	82499
621	1	farm	79526	dairy	98	3	0	234	15	0	0	0	0	72	75	59	81	108	1	107	1	15524	1383700	143326	1363313	4151965	16982418	248477	24273199	3	33120000	57393199	102	140	140	2669100	2566375	0	0	0	5235475	253	8096000000	8158628674	7	2571	1292	213	63034
622	1	farm	26235	beef intensive	79	3	0	127	15	0	0	0	0	52	55	38	61	83	1	82	1	10511	1038000	115708	1130330	3318454	13917809	129000	19649302	3	27360000	47009302	82	116	116	2330350	2298030	0	0	0	4628380	233	7456000000	7507637682	7	2254	1258	97	61032
623	1	farm	84168	pigs small	127	3	0	265	15	0	0	0	0	60	64	60	74	95	1	94	1	11889	1929875	190276	1715157	5382751	21376202	283924	30878184	3	33120000	63998184	90	140	140	3650475	3180030	0	0	0	6830505	242	7744000000	7814828689	3	3573	1633	238	79587
624	1	farm	79544	dairy	59	3	0	150	15	0	0	0	0	45	48	38	54	76	1	75	1	10438	971575	112484	1126593	2453790	14181014	146145	18991601	3	25680000	44671601	75	109	109	2384375	2284625	0	0	0	4669000	226	7232000000	7281340601	6	2345	1199	140	58609
625	1	farm	26235	beef intensive	87	3	0	148	15	0	0	0	0	45	49	40	59	82	1	81	1	13131	1507475	142810	1269016	3450880	15815082	160854	22346116	3	27840000	50186116	75	118	118	3073650	2748690	0	0	0	5822340	227	7264000000	7320008456	7	2964	1484	138	71893
626	1	farm	79526	dairy	99	3	0	243	15	0	0	0	0	56	60	43	70	89	1	88	1	28229	1402450	152268	1259651	4019535	15715383	306179	22855466	3	31440000	54295466	86	133	133	3338925	2987180	0	0	0	6326105	238	7616000000	7676621571	6	3174	1510	239	73711
627	1	farm	79544	dairy	52	3	0	86	15	0	0	0	0	44	47	45	53	77	1	76	1	12921	797500	70114	601880	1970819	7471103	96892	11008307	3	25200000	36208307	75	107	107	2174925	2117220	0	0	0	4292145	225	7200000000	7240500452	8	2133	1174	82	56575
628	1	farm	26235	beef intensive	458	3	0	763	15	0	0	0	0	184	187	165	192	215	1	214	2	17206	5214975	718988	6927462	19840623	86139150	791914	119633112	3	72240000	191873112	214	302	302	6981350	5007135	0	0	0	11988485	365	11680000000	11883861598	7	6974	2322	682	110801
629	1	farm	84168	pigs small	62	3	0	130	15	0	0	0	0	28	30	29	37	63	1	62	2	10361	783900	86188	812210	2438206	9921641	128853	14170997	3	20880000	35050997	59	89	89	2005850	2017890	0	0	0	4023740	208	6656000000	6695074737	6	1952	1056	121	51808
630	1	farm	84168	pigs small	174	3	0	287	15	0	0	0	0	46	49	46	54	80	1	79	2	14759	1681825	292790	2874809	7213356	35644669	351357	48058806	3	29040000	77098806	76	122	122	3388500	3112060	0	0	0	6500560	227	7264000000	7347599366	6	3297	1597	219	78261
631	1	farm	79526	dairy	72	3	0	116	15	0	0	0	0	34	37	31	43	70	1	69	2	10679	971325	103370	978147	2905598	12190436	121949	17270824	3	22320000	39590824	64	95	95	2069475	2081485	0	0	0	4150960	215	6880000000	6923741784	6	2001	1118	100	54652
632	1	farm	84168	pigs small	125	3	0	219	15	0	0	0	0	53	56	40	62	85	1	84	2	16403	1682175	219214	2059049	5398333	25919658	183925	35462354	3	31200000	66662354	83	131	131	3589075	3144085	0	0	0	6733160	234	7488000000	7561395514	9	3616	1676	192	81065
633	1	farm	79526	dairy	94	3	0	168	15	0	0	0	0	70	74	60	84	102	1	101	2	14892	1546025	140222	1251914	3926060	15467875	203423	22535519	3	34320000	56855519	100	145	145	3143825	3000900	0	0	0	6144725	252	8064000000	8127000244	9	3122	1611	147	78556
634	1	farm	26235	beef intensive	78	3	0	145	15	0	0	0	0	38	41	32	49	74	1	73	2	16120	1373625	112056	970272	3108127	11948985	147162	17660227	3	25920000	43580227	68	110	110	3028925	2654890	0	0	0	5683815	219	7008000000	7057264042	8	2969	1443	128	69685
635	1	farm	79526	dairy	102	3	0	170	15	0	0	0	0	56	59	35	64	87	1	86	1	11719	1375100	131200	1268192	3918268	15571959	179433	22444152	3	29520000	51964152	86	124	124	2657250	2580760	0	0	0	5238010	237	7584000000	7641202162	7	2598	1373	161	65972
636	1	farm	84168	pigs small	116	3	0	229	15	0	0	0	0	74	77	65	83	105	1	104	1	20781	1875850	241984	2132199	5008839	26592662	269912	36121446	3	35280000	71401446	104	149	149	3105825	2941225	0	0	0	6047050	255	8160000000	8237448496	10	3024	1524	188	74876
637	1	farm	26235	beef intensive	127	3	0	253	15	0	0	0	0	50	53	47	58	81	1	80	1	18567	1597900	197842	1735508	5149058	21758556	273337	30712202	3	31920000	62632202	80	135	135	3755775	3812620	0	0	0	7568395	231	7392000000	7462200597	11	3567	2026	226	97929
638	1	farm	84168	pigs small	94	3	0	202	15	0	0	0	0	47	51	43	61	80	1	79	1	10531	1467400	125214	1169728	3801422	14323250	183385	21070399	3	28320000	49390399	77	120	120	3079000	2708965	0	0	0	5787965	229	7328000000	7383178364	5	2956	1418	178	69128
639	1	farm	26235	beef intensive	136	3	0	281	15	0	0	0	0	45	47	46	56	78	1	77	1	27154	1431175	207170	1923640	5616446	23850136	304558	33333125	3	32400000	65733125	76	137	137	4151375	4225130	0	0	0	8376505	226	7232000000	7306109630	8	4001	2275	246	108993
640	1	farm	26235	beef intensive	172	3	0	414	15	0	0	0	0	93	96	74	104	124	1	123	1	32488	2529975	228508	2240428	7322420	28221926	381642	40924899	3	44640000	85564899	123	188	188	4664700	4162165	0	0	0	8826865	274	8768000000	8862391764	12	4593	2155	365	101738
641	1	farm	148204	smallholders	144	3	0	179	15	0	0	0	0	60	63	48	68	91	1	90	1	34189	1921450	229228	2155034	5998145	26821072	208913	37333843	3	35040000	72373843	90	148	148	4034175	3905265	0	0	0	7939440	241	7712000000	7792313283	9	3933	2156	151	104173
642	1	farm	79544	dairy	103	3	0	202	15	0	0	0	0	52	55	42	60	84	1	83	1	18658	1319925	167028	1636672	4074061	19873106	214769	27285562	3	28080000	55365562	82	118	118	2663625	2350005	0	0	0	5013630	233	7456000000	7516379192	5	2577	1185	176	58641
643	1	farm	84168	pigs small	77	3	0	155	15	0	0	0	0	53	56	39	61	84	1	83	1	12545	1192400	111778	1032124	3115921	12832002	155090	18439315	3	29520000	47959315	83	125	125	3027250	2617300	0	0	0	5644550	234	7488000000	7541603865	9	3010	1398	149	67706
644	1	farm	26235	beef intensive	129	3	0	328	15	0	0	0	0	51	54	41	59	86	1	85	1	14782	1570325	206810	2010519	5273695	24797987	317504	34176840	3	31680000	65856840	81	134	134	3695775	3608990	0	0	0	7304765	232	7424000000	7497161605	6	3531	1844	291	89367
645	1	farm	148204	smallholders	86	3	0	190	15	0	0	0	0	54	58	50	68	86	1	85	1	13686	1527600	141614	1241026	3630046	15363384	206465	22110136	3	29280000	51390136	84	124	124	2840250	2619855	0	0	0	5460105	236	7552000000	7608850241	7	2730	1369	166	66842
646	1	farm	148204	smallholders	98	3	0	240	15	0	0	0	0	59	62	52	70	94	1	93	1	10791	1472575	139092	1318673	4035117	16327629	229391	23522477	3	30000000	53522477	89	126	126	2751425	2464210	0	0	0	5215635	240	7680000000	7738738112	5	2645	1221	228	59689
647	1	farm	84168	pigs small	95	3	0	158	15	0	0	0	0	45	48	41	53	80	1	79	1	11799	1394375	138722	1290186	3739106	16023022	167793	22753204	3	26640000	49393204	75	112	112	2496950	2611175	0	0	0	5108125	226	7232000000	7286501329	5	2399	1397	131	68433
648	1	farm	148204	smallholders	112	3	0	236	15	0	0	0	0	52	55	45	61	83	1	82	1	11219	1614725	149052	1427443	4416816	17527716	277855	25413607	3	31200000	56613607	82	132	132	3425725	3392235	0	0	0	6817960	233	7456000000	7519431567	5	3391	1813	203	87014
649	1	farm	79526	dairy	94	3	0	168	15	0	0	0	0	59	62	47	67	93	1	92	1	13068	1259775	165750	1622808	3785844	20197039	185811	27217027	3	30240000	57457027	89	128	128	2689625	2634415	0	0	0	5324040	240	7680000000	7742781067	8	2684	1395	150	67988
650	1	farm	26235	beef intensive	102	3	0	182	15	0	0	0	0	49	53	42	63	81	1	80	1	26514	1570625	155528	1329970	4089644	16498768	188767	23833302	3	30960000	54793302	79	131	131	3535675	3555300	0	0	0	7090975	231	7392000000	7453884278	9	3367	1950	151	94266
651	1	farm	148204	smallholders	247	3	0	263	15	0	0	0	0	92	96	62	106	124	1	123	1	32061	2523725	443062	3866065	10742143	49015664	259428	66850087	3	47040000	113890087	122	198	198	5312775	5196065	0	0	0	10508840	274	8768000000	8892398927	9	5166	2847	208	138555
652	1	farm	84168	pigs small	114	3	0	247	15	0	0	0	0	51	54	50	60	83	1	82	1	20856	1605375	166542	1597090	4564820	19581854	265677	27781359	3	29760000	57541359	81	126	126	3156800	2937340	0	0	0	6094140	232	7424000000	7487635499	9	3080	1517	210	73766
653	1	farm	79544	dairy	82	3	0	120	15	0	0	0	0	48	51	54	57	84	1	83	1	12712	967550	103856	930134	3069181	11497694	116403	16684818	3	27840000	44524818	84	118	118	2299675	2328550	0	0	0	4628225	229	7328000000	7377153043	5	2257	1254	101	61694
654	1	farm	79544	dairy	91	3	0	213	15	0	0	0	0	45	49	46	59	77	1	76	1	12647	1261725	125650	1166638	3770264	14441053	206892	20972223	3	29040000	50012223	76	123	123	3358725	2888655	0	0	0	6247380	227	7264000000	7320259603	7	3264	1544	201	73168
655	1	farm	26235	beef intensive	83	3	0	147	15	0	0	0	0	40	44	31	54	73	2	72	1	120136	1151800	119012	1124622	3232767	13883936	157167	19669304	3	45120000	64789304	70	101	101	2300425	2357565	0	0	0	4657990	222	7104000000	7173447294	7	2224	1257	138	60778
656	1	farm	79526	dairy	94	3	0	204	15	0	0	0	0	60	63	61	69	91	1	90	1	11197	1385225	122678	1225116	3887113	15292310	219050	22131492	3	30240000	52371492	91	128	128	2610925	2391970	0	0	0	5002895	241	7712000000	7769374386	6	2533	1221	185	59363
657	1	farm	148204	smallholders	119	3	0	257	15	0	0	0	0	72	75	63	80	103	1	102	1	18641	2126475	167888	1544391	4806309	19205524	280307	28130894	3	38160000	66290894	102	160	160	4261225	3907995	0	0	0	8169220	253	8096000000	8170460114	8	4168	2077	228	100604
658	1	farm	79526	dairy	59	3	0	129	15	0	0	0	0	39	42	27	47	72	1	71	1	11878	868825	84040	728793	2391468	9074907	141424	13289457	3	24240000	37529457	69	102	102	2321175	2343670	0	0	0	4664845	220	7040000000	7082194302	7	2259	1255	124	60875
659	1	farm	26235	beef intensive	80	3	0	181	15	0	0	0	0	73	76	74	82	105	2	104	1	107918	1250975	142640	1375432	3232769	17203490	204193	23409499	3	63120000	86529499	104	138	138	2273800	2353960	0	0	0	4627760	254	8128000000	8219157259	7	2191	1203	170	59076
660	1	farm	148204	smallholders	80	3	0	147	15	0	0	0	0	58	61	39	66	89	2	88	1	64076	1224975	113542	1058638	3256134	12992023	149370	18794682	3	55920000	74714682	88	128	128	3413075	2890615	0	0	0	6303690	239	7648000000	7729018372	10	3626	1553	133	76229
661	1	farm	84168	pigs small	111	3	0	281	15	0	0	0	0	72	75	63	80	103	1	102	1	31162	1455925	181820	1636016	4697245	20283133	274064	28528202	3	34560000	63088202	102	146	146	3217725	2789815	0	0	0	6007540	253	8096000000	8165095742	7	3120	1395	246	68124
662	1	farm	84168	pigs small	118	3	0	211	15	0	0	0	0	60	63	48	69	91	1	90	1	13957	1661675	199160	1822370	4899784	22744090	196416	31523494	3	32880000	64403494	90	139	139	3323875	3396225	0	0	0	6720100	241	7712000000	7783123594	8	3229	1822	166	89219
663	1	farm	79526	dairy	137	3	0	237	15	0	0	0	0	62	65	47	70	93	1	92	1	20672	1464025	231912	2092162	5686552	25984270	249269	35708190	3	36240000	71948190	92	153	153	4415025	3960145	0	0	0	8375170	243	7776000000	7856323360	11	4386	2173	195	103753
664	1	farm	84168	pigs small	85	3	0	168	15	0	0	0	0	37	40	30	45	70	1	69	1	10687	1031625	126596	1172365	3536568	14432852	181042	20481048	3	23040000	43521048	67	98	98	2104875	2091180	0	0	0	4196055	218	6976000000	7023717103	5	2043	1071	147	52645
665	1	farm	148204	smallholders	84	3	0	143	15	0	0	0	0	55	58	38	63	90	1	89	1	12153	1462025	131860	1268820	3559941	15815352	148554	22386552	3	29520000	51906552	85	124	124	2875500	2573900	0	0	0	5449400	236	7552000000	7609355952	8	2877	1405	121	67791
666	1	farm	84168	pigs small	89	3	0	189	15	0	0	0	0	65	67	52	69	95	1	94	1	13205	1174325	133946	1205420	3583306	14895500	214750	21207247	3	31200000	52407247	95	132	132	2551375	2473940	0	0	0	5025315	245	7840000000	7897432562	7	2482	1287	170	62434
667	1	farm	84168	pigs small	106	3	0	205	15	0	0	0	0	49	52	34	57	84	1	83	1	16836	1515650	197694	1566648	4572607	19401490	240263	27494352	3	28320000	55814352	79	120	120	2839325	2763705	0	0	0	5603030	230	7360000000	7421417382	5	2777	1435	171	70650
668	1	farm	148204	smallholders	92	3	0	146	15	0	0	0	0	49	52	36	57	80	1	79	1	10649	1055325	126368	1185325	3809211	14611764	148008	20936000	3	27840000	48776000	79	118	118	2650525	2503550	0	0	0	5154075	230	7360000000	7413930075	7	2620	1383	111	66170
669	1	farm	79544	dairy	98	3	0	189	15	0	0	0	0	51	55	41	65	83	1	82	1	30333	1355800	149628	1411040	3817002	17579720	194209	24507399	3	30000000	54507399	81	127	127	3222975	3127180	0	0	0	6350155	233	7456000000	7516857554	10	3084	1644	178	80811
670	1	farm	79526	dairy	107	3	0	213	15	0	0	0	0	98	101	57	106	133	1	132	1	23926	1660700	227498	1736030	4580404	22229552	262406	30696590	3	40800000	71496590	128	172	172	2992000	3021130	0	0	0	6013130	279	8928000000	9005509720	8	2863	1578	196	76862
671	1	farm	79526	dairy	68	3	0	136	15	0	0	0	0	35	38	35	44	70	1	69	1	10574	856025	93010	850610	2656323	10504607	152025	15112601	3	22560000	37672601	65	95	95	2090250	2104340	0	0	0	4194590	216	6912000000	6953867191	6	2028	1100	126	53998
672	1	farm	26235	beef intensive	98	3	0	188	15	0	0	0	0	59	63	51	73	91	1	90	1	13887	1324925	164418	1435455	4058486	18059952	209505	25252740	3	30000000	55252740	89	127	127	2642425	2629060	0	0	0	5271485	241	7712000000	7772524225	6	2587	1357	167	66962
673	1	farm	26235	beef intensive	102	3	0	239	15	0	0	0	0	50	53	49	58	81	1	80	1	12761	1499350	137538	1292342	4074066	16005910	227891	23237096	3	29760000	52997096	80	126	126	3351075	2831710	0	0	0	6182785	231	7392000000	7451179881	7	3294	1454	219	70597
674	1	farm	79526	dairy	121	3	0	173	15	0	0	0	0	56	59	48	65	87	1	86	1	17619	1407950	173944	1632611	4985473	20254294	180471	28634744	3	30240000	58874744	86	128	128	2842975	2966880	0	0	0	5809855	237	7584000000	7648684599	8	2734	1587	149	77730
675	1	farm	26235	beef intensive	193	3	0	356	15	0	0	0	0	86	89	86	95	121	1	120	1	24473	2905800	304856	2636575	8148121	32732240	351155	47078747	3	45840000	92918747	116	192	192	5478975	5035625	0	0	0	10514600	267	8544000000	8647433347	14	5451	2732	309	129332
676	1	farm	26235	beef intensive	63	3	0	123	15	0	0	0	0	48	51	35	56	79	1	78	1	10778	853300	100674	920457	2523895	11370356	127231	15895914	3	25440000	41335914	78	108	108	2070750	2090235	0	0	0	4160985	229	7328000000	7373496899	5	2046	1111	110	54428
677	1	farm	79544	dairy	124	3	0	206	15	0	0	0	0	105	108	39	113	136	1	135	1	40694	1425300	184654	1573420	5102319	19752667	203520	28241881	3	43440000	71681881	135	183	183	3328600	3199805	0	0	0	6528405	286	9152000000	9230210286	10	3265	1723	181	82845
678	1	farm	26235	beef intensive	83	3	0	120	15	0	0	0	0	55	58	49	67	86	1	85	1	14446	1142050	133006	1348531	3310671	16981790	147966	23064014	3	29520000	52584014	85	124	124	2712650	2660350	0	0	0	5373000	236	7552000000	7609957014	7	2642	1461	105	70832
679	1	farm	148204	smallholders	64	3	0	141	15	0	0	0	0	58	61	59	67	93	1	92	1	18800	964175	93332	852394	2648532	10501551	144287	15204272	3	29280000	44484272	89	124	124	2422800	2309230	0	0	0	4732030	239	7648000000	7697216302	7	2400	1233	129	59782
680	1	farm	148204	smallholders	85	3	0	143	15	0	0	0	0	35	38	36	47	69	1	68	1	11736	1063050	115746	989982	3209396	12261891	146326	17786391	3	24480000	42266391	66	104	104	2599250	2612295	0	0	0	5211545	216	6912000000	6959477936	6	2546	1406	129	68448
681	1	farm	84168	pigs small	75	3	0	225	15	0	0	0	0	56	59	39	66	92	1	91	1	11416	1246075	102186	927976	3139287	11379434	215941	17010899	3	30240000	47250899	86	128	128	2832400	2939265	0	0	0	5771665	237	7584000000	7637022564	7	2731	1528	217	73691
682	1	farm	79526	dairy	128	3	0	248	15	0	0	0	0	66	69	64	76	103	1	102	1	27276	1902250	235874	2031613	5242536	25543282	273405	35228960	3	36720000	71948960	96	155	155	4142475	3744475	0	0	0	7886950	247	7904000000	7983835910	11	3927	2002	214	96737
683	1	farm	84168	pigs small	67	3	0	138	15	0	0	0	0	47	50	40	56	78	1	77	1	10577	901925	101846	953307	2757591	11783534	147050	16645252	3	25440000	42085252	77	108	108	2092775	2055200	0	0	0	4147975	228	7296000000	7342233228	5	2039	1073	126	52666
684	1	farm	79526	dairy	100	3	0	203	15	0	0	0	0	46	50	46	60	78	1	77	1	15519	1242975	152698	1403212	4206492	17289973	238279	24533629	3	25920000	50453629	76	110	110	2285400	2397710	0	0	0	4683110	228	7296000000	7351136739	6	2202	1215	183	59529
685	1	farm	148204	smallholders	78	3	0	197	15	0	0	0	0	37	40	38	45	71	1	70	1	11221	1206475	107640	977920	3038021	12107128	204819	17642002	3	26880000	44522002	68	114	114	3071000	3168445	0	0	0	6239445	218	6976000000	7026761447	6	2951	1673	192	81257
686	1	farm	79544	dairy	88	3	0	200	15	0	0	0	0	60	63	43	68	94	1	93	1	17963	1230975	121750	1137512	3630049	14087176	209459	20416922	3	32880000	53296922	90	139	139	3333075	3349290	0	0	0	6682365	241	7712000000	7771979287	11	3231	1799	179	87043
687	1	farm	84168	pigs small	85	3	0	193	15	0	0	0	0	56	59	49	64	87	1	86	1	10553	1299575	142234	1410921	3513202	17547924	207338	24121194	3	28080000	52201194	86	119	119	2311525	2197125	0	0	0	4508650	237	7584000000	7640709844	5	2236	1110	169	54596
688	1	farm	79544	dairy	170	3	0	396	15	0	0	0	0	73	76	74	83	108	1	107	1	20702	2522825	283748	2822976	6831658	35228896	425242	48115346	3	38880000	86995346	104	164	164	4085650	4335205	0	0	0	8420855	254	8128000000	8223416201	7	3910	2218	334	107985
689	1	farm	26235	beef intensive	94	3	0	197	15	0	0	0	0	88	91	74	96	123	1	122	1	11012	1358050	144464	1225636	3715730	14961866	212423	21618169	3	35760000	57378169	118	151	151	2256825	2234715	0	0	0	4491540	269	8608000000	8669869709	5	2187	1137	167	55770
690	1	farm	79544	dairy	85	3	0	161	15	0	0	0	0	41	44	45	50	72	1	71	1	12272	1150675	134634	1162843	3279504	14485740	175434	20388830	3	27600000	47988830	75	117	117	2879400	2798425	0	0	0	5677825	222	7104000000	7157666655	8	2865	1499	146	72917
691	1	farm	148204	smallholders	205	3	0	539	15	0	0	0	0	84	87	93	94	121	1	120	1	17016	2684850	338132	3380033	8506468	42297604	537590	57744678	3	45120000	102864678	123	190	190	4897100	4166470	0	0	0	9063570	265	8480000000	8591928248	8	4808	2009	471	96748
692	1	farm	26235	beef intensive	94	3	0	143	15	0	0	0	0	42	45	35	51	75	1	74	1	11106	1166600	134872	1231270	3715734	15218262	153270	21620008	3	24720000	46340008	72	105	105	2210600	2222780	0	0	0	4433380	223	7136000000	7186773388	5	2129	1183	115	57859
693	1	farm	84168	pigs small	108	3	0	254	15	0	0	0	0	52	55	57	60	85	1	84	1	34695	1442200	185260	1714900	4510293	21402408	259993	29515054	3	33600000	63115054	87	141	141	3833925	3710000	0	0	0	7543925	233	7456000000	7526658979	8	3660	1970	232	95009
694	1	farm	26235	beef intensive	156	3	0	350	15	0	0	0	0	58	60	59	64	90	1	89	1	12343	1800000	256508	2324536	6527855	29128029	359316	40396244	3	34080000	74476244	89	144	144	3738775	3851610	0	0	0	7590385	238	7616000000	7698066629	4	3631	1964	308	95333
695	1	farm	79526	dairy	76	3	0	115	15	0	0	0	0	42	45	30	51	73	1	72	1	20371	1148375	103830	930440	3123711	11498349	117919	16922624	3	25440000	42362624	72	108	108	2442050	2359385	0	0	0	4801435	223	7136000000	7183164059	9	2372	1295	100	62620
696	1	farm	79544	dairy	167	3	0	375	15	0	0	0	0	76	79	58	85	109	1	108	1	21017	2117875	296646	2725258	7088719	34141075	405102	46774675	3	39120000	85894675	106	165	165	3964750	4116140	0	0	0	8080890	257	8224000000	8317975565	7	3808	2091	337	101563
697	1	farm	79526	dairy	122	3	0	240	15	0	0	0	0	110	114	98	124	142	1	141	1	16662	1744375	181460	1718278	5071162	21399852	256928	30372054	3	42720000	73092054	140	180	180	2794950	2583875	0	0	0	5378825	292	9344000000	9422470879	9	2748	1332	201	64211
698	1	farm	148204	smallholders	88	3	0	153	15	0	0	0	0	63	66	36	71	94	1	93	1	13116	1168075	134042	1145709	3443089	14213024	160895	20264834	3	31440000	51704834	93	133	133	2859850	2622095	0	0	0	5481945	244	7808000000	7865186779	9	2788	1413	143	68128
699	1	farm	26235	beef intensive	66	3	0	125	15	0	0	0	0	36	39	29	44	67	1	66	1	14564	808100	87046	844178	2594005	10436555	122604	14892487	3	22800000	37692487	66	97	97	2120200	2116485	0	0	0	4236685	217	6944000000	6985929172	7	2056	1120	114	54964
700	1	farm	26235	beef intensive	106	3	0	159	15	0	0	0	0	43	46	39	54	76	1	75	1	12047	1308475	145908	1390480	4331130	17145398	155807	24477198	3	26400000	50877198	73	112	112	2826975	2584295	0	0	0	5411270	224	7168000000	7224288468	7	2820	1375	138	67294
701	1	farm	79544	dairy	83	3	0	151	15	0	0	0	0	50	54	40	64	82	1	81	1	12012	1280000	120814	1107616	3334036	13776576	138155	19757198	3	27600000	47357198	80	117	117	2595150	2430925	0	0	0	5026075	232	7424000000	7476383273	8	2496	1301	132	63245
702	1	farm	26235	beef intensive	105	3	0	191	15	0	0	0	0	63	67	53	77	95	1	94	1	18564	1505775	163786	1385723	4479138	17523407	217599	25275428	3	33600000	58875428	93	142	142	3483900	3283560	0	0	0	6767460	245	7840000000	7905642888	9	3414	1754	172	85500
703	1	farm	84168	pigs small	145	3	0	333	15	0	0	0	0	55	58	45	63	90	1	89	1	11239	1793775	208506	2013397	6076048	25056084	355922	35503732	3	32640000	68143732	85	138	138	3724325	3471125	0	0	0	7195450	236	7552000000	7627339182	7	3644	1794	286	85391
704	1	farm	148204	smallholders	134	3	0	216	15	0	0	0	0	92	95	44	100	123	1	122	1	31836	1658500	222320	2038160	5522965	25244668	255834	34942447	3	41040000	75982447	122	173	173	3648475	3160290	0	0	0	6808765	273	8736000000	8818791212	8	3610	1686	193	80868
705	1	farm	84168	pigs small	69	3	0	122	15	0	0	0	0	36	39	31	49	73	1	72	1	10479	1004100	97404	870716	2804326	10594236	128014	15498796	3	23280000	38778796	66	98	98	2290500	2198315	0	0	0	4488815	217	6944000000	6987267611	6	2283	1191	111	57457
706	1	farm	148204	smallholders	65	3	0	152	15	0	0	0	0	45	47	46	49	76	1	75	1	10333	831825	86420	796437	2718643	10003494	157970	14594788	3	25440000	40034788	76	108	108	2170700	2258900	0	0	0	4429600	225	7200000000	7244464388	6	2090	1183	144	57639
707	1	farm	26235	beef intensive	137	3	0	223	15	0	0	0	0	54	57	47	63	87	1	86	1	21626	1659825	222618	2200885	5670977	27622494	224928	37601726	3	32400000	70001726	84	137	137	3649375	3663520	0	0	0	7312895	235	7520000000	7597314621	8	3586	1979	181	96168
708	1	farm	148204	smallholders	116	3	0	263	15	0	0	0	0	75	79	68	89	107	1	106	1	15255	1784125	160748	1465261	4673876	17734240	292767	26111017	3	36720000	62831017	105	155	155	3465050	3375015	0	0	0	6840065	257	8224000000	8293671082	7	3422	1745	231	85119
709	1	farm	79544	dairy	187	3	0	465	15	0	0	0	0	76	79	82	84	109	1	108	1	16687	2381100	296412	2860751	8015710	35883079	474722	49911774	3	43200000	93111774	112	182	182	5178950	4157440	0	0	0	9336390	257	8224000000	8326448164	8	5126	2085	415	99024
710	1	farm	79526	dairy	105	3	0	174	15	0	0	0	0	65	68	55	74	97	1	96	1	28629	1318975	161938	1372115	4237650	17136975	180183	24407836	3	33840000	58247836	95	142	142	3223375	3250415	0	0	0	6473790	246	7872000000	7936721626	9	3094	1769	149	85789
711	1	farm	79544	dairy	77	3	0	152	15	0	0	0	0	39	42	33	48	70	1	69	1	12654	1181800	125910	921314	3139288	11649599	135534	17153446	3	25680000	42833446	69	109	109	2727050	2695980	0	0	0	5423030	220	7040000000	7088256476	7	2627	1457	140	70478
712	1	farm	79544	dairy	111	3	0	190	15	0	0	0	0	40	42	41	50	72	1	71	1	17557	1346325	183054	1532763	4790728	19329981	200046	27382897	3	30000000	57382897	71	127	127	3815900	3763095	0	0	0	7578995	220	7040000000	7104961892	9	3716	2081	173	99290
713	1	farm	26235	beef intensive	177	3	0	453	15	0	0	0	0	64	67	60	74	99	1	98	1	20134	2393875	306796	2832991	7641801	35610818	491103	49277384	3	36000000	85277384	94	152	152	4235900	3648015	0	0	0	7883915	245	7840000000	7933161299	6	4076	1745	402	85220
714	1	farm	79526	dairy	102	3	0	165	15	0	0	0	0	79	82	75	87	112	1	111	1	18712	1412925	154580	1586450	4097441	19947042	162655	27361093	3	34080000	61441093	109	144	144	2424025	2361590	0	0	0	4785615	260	8320000000	8386226708	7	2308	1248	134	61170
715	1	farm	26235	beef intensive	78	3	0	118	15	0	0	0	0	45	47	46	53	75	1	74	1	21419	1142800	99742	895180	3038019	10904666	108424	16188832	3	25680000	41868832	76	109	109	2271425	2199435	0	0	0	4470860	225	7200000000	7246339692	6	2279	1187	101	58085
716	1	farm	148204	smallholders	231	3	0	485	15	0	0	0	0	113	116	106	122	144	1	143	1	37767	3165700	592550	6131556	9729464	77624722	525691	97769684	3	50160000	147929684	143	211	211	4673175	4722795	0	0	0	9395970	294	9408000000	9565325654	8	4458	2421	379	116901
717	1	farm	79544	dairy	63	3	0	88	15	0	0	0	0	48	50	49	56	78	1	77	1	10978	781700	83552	768148	2430417	9448342	75693	13587852	3	25680000	39267852	79	108	108	2032600	2048830	0	0	0	4081430	228	7296000000	7339349282	6	1972	1122	73	55100
718	1	farm	148204	smallholders	121	3	0	187	15	0	0	0	0	54	57	40	62	86	1	85	1	16620	1600975	179566	1672517	4985473	20697564	230563	29366659	3	29760000	59126659	84	126	126	2889525	2778335	0	0	0	5667860	235	7520000000	7584794519	7	2832	1495	151	71997
719	1	farm	148204	smallholders	99	3	0	194	15	0	0	0	0	55	58	40	64	86	1	85	1	10948	1213025	136874	1239001	4050698	15478844	222587	22341029	3	28800000	51141029	85	122	122	2533600	2509115	0	0	0	5042715	236	7552000000	7608183744	7	2446	1299	179	63022
720	1	farm	26235	beef intensive	95	3	0	150	15	0	0	0	0	33	36	34	43	69	1	68	1	11505	1119850	134636	1291030	3707948	16121818	160940	22536221	3	23040000	45576221	64	98	98	2370050	2263380	0	0	0	4633430	214	6848000000	6898209651	7	2339	1199	137	58076
721	1	farm	79526	dairy	92	3	0	145	15	0	0	0	0	53	56	41	62	84	1	83	1	19456	1265450	108878	1016770	3583307	12533934	134293	18642632	3	28320000	46962632	83	120	120	2533700	2483355	0	0	0	5017055	234	7488000000	7539979687	6	2438	1332	122	65209
722	1	farm	148204	smallholders	182	3	0	428	15	0	0	0	0	82	85	63	92	119	1	118	1	14866	2843300	243060	2338389	7415888	28821420	475171	42137228	3	42000000	84137228	112	176	176	4645400	4306120	0	0	0	8951520	263	8416000000	8509088748	8	4619	2203	370	105302
723	1	farm	148204	smallholders	169	3	0	313	15	0	0	0	0	94	98	75	108	126	1	125	1	17131	1970350	246888	2420698	7127667	30230827	296947	42293378	3	42960000	85253378	124	180	180	4024650	3892910	0	0	0	7917560	276	8832000000	8925170938	9	3987	2053	239	99849
724	1	farm	79526	dairy	98	3	0	188	15	0	0	0	0	61	64	59	69	95	1	94	1	12107	1466425	161686	1384711	4105223	17214284	213201	24545530	3	30480000	55025530	91	129	129	2584675	2495360	0	0	0	5080035	242	7744000000	7804105565	4	2509	1287	172	62912
725	1	farm	79544	dairy	64	3	0	150	15	0	0	0	0	67	70	50	76	98	1	97	1	10234	1087400	92226	893005	2570636	11023860	141768	15808895	3	30000000	45808895	97	127	127	2001950	2006410	0	0	0	4008360	248	7936000000	7985817255	6	1934	1044	135	50953
726	1	farm	84168	pigs small	366	3	0	668	15	0	0	0	0	165	168	146	174	198	1	197	1	41228	4538600	584674	5363782	15447173	66840650	689852	93464731	3	65520000	158984731	195	275	275	6080775	4961985	0	0	0	11042760	346	11072000000	11242027491	10	5841	2342	570	114688
727	1	farm	79544	dairy	96	3	0	149	15	0	0	0	0	54	57	48	63	89	1	88	1	11022	1342725	130516	1325135	3536567	16170694	138222	22643859	3	28800000	51443859	84	122	122	2718875	2498790	0	0	0	5217665	235	7520000000	7576661524	6	2678	1354	120	65697
728	1	farm	148204	smallholders	160	3	0	363	15	0	0	0	0	96	99	86	105	129	1	128	1	15955	2439100	285714	2588936	6862818	32696267	375950	45248784	3	44640000	89888784	126	188	188	4196575	4323480	0	0	0	8520055	277	8864000000	8962408839	9	4096	2241	314	108482
729	1	farm	79526	dairy	91	3	0	157	15	0	0	0	0	44	47	32	52	75	1	74	1	38859	1229250	137950	1196642	3754683	14800946	172708	21292180	3	27840000	49132180	74	117	117	2928575	2996595	0	0	0	5925170	225	7200000000	7255057350	10	2738	1604	149	78478
730	1	farm	79544	dairy	109	3	0	306	15	0	0	0	0	63	66	51	71	94	1	93	1	13731	1776025	167858	1611425	4533666	20155995	324193	28569162	3	34560000	63129162	93	146	146	3692625	3507280	0	0	0	7199905	244	7808000000	7878329067	6	3648	1803	283	86680
731	1	farm	148204	smallholders	96	3	0	212	15	0	0	0	0	47	50	41	55	82	1	81	1	16074	1548400	149104	1285060	3949427	15863512	230636	23026140	3	27840000	50866140	77	117	117	2901600	2712815	0	0	0	5614415	228	7296000000	7352480555	8	2817	1397	185	68479
732	1	farm	26235	beef intensive	64	3	0	127	15	0	0	0	0	41	44	34	50	76	1	75	1	10262	898625	97058	946894	2710854	11879054	134829	16667314	3	24480000	41147314	71	104	104	2255525	2176790	0	0	0	4432315	222	7104000000	7149579629	7	2183	1159	126	56173
733	1	farm	79526	dairy	202	3	0	447	15	0	0	0	0	104	107	86	112	135	1	134	1	28356	3195825	293582	2856787	8420779	35742734	432455	50942162	3	49920000	100862162	134	210	210	5266025	5165685	0	0	0	10431710	285	9120000000	9231293872	10	5042	2703	376	129855
734	1	farm	79544	dairy	106	3	0	216	15	0	0	0	0	47	50	48	55	79	1	78	1	30591	1407300	165268	1555526	4549245	19407830	189336	27274505	3	31680000	58954505	78	133	133	3972375	3659495	0	0	0	7631870	228	7296000000	7362586375	8	3903	1991	196	95497
735	1	farm	79526	dairy	175	3	0	327	15	0	0	0	0	49	52	47	58	84	1	83	1	33808	2136025	271126	2550436	7470424	31944008	315936	44687955	3	36000000	80687955	79	152	152	5091325	4974550	0	0	0	10065875	230	7360000000	7450753830	11	4987	2693	278	128843
736	1	farm	79544	dairy	90	3	0	218	15	0	0	0	0	45	48	35	53	80	1	79	1	10420	1173575	113026	1045652	3489830	12880550	207353	18909986	3	26640000	45549986	75	113	113	2763425	2411955	0	0	0	5175380	226	7232000000	7282725366	6	2657	1233	194	59670
737	1	farm	79526	dairy	85	3	0	175	15	0	0	0	0	43	47	36	57	76	1	75	1	27026	1327175	135458	1280014	3489832	16064526	179493	22476498	3	29040000	51516498	73	123	123	3472500	3412780	0	0	0	6885280	225	7200000000	7258401778	8	3408	1845	171	89349
738	1	farm	79526	dairy	73	3	0	116	15	0	0	0	0	43	46	33	51	77	1	76	1	10656	1096875	108670	900459	2952331	11087094	121342	16266771	3	24480000	40746771	73	104	104	2095000	2080190	0	0	0	4175190	224	7168000000	7212921961	6	2047	1117	98	54723
739	1	farm	79526	dairy	61	3	0	127	15	0	0	0	0	35	38	28	44	68	1	67	1	10556	899250	88392	819734	2368098	10014922	138362	14328757	3	22080000	36408757	65	94	94	1992575	2024295	0	0	0	4016870	216	6912000000	6952425627	6	1934	1060	121	51967
740	1	farm	148204	smallholders	103	3	0	251	15	0	0	0	0	50	53	47	58	81	1	80	1	11853	1476950	147344	1337294	4245441	16445545	266847	23919421	3	30720000	54639421	80	130	130	3354525	3458700	0	0	0	6813225	231	7392000000	7453452646	6	3219	1790	237	87513
741	1	farm	79544	dairy	68	3	0	130	15	0	0	0	0	45	48	28	53	76	1	75	1	11427	1147325	105682	873256	2827697	10885195	113828	15952983	3	26160000	42112983	75	111	111	2599050	2271500	0	0	0	4870550	226	7232000000	7278983533	5	2637	1222	116	59400
742	1	farm	84168	pigs small	99	3	0	179	15	0	0	0	0	54	57	53	62	85	1	84	1	14180	1249100	119700	1132191	3855948	13864422	173090	20394451	3	31440000	51834451	84	133	133	3490575	3125045	0	0	0	6615620	235	7520000000	7578450071	10	3510	1712	147	82325
743	1	farm	26235	beef intensive	70	3	0	91	15	0	0	0	0	37	40	38	45	68	1	67	1	11113	957500	92348	840812	2640740	10264516	102540	14898456	3	23040000	37938456	68	97	97	2016000	2021075	0	0	0	4037075	218	6976000000	7017975530	7	1971	1102	76	54029
744	1	farm	26235	beef intensive	95	3	0	195	15	0	0	0	0	56	59	40	65	89	1	88	1	11599	1146375	145350	1376122	3918272	17110465	216315	23912900	3	30000000	53912900	86	127	127	2826775	2841755	0	0	0	5668530	237	7584000000	7643581430	6	2761	1493	175	72712
745	1	farm	148204	smallholders	66	3	0	155	15	0	0	0	0	51	54	44	59	82	1	81	1	22993	920025	84286	792094	2492736	9740952	171889	14201983	3	27600000	41801983	81	117	117	2497275	2428195	0	0	0	4925470	232	7424000000	7470727453	8	2433	1281	148	62182
746	1	farm	79526	dairy	86	3	0	153	15	0	0	0	0	55	58	44	66	91	1	90	1	22740	1362050	150236	1151548	3544355	14288276	177066	20673530	3	30240000	50913530	85	128	128	3045725	2771440	0	0	0	5817165	236	7552000000	7608730695	10	3038	1485	137	72472
747	1	farm	84168	pigs small	81	3	0	134	15	0	0	0	0	44	46	45	48	74	1	73	1	10591	974050	110932	996059	3263926	12417027	133236	17895230	3	25440000	43335230	75	108	108	2263425	2182215	0	0	0	4445640	224	7168000000	7215780870	7	2208	1163	117	56717
748	1	farm	84168	pigs small	67	3	0	215	15	0	0	0	0	43	47	44	57	77	1	76	1	11181	1256850	114990	941848	2734219	11748639	222527	17019073	3	26640000	43659073	74	113	113	2742900	2599345	0	0	0	5342245	225	7200000000	7249001318	5	2622	1303	213	64028
749	1	farm	79544	dairy	109	3	0	171	15	0	0	0	0	52	55	41	61	83	1	82	1	15042	1365225	156620	1521934	4518086	18926964	170348	26659177	3	29520000	56179177	82	124	124	2990950	2773820	0	0	0	5764770	233	7456000000	7517943947	9	2938	1496	138	72713
750	1	farm	148204	smallholders	118	3	0	180	15	0	0	0	0	56	59	44	64	87	1	86	1	10567	1319625	180556	1806518	4821891	22572256	205530	30906376	3	29520000	60426376	86	124	124	2686800	2603720	0	0	0	5290520	237	7584000000	7649716896	6	2694	1384	151	67060
751	1	farm	79526	dairy	109	3	0	248	15	0	0	0	0	43	46	43	54	80	1	79	1	11730	1619700	168434	1634706	4619356	20458422	252306	28752924	3	27600000	56352924	73	117	117	3175675	2705640	0	0	0	5881315	224	7168000000	7230234239	6	3076	1385	218	67031
752	1	farm	26235	beef intensive	137	3	0	275	15	0	0	0	0	41	43	42	48	74	1	73	1	17052	1319075	185720	1646417	5382747	20134762	260460	28929181	3	28800000	57729181	72	122	122	3423150	3396400	0	0	0	6819550	222	7104000000	7168548731	8	3279	1778	224	86413
753	1	farm	84168	pigs small	106	3	0	271	15	0	0	0	0	54	57	55	66	91	1	90	1	14747	1431325	155674	1359486	4292177	16661036	320537	24220235	3	29520000	53740235	85	125	125	2691275	2802975	0	0	0	5494250	235	7520000000	7579234485	7	2579	1385	249	67909
754	1	farm	84168	pigs small	180	3	0	449	15	0	0	0	0	105	109	80	119	143	1	142	1	16733	2757000	320064	2809289	7330199	35194094	506579	48917226	3	47760000	96677226	135	200	200	4681375	4424980	0	0	0	9106355	287	9184000000	9289783581	7	4531	2209	413	106707
755	1	farm	26235	beef intensive	100	3	0	225	15	0	0	0	0	64	67	50	73	100	1	99	1	10597	1247550	139288	1282232	4027328	15959927	244978	22901303	3	31200000	54101303	94	132	132	2616350	2549715	0	0	0	5166065	245	7840000000	7899267368	5	2516	1285	202	63010
756	1	farm	26235	beef intensive	119	3	0	281	15	0	0	0	0	86	89	70	94	118	1	117	1	17227	1537300	186218	1814512	4899788	22712282	258252	31408353	3	42480000	73888353	116	179	179	4278600	4453855	0	0	0	8732455	267	8544000000	8626620808	11	4092	2382	265	114989
757	1	farm	148204	smallholders	84	3	0	192	15	0	0	0	0	38	41	35	46	69	1	68	1	10999	1081025	111094	1037768	3201607	12811605	184215	18427314	3	26160000	44587314	68	111	111	3160650	2733500	0	0	0	5894150	219	7008000000	7058481464	9	3150	1440	182	69453
758	1	farm	79526	dairy	74	3	0	161	15	0	0	0	0	67	70	68	75	100	1	99	1	10659	1090350	106436	975062	2960125	12013827	170364	17316164	3	30480000	47796164	98	128	128	2128875	2046450	0	0	0	4175325	248	7936000000	7987971489	5	2115	1040	154	51064
759	1	farm	79526	dairy	66	3	0	121	15	0	0	0	0	36	39	41	44	68	1	67	1	10912	854800	88690	827276	2586213	10175914	131919	14664811	3	24480000	39144811	71	104	104	2197325	2306780	0	0	0	4504105	217	6944000000	6987648916	5	2126	1233	107	60702
760	1	farm	26235	beef intensive	94	3	0	224	15	0	0	0	0	47	50	48	56	82	1	81	1	12211	1315450	120410	1158689	3746896	14374262	222412	20938119	3	27360000	48298119	78	115	115	2677750	2439605	0	0	0	5117355	228	7296000000	7349415474	7	2608	1233	202	60013
761	1	farm	84168	pigs small	99	3	0	193	15	0	0	0	0	56	59	45	64	87	1	86	1	11193	1330625	139154	1217326	3894895	14945220	196933	21724153	3	30000000	51724153	86	127	127	2815075	2826040	0	0	0	5641115	237	7584000000	7641365268	7	2716	1493	168	72675
762	1	farm	84168	pigs small	85	3	0	129	15	0	0	0	0	33	36	31	45	68	1	67	1	15067	1071525	125526	1131172	3435301	14063959	131577	19959060	3	23760000	43719060	63	101	101	2542500	2561825	0	0	0	5104325	214	6848000000	6896823385	7	2460	1391	104	68156
763	1	farm	84168	pigs small	70	3	0	94	15	0	0	0	0	42	45	31	51	73	1	72	1	29026	940525	96230	815101	2819906	10001322	96428	14769513	3	25440000	40209513	72	108	108	2568700	2384760	0	0	0	4953460	223	7136000000	7181162973	11	2581	1335	78	64375
764	1	farm	148204	smallholders	83	3	0	140	15	0	0	0	0	64	67	51	73	98	1	97	1	10967	1065775	122522	1130764	3513203	14068881	144588	20045734	3	29280000	49325734	94	124	124	2060200	2026850	0	0	0	4087050	245	7840000000	7893412784	6	2038	1061	124	52007
765	1	farm	26235	beef intensive	63	3	0	113	15	0	0	0	0	38	41	33	47	71	1	70	1	11965	932150	90076	836456	2531685	10343142	131548	14865056	3	23520000	38385056	68	99	99	2113775	2154740	0	0	0	4268515	219	7008000000	7050653571	5	2048	1158	101	56631
766	1	farm	84168	pigs small	136	3	0	255	15	0	0	0	0	63	66	59	75	100	1	99	1	13370	1730425	208210	2012974	5678764	24786742	269846	34686960	3	34080000	68766960	93	143	143	3532675	3548545	0	0	0	7081220	244	7808000000	7883848180	7	3400	1881	211	91278
767	1	farm	79544	dairy	126	3	0	210	15	0	0	0	0	46	49	43	55	80	1	79	1	21798	1859300	222200	1744144	5382754	22113300	235441	31557139	3	31440000	62997139	76	133	133	3990350	3811045	0	0	0	7801395	227	7264000000	7334798534	8	3935	2067	179	100130
768	1	farm	84168	pigs small	112	3	0	249	15	0	0	0	0	83	86	74	91	116	1	115	1	16152	1563600	170844	1658698	4510293	20491658	276337	28671430	3	39360000	68031430	113	165	165	3526700	3747415	0	0	0	7274115	264	8448000000	8523305545	6	3368	1990	213	96763
769	1	farm	84168	pigs small	99	3	0	195	15	0	0	0	0	72	75	72	80	103	1	102	1	10730	1658950	186034	1686544	4206492	21061408	227594	29027022	3	32880000	61907022	102	139	139	2526625	2513840	0	0	0	5040465	253	8096000000	8162947487	5	2464	1300	172	63356
770	1	farm	26235	beef intensive	125	3	0	256	15	0	0	0	0	56	60	54	70	91	1	90	1	19709	1819575	174502	1593873	5055577	19600226	276644	28520397	3	30720000	59240397	86	130	130	3078875	2946685	0	0	0	6025560	238	7616000000	7681265957	7	2954	1495	223	73309
771	1	farm	26235	beef intensive	89	3	0	204	15	0	0	0	0	45	48	37	54	76	1	75	1	47973	1468700	140252	1285981	3692364	16009440	207555	22804292	3	31440000	54244292	75	133	133	4070375	3821930	0	0	0	7892305	226	7232000000	7294136597	11	3866	2053	202	99574
772	1	farm	79526	dairy	82	3	0	154	15	0	0	0	0	47	50	32	55	82	1	81	1	13972	1042075	128828	1148227	3450883	14392438	161802	20324253	3	26880000	47204253	77	114	114	2487400	2565045	0	0	0	5052445	228	7296000000	7348256698	6	2416	1357	137	66653
773	1	farm	26235	beef intensive	57	3	0	100	15	0	0	0	0	37	39	24	47	69	1	68	1	12289	932150	91614	754920	2220093	9372434	104989	13476200	3	23040000	36516200	67	98	98	2104600	2103955	0	0	0	4208555	217	6944000000	6984724755	7	2074	1144	91	55776
774	1	farm	26235	beef intensive	83	3	0	184	15	0	0	0	0	57	60	44	65	88	1	87	1	10817	1153075	122432	1181822	3404144	14542444	208077	20611993	3	28800000	49411993	87	122	122	2402575	2334290	0	0	0	4736865	238	7616000000	7670148858	6	2353	1204	169	58517
775	1	farm	84168	pigs small	101	3	0	151	15	0	0	0	0	44	47	42	55	80	1	79	1	18693	1446075	200612	1759061	4284390	22196928	164692	30051758	3	27360000	57411758	74	116	116	2884225	2872975	0	0	0	5757200	225	7200000000	7263168958	8	2833	1556	120	76366
776	1	farm	148204	smallholders	93	3	0	173	15	0	0	0	0	60	64	43	74	95	1	94	1	10503	1242400	121772	1175038	3645627	14558151	194833	20937821	3	28560000	49497821	90	121	121	2089000	2161180	0	0	0	4250180	242	7744000000	7797748001	6	2029	1120	140	54918
777	1	farm	26235	beef intensive	113	3	0	208	15	0	0	0	0	45	48	33	54	76	1	75	1	11184	1282175	171758	1656583	4868629	20631790	231042	28841977	3	26160000	55001977	75	110	110	2419675	2539390	0	0	0	4959065	226	7232000000	7291961042	5	2329	1311	169	64337
778	1	farm	26235	beef intensive	141	3	0	322	15	0	0	0	0	93	97	99	107	132	1	131	1	23678	2616150	245400	2043063	6060465	25653838	359431	36978347	3	45360000	82338347	129	191	191	4557800	3915905	0	0	0	8473705	275	8800000000	8890812052	12	4409	2000	290	97852
779	1	farm	84168	pigs small	112	3	0	275	15	0	0	0	0	55	58	44	65	91	1	90	1	18167	1693050	209578	1663108	4751780	21213198	305982	29836695	3	33600000	63436695	85	142	142	4309025	3320065	0	0	0	7629090	236	7552000000	7623065785	9	4247	1701	257	82523
780	1	farm	79526	dairy	158	3	0	361	15	0	0	0	0	104	108	91	118	136	1	135	1	14816	2792225	239698	2195744	6185097	26995170	408691	38816625	3	44640000	83456625	134	188	188	3882750	3506685	0	0	0	7389435	286	9152000000	9242846060	7	3777	1729	318	84886
781	1	farm	148204	smallholders	87	3	0	139	15	0	0	0	0	42	45	35	51	73	1	72	1	20030	1195175	121590	1197058	3419724	14824579	144440	20902567	3	26160000	47062567	72	111	111	2739075	2564765	0	0	0	5303840	223	7136000000	7188366407	8	2664	1389	112	67885
782	1	farm	26235	beef intensive	161	3	0	299	15	0	0	0	0	61	64	54	69	96	1	95	1	30589	2049975	234128	2278858	6488902	28353564	299952	39705380	3	37200000	76905380	91	156	156	4986950	3856755	0	0	0	8843705	242	7744000000	7829749085	9	4934	2033	275	97094
783	1	farm	148204	smallholders	98	3	0	266	15	0	0	0	0	49	53	45	63	81	1	80	1	10660	1283375	144282	1289979	4011744	15721968	284084	22735432	3	28560000	51295432	79	121	121	2823775	2913575	0	0	0	5737350	231	7392000000	7449032782	7	2710	1470	251	71222
784	1	farm	79544	dairy	72	3	0	186	15	0	0	0	0	60	63	49	68	93	1	92	1	10692	1187350	98614	931097	2936754	11519406	200093	16873315	3	30240000	47113315	90	128	128	2733225	2319975	0	0	0	5053200	241	7712000000	7764166515	6	2631	1186	167	58194
785	1	farm	79526	dairy	77	3	0	119	15	0	0	0	0	42	44	43	50	74	1	73	1	15231	979350	131974	1144802	3108130	14328174	115381	19807812	3	24960000	44767812	73	106	106	2261625	2303840	0	0	0	4565465	222	7104000000	7153333277	6	2229	1230	113	60406
786	1	farm	79544	dairy	92	3	0	166	15	0	0	0	0	65	69	54	79	98	1	97	1	17797	1405450	145198	1366162	3933852	17054589	175349	24080600	3	32640000	56720600	95	138	138	2999425	2919665	0	0	0	5919090	247	7904000000	7966639690	7	2911	1579	136	76881
787	1	farm	84168	pigs small	87	3	0	112	15	0	0	0	0	51	54	35	59	82	1	81	1	12249	1288050	127756	1167759	3443090	14496342	109801	20632798	3	27360000	47992798	81	116	116	2352425	2398970	0	0	0	4751395	232	7424000000	7476744193	7	2270	1319	86	64382
788	1	farm	26235	beef intensive	160	3	0	431	15	0	0	0	0	69	72	62	81	108	1	107	1	21563	2406275	322198	2910460	7205566	36435938	483604	49764042	3	37440000	87204042	99	158	158	4176900	3960355	0	0	0	8137255	250	8000000000	8095341297	10	4113	1969	384	94644
789	1	farm	79544	dairy	82	3	0	202	15	0	0	0	0	67	70	48	79	103	1	102	1	12264	1407650	116950	1112240	3248348	13955362	205948	20046498	3	33120000	53166498	97	140	140	2892425	2904510	0	0	0	5796935	248	7936000000	7994963433	9	2801	1532	189	73961
790	1	farm	26235	beef intensive	96	3	0	215	15	0	0	0	0	69	72	54	77	103	1	102	1	10915	1403600	123186	1199752	3762471	14598380	207121	21294510	3	32880000	54174510	99	139	139	2793125	2533930	0	0	0	5327055	250	8000000000	8059501565	7	2669	1312	188	63496
791	1	farm	84168	pigs small	90	3	0	204	15	0	0	0	0	45	47	46	51	75	1	74	1	12167	1158875	129876	1209094	3762476	14995462	215721	21471504	3	26880000	48351504	76	114	114	2698950	2422980	0	0	0	5121930	225	7200000000	7253473434	6	2652	1253	186	60259
792	1	farm	84168	pigs small	71	3	0	150	15	0	0	0	0	54	57	46	62	89	1	88	1	11122	1110225	99110	852759	2835483	10420434	149880	15467890	3	28320000	43787890	84	120	120	2586725	2349935	0	0	0	4936660	235	7520000000	7568724550	7	2555	1252	133	60754
793	1	farm	84168	pigs small	119	3	0	271	15	0	0	0	0	49	52	47	57	83	2	82	1	194303	1491875	174034	1722116	4845257	21370994	300130	29904406	3	51600000	81504406	79	117	117	2731075	2424905	0	0	0	5155980	230	7360000000	7446660386	6	2641	1186	238	57784
794	1	farm	84168	pigs small	203	3	0	474	15	0	0	0	0	100	104	106	114	132	1	131	1	15798	3030150	316190	3034177	8670055	38079840	490395	53620807	3	47520000	101140807	136	199	199	4827725	3878000	0	0	0	8705725	282	9024000000	9133846532	8	4766	1894	409	91331
795	1	farm	148204	smallholders	133	3	0	250	15	0	0	0	0	65	68	58	74	99	1	98	1	13831	1682825	198430	1955275	5569710	24312906	297808	34016953	3	32400000	66416953	95	137	137	2877725	2883230	0	0	0	5760955	246	7872000000	7944177908	5	2801	1444	223	71425
796	1	farm	79544	dairy	113	3	0	212	15	0	0	0	0	50	54	45	64	86	1	85	1	43862	1450500	190354	1613306	4782936	20169833	227945	28434874	3	29280000	57714874	80	123	123	3074750	2849420	0	0	0	5924170	232	7424000000	7487639044	9	2984	1484	184	72645
797	1	farm	148204	smallholders	155	3	0	387	15	0	0	0	0	90	93	89	100	127	1	126	1	12771	2508350	279106	2859802	6364269	35671012	435168	48117707	3	42720000	90837707	120	180	180	4274375	3878315	0	0	0	8152690	271	8672000000	8770990397	7	4277	1999	341	94656
798	1	farm	26235	beef intensive	114	3	0	226	15	0	0	0	0	52	56	55	66	86	1	85	1	12841	1536550	185494	1825391	4580405	22726822	249471	31104133	3	30000000	61104133	85	126	126	2815425	2867445	0	0	0	5682870	234	7488000000	7554787003	8	2685	1493	195	72532
799	1	farm	79544	dairy	97	3	0	161	15	0	0	0	0	38	42	33	52	72	1	71	1	11351	1223650	156240	1483758	4003959	18540401	159722	25567730	3	24480000	50047730	68	104	104	2465725	2351580	0	0	0	4817305	220	7040000000	7094865035	4	2437	1234	144	60289
800	1	farm	79544	dairy	91	3	0	222	15	0	0	0	0	43	46	36	51	78	1	77	1	10573	1309675	125016	1224187	3739104	15007379	234163	21639524	3	25920000	47559524	73	110	110	2546275	2453150	0	0	0	4999425	224	7168000000	7220558949	7	2479	1232	205	60212
801	1	farm	84168	pigs small	86	3	0	93	15	0	0	0	0	50	54	28	64	82	1	81	1	17559	1338150	129356	1085040	3528778	13409651	99313	19590288	3	27600000	47190288	80	116	116	2547650	2469110	0	0	0	5016760	232	7424000000	7476207048	9	2489	1388	66	67356
802	1	farm	79544	dairy	85	3	0	108	15	0	0	0	0	43	46	34	51	78	1	77	1	24045	1394950	155260	1433318	3419719	17738086	100828	24242161	3	27120000	51362161	73	115	115	2905175	2791250	0	0	0	5696425	224	7168000000	7225058586	12	2855	1545	91	75455
803	1	farm	26235	beef intensive	87	3	0	201	15	0	0	0	0	64	67	54	73	98	1	97	1	14212	1245125	124280	1129766	3614466	13865380	210713	20189729	3	31920000	52109729	94	135	135	2796400	2841930	0	0	0	5638330	245	7840000000	7897748059	8	2743	1498	178	72588
804	1	farm	79526	dairy	73	3	0	100	15	0	0	0	0	30	32	30	42	69	1	68	1	15205	885850	132468	1162330	2874435	14502014	104976	19662072	3	22080000	41742072	60	94	94	2280425	2282980	0	0	0	4563405	210	6720000000	6766305477	6	2216	1253	81	61350
805	1	farm	79526	dairy	66	3	0	136	15	0	0	0	0	49	53	41	63	81	1	80	1	10386	986000	100644	881773	2625162	10818358	143065	15555001	3	25920000	41475001	79	110	110	2118975	2072420	0	0	0	4191395	231	7392000000	7437666396	5	2055	1090	121	53416
806	1	farm	148204	smallholders	145	3	0	362	15	0	0	0	0	77	80	72	86	108	1	107	1	13687	1710000	224482	2200266	6208477	27773628	343583	38460436	3	37680000	76140436	107	159	159	3514975	3650395	0	0	0	7165370	258	8256000000	8339305806	8	3349	1849	314	89527
807	1	farm	84168	pigs small	70	3	0	122	15	0	0	0	0	35	38	31	44	71	1	70	1	10505	1014600	99220	944199	2890018	11699302	141705	16789043	3	23040000	39829043	65	98	98	2313850	2190580	0	0	0	4504430	216	6912000000	6956333473	7	2278	1181	113	57097
808	1	farm	79526	dairy	188	3	0	454	15	0	0	0	0	63	66	63	72	99	1	98	1	26028	2141325	295728	2766872	8085816	34488483	444628	48222852	3	37920000	86142852	93	160	160	4663150	4457565	0	0	0	9120715	244	7808000000	7903263567	9	4474	2273	387	109257
809	1	farm	26235	beef intensive	60	3	0	129	15	0	0	0	0	38	41	27	46	70	1	69	1	10628	843025	80644	750352	2243461	9205114	140208	13262805	3	23040000	36302805	68	97	97	2050500	2051735	0	0	0	4102235	219	7008000000	7048405040	5	1998	1069	127	52416
810	1	farm	79526	dairy	76	3	0	129	15	0	0	0	0	53	57	44	67	91	1	90	1	11905	1282725	96860	927610	3115919	11350721	128411	16902246	3	28560000	45462246	83	121	121	2693975	2411605	0	0	0	5105580	235	7520000000	7570567826	8	2714	1334	112	63541
811	1	farm	84168	pigs small	85	3	0	152	15	0	0	0	0	54	57	41	62	85	1	84	1	24488	1099625	143854	1407600	3396353	17499549	139934	23686915	3	29520000	53206915	84	125	125	2712025	2875005	0	0	0	5587030	235	7520000000	7578793945	8	2572	1573	125	76219
812	1	farm	79544	dairy	119	3	0	217	15	0	0	0	0	62	65	47	73	98	1	97	1	17322	1708000	178170	1690072	4907575	21039510	235769	29759096	3	31440000	61199096	92	132	132	2792075	2845920	0	0	0	5637995	243	7776000000	7842837091	7	2708	1472	189	72199
813	1	farm	26235	beef intensive	118	3	0	179	15	0	0	0	0	58	61	45	66	92	1	91	1	21121	1652075	188448	1326172	4603766	16655285	174746	24600493	3	34080000	58680493	88	144	144	3899200	3812200	0	0	0	7711400	239	7648000000	7714391893	9	3808	2092	151	101614
814	1	farm	84168	pigs small	124	3	0	240	15	0	0	0	0	75	78	74	84	111	1	110	1	19038	1576150	193818	1737605	5086736	21610784	255051	30460145	3	35520000	65980145	105	150	150	3255300	2962890	0	0	0	6218190	256	8192000000	8264198335	7	3141	1531	207	74694
815	1	farm	79544	dairy	224	3	0	546	15	0	0	0	0	96	99	106	104	128	2	127	1	51381	3418600	401172	3850261	9176388	48201966	551951	65600337	3	95760000	161360337	136	208	208	5159075	5082980	0	0	0	10242055	277	8864000000	9035602392	8	4997	2545	487	122290
816	1	farm	79526	dairy	110	3	0	253	15	0	0	0	0	53	56	47	63	88	1	87	1	25060	1664425	183146	1683380	4736204	21302260	261805	29831221	3	32400000	62231221	83	137	137	3623450	3787105	0	0	0	7410555	234	7488000000	7557641776	8	3473	1996	228	97311
817	1	farm	26235	beef intensive	83	3	0	135	15	0	0	0	0	36	39	35	46	70	1	69	1	14615	1209275	139686	1147345	3411931	14233701	161704	20303642	3	24720000	45023642	66	104	104	2718100	2568300	0	0	0	5286400	217	6944000000	6994310042	9	2644	1378	124	67373
818	1	farm	79526	dairy	68	3	0	119	15	0	0	0	0	33	36	32	45	70	1	69	1	10580	919250	99286	907236	2664113	11262538	136225	15988648	3	22080000	38068648	63	94	94	2071125	2160480	0	0	0	4231605	214	6848000000	6890300252	5	2001	1160	101	56807
819	1	farm	148204	smallholders	189	3	0	327	15	0	0	0	0	76	79	61	84	107	1	106	1	33230	2272450	382104	2741648	7883273	35450818	347037	49077330	3	41520000	90597330	106	174	174	4994650	4389875	0	0	0	9384525	257	8224000000	8323981855	14	4891	2310	280	112092
820	1	farm	26235	beef intensive	140	3	0	318	15	0	0	0	0	66	69	51	74	100	1	99	1	25568	1826275	191136	1889420	5445072	23342918	361781	33056601	3	34800000	67856601	96	147	147	3596300	3443895	0	0	0	7040195	247	7904000000	7978896796	7	3470	1734	287	84560
821	1	farm	148204	smallholders	110	3	0	287	15	0	0	0	0	64	67	46	73	99	1	98	1	18436	1717025	192174	1481848	4447973	18597261	269669	26705950	3	35280000	61985950	94	149	149	3825850	3713360	0	0	0	7539210	245	7840000000	7909525160	8	3739	1951	266	93584
822	1	farm	84168	pigs small	168	3	0	363	15	0	0	0	0	64	68	58	78	103	1	102	1	20099	2159650	276954	2435332	7283463	30552416	366839	43074654	3	39120000	82194654	94	165	165	4964800	4809490	0	0	0	9774290	246	7872000000	7963968944	10	4906	2561	307	122939
823	1	farm	79544	dairy	116	3	0	201	15	0	0	0	0	55	59	53	69	89	1	88	1	11930	1401875	170986	1663972	4853049	20740889	216758	29047529	3	28560000	57607529	85	121	121	2454350	2532320	0	0	0	4986670	237	7584000000	7646594199	6	2381	1302	173	64013
824	1	farm	84168	pigs small	72	3	0	114	15	0	0	0	0	49	51	50	55	79	1	78	1	19099	926325	92434	822584	2780957	10138203	109849	14870353	3	26640000	41510353	80	113	113	2231375	2187395	0	0	0	4418770	229	7328000000	7373929123	7	2162	1179	95	57927
825	1	farm	79544	dairy	72	3	0	139	15	0	0	0	0	41	44	30	51	72	1	71	1	14370	958850	109396	964928	2827695	11910038	162245	16933153	3	24240000	41173153	71	103	103	2218975	2172065	0	0	0	4391040	222	7104000000	7149564193	7	2170	1124	138	55340
826	1	farm	26235	beef intensive	115	3	0	272	15	0	0	0	0	40	43	39	48	75	1	74	1	14063	1457850	205914	2051183	4634930	25531558	310725	34192161	3	28800000	62992161	70	122	122	3571650	3551100	0	0	0	7122750	221	7072000000	7142114911	6	3468	1829	254	89210
827	1	farm	79526	dairy	68	3	0	122	15	0	0	0	0	53	55	54	57	83	1	82	1	10588	970300	91724	818273	2703058	9994600	112268	14690223	3	26880000	41570223	84	114	114	2033400	2007040	0	0	0	4040440	233	7456000000	7501610663	5	1983	1071	99	52651
828	1	farm	26235	beef intensive	85	3	0	162	15	0	0	0	0	73	76	70	84	109	1	108	1	10646	1208750	120756	1145482	3365193	13994458	205725	20040364	3	32160000	52200364	103	136	136	2266250	2293410	0	0	0	4559660	254	8128000000	8184760024	6	2189	1193	144	58486
829	1	farm	79526	dairy	134	3	0	219	15	0	0	0	0	65	68	61	73	97	1	96	1	17169	1675050	213274	1954647	5484017	24006526	272069	33605583	3	35040000	68645583	95	147	147	3712075	3657990	0	0	0	7370065	246	7872000000	7948015648	9	3676	1968	182	95718
830	1	farm	148204	smallholders	51	3	0	71	15	0	0	0	0	56	59	24	65	87	1	86	1	10342	817350	78824	753304	2056508	9339472	76643	13122102	3	26880000	40002102	86	113	113	1896425	1891785	0	0	0	3788210	237	7584000000	7627790312	6	1853	1041	64	50978
831	1	farm	26235	beef intensive	75	3	0	156	15	0	0	0	0	36	39	36	45	72	1	71	1	10355	1127275	125066	1222207	2991282	15168827	155238	20789895	3	25200000	45989895	66	107	107	2801450	2821280	0	0	0	5622730	217	6944000000	6995612625	7	2723	1531	139	74075
832	1	farm	79544	dairy	94	3	0	193	15	0	0	0	0	57	61	53	71	89	1	88	1	10711	1209725	162696	1589861	3988383	19960106	233869	27144640	3	28560000	55704640	87	121	121	2339350	2302615	0	0	0	4641965	239	7648000000	7708346605	4	2260	1163	178	57104
833	1	farm	148204	smallholders	152	3	0	305	15	0	0	0	0	53	56	44	62	84	1	83	1	15952	1562025	197272	1919034	6255209	23758274	294628	33986441	3	33600000	67586441	83	141	141	4035975	3959025	0	0	0	7995000	234	7488000000	7563581441	7	3906	2143	231	102271
834	1	farm	79544	dairy	109	3	0	224	15	0	0	0	0	53	56	54	63	90	1	89	1	12973	1414050	173676	1705563	4595989	21602068	223753	29715100	3	31440000	61155100	84	133	133	3315525	3249575	0	0	0	6565100	234	7488000000	7555720200	6	3249	1764	196	83682
835	1	farm	148204	smallholders	56	3	0	102	15	0	0	0	0	34	37	30	43	65	1	64	1	10410	827175	77762	724813	2165564	8954408	86771	12836493	3	22560000	35396493	64	96	96	2191925	2102975	0	0	0	4294900	215	6880000000	6919691393	7	2168	1143	97	55550
836	1	farm	79544	dairy	76	3	0	212	15	0	0	0	0	98	101	87	106	129	1	128	1	11890	1302275	109996	999893	3045813	12525244	224471	18207692	3	41520000	59727692	128	175	175	3308225	3111710	0	0	0	6419935	279	8928000000	8994147627	9	3245	1652	203	79228
837	1	farm	79544	dairy	118	3	0	241	15	0	0	0	0	55	58	44	63	90	1	89	1	11435	1552375	153528	1420288	4930941	17459543	229238	25745913	3	30240000	55985913	85	128	128	3048550	2824535	0	0	0	5873085	236	7552000000	7613858998	8	3043	1499	194	71472
838	1	farm	79526	dairy	92	3	0	193	15	0	0	0	0	43	46	50	52	74	2	73	1	55327	1228125	141582	1170214	3692365	14614576	193334	21040196	3	54720000	75760196	80	121	121	3039700	2895480	0	0	0	5935180	224	7168000000	7249695376	10	2959	1514	176	74231
839	1	farm	79544	dairy	125	3	0	257	15	0	0	0	0	102	105	40	110	133	2	132	1	41061	1811400	218556	1943960	5164638	24463796	234262	33836611	3	84720000	118556611	132	191	191	4326175	3858540	0	0	0	8184715	283	9056000000	9182741326	13	4198	2059	231	99454
840	1	farm	148204	smallholders	87	3	0	149	15	0	0	0	0	62	65	54	72	99	1	98	1	26351	1386350	145296	1376028	3520990	17246207	150169	23825040	3	33120000	56945040	92	140	140	3462675	3026030	0	0	0	6488705	243	7776000000	7839433745	9	3522	1667	139	79894
841	1	farm	79526	dairy	106	2	0	220	15	0	0	0	0	37	40	37	46	72	1	71	1	18578	1340875	158870	1306906	4346709	16269212	226962	23649533	3	27840000	51489533	67	118	118	3424825	3603320	0	0	0	7028145	218	6976000000	7034517678	9	3277	1921	205	93093
842	1	farm	79526	dairy	77	2	0	129	15	0	0	0	0	35	38	31	44	69	1	68	1	11693	973275	101182	906250	3084759	11098336	147877	16311680	3	23280000	39591680	65	99	99	2275225	2291905	0	0	0	4567130	216	6912000000	6956158810	6	2215	1222	116	59836
843	1	farm	84168	pigs small	100	2	0	231	15	0	0	0	0	44	48	45	58	83	1	82	1	19210	1365900	176358	1554923	4198704	19471146	242910	27009941	3	28320000	55329941	75	120	120	3102450	3034570	0	0	0	6137020	226	7232000000	7293466961	7	3072	1576	212	76553
844	1	farm	84168	pigs small	55	2	0	95	15	0	0	0	0	43	46	28	51	75	1	74	1	10385	750275	73358	632560	2126614	7755385	92034	11430226	3	24000000	35430226	73	102	102	1920975	1955100	0	0	0	3876075	224	7168000000	7207306301	5	1881	1060	85	51800
845	1	farm	84168	pigs small	95	2	0	210	15	0	0	0	0	51	54	57	60	82	1	81	1	15115	1198900	149412	1300239	3933848	16128448	203967	22914815	3	31440000	54354815	87	133	133	3339600	2930200	0	0	0	6269800	232	7424000000	7484624615	8	3237	1556	192	74639
846	1	farm	148204	smallholders	98	2	0	177	15	0	0	0	0	62	64	39	66	92	1	91	1	16980	1305800	148454	1473543	3785842	18162498	178455	25054592	3	32160000	57214592	92	135	135	3137075	2852395	0	0	0	5989470	242	7744000000	7807204062	7	3077	1521	159	73885
847	1	farm	148204	smallholders	106	2	0	178	15	0	0	0	0	50	53	37	58	81	1	80	1	11387	1279175	157370	1427771	4385656	17479210	197259	24926441	3	27120000	52046441	80	115	115	2365975	2464490	0	0	0	4830465	231	7392000000	7448876906	5	2281	1292	147	63271
848	1	farm	79526	dairy	81	2	0	126	15	0	0	0	0	44	47	45	52	75	1	74	1	19952	970100	113850	1050219	3061390	12783511	127618	18106688	3	26640000	44746688	75	113	113	2591075	2528680	0	0	0	5119755	225	7200000000	7249866443	8	2492	1385	101	67413
849	1	farm	26235	beef intensive	93	2	0	160	15	0	0	0	0	50	53	42	59	81	1	80	1	17426	1189450	151644	1182222	3746893	14779472	171258	21220939	3	26880000	48100939	80	114	114	2313000	2352315	0	0	0	4665315	231	7392000000	7444766254	6	2217	1240	134	60744
850	1	farm	79526	dairy	104	2	0	155	15	0	0	0	0	53	57	45	67	85	1	84	1	46956	1409000	162042	1369480	4120804	17292263	167803	24521392	3	31920000	56441392	83	135	135	3658075	3388350	0	0	0	7046425	235	7520000000	7583487817	14	3574	1850	131	90624
851	1	farm	79544	dairy	42	2	0	102	15	0	0	0	0	37	40	29	46	72	1	71	1	12652	632500	61244	520517	1604698	6455082	116544	9390584	3	22800000	32190584	67	97	97	2012975	2059295	0	0	0	4072270	218	6976000000	7012262854	7	1967	1091	107	53634
852	1	farm	79526	dairy	132	2	0	260	15	0	0	0	0	68	71	66	80	105	2	104	1	59718	2138500	220948	2009302	5632027	25280141	268522	35549440	3	63360000	98909440	98	152	152	4006050	3836805	0	0	0	7842855	249	7968000000	8074752295	9	3816	2007	224	99030
853	1	farm	79526	dairy	154	2	0	356	15	0	0	0	0	87	90	72	96	118	1	117	1	14445	2196800	229980	2169821	6559020	27394652	416283	38966557	3	42000000	80966557	117	177	177	4193625	4032280	0	0	0	8225905	268	8576000000	8665192462	8	4134	2076	319	99575
854	1	farm	79526	dairy	125	2	0	264	15	0	0	0	0	47	50	43	55	79	3	78	1	206293	1661375	206570	1616400	5219165	20333242	278819	29315571	3	85440000	114755571	77	127	127	4143600	3904180	0	0	0	8047780	228	7296000000	7418803351	11	4083	2013	235	100199
855	1	farm	84168	pigs small	55	2	0	87	15	0	0	0	0	39	42	40	48	75	1	74	1	11045	1049725	68248	617823	2064297	7603989	81152	11485234	3	23760000	35245234	70	100	100	2118700	2061885	0	0	0	4180585	220	7040000000	7079425819	7	2089	1138	72	55516
856	1	farm	148204	smallholders	127	2	0	250	15	0	0	0	0	74	77	75	83	109	2	108	1	58762	2265550	266050	2238910	5047790	28418291	299192	38535783	3	70320000	108855783	105	170	170	4734900	4427255	0	0	0	9162155	255	8160000000	8278017938	13	4539	2325	215	115916
857	1	farm	79544	dairy	119	2	0	291	15	0	0	0	0	66	69	72	76	102	1	101	1	11966	1514975	174566	1616224	5032212	20102222	300356	28740556	3	37920000	66660556	102	160	160	3995025	4045405	0	0	0	8040430	247	7904000000	7978700986	8	3882	2141	252	103605
858	1	farm	79544	dairy	153	2	0	292	15	0	0	0	0	53	57	49	67	88	1	87	1	18829	1973025	273210	2547274	6582380	31636437	314045	43326371	3	31920000	75246371	83	135	135	3703200	3378655	0	0	0	7081855	235	7520000000	7602328226	9	3768	1773	230	85498
859	1	farm	79544	dairy	115	2	0	244	15	0	0	0	0	84	87	82	93	116	1	115	1	10583	1576350	163332	1619332	4782942	20032821	247343	28422120	3	36000000	64422120	114	152	152	2593950	2600780	0	0	0	5194730	265	8480000000	8549616850	4	2526	1298	218	63887
860	1	farm	79526	dairy	104	2	0	181	15	0	0	0	0	49	51	50	53	79	1	78	1	10890	1306500	146100	1378789	4237656	17263897	198340	24531282	3	26640000	51171282	80	113	113	2249275	2264325	0	0	0	4513600	230	7360000000	7415684882	5	2203	1182	146	57670
861	1	farm	84168	pigs small	70	2	0	155	15	0	0	0	0	35	38	26	43	70	1	69	1	10273	945075	103550	955548	3038023	11866590	156591	17065376	3	22320000	39385376	65	95	95	2011775	2021530	0	0	0	4033305	216	6912000000	6955418682	5	1958	1039	140	51011
862	1	farm	26235	beef intensive	96	2	0	260	15	0	0	0	0	60	64	53	74	94	1	93	1	10879	1420750	145532	1387703	4144177	17325442	278476	24702081	3	32160000	56862081	90	136	136	3119300	3330775	0	0	0	6450075	242	7744000000	7807312156	6	2993	1726	243	83498
863	1	farm	79544	dairy	116	2	0	251	15	0	0	0	0	99	102	71	107	130	1	129	1	10567	1510875	159840	1584022	4892002	19939020	264103	28349863	3	40800000	69149863	129	171	171	3030925	2775185	0	0	0	5806110	280	8960000000	9034955973	8	3001	1431	228	68369
864	1	farm	79526	dairy	111	2	0	259	15	0	0	0	0	50	53	53	60	87	1	86	1	19777	1442700	129010	1285108	4276599	15786034	257678	23177129	3	33360000	56537129	83	141	141	3920975	3982545	0	0	0	7903520	231	7392000000	7456440649	9	3740	2140	240	102227
865	1	farm	26235	beef intensive	112	2	0	201	15	0	0	0	0	54	57	44	63	87	1	86	1	12610	1594150	177438	1724672	4455762	21030056	202131	29184210	3	29760000	58944210	84	126	126	3003575	2766715	0	0	0	5770290	235	7520000000	7584714500	6	2984	1443	174	70821
866	1	farm	26235	beef intensive	83	2	0	104	15	0	0	0	0	55	58	55	63	90	1	89	1	17843	1325225	161388	1321083	3583305	16542096	102746	23035843	3	29520000	52555843	85	125	125	2692050	2826635	0	0	0	5518685	236	7552000000	7610074528	7	2583	1561	87	76581
867	1	farm	79526	dairy	64	2	0	110	15	0	0	0	0	36	39	27	45	71	1	70	1	13805	1112050	118634	1079586	2625163	13541146	113235	18589814	3	23520000	42109814	66	99	99	2358200	2305380	0	0	0	4663580	217	6944000000	6990773394	8	2309	1271	97	61233
868	1	farm	148204	smallholders	86	2	0	146	15	0	0	0	0	38	42	33	52	73	1	72	1	29830	1199925	134530	1209596	3474249	14899278	134377	21051955	3	25680000	46731955	68	109	109	2799325	2767135	0	0	0	5566460	220	7040000000	7092298415	9	2686	1505	126	73142
869	1	farm	79526	dairy	76	2	0	152	15	0	0	0	0	44	48	37	58	81	1	80	1	15160	1114625	100458	871088	3014652	10837590	142399	16080812	3	26880000	42960812	74	113	113	2814425	2484160	0	0	0	5298585	226	7232000000	7280259397	9	2828	1333	133	64628
870	1	farm	26235	beef intensive	80	2	0	157	15	0	0	0	0	41	45	36	55	76	1	75	1	11067	1138850	108592	1022060	3365195	12639522	169836	18444055	3	24720000	43164055	71	104	104	2375850	2213400	0	0	0	4589250	223	7136000000	7183753305	5	2370	1155	137	56585
871	1	farm	79526	dairy	119	2	0	267	15	0	0	0	0	46	49	47	56	82	2	81	1	54230	1709675	202278	1634378	4806300	20114954	284894	28752479	3	57120000	85872479	77	127	127	3853150	3656485	0	0	0	7509635	227	7264000000	7357382114	10	3673	1892	239	92975
872	1	farm	148204	smallholders	95	2	0	196	15	0	0	0	0	50	54	40	64	85	1	84	1	35645	1558050	167368	1376233	3965008	17306306	209961	24582925	3	30480000	55062925	80	129	129	3404500	3289055	0	0	0	6693555	232	7424000000	7485756480	10	3232	1739	190	84933
873	1	farm	26235	beef intensive	113	2	0	199	15	0	0	0	0	49	52	52	58	85	1	84	1	24609	1536075	192838	1848375	4557034	22973059	224996	31332377	3	30000000	61332377	82	127	127	3192000	2919560	0	0	0	6111560	230	7360000000	7427443937	7	3123	1541	164	75503
874	1	farm	26235	beef intensive	146	2	0	340	15	0	0	0	0	68	71	54	76	99	1	98	1	21689	1661200	224076	2020808	5959193	24732206	367273	34964757	3	35280000	70244757	98	149	149	3589775	3399200	0	0	0	6988975	249	7968000000	8045233732	9	3443	1713	300	82544
875	1	farm	148204	smallholders	120	2	0	324	15	0	0	0	0	94	97	88	102	128	1	127	1	11980	2213050	190730	1860912	5055584	23089779	349094	32759149	3	39360000	72119149	124	166	166	2949700	2780505	0	0	0	5730205	275	8800000000	8877849354	7	2896	1342	298	65129
876	1	farm	79526	dairy	85	2	0	174	15	0	0	0	0	52	55	40	60	83	1	82	1	13184	1135525	126930	1252773	3427516	15632500	183989	21759232	3	27360000	49119232	82	115	115	2323275	2293235	0	0	0	4616510	233	7456000000	7509735742	7	2262	1183	152	58216
877	1	farm	79526	dairy	244	2	0	448	15	0	0	0	0	101	104	102	109	136	1	135	1	26574	2553250	362932	3247137	10126728	40055148	534895	56880090	3	49920000	106800090	132	210	210	5728575	4867975	0	0	0	10596550	282	9024000000	9141396640	12	5661	2519	381	120712
878	1	farm	79526	dairy	94	2	0	209	15	0	0	0	0	47	50	35	56	78	1	77	1	11375	1219150	133270	1219660	3809211	14934430	207521	21523241	3	28080000	49603241	77	119	119	2940050	2903915	0	0	0	5843965	228	7296000000	7351447206	9	2918	1545	177	74523
879	1	farm	79544	dairy	137	2	0	358	15	0	0	0	0	70	74	58	84	102	1	101	1	19283	1969200	229854	2144421	5889090	26902094	406468	37541127	3	36240000	73781127	100	153	153	3799250	3419535	0	0	0	7218785	252	8064000000	8144999912	7	3662	1667	328	81971
880	1	farm	148204	smallholders	129	2	0	243	15	0	0	0	0	70	73	56	79	104	1	103	1	11202	1792550	185970	1845666	5367174	22821820	246648	32259828	3	34560000	66819828	100	146	146	3419650	2788870	0	0	0	6208520	251	8032000000	8105028348	8	3289	1450	202	70189
881	1	farm	79526	dairy	74	2	0	106	15	0	0	0	0	33	36	27	46	69	1	68	1	12950	1095125	95806	944266	2905595	11563927	108255	16712974	3	22080000	38792974	63	94	94	2096025	2096850	0	0	0	4192875	214	6848000000	6890985849	7	2067	1139	90	55549
882	1	farm	79526	dairy	88	2	0	154	15	0	0	0	0	52	55	43	60	83	1	82	1	30647	1339100	127544	1200472	3575517	14912518	145959	21301109	3	31680000	52981109	82	134	134	3657600	3377500	0	0	0	7035100	233	7456000000	7516016209	11	3684	1902	129	90386
883	1	farm	79544	dairy	192	2	0	510	15	0	0	0	0	127	130	120	136	160	1	159	1	15990	2709000	289328	2657722	7898854	32859347	511652	46925903	3	53520000	100445903	157	225	225	5070375	4091010	0	0	0	9161385	308	9856000000	9965607288	9	4974	1976	462	94804
884	1	farm	26235	beef intensive	88	2	0	117	15	0	0	0	0	35	38	39	44	70	1	69	1	22229	1112475	142218	1254447	3785846	15875385	120390	22290761	3	25440000	47730761	69	108	108	2689375	2650095	0	0	0	5339470	216	6912000000	6965070231	8	2581	1429	105	70620
885	1	farm	79544	dairy	172	2	0	341	15	0	0	0	0	69	72	65	77	100	1	99	1	39452	2422800	250310	2244035	7041977	27838158	331010	40128290	3	37680000	77808290	99	159	159	4134375	4026190	0	0	0	8160565	250	8000000000	8085968855	12	3981	2099	274	102034
886	1	farm	79544	dairy	127	2	0	311	15	0	0	0	0	98	101	82	106	132	2	131	1	69440	1765725	229756	2273193	5406121	28377968	356810	38409573	3	79200000	117609573	128	173	173	3574800	3451210	0	0	0	7026010	279	8928000000	9052635583	10	3420	1754	279	85146
887	1	farm	148204	smallholders	132	2	0	313	15	0	0	0	0	76	79	73	84	110	1	109	1	28537	1591825	199762	1949355	5460649	24110968	345762	33658321	3	37200000	70858321	106	157	157	3496200	3493000	0	0	0	6989200	257	8224000000	8301847521	7	3423	1812	267	86938
888	1	farm	79544	dairy	99	2	0	169	15	0	0	0	0	39	43	39	53	75	2	74	1	69177	1343350	144212	1318090	4035113	16185164	193249	23219178	3	50640000	73859178	69	111	111	3059925	2824465	0	0	0	5884390	221	7072000000	7151743568	10	3069	1526	148	73483
889	1	farm	26235	beef intensive	72	2	0	106	15	0	0	0	0	42	45	33	51	73	1	72	1	15868	1010625	102322	948830	2780960	11874798	111324	16828858	3	24720000	41548858	72	105	105	2262600	2227120	0	0	0	4489720	223	7136000000	7182038578	8	2199	1210	93	59140
890	1	farm	79526	dairy	63	2	0	107	15	0	0	0	0	40	43	29	49	71	1	70	1	12377	1022375	90016	812182	2492734	9979592	118156	14515056	3	24480000	38995056	70	104	104	2293525	2345350	0	0	0	4638875	221	7072000000	7115633930	6	2251	1269	97	62291
891	1	farm	84168	pigs small	85	2	0	132	15	0	0	0	0	40	43	30	50	74	1	73	1	16811	1278925	109126	1033326	3193816	12615172	134017	18364381	3	25680000	44044381	70	108	108	2655900	2618385	0	0	0	5274285	221	7072000000	7121318666	9	2613	1411	114	69285
892	1	farm	26235	beef intensive	67	2	0	96	15	0	0	0	0	35	38	32	45	67	1	66	1	11744	1059100	111486	948854	2858858	11958180	105736	17042214	3	22800000	39842214	65	97	97	2210375	2165135	0	0	0	4375510	216	6912000000	6956217724	6	2174	1190	76	58192
893	1	farm	84168	pigs small	74	2	0	138	15	0	0	0	0	44	47	31	52	75	1	74	1	15178	1205750	120954	1089099	2882225	13611804	133433	19043265	3	26640000	45683265	74	112	112	2785250	2569105	0	0	0	5354355	225	7200000000	7251037620	6	2678	1383	123	67466
894	1	farm	84168	pigs small	79	2	0	158	15	0	0	0	0	50	53	56	59	86	1	85	1	17487	1338650	120572	976345	3201607	12361028	143735	18141936	3	30960000	49101936	86	131	131	3198125	2799335	0	0	0	5997460	231	7392000000	7447099396	10	3098	1509	134	73614
895	1	farm	26235	beef intensive	143	2	0	345	15	0	0	0	0	96	99	102	105	127	1	126	1	11815	1902175	221518	2144349	5881299	26591129	388559	37129029	3	43440000	80569029	132	183	183	3773675	3129840	0	0	0	6903515	277	8864000000	8951472544	5	3710	1533	308	74500
896	1	farm	79526	dairy	80	2	0	219	15	0	0	0	0	43	47	41	57	75	1	74	1	12976	976900	103634	946105	3224977	11752831	191592	17196039	3	26160000	43356039	73	111	111	2568950	2650270	0	0	0	5219220	225	7200000000	7248575259	8	2456	1368	205	66068
897	1	farm	79526	dairy	82	2	0	210	15	0	0	0	0	73	75	74	81	108	1	107	1	11482	1255375	113738	1011681	3310665	12580471	223185	18495115	3	32880000	51375115	104	138	138	2346375	2423785	0	0	0	4770160	254	8128000000	8184145275	6	2265	1218	199	59616
898	1	farm	79544	dairy	119	2	0	276	15	0	0	0	0	50	53	55	63	87	1	86	1	64025	1964075	173028	1706866	4868623	21018057	292301	30022949	3	33360000	63382949	85	141	141	3828275	3935330	0	0	0	7763605	231	7392000000	7463146554	9	3683	2067	253	100270
899	1	farm	26235	beef intensive	82	2	0	193	15	0	0	0	0	41	44	37	50	74	1	73	1	13894	1316175	117296	1052606	3326243	12911051	209891	18933262	3	26400000	45333262	71	112	112	2797075	2715580	0	0	0	5512655	222	7104000000	7154845917	8	2701	1419	169	69409
900	1	farm	79544	dairy	50	2	0	100	15	0	0	0	0	34	37	29	42	68	1	67	1	10398	752975	69660	666070	1924081	8215994	98336	11727115	3	22320000	34047115	64	95	95	2115850	2055655	0	0	0	4171505	215	6880000000	6918218620	7	2074	1124	91	54365
901	1	farm	79526	dairy	186	2	0	389	15	0	0	0	0	88	92	82	102	123	1	122	1	33672	2239200	271876	2495545	7820957	30921080	405510	44154167	3	41280000	85434167	118	174	174	4098450	3470075	0	0	0	7568525	270	8640000000	8733002692	8	3942	1724	329	83640
902	1	farm	79544	dairy	82	2	0	158	15	0	0	0	0	40	43	30	48	73	1	72	1	23967	1154650	115764	1111252	3349614	13689220	168210	19588710	3	25920000	45508710	70	109	109	2752500	2775115	0	0	0	5527615	221	7072000000	7123036325	7	2637	1471	148	72076
903	1	farm	79544	dairy	95	2	0	177	15	0	0	0	0	76	79	63	84	107	1	106	1	14061	1836725	138120	1246563	3902691	15586751	181090	22891940	3	35760000	58651940	106	151	151	3238600	3017875	0	0	0	6256475	257	8224000000	8288908415	6	3148	1596	160	78599
904	1	farm	26235	beef intensive	99	2	0	203	15	0	0	0	0	72	76	52	86	106	2	105	1	40758	1566125	121656	1140750	3824792	14081030	197382	20931735	3	65760000	86691735	102	144	144	3163000	2675960	0	0	0	5838960	254	8128000000	8220530695	9	3070	1411	179	67942
905	1	farm	79544	dairy	78	2	0	127	15	0	0	0	0	43	46	35	53	79	1	78	1	14185	1034025	107660	1012174	3154870	12461559	129121	17899409	3	24480000	42379409	73	104	104	2134400	2074625	0	0	0	4209025	224	7168000000	7214588434	7	2093	1108	107	54127
906	1	farm	79544	dairy	113	2	0	289	15	0	0	0	0	63	67	64	77	99	1	98	1	10640	1687575	189390	1810654	4588191	22598222	305153	31179185	3	33360000	64539185	94	140	140	3448550	2956030	0	0	0	6404580	245	7840000000	7910943765	6	3371	1472	263	71678
907	1	farm	148204	smallholders	64	2	0	121	15	0	0	0	0	33	36	30	45	69	1	68	1	10739	923325	93610	892501	2555056	11096284	144613	15705389	3	22080000	37785389	63	93	93	2112650	2130240	0	0	0	4242890	214	6848000000	6890028279	4	2066	1127	112	55385
908	1	farm	79544	dairy	100	2	0	151	15	0	0	0	0	44	47	29	52	79	1	78	1	16951	1365975	171178	1663054	4151964	20649458	171175	28172803	3	26640000	54812803	74	113	113	2602375	2598225	0	0	0	5200600	225	7200000000	7260013403	7	2542	1396	126	68086
909	1	farm	148204	smallholders	75	2	0	144	15	0	0	0	0	49	52	48	58	85	1	84	1	15937	1267575	103880	985424	3030233	12250117	144728	17781956	3	26640000	44421956	79	113	113	2334650	2356620	0	0	0	4691270	230	7360000000	7409113226	7	2279	1250	130	61123
910	1	farm	79544	dairy	122	2	0	276	15	0	0	0	0	61	65	62	75	93	1	92	1	22928	1538450	220608	2005391	4899778	24823257	317527	33805011	3	33120000	66925011	92	140	140	3369450	3173835	0	0	0	6543285	243	7776000000	7849468296	11	3309	1620	253	78391
911	1	farm	26235	beef intensive	76	2	0	172	15	0	0	0	0	39	42	40	52	74	1	73	1	11360	1186225	120564	983522	3186030	12366440	184507	18027287	3	25200000	43227287	70	107	107	2514500	2562525	0	0	0	5077025	220	7040000000	7088304312	7	2468	1338	160	65417
912	1	farm	84168	pigs small	93	2	0	168	15	0	0	0	0	64	68	50	78	96	1	95	1	15208	1209450	155230	1493514	3684577	18702656	181399	25426826	3	30240000	55666826	94	128	128	2317600	2346505	0	0	0	4664105	246	7872000000	7932330931	7	2254	1235	144	60221
913	1	farm	79544	dairy	91	2	0	190	15	0	0	0	0	64	67	50	72	96	1	95	1	10859	1380425	128666	1226817	3583305	15048883	192166	21560262	3	31680000	53240262	94	133	133	2839750	2548805	0	0	0	5388555	245	7840000000	7898628817	4	2722	1329	159	65147
914	1	farm	148204	smallholders	63	2	0	121	15	0	0	0	0	57	60	48	66	89	1	88	1	10949	1096000	100376	931768	2632953	11574544	129259	16464901	3	28080000	44544901	87	118	118	2219000	2160165	0	0	0	4379165	238	7616000000	7664924066	7	2207	1157	114	56291
915	1	farm	148204	smallholders	134	2	0	250	15	0	0	0	0	92	95	78	100	123	1	122	1	11502	2153025	216752	2142758	5406125	26492970	291610	36703241	3	38880000	75583241	122	164	164	2970775	2830450	0	0	0	5801225	273	8736000000	8817384466	8	2899	1455	210	70736
916	1	farm	148204	smallholders	112	2	0	198	15	0	0	0	0	68	71	43	76	101	2	100	1	125884	1676375	189792	1779523	4580400	22131348	206120	30563557	3	64080000	94643557	98	142	142	3245050	3055395	0	0	0	6300445	249	7968000000	8068944002	9	3238	1636	162	79572
917	1	farm	26235	beef intensive	71	2	0	95	15	0	0	0	0	42	45	31	51	73	1	72	1	11080	911850	97868	843788	2671899	10364596	93767	14983769	3	24000000	38983769	72	102	102	2050650	2038295	0	0	0	4088945	223	7136000000	7179072714	7	2031	1111	84	54196
918	1	farm	84168	pigs small	129	2	0	224	15	0	0	0	0	51	55	58	65	86	1	85	1	22975	1499950	226172	1833844	5367173	23198240	257899	32383278	3	33600000	65983278	88	141	141	3986150	3451595	0	0	0	7437745	233	7456000000	7529421023	11	4064	1857	187	89586
919	1	farm	84168	pigs small	99	2	0	148	15	0	0	0	0	41	44	35	53	77	1	76	1	12576	1301175	156262	1379952	4105225	17151024	161400	24255038	3	26400000	50655038	71	111	111	2934350	2608305	0	0	0	5542655	222	7104000000	7160197693	6	2999	1458	122	68675
920	1	farm	79544	dairy	109	2	0	291	15	0	0	0	0	72	75	64	81	104	1	103	1	11676	1824150	156938	1459976	4611564	18199460	307116	26559204	3	34320000	60879204	102	145	145	3105600	2653350	0	0	0	5758950	253	8096000000	8162638154	5	2964	1304	263	63456
921	1	farm	79544	dairy	74	2	0	129	15	0	0	0	0	43	46	35	51	74	1	73	1	13184	1030250	102328	928377	2983495	11511596	128114	16684160	3	24480000	41164160	73	104	104	2141325	2088940	0	0	0	4230265	224	7168000000	7213394425	7	2082	1119	111	54384
922	1	farm	79544	dairy	93	2	0	146	15	0	0	0	0	48	51	38	56	81	1	80	1	25077	1155200	162670	1366884	4050698	17228604	149060	24113116	3	28800000	52913116	78	122	122	2972300	2962435	0	0	0	5934735	229	7328000000	7386847851	9	2822	1609	136	78191
923	1	farm	79544	dairy	77	2	0	146	15	0	0	0	0	49	52	43	57	80	1	79	1	10568	1031525	110070	994869	3061390	12195408	149665	17542928	3	25680000	43222928	79	109	109	2018725	2031085	0	0	0	4049810	230	7360000000	7407272738	5	1963	1052	131	51711
924	1	farm	84168	pigs small	854	3	0	754	15	0	0	0	0	323	325	275	327	353	1	352	1	27526	6672500	1403644	13350483	36214783	165935440	825298	224402148	3	87360000	311762148	353	365	365	853600	755160	0	0	0	1608760	0	11648000000	11961370908	12	919	172	291	7223
925	1	farm	148204	smallholders	161	3	0	480	15	0	0	0	0	102	105	98	110	133	2	132	1	99041	2974775	285924	2843309	6862822	35845780	519789	49332400	3	77760000	127092400	132	194	194	4720175	3818745	0	0	0	8538920	283	9056000000	9191631320	6	4460	1816	430	88414
926	1	farm	79526	dairy	115	3	0	186	15	0	0	0	0	48	51	40	57	80	1	79	1	19106	1635025	179450	1477323	4705033	18353170	201054	26551055	3	31200000	57751055	78	131	131	3859650	3493035	0	0	0	7352685	229	7328000000	7393103740	11	3858	1925	166	91798
927	1	farm	79526	dairy	61	3	0	96	15	0	0	0	0	35	38	23	44	68	1	67	1	11306	1029725	80190	709634	2336936	8572122	104223	12832831	3	22800000	35632831	65	97	97	2209650	2138675	0	0	0	4348325	216	6912000000	6951981156	7	2196	1167	85	56929
928	1	farm	26235	beef intensive	103	3	0	215	15	0	0	0	0	67	70	62	76	98	1	97	1	11103	1336750	185750	1679330	4237652	21087299	222603	28749385	3	33120000	61869385	97	140	140	2962950	2952985	0	0	0	5915935	248	7936000000	8003785320	6	2865	1543	196	74974
929	1	farm	79526	dairy	105	3	0	211	15	0	0	0	0	48	51	36	57	84	1	83	1	23719	1314125	149094	1399774	4323340	17310420	250444	24747197	3	28320000	53067197	78	120	120	2772675	2926000	0	0	0	5698675	229	7328000000	7386765872	7	2622	1522	188	74494
930	1	farm	79544	dairy	163	3	0	358	15	0	0	0	0	58	61	57	67	91	1	90	1	28908	2205025	267308	2539017	7096506	31611131	380654	44099641	3	35520000	79619641	88	150	150	4579625	3779825	0	0	0	8359450	239	7648000000	7735979091	10	4529	1940	301	93651
931	1	farm	79526	dairy	89	3	0	164	15	0	0	0	0	59	63	43	73	91	1	90	1	13070	1220350	159838	1507264	3715735	18815528	191315	25610030	3	30000000	55610030	89	126	126	2692700	2519090	0	0	0	5211790	241	7712000000	7772821820	6	2606	1332	138	65364
932	1	farm	79526	dairy	81	3	0	154	15	0	0	0	0	46	48	47	50	76	1	75	1	12667	1175175	113618	997762	3217190	12429645	174020	18107410	3	26880000	44987410	77	114	114	2593225	2501450	0	0	0	5094675	226	7232000000	7282082085	8	2575	1336	139	64768
933	1	farm	148204	smallholders	192	3	0	384	15	0	0	0	0	64	67	59	73	95	1	94	1	15944	2236375	327424	2999061	7820959	37702033	429834	51515686	3	38400000	89915686	94	162	162	4820325	4636310	0	0	0	9456635	245	7840000000	7939372321	6	4665	2399	329	116491
934	1	farm	79544	dairy	58	3	0	108	15	0	0	0	0	68	71	52	76	99	1	98	1	10404	1030850	84024	803682	2453788	9919550	111605	14403500	3	30960000	45363500	98	131	131	2271850	2149000	0	0	0	4420850	249	7968000000	8017784350	7	2272	1158	100	56581
935	1	farm	84168	pigs small	123	3	0	227	15	0	0	0	0	61	64	45	71	94	1	93	1	30755	1729225	187350	1745510	5234745	21792681	240034	30929545	3	34800000	65729545	91	147	147	3833925	3907575	0	0	0	7741500	242	7744000000	7817471045	11	3669	2091	196	102271
936	1	farm	26235	beef intensive	96	3	0	211	15	0	0	0	0	60	63	55	69	91	1	90	1	10727	1525400	147644	1424673	3887110	17806779	223187	25014793	3	32160000	57174793	90	136	136	3151025	3187905	0	0	0	6338930	241	7712000000	7775513723	8	3065	1721	183	82292
937	1	farm	148204	smallholders	72	3	0	108	15	0	0	0	0	37	40	29	46	72	1	71	1	13709	937675	94922	851558	2851066	10467838	111024	15314083	3	23040000	38354083	67	98	98	2088300	2147600	0	0	0	4235900	218	6976000000	7018589983	7	2040	1170	90	57066
938	1	farm	148204	smallholders	61	3	0	101	15	0	0	0	0	39	42	46	47	72	1	71	1	10508	838275	81350	739784	2297990	9164175	103433	13225008	3	24480000	37705008	76	104	104	1912575	1918980	0	0	0	3831555	220	7040000000	7081536563	6	1863	1031	90	50494
939	1	farm	26235	beef intensive	88	3	0	157	15	0	0	0	0	48	51	38	56	79	1	78	1	32115	1465325	198252	1467632	3817004	18993421	170056	26111691	3	29040000	55151691	78	122	122	3182800	2906785	0	0	0	6089585	229	7328000000	7389241276	10	3169	1574	136	76559
940	1	farm	148204	smallholders	144	3	0	362	15	0	0	0	0	67	71	61	81	99	1	98	1	15378	1974325	254164	2217283	5881295	27906360	366732	38600159	3	38640000	77240159	97	163	163	4590600	4435620	0	0	0	9026220	249	7968000000	8054266379	8	4497	2348	320	111385
941	1	farm	148204	smallholders	96	3	0	260	15	0	0	0	0	61	64	67	70	92	1	91	1	11250	1461725	142962	1401968	3980592	17696738	284285	24968270	3	33840000	58808270	97	142	142	3450700	2811480	0	0	0	6262180	242	7744000000	7809070450	6	3316	1418	235	69075
942	1	farm	79544	dairy	67	3	0	128	15	0	0	0	0	42	45	31	51	74	1	73	1	10693	933650	105560	959821	2796537	11871756	128963	16796287	3	24000000	40796287	72	102	102	1981100	2039345	0	0	0	4020445	223	7136000000	7180816732	6	1925	1077	116	52689
943	1	farm	148204	smallholders	94	3	0	165	15	0	0	0	0	57	61	42	71	90	1	89	1	12133	1329075	140542	1196406	3809210	14723436	171505	21370174	3	29520000	50890174	87	125	125	2611675	2500960	0	0	0	5112635	239	7648000000	7704002809	7	2614	1344	146	64484
944	1	farm	26235	beef intensive	70	3	0	128	15	0	0	0	0	49	52	35	57	84	2	83	1	27379	1021675	109066	1070100	2882229	13198731	138746	18420547	3	51120000	69540547	79	113	113	2362500	2327710	0	0	0	4690210	230	7360000000	7434230757	8	2277	1244	117	60899
945	1	farm	148204	smallholders	188	3	0	483	15	0	0	0	0	88	91	84	97	123	1	122	1	21916	2566175	307460	3137229	7906654	39309326	518211	53745056	3	44880000	98625056	118	189	189	5002550	4872735	0	0	0	9875285	269	8608000000	8716500340	9	4853	2437	435	118461
946	1	farm	84168	pigs small	104	3	0	172	15	0	0	0	0	42	45	43	50	76	1	75	1	22240	1309325	182440	1399102	4136379	17439530	162974	24629750	3	27600000	52229750	73	117	117	3021625	3008565	0	0	0	6030190	223	7136000000	7194259940	9	2872	1609	158	78592
947	1	farm	84168	pigs small	75	3	0	143	15	0	0	0	0	55	58	44	63	86	1	85	1	10332	1084725	98124	964102	2975705	11927904	144468	17195028	3	29280000	46475028	85	124	124	2759775	2489340	0	0	0	5249115	236	7552000000	7603724143	8	2796	1337	134	64745
948	1	farm	148204	smallholders	82	3	0	148	15	0	0	0	0	35	38	31	44	71	1	70	1	19021	1132600	119240	1072424	3427514	13312000	144437	19208215	3	23280000	42488215	65	99	99	2331900	2288545	0	0	0	4620445	216	6912000000	6959108660	8	2268	1197	140	58725
949	1	farm	84168	pigs small	102	3	0	269	15	0	0	0	0	83	86	80	92	116	1	115	1	13341	1822825	152372	1438362	4206491	17720847	261631	25602528	3	38160000	63762528	113	161	161	3291675	3256785	0	0	0	6548460	264	8448000000	8518310988	7	3156	1711	232	82051
950	1	farm	84168	pigs small	100	3	0	192	15	0	0	0	0	76	80	76	90	108	1	107	1	12648	1536700	147662	1465787	4003961	18410070	194287	25758467	3	35520000	61278467	106	150	150	3061875	3022600	0	0	0	6084475	258	8256000000	8323362942	7	2976	1643	157	78853
951	1	farm	79526	dairy	158	3	0	357	15	0	0	0	0	69	73	70	83	106	1	105	1	11885	2022975	245808	2387131	6457744	29547118	376471	41037246	3	35280000	76317246	100	149	149	3387150	3302390	0	0	0	6689540	251	8032000000	8115006786	7	3291	1671	281	80721
952	1	farm	26235	beef intensive	95	3	0	260	15	0	0	0	0	62	65	48	70	93	2	92	1	33906	1691600	156634	1287052	3988378	16121939	261888	23507491	3	61440000	84947491	92	137	137	3204025	3295355	0	0	0	6499380	243	7776000000	7867446871	7	3046	1728	233	83093
953	1	farm	79526	dairy	127	3	0	269	15	0	0	0	0	64	67	55	73	96	1	95	1	20348	1940875	218300	2110412	5491810	26460358	316139	36537894	3	36000000	72537894	94	152	152	3995850	4050725	0	0	0	8046575	245	7840000000	7920584469	5	3873	2168	243	103920
954	1	farm	26235	beef intensive	85	3	0	168	15	0	0	0	0	52	56	38	66	84	1	83	1	11082	1148625	144818	1216280	3567730	15290966	197862	21566282	3	26880000	48446282	82	113	113	2188450	2158240	0	0	0	4346690	234	7488000000	7540792972	5	2125	1112	147	54460
955	1	farm	84168	pigs small	102	3	0	224	15	0	0	0	0	50	54	51	64	82	1	81	1	22652	1345600	151270	1311224	4237652	16534018	224983	23804746	3	30000000	53804746	81	127	127	3108450	3197355	0	0	0	6305805	232	7424000000	7484110551	9	2988	1692	203	81719
956	1	farm	84168	pigs small	170	3	0	434	15	0	0	0	0	70	74	55	84	104	1	103	1	14210	2415250	276364	2588101	6964080	32152504	454576	44850875	3	37200000	82050875	100	157	157	4003050	3743810	0	0	0	7746860	252	8064000000	8153797735	9	3999	1867	375	89132
957	1	farm	79526	dairy	106	3	0	242	15	0	0	0	0	44	48	41	58	79	1	78	1	19156	1485750	172400	1611223	4533664	20008318	219813	28031168	3	30960000	58991168	74	131	131	4017600	3787595	0	0	0	7805195	226	7232000000	7298796363	9	3930	2060	202	98732
958	1	farm	26235	beef intensive	64	3	0	105	15	0	0	0	0	39	42	29	48	73	1	72	1	18730	908275	87152	769532	2469366	9488955	103789	13827068	3	24000000	37827068	69	102	102	2235500	2232615	0	0	0	4468115	220	7040000000	7082295183	8	2165	1215	90	59501
959	1	farm	79544	dairy	245	3	0	517	15	0	0	0	0	124	127	133	132	157	1	156	1	14612	4054925	436298	4134022	10321478	50874356	598742	70419821	3	53280000	123699821	163	224	224	4399900	4008305	0	0	0	8408205	305	9760000000	9892108026	8	4411	1926	444	92744
960	1	farm	84168	pigs small	121	3	0	252	15	0	0	0	0	50	54	47	64	86	1	85	1	23853	1500400	172668	1533654	4876410	18710504	265993	27059629	3	30240000	57299629	80	128	128	3212775	3271380	0	0	0	6484155	232	7424000000	7487783784	7	3072	1707	222	82843
961	1	farm	26235	beef intensive	56	3	0	93	15	0	0	0	0	36	39	26	45	70	1	69	1	11733	813700	75880	714071	2227885	8939892	109025	12880453	3	22560000	35440453	66	96	96	1980750	1994160	0	0	0	3974910	217	6944000000	6983415363	7	1923	1076	87	52698
962	1	farm	79526	dairy	92	3	0	200	15	0	0	0	0	65	69	60	79	106	1	105	1	10769	1329675	140086	1313525	3754683	16275583	215097	23028649	3	31440000	54468649	95	132	132	2675500	2508520	0	0	0	5184020	247	7904000000	7963652669	7	2602	1296	175	63278
963	1	farm	148204	smallholders	132	3	0	287	15	0	0	0	0	91	94	76	100	122	1	121	1	11345	1810425	165592	1579435	5546337	19484106	291268	28877162	3	39600000	68477162	121	167	167	3328525	2980145	0	0	0	6308670	272	8704000000	8778785832	8	3295	1536	239	73715
964	1	farm	79544	dairy	312	3	0	638	15	0	0	0	0	205	207	201	211	237	2	236	1	49915	4154650	525802	4996703	13289393	61882063	655291	85503902	3	145200000	230703902	235	324	324	6136825	6177045	0	0	0	12313870	385	12320000000	12563017772	8	5863	3144	531	151150
965	1	farm	79544	dairy	83	3	0	160	15	0	0	0	0	49	52	36	57	80	1	79	1	11038	1056375	99012	925614	3162659	11375680	172009	16791348	3	27360000	44151348	79	116	116	2574825	2474745	0	0	0	5049570	230	7360000000	7409200918	6	2523	1309	144	63740
966	1	farm	84168	pigs small	122	3	0	250	15	0	0	0	0	50	53	56	63	85	1	84	1	15332	1792225	186028	1873850	4860833	23081978	228739	32023652	3	34080000	66103652	86	143	143	4023400	3871280	0	0	0	7894680	231	7392000000	7465998332	11	3895	2099	218	100262
967	1	farm	84168	pigs small	120	3	0	278	15	0	0	0	0	65	69	58	79	97	1	96	1	13784	1786825	187638	1854299	5047794	23043284	299865	32219706	3	32880000	65099706	95	138	138	3167650	2707985	0	0	0	5875635	247	7904000000	7974975341	6	3037	1343	253	65297
968	1	farm	79526	dairy	82	3	0	135	15	0	0	0	0	40	43	35	48	71	1	70	1	11644	1129325	113308	1039846	3279504	12700545	131858	18394386	3	24960000	43354386	70	106	106	2393100	2478140	0	0	0	4871240	221	7072000000	7120225626	6	2313	1325	118	65184
969	1	farm	79526	dairy	151	3	0	307	15	0	0	0	0	84	87	73	92	115	1	114	1	14869	2180425	242636	2283644	6286363	28047537	340973	39381578	3	37680000	77061578	114	159	159	3249200	2834265	0	0	0	6083465	265	8480000000	8563145043	7	3206	1406	259	68453
970	1	farm	79526	dairy	71	3	0	144	15	0	0	0	0	43	46	28	52	75	2	74	1	90018	1043300	114308	968461	2928965	12037456	152393	17244883	3	48960000	66204883	73	111	111	2813500	2624405	0	0	0	5437905	224	7168000000	7239642788	7	2674	1419	123	69106
971	1	farm	26235	beef intensive	404	3	0	583	15	0	0	0	0	142	145	150	151	178	1	177	1	22324	3940100	675382	6045458	16670167	76091690	668197	104090994	3	61440000	165530994	180	258	258	5749400	4927160	0	0	0	10676560	323	10336000000	10512207554	8	5636	2474	463	118328
972	1	farm	26235	beef intensive	72	3	0	155	15	0	0	0	0	41	44	30	50	76	1	75	1	11446	1038900	112364	1002251	2936753	12323230	173983	17587482	3	24720000	42307482	71	105	105	2346300	2313430	0	0	0	4659730	222	7104000000	7150967212	6	2283	1215	140	59333
973	1	farm	26235	beef intensive	100	3	0	166	15	0	0	0	0	53	57	29	67	87	1	86	1	17040	1640675	151352	1359428	4128594	16742426	178399	24200873	3	30960000	55160873	83	131	131	3330150	3268405	0	0	0	6598555	235	7520000000	7581759428	9	3285	1784	147	86384
974	1	farm	84168	pigs small	72	3	0	191	15	0	0	0	0	38	41	39	46	72	1	71	1	10636	1166975	93512	871990	2866647	10805595	194219	15998938	3	26640000	42638938	69	113	113	2937700	3007515	0	0	0	5945215	219	7008000000	7056584153	6	2821	1617	177	77406
975	1	farm	84168	pigs small	103	3	0	172	15	0	0	0	0	55	57	38	59	85	1	84	1	11963	1300275	154940	1533942	4136386	19065036	183994	26374574	3	28320000	54694574	85	120	120	2392875	2381750	0	0	0	4774625	235	7520000000	7579469199	7	2298	1250	141	61299
976	1	farm	79526	dairy	159	3	0	429	15	0	0	0	0	71	74	68	81	107	1	106	1	24265	2436825	252600	2427887	6457741	29833830	456873	41865756	3	38640000	80505756	101	162	162	4759500	3593940	0	0	0	8353440	252	8064000000	8152859196	8	4752	1752	388	83918
977	1	farm	84168	pigs small	113	3	0	206	15	0	0	0	0	61	64	56	70	94	1	93	1	14151	1599350	179056	1696918	4884209	21139948	217337	29716819	3	31440000	61156819	91	132	132	2945200	2853095	0	0	0	5798295	242	7744000000	7810955114	8	2911	1520	167	73525
978	1	farm	26235	beef intensive	171	3	0	404	15	0	0	0	0	77	80	75	85	110	1	109	1	12794	2425250	297184	2755123	7306835	34277026	444028	47505446	3	38160000	85665446	107	161	161	3913450	3409700	0	0	0	7323150	258	8256000000	8348988596	6	3892	1663	355	80162
979	1	farm	79526	dairy	113	3	0	253	15	0	0	0	0	74	77	63	82	105	1	104	1	11085	1508300	161246	1587186	4977690	20005798	267695	28507916	3	34800000	63307916	104	147	147	2969550	2849350	0	0	0	5818900	255	8160000000	8229126816	8	2931	1466	225	70632
980	1	farm	79544	dairy	82	3	0	157	15	0	0	0	0	34	37	34	43	67	1	66	1	12905	1011000	121648	1138545	3341823	13992532	153008	19758557	3	24960000	44718557	64	106	106	2845650	2799195	0	0	0	5644845	215	6880000000	6930363402	7	2778	1501	146	72972
981	1	farm	148204	smallholders	100	3	0	202	15	0	0	0	0	50	53	52	59	86	1	85	1	23481	1249400	151002	1375582	4074065	17045940	218162	24114152	3	30000000	54114152	82	127	127	3072825	3147865	0	0	0	6220690	231	7392000000	7452334842	5	3000	1640	183	81047
982	1	farm	148204	smallholders	108	3	0	253	15	0	0	0	0	51	54	49	60	86	2	85	1	43060	1517925	168270	1443265	4619349	17740156	256419	25745384	3	57600000	83345384	81	127	127	3198800	3204425	0	0	0	6403225	232	7424000000	7513748609	10	3095	1665	225	80801
983	1	farm	148204	smallholders	129	3	0	368	15	0	0	0	0	82	86	83	96	116	1	115	1	13942	2197025	185046	1809364	5429491	22331348	400047	32352322	3	38880000	71232322	113	164	164	3560025	3389855	0	0	0	6949880	264	8448000000	8526182202	7	3462	1667	338	80590
984	1	farm	79544	dairy	109	3	0	184	15	0	0	0	0	70	73	57	78	101	1	100	1	18036	1690600	145810	1333161	4549238	16355142	195097	24269048	3	34320000	58589048	100	145	145	3223850	2871645	0	0	0	6095495	251	8032000000	8096684543	9	3212	1535	165	74078
985	1	farm	84168	pigs small	84	3	0	131	15	0	0	0	0	33	36	34	44	69	1	68	1	10556	927025	111736	1061534	3310665	13134245	131200	18676405	3	22320000	40996405	64	95	95	2087550	2081100	0	0	0	4168650	214	6848000000	6893165055	5	2010	1106	108	54265
986	1	farm	79544	dairy	102	3	0	147	15	0	0	0	0	39	41	36	50	72	1	71	1	13187	1308225	141766	1321909	3957216	16184206	138481	23051804	3	28080000	51131804	69	119	119	3424900	3427795	0	0	0	6852695	219	7008000000	7065984499	8	3316	1883	134	91684
987	1	farm	79544	dairy	99	3	0	207	15	0	0	0	0	65	68	48	76	101	1	100	1	18526	1400550	133542	1240204	4089645	15389528	200341	22453811	3	33120000	55573811	95	140	140	3189500	2825970	0	0	0	6015470	246	7872000000	7933589281	10	3140	1495	182	72094
988	1	farm	79526	dairy	67	3	0	106	15	0	0	0	0	38	40	29	42	68	1	67	1	19962	1057800	95100	795548	2757587	9818002	101972	14626009	3	25200000	39826009	68	107	107	2683575	2613520	0	0	0	5297095	218	6976000000	7021123104	9	2595	1450	89	70465
989	1	farm	148204	smallholders	151	3	0	275	15	0	0	0	0	62	65	46	71	93	1	92	1	31857	1725725	196570	1915369	6107200	23523045	242189	33710098	3	35040000	68750098	92	148	148	3932150	3617740	0	0	0	7549890	243	7776000000	7852299988	10	3863	1962	219	93202
990	1	farm	79544	dairy	65	3	0	141	15	0	0	0	0	37	41	31	51	70	1	69	1	10826	994375	95222	796964	2601791	9824973	148164	14461489	3	25680000	40141489	67	108	108	2761150	2909970	0	0	0	5671120	219	7008000000	7053812609	7	2626	1599	129	76924
991	1	farm	84168	pigs small	120	3	0	261	15	0	0	0	0	62	65	45	71	93	1	92	1	13416	1608125	167842	1599874	4954313	19772103	259012	28361269	3	33120000	61481269	92	140	140	3444425	3119270	0	0	0	6563695	243	7776000000	7844044964	6	3251	1617	221	78607
992	1	farm	26235	beef intensive	164	3	0	401	15	0	0	0	0	102	105	103	113	136	1	135	1	12382	2790375	256032	2481759	6699226	30745263	394950	43367605	3	44400000	87767605	133	187	187	3848550	3595550	0	0	0	7444100	283	9056000000	9151211705	8	3813	1788	360	85721
993	1	farm	79526	dairy	106	3	0	200	15	0	0	0	0	85	88	69	94	120	1	119	1	12932	1455800	156684	1440403	4370078	17841568	210794	25475326	3	36240000	61715326	115	153	153	2667225	2523115	0	0	0	5190340	266	8512000000	8578905666	8	2634	1336	170	63963
994	1	farm	148204	smallholders	81	3	0	191	15	0	0	0	0	63	66	64	72	96	1	95	1	20630	1150400	109158	1027958	3139289	12686344	200100	18313248	3	32160000	50473248	94	136	136	2868375	2927750	0	0	0	5796125	244	7808000000	7864269373	7	2757	1549	180	74927
995	1	farm	84168	pigs small	67	3	0	185	15	0	0	0	0	53	57	54	67	85	1	84	1	11398	1107725	90352	842895	2734220	10444502	168174	15387868	3	29760000	45147868	84	126	126	2912975	2758665	0	0	0	5671640	235	7520000000	7570819508	7	2828	1455	173	70661
996	1	farm	79544	dairy	62	3	0	137	15	0	0	0	0	38	41	38	46	73	1	72	1	12023	791650	79554	717741	2375889	8870522	152119	12987475	3	23520000	36507475	68	100	100	2276250	2145780	0	0	0	4422030	219	7008000000	7048929505	6	2250	1123	129	55066
997	1	farm	26235	beef intensive	94	3	0	177	15	0	0	0	0	47	51	32	61	79	1	78	1	25592	1258800	144696	1213198	4019540	15357237	171666	22165137	3	28320000	50485137	77	120	120	2870975	2978535	0	0	0	5849510	229	7328000000	7384334647	8	2759	1604	155	77862
998	1	farm	148204	smallholders	71	3	0	104	15	0	0	0	0	35	38	30	44	69	1	68	1	10693	905625	104984	938464	2765381	11800106	96624	16611183	3	22320000	38931183	65	94	94	2026750	2013900	0	0	0	4040650	216	6912000000	6954971833	6	1969	1087	93	53103
999	1	farm	26235	beef intensive	81	3	0	167	15	0	0	0	0	43	46	32	51	74	1	73	1	18149	920900	107998	935863	3256133	11477637	180921	16879452	3	25440000	42319452	73	107	107	2415925	2339610	0	0	0	4755535	224	7168000000	7215074987	8	2365	1210	148	59609
1000	1	farm	79526	dairy	161	3	0	444	15	0	0	0	0	70	73	71	80	106	1	105	1	17069	2330825	268260	2578797	7003035	32608606	423175	45212698	3	41040000	86252698	101	173	173	5085425	4744670	0	0	0	9830095	251	8032000000	8128082793	11	5015	2440	411	116602
[truncated: 9 more columns]
