# Supplementary material for: Management strategies for vaccinated animals after an outbreak of foot-and-mouth disease and the impact on return to trade
Source: PLoS One. 2019 Oct 11;14(10):e0223518. doi: 10.1371/journal.pone.0223518 (PMC6788736; doi:10.1371/journal.pone.0223518)
Supplement: S1 Table — (ZIP) [file pone.0223518.s001.zip › vic_vacc2live_farm_summary.csv]

Run	Num sim days	Current latent	Current infectious	Current recovered	Inf farms	IPs	DCPs	TPs	SPs	RCPs	RPs	VPs	xVPs	ARPs	xARPs	PORs	xPORs	Beef extensive IPs	Beef intensive IPs	Feedlot IPs	Mixed beef/sheep IPs	Dairy IPs	Pigs small IPs	Pigs large IPs	Sheep IPs	Small holders IPs	Last IP dec	Last inf day	VPs	Pending vacc	First day pending vacc	Beef extensive VPs	Beef intensive VPs	Feedlot VPs	Mixed beef/sheep VPs	Dairy VPs	Pigs small VPs	Pigs large VPs	Sheep VPs	Small holders VPs	cattle vacc	sheep vacc	pigs vacc	other vacc	Total vacc animals	Beef extensive IFs	Beef intensive IFs	Feedlot IFs	Mixed beef/sheep IFs
1	112	0	0	76	76	76	4	63	130	0	76	104	78	6614	6473	52541	46987	0	38	0	7	26	1	0	0	4	47	49	104	0	0	0	65	0	8	31	0	0	0	0	18173	3272	0	0	21445	0	38	0	7
2	151	0	0	92	92	91	8	89	156	0	91	216	174	5937	5703	52759	47646	0	46	1	12	27	1	0	0	4	81	84	216	0	0	0	132	0	15	69	0	0	0	0	44030	4566	0	0	48596	0	46	1	12
3	107	0	0	85	85	85	8	62	134	0	85	137	112	7657	7472	52450	45945	0	43	1	5	28	1	0	2	5	46	48	137	0	0	0	72	2	11	52	0	0	0	0	25934	4591	0	0	30525	0	43	1	5
4	114	0	0	77	77	76	5	87	145	0	76	190	161	6590	6359	52658	47018	0	34	1	10	26	1	0	0	4	50	52	190	0	0	0	110	1	20	59	0	0	0	0	34706	8217	0	0	42923	0	34	1	10
5	127	0	0	79	79	79	6	64	140	0	79	154	128	8874	8674	52469	44733	0	39	1	5	27	1	0	1	5	60	62	154	0	0	0	98	1	11	44	0	0	0	0	25552	3349	0	0	28901	0	39	1	5
6	132	0	0	95	95	95	5	88	179	0	95	134	111	10130	9937	52521	43471	0	42	1	14	27	1	0	2	8	55	57	134	0	0	0	77	0	8	49	0	0	0	0	26017	2663	0	0	28680	0	42	1	14
7	142	0	0	98	98	98	9	87	169	0	98	215	172	7871	7608	52657	45736	0	50	2	10	28	1	0	1	6	74	77	215	0	0	0	120	1	21	73	0	0	0	0	40095	9362	0	0	49457	0	50	2	10
8	138	0	0	121	121	121	9	102	223	0	121	257	216	6712	6409	52735	46868	0	59	2	15	38	1	0	0	6	58	60	257	0	0	0	145	1	24	87	0	0	0	0	48588	9186	0	0	57774	0	59	2	15
9	149	0	0	156	156	156	9	170	311	0	156	316	225	8897	8525	52655	44708	0	82	2	13	54	1	0	0	4	70	72	316	0	0	0	197	0	26	93	0	0	0	0	49813	7947	0	0	57760	0	82	2	13
10	132	0	0	112	112	112	9	106	208	0	112	176	136	9777	9537	52601	43829	0	48	0	15	38	1	0	0	10	62	64	176	0	0	0	95	1	17	63	0	0	0	0	35078	5575	0	0	40653	0	48	0	15
11	148	0	0	129	129	129	11	136	246	0	129	378	318	6112	5720	52946	47447	0	58	3	17	45	1	0	1	4	58	61	378	0	0	0	212	2	35	129	0	0	0	0	70880	10798	0	0	81678	0	58	3	17
12	136	0	0	97	97	96	6	66	213	0	96	145	108	6620	6438	52446	46972	0	49	0	10	32	1	0	0	4	67	69	145	0	0	0	75	1	10	59	0	0	0	0	30579	2401	0	0	32980	0	49	0	10
13	140	0	0	139	139	138	10	116	300	0	138	346	285	10833	10424	52857	42767	0	69	1	13	46	1	0	1	7	54	56	346	0	0	0	181	2	34	129	0	0	0	0	66159	14654	0	0	80813	0	69	1	13
14	132	0	0	100	100	100	7	92	183	0	100	214	176	7299	7032	52744	46306	0	48	2	8	35	1	0	0	6	61	63	214	0	0	0	124	2	18	70	0	0	0	0	40676	7008	0	0	47684	0	48	2	8
15	177	0	0	133	133	133	15	112	230	0	133	249	205	8631	8320	52629	44956	0	62	3	18	43	1	0	1	5	97	99	249	0	0	0	144	2	23	80	0	0	0	0	44215	5169	0	0	49384	0	62	3	18
16	98	0	0	64	64	64	5	57	105	0	64	65	56	7515	7404	52403	46090	0	27	0	10	20	1	0	3	3	33	35	65	0	0	0	38	0	3	24	0	0	0	0	12129	1923	0	0	14052	0	27	0	10
17	108	0	0	68	68	68	6	67	109	0	68	97	78	6587	6460	52437	47008	0	36	1	6	21	1	0	0	3	46	44	97	0	0	0	56	0	5	36	0	0	0	0	16652	1022	0	0	17674	0	36	1	6
18	148	0	0	172	172	171	15	139	351	0	171	347	275	12928	12518	52600	40650	0	84	3	25	48	1	0	1	9	56	58	347	0	0	0	202	0	30	115	0	0	0	0	62935	8902	0	0	71837	0	84	3	25
19	128	0	0	72	72	72	8	43	120	0	72	164	147	5938	5731	52610	47664	0	34	1	12	19	1	0	1	4	60	62	164	0	0	0	89	0	16	59	0	0	0	0	28232	7235	0	0	35467	0	34	1	12
20	118	0	0	113	113	113	5	82	191	0	113	197	157	7264	7007	113161	107561	0	60	2	11	34	1	0	0	5	50	52	197	0	0	0	116	1	14	66	0	0	0	0	35339	5419	0	0	40758	0	60	2	11
21	126	0	0	85	85	85	4	66	155	0	85	146	112	6614	6443	52548	46974	0	41	2	10	26	1	0	1	4	57	59	146	0	0	0	79	2	16	49	0	0	0	0	27892	4968	0	0	32860	0	41	2	10
22	190	0	0	216	216	216	15	172	422	0	216	493	397	6917	6419	52979	46582	0	107	4	31	64	1	0	0	9	87	89	493	65	69	0	262	1	44	186	0	0	0	0	97107	16254	0	0	113361	0	107	4	31
23	118	0	0	101	101	101	7	85	203	0	101	198	166	6698	6487	52483	46860	0	42	1	10	40	1	0	0	7	50	52	198	0	0	0	104	1	16	77	0	0	0	0	36441	4100	0	0	40541	0	42	1	10
24	111	0	0	82	82	82	4	58	155	0	82	142	117	9382	9190	52545	44225	0	41	1	13	22	1	0	1	3	38	40	142	0	0	0	82	2	12	46	0	0	0	0	27116	5424	0	0	32540	0	41	1	13
25	111	0	0	81	81	81	5	64	122	0	81	167	143	5869	5654	52575	47736	0	37	2	11	21	1	0	0	9	48	50	167	0	0	0	98	1	16	52	0	0	0	0	31109	6880	0	0	37989	0	37	2	11
26	106	0	0	64	64	64	5	57	85	0	64	109	92	6653	6509	52417	46949	0	32	0	7	20	1	0	0	4	46	49	109	0	0	0	66	0	9	34	0	0	0	0	18054	3549	0	0	21603	0	32	0	7
27	110	0	0	90	90	90	5	64	169	0	90	167	142	6975	6765	52447	46617	0	43	3	11	20	1	0	3	9	40	42	167	0	0	0	92	0	18	57	0	0	0	0	30882	8204	0	0	39086	0	43	3	11
28	177	0	0	180	180	180	9	164	338	0	180	443	360	6164	5707	52694	47367	0	82	2	16	71	1	0	1	7	96	97	443	0	0	0	243	1	41	158	0	0	0	0	79712	8779	0	0	88491	0	82	2	16
29	125	0	0	110	110	110	8	97	242	0	110	190	144	7335	7093	52626	46267	0	54	1	14	30	1	0	3	7	53	55	190	0	0	0	109	0	18	63	0	0	0	0	33781	7804	0	0	41585	0	54	1	14
30	129	0	0	98	98	98	8	92	224	0	98	170	133	7866	7644	52445	45739	0	41	3	15	33	1	0	1	4	51	53	170	0	0	0	106	0	5	59	0	0	0	0	29195	897	0	0	30092	0	41	3	15
31	108	0	0	71	71	71	6	64	126	0	71	134	116	6982	6811	52443	46616	0	33	0	11	19	1	0	0	7	40	41	134	0	0	0	77	0	11	46	0	0	0	0	24560	3750	0	0	28310	0	33	0	11
32	119	0	0	110	110	110	7	99	195	0	110	190	159	5920	5659	52739	47686	0	52	3	14	34	1	0	2	4	44	46	190	0	0	0	106	2	17	65	0	0	0	0	34687	5895	0	0	40582	0	52	3	14
33	174	0	0	211	211	211	12	173	444	0	211	465	355	9261	8708	52857	44340	0	102	1	22	71	1	0	4	10	76	78	465	0	0	0	261	1	37	166	0	0	0	0	85984	11739	0	0	97723	0	102	1	22
34	156	0	0	116	116	116	6	74	234	0	116	259	214	7963	7656	52878	45628	0	68	2	9	26	1	0	0	10	78	81	259	0	0	0	160	1	22	76	0	0	0	0	47458	8891	0	0	56349	0	68	2	9
35	142	0	0	141	141	139	14	150	255	0	139	256	201	7006	6773	52544	46501	0	68	6	11	46	1	0	1	6	55	57	256	0	0	0	157	1	16	82	0	0	0	0	46008	4736	0	0	50744	0	68	6	11
36	102	0	0	81	81	81	7	48	125	0	81	133	110	5910	5739	52458	47684	0	43	1	9	21	1	0	2	4	39	42	133	0	0	0	74	1	13	45	0	0	0	0	24408	5100	0	0	29508	0	43	1	9
37	111	0	0	57	57	57	8	53	129	0	57	102	86	5872	5735	52501	47736	0	20	0	9	19	1	0	1	7	50	52	102	0	0	0	61	1	7	33	0	0	0	0	19008	2664	0	0	21672	0	20	0	9
38	109	0	0	77	77	77	2	60	136	0	77	128	101	5881	5719	52432	47717	0	37	1	9	24	1	0	1	4	47	48	128	0	0	0	70	0	12	46	0	0	0	0	22063	5312	0	0	27375	0	37	1	9
39	138	0	0	133	133	133	8	103	265	0	133	263	224	9907	9563	52689	43694	0	64	2	23	35	1	0	0	8	51	53	263	0	0	0	139	1	21	102	0	0	0	0	49319	7696	0	0	57015	0	64	2	23
40	130	0	0	95	95	95	10	99	167	0	95	154	127	9920	9708	52573	43684	0	42	1	11	32	1	0	1	7	62	64	154	0	0	0	83	1	13	57	0	0	0	0	28482	6081	0	0	34563	0	42	1	11
41	160	0	0	149	149	149	11	133	274	0	149	310	247	7898	7530	52668	45688	0	63	3	21	46	2	0	5	9	75	77	310	0	0	0	185	1	22	102	0	0	0	0	56641	8320	0	0	64961	0	63	3	21
42	103	0	0	71	71	71	3	60	152	0	71	86	67	7450	7333	52402	46143	0	33	0	8	20	1	0	0	9	32	34	86	0	0	0	51	0	4	31	0	0	0	0	16280	316	0	0	16596	0	33	0	8
43	106	0	0	77	77	77	6	60	141	0	77	140	110	6342	6176	52464	47251	0	40	1	9	22	1	0	0	4	38	40	140	0	0	0	85	0	11	44	0	0	0	0	23477	4429	0	0	27906	0	40	1	9
44	97	0	0	62	62	62	5	36	118	0	62	59	43	5919	5833	52401	47676	0	35	0	4	18	1	0	0	4	35	37	59	0	0	0	35	0	3	21	0	0	0	0	10047	819	0	0	10866	0	35	0	4
45	116	0	0	85	85	85	7	73	134	0	85	172	140	6600	6380	52514	47009	0	46	0	9	26	1	0	0	3	53	55	172	0	0	0	93	1	14	64	0	0	0	0	33478	3740	0	0	37218	0	46	0	9
46	101	0	0	84	84	84	4	68	150	0	84	120	92	7897	7737	52487	45701	0	41	2	6	27	1	0	1	6	34	36	120	0	0	0	66	0	11	43	0	0	0	0	20540	3763	0	0	24303	0	41	2	6
47	163	0	0	142	142	142	10	103	290	0	142	369	319	6753	6349	53019	46804	0	54	1	25	54	1	0	1	6	72	74	369	0	0	0	200	0	42	127	0	0	0	0	69004	16856	0	0	85860	0	54	1	25
48	145	0	0	126	126	126	8	125	269	0	126	274	227	7865	7519	52537	45742	0	55	3	15	46	1	0	2	4	56	59	274	0	0	0	162	0	14	98	0	0	0	0	45716	4164	0	0	49880	0	55	3	15
49	135	0	0	112	112	112	6	81	199	0	112	172	138	6615	6374	52524	46990	0	52	1	16	34	1	0	2	6	66	69	172	0	0	0	105	2	13	52	0	0	0	0	31188	4721	0	0	35909	0	52	1	16
50	128	0	0	87	87	87	8	66	167	0	87	177	147	7187	6998	63783	57876	0	34	2	8	29	1	0	6	7	54	56	177	0	0	0	98	0	15	64	0	0	0	0	36153	8418	0	0	44571	0	34	2	8
51	105	0	0	78	78	77	7	49	119	0	77	152	125	7855	7662	52575	45750	0	39	2	6	23	1	0	1	5	43	45	152	0	0	0	88	1	13	50	0	0	0	0	28051	6108	0	0	34159	0	39	2	6
52	124	0	0	121	121	121	7	132	244	0	121	242	198	8601	8293	52709	45002	0	52	2	10	47	1	0	3	6	44	46	242	0	0	0	142	2	24	74	0	0	0	0	43843	9075	0	0	52918	0	52	2	10
53	124	0	0	79	79	79	9	63	126	0	79	175	155	7994	7771	52515	45609	0	37	0	10	28	1	0	0	3	50	52	175	0	0	0	105	2	15	53	0	0	0	0	33306	5079	0	0	38385	0	37	0	10
54	118	0	0	88	88	88	6	59	155	0	88	177	159	8612	8374	52551	44993	0	49	0	8	25	1	0	0	5	45	47	177	0	0	0	109	1	14	53	0	0	0	0	28957	3549	0	0	32506	0	49	0	8
55	122	0	0	71	71	71	8	46	134	0	71	142	120	9266	9084	112514	105563	0	38	1	11	17	1	0	0	3	50	52	142	0	0	0	82	0	12	48	0	0	0	0	24097	4333	0	0	28430	0	38	1	11
56	164	0	0	146	146	146	5	106	265	0	146	321	261	8592	8196	53139	45011	0	77	2	16	44	1	0	1	5	79	81	321	0	0	0	171	2	39	109	0	0	0	0	63984	16736	0	0	80720	0	77	2	16
57	132	0	0	94	94	94	7	89	174	0	94	207	175	8644	8384	52570	44961	0	42	1	12	34	1	0	1	3	44	46	207	0	0	0	130	1	17	59	0	0	0	0	35090	6212	0	0	41302	0	42	1	12
58	148	0	0	93	93	93	5	66	158	0	93	202	161	5984	5771	52562	47589	0	42	1	10	35	1	0	0	4	76	78	202	0	0	0	132	1	14	55	0	0	0	0	32920	4501	0	0	37421	0	42	1	10
59	121	0	0	81	81	81	7	75	121	0	81	124	101	7895	7722	52468	45710	0	39	2	9	28	1	0	0	2	59	61	124	0	0	0	72	0	14	38	0	0	0	0	20023	3946	0	0	23969	0	39	2	9
60	125	0	0	107	107	106	10	98	236	0	106	227	179	5989	5726	52576	47603	0	50	2	13	35	1	0	1	4	51	54	227	0	0	0	147	0	16	64	0	0	0	0	38190	4459	0	0	42649	0	50	2	13
61	207	0	0	150	150	150	10	135	332	0	150	354	284	6696	6285	53055	46895	0	66	3	18	54	1	0	0	8	127	130	354	0	0	0	198	1	35	120	0	0	0	0	70066	14540	0	0	84606	0	66	3	18
62	99	0	0	53	53	53	6	50	78	0	53	77	68	5902	5786	52408	47707	0	25	0	5	18	1	0	1	3	29	31	77	0	0	0	42	2	6	27	0	0	0	0	16395	2419	0	0	18814	0	25	0	5
63	110	0	0	77	77	77	6	62	145	0	77	149	125	8625	8433	52478	44979	0	39	1	8	22	1	0	0	6	39	42	149	0	0	0	82	0	14	53	0	0	0	0	24225	4848	0	0	29073	0	39	1	8
64	106	0	0	56	56	56	6	44	94	0	56	115	103	5896	5742	52632	47713	0	27	1	6	17	1	0	0	4	40	43	115	0	0	0	61	1	13	40	0	0	0	0	22581	5844	0	0	28425	0	27	1	6
65	106	0	0	79	79	79	6	63	152	0	79	145	121	5937	5776	52411	47638	0	39	0	8	23	1	0	1	7	41	43	145	0	0	0	76	1	12	56	0	0	0	0	29014	3660	0	0	32674	0	39	0	8
66	111	0	0	77	77	77	7	73	129	0	77	132	109	8595	8418	52470	45010	0	45	2	5	21	1	0	1	2	47	49	132	0	0	0	77	1	16	38	0	0	0	0	23027	5505	0	0	28532	0	45	2	5
67	152	0	0	120	120	119	7	103	231	0	119	237	188	8433	8135	52698	45172	0	58	1	13	41	1	0	0	5	84	87	237	0	0	0	125	2	23	87	0	0	0	0	47331	7174	0	0	54505	0	58	1	13
68	145	0	0	136	136	136	11	101	283	0	136	291	231	8401	8055	52725	45192	0	63	3	16	48	1	0	0	5	58	59	291	0	0	0	169	2	31	89	0	0	0	0	56996	8687	0	0	65683	0	63	3	16
69	146	0	0	139	139	139	6	112	258	0	139	228	164	6042	5791	52697	47520	0	60	3	16	47	1	0	2	10	66	68	228	0	0	0	126	2	17	83	0	0	0	0	43452	5791	0	0	49243	0	60	3	16
70	141	0	0	120	120	120	10	119	214	0	120	221	177	8598	8309	52810	45008	0	58	4	13	39	1	0	0	5	71	73	221	0	0	0	128	0	16	77	0	0	0	0	40741	5711	0	0	46452	0	58	4	13
71	101	0	0	85	85	85	5	64	165	0	85	125	93	5894	5747	52472	47689	0	42	0	7	27	1	0	1	7	39	41	125	0	0	0	73	1	9	42	0	0	0	0	23171	3597	0	0	26768	0	42	0	7
72	145	0	0	94	94	94	8	63	154	0	94	189	162	6691	6447	63995	58405	0	42	2	12	28	1	0	2	7	78	79	189	0	0	0	109	0	16	64	0	0	0	0	35651	7341	0	0	42992	0	42	2	12
73	118	0	0	108	108	107	5	96	206	0	107	205	155	6616	6377	52575	46975	0	47	1	12	38	1	0	2	6	54	56	205	0	0	0	111	1	15	78	0	0	0	0	40291	5691	0	0	45982	0	47	1	12
74	132	0	0	117	117	117	7	94	231	0	117	284	232	10267	9943	52641	43322	0	56	2	15	38	1	0	0	5	51	53	284	0	0	0	163	2	31	88	0	0	0	0	51314	7392	0	0	58706	0	56	2	15
75	116	0	0	65	65	65	12	46	133	0	65	106	92	9053	8906	52502	44551	0	31	1	9	18	1	0	0	5	37	39	106	0	0	0	66	1	6	33	0	0	0	0	18251	2341	0	0	20592	0	31	1	9
76	135	0	0	89	89	89	6	84	152	0	89	230	195	7122	6897	52548	46433	0	40	2	10	33	1	0	0	3	60	63	230	0	0	0	136	1	21	72	0	0	0	0	41655	4647	0	0	46302	0	40	2	10
77	122	0	0	73	73	73	6	40	121	0	73	128	101	7884	7717	52576	45723	0	33	2	9	20	1	0	1	7	53	55	128	0	0	0	78	0	7	43	0	0	0	0	23088	2428	0	0	25516	0	33	2	9
78	96	0	0	80	80	80	5	44	183	0	80	111	86	6593	6445	52471	47003	0	42	0	6	22	1	0	2	7	36	39	111	0	0	0	64	2	8	37	0	0	0	0	20152	3129	0	0	23281	0	42	0	6
79	148	0	0	145	145	145	11	107	288	0	145	329	267	7640	7241	52975	45961	0	72	4	14	45	1	0	1	8	66	68	329	0	0	0	207	2	29	91	0	0	0	0	60906	12701	0	0	73607	0	72	4	14
80	140	0	0	129	129	129	8	110	230	0	129	333	283	6663	6281	52657	46921	0	55	2	16	45	1	0	3	7	59	62	333	0	0	0	196	3	29	105	0	0	0	0	65939	9185	0	0	75124	0	55	2	16
81	120	0	0	109	109	109	6	88	175	0	109	214	165	7871	7606	52609	45734	0	55	0	14	35	1	0	0	4	53	55	214	0	0	0	124	0	18	72	0	0	0	0	40924	6993	0	0	47917	0	55	0	14
82	106	0	0	76	76	76	4	65	132	0	76	141	109	5905	5729	52449	47700	0	37	0	8	26	1	0	1	3	45	47	141	0	0	0	79	2	11	49	0	0	0	0	26970	3186	0	0	30156	0	37	0	8
83	108	0	0	95	95	95	4	83	168	0	95	179	154	7937	7697	52512	45668	0	52	1	7	29	1	0	0	5	43	45	179	0	0	0	102	1	19	57	0	0	0	0	31412	7140	0	0	38552	0	52	1	7
84	118	0	0	84	84	84	5	76	150	0	84	150	118	5925	5729	52526	47683	0	42	2	9	26	1	0	0	4	54	57	150	0	0	0	96	1	13	40	0	0	0	0	26650	4251	0	0	30901	0	42	2	9
85	140	0	0	119	119	119	6	96	287	0	119	220	150	6676	6490	52477	46855	0	59	0	13	40	1	0	0	6	70	72	220	0	0	0	136	0	18	66	0	0	0	0	34618	4999	0	0	39617	0	59	0	13
86	126	0	0	125	125	125	12	107	264	0	125	266	206	11071	10754	52618	42529	0	49	2	17	49	1	0	2	5	41	44	266	0	0	0	145	1	18	102	0	0	0	0	50596	6440	0	0	57036	0	49	2	17
87	155	0	0	150	150	150	20	129	312	0	150	354	292	8647	8233	52747	44939	0	80	1	13	47	1	0	0	8	65	68	354	0	0	0	207	0	26	121	0	0	0	0	63642	7018	0	0	70660	0	80	1	13
88	121	0	0	95	95	94	8	80	166	0	94	156	129	10407	10195	52523	43196	0	47	0	10	30	1	0	2	4	47	49	156	0	0	0	93	0	15	48	0	0	0	0	29233	5330	0	0	34563	0	47	0	10
89	164	0	0	162	162	162	14	140	361	0	162	303	224	7168	6816	53023	46412	0	68	2	20	61	1	0	0	10	81	83	303	0	0	0	155	2	28	118	0	0	0	0	62006	11370	0	0	73376	0	68	2	20
90	137	0	0	101	101	101	15	76	156	0	101	212	174	5897	5645	52715	47694	0	47	1	14	34	1	0	0	4	70	72	212	0	0	0	120	2	20	70	0	0	0	0	44152	9664	0	0	53816	0	47	1	14
91	151	0	0	79	79	79	10	105	135	0	79	176	142	6677	6481	52510	46912	0	32	1	9	33	1	0	0	3	81	83	176	0	0	0	95	2	15	64	0	0	0	0	32105	5244	0	0	37349	0	32	1	9
92	140	0	0	150	150	149	11	127	328	0	149	269	216	10221	9876	52591	43373	0	77	2	10	47	1	0	1	11	44	45	269	0	0	0	157	2	21	89	0	0	0	0	45100	7144	0	0	52244	0	77	2	10
93	131	0	0	100	100	100	5	77	189	0	100	216	183	5925	5695	52841	47636	0	54	1	9	31	1	0	0	4	53	55	216	0	0	0	126	1	18	71	0	0	0	0	41173	6122	0	0	47295	0	54	1	9
94	107	0	0	81	81	81	7	55	161	0	81	138	109	6696	6527	52438	46897	0	46	0	6	21	1	0	1	6	37	39	138	0	0	0	81	1	10	46	0	0	0	0	25239	3568	0	0	28807	0	46	0	6
95	105	0	0	65	65	65	10	52	104	0	65	135	111	5880	5711	52468	47727	0	29	1	12	18	1	0	1	3	42	45	135	0	0	0	79	0	11	45	0	0	0	0	24954	4562	0	0	29516	0	29	1	12
96	105	0	0	66	66	66	3	63	96	0	66	145	128	6638	6467	52561	46953	0	26	2	8	22	1	0	1	6	38	40	145	0	0	0	77	2	14	52	0	0	0	0	27923	5430	0	0	33353	0	26	2	8
97	177	0	0	111	111	111	5	79	213	0	111	250	199	5884	5592	52785	47712	0	46	4	14	38	1	0	0	8	110	112	250	0	0	0	148	0	23	79	0	0	0	0	48190	9907	0	0	58097	0	46	4	14
98	122	0	0	92	92	92	9	64	152	0	92	149	117	10578	10378	52466	43027	0	48	1	8	29	1	0	0	5	47	49	149	0	0	0	89	1	7	52	0	0	0	0	26468	2447	0	0	28915	0	48	1	8
99	109	0	0	74	74	74	6	56	106	0	74	141	115	8582	8401	52446	45024	0	39	0	8	22	1	0	0	4	49	51	141	0	0	0	78	2	8	53	0	0	0	0	27704	1675	0	0	29379	0	39	0	8
100	125	0	0	102	102	102	11	79	228	0	102	191	155	6117	5886	52460	47471	0	47	0	13	36	1	0	0	5	46	48	191	0	0	0	102	1	14	74	0	0	0	0	37107	4611	0	0	41718	0	47	0	13
101	161	0	0	165	165	164	13	120	359	0	164	280	215	11467	11119	52611	42116	0	77	4	25	45	1	0	3	9	63	65	280	0	0	0	167	3	27	83	0	0	0	0	50947	8260	0	0	59207	0	77	4	25
102	116	0	0	85	85	85	7	56	158	0	85	169	142	6941	6754	52542	46633	0	41	2	7	23	1	0	4	7	47	48	169	0	0	0	101	1	11	56	0	0	0	0	29466	3770	0	0	33236	0	41	2	7
103	135	0	0	115	115	114	8	118	200	0	114	259	216	7896	7574	52628	45710	0	54	2	9	42	1	0	1	5	56	58	259	0	0	0	149	1	21	88	0	0	0	0	44754	7180	0	0	51934	0	54	2	9
104	139	0	0	121	121	121	7	71	224	0	121	214	178	8640	8353	52642	44962	0	64	0	14	31	2	0	2	8	63	65	214	0	0	0	141	1	12	60	0	0	0	0	37375	5393	0	0	42768	0	64	0	14
105	111	0	0	82	82	82	6	55	134	0	82	194	168	6657	6438	52470	46926	0	39	1	9	25	1	0	0	7	44	47	194	0	0	0	112	0	16	66	0	0	0	0	36104	4272	0	0	40376	0	39	1	9
106	116	0	0	87	87	87	6	59	151	0	87	193	171	5972	5746	52474	47610	0	40	2	9	24	1	0	1	10	45	47	193	0	0	0	106	1	19	67	0	0	0	0	33827	4824	0	0	38651	0	40	2	9
107	114	0	0	90	90	88	6	97	141	0	88	176	138	8590	8373	52609	45015	0	42	1	9	33	1	0	0	2	47	49	176	0	0	0	97	1	16	62	0	0	0	0	34198	6529	0	0	40727	0	42	1	9
108	115	0	0	76	76	76	11	74	173	0	76	139	113	6621	6443	52523	46982	0	35	1	7	26	1	0	1	5	45	47	139	0	0	0	75	1	10	53	0	0	0	0	24560	3500	0	0	28060	0	35	1	7
109	103	0	0	65	65	65	2	53	146	0	65	107	93	6621	6472	52471	46984	0	27	1	11	20	1	0	0	5	38	40	107	0	0	0	65	1	10	31	0	0	0	0	19450	4596	0	0	24046	0	27	1	11
110	148	0	0	137	137	136	6	113	302	0	136	242	202	6889	6573	52778	46703	0	66	2	23	38	1	0	2	4	75	77	242	0	0	0	140	0	28	74	0	0	0	0	45441	12553	0	0	57994	0	66	2	23
111	117	0	0	68	68	68	5	46	97	0	68	204	184	5929	5719	52385	47643	0	36	0	7	18	1	0	2	4	53	55	204	0	0	0	115	1	22	66	0	0	0	0	34197	7034	0	0	41231	0	36	0	7
112	109	0	0	82	82	82	3	61	148	0	82	138	104	8584	8407	52435	45021	0	45	2	6	23	1	0	1	4	45	47	138	0	0	0	82	1	8	47	0	0	0	0	24076	2924	0	0	27000	0	45	2	6
113	99	0	0	67	67	67	5	54	147	0	67	120	98	6587	6438	52453	47011	0	32	2	6	22	1	0	1	3	37	39	120	0	0	0	64	1	11	44	0	0	0	0	22054	3829	0	0	25883	0	32	2	6
114	104	0	0	64	64	64	10	34	92	0	64	131	109	6909	6747	52469	46694	0	28	1	7	19	1	0	2	6	39	42	131	0	0	0	74	0	10	47	0	0	0	0	24096	2897	0	0	26993	0	28	1	7
115	109	0	0	90	90	90	8	72	131	0	90	124	98	10970	10793	52432	42633	0	46	1	8	27	1	0	1	6	41	43	124	0	0	0	68	0	10	46	0	0	0	0	23161	3811	0	0	26972	0	46	1	8
116	155	0	0	146	146	146	17	124	311	0	146	329	252	8007	7640	52828	45576	0	80	4	13	43	1	0	1	4	71	73	329	0	0	0	189	2	26	112	0	0	0	0	63015	8053	0	0	71068	0	80	4	13
117	120	0	0	92	92	92	6	77	182	0	92	140	111	6636	6443	52627	46968	0	47	3	8	25	1	0	2	6	51	53	140	0	0	0	81	1	9	49	0	0	0	0	26626	4534	0	0	31160	0	47	3	8
118	116	0	0	115	115	115	10	96	231	0	115	213	173	6632	6356	52595	46970	0	53	0	14	36	1	0	1	10	46	48	213	0	0	0	128	1	19	65	0	0	0	0	36991	7881	0	0	44872	0	53	0	14
119	150	0	0	147	147	146	9	123	316	0	146	300	229	7985	7620	52620	45619	0	65	1	20	52	1	0	0	7	65	67	300	0	0	0	168	1	27	104	0	0	0	0	52775	9469	0	0	62244	0	65	1	20
120	98	0	0	73	73	73	8	67	155	0	73	160	136	6573	6372	52529	47033	0	36	1	11	16	1	0	1	7	33	36	160	0	0	0	85	1	15	59	0	0	0	0	31650	6175	0	0	37825	0	36	1	11
121	108	0	0	67	67	67	5	64	87	0	67	157	135	7922	7729	52444	45683	0	35	0	4	22	1	0	0	5	42	44	157	0	0	0	92	2	18	45	0	0	0	0	29386	5047	0	0	34433	0	35	0	4
122	152	0	0	100	100	100	10	70	201	0	100	274	230	10367	10048	52648	43236	0	56	2	9	28	1	0	0	4	58	60	274	0	0	0	160	1	24	89	0	0	0	0	50238	6932	0	0	57170	0	56	2	9
123	139	0	0	87	87	87	6	67	138	0	87	175	143	5868	5646	52751	47738	0	37	2	19	20	1	0	4	4	70	73	175	0	0	0	96	0	25	54	0	0	0	0	34821	12209	0	0	47030	0	37	2	19
124	147	0	0	178	178	178	20	156	345	0	178	428	341	7361	6858	52745	46237	0	86	2	24	57	1	0	3	5	66	69	428	0	0	0	266	4	33	125	0	0	0	0	85726	11417	0	0	97143	0	86	2	24
125	144	0	0	119	119	119	14	125	235	0	119	225	183	7204	6928	113761	107608	0	58	2	14	38	1	0	0	6	52	54	225	0	0	0	137	2	17	69	0	0	0	0	43858	7563	0	0	51421	0	58	2	14
126	149	0	0	120	120	120	7	87	249	0	120	202	161	8988	8724	52822	44609	0	65	0	17	28	1	0	3	6	71	73	202	0	0	0	109	0	21	72	0	0	0	0	41629	10861	0	0	52490	0	65	0	17
127	167	0	0	169	169	169	11	132	325	0	169	385	304	8114	7678	52819	45463	0	74	3	20	62	1	0	0	9	85	87	385	0	0	0	237	2	28	118	0	0	0	0	77182	10068	0	0	87250	0	74	3	20
128	103	0	0	92	92	92	7	67	186	0	92	144	117	7643	7456	52435	45949	0	48	0	8	26	1	0	2	7	40	42	144	0	0	0	77	2	11	54	0	0	0	0	27478	3816	0	0	31294	0	48	0	8
129	98	0	0	69	69	69	6	52	122	0	69	106	84	7863	7717	52443	45744	0	32	1	6	21	1	0	1	7	37	39	106	0	0	0	64	1	11	30	0	0	0	0	18599	4419	0	0	23018	0	32	1	6
130	131	0	0	80	80	80	4	57	129	0	80	122	94	7867	7701	52505	45739	0	39	2	10	23	1	0	1	4	68	70	122	0	0	0	63	0	10	49	0	0	0	0	23122	3270	0	0	26392	0	39	2	10
131	116	0	0	72	72	72	3	53	114	0	72	133	110	6603	6427	52527	47005	0	26	2	11	28	1	0	0	4	54	56	133	0	0	0	71	2	10	50	0	0	0	0	27685	4426	0	0	32111	0	26	2	11
132	112	0	0	93	93	93	7	63	174	0	93	165	143	8583	8358	52748	45020	0	40	3	13	25	1	0	2	9	39	42	165	0	0	0	89	2	13	61	0	0	0	0	33994	4611	0	0	38605	0	40	3	13
133	124	0	0	79	79	78	6	58	127	0	78	112	97	6921	6762	52417	46677	0	36	0	15	21	1	0	0	5	53	56	112	0	0	0	68	1	7	36	0	0	0	0	19178	1248	0	0	20426	0	36	0	15
134	120	0	0	83	83	83	8	59	160	0	83	154	125	7942	7758	52513	45648	0	45	1	11	20	1	0	0	5	42	44	154	0	0	0	92	1	10	51	0	0	0	0	27856	4534	0	0	32390	0	45	1	11
135	119	0	0	85	85	85	4	64	164	0	85	156	128	5936	5744	52586	47657	0	42	1	13	23	1	0	1	4	48	50	156	0	0	0	92	0	15	49	0	0	0	0	29019	5824	0	0	34843	0	42	1	13
136	134	0	0	126	126	126	10	101	253	0	126	241	188	5922	5614	52679	47686	0	57	1	16	44	1	0	2	5	66	68	241	0	0	0	141	1	24	75	0	0	0	0	46789	7405	0	0	54194	0	57	1	16
137	110	0	0	83	83	83	5	61	160	0	83	153	123	5900	5728	52629	47680	0	43	0	13	20	1	0	0	6	42	45	153	0	0	0	83	1	10	59	0	0	0	0	29732	3070	0	0	32802	0	43	0	13
138	123	0	0	78	78	78	7	63	109	0	78	161	130	6712	6524	52388	46882	0	36	0	6	26	1	0	3	6	56	58	161	0	0	0	84	1	15	61	0	0	0	0	27710	4683	0	0	32393	0	36	0	6
139	154	0	0	136	136	136	10	118	279	0	136	310	256	10950	10572	52481	42650	0	63	2	16	45	1	0	1	8	63	65	310	0	0	0	190	0	22	98	0	0	0	0	54997	3888	0	0	58885	0	63	2	16
140	93	0	0	57	57	57	6	39	93	0	57	89	73	5851	5747	52389	47737	0	28	1	5	19	1	0	0	3	34	37	89	0	0	0	51	0	9	29	0	0	0	0	14892	3238	0	0	18130	0	28	1	5
141	131	0	0	96	96	96	7	112	150	0	96	201	162	6909	6656	52677	46700	0	40	1	9	39	1	0	1	5	60	63	201	0	0	0	126	0	13	62	0	0	0	0	36041	4702	0	0	40743	0	40	1	9
142	126	0	0	91	91	91	2	88	177	0	91	191	152	7866	7630	52539	45741	0	39	2	11	32	1	0	1	5	61	63	191	0	0	0	113	2	11	65	0	0	0	0	36535	4032	0	0	40567	0	39	2	11
143	162	0	0	175	175	175	20	141	364	0	175	432	359	6246	5774	52900	47306	0	74	3	29	50	1	0	3	15	59	61	432	0	0	0	268	2	34	128	0	0	0	0	77492	11534	0	0	89026	0	74	3	29
144	165	0	0	163	163	162	15	139	333	0	162	339	266	10049	9643	52783	43543	0	78	2	25	45	1	0	2	9	70	72	339	0	0	0	210	2	23	104	0	0	0	0	63238	10032	0	0	73270	0	78	2	25
145	133	0	0	108	108	107	7	72	199	0	107	156	114	8984	8771	113364	105846	0	58	2	10	31	1	0	0	5	63	65	156	0	0	0	84	2	20	50	0	0	0	0	29340	7833	0	0	37173	0	58	2	10
146	130	0	0	113	113	113	5	108	212	0	113	160	117	6638	6447	52601	46937	0	57	1	7	40	1	0	1	6	57	58	160	0	0	0	96	1	15	48	0	0	0	0	26369	4021	0	0	30390	0	57	1	7
147	95	0	0	63	63	63	6	56	95	0	63	115	98	5868	5716	52470	47737	0	27	0	8	24	1	0	0	3	34	36	115	0	0	0	69	1	8	37	0	0	0	0	20383	2279	0	0	22662	0	27	0	8
148	98	0	0	64	64	64	3	50	125	0	64	91	73	6665	6548	52465	46929	0	29	1	9	19	1	0	1	4	33	36	91	0	0	0	58	1	7	25	0	0	0	0	15277	2783	0	0	18060	0	29	1	9
149	151	0	0	164	164	163	8	121	361	0	163	382	314	6158	5794	52868	47343	0	80	4	13	56	1	0	1	8	58	60	382	0	0	0	238	2	32	110	0	0	0	0	75997	8249	0	0	84246	0	80	4	13
150	139	0	0	92	92	92	5	95	193	0	92	223	187	5974	5717	52791	47618	0	46	0	12	23	1	0	3	7	63	66	223	0	0	0	129	2	19	73	0	0	0	0	43466	6558	0	0	50024	0	46	0	12
151	111	0	0	94	94	94	5	94	170	0	94	179	140	5894	5697	52539	47683	0	49	0	8	31	1	0	0	5	42	44	179	0	0	0	105	3	8	63	0	0	0	0	34370	2380	0	0	36750	0	49	0	8
152	159	0	0	152	152	152	9	115	319	0	152	271	215	7933	7575	53002	45672	0	72	2	24	48	1	0	2	3	81	83	271	0	0	0	156	1	28	86	0	0	0	0	54600	13662	0	0	68262	0	72	2	24
153	95	0	0	69	69	69	5	58	115	0	69	132	112	7855	7680	52386	45753	0	33	0	7	19	1	0	1	8	34	36	132	0	0	0	72	1	14	45	0	0	0	0	23762	3853	0	0	27615	0	33	0	7
154	104	0	0	64	64	64	6	39	94	0	64	117	98	5876	5739	52394	47713	0	27	1	8	20	1	0	1	6	42	45	117	0	0	0	68	1	6	42	0	0	0	0	21291	2194	0	0	23485	0	27	1	8
155	128	0	0	88	88	88	7	76	159	0	88	148	119	5990	5797	52758	47610	0	41	1	9	30	1	0	1	5	56	55	148	0	0	0	79	1	9	59	0	0	0	0	29525	4225	0	0	33750	0	41	1	9
156	102	0	0	56	56	56	7	53	96	0	56	164	148	5862	5666	52571	47744	0	25	0	7	16	1	0	1	6	41	43	164	0	0	0	97	1	12	54	0	0	0	0	31978	6205	0	0	38183	0	25	0	7
157	130	0	0	124	124	124	13	103	239	0	124	231	181	10325	10033	52857	43276	0	61	1	20	36	1	0	1	4	46	49	231	0	0	0	133	1	21	76	0	0	0	0	42025	10313	0	0	52338	0	61	1	20
158	111	0	0	64	64	64	8	39	101	0	64	127	104	6123	5991	52433	47455	0	33	0	9	17	1	0	0	4	44	47	127	0	0	0	72	1	10	44	0	0	0	0	23015	4638	0	0	27653	0	33	0	9
159	144	0	0	91	91	91	11	90	168	0	91	208	177	6782	6530	52655	46816	0	43	2	7	30	3	0	1	5	72	74	208	0	0	0	116	1	16	75	0	0	0	0	40770	6304	0	0	47074	0	43	2	7
160	118	0	0	92	92	92	6	79	162	0	92	237	201	8667	8394	52542	44927	0	44	1	13	26	1	0	2	5	42	43	237	0	0	0	140	0	18	79	0	0	0	0	38320	5561	0	0	43881	0	44	1	13
161	122	0	0	106	106	106	6	93	181	0	106	307	264	8000	7667	52582	45577	0	49	1	16	31	1	0	0	8	48	51	307	0	0	0	193	2	26	86	0	0	0	0	50538	7419	0	0	57957	0	49	1	16
162	151	0	0	104	104	104	9	79	185	0	104	196	157	7994	7747	52801	45606	0	44	2	15	34	1	0	2	6	74	76	196	0	0	0	118	1	15	62	0	0	0	0	35548	4884	0	0	40432	0	44	2	15
163	103	0	0	59	59	59	8	42	119	0	59	79	70	5866	5744	52403	47741	0	26	1	6	16	2	0	2	6	38	39	79	0	0	0	48	0	4	27	0	0	0	0	12775	895	0	0	13670	0	26	1	6
164	142	0	0	114	114	114	8	84	221	0	114	192	148	7129	6881	52694	46471	0	57	1	18	32	1	0	0	5	56	58	192	0	0	0	106	1	24	61	0	0	0	0	35686	7226	0	0	42912	0	57	1	18
165	126	0	0	99	99	99	7	91	228	0	99	203	167	6612	6371	52534	46977	0	47	0	16	28	1	0	1	6	60	62	203	0	0	0	117	2	19	65	0	0	0	0	40451	7312	0	0	47763	0	47	0	16
166	100	0	0	77	77	77	8	62	127	0	77	146	121	7416	7228	52723	46188	0	39	1	9	21	1	0	0	6	32	34	146	0	0	0	90	0	13	43	0	0	0	0	27314	5670	0	0	32984	0	39	1	9
167	127	0	0	96	96	95	13	78	180	0	95	221	195	8675	8395	52640	44929	0	46	1	9	34	1	0	1	3	49	51	221	0	0	0	138	1	24	58	0	0	0	0	38216	9108	0	0	47324	0	46	1	9
168	125	0	0	105	105	105	5	96	168	0	105	148	107	7860	7654	52535	45748	0	49	3	11	32	1	0	2	7	54	56	148	0	0	0	80	1	12	55	0	0	0	0	26049	4131	0	0	30180	0	49	3	11
169	118	0	0	68	68	68	7	53	118	0	68	160	138	8585	8385	52428	45023	0	35	1	6	20	1	0	0	5	52	54	160	0	0	0	92	2	14	52	0	0	0	0	29590	4156	0	0	33746	0	35	1	6
170	142	0	0	131	131	130	10	99	319	0	130	252	199	8964	8656	53014	44629	0	62	3	17	34	1	0	1	12	60	62	252	0	0	0	158	1	24	69	0	0	0	0	47722	11380	0	0	59102	0	62	3	17
171	117	0	0	89	89	89	5	87	161	0	89	181	146	9302	9079	52520	44300	0	42	1	11	31	1	0	0	3	45	47	181	0	0	0	99	0	17	65	0	0	0	0	32114	5641	0	0	37755	0	42	1	11
172	181	0	0	141	141	141	9	122	309	0	141	430	363	8530	8036	52703	45074	0	67	1	13	51	1	0	3	5	98	100	430	0	0	0	259	2	34	135	0	0	0	0	83974	9821	0	0	93795	0	67	1	13
173	130	0	0	90	90	89	5	65	173	0	89	133	107	6614	6427	52545	46991	0	47	0	11	25	1	0	1	4	61	63	133	0	0	0	74	2	9	48	0	0	0	0	24914	4371	0	0	29285	0	47	0	11
174	134	0	0	99	99	99	10	100	184	0	99	264	225	6767	6496	52544	46794	0	47	0	14	32	2	0	0	4	53	55	264	0	0	0	164	1	20	79	0	0	0	0	43641	4310	0	0	47951	0	47	0	14
175	127	0	0	109	109	109	8	105	227	0	109	237	195	9755	9459	52589	43851	0	54	2	12	33	1	0	1	6	46	48	237	0	0	0	139	1	27	70	0	0	0	0	41740	7768	0	0	49508	0	54	2	12
176	185	0	0	191	191	191	19	192	434	0	191	424	335	8656	8170	52820	44918	0	80	4	27	70	1	0	2	7	92	94	424	0	0	0	238	2	44	140	0	0	0	0	81615	17475	0	0	99090	0	80	4	27
177	111	0	0	79	79	79	7	76	128	0	79	133	97	5879	5739	52543	47699	0	35	1	9	30	1	0	0	3	48	50	133	0	0	0	70	1	13	49	0	0	0	0	25048	5225	0	0	30273	0	35	1	9
178	124	0	0	120	120	120	7	109	238	0	120	208	162	8585	8313	52603	45019	0	53	2	14	41	1	0	1	8	54	56	208	0	0	0	128	0	11	69	0	0	0	0	37269	3735	0	0	41004	0	53	2	14
179	151	0	0	88	88	88	10	79	157	0	88	180	159	7942	7705	52780	45662	0	37	1	14	29	1	0	2	4	74	76	180	0	0	0	105	0	16	59	0	0	0	0	32481	6353	0	0	38834	0	37	1	14
180	128	0	0	100	100	100	8	56	208	0	100	184	143	6605	6377	52685	46994	0	56	1	8	29	1	0	0	5	59	61	184	0	0	0	115	1	11	57	0	0	0	0	30963	5390	0	0	36353	0	56	1	8
181	107	0	0	52	52	52	6	38	99	0	52	79	66	6891	6800	52346	46696	0	27	0	7	15	1	0	0	2	41	43	79	0	0	0	46	1	6	26	0	0	0	0	14120	3412	0	0	17532	0	27	0	7
182	143	0	0	123	123	123	10	119	225	0	123	235	185	5886	5590	52876	47716	0	59	1	14	42	1	0	0	6	74	76	235	0	0	0	135	2	25	73	0	0	0	0	45674	11017	0	0	56691	0	59	1	14
183	116	0	0	80	80	80	8	68	123	0	80	162	134	7479	7292	52564	46108	0	35	1	11	26	1	0	1	5	53	55	162	0	0	0	96	1	13	52	0	0	0	0	30545	5562	0	0	36107	0	35	1	11
184	130	0	0	76	76	76	5	58	140	0	76	112	90	6763	6605	52465	46843	0	36	0	10	23	2	0	1	4	58	60	112	0	0	0	64	1	11	36	0	0	0	0	21158	3540	0	0	24698	0	36	0	10
185	107	0	0	78	78	78	7	72	170	0	78	127	105	8261	8087	52476	45344	0	40	1	7	23	1	0	0	6	41	43	127	0	0	0	75	0	9	43	0	0	0	0	22339	4054	0	0	26393	0	40	1	7
186	113	0	0	80	80	80	4	61	141	0	80	163	140	8609	8399	52422	44995	0	40	0	6	26	1	0	2	5	41	43	163	0	0	0	104	1	11	47	0	0	0	0	27664	2873	0	0	30537	0	40	0	6
187	157	0	0	122	122	122	12	108	253	0	122	244	196	11620	11317	52603	41979	0	61	2	15	37	1	0	3	3	64	66	244	0	0	0	143	0	22	79	0	0	0	0	42593	5313	0	0	47906	0	61	2	15
188	121	0	0	107	107	106	10	79	203	0	106	185	148	8590	8345	52628	45015	0	49	2	11	34	1	0	2	7	56	58	185	0	0	0	113	1	16	55	0	0	0	0	33501	7045	0	0	40546	0	49	2	11
189	106	0	0	87	87	87	5	78	148	0	87	175	140	7885	7681	52570	45706	0	41	2	11	27	1	0	1	4	39	41	175	0	0	0	100	0	15	60	0	0	0	0	30602	5404	0	0	36006	0	41	2	11
190	128	0	0	96	96	96	6	98	157	0	96	180	149	8615	8402	52558	44967	0	43	4	11	29	1	0	2	6	52	54	180	0	0	0	107	0	14	59	0	0	0	0	29862	4278	0	0	34140	0	43	4	11
191	105	0	0	66	66	66	9	60	122	0	66	151	137	8164	7983	113407	106652	0	29	0	13	18	1	0	2	3	33	36	151	0	0	0	80	1	10	60	0	0	0	0	27740	4168	0	0	31908	0	29	0	13
192	141	0	0	130	130	129	16	99	257	0	129	290	238	10213	9885	52596	43362	0	63	1	14	41	1	0	0	9	51	53	290	0	0	0	157	2	21	110	0	0	0	0	57577	8563	0	0	66140	0	63	1	14
193	134	0	0	90	90	90	7	81	162	0	90	215	180	7864	7602	52680	45742	0	34	0	12	37	1	0	0	6	63	66	215	0	0	0	136	1	11	67	0	0	0	0	38216	3997	0	0	42213	0	34	0	12
194	115	0	0	73	73	73	6	51	139	0	73	188	162	8590	8363	52559	45016	0	34	0	11	18	1	0	0	9	51	54	188	0	0	0	111	0	15	62	0	0	0	0	34429	5610	0	0	40039	0	34	0	11
195	92	0	0	49	49	49	7	28	79	0	49	100	86	5863	5734	52416	47745	0	26	1	5	13	1	0	0	3	32	34	100	0	0	0	70	1	5	24	0	0	0	0	17805	1613	0	0	19418	0	26	1	5
196	116	0	0	83	83	83	4	68	160	0	83	144	114	9407	9219	52464	44198	0	42	0	8	27	1	0	0	5	49	51	144	0	0	0	80	1	13	50	0	0	0	0	28033	2952	0	0	30985	0	42	0	8
197	150	0	0	119	119	119	8	85	272	0	119	192	147	7490	7263	52667	46085	0	57	1	11	38	1	0	0	11	71	73	192	0	0	0	105	0	15	72	0	0	0	0	35989	5906	0	0	41895	0	57	1	11
198	124	0	0	103	103	103	12	87	205	0	103	214	168	7478	7249	52767	46094	0	51	1	10	33	1	0	0	7	44	46	214	0	0	0	118	2	19	75	0	0	0	0	40320	5758	0	0	46078	0	51	1	10
199	154	0	0	122	122	122	15	103	275	0	122	334	276	6948	6576	52782	46640	0	56	3	16	41	1	0	1	4	78	80	334	0	0	0	179	0	30	125	0	0	0	0	64847	8531	0	0	73378	0	56	3	16
200	118	0	0	102	102	102	8	60	193	0	102	164	124	6651	6441	52578	46947	0	54	0	10	28	1	0	1	8	51	50	164	0	0	0	89	1	14	60	0	0	0	0	30475	4752	0	0	35227	0	54	0	10
201	131	0	0	97	97	97	7	97	215	0	97	242	213	8651	8387	52494	44917	0	43	1	9	35	1	0	1	7	47	49	242	0	0	0	140	0	20	82	0	0	0	0	41385	6033	0	0	47418	0	43	1	9
202	106	0	0	72	72	72	5	76	145	0	72	114	91	6615	6475	52437	46976	0	32	0	10	25	1	0	0	4	42	45	114	0	0	0	65	1	9	39	0	0	0	0	20683	4323	0	0	25006	0	32	0	10
203	128	0	0	80	80	80	9	59	151	0	80	159	128	8884	8685	52560	44721	0	36	2	11	23	1	0	1	6	52	53	159	0	0	0	111	1	11	36	0	0	0	0	26164	5126	0	0	31290	0	36	2	11
204	181	0	0	206	206	204	16	153	465	0	204	392	294	11134	10652	52795	42464	0	103	1	20	68	1	0	1	10	84	86	392	0	0	0	222	1	31	138	0	0	0	0	70649	9316	0	0	79965	0	103	1	20
205	105	0	0	70	70	70	7	41	175	0	70	140	119	8195	8013	52476	45412	0	39	0	7	17	1	0	0	6	44	47	140	0	0	0	76	1	12	51	0	0	0	0	24810	3438	0	0	28248	0	39	0	7
206	114	0	0	78	78	78	5	83	110	0	78	171	146	7877	7659	52558	45731	0	33	1	9	31	1	0	0	3	48	51	171	0	0	0	91	1	18	61	0	0	0	0	30754	6669	0	0	37423	0	33	1	9
207	172	0	0	203	203	202	10	192	425	0	202	473	391	9098	8524	52798	44497	0	104	3	20	66	2	0	0	7	83	85	473	0	0	0	274	2	40	157	0	0	0	0	83298	8182	0	0	91480	0	104	3	20
208	106	0	0	78	78	78	11	44	144	0	78	148	126	7197	7026	112978	107608	0	42	1	10	18	1	0	1	5	35	37	148	0	0	0	84	2	14	48	0	0	0	0	26901	4511	0	0	31412	0	42	1	10
209	109	0	0	101	101	101	10	94	202	0	101	148	112	6608	6435	52544	46966	0	42	1	11	39	1	0	1	6	39	41	148	0	0	0	82	0	12	54	0	0	0	0	26424	2273	0	0	28697	0	42	1	11
210	126	0	0	95	95	95	6	79	172	0	95	160	127	6979	6768	52741	46624	0	47	1	10	30	1	0	0	6	56	59	160	0	0	0	89	1	12	58	0	0	0	0	29637	4187	0	0	33824	0	47	1	10
211	99	0	0	60	60	60	6	44	101	0	60	100	80	7858	7725	52463	45749	0	28	1	5	21	1	0	0	4	39	41	100	0	0	0	62	2	9	27	0	0	0	0	18743	3105	0	0	21848	0	28	1	5
212	141	0	0	95	95	95	5	68	182	0	95	212	174	6207	5975	52716	47370	0	41	2	17	26	1	0	3	5	69	70	212	0	0	0	128	0	24	60	0	0	0	0	39601	10612	0	0	50213	0	41	2	17
213	105	0	0	66	66	66	8	57	95	0	66	119	108	5907	5747	52378	47693	0	30	1	12	19	1	0	0	3	37	40	119	0	0	0	68	0	12	39	0	0	0	0	21359	5037	0	0	26396	0	30	1	12
214	140	0	0	123	123	123	9	97	266	0	123	362	293	6067	5778	52874	47420	0	51	3	11	50	1	0	1	6	59	61	362	0	0	0	220	0	27	115	0	0	0	0	62092	8545	0	0	70637	0	51	3	11
215	100	0	0	66	66	66	9	43	133	0	66	119	106	8133	7968	52437	45474	0	31	1	7	18	1	0	1	7	35	38	119	0	0	0	65	1	15	38	0	0	0	0	22378	6407	0	0	28785	0	31	1	7
216	143	0	0	130	130	129	14	98	231	0	129	260	217	9572	9256	52571	44012	0	59	3	14	43	1	0	1	8	54	56	260	0	0	0	169	1	20	70	0	0	0	0	42511	6245	0	0	48756	0	59	3	14
217	121	0	0	105	105	105	5	87	209	0	105	259	213	7854	7546	52476	45750	0	52	0	13	32	1	0	1	6	48	50	259	0	0	0	141	3	20	95	0	0	0	0	50106	4096	0	0	54202	0	52	0	13
218	116	0	0	98	98	98	7	80	182	0	98	175	145	10021	9787	52586	43584	0	39	2	13	37	1	0	0	6	48	50	175	0	0	0	108	0	12	55	0	0	0	0	29035	3551	0	0	32586	0	39	2	13
219	111	0	0	79	79	79	4	82	171	0	79	147	125	7217	7034	52504	46376	0	39	1	12	22	1	0	0	4	40	42	147	0	0	0	84	2	11	50	0	0	0	0	27003	3651	0	0	30654	0	39	1	12
220	145	0	0	97	97	97	10	84	162	0	97	207	180	8252	8000	81170	74634	0	44	3	14	28	1	0	2	5	58	60	207	0	0	0	121	1	16	69	0	0	0	0	35806	4827	0	0	40633	0	44	3	14
221	134	0	0	124	124	123	8	99	250	0	123	261	210	9783	9460	52642	43821	0	63	1	14	38	1	0	0	6	51	54	261	0	0	0	150	0	28	83	0	0	0	0	45035	9312	0	0	54347	0	63	1	14
222	133	0	0	88	88	88	9	70	160	0	88	191	159	6591	6354	52645	47013	0	35	2	9	34	1	0	1	6	69	72	191	0	0	0	107	1	11	72	0	0	0	0	37039	4765	0	0	41804	0	35	2	9
223	152	0	0	146	146	145	10	133	296	0	145	354	280	6883	6604	52837	46585	0	62	1	16	56	1	0	2	7	66	68	354	0	0	0	196	1	30	127	0	0	0	0	65332	8230	0	0	73562	0	62	1	16
224	161	0	0	100	100	99	5	84	171	0	99	222	186	5890	5624	52854	47705	0	43	1	8	39	1	0	0	7	85	82	222	0	0	0	128	1	17	76	0	0	0	0	43810	5565	0	0	49375	0	43	1	8
225	125	0	0	75	75	75	7	78	139	0	75	188	166	6706	6481	52467	46892	0	25	0	9	32	1	0	1	7	48	50	188	0	0	0	110	1	18	59	0	0	0	0	34862	6155	0	0	41017	0	25	0	9
226	106	0	0	83	83	82	7	69	137	0	82	130	100	5930	5754	52545	47678	0	39	1	13	24	1	0	1	3	41	44	130	0	0	0	78	1	14	37	0	0	0	0	23330	4357	0	0	27687	0	39	1	13
227	106	0	0	81	81	81	10	71	132	0	81	114	91	7305	7144	52447	46298	0	40	1	7	27	1	0	0	5	38	40	114	0	0	0	76	0	6	32	0	0	0	0	18601	1462	0	0	20063	0	40	1	7
228	114	0	0	70	70	70	8	48	123	0	70	184	161	8024	7859	52559	45524	0	35	1	9	19	1	0	2	3	43	45	184	0	0	0	118	0	14	52	0	0	0	0	31068	4956	0	0	36024	0	35	1	9
229	110	0	0	80	80	80	4	78	149	0	80	173	143	5888	5687	52574	47704	0	39	1	9	21	1	0	1	8	46	48	173	0	0	0	95	1	14	63	0	0	0	0	31760	6158	0	0	37918	0	39	1	9
230	117	0	0	87	87	87	3	73	161	0	87	151	121	6608	6425	52599	46981	0	43	1	11	25	1	0	1	5	52	54	151	0	0	0	83	1	17	50	0	0	0	0	28095	6722	0	0	34817	0	43	1	11
231	128	0	0	97	97	97	7	89	175	0	97	186	146	7861	7623	52494	45748	0	44	2	9	31	1	0	1	9	59	60	186	0	0	0	102	1	15	68	0	0	0	0	33551	4823	0	0	38374	0	44	2	9
232	118	0	0	89	89	89	9	88	181	0	89	169	138	5865	5644	52591	47743	0	34	1	8	36	1	0	2	7	55	56	169	0	0	0	94	1	13	61	0	0	0	0	34793	4769	0	0	39562	0	34	1	8
233	180	0	0	176	176	176	25	130	376	0	176	365	280	7811	7390	52857	45768	0	88	2	27	50	1	0	0	8	89	90	365	0	0	0	218	3	26	118	0	0	0	0	72714	10410	0	0	83124	0	88	2	27
234	107	0	0	86	86	86	5	62	128	0	86	148	131	9312	9106	81210	73588	0	40	2	11	25	1	0	0	7	40	42	148	0	0	0	95	0	10	43	0	0	0	0	26086	4756	0	0	30842	0	40	2	11
235	115	0	0	106	106	106	9	88	239	0	106	198	149	8397	8176	113323	106407	0	52	2	11	34	1	0	0	6	47	49	198	0	0	0	112	0	20	66	0	0	0	0	35766	9747	0	0	45513	0	52	2	11
236	119	0	0	86	86	85	6	66	174	0	85	198	167	9633	9416	52559	43946	0	39	3	11	25	1	0	1	5	45	47	198	0	0	0	130	1	12	55	0	0	0	0	36910	4616	0	0	41526	0	39	3	11
237	118	0	0	103	103	103	5	90	179	0	103	161	126	6631	6426	52683	46959	0	51	1	11	29	1	0	1	9	49	51	161	0	0	0	91	1	14	55	0	0	0	0	29995	7259	0	0	37254	0	51	1	11
238	155	0	0	108	108	107	12	90	207	0	107	292	249	8735	8389	52626	44869	0	40	1	18	43	1	0	0	4	75	77	292	0	0	0	156	2	29	105	0	0	0	0	56666	7356	0	0	64022	0	40	1	18
239	128	0	0	99	99	99	4	78	167	0	99	237	191	6725	6466	52581	46858	0	50	2	9	32	1	0	0	5	56	58	237	0	0	0	132	1	16	88	0	0	0	0	42716	4976	0	0	47692	0	50	2	9
240	129	0	0	110	110	110	11	106	248	0	110	233	180	5946	5728	52864	47596	0	49	2	14	39	1	0	0	5	54	57	233	0	0	0	133	1	19	80	0	0	0	0	42657	7118	0	0	49775	0	49	2	14
241	119	0	0	83	83	83	6	86	146	0	83	191	158	5937	5728	52578	47645	0	34	1	9	34	1	0	0	4	50	52	191	0	0	0	100	2	19	70	0	0	0	0	40102	6731	0	0	46833	0	34	1	9
242	140	0	0	121	121	121	10	114	235	0	121	265	217	8710	8385	52776	44891	0	54	3	11	41	1	0	5	6	47	49	265	0	0	0	156	1	20	88	0	0	0	0	49702	9211	0	0	58913	0	54	3	11
243	105	0	0	49	49	49	7	47	65	0	49	120	107	5879	5752	52389	47706	0	22	0	6	16	1	0	0	4	44	46	120	0	0	0	68	1	9	42	0	0	0	0	21652	3499	0	0	25151	0	22	0	6
244	178	0	0	182	182	182	6	145	391	0	182	352	261	11220	10793	53114	42378	0	95	2	23	56	1	0	0	5	86	88	352	0	0	0	210	0	39	103	0	0	0	0	68769	15268	0	0	84037	0	95	2	23
245	142	0	0	132	132	132	9	128	260	0	132	295	238	8615	8255	52631	44989	0	64	1	16	43	1	0	1	6	64	66	295	0	0	0	168	2	21	104	0	0	0	0	55443	5760	0	0	61203	0	64	1	16
246	112	0	0	76	76	76	4	75	127	0	76	124	101	5953	5791	52400	47646	0	35	1	9	23	1	0	1	6	45	48	124	0	0	0	69	0	10	45	0	0	0	0	20820	3210	0	0	24030	0	35	1	9
247	109	0	0	87	87	87	6	78	141	0	87	144	115	5912	5730	52556	47682	0	40	0	12	27	1	0	0	7	45	48	144	0	0	0	82	2	10	50	0	0	0	0	28706	3663	0	0	32369	0	40	0	12
248	149	0	0	170	170	170	14	140	379	0	170	336	256	8781	8417	116129	109269	0	87	3	19	57	1	0	0	3	61	63	336	0	0	0	205	2	18	111	0	0	0	0	59867	4782	0	0	64649	0	87	3	19
249	165	0	0	126	126	126	8	113	270	0	126	282	225	11480	11141	52921	42122	0	55	1	18	46	1	0	2	3	86	88	282	0	0	0	153	0	31	98	0	0	0	0	58122	7792	0	0	65914	0	55	1	18
250	138	0	0	126	126	126	5	106	296	0	126	284	230	7891	7543	52710	45715	0	61	0	18	38	1	0	2	6	63	66	284	0	0	0	151	1	33	99	0	0	0	0	54108	11495	0	0	65603	0	61	0	18
251	151	0	0	134	134	133	8	135	287	0	133	272	207	8328	8005	52878	45269	0	59	2	19	46	1	0	1	5	70	72	272	0	0	0	170	0	28	74	0	0	0	0	50258	9142	0	0	59400	0	59	2	19
252	187	0	0	166	166	166	13	123	341	0	166	389	311	7742	7291	52931	45846	0	82	1	18	58	1	0	0	6	96	98	389	0	0	0	226	1	36	126	0	0	0	0	72500	12268	0	0	84768	0	82	1	18
253	164	0	0	195	195	195	13	194	388	0	195	486	377	6943	6469	52637	46573	0	85	1	22	77	1	0	3	6	82	84	486	0	0	0	264	1	41	180	0	0	0	0	86883	10252	0	0	97135	0	85	1	22
254	154	0	0	125	125	125	7	109	245	0	125	272	223	6110	5789	52748	47477	0	59	4	14	37	1	0	2	8	70	72	272	0	0	0	158	3	21	90	0	0	0	0	56096	10340	0	0	66436	0	59	4	14
255	117	0	0	96	96	96	7	61	198	0	96	137	101	9148	8961	52589	44456	0	51	1	10	25	1	0	0	8	35	37	137	0	0	0	77	1	13	46	0	0	0	0	26695	5118	0	0	31813	0	51	1	10
256	106	0	0	75	75	75	5	58	107	0	75	118	101	7854	7689	52421	45749	0	41	0	6	21	1	0	1	5	38	40	118	0	0	0	73	1	6	38	0	0	0	0	20698	1716	0	0	22414	0	41	0	6
257	175	0	0	156	156	156	8	108	308	0	156	378	304	6717	6322	52517	46832	0	84	1	14	49	1	0	0	7	98	100	378	0	0	0	231	0	27	120	0	0	0	0	66070	7962	0	0	74032	0	84	1	14
258	202	0	0	167	167	167	11	155	349	0	167	408	325	9389	8919	52847	44203	0	64	1	30	56	1	0	3	12	116	118	408	0	0	0	228	2	45	133	0	0	0	0	74948	14943	0	0	89891	0	64	1	30
259	172	0	0	152	152	152	10	138	275	0	152	318	264	11058	10657	112567	103765	0	69	2	20	51	1	0	1	8	80	82	318	0	0	0	191	1	29	97	0	0	0	0	54021	11151	0	0	65172	0	69	2	20
260	120	0	0	73	73	73	8	70	149	0	73	157	130	5928	5762	52435	47649	0	37	1	6	24	1	0	1	3	44	46	157	0	0	0	94	1	11	51	0	0	0	0	27384	3184	0	0	30568	0	37	1	6
261	137	0	0	85	85	85	6	58	116	0	85	162	142	7882	7664	52611	45723	0	45	1	10	21	1	0	0	7	62	64	162	0	0	0	90	1	17	54	0	0	0	0	29196	5495	0	0	34691	0	45	1	10
262	141	0	0	114	114	114	6	93	191	0	114	219	186	7841	7569	52547	45745	0	57	0	13	35	1	0	1	7	68	70	219	0	0	0	139	2	23	55	0	0	0	0	37261	8358	0	0	45619	0	57	0	13
263	111	0	0	88	88	88	3	80	166	0	88	150	118	8600	8406	52657	45002	0	46	1	9	28	1	0	0	3	43	45	150	0	0	0	82	3	8	57	0	0	0	0	30682	2436	0	0	33118	0	46	1	9
264	127	0	0	95	95	95	7	58	191	0	95	195	164	5975	5752	52525	47603	0	50	0	12	27	1	0	0	5	52	54	195	0	0	0	110	0	17	68	0	0	0	0	36831	7122	0	0	43953	0	50	0	12
265	172	0	0	210	210	210	16	182	452	0	210	463	359	7910	7351	52826	45694	0	91	1	29	73	1	1	4	10	89	92	463	0	0	0	260	2	46	155	0	0	0	0	86720	17044	0	0	103764	0	91	1	29
266	104	0	0	64	64	64	8	46	138	0	64	118	96	7854	7699	52393	45755	0	35	0	6	17	1	0	1	4	41	43	118	0	0	0	70	0	9	39	0	0	0	0	20975	1995	0	0	22970	0	35	0	6
267	114	0	0	89	89	89	13	57	168	0	89	171	145	8590	8366	52391	45014	0	47	1	9	25	1	0	0	6	46	48	171	0	0	0	99	1	12	59	0	0	0	0	30325	1741	0	0	32066	0	47	1	9
268	105	0	0	73	73	73	7	56	120	0	73	134	109	7865	7693	52467	45739	0	40	1	7	19	1	0	0	5	43	45	134	0	0	0	74	0	14	46	0	0	0	0	23840	5053	0	0	28893	0	40	1	7
269	123	0	0	118	118	118	8	77	259	0	118	203	152	6860	6634	63893	58204	0	61	1	14	33	1	0	1	7	50	52	203	0	0	0	118	1	19	65	0	0	0	0	39085	6784	0	0	45869	0	61	1	14
270	141	0	0	141	141	141	11	113	259	0	141	366	307	12760	12325	78873	70137	0	71	0	17	42	1	0	0	10	53	55	366	0	0	0	221	2	28	115	0	0	0	0	63825	8900	0	0	72725	0	71	0	17
271	195	0	0	231	231	231	11	205	543	0	231	404	309	10408	9885	81155	72486	0	113	1	29	74	1	0	4	9	106	108	404	0	0	0	240	2	42	120	0	0	0	0	74363	13190	0	0	87553	0	113	1	29
272	166	0	0	159	159	159	9	112	369	0	159	411	333	9060	8603	52909	44519	0	83	0	19	49	1	0	1	6	66	68	411	0	0	0	249	2	25	135	0	0	0	0	73095	3931	0	0	77026	0	83	0	19
273	140	0	0	104	104	103	12	79	192	0	103	243	201	6685	6425	52709	46885	0	46	0	15	36	1	0	0	5	64	67	243	0	0	0	139	2	16	86	0	0	0	0	46179	6276	0	0	52455	0	46	0	15
274	116	0	0	85	85	84	9	67	132	0	84	139	111	8367	8196	113240	106447	0	35	2	14	26	1	0	0	6	37	39	139	0	0	0	72	1	13	53	0	0	0	0	26256	5934	0	0	32190	0	35	2	14
275	119	0	0	94	94	94	5	67	165	0	94	198	158	8533	8290	52499	45072	0	49	2	10	25	1	0	1	6	47	50	198	0	0	0	114	1	19	64	0	0	0	0	38582	7538	0	0	46120	0	49	2	10
276	107	0	0	72	72	72	7	41	129	0	72	112	91	6466	6311	52491	47140	0	32	3	10	20	1	0	0	6	40	42	112	0	0	0	62	0	10	40	0	0	0	0	18258	3551	0	0	21809	0	32	3	10
277	104	0	0	58	58	58	5	57	80	0	58	96	80	9049	8918	52453	44558	0	28	1	4	20	1	0	1	3	39	41	96	0	0	0	53	0	10	33	0	0	0	0	18211	4965	0	0	23176	0	28	1	4
278	102	0	0	68	68	68	8	59	150	0	68	147	134	9477	9287	52408	44125	0	31	0	8	19	1	0	1	8	38	40	147	0	0	0	82	0	13	52	0	0	0	0	27531	3938	0	0	31469	0	31	0	8
279	97	0	0	64	64	64	4	38	95	0	64	102	90	6606	6483	52428	46977	0	35	1	10	14	1	0	0	3	33	35	102	0	0	0	63	1	8	30	0	0	0	0	18478	3342	0	0	21820	0	35	1	10
280	133	0	0	139	139	139	9	120	250	0	139	304	243	6037	5713	52679	47519	0	63	4	12	52	1	0	1	6	58	60	304	0	0	0	186	2	16	100	0	0	0	0	56740	5456	0	0	62196	0	63	4	12
281	122	0	0	79	79	79	7	78	144	0	79	172	139	7374	7167	112394	107453	0	29	2	12	30	1	0	0	5	57	59	172	0	0	0	100	1	15	56	0	0	0	0	35665	6282	0	0	41947	0	29	2	12
282	127	0	0	94	94	94	10	65	153	0	94	219	186	7896	7623	52407	45711	0	52	1	8	27	1	0	1	4	51	53	219	0	0	0	134	1	11	73	0	0	0	0	37586	2899	0	0	40485	0	52	1	8
283	120	0	0	118	118	118	6	115	255	0	118	293	245	6715	6402	52565	46849	0	55	1	14	42	1	0	0	5	39	41	293	0	0	0	169	1	21	102	0	0	0	0	50931	4667	0	0	55598	0	55	1	14
284	197	0	0	170	170	170	18	150	346	0	170	478	389	8739	8236	52917	44819	0	81	1	16	63	1	0	0	8	98	100	478	0	0	0	281	4	35	158	0	0	0	0	92608	11289	0	0	103897	0	81	1	16
285	152	0	0	181	181	181	4	166	376	0	181	430	353	6847	6329	52956	46751	0	80	7	21	62	1	0	2	8	57	60	430	0	0	0	266	2	35	127	0	0	0	0	86124	17702	0	0	103826	0	80	7	21
286	156	0	0	90	90	89	6	77	129	0	89	172	142	6991	6784	52656	46599	0	43	1	13	25	1	0	1	5	85	86	172	0	0	0	92	0	15	65	0	0	0	0	31300	6956	0	0	38256	0	43	1	13
287	102	0	0	79	79	79	4	62	166	0	79	132	108	6657	6484	52487	46943	0	38	2	12	17	1	0	3	6	34	36	132	0	0	0	72	0	13	47	0	0	0	0	24905	5199	0	0	30104	0	38	2	12
288	125	0	0	82	82	82	8	75	160	0	82	195	170	7869	7687	63855	57169	0	40	1	10	25	1	0	0	5	54	56	195	0	0	0	107	0	16	72	0	0	0	0	34370	5109	0	0	39479	0	40	1	10
289	132	0	0	105	105	105	12	73	203	0	105	165	128	9784	9587	113263	105017	0	51	1	14	28	1	0	1	9	52	54	165	0	0	0	97	1	15	52	0	0	0	0	30014	9085	0	0	39099	0	51	1	14
290	107	0	0	73	73	73	7	56	178	0	73	139	117	9308	9128	52416	44296	0	38	0	8	18	1	0	1	7	41	42	139	0	0	0	91	0	4	44	0	0	0	0	22997	1007	0	0	24004	0	38	0	8
291	109	0	0	52	52	52	7	42	85	0	52	133	119	8584	8427	52552	45016	0	21	0	10	16	1	0	1	3	40	42	133	0	0	0	78	1	16	38	0	0	0	0	23672	5099	0	0	28771	0	21	0	10
292	124	0	0	99	99	98	6	91	180	0	98	225	184	5933	5659	52633	47673	0	43	2	8	37	1	0	0	7	58	65	225	0	0	0	126	1	22	76	0	0	0	0	42611	8536	0	0	51147	0	43	2	8
293	162	0	0	122	122	122	11	104	241	0	122	270	226	11688	11356	71592	60911	0	61	0	17	36	1	0	1	6	85	87	270	0	0	0	158	1	24	87	0	0	0	0	51293	8188	0	0	59481	0	61	0	17
294	131	0	0	102	102	102	8	73	207	0	102	169	127	8878	8672	52605	44713	0	48	2	12	28	1	0	0	11	61	63	169	0	0	0	103	1	17	48	0	0	0	0	29998	7799	0	0	37797	0	48	2	12
295	154	0	0	113	113	112	6	83	245	0	112	174	135	5952	5718	52647	47649	0	56	1	12	37	1	0	1	4	86	88	174	0	0	0	94	2	17	61	0	0	0	0	33844	6547	0	0	40391	0	56	1	12
296	172	0	0	184	184	184	10	138	371	0	184	451	348	10286	9792	52700	43290	0	98	0	19	60	1	0	1	5	84	85	451	0	0	0	270	2	34	145	0	0	0	0	76591	8022	0	0	84613	0	98	0	19
297	135	0	0	133	133	132	8	89	291	0	132	262	211	8636	8301	52711	44970	0	68	3	13	36	1	0	2	9	50	52	262	0	0	0	163	1	22	76	0	0	0	0	46321	7727	0	0	54048	0	68	3	13
298	108	0	0	76	76	76	7	47	151	0	76	111	85	6615	6460	52462	46993	0	39	0	9	22	1	0	1	4	46	48	111	0	0	0	79	0	4	28	0	0	0	0	18530	1727	0	0	20257	0	39	0	9
299	95	0	0	79	79	79	6	59	126	0	79	119	99	5942	5772	52452	47664	0	39	1	9	24	1	0	1	4	31	31	119	0	0	0	66	0	10	43	0	0	0	0	21433	4617	0	0	26050	0	39	1	9
300	134	0	0	89	89	89	9	73	171	0	89	185	151	6708	6505	52609	46869	0	37	3	12	32	1	0	0	4	59	61	185	0	0	0	104	2	14	65	0	0	0	0	38818	5177	0	0	43995	0	37	3	12
301	131	0	0	77	77	77	6	57	133	0	77	118	99	8592	8425	52458	45013	0	39	1	8	24	1	0	1	3	67	69	118	0	0	0	68	1	11	38	0	0	0	0	20167	3933	0	0	24100	0	39	1	8
302	110	0	0	95	95	95	11	76	137	0	95	156	134	10304	10088	52488	43297	0	47	0	10	31	1	0	0	6	38	40	156	0	0	0	94	1	12	49	0	0	0	0	28001	4958	0	0	32959	0	47	0	10
303	131	0	0	130	130	130	7	112	276	0	130	247	187	7673	7396	112938	107125	0	55	5	10	48	1	0	1	10	59	61	247	0	0	0	131	1	20	95	0	0	0	0	49661	5232	0	0	54893	0	55	5	10
304	102	0	0	78	78	78	5	55	132	0	78	127	101	7630	7458	52427	45977	0	42	1	10	21	1	0	0	3	33	35	127	0	0	0	75	0	8	44	0	0	0	0	21218	2156	0	0	23374	0	42	1	10
305	153	0	0	193	193	193	6	148	345	0	193	385	285	6070	5620	52978	47516	0	101	5	26	53	1	0	3	4	73	76	385	0	0	0	231	1	35	118	0	0	0	0	74720	13384	0	0	88104	0	101	5	26
306	147	0	0	91	91	91	7	62	154	0	91	142	111	7689	7510	52523	45902	0	51	1	12	23	1	0	1	2	68	71	142	0	0	0	81	0	13	48	0	0	0	0	24537	4535	0	0	29072	0	51	1	12
307	111	0	0	72	72	72	4	67	121	0	72	129	102	5864	5697	52453	47743	0	36	0	6	23	1	0	1	5	47	49	129	0	0	0	75	2	10	42	0	0	0	0	23678	2577	0	0	26255	0	36	0	6
308	101	0	0	61	61	61	7	49	136	0	61	107	89	5875	5745	52431	47719	0	30	0	8	17	1	0	1	4	40	42	107	0	0	0	60	1	6	40	0	0	0	0	20394	2391	0	0	22785	0	30	0	8
309	168	0	0	146	146	146	10	129	315	0	146	438	372	6916	6511	52702	46585	0	67	1	16	52	1	0	3	6	84	86	438	0	0	0	240	0	43	155	0	0	0	0	78024	15369	0	0	93393	0	67	1	16
310	120	0	0	110	110	110	9	103	251	0	110	248	201	5935	5667	52571	47636	0	47	1	14	36	1	0	0	11	49	51	248	0	0	0	145	3	23	77	0	0	0	0	45262	5330	0	0	50592	0	47	1	14
311	96	0	0	68	68	68	5	58	118	0	68	146	121	5892	5710	52518	47715	0	40	0	6	17	1	0	0	4	33	35	146	0	0	0	89	1	10	46	0	0	0	0	25649	3277	0	0	28926	0	40	0	6
312	114	0	0	106	106	106	8	59	190	0	106	202	161	6920	6673	52557	46674	0	58	0	12	30	1	0	0	5	44	46	202	0	0	0	119	2	18	63	0	0	0	0	35742	7163	0	0	42905	0	58	0	12
313	122	0	0	77	77	77	8	60	141	0	77	159	134	6667	6491	52555	46912	0	38	1	11	21	1	0	0	5	52	54	159	0	0	0	99	1	17	42	0	0	0	0	26645	4667	0	0	31312	0	38	1	11
314	102	0	0	68	68	68	7	63	151	0	68	114	92	7879	7726	52435	45728	0	36	0	5	23	1	0	0	3	42	44	114	0	0	0	63	1	9	41	0	0	0	0	21658	2576	0	0	24234	0	36	0	5
315	108	0	0	78	78	77	6	76	116	0	77	168	147	5911	5720	52641	47670	0	25	0	12	33	1	0	2	4	39	41	168	0	0	0	109	1	11	47	0	0	0	0	28355	3595	0	0	31950	0	25	0	12
316	113	0	0	70	70	70	8	46	141	0	70	141	118	7604	7436	52554	45990	0	37	1	8	16	1	0	1	6	46	48	141	0	0	0	88	0	10	43	0	0	0	0	22693	4237	0	0	26930	0	37	1	8
317	123	0	0	81	81	81	7	53	139	0	81	169	139	6593	6383	52894	47011	0	44	1	7	22	1	0	1	5	53	55	169	0	0	0	98	1	12	58	0	0	0	0	33815	4837	0	0	38652	0	44	1	7
318	115	0	0	67	67	67	5	35	131	0	67	124	108	5917	5753	52428	47686	0	35	1	8	16	1	0	0	6	51	53	124	0	0	0	73	1	7	43	0	0	0	0	21459	1569	0	0	23028	0	35	1	8
319	141	0	0	150	150	149	8	122	320	0	149	313	245	6161	5877	52620	47343	0	76	3	17	42	1	0	1	9	48	50	313	0	0	0	175	1	27	110	0	0	0	0	61499	8908	0	0	70407	0	76	3	17
320	136	0	0	117	117	117	8	89	252	0	117	203	154	7404	7144	52713	46199	0	61	4	10	31	1	0	0	10	57	60	203	0	0	0	121	1	17	64	0	0	0	0	38200	4380	0	0	42580	0	61	4	10
321	104	0	0	73	73	73	6	59	117	0	73	114	94	7658	7509	112407	107162	0	32	2	12	20	1	0	3	3	35	37	114	0	0	0	75	1	11	27	0	0	0	0	19063	7522	0	0	26585	0	32	2	12
322	116	0	0	77	77	77	6	71	173	0	77	151	125	6969	6794	52623	46618	0	38	1	13	19	1	1	1	3	41	44	151	0	0	0	92	0	15	44	0	0	0	0	27627	5165	0	0	32792	0	38	1	13
323	120	0	0	78	78	78	5	59	142	0	78	163	134	5961	5778	52474	47624	0	38	1	7	26	1	0	0	5	53	55	163	0	0	0	99	1	9	54	0	0	0	0	31436	1999	0	0	33435	0	38	1	7
324	151	0	0	126	126	126	7	107	291	0	126	327	275	8331	7972	52963	45241	0	61	2	21	35	1	0	2	4	60	63	327	0	0	0	198	0	25	104	0	0	0	0	62718	7128	0	0	69846	0	61	2	21
325	139	0	0	90	90	90	11	65	165	0	90	193	154	5936	5718	52725	47652	0	46	0	14	26	1	0	0	3	67	69	193	0	0	0	113	0	17	63	0	0	0	0	33914	6642	0	0	40556	0	46	0	14
326	116	0	0	98	98	98	4	88	182	0	98	237	191	6801	6522	52551	46803	0	45	3	8	34	1	0	0	7	42	44	237	0	0	0	127	1	25	84	0	0	0	0	43854	6796	0	0	50650	0	45	3	8
327	114	0	0	70	70	70	6	39	106	0	70	118	90	5888	5743	52417	47711	0	38	1	7	15	1	0	1	7	53	55	118	0	0	0	66	1	10	41	0	0	0	0	20556	2954	0	0	23510	0	38	1	7
328	137	0	0	108	108	108	9	86	182	0	108	175	157	5947	5714	52545	47635	0	53	1	13	31	1	0	2	7	61	63	175	0	0	0	111	1	16	47	0	0	0	0	33149	5951	0	0	39100	0	53	1	13
329	107	0	0	65	65	65	4	47	110	0	65	118	102	5874	5734	52478	47713	0	35	1	7	18	1	0	0	3	44	46	118	0	0	0	77	1	6	34	0	0	0	0	19336	2535	0	0	21871	0	35	1	7
330	105	0	0	60	60	59	5	51	109	0	59	89	70	5855	5745	52471	47740	0	28	0	5	21	1	0	0	4	46	48	89	0	0	0	53	1	6	29	0	0	0	0	16692	2222	0	0	18914	0	28	0	5
331	126	0	0	122	122	122	9	100	205	0	122	279	225	8593	8258	52711	45009	0	55	4	14	44	1	0	1	3	43	45	279	0	0	0	157	3	20	99	0	0	0	0	54071	5636	0	0	59707	0	55	4	14
332	114	0	0	88	88	88	7	69	172	0	88	162	134	8586	8372	52435	45020	0	45	0	8	30	1	0	0	4	42	44	162	0	0	0	98	2	10	52	0	0	0	0	28950	3234	0	0	32184	0	45	0	8
333	142	0	0	116	116	115	8	112	212	0	115	295	243	7967	7639	52586	45617	0	54	4	14	36	1	0	0	6	65	68	295	0	0	0	186	3	17	89	0	0	0	0	59437	5951	0	0	65388	0	54	4	14
334	173	0	0	103	103	103	7	79	193	0	103	231	193	8597	8310	52899	45008	0	50	0	8	36	1	1	1	6	97	99	231	0	0	0	132	2	15	82	0	0	0	0	45954	6494	0	0	52448	0	50	0	8
335	137	0	0	143	143	142	7	104	279	0	142	209	159	7414	7137	52572	46176	0	63	2	23	41	1	0	3	9	55	57	209	0	0	0	117	1	21	70	0	0	0	0	35718	4939	0	0	40657	0	63	2	23
336	149	0	0	110	110	110	9	87	230	0	110	254	217	10103	9802	52711	43485	0	53	2	17	31	1	0	0	6	69	71	254	0	0	0	149	3	17	85	0	0	0	0	50136	7162	0	0	57298	0	53	2	17
337	126	0	0	85	85	85	4	64	171	0	85	141	118	8610	8418	52485	44993	0	43	3	8	22	1	0	2	6	59	60	141	0	0	0	74	1	12	54	0	0	0	0	25738	4903	0	0	30641	0	43	3	8
338	131	0	0	91	91	91	7	74	158	0	91	173	145	6315	6114	52515	47264	0	52	0	10	21	1	0	0	7	58	59	173	0	0	0	110	1	11	51	0	0	0	0	29918	2899	0	0	32817	0	52	0	10
339	112	0	0	81	81	81	8	76	152	0	81	186	167	6780	6538	52632	46828	0	38	3	13	23	1	0	0	3	43	45	186	0	0	0	110	1	16	59	0	0	0	0	34069	7029	0	0	41098	0	38	3	13
340	134	0	0	105	105	105	8	91	203	0	105	260	216	7725	7484	52583	45809	0	47	2	13	37	1	0	0	5	50	52	260	0	0	0	146	2	20	92	0	0	0	0	44714	5282	0	0	49996	0	47	2	13
341	130	0	0	105	105	105	11	81	227	0	105	159	123	7874	7654	52562	45732	0	45	1	14	35	1	0	1	8	52	54	159	0	0	0	90	1	14	54	0	0	0	0	29302	5075	0	0	34377	0	45	1	14
342	120	0	0	78	78	78	5	70	133	0	78	148	117	8584	8397	81172	74319	0	37	0	10	26	1	0	0	4	56	58	148	0	0	0	86	1	11	50	0	0	0	0	27821	2921	0	0	30742	0	37	0	10
343	157	0	0	96	96	96	10	78	153	0	96	205	165	7375	7123	52517	46230	0	43	1	10	34	1	0	0	7	74	76	205	0	0	0	111	2	16	76	0	0	0	0	41809	4450	0	0	46259	0	43	1	10
344	131	0	0	103	103	103	7	80	211	0	103	201	152	6684	6520	52481	46839	0	54	1	12	30	1	0	0	5	51	53	201	0	0	0	121	2	17	61	0	0	0	0	33493	6791	0	0	40284	0	54	1	12
345	123	0	0	91	91	91	5	77	190	0	91	195	160	7976	7738	52487	45625	0	43	2	9	31	1	0	1	4	54	55	195	0	0	0	103	1	18	73	0	0	0	0	35528	7344	0	0	42872	0	43	2	9
346	113	0	0	87	87	87	11	70	165	0	87	154	128	10002	9797	52565	43602	0	43	1	15	21	1	0	1	5	44	46	154	0	0	0	91	0	12	51	0	0	0	0	28305	4487	0	0	32792	0	43	1	15
347	114	0	0	110	110	110	11	92	193	0	110	169	127	5884	5667	52660	47710	0	56	0	12	35	1	0	0	6	47	49	169	0	0	0	103	2	14	50	0	0	0	0	32181	5478	0	0	37659	0	56	0	12
348	129	0	0	71	71	70	6	61	125	0	70	139	120	6649	6485	52472	46939	0	31	1	6	28	1	0	0	3	61	63	139	0	0	0	80	2	14	43	0	0	0	0	26307	3334	0	0	29641	0	31	1	6
349	152	0	0	129	129	129	6	107	283	0	129	291	224	8453	8136	52668	45125	0	67	0	17	36	1	0	0	8	64	67	291	0	0	0	180	1	23	87	0	0	0	0	48935	6511	0	0	55446	0	67	0	17
350	97	0	0	65	65	65	5	62	105	0	65	123	104	5879	5730	52417	47715	0	33	0	5	20	1	0	0	6	37	39	123	0	0	0	72	1	8	42	0	0	0	0	22055	2745	0	0	24800	0	33	0	5
351	111	0	0	90	90	90	11	82	144	0	90	152	123	7868	7663	52474	45738	0	34	2	8	38	1	0	0	7	46	45	152	0	0	0	79	1	11	61	0	0	0	0	28429	3745	0	0	32174	0	34	2	8
352	117	0	0	83	83	83	3	66	181	0	83	166	137	6981	6834	52469	46560	0	38	2	11	25	1	0	1	5	47	49	166	0	0	0	104	0	10	52	0	0	0	0	28556	4369	0	0	32925	0	38	2	11
353	158	0	0	129	129	129	13	98	267	0	129	219	168	9915	9644	52667	43673	0	60	1	20	38	1	0	1	8	83	85	219	0	0	0	119	2	19	79	0	0	0	0	43769	6561	0	0	50330	0	60	1	20
354	119	0	0	75	75	75	8	68	145	0	75	160	132	5936	5779	52460	47628	0	32	0	10	26	1	0	1	5	53	55	160	0	0	0	97	2	9	52	0	0	0	0	30093	3905	0	0	33998	0	32	0	10
355	117	0	0	73	73	72	7	55	142	0	72	162	132	5885	5718	52551	47692	0	37	1	6	23	1	0	0	4	48	50	162	0	0	0	95	2	11	54	0	0	0	0	29964	2461	0	0	32425	0	37	1	6
356	102	0	0	87	87	87	7	62	158	0	87	124	93	8173	8001	52498	45433	0	46	1	10	23	1	0	1	5	34	36	124	0	0	0	68	1	13	42	0	0	0	0	22168	4453	0	0	26621	0	46	1	10
357	119	0	0	103	103	103	8	93	182	0	103	204	169	9298	9082	113279	105484	0	42	4	11	37	1	0	3	5	44	46	204	0	0	0	110	1	29	64	0	0	0	0	36954	12999	0	0	49953	0	42	4	11
358	152	0	0	105	105	105	6	107	212	0	105	207	169	7917	7672	52639	45668	0	48	1	9	39	1	0	1	6	71	74	207	0	0	0	124	1	12	70	0	0	0	0	38655	5348	0	0	44003	0	48	1	9
359	155	0	0	87	87	87	8	77	157	0	87	135	112	7328	7158	52386	46257	0	43	0	8	24	1	1	4	6	85	87	135	0	0	0	78	1	11	45	0	0	0	0	24973	5331	0	0	30304	0	43	0	8
360	114	0	0	68	68	68	9	67	141	0	68	142	124	7263	7097	52484	46325	0	32	1	8	22	1	0	0	4	48	50	142	0	0	0	78	2	10	52	0	0	0	0	26503	3908	0	0	30411	0	32	1	8
361	254	0	0	404	404	402	24	333	923	0	402	617	480	9318	8461	113698	105495	0	179	7	49	147	1	0	8	11	128	131	617	264	42	0	349	3	54	211	0	0	0	0	113048	20836	0	0	133884	0	179	7	49
362	94	0	0	57	57	57	7	38	121	0	57	103	88	7891	7754	52384	45715	0	30	0	5	15	1	0	1	5	32	35	103	0	0	0	59	1	9	34	0	0	0	0	17487	3605	0	0	21092	0	30	0	5
363	145	0	0	90	90	90	5	72	183	0	90	223	195	7926	7651	52817	45678	0	40	1	10	31	1	0	1	6	64	66	223	0	0	0	134	1	15	73	0	0	0	0	39566	5707	0	0	45273	0	40	1	10
364	105	0	0	74	74	74	5	67	107	0	74	128	101	7860	7692	52461	45747	0	35	1	10	25	1	0	0	2	41	44	128	0	0	0	80	2	8	38	0	0	0	0	24283	2611	0	0	26894	0	35	1	10
365	123	0	0	87	87	87	8	61	142	0	87	162	135	9411	9199	113398	105417	0	43	4	10	23	1	0	1	5	57	59	162	0	0	0	97	1	9	55	0	0	0	0	29215	5779	0	0	34994	0	43	4	10
366	128	0	0	102	102	102	11	84	205	0	102	214	172	6657	6424	52592	46916	0	52	1	10	32	2	0	1	4	59	61	214	0	0	0	118	0	18	78	0	0	0	0	41374	6389	0	0	47763	0	52	1	10
367	92	0	0	62	62	62	4	50	102	0	62	112	92	7861	7713	52376	45747	0	33	0	6	17	1	0	1	4	33	33	112	0	0	0	61	0	10	41	0	0	0	0	20069	3926	0	0	23995	0	33	0	6
368	115	0	0	90	90	90	3	62	173	0	90	184	150	6637	6409	52609	46965	0	46	2	8	27	1	0	2	4	49	51	184	0	0	0	112	2	20	50	0	0	0	0	33642	8771	0	0	42413	0	46	2	8
369	115	0	0	98	98	98	10	73	161	0	98	242	204	6893	6601	52717	46711	0	49	1	17	28	1	0	0	2	42	45	242	0	0	0	161	1	16	64	0	0	0	0	41681	6794	0	0	48475	0	49	1	17
370	130	0	0	105	105	105	6	67	190	0	105	209	170	5862	5596	52693	47743	0	46	3	16	33	1	0	0	6	57	59	209	0	0	0	115	1	23	70	0	0	0	0	39401	10540	0	0	49941	0	46	3	16
371	113	0	0	75	75	75	5	84	135	0	75	141	115	5938	5762	52481	47662	0	32	0	5	33	1	0	0	4	47	49	141	0	0	0	80	1	11	49	0	0	0	0	25922	4184	0	0	30106	0	32	0	5
372	134	0	0	137	137	137	9	104	272	0	137	217	166	5950	5675	52574	47636	0	61	1	23	42	1	0	2	7	51	53	217	0	0	0	127	0	22	68	0	0	0	0	39462	6704	0	0	46166	0	61	1	23
373	132	0	0	82	82	82	10	63	145	0	82	168	138	9295	9087	52445	44307	0	47	0	11	19	1	0	0	4	59	61	168	0	0	0	111	1	10	46	0	0	0	0	25793	3219	0	0	29012	0	47	0	11
374	112	0	0	85	85	85	8	69	140	0	85	172	146	5873	5655	52771	47728	0	38	1	13	25	1	0	1	6	44	47	172	0	0	0	101	1	16	54	0	0	0	0	31810	8055	0	0	39865	0	38	1	13
375	104	0	0	76	76	76	7	70	143	0	76	126	102	9766	9602	52459	43834	0	41	0	5	25	1	0	0	4	33	35	126	0	0	0	78	1	11	36	0	0	0	0	21856	3618	0	0	25474	0	41	0	5
376	158	0	0	145	145	145	13	108	291	0	145	352	290	6621	6209	113494	108194	0	71	1	24	42	1	0	0	6	77	79	352	0	0	0	197	2	29	124	0	0	0	0	67754	11565	0	0	79319	0	71	1	24
377	126	0	0	113	113	113	8	90	226	0	113	223	180	10469	10186	80082	72432	0	57	3	10	34	1	0	1	7	45	47	223	0	0	0	120	0	22	81	0	0	0	0	38944	5806	0	0	44750	0	57	3	10
378	170	0	0	180	180	180	10	131	395	0	180	397	310	6403	6026	52856	47098	0	88	1	22	55	1	0	3	10	81	83	397	0	0	0	243	1	32	121	0	0	0	0	71638	7995	0	0	79633	0	88	1	22
379	106	0	0	74	74	74	8	52	132	0	74	154	133	6614	6429	52441	46978	0	40	1	6	20	1	0	0	6	41	43	154	0	0	0	97	1	8	48	0	0	0	0	28020	2433	0	0	30453	0	40	1	6
380	127	0	0	73	73	73	8	56	130	0	73	155	131	9522	9333	52779	44077	0	37	0	11	22	1	0	0	2	54	57	155	0	0	0	76	2	12	65	0	0	0	0	31940	4840	0	0	36780	0	37	0	11
381	134	0	0	129	129	129	12	117	296	0	129	316	267	9261	8874	52738	44344	0	51	1	13	55	1	0	0	8	56	58	316	0	0	0	175	3	26	112	0	0	0	0	62253	8096	0	0	70349	0	51	1	13
382	154	0	0	141	141	141	7	128	321	0	141	377	313	6810	6402	52848	46758	0	67	2	17	51	1	0	0	3	74	76	377	0	0	0	235	1	26	115	0	0	0	0	68375	5298	0	0	73673	0	67	2	17
383	123	0	0	79	79	79	8	81	148	0	79	141	119	5989	5824	52513	47592	0	34	1	8	28	1	0	1	6	53	56	141	0	0	0	84	2	10	45	0	0	0	0	23713	2797	0	0	26510	0	34	1	8
384	141	0	0	112	112	112	12	88	204	0	112	202	152	6745	6532	52487	46818	0	65	1	12	29	1	0	0	4	68	70	202	0	0	0	135	1	13	53	0	0	0	0	34266	4194	0	0	38460	0	65	1	12
385	99	0	0	64	64	64	5	54	96	0	64	89	66	7908	7786	52451	45698	0	31	0	8	18	1	0	2	4	35	37	89	0	0	0	57	2	7	23	0	0	0	0	16243	2148	0	0	18391	0	31	0	8
386	104	0	0	69	69	69	5	42	149	0	69	126	105	6611	6445	52484	46995	0	35	1	6	19	1	0	0	7	39	41	126	0	0	0	72	0	9	45	0	0	0	0	21556	3151	0	0	24707	0	35	1	6
387	95	0	0	65	65	65	5	52	109	0	65	115	87	5871	5747	52435	47715	0	37	1	5	16	1	0	1	4	33	35	115	0	0	0	71	0	10	34	0	0	0	0	18799	3219	0	0	22018	0	37	1	5
388	151	0	0	123	123	123	12	111	268	0	123	272	218	8030	7720	52840	45553	0	58	4	15	37	1	0	1	7	63	65	272	0	0	0	166	2	16	88	0	0	0	0	53760	4950	0	0	58710	0	58	4	15
389	133	0	0	95	95	95	7	71	193	0	95	176	144	8591	8360	52782	45015	0	44	2	13	27	1	0	2	6	58	61	176	0	0	0	97	1	16	62	0	0	0	0	36623	5420	0	0	42043	0	44	2	13
390	137	0	0	102	102	102	12	93	196	0	102	229	194	6007	5763	52614	47555	0	42	1	11	39	1	0	3	5	62	64	229	0	0	0	120	0	22	87	0	0	0	0	44172	9084	0	0	53256	0	42	1	11
391	157	0	0	148	148	148	9	115	324	0	148	353	285	6857	6449	53005	46732	0	74	2	20	42	1	0	2	7	60	62	353	0	0	0	189	0	41	123	0	0	0	0	70859	14767	0	0	85626	0	74	2	20
392	121	0	0	75	75	74	4	64	124	0	74	159	141	5876	5667	52662	47732	0	30	1	14	22	1	0	1	5	53	54	159	0	0	0	94	1	19	45	0	0	0	0	29142	9371	0	0	38513	0	30	1	14
393	139	0	0	91	91	91	5	60	178	0	91	155	132	8001	7788	52567	45603	0	49	2	10	19	1	0	1	9	70	72	155	0	0	0	95	1	10	49	0	0	0	0	28266	3372	0	0	31638	0	49	2	10
394	149	0	0	130	130	130	9	104	283	0	130	288	231	7905	7553	53067	45700	0	65	4	16	38	1	0	1	5	69	71	288	0	0	0	167	0	23	98	0	0	0	0	55557	12220	0	0	67777	0	65	4	16
395	141	0	0	108	108	108	6	93	212	0	108	248	204	6769	6521	52446	46781	0	50	1	10	39	1	0	0	7	67	68	248	0	0	0	137	0	26	85	0	0	0	0	43772	8257	0	0	52029	0	50	1	10
396	120	0	0	101	101	101	6	89	192	0	101	190	153	8670	8429	52792	44931	0	45	2	13	33	1	0	0	7	41	44	190	0	0	0	106	1	15	68	0	0	0	0	39398	6887	0	0	46285	0	45	2	13
397	206	0	0	140	140	140	11	111	292	0	140	378	316	8045	7624	53097	45534	0	67	2	24	39	1	0	0	7	119	122	378	0	0	0	212	3	34	129	0	0	0	0	71365	7805	0	0	79170	0	67	2	24
398	121	0	0	111	111	111	5	71	209	0	111	223	176	7897	7618	52630	45709	0	53	1	14	34	1	0	2	6	57	59	223	0	0	0	122	1	19	81	0	0	0	0	41562	7878	0	0	49440	0	53	1	14
399	127	0	0	97	97	97	11	89	238	0	97	209	164	8527	8274	52601	45079	0	43	0	9	40	1	0	1	3	57	59	209	0	0	0	127	1	16	65	0	0	0	0	38083	4564	0	0	42647	0	43	0	9
400	168	0	0	105	105	105	12	106	227	0	105	233	191	10992	10705	52964	42613	0	45	1	13	38	1	0	2	5	79	81	233	0	0	0	130	1	22	80	0	0	0	0	43725	8055	0	0	51780	0	45	1	13
401	99	0	0	70	70	70	5	42	112	0	70	142	120	6600	6416	52517	47008	0	35	1	7	21	1	0	0	5	38	40	142	0	0	0	82	1	12	47	0	0	0	0	26420	4002	0	0	30422	0	35	1	7
402	153	0	0	129	129	129	6	120	285	0	129	301	239	9066	8718	52865	44528	0	58	2	18	43	1	0	1	6	69	71	301	0	0	0	160	0	32	109	0	0	0	0	57301	11347	0	0	68648	0	58	2	18
403	120	0	0	75	75	75	8	69	140	0	75	106	91	7774	7621	52602	45827	0	31	2	9	24	1	0	2	6	53	54	106	0	0	0	60	0	10	36	0	0	0	0	19146	4137	0	0	23283	0	31	2	9
404	107	0	0	63	63	63	4	52	88	0	63	90	73	5888	5761	52448	47717	0	32	1	6	18	1	0	0	5	43	45	90	0	0	0	57	1	5	27	0	0	0	0	16527	1365	0	0	17892	0	32	1	6
405	107	0	0	61	61	61	7	47	110	0	61	125	106	7861	7700	52431	45747	0	26	1	7	22	1	0	1	3	45	47	125	0	0	0	73	0	13	39	0	0	0	0	22560	4559	0	0	27119	0	26	1	7
406	134	0	0	103	103	103	7	96	239	0	103	203	161	10728	10478	112297	104096	0	49	2	13	34	1	0	0	4	50	52	203	0	0	0	111	0	17	75	0	0	0	0	39053	7466	0	0	46519	0	49	2	13
407	113	0	0	77	77	77	6	64	117	0	77	118	99	7950	7797	52500	45641	0	37	1	7	24	1	0	2	5	44	46	118	0	0	0	78	0	10	30	0	0	0	0	19639	3397	0	0	23036	0	37	1	7
408	128	0	0	105	105	105	8	104	168	0	105	196	156	7886	7633	52697	45720	0	49	2	10	37	1	0	0	6	61	63	196	0	0	0	111	2	20	63	0	0	0	0	40861	8703	0	0	49564	0	49	2	10
409	120	0	0	102	102	102	3	79	215	0	102	195	162	7543	7304	52563	46046	0	53	0	9	32	1	0	1	6	56	59	195	0	0	0	109	1	16	69	0	0	0	0	38125	3701	0	0	41826	0	53	0	9
410	110	0	0	88	88	88	4	71	164	0	88	180	146	5876	5649	52516	47731	0	40	2	10	27	1	0	2	6	48	51	180	0	0	0	92	2	14	72	0	0	0	0	34345	3096	0	0	37441	0	40	2	10
411	138	0	0	107	107	107	7	80	201	0	107	183	147	7684	7443	52691	45917	0	45	4	12	35	1	0	2	8	66	68	183	0	0	0	109	2	12	60	0	0	0	0	35432	5725	0	0	41157	0	45	4	12
412	121	0	0	65	65	65	4	48	103	0	65	72	61	7303	7185	52425	46303	0	29	1	10	16	1	0	3	5	58	61	72	0	0	0	41	0	3	28	0	0	0	0	11170	819	0	0	11989	0	29	1	10
413	150	0	0	99	99	98	8	92	196	0	98	226	196	11454	11172	113364	103372	0	43	1	19	29	1	0	2	3	71	74	226	0	0	0	130	0	22	74	0	0	0	0	36676	7989	0	0	44665	0	43	1	19
414	113	0	0	82	82	82	8	79	98	0	82	158	140	8495	8283	52394	45109	0	40	0	7	31	1	0	0	3	36	38	158	0	0	0	110	2	9	37	0	0	0	0	26997	1438	0	0	28435	0	40	0	7
415	157	0	0	92	92	92	7	75	178	0	92	143	112	6005	5813	52877	47597	0	36	2	13	35	1	0	0	5	83	85	143	0	0	0	79	2	13	49	0	0	0	0	28698	5120	0	0	33818	0	36	2	13
416	121	0	0	117	117	117	3	109	251	0	117	159	111	7878	7657	52642	45729	0	59	2	16	34	1	0	1	4	53	55	159	0	0	0	92	2	15	50	0	0	0	0	29901	5381	0	0	35282	0	59	2	16
417	125	0	0	98	98	98	8	67	191	0	98	175	140	6625	6428	52528	46948	0	47	0	11	31	1	0	2	6	51	54	175	0	0	0	99	1	13	62	0	0	0	0	30572	2945	0	0	33517	0	47	0	11
418	99	0	0	64	64	64	5	48	112	0	64	152	131	6567	6399	52494	47020	0	32	1	7	17	1	0	2	4	39	41	152	0	0	0	87	0	11	54	0	0	0	0	26323	4293	0	0	30616	0	32	1	7
419	104	0	0	78	78	78	3	71	141	0	78	132	108	6591	6423	52495	47005	0	39	0	6	27	1	0	2	3	42	45	132	0	0	0	80	2	10	40	0	0	0	0	24224	3982	0	0	28206	0	39	0	6
420	125	0	0	109	109	109	3	88	192	0	109	229	174	7919	7643	52593	45688	0	57	1	9	38	1	0	1	2	54	56	229	0	0	0	132	0	20	77	0	0	0	0	40005	7533	0	0	47538	0	57	1	9
421	120	0	0	93	93	93	9	69	112	0	93	169	135	8476	8267	80433	74415	0	46	1	10	29	1	0	0	6	52	54	169	0	0	0	103	2	14	50	0	0	0	0	29632	5440	0	0	35072	0	46	1	10
422	124	0	0	73	73	73	9	40	117	0	73	146	123	6582	6393	52476	47025	0	36	1	11	16	1	0	2	6	53	54	146	0	0	0	86	0	19	41	0	0	0	0	24649	8363	0	0	33012	0	36	1	11
423	105	0	0	77	77	77	7	73	136	0	77	121	95	5866	5712	52490	47730	0	40	1	9	23	1	0	0	3	42	44	121	0	0	0	62	0	11	48	0	0	0	0	22617	4260	0	0	26877	0	40	1	9
424	101	0	0	74	74	74	6	46	154	0	74	115	94	6238	6080	52502	47366	0	40	1	7	21	1	0	0	4	33	35	115	0	0	0	74	1	8	32	0	0	0	0	21015	2189	0	0	23204	0	40	1	7
425	180	0	0	170	170	170	13	136	351	0	170	409	316	8687	8255	52838	44873	0	83	5	14	62	1	0	1	4	86	88	409	0	0	0	246	2	30	131	0	0	0	0	76140	9414	0	0	85554	0	83	5	14
426	104	0	0	66	66	66	8	50	135	0	66	168	152	7893	7682	52412	45714	0	31	0	10	18	2	0	1	4	33	35	168	0	0	0	95	1	13	59	0	0	0	0	28022	3101	0	0	31123	0	31	0	10
427	167	0	0	110	110	110	7	108	221	0	110	239	196	3502	3237	52601	50071	0	51	3	10	35	1	0	1	9	93	95	239	0	0	0	133	3	14	89	0	0	0	0	48966	5234	0	0	54200	0	51	3	10
428	144	0	0	98	98	98	7	72	172	0	98	232	192	7232	6960	52705	46364	0	49	1	14	27	1	0	0	6	63	65	232	0	0	0	152	0	17	63	0	0	0	0	35311	5325	0	0	40636	0	49	1	14
429	151	0	0	120	120	120	7	131	235	0	120	277	216	7016	6748	52774	46530	0	59	2	10	43	1	0	0	5	74	76	277	0	0	0	157	1	25	94	0	0	0	0	51684	9811	0	0	61495	0	59	2	10
430	110	0	0	83	83	83	7	77	188	0	83	141	112	5893	5712	52590	47707	0	43	0	9	27	1	0	0	3	42	44	141	0	0	0	80	2	14	45	0	0	0	0	27062	6077	0	0	33139	0	43	0	9
431	93	0	0	52	52	52	6	37	103	0	52	106	93	5883	5744	52393	47725	0	27	0	7	11	1	0	3	3	32	34	106	0	0	0	65	1	9	31	0	0	0	0	18129	4301	0	0	22430	0	27	0	7
432	106	0	0	86	86	86	9	61	166	0	86	137	107	7704	7531	52547	45890	0	42	3	8	21	1	0	4	7	39	41	137	0	0	0	80	0	7	50	0	0	0	0	25140	3568	0	0	28708	0	42	3	8
433	109	0	0	87	87	87	8	86	185	0	87	163	136	6582	6382	52583	47009	0	44	1	9	26	1	0	1	5	44	46	163	0	0	0	95	2	16	50	0	0	0	0	30785	7089	0	0	37874	0	44	1	9
434	190	0	0	177	177	177	17	142	409	0	177	393	316	10363	9883	52936	43238	0	97	0	19	51	1	0	1	8	90	92	393	0	0	0	234	1	35	123	0	0	0	0	68512	12345	0	0	80857	0	97	0	19
435	143	0	0	123	123	123	10	112	225	0	123	327	269	5924	5574	52862	47648	0	52	0	22	41	1	0	1	6	70	72	327	0	0	0	195	1	32	99	0	0	0	0	62560	14240	0	0	76800	0	52	0	22
436	117	0	0	110	110	110	6	115	207	0	110	203	161	8585	8322	52637	45021	0	52	1	9	42	1	0	3	2	49	51	203	0	0	0	120	1	16	66	0	0	0	0	34766	7364	0	0	42130	0	52	1	9
437	114	0	0	76	76	76	7	57	138	0	76	159	132	6567	6380	52600	47026	0	33	0	13	22	1	0	2	5	49	51	159	0	0	0	90	0	17	52	0	0	0	0	27396	5468	0	0	32864	0	33	0	13
438	156	0	0	142	142	142	15	94	276	0	142	361	306	6676	6240	53028	46926	0	66	3	22	42	1	0	2	6	77	80	361	0	0	0	204	0	37	120	0	0	0	0	68918	16699	0	0	85617	0	66	3	22
439	111	0	0	101	101	101	5	87	224	0	101	169	135	12891	12671	113380	101930	0	45	1	14	32	2	0	2	5	40	43	169	0	0	0	96	0	10	63	0	0	0	0	31720	3336	0	0	35056	0	45	1	14
440	115	0	0	100	100	100	9	81	176	0	100	179	138	6721	6508	52596	46868	0	46	2	11	30	1	0	0	10	42	45	179	0	0	0	114	0	15	50	0	0	0	0	30803	5238	0	0	36041	0	46	2	11
441	100	0	0	59	59	59	5	54	80	0	59	104	85	5855	5717	52436	47753	0	30	1	5	19	1	0	0	3	41	39	104	0	0	0	54	0	14	36	0	0	0	0	19739	5695	0	0	25434	0	30	1	5
442	101	0	0	71	71	70	5	55	120	0	70	120	103	8587	8422	52412	45019	0	36	0	5	22	1	0	2	4	35	37	120	0	0	0	65	2	12	41	0	0	0	0	22481	4037	0	0	26518	0	36	0	5
443	113	0	0	89	89	88	9	79	154	0	88	148	119	5872	5672	52511	47735	0	39	0	11	29	1	0	3	5	45	47	148	0	0	0	81	1	17	49	0	0	0	0	27818	6937	0	0	34755	0	39	0	11
444	115	0	0	99	99	99	6	71	205	0	99	186	146	9563	9326	52473	44043	0	49	1	10	32	1	0	3	3	49	51	186	0	0	0	104	2	17	63	0	0	0	0	35633	5366	0	0	40999	0	49	1	10
445	153	0	0	134	134	134	12	105	282	0	134	267	215	8647	8320	52786	44945	0	66	3	17	38	1	0	0	9	65	66	267	0	0	0	141	2	27	97	0	0	0	0	49087	8830	0	0	57917	0	66	3	17
446	171	0	0	137	137	137	9	134	246	0	137	296	232	7456	7110	52547	46135	0	62	2	13	52	1	0	2	5	92	94	296	0	0	0	162	2	19	113	0	0	0	0	51793	4404	0	0	56197	0	62	2	13
447	113	0	0	85	85	85	5	54	154	0	85	182	144	5942	5760	52546	47625	0	42	1	10	27	1	0	1	3	39	41	182	0	0	0	112	0	14	56	0	0	0	0	30570	4520	0	0	35090	0	42	1	10
448	96	0	0	75	75	74	7	57	116	0	74	118	94	6593	6430	52521	47016	0	36	1	10	21	1	0	0	5	33	35	118	0	0	0	68	1	8	41	0	0	0	0	21283	3818	0	0	25101	0	36	1	10
449	106	0	0	84	84	84	8	81	195	0	84	146	116	7868	7674	52422	45740	0	46	0	5	26	1	0	0	6	39	41	146	0	0	0	74	1	15	56	0	0	0	0	26525	4479	0	0	31004	0	46	0	5
450	97	0	0	78	78	78	7	60	170	0	78	146	124	5886	5690	52612	47722	0	40	1	6	24	1	0	1	5	33	35	146	0	0	0	89	1	13	43	0	0	0	0	27342	4089	0	0	31431	0	40	1	6
451	130	0	0	102	102	101	7	111	159	0	101	208	169	6611	6354	52796	46990	0	56	0	7	36	1	0	0	1	64	66	208	0	0	0	123	2	16	67	0	0	0	0	40727	5671	0	0	46398	0	56	0	7
452	145	0	0	166	166	165	13	121	352	0	165	386	304	7990	7558	52757	45587	0	84	2	19	54	1	0	1	4	61	63	386	0	0	0	236	0	27	123	0	0	0	0	68556	10822	0	0	79378	0	84	2	19
453	131	0	0	103	103	103	5	102	175	0	103	196	167	8047	7830	52476	45514	0	48	0	16	31	1	0	1	6	55	58	196	0	0	0	127	1	15	53	0	0	0	0	30245	4616	0	0	34861	0	48	0	16
454	120	0	0	106	106	105	15	99	196	0	105	214	185	6044	5828	52551	47496	0	55	1	9	34	1	0	0	5	38	40	214	0	0	0	129	0	16	69	0	0	0	0	37248	5919	0	0	43167	0	55	1	9
455	139	0	0	114	114	114	11	98	241	0	114	330	279	8279	7950	81450	74568	0	61	1	10	34	1	0	0	7	56	58	330	0	0	0	184	1	25	120	0	0	0	0	65911	8781	0	0	74692	0	61	1	10
456	113	0	0	78	78	78	6	52	131	0	78	107	89	9085	8926	52455	44521	0	42	0	11	21	1	0	0	3	50	52	107	0	0	0	60	0	9	38	0	0	0	0	18942	3739	0	0	22681	0	42	0	11
457	103	0	0	65	65	65	7	36	103	0	65	103	83	5900	5758	52399	47708	0	36	1	9	14	1	0	1	3	42	44	103	0	0	0	58	0	9	36	0	0	0	0	18116	3805	0	0	21921	0	36	1	9
458	140	0	0	88	88	88	8	60	170	0	88	171	135	8970	8757	52660	44634	0	42	1	14	27	1	0	0	3	65	68	171	0	0	0	98	2	18	53	0	0	0	0	33242	6600	0	0	39842	0	42	1	14
459	104	0	0	92	92	92	6	69	176	0	92	185	151	7179	6943	52609	46428	0	40	1	14	27	1	0	1	8	40	42	185	0	0	0	96	2	17	70	0	0	0	0	35804	6759	0	0	42563	0	40	1	14
460	102	0	0	83	83	83	8	47	141	0	83	147	122	8589	8392	52690	45017	0	40	2	9	26	1	0	0	5	34	36	147	0	0	0	83	1	8	55	0	0	0	0	26734	3633	0	0	30367	0	40	2	9
461	109	0	0	109	109	109	12	97	243	0	109	167	121	7908	7691	52483	45693	0	53	0	14	35	1	0	1	5	37	39	167	0	0	0	91	1	18	57	0	0	0	0	30021	5099	0	0	35120	0	53	0	14
462	123	0	0	86	86	86	8	56	149	0	86	178	150	7363	7143	52467	46235	0	45	0	8	27	1	0	1	4	56	58	178	0	0	0	99	1	15	63	0	0	0	0	30805	5146	0	0	35951	0	45	0	8
463	181	0	0	264	264	264	21	213	559	0	264	526	405	10076	9433	52926	43512	0	135	3	36	82	1	0	1	6	70	72	526	89	43	0	296	3	49	178	0	0	0	0	97766	15714	0	0	113480	0	135	3	36
464	160	0	0	111	111	109	11	74	190	0	109	227	198	11195	10934	113852	103597	0	57	4	14	24	1	0	1	8	64	66	227	0	0	0	137	1	20	69	0	0	0	0	40695	6641	0	0	47336	0	57	4	14
465	94	0	0	76	76	76	5	51	156	0	76	105	79	6586	6442	52494	47017	0	39	1	5	24	1	0	0	6	32	34	105	0	0	0	61	2	9	33	0	0	0	0	20669	3135	0	0	23804	0	39	1	5
466	164	0	0	121	121	121	9	105	234	0	121	314	251	8673	8346	52530	44896	0	56	2	14	42	1	0	0	6	84	86	314	0	0	0	181	2	23	108	0	0	0	0	52322	7260	0	0	59582	0	56	2	14
467	97	0	0	52	52	51	6	31	86	0	51	55	48	5892	5800	52376	47715	0	26	0	7	14	1	0	1	2	38	40	55	0	0	0	32	1	8	14	0	0	0	0	9525	3299	0	0	12824	0	26	0	7
468	127	0	0	106	106	106	12	97	226	0	106	264	228	8931	8609	52826	44671	0	49	1	8	35	1	0	2	10	38	38	264	0	0	0	151	3	19	91	0	0	0	0	50085	6046	0	0	56131	0	49	1	8
469	131	0	0	116	116	116	9	78	278	0	116	242	194	10240	9940	52530	43364	0	66	1	12	32	1	0	1	3	48	50	242	0	0	0	137	2	21	82	0	0	0	0	44673	6143	0	0	50816	0	66	1	12
470	153	0	0	127	127	127	9	106	257	0	127	269	204	9936	9658	113298	104849	0	61	2	17	39	1	0	1	6	73	76	269	0	0	0	166	1	21	81	0	0	0	0	48718	7130	0	0	55848	0	61	2	17
471	161	0	0	137	137	137	10	140	265	0	137	302	245	6689	6325	52646	46907	0	64	2	17	48	1	0	1	4	92	94	302	0	0	0	161	1	29	111	0	0	0	0	61834	10888	0	0	72722	0	64	2	17
472	137	0	0	78	78	78	6	67	149	0	78	167	142	10102	9892	52505	43502	0	35	2	11	26	1	0	1	2	64	66	167	0	0	0	96	0	16	55	0	0	0	0	30926	6321	0	0	37247	0	35	2	11
473	96	0	0	84	84	84	4	83	141	0	84	156	130	6591	6394	52504	47006	0	43	1	7	28	1	0	1	3	33	35	156	0	0	0	86	1	12	57	0	0	0	0	29090	4914	0	0	34004	0	43	1	7
474	100	0	0	74	74	74	6	62	143	0	74	126	107	9654	9481	52437	43952	0	36	1	6	22	1	0	2	6	31	34	126	0	0	0	72	0	11	43	0	0	0	0	23274	3960	0	0	27234	0	36	1	6
475	132	0	0	123	123	122	4	96	244	0	122	204	163	9289	9015	52540	44314	0	54	1	14	44	1	0	2	6	59	62	204	0	0	0	130	1	14	59	0	0	0	0	36034	4902	0	0	40936	0	54	1	14
476	135	0	0	129	129	129	8	115	257	0	129	363	317	6064	5802	52598	47366	0	60	3	16	39	1	0	3	7	51	53	363	0	0	0	228	1	28	106	0	0	0	0	58221	9099	0	0	67320	0	60	3	16
477	112	0	0	81	81	81	4	76	132	0	81	177	147	5862	5641	52550	47745	0	37	0	12	27	1	0	0	4	48	50	177	0	0	0	97	0	16	64	0	0	0	0	35328	5231	0	0	40559	0	37	0	12
478	123	0	0	84	84	83	7	65	176	0	83	175	143	5952	5775	52701	47613	0	41	3	6	28	1	0	0	4	52	53	175	0	0	0	98	1	13	63	0	0	0	0	32967	4327	0	0	37294	0	41	3	6
479	126	0	0	95	95	95	8	91	166	0	95	216	194	8202	7923	52457	45402	0	38	3	12	33	1	0	2	6	48	51	216	0	0	0	126	0	14	76	0	0	0	0	36435	5115	0	0	41550	0	38	3	12
480	185	0	0	156	156	156	13	106	291	0	156	364	298	6104	5770	52820	47390	0	65	6	18	47	1	0	9	10	96	98	364	0	0	0	196	1	30	137	0	0	0	0	78093	34903	0	0	112996	0	65	6	18
481	118	0	0	92	92	92	8	52	139	0	92	153	129	8605	8392	52500	45001	0	45	3	8	26	1	0	2	7	49	51	153	0	0	0	77	2	13	61	0	0	0	0	30311	4405	0	0	34716	0	45	3	8
482	155	0	0	117	117	117	14	101	257	0	117	291	249	8702	8381	52827	44867	0	49	4	17	39	1	0	2	5	62	64	291	0	0	0	152	3	32	104	0	0	0	0	58009	11760	0	0	69769	0	49	4	17
483	118	0	0	75	75	74	7	49	140	0	74	172	149	5939	5773	52433	47618	0	36	1	10	19	1	0	0	7	45	47	172	0	0	0	112	0	13	47	0	0	0	0	27108	3875	0	0	30983	0	36	1	10
484	118	0	0	97	97	97	5	73	192	0	97	181	149	7944	7720	52541	45648	0	55	0	8	25	1	0	2	6	47	49	181	0	0	0	107	2	15	57	0	0	0	0	32079	5647	0	0	37726	0	55	0	8
485	114	0	0	103	103	103	6	90	225	0	103	186	140	6218	5988	52599	47383	0	46	1	13	32	1	0	3	7	43	45	186	0	0	0	108	2	11	65	0	0	0	0	34388	4085	0	0	38473	0	46	1	13
486	104	0	0	59	59	59	5	27	86	0	59	116	94	7873	7744	52419	45717	0	31	0	8	13	1	0	0	6	42	45	116	0	0	0	65	1	11	39	0	0	0	0	20252	4434	0	0	24686	0	31	0	8
487	124	0	0	102	102	102	5	61	186	0	102	186	155	8710	8460	52521	44897	0	48	0	9	33	1	0	3	8	58	57	186	0	0	0	100	2	12	72	0	0	0	0	37084	4504	0	0	41588	0	48	0	9
488	143	0	0	83	83	82	8	65	140	0	82	115	90	6593	6430	52511	47012	0	39	1	12	26	1	0	0	3	82	85	115	0	0	0	68	1	8	38	0	0	0	0	20861	2967	0	0	23828	0	39	1	12
489	143	0	0	107	107	107	5	78	191	0	107	179	143	7925	7686	52571	45678	0	49	1	14	36	1	0	0	6	70	72	179	0	0	0	112	2	12	53	0	0	0	0	34647	6153	0	0	40800	0	49	1	14
490	125	0	0	130	130	129	11	109	287	0	129	179	135	7877	7634	52632	45716	0	71	0	20	34	1	0	0	3	46	48	179	0	0	0	106	1	14	58	0	0	0	0	33121	4394	0	0	37515	0	71	0	20
491	124	0	0	86	86	86	5	84	154	0	86	168	136	8605	8396	52484	44996	0	34	0	10	38	1	0	0	3	51	53	168	0	0	0	100	0	14	54	0	0	0	0	28998	4241	0	0	33239	0	34	0	10
492	144	0	0	128	128	127	7	90	236	0	127	228	172	7013	6739	52739	46576	0	65	2	14	39	2	0	1	4	67	69	228	0	0	0	141	1	20	66	0	0	0	0	41934	7671	0	0	49605	0	65	2	14
493	113	0	0	100	100	100	4	89	203	0	100	189	155	8912	8665	52464	44694	0	47	1	10	32	1	0	1	8	48	50	189	0	0	0	107	1	16	65	0	0	0	0	35814	4895	0	0	40709	0	47	1	10
494	161	0	0	133	133	133	9	92	246	0	133	283	228	6829	6480	52777	46773	0	74	1	16	38	1	0	0	3	84	86	283	0	0	0	163	4	25	91	0	0	0	0	61003	12677	0	0	73680	0	74	1	16
495	144	0	0	132	132	131	11	101	241	0	131	257	200	9705	9388	52676	43895	0	67	2	18	38	1	0	1	4	49	51	257	0	0	0	152	2	26	77	0	0	0	0	54228	8905	0	0	63133	0	67	2	18
496	92	0	0	62	62	62	6	42	116	0	62	96	84	5893	5760	52413	47708	0	32	0	5	18	1	0	0	6	31	33	96	0	0	0	52	0	10	34	0	0	0	0	16804	4398	0	0	21202	0	32	0	5
497	129	0	0	93	93	93	4	62	201	0	93	227	187	7069	6798	52446	46536	0	50	1	11	23	1	0	1	6	60	62	227	0	0	0	140	0	15	72	0	0	0	0	36301	3889	0	0	40190	0	50	1	11
498	122	0	0	70	70	70	9	55	139	0	70	114	95	9691	9538	52532	43911	0	34	0	8	23	1	0	0	4	47	50	114	0	0	0	69	1	13	31	0	0	0	0	19409	2396	0	0	21805	0	34	0	8
499	100	0	0	82	82	82	6	49	138	0	82	173	150	5879	5669	52523	47713	0	42	0	9	21	1	0	1	8	39	41	173	0	0	0	104	2	12	55	0	0	0	0	35244	3774	0	0	39018	0	42	0	9
500	136	0	0	115	115	115	11	92	237	0	115	171	130	7425	7205	52580	46164	0	58	0	12	38	1	0	1	5	64	66	171	0	0	0	101	1	18	51	0	0	0	0	32215	7011	0	0	39226	0	58	0	12
501	114	0	0	81	81	80	6	77	160	0	80	174	148	5880	5676	52596	47710	0	40	1	11	22	1	0	1	4	46	49	174	0	0	0	98	0	21	55	0	0	0	0	33394	9265	0	0	42659	0	40	1	11
502	127	0	0	84	84	84	7	91	152	0	84	123	95	6618	6457	52431	46978	0	39	0	5	36	1	0	0	3	60	62	123	0	0	0	70	0	12	41	0	0	0	0	21708	4046	0	0	25754	0	39	0	5
503	171	0	0	165	165	165	14	136	338	0	165	463	394	7020	6513	52962	46542	0	70	4	24	54	1	0	5	7	76	77	463	0	0	0	253	3	44	163	0	0	0	0	91548	13677	0	0	105225	0	70	4	24
504	103	0	0	81	81	81	6	63	145	0	81	126	102	6625	6453	52451	46978	0	42	1	9	22	1	0	0	6	38	41	126	0	0	0	74	1	10	41	0	0	0	0	22924	4626	0	0	27550	0	42	1	9
505	115	0	0	93	93	93	8	85	216	0	93	183	145	8590	8359	52693	45017	0	48	1	13	23	1	0	3	4	41	44	183	0	0	0	100	0	15	68	0	0	0	0	35332	6888	0	0	42220	0	48	1	13
506	95	0	0	74	74	73	4	49	98	0	73	110	94	7973	7814	63839	57127	0	38	2	7	23	1	0	0	2	33	35	110	0	0	0	66	1	8	35	0	0	0	0	19956	2134	0	0	22090	0	38	2	7
507	116	0	0	102	102	101	6	108	189	0	101	197	163	6993	6755	52526	46595	0	50	0	13	33	1	0	0	4	42	44	197	0	0	0	115	2	13	67	0	0	0	0	36089	3048	0	0	39137	0	50	0	13
508	119	0	0	77	77	77	3	54	142	0	77	159	130	5882	5680	52513	47727	0	40	0	7	24	1	0	1	4	56	58	159	0	0	0	102	2	11	44	0	0	0	0	28534	3247	0	0	31781	0	40	0	7
509	103	0	0	72	72	72	8	53	123	0	72	162	143	7926	7718	52448	45681	0	29	0	8	26	1	0	3	5	38	40	162	0	0	0	93	0	11	58	0	0	0	0	29104	2991	0	0	32095	0	29	0	8
510	125	0	0	102	102	102	10	97	238	0	102	173	142	6600	6362	52752	47008	0	50	1	13	33	1	0	1	3	57	59	173	0	0	0	108	1	13	51	0	0	0	0	31520	6054	0	0	37574	0	50	1	13
511	118	0	0	93	93	93	10	79	167	0	93	206	174	6923	6678	52801	46669	0	43	1	17	24	1	0	1	6	40	42	206	0	0	0	120	0	28	58	0	0	0	0	38145	13531	0	0	51676	0	43	1	17
512	137	0	0	111	111	109	9	99	187	0	109	309	263	8560	8199	52762	45043	0	51	2	13	36	1	0	0	6	51	53	309	0	0	0	168	2	32	107	0	0	0	0	59664	10106	0	0	69770	0	51	2	13
513	113	0	0	78	78	78	8	79	146	0	78	139	113	7682	7518	52471	45905	0	33	1	13	26	1	0	0	4	45	47	139	0	0	0	78	1	13	47	0	0	0	0	25086	5351	0	0	30437	0	33	1	13
514	115	0	0	101	101	101	5	91	169	0	101	192	155	9648	9401	52475	43957	0	45	2	12	32	1	0	2	7	43	45	192	0	0	0	107	1	17	67	0	0	0	0	35064	5540	0	0	40604	0	45	2	12
515	117	0	0	80	80	80	7	70	153	0	80	180	150	8084	7891	52647	45493	0	35	1	13	23	1	0	1	6	43	45	180	0	0	0	106	0	15	59	0	0	0	0	31558	4945	0	0	36503	0	35	1	13
516	102	0	0	84	84	84	5	69	141	0	84	172	151	6610	6387	52525	46992	0	40	0	10	26	1	0	1	6	34	36	172	0	0	0	92	1	16	63	0	0	0	0	32287	4932	0	0	37219	0	40	0	10
517	133	0	0	115	115	115	6	93	233	0	115	194	160	7669	7424	52661	45915	0	60	2	10	36	1	0	0	6	55	57	194	0	0	0	114	1	17	62	0	0	0	0	36186	4002	0	0	40188	0	60	2	10
518	106	0	0	74	74	74	6	64	120	0	74	128	106	8809	8637	52561	44797	0	31	1	9	29	1	0	0	3	36	38	128	0	0	0	76	0	11	41	0	0	0	0	22747	3761	0	0	26508	0	31	1	9
519	128	0	0	116	116	116	4	110	209	0	116	182	139	7899	7654	52663	45705	0	45	2	14	45	1	0	1	8	55	58	182	0	0	0	101	3	16	62	0	0	0	0	38089	5992	0	0	44081	0	45	2	14
520	133	0	0	127	127	127	12	106	276	0	127	235	195	8272	7962	52684	45330	0	59	2	16	35	1	0	2	12	57	59	235	0	0	0	129	0	25	81	0	0	0	0	43745	7205	0	0	50950	0	59	2	16
521	168	0	0	135	135	135	8	118	270	0	135	278	229	8671	8351	52607	44899	0	59	1	22	45	1	0	0	7	86	88	278	0	0	0	166	3	20	89	0	0	0	0	54137	6189	0	0	60326	0	59	1	22
522	111	0	0	94	94	93	7	80	198	0	93	242	207	7426	7188	52602	46126	0	48	0	10	31	1	0	1	2	40	43	242	0	0	0	135	2	23	82	0	0	0	0	45883	8974	0	0	54857	0	48	0	10
523	139	0	0	149	149	149	13	138	280	0	149	296	231	6718	6363	52816	46871	0	70	3	14	54	1	0	1	6	67	69	296	0	0	0	164	1	26	105	0	0	0	0	58129	8655	0	0	66784	0	70	3	14
524	156	0	0	74	74	74	8	49	117	0	74	132	118	6584	6409	52430	47013	0	32	0	10	22	1	0	3	6	95	96	132	0	0	0	82	2	9	39	0	0	0	0	24914	3354	0	0	28268	0	32	0	10
525	160	0	0	186	186	185	8	155	386	0	185	442	347	8727	8210	52747	44872	0	84	3	20	69	1	0	1	7	67	68	442	0	0	0	255	0	35	152	0	0	0	0	76426	10094	0	0	86520	0	84	3	20
526	158	0	0	195	195	195	8	125	427	0	195	327	223	7805	7432	52543	45764	0	109	1	24	52	1	0	2	6	72	74	327	0	0	0	206	2	23	96	0	0	0	0	53547	6687	0	0	60234	0	109	1	24
527	96	0	0	57	57	56	7	51	106	0	56	82	63	5870	5763	52449	47732	0	25	1	5	20	1	0	0	4	36	38	82	0	0	0	43	0	7	32	0	0	0	0	15574	3553	0	0	19127	0	25	1	5
528	137	0	0	107	107	106	8	83	219	0	106	163	123	7167	6968	52521	46417	0	49	1	18	33	1	0	2	2	65	68	163	0	0	0	92	1	18	52	0	0	0	0	31318	6539	0	0	37857	0	49	1	18
529	114	0	0	81	81	81	9	71	160	0	81	123	100	6865	6708	52477	46725	0	39	1	9	26	1	0	2	3	48	51	123	0	0	0	76	1	12	34	0	0	0	0	22029	4230	0	0	26259	0	39	1	9
530	138	0	0	103	103	103	5	72	186	0	103	209	167	6726	6469	52536	46875	0	52	3	9	31	2	0	3	3	65	67	209	0	0	0	129	2	17	61	0	0	0	0	37107	7076	0	0	44183	0	52	3	9
531	93	0	0	52	52	52	7	39	108	0	52	81	65	5860	5762	52365	47735	0	28	0	4	16	1	0	0	3	35	37	81	0	0	0	44	1	5	31	0	0	0	0	15284	1623	0	0	16907	0	28	0	4
532	159	0	0	111	111	111	17	97	199	0	111	271	223	6015	5750	52763	47530	0	54	1	16	34	1	0	0	5	80	82	271	0	0	0	154	1	27	89	0	0	0	0	52655	8009	0	0	60664	0	54	1	16
533	85	0	0	35	35	35	6	22	60	0	35	69	63	5853	5760	52339	47756	0	17	0	5	10	1	0	0	2	28	30	69	0	0	0	43	0	6	20	0	0	0	0	10084	1708	0	0	11792	0	17	0	5
534	126	0	0	99	99	99	6	97	202	0	99	190	148	9328	9092	52621	44275	0	52	0	5	35	1	0	1	5	53	55	190	0	0	0	109	3	12	66	0	0	0	0	37316	4546	0	0	41862	0	52	0	5
535	142	0	0	118	118	118	14	135	294	0	118	391	334	7066	6693	52869	46469	0	50	3	11	42	1	0	2	9	61	59	391	0	0	0	208	2	38	143	0	0	0	0	71942	7866	0	0	79808	0	50	3	11
536	172	0	0	115	115	115	19	72	235	0	115	242	196	12856	12559	52929	40744	0	57	3	14	33	1	0	2	5	72	73	242	0	0	0	133	1	16	92	0	0	0	0	44722	6553	0	0	51275	0	57	3	14
537	124	0	0	100	100	100	10	101	185	0	100	180	148	7680	7443	52669	45923	0	48	1	11	33	1	0	2	4	47	49	180	0	0	0	99	1	20	60	0	0	0	0	34010	9079	0	0	43089	0	48	1	11
538	149	0	0	97	97	97	7	86	157	0	97	141	108	7490	7296	52597	46113	0	45	2	10	35	1	0	0	4	74	76	141	0	0	0	81	1	14	45	0	0	0	0	26771	6473	0	0	33244	0	45	2	10
539	99	0	0	53	53	53	6	42	100	0	53	120	102	5866	5730	52430	47729	0	26	1	6	16	1	0	0	3	39	41	120	0	0	0	68	0	9	43	0	0	0	0	21171	3604	0	0	24775	0	26	1	6
540	113	0	0	107	107	107	7	89	225	0	107	242	201	7152	6854	81426	75749	0	52	3	12	32	1	0	1	6	41	43	242	0	0	0	134	3	21	84	0	0	0	0	50201	8859	0	0	59060	0	52	3	12
541	174	0	0	195	195	195	12	158	440	0	195	495	395	8923	8341	53055	44683	0	88	1	23	74	1	0	1	7	76	78	495	20	62	0	287	1	45	162	0	0	0	0	92957	16942	0	0	109899	0	88	1	23
542	103	0	0	72	72	72	5	42	119	0	72	159	134	5867	5677	52450	47731	0	35	0	6	21	1	0	0	9	43	44	159	0	0	0	92	2	14	51	0	0	0	0	31726	5177	0	0	36903	0	35	0	6
543	115	0	0	79	79	78	10	66	169	0	78	101	79	7822	7675	52531	45782	0	41	2	9	21	1	0	1	3	43	45	101	0	0	0	60	1	12	28	0	0	0	0	18644	4779	0	0	23423	0	41	2	9
544	145	0	0	155	155	155	11	130	360	0	155	346	281	10926	10503	52786	42675	0	80	1	14	49	1	0	2	8	58	61	346	0	0	0	194	3	24	125	0	0	0	0	63529	7408	0	0	70937	0	80	1	14
545	109	0	0	84	84	84	6	49	148	0	84	181	150	5898	5675	52616	47705	0	40	0	14	21	1	0	0	8	44	46	181	0	0	0	104	1	12	64	0	0	0	0	32580	5072	0	0	37652	0	40	0	14
546	167	0	0	143	143	143	6	141	297	0	143	285	227	5970	5646	52875	47598	0	68	2	12	52	1	0	0	8	91	92	285	0	0	0	179	2	21	83	0	0	0	0	55407	9570	0	0	64977	0	68	2	12
547	115	0	0	80	80	80	6	68	105	0	80	158	137	6822	6612	52593	46785	0	35	1	8	31	1	0	1	3	48	50	158	0	0	0	88	2	17	51	0	0	0	0	29759	6560	0	0	36319	0	35	1	8
548	125	0	0	83	83	83	5	62	131	0	83	162	134	6206	6016	52548	47381	0	40	1	9	26	1	0	0	6	59	61	162	0	0	0	95	1	15	51	0	0	0	0	27626	5759	0	0	33385	0	40	1	9
549	110	0	0	87	87	87	6	69	169	0	87	172	140	8600	8380	52516	45007	0	44	0	6	32	1	0	1	3	45	47	172	0	0	0	98	2	15	57	0	0	0	0	31597	4858	0	0	36455	0	44	0	6
550	140	0	0	119	119	119	9	103	262	0	119	246	197	9389	9086	52814	44212	0	62	0	12	37	1	0	2	5	49	51	246	0	0	0	147	0	19	80	0	0	0	0	46705	5703	0	0	52408	0	62	0	12
551	109	0	0	92	92	92	9	71	177	0	92	145	114	7412	7222	52562	46186	0	44	1	14	26	1	0	0	6	40	42	145	0	0	0	83	1	12	49	0	0	0	0	26693	5343	0	0	32036	0	44	1	14
552	116	0	0	88	88	88	7	70	159	0	88	175	148	7923	7717	52736	45661	0	53	2	5	23	1	0	0	4	41	43	175	0	0	0	98	0	15	62	0	0	0	0	33866	2941	0	0	36807	0	53	2	5
553	109	0	0	71	71	71	7	64	135	0	71	123	103	9910	9745	52435	43695	0	36	2	4	22	1	0	1	5	36	38	123	0	0	0	66	0	11	46	0	0	0	0	22284	3626	0	0	25910	0	36	2	4
554	102	0	0	68	68	68	5	58	102	0	68	195	173	5902	5672	52484	47701	0	31	1	7	23	1	0	1	4	36	38	195	0	0	0	121	1	17	56	0	0	0	0	33978	6016	0	0	39994	0	31	1	7
555	144	0	0	136	136	136	9	116	281	0	136	272	209	9065	8782	52472	44487	0	67	1	13	44	1	0	1	9	69	70	272	0	0	0	158	1	16	97	0	0	0	0	46720	3853	0	0	50573	0	67	1	13
556	140	0	0	105	105	104	9	81	199	0	104	140	116	7505	7304	52483	46090	0	53	0	13	31	1	0	2	4	69	71	140	0	0	0	80	1	13	46	0	0	0	0	23478	5250	0	0	28728	0	53	0	13
557	124	0	0	97	97	97	8	85	214	0	97	154	119	8050	7855	52532	45543	0	49	0	9	31	1	0	0	7	59	62	154	0	0	0	88	0	13	53	0	0	0	0	28722	4701	0	0	33423	0	49	0	9
558	160	0	0	159	159	159	6	131	340	0	159	350	271	7871	7452	52801	45732	0	79	2	16	55	1	0	0	6	77	80	350	0	0	0	193	2	30	125	0	0	0	0	61657	6882	0	0	68539	0	79	2	16
559	153	0	0	125	125	124	9	125	247	0	124	311	244	6002	5684	52784	47562	0	61	3	17	39	1	0	1	2	76	79	311	0	0	0	181	2	29	99	0	0	0	0	63906	10559	0	0	74465	0	61	3	17
560	122	0	0	107	107	107	8	56	176	0	107	234	197	6028	5738	52652	47572	0	54	1	13	31	1	0	1	6	46	48	234	0	0	0	147	1	18	68	0	0	0	0	39600	4452	0	0	44052	0	54	1	13
561	136	0	0	138	138	138	6	130	281	0	138	297	237	6662	6399	52621	46840	0	66	2	12	52	1	0	3	2	56	58	297	0	0	0	158	2	24	113	0	0	0	0	54874	6555	0	0	61429	0	66	2	12
562	134	0	0	80	80	80	5	68	196	0	80	134	103	7891	7745	52606	45686	0	38	0	9	27	1	0	0	5	60	62	134	0	0	0	75	0	9	50	0	0	0	0	23074	2606	0	0	25680	0	38	0	9
563	123	0	0	107	107	107	9	96	196	0	107	249	204	6735	6498	52511	46805	0	49	1	8	41	1	0	3	4	53	56	249	0	0	0	131	0	31	87	0	0	0	0	44408	10394	0	0	54802	0	49	1	8
564	102	0	0	85	85	85	5	59	154	0	85	156	127	8592	8389	52459	45013	0	44	2	9	21	1	0	0	8	38	40	156	0	0	0	86	0	14	56	0	0	0	0	27556	4835	0	0	32391	0	44	2	9
565	132	0	0	134	134	133	7	92	302	0	133	237	178	8283	7992	64218	56805	0	68	1	25	31	1	0	1	6	53	55	237	0	0	0	137	1	24	75	0	0	0	0	47096	9115	0	0	56211	0	68	1	25
566	106	0	0	63	63	63	5	53	108	0	63	90	71	5856	5733	52410	47747	0	30	0	7	20	1	0	0	5	46	48	90	0	0	0	56	0	8	26	0	0	0	0	14412	2350	0	0	16762	0	30	0	7
567	144	0	0	122	122	122	10	88	246	0	122	270	220	9675	9345	52818	43927	0	65	0	17	31	1	0	0	8	55	57	270	0	0	0	164	0	30	76	0	0	0	0	45202	8627	0	0	53829	0	65	0	17
568	125	0	0	121	121	121	10	107	226	0	121	229	188	8584	8283	52654	45022	0	56	3	15	42	1	0	0	4	53	55	229	0	0	0	129	2	21	77	0	0	0	0	46685	7555	0	0	54240	0	56	3	15
569	111	0	0	88	88	88	6	59	158	0	88	140	114	6592	6407	52470	47005	0	41	0	10	24	1	0	1	11	48	51	140	0	0	0	78	1	11	50	0	0	0	0	26587	4594	0	0	31181	0	41	0	10
570	146	0	0	132	132	131	8	120	269	0	131	217	165	11904	11623	52537	41695	0	64	1	19	37	1	0	0	9	59	61	217	0	0	0	136	3	20	58	0	0	0	0	39948	5785	0	0	45733	0	64	1	19
571	122	0	0	72	72	72	10	49	91	0	72	136	115	5870	5703	52579	47724	0	30	0	9	25	1	0	0	7	60	62	136	0	0	0	87	3	9	37	0	0	0	0	29004	3288	0	0	32292	0	30	0	9
572	129	0	0	84	84	84	11	67	128	0	84	164	140	7755	7565	52500	45825	0	38	2	10	28	1	0	0	5	55	58	164	0	0	0	97	0	16	51	0	0	0	0	28425	6492	0	0	34917	0	38	2	10
573	159	0	0	140	140	140	8	109	261	0	140	276	211	6687	6354	52805	46909	0	65	4	16	45	1	0	1	8	85	87	276	0	0	0	155	2	22	97	0	0	0	0	58770	9582	0	0	68352	0	65	4	16
574	140	0	0	130	130	130	9	95	284	0	130	283	232	7500	7157	52727	46095	0	66	1	15	38	1	0	3	6	65	67	283	0	0	0	164	2	19	98	0	0	0	0	57010	7132	0	0	64142	0	66	1	15
575	149	0	0	105	105	105	8	103	191	0	105	253	213	7900	7592	52589	45704	0	41	4	10	44	1	0	1	4	71	73	253	0	0	0	135	2	19	97	0	0	0	0	48924	7380	0	0	56304	0	41	4	10
576	111	0	0	69	69	69	7	67	122	0	69	176	156	5883	5664	52604	47725	0	32	0	7	24	1	0	1	4	45	47	176	0	0	0	102	2	19	53	0	0	0	0	33956	7544	0	0	41500	0	32	0	7
577	157	0	0	134	134	134	10	118	249	0	134	287	226	8775	8428	52517	44826	0	58	1	11	53	2	0	1	8	70	71	287	0	0	0	170	0	19	98	0	0	0	0	47750	5232	0	0	52982	0	58	1	11
578	134	0	0	115	115	115	9	109	283	0	115	226	173	9011	8740	52672	44586	0	61	0	13	32	1	0	2	6	54	56	226	0	0	0	130	2	24	70	0	0	0	0	41684	12091	0	0	53775	0	61	0	13
579	104	0	0	69	69	69	4	73	144	0	69	163	142	6603	6432	52425	46971	0	33	0	5	27	1	0	1	2	39	41	163	0	0	0	93	1	11	58	0	0	0	0	29571	1809	0	0	31380	0	33	0	5
580	128	0	0	89	89	89	8	84	131	0	89	213	181	7854	7589	52589	45755	0	32	3	11	34	1	0	2	6	64	66	213	0	0	0	122	0	15	76	0	0	0	0	40979	4236	0	0	45215	0	32	3	11
581	103	0	0	61	61	61	6	62	110	0	61	104	89	5880	5736	52509	47728	0	28	1	7	18	1	0	1	5	38	38	104	0	0	0	58	1	11	34	0	0	0	0	19888	4327	0	0	24215	0	28	1	7
582	131	0	0	130	130	129	7	100	286	0	129	303	239	6057	5748	52753	47498	0	64	3	18	37	1	0	0	6	53	55	303	0	0	0	182	1	25	95	0	0	0	0	55708	9134	0	0	64842	0	64	3	18
583	134	0	0	93	93	93	11	74	204	0	93	180	144	9977	9752	52667	43625	0	43	0	11	31	1	0	1	6	54	55	180	0	0	0	105	1	14	60	0	0	0	0	33261	4663	0	0	37924	0	43	0	11
584	124	0	0	66	66	66	7	44	131	0	66	152	131	8933	8745	52506	44672	0	31	3	8	17	1	0	0	6	56	58	152	0	0	0	76	0	9	67	0	0	0	0	28431	3444	0	0	31875	0	31	3	8
585	112	0	0	93	93	93	6	53	151	0	93	182	154	6605	6387	52495	46980	0	45	1	14	24	1	0	2	6	43	46	182	0	0	0	97	1	18	66	0	0	0	0	34572	6945	0	0	41517	0	45	1	14
586	161	0	0	118	118	118	8	106	275	0	118	330	277	6722	6360	52670	46859	0	50	2	15	44	1	0	0	6	82	84	330	0	0	0	188	2	27	113	0	0	0	0	59192	6995	0	0	66187	0	50	2	15
587	123	0	0	99	99	99	5	84	211	0	99	181	145	8601	8365	52756	45005	0	40	3	14	37	1	0	1	3	54	56	181	0	0	0	115	1	20	45	0	0	0	0	32896	8782	0	0	41678	0	40	3	14
588	110	0	0	84	84	84	8	77	136	0	84	124	103	6582	6404	52480	47023	0	39	1	11	27	1	0	1	4	46	48	124	0	0	0	66	2	10	46	0	0	0	0	24139	3907	0	0	28046	0	39	1	11
589	128	0	0	105	105	105	7	93	213	0	105	244	206	8691	8390	52479	44913	0	52	1	9	36	1	0	1	5	52	54	244	0	0	0	137	1	20	86	0	0	0	0	42386	5897	0	0	48283	0	52	1	9
590	153	0	0	106	106	106	5	76	225	0	106	236	199	6716	6471	52669	46838	0	58	0	6	34	1	0	2	5	80	83	236	0	0	0	143	2	23	68	0	0	0	0	41594	9757	0	0	51351	0	58	0	6
591	161	0	0	145	145	145	16	154	278	0	145	258	201	8807	8481	63878	56281	0	61	2	15	58	1	0	1	7	73	74	258	0	0	0	136	2	18	102	0	0	0	0	50016	5871	0	0	55887	0	61	2	15
592	117	0	0	77	77	77	7	55	146	0	77	129	98	5874	5705	52591	47734	0	42	1	6	22	1	0	0	5	55	58	129	0	0	0	75	2	13	39	0	0	0	0	23069	5156	0	0	28225	0	42	1	6
593	113	0	0	79	79	79	6	57	127	0	79	160	135	8603	8412	52505	44988	0	38	2	7	25	1	0	1	5	42	44	160	0	0	0	95	1	13	51	0	0	0	0	28876	4259	0	0	33135	0	38	2	7
594	122	0	0	51	51	51	7	49	84	0	51	114	101	8218	8072	52495	45390	0	20	1	9	16	1	0	0	4	59	61	114	0	0	0	60	0	11	43	0	0	0	0	21592	4952	0	0	26544	0	20	1	9
595	118	0	0	87	87	87	8	83	165	0	87	157	123	9616	9415	52558	43989	0	37	1	11	31	1	0	2	4	52	54	157	0	0	0	86	0	17	54	0	0	0	0	30040	6234	0	0	36274	0	37	1	11
596	124	0	0	119	119	119	5	97	279	0	119	201	142	7735	7488	52733	45865	0	70	1	12	31	1	0	0	4	46	49	201	0	0	0	120	2	16	63	0	0	0	0	37134	5377	0	0	42511	0	70	1	12
597	178	0	0	237	237	237	17	192	510	0	237	508	407	10032	9418	52742	43552	0	123	2	26	78	1	0	2	5	76	78	508	0	0	0	284	1	36	187	0	0	0	0	93222	11715	0	0	104937	0	123	2	26
598	119	0	0	80	80	80	6	51	136	0	80	160	129	6608	6423	52476	46982	0	42	0	4	29	1	0	0	4	57	59	160	0	0	0	94	1	15	50	0	0	0	0	29564	5716	0	0	35280	0	42	0	4
599	132	0	0	57	57	57	7	35	90	0	57	142	129	5914	5755	52457	47673	0	27	0	7	18	1	0	0	4	68	70	142	0	0	0	86	1	10	45	0	0	0	0	25791	3159	0	0	28950	0	27	0	7
600	137	0	0	124	124	124	13	94	220	0	124	260	217	8052	7751	52821	45522	0	62	0	17	38	1	0	1	5	52	54	260	0	0	0	154	1	20	85	0	0	0	0	49104	8600	0	0	57704	0	62	0	17
601	166	0	0	170	170	170	15	113	339	0	170	409	322	8752	8284	52581	44838	0	86	5	16	54	1	0	0	8	69	71	409	0	0	0	229	4	29	147	0	0	0	0	82205	8459	0	0	90664	0	86	5	16
602	108	0	0	78	78	78	4	76	141	0	78	147	130	7898	7698	52507	45708	0	34	0	9	26	1	0	1	7	40	43	147	0	0	0	90	1	8	48	0	0	0	0	26100	3217	0	0	29317	0	34	0	9
603	132	0	0	103	103	102	3	91	201	0	102	151	114	5963	5770	52728	47628	0	46	2	11	36	1	0	1	5	61	63	151	0	0	0	83	1	14	53	0	0	0	0	30685	5134	0	0	35819	0	46	2	11
604	118	0	0	95	95	95	4	77	166	0	95	216	191	6644	6380	52692	46948	0	41	2	12	30	1	0	1	8	40	42	216	0	0	0	131	0	24	61	0	0	0	0	38653	9025	0	0	47678	0	41	2	12
605	105	0	0	79	79	79	6	72	130	0	79	193	158	8127	7907	52403	45470	0	36	0	8	29	1	0	1	4	38	40	193	0	0	0	105	1	19	68	0	0	0	0	33358	4578	0	0	37936	0	36	0	8
606	112	0	0	104	104	103	6	93	185	0	103	176	134	6625	6397	52535	46980	0	43	1	14	35	1	0	2	7	49	52	176	0	0	0	108	1	13	54	0	0	0	0	31230	3921	0	0	35151	0	43	1	14
607	162	0	0	131	131	130	10	111	272	0	130	301	245	7478	7123	52798	46116	0	56	2	22	42	1	0	2	5	81	84	301	0	0	0	174	2	32	93	0	0	0	0	55127	13463	0	0	68590	0	56	2	22
608	191	0	0	195	195	195	13	199	379	0	195	449	343	7939	7425	52969	45651	0	83	3	24	77	1	0	0	7	105	107	449	0	0	0	258	1	33	157	0	0	0	0	84589	10406	0	0	94995	0	83	3	24
609	118	0	0	81	81	81	11	60	144	0	81	160	138	8185	7988	52447	45407	0	37	1	8	23	1	0	2	9	49	50	160	0	0	0	98	1	9	52	0	0	0	0	26913	3388	0	0	30301	0	37	1	8
610	98	0	0	91	91	91	5	65	148	0	91	137	105	6587	6416	52515	47002	0	43	0	6	35	1	0	1	5	36	38	137	0	0	0	76	1	10	50	0	0	0	0	25133	4514	0	0	29647	0	43	0	6
611	127	0	0	105	105	105	9	89	235	0	105	243	211	9791	9486	52804	43812	0	55	0	11	33	1	0	3	2	41	43	243	0	0	0	142	1	24	76	0	0	0	0	45365	9249	0	0	54614	0	55	0	11
612	140	0	0	106	106	106	5	88	211	0	106	229	198	10613	10319	52690	42991	0	51	2	14	28	1	0	4	6	55	56	229	0	0	0	130	0	20	79	0	0	0	0	40596	7452	0	0	48048	0	51	2	14
613	154	0	0	142	142	142	5	131	273	0	142	293	232	6045	5742	52641	47498	0	65	3	14	47	1	0	1	11	81	83	293	0	0	0	171	1	22	99	0	0	0	0	54233	6989	0	0	61222	0	65	3	14
614	145	0	0	133	133	133	12	109	260	0	133	355	290	8628	8232	52544	44959	0	66	1	14	46	1	0	0	5	60	63	355	0	0	0	205	1	37	112	0	0	0	0	59976	9414	0	0	69390	0	66	1	14
615	108	0	0	92	92	91	6	70	135	0	91	129	101	7461	7278	52465	46144	0	47	0	11	24	1	0	2	6	41	43	129	0	0	0	73	1	9	46	0	0	0	0	23841	2306	0	0	26147	0	47	0	11
616	101	0	0	80	80	80	8	72	170	0	80	129	102	6611	6436	52422	46996	0	37	0	8	26	1	0	0	8	39	41	129	0	0	0	72	1	13	43	0	0	0	0	24060	4668	0	0	28728	0	37	0	8
617	168	0	0	186	186	186	8	163	389	0	186	425	326	6734	6243	52638	46859	0	89	2	16	71	1	0	1	6	74	74	425	0	0	0	239	2	31	153	0	0	0	0	84810	8431	0	0	93241	0	89	2	16
618	151	0	0	145	145	144	10	118	266	0	144	328	275	10228	9912	52652	43283	0	70	2	18	44	2	0	2	6	60	62	328	0	0	0	181	1	32	114	0	0	0	0	61082	9716	0	0	70798	0	70	2	18
619	127	0	0	99	99	99	9	73	194	0	99	207	170	9319	9060	52638	44285	0	47	1	13	28	2	0	3	5	43	45	207	0	0	0	114	0	21	72	0	0	0	0	38587	8997	0	0	47584	0	47	1	13
620	132	0	0	132	132	131	7	126	265	0	131	250	207	7544	7253	52602	46023	0	55	2	21	45	1	0	0	7	48	51	250	0	0	0	133	1	28	88	0	0	0	0	45264	6905	0	0	52169	0	55	2	21
621	140	0	0	98	98	98	5	102	172	0	98	234	195	5942	5681	52556	47640	0	41	0	14	35	1	0	1	6	72	74	234	0	0	0	136	1	24	73	0	0	0	0	43699	6814	0	0	50513	0	41	0	14
622	116	0	0	79	79	79	3	59	150	0	79	127	91	7877	7715	52502	45729	0	40	2	10	24	1	0	0	2	52	54	127	0	0	0	65	0	10	52	0	0	0	0	23124	3041	0	0	26165	0	40	2	10
623	140	0	0	128	128	127	6	109	228	0	127	265	223	6676	6370	52812	46894	0	51	0	20	42	1	0	6	7	60	63	265	0	0	0	148	2	22	93	0	0	0	0	49699	8052	0	0	57751	0	51	0	20
624	109	0	0	59	59	59	5	55	99	0	59	150	133	5892	5732	52578	47690	0	25	2	6	21	1	0	0	4	45	47	150	0	0	0	95	0	8	47	0	0	0	0	26464	3142	0	0	29606	0	25	2	6
625	118	0	0	88	88	87	7	71	164	0	87	148	126	6605	6434	52490	46967	0	43	1	10	24	1	0	2	6	45	48	148	0	0	0	77	1	14	56	0	0	0	0	27557	5243	0	0	32800	0	43	1	10
626	133	0	0	99	99	99	6	63	175	0	99	243	211	8533	8305	52608	44999	0	47	2	14	27	1	0	1	7	56	59	243	0	0	0	129	1	31	82	0	0	0	0	47184	15968	0	0	63152	0	47	2	14
627	107	0	0	52	52	52	6	38	98	0	52	86	77	7004	6884	52418	46601	0	26	0	5	14	1	0	1	5	44	46	86	0	0	0	48	2	5	31	0	0	0	0	17665	1947	0	0	19612	0	26	0	5
628	303	0	0	458	458	458	28	349	970	0	458	763	631	7612	6735	53190	45790	0	204	4	68	162	2	0	1	17	184	186	763	550	44	0	448	3	63	249	0	0	0	0	140598	20210	0	0	160808	0	204	4	68
629	89	0	0	62	62	62	6	53	119	0	62	130	114	6587	6427	52448	47011	0	33	0	7	17	1	0	0	4	28	29	130	0	0	0	74	0	8	48	0	0	0	0	23501	2579	0	0	26080	0	33	0	7
630	123	0	0	174	174	174	11	144	378	0	174	287	196	5948	5592	52827	47652	0	85	4	19	56	1	0	1	8	46	48	287	0	0	0	161	1	31	94	0	0	0	0	59091	12705	0	0	71796	0	85	4	19
631	95	0	0	72	72	72	6	63	150	0	72	116	92	6586	6455	52475	46995	0	33	0	6	26	1	0	1	5	34	36	116	0	0	0	65	1	9	41	0	0	0	0	20956	3902	0	0	24858	0	33	0	6
632	132	0	0	125	125	125	7	98	209	0	125	219	177	8198	7936	52494	45376	0	59	2	15	45	1	0	1	2	53	55	219	0	0	0	144	1	18	56	0	0	0	0	32861	4459	0	0	37320	0	59	2	15
633	145	0	0	94	94	94	6	90	182	0	94	168	139	5997	5779	52774	47602	0	41	1	13	31	1	0	1	6	70	73	168	0	0	0	106	1	10	51	0	0	0	0	36238	5053	0	0	41291	0	41	1	13
634	110	0	0	78	78	78	4	66	175	0	78	145	118	5991	5809	52483	47609	0	40	1	11	19	1	0	1	5	38	40	145	0	0	0	83	0	12	50	0	0	0	0	25768	4164	0	0	29932	0	40	1	11
635	125	0	0	102	102	102	7	70	168	0	102	170	144	8647	8411	52546	44957	0	53	1	10	27	1	0	1	9	56	58	170	0	0	0	88	0	20	62	0	0	0	0	31322	5187	0	0	36509	0	53	1	10
636	149	0	0	116	116	116	6	118	197	0	116	229	175	6725	6484	52655	46839	0	55	4	19	34	1	0	0	3	74	76	229	0	0	0	142	2	21	64	0	0	0	0	46469	8538	0	0	55007	0	55	4	19
637	135	0	0	127	127	127	12	111	264	0	127	253	208	9973	9646	52590	43633	0	62	2	14	39	1	0	1	8	50	52	253	0	0	0	141	0	20	92	0	0	0	0	48907	6546	0	0	55453	0	62	2	14
638	120	0	0	94	94	94	5	65	170	0	94	202	166	6761	6516	52682	46838	0	48	0	9	30	1	0	2	4	47	50	202	0	0	0	130	0	13	59	0	0	0	0	32262	5017	0	0	37279	0	48	0	9
639	137	0	0	136	136	136	12	107	275	0	136	281	226	11876	11525	52796	41727	0	64	2	17	43	1	0	1	8	45	46	281	0	0	0	162	0	25	94	0	0	0	0	51331	10887	0	0	62218	0	64	2	17
640	188	0	0	172	172	172	9	171	338	0	172	414	346	8125	7629	52611	45467	0	71	2	20	67	1	0	0	11	93	93	414	0	0	0	248	2	24	140	0	0	0	0	72437	4422	0	0	76859	0	71	2	20
641	148	0	0	144	144	144	7	116	261	0	144	179	135	11616	11372	52659	41963	0	75	2	16	46	1	0	0	4	60	62	179	0	0	0	103	1	18	57	0	0	0	0	34366	8428	0	0	42794	0	75	2	16
642	119	0	0	103	103	103	7	63	210	0	103	202	161	5947	5725	52576	47625	0	55	2	14	24	1	0	0	7	52	54	202	0	0	0	122	2	19	59	0	0	0	0	37240	6493	0	0	43733	0	55	2	14
643	125	0	0	77	77	77	6	66	130	0	77	155	135	6615	6434	52460	46968	0	39	0	7	26	1	0	0	4	53	55	155	0	0	0	89	2	14	50	0	0	0	0	27241	4292	0	0	31533	0	39	0	7
644	134	0	0	129	129	129	7	95	282	0	129	328	273	8429	8061	52714	45151	0	61	3	16	39	1	0	0	9	51	53	328	0	0	0	204	0	25	99	0	0	0	0	56158	8344	0	0	64502	0	61	3	16
645	124	0	0	86	86	86	8	66	169	0	86	190	152	6017	5795	52508	47581	0	39	1	13	27	1	0	1	4	54	57	190	0	0	0	106	0	17	67	0	0	0	0	34679	7516	0	0	42195	0	39	1	13
646	127	0	0	98	98	98	5	80	206	0	98	240	208	6657	6408	52620	46900	0	48	1	11	32	1	0	0	5	59	61	240	0	0	0	153	1	24	62	0	0	0	0	38781	8065	0	0	46846	0	48	1	11
647	113	0	0	95	95	95	6	67	220	0	95	158	118	8605	8398	52722	45003	0	45	0	9	31	1	0	0	9	45	47	158	0	0	0	94	0	17	47	0	0	0	0	27740	6612	0	0	34352	0	45	0	9
648	132	0	0	112	112	112	5	89	234	0	112	236	190	9788	9493	52770	43819	0	61	1	9	33	2	0	1	5	52	54	236	0	0	0	125	2	17	92	0	0	0	0	49887	6459	0	0	56346	0	61	1	9
649	128	0	0	94	94	94	6	77	157	0	94	168	136	8930	8725	52594	44659	0	44	2	10	29	1	0	1	7	59	61	168	0	0	0	96	2	14	56	0	0	0	0	31041	6956	0	0	37997	0	44	2	10
650	131	0	0	102	102	102	8	66	206	0	102	182	138	7920	7715	52536	45659	0	52	0	11	31	1	0	1	6	49	52	182	0	0	0	105	1	17	59	0	0	0	0	32711	5730	0	0	38441	0	52	0	11
651	198	0	0	248	248	247	15	179	532	0	247	263	197	8667	8240	52623	44930	0	96	1	36	97	1	0	1	15	92	95	263	0	0	0	151	1	19	92	0	0	0	0	46566	6045	0	0	52611	0	96	1	36
652	126	0	0	114	114	114	9	100	248	0	114	247	196	8031	7751	52716	45553	0	62	3	12	30	1	0	1	5	51	53	247	0	0	0	141	1	19	86	0	0	0	0	48364	5422	0	0	53786	0	62	3	12
653	118	0	0	83	83	82	7	54	150	0	82	120	94	7852	7684	52441	45754	0	41	0	8	22	1	0	0	10	48	50	120	0	0	0	74	1	8	37	0	0	0	0	20990	2603	0	0	23593	0	41	0	8
654	123	0	0	91	91	91	8	76	176	0	91	213	181	7886	7635	52612	45707	0	41	1	11	30	1	0	2	5	45	48	213	0	0	0	129	0	23	61	0	0	0	0	34342	7996	0	0	42338	0	41	1	11
655	102	0	0	83	83	83	5	76	137	0	83	147	126	8598	8398	81193	74304	0	42	1	7	24	1	0	2	6	40	43	147	0	0	0	82	0	14	51	0	0	0	0	25981	6196	0	0	32177	0	42	1	7
656	128	0	0	94	94	94	4	90	176	0	94	204	170	5971	5730	52476	47620	0	45	1	8	34	1	0	1	4	60	62	204	0	0	0	113	1	16	74	0	0	0	0	39542	4850	0	0	44392	0	45	1	8
657	161	0	0	119	119	119	8	112	299	0	119	257	210	6334	6047	53091	47238	0	54	0	13	40	2	0	1	9	72	74	257	0	0	0	147	0	21	89	0	0	0	0	49091	7921	0	0	57012	0	54	0	13
658	103	0	0	59	59	59	7	40	98	0	59	129	114	7870	7706	52498	45735	0	29	0	7	18	1	0	1	3	39	41	129	0	0	0	71	0	12	46	0	0	0	0	24110	4744	0	0	28854	0	29	0	7
659	138	0	0	80	80	80	5	85	122	0	80	181	159	8476	8244	113214	106355	0	38	1	7	27	1	0	1	5	73	75	181	0	0	0	106	3	12	60	0	0	0	0	37198	4137	0	0	41335	0	38	1	7
660	128	0	0	80	80	80	9	52	126	0	80	147	121	9482	9310	63241	55597	0	43	3	10	20	1	0	0	3	58	60	147	0	0	0	96	1	14	36	0	0	0	0	25774	4659	0	0	30433	0	43	3	10
661	146	0	0	111	111	111	8	83	224	0	111	281	232	6045	5772	52545	47499	0	57	1	17	32	1	0	1	2	72	74	281	0	0	0	179	3	20	79	0	0	0	0	48416	7269	0	0	55685	0	57	1	17
662	139	0	0	119	119	118	8	86	258	0	118	211	159	7328	7100	52681	46237	0	57	2	15	37	1	0	0	6	60	62	211	0	0	0	125	0	12	74	0	0	0	0	36652	2990	0	0	39642	0	57	2	15
663	153	0	0	137	137	137	14	123	323	0	137	237	181	8779	8478	52594	44818	0	66	2	19	41	1	0	1	7	62	64	237	0	0	0	140	1	19	77	0	0	0	0	43370	7368	0	0	50738	0	66	2	19
664	98	0	0	85	85	85	7	85	136	0	85	168	139	5864	5646	52516	47744	0	42	1	11	26	1	0	1	3	37	39	168	0	0	0	99	1	12	56	0	0	0	0	31078	5830	0	0	36908	0	42	1	11
665	125	0	0	84	84	84	8	81	142	0	84	143	114	6004	5814	52546	47602	0	39	2	9	30	1	0	0	3	55	57	143	0	0	0	77	1	9	56	0	0	0	0	27165	2893	0	0	30058	0	39	2	9
666	132	0	0	89	89	89	5	75	159	0	89	189	154	7043	6807	52626	46564	0	42	2	13	23	1	0	1	7	65	63	189	0	0	0	107	1	21	60	0	0	0	0	35213	8792	0	0	44005	0	42	2	13
667	120	0	0	106	106	106	7	78	220	0	106	205	157	5915	5667	52856	47684	0	50	1	21	29	1	0	1	3	49	51	205	0	0	0	112	1	22	70	0	0	0	0	38964	10328	0	0	49292	0	50	1	21
668	118	0	0	92	92	92	3	65	195	0	92	146	102	8411	8239	52535	45181	0	48	1	11	28	2	0	0	2	49	51	146	0	0	0	88	0	13	45	0	0	0	0	25748	4379	0	0	30127	0	48	1	11
669	127	0	0	98	98	98	9	67	200	0	98	189	160	6653	6415	52628	46941	0	51	1	7	29	1	0	3	6	51	54	189	0	0	0	114	0	20	55	0	0	0	0	32050	7718	0	0	39768	0	51	1	7
670	172	0	0	108	108	107	11	98	188	0	107	213	179	10508	10247	52657	43081	0	50	2	12	38	1	0	2	2	98	100	213	0	0	0	113	1	23	76	0	0	0	0	41680	12274	0	0	53954	0	50	2	12
671	96	0	0	68	68	68	5	45	128	0	68	136	114	6578	6422	52503	47010	0	34	0	5	22	1	0	1	5	35	37	136	0	0	0	73	2	13	48	0	0	0	0	26343	4616	0	0	30959	0	34	0	5
672	127	0	0	98	98	98	4	82	183	0	98	188	156	6586	6339	52558	47021	0	47	1	11	32	1	0	2	4	59	62	188	0	0	0	104	2	15	67	0	0	0	0	36745	5859	0	0	42604	0	47	1	11
673	126	0	0	102	102	102	8	89	183	0	102	239	202	6009	5760	52559	47550	0	53	0	9	33	1	0	0	6	50	52	239	0	0	0	149	1	18	71	0	0	0	0	40410	5873	0	0	46283	0	53	0	9
674	128	0	0	121	121	121	4	100	210	0	121	173	137	8584	8336	52536	45020	0	58	1	14	40	1	0	0	7	56	58	173	0	0	0	106	1	17	49	0	0	0	0	30097	6815	0	0	36912	0	58	1	14
675	193	0	0	193	193	193	23	155	398	0	193	356	285	9867	9419	52733	43717	0	97	2	33	52	1	0	2	6	86	88	356	0	0	0	196	0	37	123	0	0	0	0	60801	10716	0	0	71517	0	97	2	33
676	108	0	0	63	63	63	5	41	116	0	63	123	102	7855	7697	52503	45752	0	29	2	8	17	1	0	1	5	48	50	123	0	0	0	71	0	11	41	0	0	0	0	21114	4923	0	0	26037	0	29	2	8
677	183	0	0	125	125	124	7	98	217	0	124	206	171	9659	9376	52482	43943	0	56	0	17	40	1	0	1	9	105	107	206	0	0	0	126	2	15	63	0	0	0	0	37082	4116	0	0	41198	0	56	0	17
678	125	0	0	84	84	83	5	59	141	0	83	120	99	6608	6442	52544	46990	0	36	2	5	31	1	0	0	8	55	57	120	0	0	0	61	2	6	51	0	0	0	0	27160	2765	0	0	29925	0	36	2	5
679	124	0	0	64	64	64	7	42	109	0	64	141	118	9442	9274	52517	44158	0	31	0	8	21	1	0	0	3	58	60	141	0	0	0	90	1	14	36	0	0	0	0	24915	4480	0	0	29395	0	31	0	8
680	104	0	0	85	85	85	5	79	166	0	85	143	120	8601	8409	52474	45000	0	40	1	11	20	1	0	1	11	35	37	143	0	0	0	85	1	12	45	0	0	0	0	25417	4373	0	0	29790	0	40	1	11
681	128	0	0	75	75	75	6	56	143	0	75	225	202	7906	7684	52431	45653	0	36	0	12	22	1	0	1	3	56	58	225	0	0	0	133	2	20	70	0	0	0	0	38269	5590	0	0	43859	0	36	0	12
682	155	0	0	129	129	128	12	101	294	0	128	248	200	8340	8084	52805	45202	0	57	3	16	39	1	0	3	9	66	68	248	0	0	0	150	1	18	79	0	0	0	0	47128	8583	0	0	55711	0	57	3	16
683	108	0	0	67	67	67	4	58	126	0	67	138	115	5855	5688	52483	47744	0	31	1	7	23	1	0	0	4	47	49	138	0	0	0	78	1	12	47	0	0	0	0	24680	5375	0	0	30055	0	31	1	7
684	110	0	0	100	100	100	6	74	215	0	100	203	164	7853	7595	52636	45755	0	48	1	13	33	1	0	0	4	46	49	203	0	0	0	117	1	23	62	0	0	0	0	38414	10502	0	0	48916	0	48	1	13
685	114	0	0	78	78	78	8	59	109	0	78	197	172	7908	7680	52483	45684	0	41	1	8	21	1	0	0	6	37	39	197	0	0	0	110	0	21	66	0	0	0	0	34325	7544	0	0	41869	0	41	1	8
686	139	0	0	89	89	88	6	76	175	0	88	200	165	8571	8326	52561	45035	0	38	0	11	31	1	0	0	7	60	62	200	0	0	0	111	1	16	72	0	0	0	0	37711	4751	0	0	42462	0	38	0	11
687	119	0	0	86	86	85	6	64	173	0	85	193	158	5879	5642	52626	47729	0	40	1	8	30	1	0	1	4	56	53	193	0	0	0	115	2	13	63	0	0	0	0	37108	4954	0	0	42062	0	40	1	8
688	164	0	0	170	170	170	11	119	332	0	170	396	305	8574	8111	52776	45028	0	86	5	13	54	1	0	1	10	73	75	396	0	0	0	226	2	33	135	0	0	0	0	74712	11746	0	0	86458	0	86	5	13
689	151	0	0	94	94	94	4	57	150	0	94	197	155	6624	6389	52587	46976	0	50	0	13	23	1	0	1	6	88	90	197	0	0	0	119	2	15	61	0	0	0	0	36623	6661	0	0	43284	0	50	0	13
690	117	0	0	85	85	85	6	69	137	0	85	161	134	9742	9534	52417	43861	0	45	1	8	22	1	0	2	6	41	43	161	0	0	0	96	1	12	52	0	0	0	0	32431	3018	0	0	35449	0	45	1	8
691	190	0	0	205	205	205	10	172	391	0	205	539	438	6934	6466	53062	46505	0	91	5	22	71	1	0	1	14	84	86	539	35	56	0	316	1	42	180	0	0	0	0	94986	14241	0	0	109227	0	91	5	22
692	105	0	0	94	94	94	4	74	188	0	94	143	107	5881	5698	52522	47715	0	48	1	10	27	1	0	0	7	42	44	143	0	0	0	88	1	9	45	0	0	0	0	27046	4100	0	0	31146	0	48	1	10
693	142	0	0	108	108	108	7	91	201	0	108	254	217	9258	8946	52499	44343	0	53	1	14	34	1	0	1	4	52	54	254	0	0	0	163	1	19	71	0	0	0	0	43437	9729	0	0	53166	0	53	1	14
694	144	0	0	156	156	156	11	127	342	0	156	350	284	8605	8179	52756	44995	0	67	2	21	53	1	0	1	11	58	59	350	0	0	0	211	1	29	109	0	0	0	0	62434	10715	0	0	73149	0	67	2	21
695	108	0	0	76	76	76	7	56	118	0	76	115	93	7552	7393	52446	46052	0	35	0	9	26	1	0	0	5	42	44	115	0	0	0	62	1	8	44	0	0	0	0	21037	2894	0	0	23931	0	35	0	9
696	165	0	0	168	168	167	12	165	400	0	167	375	309	7919	7456	52701	45682	0	82	2	19	58	1	0	1	4	76	78	375	0	0	0	208	3	29	135	0	0	0	0	71783	10497	0	0	82280	0	82	2	19
697	180	0	0	122	122	122	7	117	210	0	122	240	187	7932	7651	52583	45654	0	54	1	15	42	1	0	1	8	110	113	240	0	0	0	138	2	22	78	0	0	0	0	45926	6204	0	0	52130	0	54	1	15
698	133	0	0	88	88	88	6	57	107	0	88	153	132	6954	6744	52389	46650	0	46	1	11	22	1	0	0	7	63	65	153	0	0	0	82	0	13	58	0	0	0	0	27618	5183	0	0	32801	0	46	1	11
699	97	0	0	66	66	66	6	52	95	0	66	125	104	5865	5703	52409	47741	0	33	0	5	22	1	0	0	5	36	38	125	0	0	0	74	1	11	39	0	0	0	0	22011	2852	0	0	24863	0	33	0	5
700	112	0	0	106	106	106	4	85	195	0	106	159	128	6619	6405	52619	46975	0	51	0	11	36	1	0	1	6	43	45	159	0	0	0	97	1	12	49	0	0	0	0	27446	4222	0	0	31668	0	51	0	11
701	117	0	0	83	83	83	5	72	149	0	83	151	125	5943	5745	52482	47661	0	40	0	8	28	1	0	0	6	50	53	151	0	0	0	93	1	8	49	0	0	0	0	26274	1542	0	0	27816	0	40	0	8
702	142	0	0	106	106	105	7	98	181	0	105	191	153	9151	8932	52543	44424	0	43	0	13	40	1	0	3	5	63	66	191	0	0	0	105	1	22	63	0	0	0	0	35708	8877	0	0	44585	0	43	0	13
703	138	0	0	145	145	145	11	122	256	0	145	333	266	8066	7724	52472	45479	0	65	2	16	52	1	0	1	8	55	57	333	0	0	0	193	2	25	113	0	0	0	0	63121	9163	0	0	72284	0	65	2	16
704	173	0	0	134	134	134	7	85	246	0	134	216	177	7443	7152	52702	46151	0	70	1	16	40	1	0	2	4	92	94	216	0	0	0	128	2	18	68	0	0	0	0	44610	7451	0	0	52061	0	70	1	16
705	99	0	0	69	69	69	5	60	130	0	69	122	105	7890	7724	52473	45716	0	33	0	11	19	1	0	0	5	36	38	122	0	0	0	68	1	9	44	0	0	0	0	23049	2902	0	0	25951	0	33	0	11
706	108	0	0	65	65	65	2	49	116	0	65	152	132	7853	7662	52385	45755	0	27	0	7	25	1	0	1	4	45	46	152	0	0	0	75	1	14	62	0	0	0	0	27436	4725	0	0	32161	0	27	0	7
707	137	0	0	137	137	137	8	127	329	0	137	223	166	8624	8333	52786	44978	0	65	2	14	47	1	0	1	7	54	56	223	0	0	0	131	0	18	74	0	0	0	0	40208	5429	0	0	45637	0	65	2	14
708	155	0	0	116	116	116	5	109	241	0	116	263	214	7635	7329	52906	45955	0	62	2	15	30	1	0	0	6	75	78	263	0	0	0	138	1	25	99	0	0	0	0	52103	7330	0	0	59433	0	62	2	15
709	182	0	0	187	187	187	16	168	403	0	187	465	382	8083	7633	52965	45412	0	82	1	22	72	1	0	1	8	76	78	465	0	0	0	281	1	39	144	0	0	0	0	83940	12505	0	0	96445	0	82	1	22
710	143	0	0	105	105	105	11	87	183	0	105	174	137	9098	8868	52516	44504	0	51	1	12	31	1	0	3	6	65	67	174	0	0	0	98	1	15	60	0	0	0	0	30240	6587	0	0	36827	0	51	1	12
711	109	0	0	77	77	77	5	68	118	0	77	152	128	9291	9097	52412	44312	0	35	0	10	23	1	0	4	4	39	41	152	0	0	0	91	1	13	47	0	0	0	0	24620	2826	0	0	27446	0	35	0	10
712	127	0	0	111	111	111	11	92	243	0	111	190	157	10832	10575	52586	42771	0	46	1	17	39	1	0	2	5	40	39	190	0	0	0	110	1	22	57	0	0	0	0	33565	7323	0	0	40888	0	46	1	17
713	152	0	0	177	177	177	8	164	288	0	177	453	370	6169	5698	53068	47369	0	72	2	23	69	1	0	0	10	64	66	453	0	0	0	240	4	37	172	0	0	0	0	88244	11337	0	0	99581	0	72	2	23
714	144	0	0	102	102	102	7	81	188	0	102	165	123	6694	6480	52489	46909	0	46	3	6	37	1	0	1	8	79	80	165	0	0	0	92	1	13	59	0	0	0	0	29165	3825	0	0	32990	0	46	3	6
715	109	0	0	78	78	78	4	67	108	0	78	118	93	9924	9761	52480	43682	0	43	0	8	20	1	0	2	4	45	46	118	0	0	0	71	0	10	37	0	0	0	0	19439	2552	0	0	21991	0	43	0	8
716	211	0	0	231	231	231	12	228	508	0	231	485	349	8771	8212	52953	44822	0	116	4	21	82	1	0	2	5	113	115	485	0	0	0	272	3	41	169	0	0	0	0	92329	14556	0	0	106885	0	116	4	21
717	109	0	0	63	63	63	5	45	124	0	63	88	68	6590	6470	52401	47013	0	34	0	5	18	1	0	1	4	48	49	88	0	0	0	58	0	6	24	0	0	0	0	14131	1145	0	0	15276	0	34	0	5
718	126	0	0	121	121	121	11	84	287	0	121	187	136	7930	7683	52666	45674	0	58	2	14	39	1	0	0	7	54	56	187	0	0	0	96	3	18	70	0	0	0	0	39862	7103	0	0	46965	0	58	2	14
719	122	0	0	99	99	99	9	72	167	0	99	194	159	8611	8386	52610	44970	0	47	1	9	34	1	0	2	5	55	57	194	0	0	0	115	1	22	56	0	0	0	0	35831	9871	0	0	45702	0	47	1	9
720	98	0	0	95	95	95	7	83	132	0	95	150	122	7635	7427	52427	45970	0	48	1	5	32	1	0	1	7	33	35	150	0	0	0	88	1	16	45	0	0	0	0	26453	6517	0	0	32970	0	48	1	5
721	120	0	0	92	92	92	9	60	159	0	92	145	115	6663	6503	52475	46904	0	46	0	10	26	1	0	1	8	53	55	145	0	0	0	84	1	10	50	0	0	0	0	24853	2279	0	0	27132	0	46	0	10
722	177	0	0	182	182	182	15	139	338	0	182	428	344	8048	7536	53109	45552	0	95	1	19	57	1	0	1	8	82	84	428	0	0	0	251	2	31	144	0	0	0	0	83794	12773	0	0	96567	0	95	1	19
723	181	0	0	169	169	169	9	140	350	0	169	313	223	8495	8170	52722	45052	0	85	3	19	56	1	0	1	4	94	97	313	0	0	0	190	1	24	98	0	0	0	0	53277	6946	0	0	60223	0	85	3	19
724	129	0	0	98	98	98	12	85	188	0	98	188	155	6614	6381	52643	46980	0	49	1	13	30	2	0	1	2	61	63	188	0	0	0	101	1	20	66	0	0	0	0	34699	9024	0	0	43723	0	49	1	13
725	127	0	0	64	64	64	8	52	108	0	64	150	128	5880	5704	52462	47718	0	28	0	7	22	1	0	0	6	67	69	150	0	0	0	85	0	8	57	0	0	0	0	26737	1837	0	0	28574	0	28	0	7
726	275	0	0	366	366	366	13	292	770	0	366	668	523	6698	5888	53268	46837	0	174	5	47	121	1	0	3	15	165	167	668	387	52	0	398	2	58	210	0	0	0	0	121158	19105	0	0	140263	0	174	5	47
727	122	0	0	96	96	96	6	63	181	0	96	149	114	9918	9739	52379	43665	0	57	1	6	23	1	0	0	8	54	56	149	0	0	0	97	0	7	45	0	0	0	0	25909	1972	0	0	27881	0	57	1	6
728	188	0	0	160	160	160	13	142	303	0	160	363	293	8591	8147	52858	45014	0	67	3	21	58	1	0	2	8	96	98	363	0	0	0	207	2	25	129	0	0	0	0	67812	8384	0	0	76196	0	67	3	21
729	118	0	0	91	91	91	7	76	180	0	91	157	134	10586	10382	52492	43007	0	43	1	12	28	1	0	1	5	44	46	157	0	0	0	86	1	17	53	0	0	0	0	27117	8437	0	0	35554	0	43	1	12
730	146	0	0	109	109	109	8	81	177	0	109	306	264	7911	7573	52604	45668	0	48	1	13	38	1	0	1	7	63	65	306	0	0	0	174	3	21	108	0	0	0	0	58492	7212	0	0	65704	0	48	1	13
731	118	0	0	96	96	96	3	85	217	0	96	212	172	5915	5683	52585	47663	0	46	1	14	28	1	0	0	6	47	49	212	0	0	0	122	1	18	71	0	0	0	0	40497	6398	0	0	46895	0	46	1	14
732	104	0	0	64	64	64	5	54	79	0	64	127	114	7909	7737	52396	45699	0	26	0	7	26	1	0	0	4	41	43	127	0	0	0	76	2	13	36	0	0	0	0	23474	3968	0	0	27442	0	26	0	7
733	210	0	0	202	202	202	14	194	399	0	202	447	345	8772	8253	52755	44814	0	101	3	17	73	1	0	0	7	104	100	447	0	0	0	271	0	35	141	0	0	0	0	77479	10241	0	0	87720	0	101	3	17
734	134	0	0	106	106	106	11	78	201	0	106	216	185	8028	7764	52756	45559	0	46	3	15	36	1	0	0	5	47	49	216	0	0	0	143	1	16	56	0	0	0	0	34386	3956	0	0	38342	0	46	3	15
735	152	0	0	175	175	175	12	168	378	0	175	327	264	11366	10950	52590	42225	0	78	2	20	66	2	0	0	7	49	51	327	0	0	0	201	1	18	107	0	0	0	0	57872	6040	0	0	63912	0	78	2	20
736	113	0	0	90	90	90	9	72	174	0	90	218	183	6697	6434	52508	46907	0	45	0	9	26	1	0	1	8	45	47	218	0	0	0	131	0	15	72	0	0	0	0	37977	3970	0	0	41947	0	45	0	9
737	123	0	0	85	85	85	9	67	178	0	85	175	155	10749	10519	52517	42855	0	37	3	11	26	1	0	0	7	43	46	175	0	0	0	97	2	18	58	0	0	0	0	31605	4879	0	0	36484	0	37	3	11
738	104	0	0	73	73	73	4	58	122	0	73	116	92	6593	6443	52507	47006	0	37	0	11	19	1	0	1	4	43	45	116	0	0	0	72	1	9	34	0	0	0	0	20092	4746	0	0	24838	0	37	0	11
739	94	0	0	61	61	61	5	53	110	0	61	127	108	5852	5694	52508	47751	0	33	1	5	16	1	0	2	3	35	37	127	0	0	0	71	0	13	43	0	0	0	0	22424	5964	0	0	28388	0	33	1	5
740	130	0	0	104	104	103	5	94	226	0	103	251	216	8600	8310	52941	44985	0	45	1	15	32	1	0	1	8	50	52	251	0	0	0	152	1	25	73	0	0	0	0	45797	8605	0	0	54402	0	45	1	15
741	111	0	0	68	68	68	6	61	119	0	68	130	112	5927	5753	52492	47681	0	28	0	12	21	1	0	0	6	45	47	130	0	0	0	83	1	6	40	0	0	0	0	21017	1987	0	0	23004	0	28	0	12
742	133	0	0	99	99	99	9	74	194	0	99	179	136	8731	8525	52473	44854	0	58	0	8	27	1	0	1	4	54	56	179	0	0	0	108	1	13	57	0	0	0	0	31611	3417	0	0	35028	0	58	0	8
743	98	0	0	70	70	70	6	49	123	0	70	91	69	6588	6466	52425	47009	0	38	0	7	17	1	0	1	6	37	39	91	0	0	0	54	1	8	28	0	0	0	0	17252	3700	0	0	20952	0	38	0	7
744	127	0	0	95	95	95	5	87	198	0	95	195	159	8620	8380	52718	44980	0	42	2	11	32	1	0	0	7	56	58	195	0	0	0	106	2	19	68	0	0	0	0	37228	6858	0	0	44086	0	42	2	11
745	117	0	0	66	66	66	7	60	109	0	66	155	134	6630	6460	52459	46954	0	35	0	4	19	1	0	2	5	51	53	155	0	0	0	83	1	14	57	0	0	0	0	29609	5419	0	0	35028	0	35	0	4
746	128	0	0	86	86	86	11	61	167	0	86	153	127	7011	6827	52596	46574	0	39	1	17	21	1	0	0	7	55	57	153	0	0	0	82	0	15	56	0	0	0	0	29299	6948	0	0	36247	0	39	1	17
747	108	0	0	81	81	81	3	63	166	0	81	134	104	5865	5699	52415	47730	0	39	0	10	25	1	0	0	6	44	45	134	0	0	0	75	0	15	44	0	0	0	0	22842	4324	0	0	27166	0	39	0	10
748	113	0	0	67	67	67	4	56	151	0	67	215	195	5951	5739	52636	47613	0	30	1	10	19	1	0	1	5	43	46	215	0	0	0	112	0	20	83	0	0	0	0	38018	7372	0	0	45390	0	30	1	10
749	125	0	0	109	109	109	7	101	198	0	109	171	124	6709	6488	52495	46893	0	53	0	11	39	1	0	0	5	52	54	171	0	0	0	98	2	17	54	0	0	0	0	29836	4811	0	0	34647	0	53	0	11
750	125	0	0	118	118	118	5	77	219	0	118	180	134	9771	9528	52562	43834	0	57	3	8	42	1	0	1	6	56	58	180	0	0	0	95	1	21	63	0	0	0	0	34257	7783	0	0	42040	0	57	3	8
751	117	0	0	109	109	109	10	106	183	0	109	248	203	6710	6474	52531	46828	0	47	2	12	41	1	0	0	6	43	45	248	0	0	0	141	2	19	86	0	0	0	0	46187	4857	0	0	51044	0	47	2	12
752	122	0	0	137	137	137	6	101	320	0	137	275	205	9351	9025	52664	44247	0	73	1	16	35	1	0	2	9	41	42	275	0	0	0	167	1	25	82	0	0	0	0	45880	7059	0	0	52939	0	73	1	16
753	125	0	0	106	106	106	8	70	233	0	106	271	226	9172	8849	52820	44433	0	53	0	15	30	1	0	0	7	54	56	271	0	0	0	145	2	28	96	0	0	0	0	54035	11446	0	0	65481	0	53	0	15
754	201	0	0	180	180	180	11	125	393	0	180	449	375	7771	7266	53078	45793	0	85	5	25	49	1	0	2	13	105	108	449	0	0	0	284	4	45	116	0	0	0	0	86186	17193	0	0	103379	0	85	5	25
755	132	0	0	100	100	100	5	100	194	0	100	225	183	5898	5632	52698	47699	0	46	2	11	31	1	0	1	8	64	66	225	0	0	0	131	2	19	73	0	0	0	0	42502	7379	0	0	49881	0	46	2	11
756	179	0	0	119	119	119	11	86	229	0	119	281	246	11352	11005	52816	42244	0	54	1	11	43	1	0	2	7	86	88	281	0	0	0	160	1	22	98	0	0	0	0	47716	4471	0	0	52187	0	54	1	11
757	111	0	0	84	84	84	8	66	163	0	84	192	169	6728	6540	52467	46821	0	43	0	8	23	1	0	1	8	38	40	192	0	0	0	121	2	14	55	0	0	0	0	33221	4116	0	0	37337	0	43	0	8
758	129	0	0	74	74	74	5	53	125	0	74	161	141	5888	5684	52499	47715	0	34	1	8	23	1	0	1	6	67	69	161	0	0	0	92	1	15	53	0	0	0	0	29891	4752	0	0	34643	0	34	1	8
759	104	0	0	66	66	66	8	55	130	0	66	121	101	7851	7690	52650	45757	0	34	0	7	19	1	0	0	5	36	38	121	0	0	0	73	2	7	39	0	0	0	0	24168	2518	0	0	26686	0	34	0	7
760	116	0	0	94	94	94	8	76	149	0	94	224	186	6660	6430	52493	46904	0	44	0	8	32	1	0	2	7	47	49	224	0	0	0	126	0	18	80	0	0	0	0	41626	3246	0	0	44872	0	44	0	8
761	127	0	0	99	99	99	8	59	181	0	99	193	152	7615	7383	52715	45980	0	55	1	13	23	1	0	0	6	56	58	193	0	0	0	120	0	20	53	0	0	0	0	33575	6604	0	0	40179	0	55	1	13
762	101	0	0	85	85	85	5	63	165	0	85	129	99	6597	6423	52571	47007	0	42	1	10	25	1	0	1	5	33	35	129	0	0	0	73	1	8	47	0	0	0	0	23473	3230	0	0	26703	0	42	1	10
763	108	0	0	70	70	70	8	62	153	0	70	94	73	11383	11252	52385	42219	0	35	0	9	20	1	0	1	4	42	44	94	0	0	0	54	1	7	32	0	0	0	0	16306	3386	0	0	19692	0	35	0	9
764	124	0	0	83	83	83	7	59	113	0	83	140	116	5906	5727	52468	47688	0	35	1	10	31	1	0	0	5	64	66	140	0	0	0	81	2	11	46	0	0	0	0	25945	3378	0	0	29323	0	35	1	10
765	100	0	0	63	63	63	4	48	108	0	63	113	91	7863	7715	52463	45745	0	32	1	6	19	1	0	1	3	38	40	113	0	0	0	62	1	13	37	0	0	0	0	21378	5604	0	0	26982	0	32	1	6
766	144	0	0	136	136	136	8	121	285	0	136	255	195	7901	7582	52686	45701	0	68	2	16	44	1	0	0	5	63	65	255	0	0	0	143	2	21	89	0	0	0	0	49483	5098	0	0	54581	0	68	2	16
767	133	0	0	126	126	126	10	111	279	0	126	210	165	8013	7732	52836	45591	0	46	0	21	45	1	0	3	10	46	48	210	0	0	0	113	1	17	79	0	0	0	0	40995	6924	0	0	47919	0	46	0	21
768	166	0	0	112	112	112	7	117	205	0	112	249	196	7861	7567	52881	45739	0	57	1	13	33	1	0	0	7	83	85	249	0	0	0	142	1	24	82	0	0	0	0	46243	10255	0	0	56498	0	57	1	13
769	139	0	0	99	99	99	6	96	175	0	99	195	157	6598	6359	52715	46999	0	45	2	14	32	1	0	1	4	72	74	195	0	0	0	118	2	19	56	0	0	0	0	37876	8685	0	0	46561	0	45	2	14
770	130	0	0	126	126	125	4	83	252	0	125	256	205	6269	5961	52884	47323	0	65	1	16	35	1	0	0	7	56	59	256	0	0	0	145	0	24	87	0	0	0	0	49292	6860	0	0	56152	0	65	1	16
771	133	0	0	89	89	89	7	88	209	0	89	204	180	7981	7752	52648	45593	0	43	1	12	27	1	0	1	4	45	47	204	0	0	0	117	0	22	65	0	0	0	0	34610	7842	0	0	42452	0	43	1	12
772	114	0	0	82	82	82	8	56	146	0	82	154	129	8584	8381	52567	45022	0	33	0	12	29	1	0	1	6	47	48	154	0	0	0	86	2	11	55	0	0	0	0	28990	3830	0	0	32820	0	33	0	12
773	98	0	0	57	57	57	6	37	120	0	57	100	84	7869	7736	52452	45737	0	24	1	8	15	1	0	1	7	37	38	100	0	0	0	63	1	10	26	0	0	0	0	17015	4526	0	0	21541	0	24	1	8
774	122	0	0	83	83	83	4	80	142	0	83	184	151	7794	7568	52585	45812	0	41	1	8	28	1	0	0	4	57	59	184	0	0	0	112	0	21	51	0	0	0	0	33874	8797	0	0	42671	0	41	1	8
775	116	0	0	101	101	101	7	88	169	0	101	151	111	8905	8702	52541	44700	0	48	3	13	32	1	0	1	3	44	46	151	0	0	0	80	2	12	57	0	0	0	0	29224	4221	0	0	33445	0	48	3	13
776	121	0	0	93	93	93	8	66	190	0	93	173	128	8585	8372	52539	45021	0	46	0	8	29	1	0	2	7	60	63	173	0	0	0	94	0	16	63	0	0	0	0	34549	5020	0	0	39569	0	46	0	8
777	111	0	0	113	113	113	6	107	199	0	113	208	158	7856	7591	52779	45752	0	50	2	13	43	1	0	0	4	45	47	208	0	0	0	128	2	16	62	0	0	0	0	40250	6771	0	0	47021	0	50	2	13
778	191	0	0	141	141	141	10	120	239	0	141	322	267	6788	6468	52799	46738	0	58	2	24	47	1	0	0	9	93	96	322	0	0	0	187	1	29	105	0	0	0	0	62596	10557	0	0	73153	0	58	2	24
779	142	0	0	112	112	112	7	114	229	0	112	275	232	7480	7203	52658	46067	0	48	2	14	39	1	0	3	5	55	57	275	0	0	0	152	4	28	91	0	0	0	0	52384	10014	0	0	62398	0	48	2	14
780	188	0	0	158	158	158	11	130	300	0	158	361	292	6823	6446	52896	46718	0	86	2	17	41	1	0	0	11	104	107	361	0	0	0	210	4	30	117	0	0	0	0	73644	9198	0	0	82842	0	86	2	17
781	111	0	0	88	88	87	8	78	169	0	87	139	102	7375	7218	52483	46207	0	44	1	6	28	1	0	1	6	42	44	139	0	0	0	81	1	10	47	0	0	0	0	24899	4533	0	0	29432	0	44	1	6
782	157	0	0	162	162	161	12	125	389	0	161	299	253	7465	7121	52645	46079	0	82	4	17	46	1	0	2	9	61	63	299	0	0	0	171	1	25	102	0	0	0	0	51787	9322	0	0	61109	0	82	4	17
783	121	0	0	98	98	98	8	69	196	0	98	266	228	8232	7971	52614	45317	0	49	0	14	28	1	0	1	5	49	52	266	0	0	0	155	1	29	81	0	0	0	0	47047	11102	0	0	58149	0	49	0	14
784	128	0	0	72	72	72	5	60	133	0	72	186	157	5950	5779	52452	47606	0	38	0	7	23	1	0	1	2	60	62	186	0	0	0	114	1	12	59	0	0	0	0	35740	4862	0	0	40602	0	38	0	7
785	106	0	0	77	77	77	5	49	127	0	77	119	104	7869	7695	52458	45738	0	35	1	9	23	1	0	3	5	42	43	119	0	0	0	69	0	9	41	0	0	0	0	20423	3015	0	0	23438	0	35	1	9
786	138	0	0	92	92	92	8	88	194	0	92	166	127	7793	7597	52707	45798	0	42	2	10	34	1	0	0	3	65	68	166	0	0	0	102	1	12	51	0	0	0	0	30735	4926	0	0	35661	0	42	2	10
787	116	0	0	87	87	87	5	76	179	0	87	112	81	7879	7720	52479	45726	0	47	1	9	24	1	0	0	5	51	53	112	0	0	0	61	0	6	45	0	0	0	0	21016	1073	0	0	22089	0	47	1	9
788	158	0	0	161	161	160	12	159	342	0	160	431	357	8050	7571	52851	45526	0	69	4	26	58	1	0	1	1	69	71	431	0	0	0	251	2	39	139	0	0	0	0	83058	15526	0	0	98584	0	69	4	26
789	140	0	0	82	82	82	7	72	154	0	82	202	174	7648	7459	52483	45899	0	40	0	7	27	1	0	1	6	67	69	202	0	0	0	107	1	16	78	0	0	0	0	38810	2704	0	0	41514	0	40	0	7
790	139	0	0	96	96	96	6	75	189	0	96	215	172	6682	6473	52517	46873	0	56	1	8	26	1	0	0	4	69	71	215	0	0	0	124	0	18	73	0	0	0	0	37106	4907	0	0	42013	0	56	1	8
791	114	0	0	90	90	90	7	79	155	0	90	204	171	6685	6459	52495	46894	0	38	1	11	32	1	0	1	6	45	45	204	0	0	0	116	1	18	69	0	0	0	0	37756	6123	0	0	43879	0	38	1	11
792	120	0	0	71	71	71	5	44	110	0	71	150	124	5959	5770	52453	47649	0	38	0	10	17	1	0	2	3	54	56	150	0	0	0	89	1	12	48	0	0	0	0	27035	3342	0	0	30377	0	38	0	10
793	117	0	0	119	119	119	11	107	229	0	119	271	218	6924	6642	81618	75932	0	62	1	10	40	1	0	0	5	49	51	271	0	0	0	148	3	23	97	0	0	0	0	53052	7925	0	0	60977	0	62	1	10
794	200	0	0	203	203	203	16	188	424	0	203	474	381	6864	6305	52949	46725	0	86	2	24	78	1	0	1	11	100	103	474	0	0	0	277	3	36	158	0	0	0	0	88839	10500	0	0	99339	0	86	2	24
795	137	0	0	133	133	133	9	112	213	0	133	250	202	6607	6277	52754	47002	0	63	1	14	48	1	0	0	6	65	67	250	0	0	0	138	1	24	87	0	0	0	0	50010	10854	0	0	60864	0	63	1	14
796	124	0	0	113	113	113	10	79	235	0	113	212	169	8085	7821	52563	45511	0	48	1	17	36	1	0	5	5	50	53	212	0	0	0	116	1	22	73	0	0	0	0	38431	8134	0	0	46565	0	48	1	17
797	180	0	0	155	155	155	11	130	325	0	155	387	314	9035	8582	52820	44563	0	74	4	16	50	1	0	1	9	90	92	387	0	0	0	232	3	34	118	0	0	0	0	76515	11953	0	0	88468	0	74	4	16
798	127	0	0	114	114	114	11	91	246	0	114	226	177	8613	8336	52649	44987	0	54	2	11	37	1	0	0	9	52	55	226	0	0	0	128	1	21	76	0	0	0	0	43618	7132	0	0	50750	0	54	2	11
799	104	0	0	97	97	97	6	81	183	0	97	161	134	6614	6405	52569	46978	0	44	2	11	32	1	0	1	6	38	41	161	0	0	0	93	1	13	54	0	0	0	0	28654	3739	0	0	32393	0	44	2	11
800	110	0	0	91	91	91	12	94	162	0	91	222	192	6620	6381	52526	46950	0	46	0	10	30	1	0	0	4	43	45	222	0	0	0	133	2	18	69	0	0	0	0	41586	5962	0	0	47548	0	46	0	10
801	117	0	0	86	86	86	6	70	176	0	86	93	60	6650	6516	52485	46952	0	41	2	12	24	1	0	1	5	50	53	93	0	0	0	53	1	8	31	0	0	0	0	16464	3862	0	0	20326	0	41	2	12
802	115	0	0	85	85	85	7	68	164	0	85	108	84	7997	7864	52389	45581	0	46	2	11	21	1	0	0	4	43	45	108	0	0	0	68	0	10	30	0	0	0	0	18388	2020	0	0	20408	0	46	2	11
803	135	0	0	87	87	87	5	74	149	0	87	201	164	7874	7630	52611	45733	0	41	1	13	26	1	0	0	5	64	66	201	0	0	0	108	0	17	76	0	0	0	0	36793	6079	0	0	42872	0	41	1	13
804	94	0	0	73	73	73	6	54	131	0	73	100	75	8598	8461	52449	45005	0	37	2	7	19	1	0	3	4	30	31	100	0	0	0	54	0	9	37	0	0	0	0	17740	3699	0	0	21439	0	37	2	7
805	110	0	0	66	66	66	9	47	122	0	66	136	113	5864	5690	52563	47745	0	30	0	9	19	1	0	1	6	49	52	136	0	0	0	82	1	11	42	0	0	0	0	25569	3459	0	0	29028	0	30	0	9
806	159	0	0	145	145	145	8	130	324	0	145	362	291	7905	7484	52618	45694	0	62	2	15	57	1	0	2	6	77	79	362	0	0	0	199	1	27	135	0	0	0	0	63419	6020	0	0	69439	0	62	2	15
807	98	0	0	70	70	70	5	57	111	0	70	122	102	5902	5738	52481	47704	0	34	0	6	26	1	0	0	3	35	37	122	0	0	0	73	1	12	36	0	0	0	0	23398	5617	0	0	29015	0	34	0	6
808	160	0	0	189	189	188	10	147	382	0	188	454	362	8078	7573	52983	45491	0	90	2	21	70	1	0	0	4	63	65	454	0	0	0	276	2	31	145	0	0	0	0	81597	8328	0	0	89925	0	90	2	21
809	98	0	0	60	60	60	4	41	97	0	60	129	116	5881	5721	52444	47717	0	33	1	5	14	1	0	1	5	38	40	129	0	0	0	72	2	12	43	0	0	0	0	24130	4445	0	0	28575	0	33	1	5
810	121	0	0	76	76	76	8	56	138	0	76	129	105	7381	7210	52495	46223	0	36	0	11	23	1	0	0	5	53	56	129	0	0	0	80	1	11	37	0	0	0	0	22340	3798	0	0	26138	0	36	0	11
811	125	0	0	85	85	85	4	71	151	0	85	152	118	9892	9696	52455	43715	0	44	2	8	25	1	0	0	5	54	56	152	0	0	0	97	0	9	46	0	0	0	0	24906	3501	0	0	28407	0	44	2	8
812	133	0	0	119	119	119	10	123	248	0	119	217	172	8619	8336	52656	44987	0	59	1	12	40	1	0	1	5	62	64	217	0	0	0	135	2	19	61	0	0	0	0	39937	8201	0	0	48138	0	59	1	12
813	144	0	0	118	118	118	7	93	230	0	118	179	140	8689	8441	52558	44915	0	60	0	16	28	1	0	4	9	58	60	179	0	0	0	107	0	14	58	0	0	0	0	31123	4348	0	0	35471	0	60	0	16
814	150	0	0	124	124	124	9	89	234	0	124	240	190	5965	5676	52688	47624	0	66	2	15	35	1	0	1	4	75	77	240	0	0	0	143	1	24	72	0	0	0	0	42630	9523	0	0	52153	0	66	2	15
815	208	0	0	224	224	224	16	179	493	0	224	546	443	11013	10362	112971	103809	0	109	5	20	74	1	0	4	11	96	98	546	51	81	0	318	2	49	177	0	0	0	0	97184	15007	0	0	112191	0	109	5	20
816	137	0	0	110	110	110	21	91	239	0	110	253	209	7894	7587	52671	45708	0	48	1	11	45	1	0	0	4	53	55	253	0	0	0	146	1	23	83	0	0	0	0	44779	8616	0	0	53395	0	48	1	11
817	105	0	0	83	83	83	6	68	159	0	83	135	111	5960	5775	52535	47645	0	40	0	12	25	1	0	0	5	36	38	135	0	0	0	73	1	16	45	0	0	0	0	26048	7151	0	0	33199	0	40	0	12
818	94	0	0	68	68	68	6	59	122	0	68	119	92	7849	7695	52597	45759	0	32	1	6	21	1	0	1	6	33	35	119	0	0	0	66	1	11	41	0	0	0	0	22383	5525	0	0	27908	0	32	1	6
819	175	0	0	190	190	189	15	163	412	0	189	327	257	9134	8727	52800	44441	0	89	2	27	55	1	1	5	9	76	78	327	0	0	0	199	2	29	97	0	0	0	0	59599	11146	0	0	70745	0	89	2	27
820	147	0	0	140	140	140	8	119	328	0	140	318	259	6659	6271	52895	46944	0	70	1	12	43	1	0	0	13	66	68	318	0	0	0	190	4	33	91	0	0	0	0	63947	9556	0	0	73503	0	70	1	12
821	149	0	0	110	110	110	15	90	176	0	110	287	247	10496	10163	52673	43094	0	56	1	13	31	1	0	3	5	64	66	287	0	0	0	176	1	23	87	0	0	0	0	47244	7602	0	0	54846	0	56	1	13
822	165	0	0	168	168	168	12	158	343	0	168	363	287	8735	8294	52795	44865	0	71	2	29	56	3	0	0	7	64	67	363	0	0	0	202	2	30	129	0	0	0	0	65586	8843	0	0	74429	0	71	2	29
823	121	0	0	116	116	116	8	115	216	0	116	201	159	8583	8316	52725	45023	0	53	2	11	42	1	0	2	5	55	58	201	0	0	0	117	1	18	65	0	0	0	0	36302	8011	0	0	44313	0	53	2	11
824	113	0	0	72	72	72	7	59	115	0	72	114	90	5869	5717	52385	47735	0	38	0	8	19	1	0	0	6	49	47	114	0	0	0	67	1	7	39	0	0	0	0	19791	2476	0	0	22267	0	38	0	8
825	103	0	0	72	72	72	7	48	126	0	72	139	124	6632	6446	52430	46972	0	40	1	8	18	1	0	0	4	41	43	139	0	0	0	81	2	15	41	0	0	0	0	26538	6717	0	0	33255	0	40	1	8
826	122	0	0	116	116	115	8	94	240	0	115	272	233	8654	8331	52974	44935	0	61	3	11	33	1	0	1	5	40	42	272	0	0	0	164	2	23	83	0	0	0	0	55156	7942	0	0	63098	0	61	3	11
827	114	0	0	68	68	68	4	39	130	0	68	122	95	6589	6437	52478	47014	0	37	0	8	18	1	0	1	3	53	52	122	0	0	0	74	0	7	41	0	0	0	0	19957	2837	0	0	22794	0	37	0	8
828	136	0	0	85	85	85	6	72	121	0	85	162	131	6567	6363	52573	47035	0	46	0	7	26	1	0	1	4	73	75	162	0	0	0	97	3	15	47	0	0	0	0	34237	7850	0	0	42087	0	46	0	7
829	148	0	0	135	135	134	13	118	279	0	134	219	168	9306	9015	52856	44297	0	68	2	17	39	1	0	0	7	65	67	219	0	0	0	129	2	21	67	0	0	0	0	45576	10043	0	0	55619	0	68	2	17
830	114	0	0	51	51	51	6	39	90	0	51	71	59	6588	6483	52376	47021	0	25	0	5	17	1	0	0	3	56	58	71	0	0	0	44	2	6	19	0	0	0	0	13485	2095	0	0	15580	0	25	0	5
831	107	0	0	75	75	75	7	42	117	0	75	156	132	8303	8109	52470	45298	0	37	1	10	20	2	0	0	5	36	38	156	0	0	0	102	2	11	41	0	0	0	0	29336	1945	0	0	31281	0	37	1	10
832	121	0	0	94	94	94	6	81	154	0	94	193	165	5908	5657	52683	47698	0	38	2	9	37	1	0	2	5	57	60	193	0	0	0	107	3	17	66	0	0	0	0	40553	7069	0	0	47622	0	38	2	9
833	142	0	0	152	152	152	14	126	286	0	152	305	217	8901	8547	52709	44698	0	75	1	17	49	1	0	2	7	53	55	305	0	0	0	185	3	23	94	0	0	0	0	53481	6187	0	0	59668	0	75	1	17
834	133	0	0	109	109	109	11	82	162	0	109	224	186	9038	8754	52489	44565	0	41	2	12	43	1	0	1	9	53	55	224	0	0	0	128	3	14	79	0	0	0	0	40803	4486	0	0	45289	0	41	2	12
835	96	0	0	56	56	56	6	47	69	0	56	102	92	7610	7470	52380	45996	0	30	0	5	16	1	0	0	4	34	36	102	0	0	0	66	1	5	30	0	0	0	0	16145	1374	0	0	17519	0	30	0	5
836	175	0	0	76	76	76	9	46	129	0	76	212	186	9631	9382	52756	43970	0	35	0	8	25	1	0	1	6	98	100	212	0	0	0	132	1	19	60	0	0	0	0	38538	7223	0	0	45761	0	35	0	8
837	128	0	0	118	118	118	8	96	243	0	118	241	180	7944	7713	52505	45603	0	59	0	16	37	1	0	1	4	55	57	241	0	0	0	137	1	19	84	0	0	0	0	41342	5120	0	0	46462	0	59	0	16
838	121	0	0	92	92	92	12	79	202	0	92	193	161	8247	8017	112855	106568	0	42	1	12	27	1	0	1	8	43	45	193	0	0	0	119	1	16	57	0	0	0	0	33921	5393	0	0	39314	0	42	1	12
839	191	0	0	125	125	125	8	92	210	0	125	257	213	7520	7219	113365	107281	0	56	2	15	40	1	0	4	7	102	104	257	0	0	0	158	1	19	79	0	0	0	0	42521	4922	0	0	47443	0	56	2	15
840	140	0	0	87	87	87	7	52	156	0	87	149	127	9115	8914	52416	44486	0	41	2	10	26	1	0	1	6	62	64	149	0	0	0	89	1	14	45	0	0	0	0	26395	4135	0	0	30530	0	41	2	10
841	118	0	0	108	108	106	7	71	218	0	106	220	189	8585	8297	52543	45022	0	48	0	13	35	1	0	2	7	37	39	220	0	0	0	128	2	19	71	0	0	0	0	40079	6038	0	0	46117	0	48	0	13
842	99	0	0	77	77	77	6	50	140	0	77	129	105	9124	8951	52451	44481	0	40	0	9	22	1	0	1	4	35	37	129	0	0	0	66	0	14	49	0	0	0	0	25003	5196	0	0	30199	0	40	0	9
843	120	0	0	101	101	100	8	74	206	0	100	231	196	8688	8416	52553	44902	0	41	1	14	34	2	0	2	6	44	47	231	0	0	0	134	1	22	74	0	0	0	0	40596	9075	0	0	49671	0	41	1	14
844	102	0	0	55	55	55	7	31	75	0	55	95	80	8211	8083	52365	45396	0	27	0	7	14	1	0	1	5	43	45	95	0	0	0	55	0	7	33	0	0	0	0	16029	2702	0	0	18731	0	27	0	7
845	133	0	0	95	95	95	4	76	162	0	95	210	179	7754	7517	52573	45823	0	41	1	16	28	1	0	0	8	51	53	210	0	0	0	120	0	17	73	0	0	0	0	36382	5013	0	0	41395	0	41	1	16
846	136	0	0	98	98	98	7	67	205	0	98	177	147	7367	7133	52428	46236	0	52	1	9	27	1	0	0	8	62	59	177	0	0	0	109	2	14	52	0	0	0	0	32215	3950	0	0	36165	0	52	1	9
847	115	0	0	106	106	106	6	91	227	0	106	178	136	8585	8351	52585	45021	0	51	0	15	33	1	0	0	6	50	52	178	0	0	0	106	1	17	54	0	0	0	0	33056	7268	0	0	40324	0	51	0	15
848	113	0	0	82	82	81	8	61	150	0	81	126	95	10345	10194	52537	43244	0	42	1	8	20	1	0	1	8	44	46	126	0	0	0	78	0	8	40	0	0	0	0	22587	3337	0	0	25924	0	42	1	8
849	114	0	0	93	93	93	6	84	191	0	93	160	122	8206	8014	52606	45385	0	43	0	12	28	1	0	2	7	50	52	160	0	0	0	91	1	16	52	0	0	0	0	29358	5561	0	0	34919	0	43	0	12
850	135	0	0	104	104	104	11	88	184	0	104	155	121	7997	7804	52493	45585	0	49	3	10	29	1	0	5	7	53	56	155	0	0	0	87	3	11	54	0	0	0	0	30653	3304	0	0	33957	0	49	3	10
851	97	0	0	42	42	42	8	30	76	0	42	102	95	5853	5722	52360	47755	0	22	0	4	11	1	0	1	3	37	39	102	0	0	0	55	1	12	34	0	0	0	0	18694	5244	0	0	23938	0	22	0	4
852	152	0	0	132	132	132	9	127	266	0	132	260	206	7603	7292	113927	107208	0	57	1	17	47	1	0	4	5	68	70	260	0	0	0	156	0	21	83	0	0	0	0	46389	8313	0	0	54702	0	57	1	17
853	177	0	0	154	154	154	19	147	294	0	154	356	288	8935	8506	52914	44666	0	60	0	18	63	1	0	1	11	87	89	356	0	0	0	200	2	34	120	0	0	0	0	71345	13536	0	0	84881	0	60	0	18
854	127	0	0	125	125	125	17	98	268	0	125	264	220	9245	8922	123618	117065	0	60	0	16	41	1	0	2	5	47	49	264	0	0	0	156	1	19	88	0	0	0	0	50827	5610	0	0	56437	0	60	0	16
855	101	0	0	56	56	55	6	40	112	0	55	87	67	7785	7676	52417	45816	0	28	0	5	15	1	0	0	6	39	41	87	0	0	0	49	0	6	32	0	0	0	0	14870	1546	0	0	16416	0	28	0	5
856	170	0	0	127	127	127	10	94	246	0	127	250	200	8244	7973	71211	64315	0	56	6	16	32	1	0	4	12	74	76	250	0	0	0	140	0	22	88	0	0	0	0	49098	12205	0	0	61303	0	56	6	16
857	160	0	0	119	119	119	11	101	221	0	119	291	232	8603	8275	52896	44988	0	54	0	16	42	1	0	0	6	66	67	291	0	0	0	162	1	26	102	0	0	0	0	52967	8073	0	0	61040	0	54	0	16
858	135	0	0	154	154	153	12	135	339	0	153	292	214	7940	7607	52784	45640	0	70	5	22	48	1	0	3	4	53	56	292	0	0	0	163	1	24	104	0	0	0	0	54089	9909	0	0	63998	0	70	5	22
859	152	0	0	115	115	115	7	101	191	0	115	244	204	8683	8378	52701	44917	0	53	0	9	45	1	0	2	5	84	86	244	0	0	0	146	1	18	79	0	0	0	0	45102	4962	0	0	50064	0	53	0	9
860	113	0	0	104	104	104	9	89	220	0	104	181	134	8596	8367	52544	45009	0	44	1	10	38	1	0	1	9	49	50	181	0	0	0	105	1	16	59	0	0	0	0	34043	6392	0	0	40435	0	44	1	10
861	95	0	0	70	70	70	5	64	106	0	70	155	127	5876	5688	52476	47729	0	31	0	10	26	1	0	0	2	35	37	155	0	0	0	90	0	15	50	0	0	0	0	26751	5190	0	0	31941	0	31	0	10
862	136	0	0	96	96	96	4	69	176	0	96	260	226	7877	7561	52863	45731	0	41	0	12	38	1	0	0	4	60	63	260	0	0	0	142	1	22	95	0	0	0	0	49266	7306	0	0	56572	0	41	0	12
863	172	0	0	116	116	116	7	106	214	0	116	251	212	6751	6483	52570	46803	0	48	1	10	48	1	0	1	7	99	101	251	0	0	0	148	2	19	82	0	0	0	0	46761	6886	0	0	53647	0	48	1	10
864	141	0	0	111	111	111	13	90	222	0	111	259	220	10504	10186	52544	43097	0	62	0	8	32	1	0	1	7	50	52	259	0	0	0	149	0	23	87	0	0	0	0	47499	4587	0	0	52086	0	62	0	8
865	126	0	0	113	113	112	9	75	184	0	112	201	162	5957	5692	52696	47648	0	63	2	12	29	1	0	0	5	54	56	201	0	0	0	130	0	19	52	0	0	0	0	34143	7140	0	0	41283	0	63	2	12
866	125	0	0	84	84	83	9	62	118	0	83	104	81	7851	7693	52540	45757	0	38	1	16	24	1	0	0	3	55	57	104	0	0	0	67	0	8	29	0	0	0	0	18615	2198	0	0	20813	0	38	1	16
867	100	0	0	65	65	64	6	59	125	0	64	110	91	7897	7748	52441	45711	0	29	1	8	20	1	0	1	4	36	38	110	0	0	0	72	1	8	29	0	0	0	0	19927	3091	0	0	23018	0	29	1	8
868	109	0	0	86	86	86	11	57	131	0	86	146	118	7640	7453	52556	45957	0	44	1	11	24	1	0	0	5	38	41	146	0	0	0	94	0	9	43	0	0	0	0	23535	3796	0	0	27331	0	44	1	11
869	114	0	0	76	76	76	8	68	134	0	76	152	127	7102	6935	52450	46476	0	33	0	10	22	1	0	3	7	44	47	152	0	0	0	91	2	10	49	0	0	0	0	25450	3443	0	0	28893	0	33	0	10
870	105	0	0	80	80	80	8	49	138	0	80	157	128	6634	6441	52564	46965	0	38	0	9	29	1	0	0	3	41	44	157	0	0	0	90	1	11	55	0	0	0	0	30045	4457	0	0	34502	0	38	0	9
871	127	0	0	121	121	119	11	78	240	0	119	267	225	7098	6812	63977	57952	0	58	0	20	29	1	0	3	8	46	48	267	0	0	0	159	0	18	90	0	0	0	0	51104	6676	0	0	57780	0	59	0	20
872	129	0	0	95	95	95	8	93	189	0	95	196	170	6702	6468	52628	46881	0	44	2	13	29	2	0	1	4	50	53	196	0	0	0	120	0	23	53	0	0	0	0	33025	10190	0	0	43215	0	44	2	13
873	127	0	0	113	113	113	8	95	238	0	113	199	152	5967	5739	52743	47610	0	52	3	12	34	1	0	3	8	49	51	199	0	0	0	118	1	18	62	0	0	0	0	37228	8831	0	0	46059	0	52	3	12
874	149	0	0	147	147	146	8	83	277	0	146	340	280	7650	7281	52714	45907	0	73	0	21	42	1	0	0	9	68	70	340	0	0	0	196	2	27	115	0	0	0	0	64556	10112	0	0	74668	0	73	0	21
875	166	0	0	120	120	120	12	114	204	0	120	324	277	6731	6381	52814	46836	0	55	2	12	44	1	0	1	5	94	96	324	0	0	0	194	0	24	106	0	0	0	0	60672	10394	0	0	71066	0	55	2	12
876	116	0	0	85	85	85	11	76	154	0	85	174	141	5884	5667	52595	47721	0	40	3	6	29	1	0	0	6	52	54	174	0	0	0	101	0	14	59	0	0	0	0	31846	5627	0	0	37473	0	40	3	6
877	210	0	0	244	244	244	17	185	539	0	244	448	351	8844	8302	52833	44717	0	127	3	38	64	1	0	2	9	101	103	448	0	0	0	266	3	42	137	0	0	0	0	87084	22608	0	0	109692	0	127	3	38
878	119	0	0	94	94	94	6	86	189	0	94	209	168	7890	7644	52534	45708	0	45	1	13	27	1	0	0	7	47	49	209	0	0	0	115	1	13	80	0	0	0	0	37399	4665	0	0	42064	0	45	1	13
879	153	0	0	138	138	137	15	132	253	0	137	358	299	7360	7063	52725	46115	0	61	2	18	48	1	0	3	4	70	73	358	0	0	0	175	2	35	146	0	0	0	0	70576	12179	0	0	82755	0	61	2	18
880	146	0	0	129	129	129	7	119	255	0	129	243	186	6754	6544	52533	46755	0	64	1	13	45	1	0	0	5	70	72	243	0	0	0	137	1	21	84	0	0	0	0	44025	6028	0	0	50053	0	64	1	13
881	94	0	0	74	74	74	4	50	123	0	74	106	83	9212	9072	52430	44385	0	39	1	7	21	1	0	0	5	33	35	106	0	0	0	63	0	8	35	0	0	0	0	19135	2859	0	0	21994	0	39	1	7
882	134	0	0	88	88	88	7	85	181	0	88	154	123	8601	8404	52460	44999	0	46	1	10	26	1	0	0	4	52	54	154	0	0	0	88	2	8	56	0	0	0	0	27958	1402	0	0	29360	0	46	1	10
883	225	0	0	192	192	192	10	142	446	0	192	510	430	8159	7644	52907	45348	0	93	2	26	57	1	0	2	11	127	129	510	0	0	0	313	1	42	154	0	0	0	0	88935	15222	0	0	104157	0	93	2	26
884	108	0	0	88	88	88	6	77	141	0	88	117	97	5889	5713	52629	47716	0	39	0	10	35	1	0	0	3	35	37	117	0	0	0	70	1	8	38	0	0	0	0	22215	2117	0	0	24332	0	39	0	10
885	159	0	0	173	173	172	10	146	371	0	172	341	253	10287	9897	52643	43292	0	91	3	17	52	1	0	3	5	69	71	341	0	0	0	211	2	24	104	0	0	0	0	59177	7983	0	0	67160	0	91	3	17
886	173	0	0	127	127	127	11	112	239	0	127	311	257	8658	8297	63960	56427	0	59	4	17	40	1	0	2	4	98	100	311	0	0	0	179	2	29	101	0	0	0	0	60377	12483	0	0	72860	0	59	4	17
887	157	0	0	132	132	132	9	101	287	0	132	313	248	9941	9569	52736	43665	0	65	1	16	42	1	0	1	6	76	78	313	0	0	0	166	3	24	120	0	0	0	0	61918	8221	0	0	70139	0	65	1	16
888	112	0	0	99	99	99	13	57	212	0	99	169	136	8554	8338	113476	106265	0	48	2	16	25	1	0	0	7	39	42	169	0	0	0	93	1	16	59	0	0	0	0	33691	5635	0	0	39326	0	48	2	16
889	105	0	0	72	72	72	4	83	107	0	72	106	83	6598	6451	52427	47008	0	35	1	5	22	1	0	2	6	42	44	106	0	0	0	61	1	10	34	0	0	0	0	19447	3202	0	0	22649	0	35	1	5
890	104	0	0	64	64	63	7	49	114	0	63	107	86	7868	7726	52467	45739	0	35	0	7	17	1	0	0	3	40	42	107	0	0	0	62	2	11	32	0	0	0	0	20186	3915	0	0	24101	0	35	0	7
891	109	0	0	85	85	85	5	73	166	0	85	132	105	7995	7816	52498	45608	0	49	1	6	21	1	0	1	6	40	42	132	0	0	0	76	1	9	46	0	0	0	0	23770	3447	0	0	27217	0	49	1	6
892	97	0	0	67	67	67	5	54	119	0	67	96	72	5903	5774	52471	47701	0	29	0	8	25	1	0	2	2	35	37	96	0	0	0	50	1	7	38	0	0	0	0	18655	2832	0	0	21487	0	29	0	8
893	113	0	0	74	74	74	6	68	151	0	74	138	115	6636	6480	52462	46945	0	39	2	7	19	1	0	1	5	44	46	138	0	0	0	79	0	9	50	0	0	0	0	24477	2511	0	0	26988	0	39	2	7
894	131	0	0	79	79	79	8	82	154	0	79	158	130	7298	7111	52444	46294	0	37	0	10	24	1	0	2	5	50	52	158	0	0	0	100	0	8	50	0	0	0	0	27133	1834	0	0	28967	0	37	0	10
895	183	0	0	143	143	143	11	126	303	0	143	345	287	7143	6782	52938	46402	0	69	2	17	45	1	0	1	8	96	98	345	0	0	0	205	1	25	114	0	0	0	0	68676	10268	0	0	78944	0	69	2	17
896	111	0	0	80	80	80	7	62	148	0	80	219	191	8625	8362	52433	44981	0	39	0	9	25	1	0	1	5	43	46	219	0	0	0	139	1	16	63	0	0	0	0	35330	3396	0	0	38726	0	39	0	9
897	139	0	0	82	82	82	8	70	134	0	82	210	182	6537	6278	52542	47072	0	35	0	12	25	1	0	1	8	73	74	210	0	0	0	117	1	22	70	0	0	0	0	40002	5267	0	0	45269	0	35	0	12
898	141	0	0	119	119	119	11	106	237	0	119	276	237	12051	11725	52639	41533	0	64	1	13	36	1	0	0	4	50	52	276	0	0	0	151	2	22	101	0	0	0	0	52807	6424	0	0	59231	0	64	1	13
899	112	0	0	82	82	82	4	74	155	0	82	193	156	7549	7321	52601	46055	0	40	0	11	24	1	0	1	5	41	43	193	0	0	0	110	1	16	66	0	0	0	0	37396	5207	0	0	42603	0	40	0	11
900	95	0	0	50	50	50	5	46	81	0	50	100	85	5873	5752	52391	47727	0	26	1	4	14	1	0	0	4	34	36	100	0	0	0	58	1	6	35	0	0	0	0	18033	1857	0	0	19890	0	26	1	4
901	174	0	0	187	187	186	13	154	428	0	186	389	304	7843	7440	52714	45684	0	91	2	25	59	1	0	1	7	88	91	389	0	0	0	230	3	36	120	0	0	0	0	71018	11459	0	0	82477	0	91	2	25
902	110	0	0	82	82	82	8	69	136	0	82	158	134	7902	7706	52576	45692	0	43	0	8	27	1	0	0	3	40	42	158	0	0	0	93	0	14	51	0	0	0	0	29976	4166	0	0	34142	0	43	0	8
903	151	0	0	95	95	95	9	77	180	0	95	177	144	6039	5834	52676	47541	0	47	0	9	33	1	0	1	4	76	78	177	0	0	0	94	0	18	65	0	0	0	0	31356	5525	0	0	36881	0	47	0	9
904	145	0	0	99	99	99	8	83	199	0	99	203	165	8076	7845	113436	106729	0	48	0	9	29	2	0	3	8	72	75	203	0	0	0	123	1	16	63	0	0	0	0	35042	5039	0	0	40081	0	48	0	9
905	104	0	0	78	78	78	8	68	149	0	78	127	98	6238	6073	52430	47365	0	38	1	8	25	1	0	0	5	43	45	127	0	0	0	71	1	10	45	0	0	0	0	22607	3656	0	0	26263	0	38	1	8
906	141	0	0	113	113	113	6	103	253	0	113	289	242	5993	5662	52886	47597	0	56	2	13	33	1	0	2	6	63	66	289	0	0	0	161	0	25	103	0	0	0	0	53145	8961	0	0	62106	0	56	2	13
907	94	0	0	64	64	64	4	46	85	0	64	121	102	6586	6427	52581	47021	0	32	1	5	21	1	0	0	4	33	35	121	0	0	0	69	2	11	39	0	0	0	0	24579	4936	0	0	29515	0	32	1	5
908	113	0	0	100	100	100	8	87	199	0	100	151	119	9241	9030	52688	44365	0	48	2	12	32	1	0	0	5	44	46	151	0	0	0	78	1	11	61	0	0	0	0	30971	3709	0	0	34680	0	48	2	12
909	113	0	0	75	75	75	6	69	148	0	75	144	119	7867	7680	52456	45740	0	37	0	7	25	1	0	1	4	49	51	144	0	0	0	85	1	11	47	0	0	0	0	26398	2895	0	0	29293	0	37	0	7
910	140	0	0	122	122	122	9	94	261	0	122	276	230	7393	7056	52782	46206	0	64	3	17	28	1	0	3	6	61	64	276	0	0	0	166	1	30	79	0	0	0	0	52405	12614	0	0	65019	0	64	3	17
911	107	0	0	76	76	76	4	67	108	0	76	172	147	8594	8377	52674	45014	0	32	0	8	28	1	0	4	3	39	41	172	0	0	0	101	0	14	57	0	0	0	0	30685	7064	0	0	37749	0	32	0	8
912	128	0	0	93	93	93	8	85	182	0	93	168	134	7865	7646	52437	45741	0	42	2	10	28	1	0	1	9	64	67	168	0	0	0	96	2	14	56	0	0	0	0	32568	4218	0	0	36786	0	42	2	10
913	134	0	0	91	91	91	6	81	184	0	91	190	152	6678	6503	52631	46868	0	49	1	11	23	1	0	0	6	64	66	190	0	0	0	120	2	8	60	0	0	0	0	36058	2699	0	0	38757	0	49	1	11
914	119	0	0	63	63	63	10	53	99	0	63	121	106	8173	8012	52455	45433	0	30	1	7	21	1	0	1	2	57	59	121	0	0	0	76	1	11	33	0	0	0	0	21979	4401	0	0	26380	0	30	1	7
915	164	0	0	134	134	134	4	138	299	0	134	250	193	6008	5697	52785	47590	0	64	3	10	45	1	0	3	8	92	94	250	0	0	0	141	2	22	85	0	0	0	0	51862	7341	0	0	59203	0	64	3	10
916	142	0	0	112	112	112	10	103	233	0	112	198	154	8185	7927	80670	74718	0	55	1	16	32	1	0	0	7	68	70	198	0	0	0	119	0	13	66	0	0	0	0	36927	4883	0	0	41810	0	55	1	16
917	102	0	0	71	71	71	4	48	130	0	71	95	76	8584	8449	52399	45018	0	37	0	7	17	1	0	3	6	42	44	95	0	0	0	57	0	8	30	0	0	0	0	15611	3571	0	0	19182	0	37	0	7
918	142	0	0	129	129	129	15	109	259	0	129	224	171	10704	10435	52621	42879	0	60	2	16	42	1	0	1	7	51	54	224	0	0	0	130	1	21	72	0	0	0	0	42917	9844	0	0	52761	0	60	2	16
919	112	0	0	100	100	99	10	85	182	0	99	148	116	9025	8820	52538	44579	0	39	2	16	30	1	0	2	9	41	43	148	0	0	0	87	1	12	48	0	0	0	0	27396	5550	0	0	32946	0	39	2	16
920	145	0	0	109	109	109	8	101	204	0	109	291	244	6066	5754	52604	47507	0	48	0	14	40	1	0	0	6	72	74	291	0	0	0	166	3	24	98	0	0	0	0	55529	6698	0	0	62227	0	48	0	14
921	104	0	0	74	74	74	5	74	143	0	74	129	104	6611	6448	52420	46988	0	33	0	8	25	1	0	1	6	43	45	129	0	0	0	77	1	9	42	0	0	0	0	23070	2901	0	0	25971	0	33	0	8
922	122	0	0	93	93	93	10	81	134	0	93	146	124	8517	8314	52626	45083	0	41	1	12	35	1	0	1	2	48	50	146	0	0	0	83	0	15	48	0	0	0	0	25595	4792	0	0	30387	0	41	1	12
923	109	0	0	77	77	77	9	66	172	0	77	146	120	6600	6408	52481	47009	0	38	1	9	21	1	0	2	5	49	51	146	0	0	0	82	0	13	51	0	0	0	0	25944	4533	0	0	30477	0	38	1	9
924	365	0	0	854	854	854	31	625	2047	0	854	754	539	10698	9325	53226	42896	0	420	10	98	295	1	0	6	24	323	320	754	763	36	0	430	2	68	254	0	0	0	0	144809	23012	0	0	167821	0	420	10	98
925	194	0	0	161	161	161	6	171	351	0	161	480	402	6620	6161	113992	108114	0	73	3	14	64	1	0	0	6	102	104	480	14	93	0	285	2	32	161	0	0	0	0	94746	10468	0	0	105214	0	73	3	14
926	132	0	0	115	115	115	10	77	251	0	115	186	150	9053	8803	52483	44546	0	56	1	21	27	3	0	1	6	48	50	186	0	0	0	110	1	19	56	0	0	0	0	35076	5835	0	0	40911	0	56	1	21
927	97	0	0	62	62	61	5	38	118	0	61	96	80	5915	5781	52491	47692	0	37	0	7	13	1	0	0	3	35	37	96	0	0	0	51	0	6	39	0	0	0	0	18334	2853	0	0	21187	0	37	0	7
928	140	0	0	103	103	103	7	103	199	0	103	215	182	7906	7631	52569	45698	0	45	3	14	31	1	0	1	8	67	69	215	0	0	0	123	2	18	72	0	0	0	0	39539	5661	0	0	45200	0	45	3	14
929	120	0	0	105	105	105	6	80	198	0	105	211	175	8942	8673	52650	44661	0	52	1	11	35	1	0	0	5	48	50	211	0	0	0	114	2	15	80	0	0	0	0	43737	7218	0	0	50955	0	52	1	11
930	150	0	0	164	164	163	15	140	343	0	163	358	279	6232	5889	52618	47283	0	74	2	27	54	1	0	0	5	58	60	358	0	0	0	217	1	32	108	0	0	0	0	65797	11743	0	0	77540	0	74	2	27
931	127	0	0	89	89	89	4	71	213	0	89	164	127	5915	5739	52491	47659	0	41	3	12	27	1	0	0	5	59	62	164	0	0	0	102	1	15	46	0	0	0	0	33108	5858	0	0	38966	0	41	3	12
932	114	0	0	81	81	81	7	89	151	0	81	154	124	7936	7750	52495	45659	0	38	0	7	28	1	0	0	7	46	43	154	0	0	0	91	1	17	45	0	0	0	0	28944	6659	0	0	35603	0	38	0	7
933	162	0	0	193	193	192	17	148	395	0	192	384	304	8335	7892	52964	45226	0	88	3	24	58	2	0	4	13	64	66	384	0	0	0	224	3	31	126	0	0	0	0	77276	9876	0	0	87152	0	88	3	24
934	131	0	0	58	58	58	7	59	92	0	58	108	93	5894	5751	52518	47712	0	27	0	7	21	1	0	0	2	68	70	108	0	0	0	61	0	7	40	0	0	0	0	20319	2275	0	0	22594	0	27	0	7
935	147	0	0	123	123	123	17	100	235	0	123	227	181	10977	10691	52616	42619	0	59	0	17	42	1	0	0	4	61	63	227	0	0	0	132	1	21	73	0	0	0	0	41362	7551	0	0	48913	0	59	0	17
936	136	0	0	97	97	96	6	70	178	0	96	211	166	7875	7636	52503	45716	0	51	1	9	30	1	0	0	4	60	62	211	0	0	0	114	2	18	77	0	0	0	0	40629	4555	0	0	45184	0	51	1	9
937	98	0	0	72	72	72	8	56	117	0	72	108	83	7852	7704	52454	45755	0	35	0	8	21	1	0	2	5	37	39	108	0	0	0	60	1	8	39	0	0	0	0	19549	3018	0	0	22567	0	35	0	8
938	104	0	0	61	61	61	5	41	100	0	61	101	85	6590	6458	52356	47010	0	32	0	5	16	1	0	2	5	39	41	101	0	0	0	57	2	5	37	0	0	0	0	19445	1411	0	0	20856	0	32	0	5
939	123	0	0	88	88	88	7	79	151	0	88	157	128	7676	7483	52565	45915	0	31	2	14	31	1	0	4	5	48	50	157	0	0	0	87	1	13	56	0	0	0	0	28308	6481	0	0	34789	0	31	2	14
940	163	0	0	144	144	144	9	96	292	0	144	362	292	10116	9708	52816	43470	0	74	4	19	38	1	0	1	7	67	70	362	0	0	0	201	1	33	127	0	0	0	0	65342	9096	0	0	74438	0	74	4	19
941	143	0	0	96	96	96	8	109	205	0	96	260	217	7015	6767	52757	46534	0	43	2	9	35	1	0	0	6	61	63	260	0	0	0	142	1	20	97	0	0	0	0	51430	6167	0	0	57597	0	43	2	9
942	102	0	0	67	67	67	6	57	128	0	67	128	108	7869	7701	52454	45738	0	32	1	9	20	1	0	2	2	42	44	128	0	0	0	79	0	10	39	0	0	0	0	22255	4020	0	0	26275	0	32	1	9
943	125	0	0	94	94	94	5	84	181	0	94	165	135	8683	8463	52560	44922	0	42	1	15	25	2	0	2	7	57	60	165	0	0	0	92	0	16	57	0	0	0	0	29366	5608	0	0	34974	0	42	1	15
944	113	0	0	70	70	70	6	54	137	0	70	128	104	6755	6591	63919	58343	0	34	1	5	26	1	0	0	3	49	51	128	0	0	0	73	1	13	41	0	0	0	0	23703	4598	0	0	28301	0	34	1	5
945	189	0	0	188	188	188	16	159	422	0	188	483	391	8025	7488	52926	45547	0	81	6	21	66	2	0	1	11	88	90	483	0	0	0	272	3	52	156	0	0	0	0	89263	16340	0	0	105603	0	81	6	21
946	117	0	0	104	104	104	6	69	216	0	104	172	145	7961	7734	52468	45631	0	52	2	15	24	1	0	3	7	42	44	172	0	0	0	103	0	17	52	0	0	0	0	29081	3993	0	0	33074	0	52	2	15
947	124	0	0	75	75	75	7	63	137	0	75	143	120	5935	5753	52577	47666	0	38	0	6	25	1	0	0	5	55	57	143	0	0	0	88	1	15	39	0	0	0	0	24138	5404	0	0	29542	0	38	0	6
948	99	0	0	83	83	82	6	71	153	0	82	148	127	5930	5744	52415	47661	0	37	0	9	30	1	0	1	4	35	37	148	0	0	0	89	1	13	45	0	0	0	0	25246	4138	0	0	29384	0	37	0	9
949	161	0	0	102	102	102	7	89	191	0	102	269	222	8682	8385	52543	44905	0	49	1	14	31	1	0	0	6	83	85	269	0	0	0	164	0	18	87	0	0	0	0	47458	5532	0	0	52990	0	49	1	14
950	150	0	0	100	100	100	5	80	201	0	100	192	145	9662	9451	52677	43918	0	46	1	8	35	1	0	1	8	76	79	192	0	0	0	115	0	15	62	0	0	0	0	34629	4805	0	0	39434	0	46	1	8
951	149	0	0	158	158	158	5	130	351	0	158	357	263	7983	7629	52728	45564	0	80	3	16	49	1	0	2	7	69	72	357	0	0	0	213	0	26	118	0	0	0	0	66165	10374	0	0	76539	0	80	3	16
952	137	0	0	95	95	95	5	67	199	0	95	260	217	10058	9755	112511	104771	0	43	2	11	31	1	0	4	3	62	64	260	0	0	0	156	0	20	84	0	0	0	0	44213	9278	0	0	53491	0	43	2	11
953	152	0	0	128	128	127	5	127	231	0	127	269	226	8606	8263	52900	44998	0	55	4	19	42	1	0	1	5	64	66	269	0	0	0	152	3	24	90	0	0	0	0	55871	8360	0	0	64231	0	55	4	19
954	114	0	0	85	85	85	5	67	171	0	85	168	138	5870	5655	52539	47736	0	35	1	12	29	1	0	1	6	52	55	168	0	0	0	86	2	13	67	0	0	0	0	34266	6030	0	0	40296	0	35	1	12
955	127	0	0	102	102	102	10	89	222	0	102	224	184	8259	7983	52526	45345	0	46	0	12	35	1	0	3	5	50	53	224	0	0	0	122	1	21	80	0	0	0	0	39603	6129	0	0	45732	0	46	0	12
956	157	0	0	170	170	170	12	150	338	0	170	434	350	10361	9854	52766	43240	0	80	3	21	51	1	0	4	10	70	73	434	0	0	0	245	2	34	153	0	0	0	0	81252	10981	0	0	92233	0	80	3	21
957	131	0	0	106	106	106	7	104	263	0	106	242	189	9589	9312	52721	44007	0	52	3	13	35	1	0	0	2	44	47	242	0	0	0	150	0	15	77	0	0	0	0	40366	4087	0	0	44453	0	52	3	13
958	102	0	0	64	64	64	6	49	115	0	64	105	84	6571	6437	52425	47029	0	33	0	6	18	1	0	1	5	39	41	105	0	0	0	59	0	7	39	0	0	0	0	18886	2127	0	0	21013	0	33	0	6
959	224	0	0	245	245	245	13	200	477	0	245	517	411	9146	8558	53042	44400	0	125	4	35	72	1	0	1	7	124	126	517	138	76	0	300	1	41	175	0	0	0	0	104264	17596	0	0	121860	0	125	4	35
960	128	0	0	121	121	121	8	95	287	0	121	252	205	9934	9616	52729	43672	0	62	0	18	32	1	0	0	8	50	53	252	0	0	0	141	0	25	86	0	0	0	0	47248	6762	0	0	54010	0	62	0	18
961	96	0	0	56	56	56	4	41	104	0	56	93	77	6593	6470	52407	47011	0	27	0	4	20	1	0	0	4	36	38	93	0	0	0	52	1	10	30	0	0	0	0	17793	4559	0	0	22352	0	27	0	4
962	133	0	0	93	93	92	4	58	182	0	92	200	167	5976	5742	52492	47613	0	40	1	14	27	1	0	1	8	65	68	200	0	0	0	122	2	14	62	0	0	0	0	39363	4155	0	0	43518	0	40	1	14
963	167	0	0	132	132	132	9	112	264	0	132	287	222	6790	6536	52748	46724	0	62	0	18	44	1	0	1	6	91	93	287	0	0	0	176	2	27	82	0	0	0	0	49406	10054	0	0	59460	0	62	0	18
964	324	0	0	312	312	312	20	234	607	0	312	638	504	13668	12881	113035	101140	0	150	6	46	96	1	0	3	10	205	206	638	235	47	0	390	2	42	204	0	0	0	0	119282	13382	0	0	132664	0	150	6	46
965	116	0	0	83	83	83	7	58	174	0	83	160	131	5884	5691	52653	47709	0	43	0	7	24	1	0	0	8	49	51	160	0	0	0	87	1	15	57	0	0	0	0	30433	4510	0	0	34943	0	43	0	7
966	144	0	0	122	122	122	8	94	242	0	122	250	206	8750	8452	52534	44834	0	67	2	12	34	1	0	0	6	50	52	250	0	0	0	152	0	14	84	0	0	0	0	43525	2526	0	0	46051	0	67	2	12
967	139	0	0	121	121	120	8	125	254	0	120	278	232	5954	5666	52616	47596	0	55	1	11	45	1	0	3	4	65	68	278	0	0	0	156	3	23	96	0	0	0	0	54151	6616	0	0	60767	0	55	1	11
968	106	0	0	82	82	82	4	72	145	0	82	135	108	7892	7711	52630	45713	0	41	1	11	22	1	0	0	6	40	42	135	0	0	0	86	0	12	37	0	0	0	0	22995	3837	0	0	26832	0	41	1	11
969	159	0	0	152	152	151	13	100	316	0	151	307	241	7212	6847	52700	46375	0	77	2	22	42	1	0	2	5	84	86	307	0	0	0	190	1	26	90	0	0	0	0	58578	10928	0	0	69506	0	77	2	22
970	112	0	0	71	71	71	7	48	126	0	71	144	114	7050	6906	113274	107747	0	37	1	7	23	1	0	0	2	43	45	144	0	0	0	81	0	11	52	0	0	0	0	25877	5229	0	0	31106	0	37	1	7
971	258	0	0	405	405	404	22	306	975	0	404	583	424	7829	7107	53193	45679	0	192	5	52	122	1	1	8	23	142	144	583	243	46	0	317	2	57	207	0	0	0	0	117325	18539	0	0	135864	0	192	5	52
972	105	0	0	72	72	72	5	43	118	0	72	155	130	7911	7718	52435	45694	0	36	1	10	20	1	0	0	4	41	43	155	0	0	0	93	2	13	47	0	0	0	0	29800	5678	0	0	35478	0	36	1	10
973	131	0	0	100	100	100	5	96	190	0	100	166	137	10498	10271	52563	43106	0	49	2	12	31	1	0	0	5	53	56	166	0	0	0	95	1	15	55	0	0	0	0	30075	6369	0	0	36444	0	49	2	12
974	113	0	0	72	72	72	7	57	133	0	72	191	164	8611	8384	52541	44994	0	36	0	7	23	1	0	0	5	38	40	191	0	0	0	108	0	15	68	0	0	0	0	34230	5243	0	0	39473	0	36	0	7
975	120	0	0	103	103	103	7	77	215	0	103	172	129	5887	5676	52595	47706	0	49	1	10	34	1	0	0	8	55	54	172	0	0	0	97	0	15	60	0	0	0	0	32009	5443	0	0	37452	0	49	1	10
976	163	0	0	159	159	159	17	138	336	0	159	429	359	6851	6429	52875	46667	0	85	3	18	45	1	0	0	7	71	73	429	0	0	0	254	2	35	138	0	0	0	0	82153	10479	0	0	92632	0	85	3	18
977	133	0	0	113	113	113	9	114	225	0	113	206	161	9413	9148	52690	44192	0	45	1	15	44	1	0	1	6	61	63	206	0	0	0	117	1	16	72	0	0	0	0	37905	6321	0	0	44226	0	45	1	15
978	161	0	0	171	171	171	10	157	323	0	171	404	325	8794	8340	52950	44778	0	77	2	22	61	1	0	1	7	77	79	404	0	0	0	259	2	34	109	0	0	0	0	75376	15261	0	0	90637	0	77	2	22
979	147	0	0	113	113	113	12	99	203	0	113	253	205	8274	7971	52662	45325	0	45	1	12	50	1	0	0	4	74	76	253	0	0	0	141	2	24	86	0	0	0	0	45993	8575	0	0	54568	0	45	1	12
980	106	0	0	82	82	82	7	87	133	0	82	157	136	9920	9729	52693	43667	0	42	0	10	25	1	0	0	4	34	36	157	0	0	0	93	1	11	52	0	0	0	0	28333	2578	0	0	30911	0	42	0	10
981	127	0	0	100	100	100	10	75	193	0	100	202	171	9663	9404	52844	43939	0	51	1	11	31	1	0	0	5	50	52	202	0	0	0	113	0	15	74	0	0	0	0	37652	6796	0	0	44448	0	51	1	11
982	127	0	0	108	108	108	12	108	198	0	108	253	206	11598	11294	112460	103230	0	49	0	19	34	1	0	0	5	51	53	253	0	0	0	143	2	27	81	0	0	0	0	44734	7443	0	0	52177	0	49	0	19
983	164	0	0	129	129	129	5	117	234	0	129	368	313	8676	8253	52730	44919	0	63	0	15	45	1	0	1	4	82	85	368	0	0	0	211	3	30	124	0	0	0	0	72092	8997	0	0	81089	0	63	0	15
984	145	0	0	109	109	109	6	96	225	0	109	184	152	9288	9060	52601	44293	0	54	1	18	29	1	0	2	4	70	72	184	0	0	0	109	0	18	57	0	0	0	0	34205	5471	0	0	39676	0	54	1	18
985	95	0	0	84	84	84	7	72	139	0	84	131	100	5875	5698	52480	47732	0	43	1	7	25	1	0	2	5	33	35	131	0	0	0	79	0	10	42	0	0	0	0	22874	3825	0	0	26699	0	43	1	7
986	119	0	0	103	103	102	6	63	201	0	102	147	121	7628	7429	52798	45962	0	58	0	9	28	1	0	0	6	39	40	147	0	0	0	90	0	14	43	0	0	0	0	24435	3706	0	0	28141	0	58	0	9
987	140	0	0	99	99	99	11	78	166	0	99	207	173	6011	5793	52500	47549	0	48	1	11	32	1	0	2	4	65	67	207	0	0	0	128	1	15	63	0	0	0	0	35663	5006	0	0	40669	0	48	1	11
988	107	0	0	67	67	67	7	48	124	0	67	106	85	6651	6510	52413	46952	0	34	0	10	19	1	0	0	3	38	39	106	0	0	0	63	1	7	35	0	0	0	0	18938	1655	0	0	20593	0	34	0	10
989	148	0	0	153	153	151	11	132	322	0	151	275	203	7751	7412	52472	45848	0	85	1	14	45	1	0	1	4	62	64	275	0	0	0	172	1	19	83	0	0	0	0	43839	5226	0	0	49065	0	85	1	14
990	109	0	0	65	65	65	6	42	138	0	65	141	118	7861	7685	52443	45746	0	31	1	10	16	1	0	1	5	37	40	141	0	0	0	82	1	13	45	0	0	0	0	25562	4626	0	0	30188	0	31	1	10
991	140	0	0	120	120	120	4	107	270	0	120	261	205	6753	6472	52781	46817	0	59	1	14	39	1	0	0	6	62	64	261	0	0	0	141	0	19	101	0	0	0	0	45895	6713	0	0	52608	0	59	1	14
992	187	0	0	164	164	164	10	125	371	0	164	401	331	8743	8278	52889	44841	0	86	3	17	49	1	0	2	6	102	104	401	0	0	0	240	1	33	127	0	0	0	0	70058	10150	0	0	80208	0	86	3	17
993	153	0	0	106	106	106	7	96	218	0	106	200	155	7752	7526	52573	45827	0	50	1	13	34	1	0	1	6	85	87	200	0	0	0	114	0	21	65	0	0	0	0	36635	6277	0	0	42912	0	50	1	13
994	136	0	0	81	81	81	7	63	111	0	81	191	167	7906	7674	52589	45692	0	40	0	9	23	1	0	0	8	63	65	191	0	0	0	105	1	15	70	0	0	0	0	34945	5767	0	0	40712	0	40	0	9
995	126	0	0	67	67	67	7	58	129	0	67	185	162	7932	7767	52510	45618	0	33	0	7	22	1	0	1	3	53	56	185	0	0	0	118	1	12	54	0	0	0	0	31089	2893	0	0	33982	0	33	0	7
996	100	0	0	62	62	62	5	46	95	0	62	137	118	5901	5729	52389	47705	0	32	0	5	18	1	0	1	5	38	40	137	0	0	0	75	2	11	49	0	0	0	0	25978	5052	0	0	31030	0	32	0	5
997	120	0	0	94	94	94	7	95	181	0	94	177	145	7870	7642	52379	45733	0	42	0	10	37	1	0	1	3	47	50	177	0	0	0	104	1	12	60	0	0	0	0	29964	4965	0	0	34929	0	42	0	10
998	95	0	0	71	71	71	4	62	160	0	71	104	86	6616	6468	52436	46990	0	36	1	4	23	1	0	1	5	35	37	104	0	0	0	62	0	7	35	0	0	0	0	17417	2168	0	0	19585	0	36	1	4
999	108	0	0	81	81	81	6	55	123	0	81	167	137	5870	5676	52432	47720	0	42	1	12	20	1	0	0	5	43	45	167	0	0	0	95	1	12	59	0	0	0	0	32468	4223	0	0	36691	0	42	1	12
1000	173	0	0	162	162	161	19	115	338	0	161	444	379	8051	7526	52578	45548	0	71	2	20	62	1	0	0	5	70	72	444	0	0	0	244	1	36	163	0	0	0	0	77764	7808	0	0	85572	0	71	2	20
[truncated: 24 more columns]
