# Supplementary material for: Management strategies for vaccinated animals after an outbreak of foot-and-mouth disease and the impact on return to trade
Source: PLoS One. 2019 Oct 11;14(10):e0223518. doi: 10.1371/journal.pone.0223518 (PMC6788736; doi:10.1371/journal.pone.0223518)
Supplement: S1 Table — (ZIP) [file pone.0223518.s001.zip › vic_vacc2salvage_control_summary.csv]

Run	Detect day	Detect type	Detect farm ID	Detect herd type	Num IPs	IP convergence (%)	Num RCPs	Num VPs	Vacc start day	Vacc trigger IPs	Vacc trigger pending culls	Vacc trigger area	Vacc trigger density	Day last IP	Day last cull	Day last VP	Day last RP	Last day of control	Cum juris	Control Duration	Control Duration convergence (%)	Cum convex hull (km2)	Surv cost	Cull cost	Disposal cost	Disinfect cost	Compensation cost	Vacc cost	Total control ops cost	Control Ops Cost convergence (%)	Control centre costs	Total cost of control	Post surv start	Post surv end	Post mgmt end	Post surv cost	Post lab cost	Post cull cost	Post disposal cost	Post compensation cost	Total post-mgmt cost	Days out of market	Loss of trade	TOTAL COST	Post surv clusters	Post surv clinical insp	Post surv non-vacc herds tested	Post surv vacc herds tested	Post surv non-vacc samples
1	1	farm	84168	pigs small	108	0	0	230	15	0	0	0	0	40	43	43	48	75	1	74	0	19275	1367975	150690	1335778	4307760	16634116	222641	24018959	0	30960000	54978959	73	130	130	4146100	3823680	0	0	14297951	22267731	207	6624000000	6701246690	8	4054	2267	0	109248
2	1	farm	84168	pigs small	109	1	0	296	15	0	0	0	0	51	54	46	59	83	1	82	7	10848	1501700	169804	1668501	4479137	20788039	297995	28905176	13	29040000	57945176	81	122	141	3005875	2683940	0	0	18322510	24012326	229	7328000000	7409957501	5	2866	1584	0	76684
3	1	farm	26235	beef intensive	86	12	0	170	15	0	0	0	0	39	42	34	47	74	1	73	6	13744	1165975	110098	1032462	3474253	12874966	173682	18831436	19	24240000	43071436	69	103	109	2392200	2199120	0	0	10798653	15389973	197	6304000000	6362461409	7	2319	1291	0	62832
4	1	farm	79544	dairy	99	9	0	163	15	0	0	0	0	46	49	36	55	77	1	76	4	12517	1184575	126554	1183306	3918271	14613352	155817	21181875	16	25440000	46621875	76	108	108	2271100	1981035	0	0	8706212	12958347	193	6176000000	6235580222	7	2194	1160	0	56601
5	1	farm	79544	dairy	63	16	0	106	15	0	0	0	0	34	37	27	43	70	1	69	5	11309	882250	102448	998084	2438208	12303662	101126	16825778	17	22560000	39385778	64	96	96	2221825	2070950	0	0	5910205	10202980	177	5664000000	5713588758	6	2158	1219	0	59170
6	1	farm	84168	pigs small	65	17	0	96	15	0	0	0	0	51	55	30	65	88	1	87	6	16166	1302325	126440	1103535	2897806	13940508	122465	19493079	15	27840000	47333079	81	118	118	2584125	2435440	0	0	7534771	12554336	201	6432000000	6491887415	6	2514	1414	0	69584
7	1	farm	79544	dairy	100	15	0	194	15	0	0	0	0	35	39	34	49	71	1	70	6	10578	1135000	137028	1317897	4097436	16268783	200666	23156810	13	24000000	47156810	65	102	108	2633325	2388295	0	0	11561907	16583527	196	6272000000	6335740337	6	2547	1407	0	68237
8	1	farm	79526	dairy	111	14	0	199	15	0	0	0	0	53	56	54	61	85	1	84	6	15458	1377025	193564	1570032	4486923	19616574	233811	27477929	12	29040000	56517929	84	123	129	2904625	2367645	0	0	13748767	19021037	217	6944000000	7019538966	8	2923	1383	0	67647
9	1	farm	79544	dairy	92	12	0	168	15	0	0	0	0	80	83	72	88	111	1	110	10	21062	1399250	159914	1324678	3778054	16604406	179117	23445419	11	34560000	58005419	110	146	146	2575250	2313815	0	0	10264824	15153890	231	7392000000	7465159308	8	2471	1343	0	66109
10	1	farm	84168	pigs small	158	16	0	392	15	0	0	0	0	68	71	55	76	101	1	100	10	14626	2085875	253444	2169682	6379844	26992588	395647	38277080	15	38160000	76437080	98	161	173	4713125	3855985	0	0	22791900	31361010	261	8352000000	8459798090	9	4655	2301	0	110171
11	1	farm	79526	dairy	113	14	0	214	15	0	0	0	0	60	63	50	68	91	1	90	9	10900	1379775	182190	1635134	4915368	20461137	245487	28819090	14	29040000	57859090	90	123	128	2351475	2077075	0	0	11503011	15931561	216	6912000000	6985790651	4	2280	1208	0	59345
12	1	farm	79526	dairy	81	14	0	149	15	0	0	0	0	39	42	40	48	72	1	71	8	11943	1110325	112672	1113874	3302877	13873172	135173	19648092	13	24480000	44128092	70	104	104	2398150	2148090	0	0	8232373	12778613	186	5952000000	6008906705	8	2314	1260	0	61374
13	1	farm	79526	dairy	128	13	0	266	15	0	0	0	0	97	100	82	106	128	1	127	11	18305	1528450	199182	1950952	5117898	24030880	279484	33106847	13	42240000	75346847	127	178	181	3742725	3263750	0	0	16707311	23713786	269	8608000000	8707060633	8	3693	1913	0	93250
14	1	farm	84168	pigs small	79	13	0	146	15	0	0	0	0	39	42	31	48	71	1	70	10	13231	1047875	121726	1089533	3318453	13551648	158256	19287492	13	23520000	42807492	69	100	102	2204150	1919085	0	0	9440645	13563880	190	6080000000	6136371372	8	2177	1122	0	54831
15	1	farm	79526	dairy	143	13	0	271	15	0	0	0	0	51	54	42	60	86	1	85	10	40823	1927200	521350	5041652	6044882	64504962	307588	78347633	26	39600000	117947633	81	167	167	6450325	5271315	0	0	18716733	30438373	232	7424000000	7572386007	20	6271	3071	0	150609
16	1	farm	84168	pigs small	83	12	0	177	15	0	0	0	0	40	43	41	48	73	1	72	9	15664	1183525	125146	983086	3450878	12210534	178530	18131698	26	26160000	44291698	71	111	111	2773675	2613870	0	0	11445297	16832842	197	6304000000	6365124540	9	2674	1552	0	74682
17	1	farm	84168	pigs small	94	12	0	191	15	0	0	0	0	53	56	54	61	88	1	87	9	12017	1247800	132270	1254751	3965013	15705597	207172	22512603	24	28080000	50592603	84	118	127	2494800	2288405	0	0	12109730	16892936	215	6880000000	6947485539	7	2409	1341	0	65383
18	1	farm	84168	pigs small	76	11	0	162	15	0	0	0	0	45	49	45	59	77	1	76	8	24604	1100500	122868	1180271	3139288	14542490	166759	20252176	24	26640000	46892176	75	113	113	2708825	2437750	0	0	9930993	15077568	196	6272000000	6333969744	8	2621	1440	0	69650
19	1	farm	148204	smallholders	82	11	0	110	15	0	0	0	0	50	53	40	58	84	1	83	8	11904	1208375	123444	1129167	3232765	13922038	124469	19740258	23	27360000	47100258	80	116	116	2528550	2268980	0	0	7146282	11943812	195	6240000000	6299044070	8	2478	1343	0	64828
20	1	farm	84168	pigs small	76	11	0	136	15	0	0	0	0	44	47	30	52	75	1	74	8	10912	1026350	101084	944606	2960122	11606790	144369	16783321	22	25200000	41983321	74	107	107	2259950	2141510	0	0	8576802	12978262	190	6080000000	6134961583	7	2192	1255	0	61186
21	1	farm	26235	beef intensive	70	11	0	126	15	0	0	0	0	35	38	29	43	66	1	65	8	10429	967550	95490	905101	2679693	11092170	135916	15875919	22	22320000	38195919	65	95	95	2102000	1951985	0	0	7531462	11585447	178	5696000000	5745781366	6	2024	1139	0	55771
22	1	farm	84168	pigs small	118	10	0	247	15	0	0	0	0	54	57	51	63	88	1	87	7	14697	1725925	151056	1412228	4580401	17371206	239382	25480198	21	30480000	55960198	84	129	135	3335225	2758280	0	0	14882221	20975726	223	7136000000	7212935924	8	3245	1623	0	78808
23	1	farm	84168	pigs small	137	10	0	288	15	0	0	0	0	52	55	53	62	86	1	85	7	23450	1907200	201328	1881943	5741082	23210022	333096	33274670	20	29760000	63034670	83	126	146	3251375	2536625	0	0	18579583	24367583	234	7488000000	7575402253	7	3197	1492	0	72475
24	1	farm	79526	dairy	72	10	0	131	15	0	0	0	0	43	46	32	52	78	1	77	7	10518	932525	88996	861370	2796539	10632602	141824	15453856	20	24240000	39693856	73	103	106	2084975	1954610	0	0	8754577	12794162	194	6208000000	6260488017	6	2024	1144	0	55846
25	1	farm	79526	dairy	74	10	0	197	15	0	0	0	0	91	95	70	105	123	1	122	7	14615	1082150	135476	1293554	3076970	16067564	213098	21868812	19	37680000	59548812	121	159	166	2749125	2401945	0	0	13477990	18629060	254	8128000000	8206177872	7	2658	1400	0	68627
26	1	farm	79526	dairy	87	10	0	159	15	0	0	0	0	39	42	36	47	73	1	72	7	17397	1284700	119578	1177459	3380776	14680267	158731	20801511	19	24240000	45041511	69	103	105	2423350	2189390	0	0	10173744	14786484	193	6176000000	6235827995	8	2359	1271	0	62554
27	1	farm	79526	dairy	89	10	0	182	15	0	0	0	0	43	46	33	52	74	1	73	7	11147	1244225	121958	1180850	3567729	14482770	218033	20815565	18	25200000	46015565	73	107	115	2518275	2121700	0	0	12286093	16926068	203	6496000000	6558941633	6	2427	1238	0	60620
28	1	farm	26235	beef intensive	125	9	0	291	15	0	0	0	0	73	76	74	82	105	1	104	7	12583	1954250	210080	2166194	5242542	27329089	249671	37151826	17	34560000	71711826	104	146	154	3256500	2393510	0	0	15831981	21481991	242	7744000000	7837193817	7	3123	1399	0	68386
29	1	farm	79544	dairy	83	9	0	137	15	0	0	0	0	38	41	44	46	73	1	72	7	10597	1138325	121966	1048628	3147077	12915022	151029	18522047	17	24480000	43002047	74	103	103	2099675	1892275	0	0	8377565	12369515	188	6016000000	6071371562	6	2045	1105	0	54065
30	1	farm	84168	pigs small	149	9	0	398	15	0	0	0	0	75	78	70	84	108	1	107	7	11745	1954200	209528	2046868	6434378	25436802	406862	36488638	16	38160000	74648638	105	160	183	4091875	3538430	0	0	23870602	31500906	271	8672000000	8778149544	6	3943	2100	0	101098
31	1	farm	26235	beef intensive	90	9	0	177	15	0	0	0	0	63	67	60	77	104	1	103	7	15051	1312900	146804	1403039	3879322	17513953	180755	24436773	16	31680000	56116773	93	134	138	2923075	2682540	0	0	10836164	16441778	226	7232000000	7304558552	6	2839	1565	0	76644
32	1	farm	79544	dairy	110	9	0	193	15	0	0	0	0	88	91	89	96	122	1	121	7	11006	1474325	172196	1617264	4572618	20377924	205761	28420088	15	36240000	64660088	119	153	159	2446700	2108155	0	0	11767887	16322742	247	7904000000	7984982830	6	2429	1235	0	60233
33	1	farm	79526	dairy	77	9	0	178	15	0	0	0	0	53	57	50	67	87	1	86	7	10468	1144625	109388	1050980	3193821	13086099	190629	18775542	15	27360000	46135542	83	116	122	2338425	2004870	0	0	11002378	15345673	210	6720000000	6781481215	7	2256	1174	0	57282
34	1	farm	26235	beef intensive	104	8	0	156	15	0	0	0	0	44	47	39	52	77	2	76	6	58503	1545550	162604	1528121	4331128	18953851	182417	26703671	15	54480000	81183671	74	121	121	3638900	3222590	0	0	9741494	16602984	196	6272000000	6369786655	12	3650	1882	0	92074
35	1	farm	79526	dairy	58	9	0	152	15	0	0	0	0	33	36	32	42	64	1	63	6	10856	870825	91912	827485	2445998	10327232	160610	14724062	15	23280000	38004062	63	99	99	2572900	2265165	0	0	10459228	15297292	186	5952000000	6005301354	8	2548	1322	0	64719
36	1	farm	148204	smallholders	127	8	0	351	15	0	0	0	0	57	60	57	66	91	1	90	6	12798	1627150	187220	1814242	5141271	22469740	393659	31633283	14	31680000	63313283	87	134	166	3519225	2831115	0	0	23804762	30155102	254	8128000000	8221468385	8	3450	1669	0	80889
37	1	farm	79544	dairy	87	8	0	129	15	0	0	0	0	36	39	39	49	68	2	67	6	56109	1230300	165830	1150765	3544356	14590302	165722	20847275	14	48240000	69087275	69	107	107	2933700	2605330	0	0	8658249	14197279	184	5888000000	5971284554	8	2907	1514	0	74438
38	1	farm	26235	beef intensive	83	8	0	175	15	0	0	0	0	47	50	35	55	78	1	77	6	10617	1082750	106684	1026374	3279506	12585840	176612	18257766	14	27120000	45377766	77	115	115	2778925	2258165	0	0	10989615	16026705	201	6432000000	6493404471	7	2671	1331	0	64519
39	1	farm	79526	dairy	117	8	0	260	15	0	0	0	0	68	71	69	76	100	2	99	6	145396	1573950	188058	1631765	4923152	20167102	297467	28781494	13	64800000	93581494	99	144	156	3241475	3016370	0	0	17873533	24131378	244	7808000000	7925712872	8	3077	1772	0	86182
40	1	farm	148204	smallholders	120	8	0	230	15	0	0	0	0	54	57	46	63	90	1	89	6	15373	1628050	178680	1503934	4806303	18722071	249156	27088193	13	30240000	57328193	84	127	133	3285600	2648590	0	0	13597781	19531971	221	7072000000	7148860164	11	3258	1565	0	75674
41	1	farm	84168	pigs small	94	8	0	195	15	0	0	0	0	43	46	37	51	74	1	73	6	11550	1252500	137116	1204445	3754683	14915242	192233	21456219	13	26880000	48336219	73	114	114	2946350	2452275	0	0	10790593	16189218	197	6304000000	6368525437	7	2816	1445	0	70065
42	1	farm	26235	beef intensive	103	7	0	236	15	0	0	0	0	74	76	75	78	104	1	103	6	11275	1921775	163958	1529460	4370081	19128870	273094	27387238	12	36480000	63867238	105	154	154	3752975	2902830	0	0	15585072	22240878	241	7712000000	7798108115	6	3644	1698	0	82938
43	1	farm	26235	beef intensive	122	7	0	235	15	0	0	0	0	60	63	51	69	91	1	90	6	14398	1659600	240456	2081322	4954310	25878774	233235	35047697	12	34080000	69127697	90	144	144	3889750	3530975	0	0	12733186	20153910	220	7040000000	7129281607	11	3769	2087	0	100885
44	1	farm	26235	beef intensive	150	7	0	348	15	0	0	0	0	75	78	64	84	106	1	105	5	21817	2546500	283250	2400561	6496691	30106288	358790	42192080	12	38880000	81072080	105	164	173	4382425	3485650	0	0	21109743	28977818	261	8352000000	8462049898	9	4168	2022	0	99590
45	1	farm	79544	dairy	69	7	0	114	15	0	0	0	0	41	45	30	55	73	1	72	5	11051	904650	91336	850374	2757589	10484838	114831	15203617	12	23760000	38963617	71	100	100	2123925	1950095	0	0	7412691	11486711	185	5920000000	5970450328	7	2064	1136	0	55717
46	1	farm	26235	beef intensive	105	7	0	170	15	0	0	0	0	53	57	54	67	86	1	85	5	33367	1612925	150256	1391130	4081853	17143725	176948	24556837	12	31920000	56476837	84	135	135	3710800	3059945	0	0	9979568	16750313	207	6624000000	6697227150	12	3643	1800	0	87427
47	1	farm	26235	beef intensive	109	7	0	210	15	0	0	0	0	47	51	36	61	88	1	87	5	19717	1504375	191336	1710110	4751779	21458520	215538	29831658	11	28080000	57911658	77	119	129	3025825	2706025	0	0	12574034	18305884	217	6944000000	7020217542	10	2968	1582	0	77315
48	1	farm	26235	beef intensive	76	7	0	136	15	0	0	0	0	53	56	37	62	85	1	84	5	10595	1028150	128016	1303850	3045814	16294710	143566	21944107	11	26880000	48824107	83	114	114	2178675	2042320	0	0	8268314	12489309	199	6368000000	6429313416	6	2106	1187	0	58352
49	1	farm	148204	smallholders	96	7	0	222	15	0	0	0	0	57	60	40	66	88	1	87	5	11890	1377675	134504	1330841	4081858	16566971	207538	23699387	11	30480000	54179387	87	129	129	2970150	2700530	0	0	12050666	17721346	214	6848000000	6919900733	6	2844	1591	0	77158
50	1	farm	84168	pigs small	76	7	0	126	15	0	0	0	0	46	48	47	50	76	1	75	5	11678	1072225	107522	1025498	3092553	12689855	136386	18124040	11	25680000	43804040	77	109	109	2205725	2051945	0	0	7058239	11315909	187	5984000000	6039119949	7	2144	1211	0	58627
51	1	farm	79526	dairy	168	7	0	352	15	0	0	0	0	61	64	62	69	94	1	93	5	19563	2167925	249668	2389558	7143254	29959746	400290	42310441	11	35040000	77350441	92	147	164	4132375	3440745	0	0	22024010	29597130	252	8064000000	8170947571	10	4093	2040	0	98307
52	1	farm	26235	beef intensive	136	7	0	284	15	0	0	0	0	69	72	66	79	100	1	99	5	12577	1850500	197958	1980916	5632034	24993908	290233	34945549	11	35280000	70225549	99	149	150	3614150	3218950	0	0	15813754	22646854	238	7616000000	7708872404	8	3545	1914	0	91970
53	1	farm	26235	beef intensive	110	7	0	187	15	0	0	0	0	47	51	48	61	85	1	84	5	12312	1639500	171414	1555585	4494717	19447978	216567	27525760	11	27360000	54885760	78	116	125	2838400	2360155	0	0	12348317	17546872	213	6816000000	6888432632	5	2794	1372	0	67433
54	1	farm	84168	pigs small	54	7	0	76	15	0	0	0	0	40	44	27	54	72	1	71	5	12274	867625	81016	595892	2040925	7471520	70060	11127039	11	23520000	34647039	70	100	100	1999500	1938195	0	0	4670409	8608104	175	5600000000	5643255143	7	1944	1131	0	55377
55	1	farm	84168	pigs small	79	7	0	122	15	0	0	0	0	43	47	44	57	75	1	74	5	16391	935650	126286	1110823	3201608	13773034	125903	19273303	11	24720000	43993303	74	105	105	2140925	2012080	0	0	7144188	11297193	186	5952000000	6007290496	7	2054	1173	0	57488
56	1	farm	84168	pigs small	98	7	0	206	15	0	0	0	0	61	64	48	70	92	1	91	5	10776	1283150	144586	1416733	3918272	17607866	217834	24588441	10	30480000	55068441	91	129	134	2886350	2142840	0	0	13327205	18356395	222	7104000000	7177424836	6	2756	1258	0	61224
57	1	farm	79544	dairy	112	7	0	205	15	0	0	0	0	53	56	40	62	88	1	87	4	15907	1189950	156094	1339074	4627137	16488814	242977	24044046	10	29040000	53084046	83	123	132	2892900	2529380	0	0	13679719	19101999	220	7040000000	7112186045	6	2793	1478	0	72268
58	1	farm	79544	dairy	121	7	0	280	15	0	0	0	0	59	62	65	68	94	1	93	4	14336	2123950	206600	1940312	5001051	23985792	342487	33600193	10	32640000	66240193	95	138	159	3222100	2636830	0	0	20691363	26550293	247	7904000000	7996790486	6	3160	1534	0	75338
59	1	farm	79526	dairy	93	7	0	202	15	0	0	0	0	64	67	65	72	99	1	98	4	10592	1361200	132728	1258535	3700154	15606856	230570	22290044	10	32640000	54930044	95	138	142	3101875	2808505	0	0	13621620	19532000	230	7360000000	7434462044	6	3034	1662	0	80243
60	1	farm	79526	dairy	95	6	0	182	15	0	0	0	0	46	49	37	54	77	1	76	4	16048	1193150	134378	1235032	3863741	15224371	192870	21843541	10	26640000	48483541	76	113	113	2679175	2303175	0	0	10442150	15424500	199	6368000000	6431908041	8	2644	1347	0	65805
61	1	farm	79526	dairy	84	6	0	189	15	0	0	0	0	77	81	78	91	109	1	108	4	13830	1154550	134334	1324012	3458674	16517684	231208	22820463	10	34320000	57140463	108	145	152	2721225	2133705	0	0	13655637	18510567	240	7680000000	7755651030	7	2658	1241	0	60963
62	1	farm	79544	dairy	110	6	0	227	15	0	0	0	0	40	44	35	54	76	1	75	4	12875	1235800	202780	1781186	4471342	22201568	231700	30124375	9	25440000	55564375	70	107	121	2728625	2455775	0	0	14041207	19225607	209	6688000000	6762789982	6	2645	1429	0	70165
63	1	farm	79544	dairy	170	6	0	329	15	0	0	0	0	59	62	56	67	91	1	90	4	21150	1967525	247458	2188438	6784909	27111162	305996	38605488	9	36960000	75565488	89	155	155	4844275	4305980	0	0	17617640	26767894	235	7520000000	7622333382	9	4711	2572	0	123028
64	1	farm	79544	dairy	80	6	0	184	15	0	0	0	0	55	58	49	63	86	1	85	4	11801	1377300	112996	1027487	3170443	12355309	189819	18233354	9	29040000	47273354	85	123	124	2831925	2251270	0	0	12326389	17409584	212	6784000000	6848682938	7	2796	1355	0	64322
65	1	farm	79526	dairy	69	6	0	126	15	0	0	0	0	49	52	36	58	80	1	79	4	10573	1037450	89554	855848	2695269	10426530	129962	15234613	9	26400000	41634613	79	112	112	2287500	2217880	0	0	7651786	12157166	192	6144000000	6197791778	6	2196	1290	0	63368
66	1	farm	148204	smallholders	101	6	0	283	15	0	0	0	0	58	61	50	67	89	1	88	4	30479	1794750	173926	1552381	4354504	19679176	279154	27833890	9	31680000	59513890	88	134	143	3497100	2700635	0	0	17385515	23583250	231	7392000000	7475097140	10	3375	1576	0	77161
67	1	farm	26235	beef intensive	71	6	0	165	15	0	0	0	0	44	47	42	55	79	1	78	4	12012	1356525	112280	874980	2928962	10861434	176793	16310974	9	29760000	46070974	74	126	126	3656225	3456180	0	0	10773524	17885930	201	6432000000	6495956903	10	3545	2069	0	98748
68	1	farm	79526	dairy	41	6	0	81	15	0	0	0	0	34	37	31	43	66	1	65	4	10270	727875	52106	470169	1565751	5817542	67436	8700880	9	21360000	30060880	64	90	90	1847325	1722980	0	0	4848938	8419244	170	5440000000	5478480123	6	1797	1007	0	49228
69	1	farm	26235	beef intensive	65	6	0	108	15	0	0	0	0	41	44	27	49	74	1	73	4	22823	995225	107332	954405	2671902	11894752	110982	16734598	9	25440000	42174598	71	108	108	2675875	2285745	0	0	7019648	11981268	185	5920000000	5974155866	10	2662	1352	0	65307
70	1	farm	84168	pigs small	135	6	0	252	15	0	0	0	0	83	86	68	91	114	2	113	4	172503	1981675	245302	2121689	5507385	26257536	256117	36369704	9	72720000	109089704	113	163	163	3735500	3058965	0	0	14913860	21708325	250	8000000000	8130798030	10	3635	1794	0	87399
71	1	farm	84168	pigs small	74	6	0	98	15	0	0	0	0	33	36	26	42	68	1	67	4	11049	1065625	105764	993922	2866644	12101522	92049	17225526	9	22560000	39785526	63	96	96	2284350	2181060	0	0	4933060	9398470	173	5536000000	5585183995	5	2232	1273	0	62316
72	1	farm	84168	pigs small	97	6	0	221	15	0	0	0	0	60	64	61	74	97	1	96	4	12960	1349125	186918	1610476	4019537	20146594	254208	27566859	9	29760000	57326859	91	126	144	2557575	2236640	0	0	14574071	19368286	232	7424000000	7500695145	6	2469	1297	0	63904
73	1	farm	26235	beef intensive	129	6	0	220	15	0	0	0	0	68	72	50	82	100	1	99	4	18078	1682800	220238	1985625	5624241	25056286	254555	34823744	9	34800000	69623744	98	147	147	3475575	3197040	0	0	13822697	20495312	232	7424000000	7514119056	10	3372	1892	0	91344
74	1	farm	79544	dairy	106	6	0	228	15	0	0	0	0	45	48	37	53	76	1	75	4	15079	1400575	165804	1464129	4533663	18134376	234369	25932915	9	31680000	57612915	75	134	134	4293800	3673705	0	0	13682706	21650212	207	6624000000	6703263127	10	4241	2223	0	104963
75	1	farm	26235	beef intensive	92	6	0	190	15	0	0	0	0	63	66	50	71	94	1	93	4	11724	1241700	148812	1433538	3778055	17692512	224093	24518710	9	30720000	55238710	93	129	132	2631525	2392600	0	0	11741984	16766109	220	7040000000	7112004819	4	2538	1379	0	68360
76	1	farm	84168	pigs small	108	6	0	225	15	0	0	0	0	43	47	36	57	77	1	76	4	12429	1291300	165500	1539369	4338922	19250042	255718	26840851	8	26640000	53480851	73	113	123	2886400	2485070	0	0	14501122	19872592	211	6752000000	6825353442	6	2866	1454	0	71002
77	1	farm	79526	dairy	86	6	0	172	15	0	0	0	0	58	61	54	67	89	2	88	4	92652	1296875	132620	1217050	3700159	15296694	178556	21821953	8	48000000	69821953	88	128	128	3008350	2486400	0	0	10497964	15992714	211	6752000000	6837814666	9	2839	1459	0	71040
78	1	farm	84168	pigs small	79	6	0	123	15	0	0	0	0	76	79	63	85	107	1	106	4	15791	1200325	106156	1037362	3217191	12918361	137623	18617019	8	33360000	51977019	106	141	141	2460050	2284940	0	0	8751326	13496316	223	7136000000	7201473335	8	2408	1339	0	65284
79	1	farm	26235	beef intensive	68	6	0	113	15	0	0	0	0	37	40	31	45	68	1	67	4	14082	901075	93852	829346	2594000	10132590	96836	14647699	8	24720000	39367699	67	105	105	2663500	2522520	0	0	6294248	11480268	177	5664000000	5714847967	8	2587	1489	0	72072
80	1	farm	84168	pigs small	194	6	0	482	15	0	0	0	0	80	83	65	89	111	1	110	4	40112	2366525	300544	2787921	7828745	34462958	476759	48223453	8	42480000	90703453	110	179	198	5192950	4222400	0	0	27437322	36852672	286	9152000000	9279556124	10	4972	2472	0	120640
81	1	farm	79544	dairy	102	6	0	215	15	0	0	0	0	53	56	58	64	89	1	88	4	13900	1422275	150082	1361646	4105223	16790561	240549	24070336	8	31440000	55510336	88	133	133	3192700	2892470	0	0	13468210	19553380	220	7040000000	7115063715	8	3133	1703	0	82642
82	1	farm	79544	dairy	71	6	0	129	15	0	0	0	0	34	38	29	48	68	1	67	4	11363	1130325	109026	1036348	2975705	12910284	133823	18295510	8	23040000	41335510	64	97	97	2405775	2257640	0	0	8408674	13072089	183	5856000000	5910407600	6	2322	1309	0	64504
83	1	farm	79526	dairy	103	6	0	257	15	0	0	0	0	69	71	70	74	101	2	100	4	115612	1610225	135496	1153516	4027322	14262336	237329	21426225	8	66000000	87426225	100	146	150	3570550	3089065	0	0	15155911	21815526	238	7616000000	7725241751	11	3490	1816	0	88259
84	1	farm	84168	pigs small	84	6	0	209	15	0	0	0	0	69	72	57	77	104	1	103	4	16284	1403700	162362	1518815	3349616	19141902	239915	25816310	8	33840000	59656310	99	142	148	3317900	2681210	0	0	13815439	19814549	236	7552000000	7631470859	7	3239	1557	0	76606
85	1	farm	79526	dairy	88	6	0	143	15	0	0	0	0	40	43	34	48	72	1	71	4	20840	1133300	139658	1319825	3536568	16261984	142286	22533620	8	27840000	50373620	70	117	117	3429575	3094700	0	0	8031912	14556187	186	5952000000	6016929808	10	3365	1832	0	88420
86	1	farm	148204	smallholders	87	6	0	124	15	0	0	0	0	49	52	34	57	80	1	79	4	14008	1323975	130108	1146510	3552149	14400216	123479	20676437	8	28560000	49236437	79	120	120	3013175	2565500	0	0	7450330	13029006	192	6144000000	6206265442	11	3071	1534	0	73300
87	1	farm	26235	beef intensive	84	6	0	175	15	0	0	0	0	48	51	37	56	79	1	78	4	10618	1101425	123912	1199070	3380775	14813663	192141	20810986	8	25680000	46490986	78	109	114	2233175	1939665	0	0	10988232	15161072	202	6464000000	6525652058	4	2165	1127	0	55419
88	1	farm	148204	smallholders	85	6	0	134	15	0	0	0	0	39	42	23	48	75	1	74	3	11371	1121275	129312	1147216	3489827	14139828	140091	20167550	8	23520000	43687550	69	100	102	2168200	1940505	0	0	8523869	12632574	190	6080000000	6136320124	5	2113	1130	0	55443
89	1	farm	79526	dairy	54	6	0	109	15	0	0	0	0	36	39	26	48	70	1	69	3	10358	821350	74468	645946	2103245	7921724	103303	11670035	8	22080000	33750035	66	93	93	1948600	1799805	0	0	6451990	10200395	179	5728000000	5771950431	6	1891	1052	0	51423
90	1	farm	84168	pigs small	81	6	0	158	15	0	0	0	0	53	56	40	62	88	1	87	3	10758	1278675	116810	1111264	3295087	13744664	169013	19715513	8	27600000	47315513	83	116	118	2463625	2056915	0	0	9184850	13705390	206	6592000000	6653020903	6	2443	1221	0	58769
91	1	farm	79526	dairy	86	6	0	145	15	0	0	0	0	50	54	39	64	89	1	88	3	10712	1144375	130148	1234897	3606679	15247744	155769	21519611	8	26640000	48159611	80	113	117	2355975	2112215	0	0	8873861	13342051	205	6560000000	6621501662	6	2316	1246	0	60349
92	1	farm	148204	smallholders	79	6	0	145	15	0	0	0	0	40	43	34	49	71	1	70	3	12227	1018400	109928	1008320	3170451	12575703	155805	18038606	8	24480000	42518606	70	104	104	2404375	2147180	0	0	9396234	13947789	190	6080000000	6136466395	6	2311	1258	0	61348
93	1	farm	79544	dairy	90	6	0	140	15	0	0	0	0	56	58	57	64	86	1	85	3	19724	1102625	137698	1219970	3770266	15319224	155612	21705395	8	27840000	49545395	87	118	118	2153525	2019780	0	0	8260293	12433598	201	6432000000	6493978993	6	2096	1175	0	57708
94	1	farm	26235	beef intensive	87	6	0	157	15	0	0	0	0	59	62	60	67	91	1	90	3	15682	1210925	109994	1044972	3357403	12917246	165145	18805685	8	30000000	48805685	90	127	127	2602725	2489200	0	0	10148928	15240853	211	6752000000	6816046539	8	2505	1449	0	71120
95	1	farm	79526	dairy	71	6	0	112	15	0	0	0	0	41	45	27	55	75	1	74	3	10706	1139725	108680	1023905	2882223	12465795	128599	17748927	8	24960000	42708927	71	106	106	2460725	2266530	0	0	7823859	12551114	188	6016000000	6071260041	8	2393	1330	0	64758
96	1	farm	148204	smallholders	82	6	0	152	15	0	0	0	0	43	47	33	57	78	1	77	3	10758	973325	123996	1088694	3396353	13470604	160339	19213311	7	25200000	44413311	73	107	109	2499550	2148300	0	0	9869412	14517262	197	6304000000	6362930572	7	2518	1262	0	61380
97	1	farm	79526	dairy	80	6	0	134	15	0	0	0	0	35	38	30	44	70	1	69	3	10332	1309625	102486	1014970	3372987	12757611	114751	18672430	7	24480000	43152430	65	104	104	2767775	2444680	0	0	7243358	12455813	182	5824000000	5879608243	8	2750	1461	0	69848
98	1	farm	84168	pigs small	79	5	0	172	15	0	0	0	0	46	50	50	60	80	1	79	3	13574	1277350	131898	1240049	3349617	15539140	195037	21733092	7	28560000	50293092	80	121	121	2920750	2639910	0	0	12176801	17737461	206	6592000000	6660030553	9	2860	1580	0	75426
99	1	farm	26235	beef intensive	77	5	0	140	15	0	0	0	0	43	46	30	52	74	1	73	3	15482	1070325	118852	1020265	3076972	12662872	151824	18101109	7	27360000	45461109	73	115	115	3114575	2739065	0	0	8859937	14713577	191	6112000000	6172174686	9	3107	1632	0	78259
100	1	farm	148204	smallholders	97	5	0	249	15	0	0	0	0	44	47	36	56	78	1	77	3	17063	1223200	147492	1290823	3918269	15995064	246626	22821474	7	29520000	52341474	74	125	127	3995200	2787960	0	0	15440340	22223500	215	6880000000	6954564974	10	3901	1664	0	79656
101	1	farm	84168	pigs small	62	5	0	167	15	0	0	0	0	31	34	32	41	65	1	64	3	11005	952350	102490	899804	2640743	11199575	165850	15960812	7	22560000	38520812	62	96	97	2434925	2083655	0	0	10171120	14689700	185	5920000000	5973210511	7	2357	1227	0	59533
102	1	farm	148204	smallholders	256	6	0	506	15	0	0	0	0	80	83	87	89	112	1	111	3	14151	3098375	430270	4203862	10586338	52098902	572697	70990443	8	44160000	115150443	117	186	205	5289050	4089610	0	0	29449801	38828461	293	9376000000	9529978904	7	5252	2429	0	116846
103	1	farm	79544	dairy	125	6	0	241	15	0	0	0	0	59	62	47	67	90	1	89	3	15291	1801325	196086	1623200	5094525	20078952	276111	29070198	8	31920000	60990198	89	135	140	3402150	2903670	0	0	15819496	22125316	228	7296000000	7379115514	7	3315	1699	0	82962
104	1	farm	84168	pigs small	77	6	0	125	15	0	0	0	0	42	45	31	53	78	1	77	3	15774	1246400	124760	1142219	3217186	14147799	137966	20016330	8	25920000	45936330	72	109	109	2675325	2549995	0	0	7568612	12793932	190	6080000000	6138730262	8	2592	1485	0	72857
105	1	farm	79526	dairy	132	6	0	300	15	0	0	0	0	70	74	66	84	103	1	102	3	23616	2059425	203294	1867466	5515180	23278866	352477	33276709	8	34800000	68076709	100	147	171	3540975	2842840	0	0	21692049	28075864	259	8288000000	8384152573	7	3480	1668	0	81224
106	1	farm	26235	beef intensive	173	6	0	458	15	0	0	0	0	71	74	78	79	103	1	102	3	14837	2276925	208752	2109915	6948502	25883756	421939	37849789	8	38400000	76249789	108	162	180	4349225	2846935	0	0	24603198	31799358	268	8576000000	8684049147	9	4241	1668	0	81341
107	1	farm	79526	dairy	105	6	0	165	15	0	0	0	0	61	65	44	75	93	1	92	3	20344	1407700	187530	1733427	4416821	21967321	208125	29920924	8	31200000	61120924	91	131	131	2923075	2584120	0	0	9734421	15241616	213	6816000000	6892362540	7	2833	1515	0	73832
108	1	farm	148204	smallholders	67	6	0	119	15	0	0	0	0	50	52	37	55	82	1	81	3	10549	997100	121206	1198638	2687481	14897420	119878	20021723	8	26880000	46901723	80	114	114	2438525	2200695	0	0	7156398	11795618	193	6176000000	6234697341	7	2372	1291	0	62877
109	1	farm	79526	dairy	129	6	0	229	15	0	0	0	0	62	65	60	70	96	1	95	3	22227	1797350	231908	2030904	5320440	25852672	228560	35461834	7	33600000	69061834	92	142	142	3736700	2950465	0	0	12477966	19165131	224	7168000000	7256226965	11	3659	1741	0	84299
110	1	farm	148204	smallholders	119	6	0	259	15	0	0	0	0	43	47	53	57	79	1	78	3	11465	1543225	167296	1585395	4899790	19866645	281561	28343912	7	29760000	58103912	83	126	130	3056850	2732240	0	0	16342044	22131134	218	6976000000	7056235046	4	2940	1602	0	78064
111	1	farm	148204	smallholders	106	6	0	270	15	0	0	0	0	51	54	41	59	82	1	81	3	11809	1352250	163798	1538091	4447977	19076088	302561	26880765	7	30720000	57600765	81	130	137	3403800	3149440	0	0	17240346	23793586	225	7200000000	7281394350	8	3270	1860	0	89984
112	1	farm	79526	dairy	100	6	0	209	15	0	0	0	0	40	43	39	48	74	1	73	3	21643	1283800	163740	1473100	4128594	18485526	211993	25746753	7	25920000	51666753	70	110	117	3047850	2348395	0	0	13663235	19059480	205	6560000000	6630726233	10	3045	1381	0	67097
113	1	farm	148204	smallholders	91	6	0	188	15	0	0	0	0	47	51	33	61	80	1	79	3	12440	1238075	144692	1307716	3778054	16379336	220883	23068755	7	27120000	50188755	77	115	120	2671575	2488710	0	0	12520571	17680856	208	6656000000	6723869611	7	2589	1449	0	71106
114	1	farm	79526	dairy	98	6	0	225	15	0	0	0	0	47	50	37	58	83	1	82	3	11899	1463000	140110	1333418	4081857	16604515	241678	23864578	7	28560000	52424578	77	121	128	3103000	2912245	0	0	14145284	20160529	216	6912000000	6984585107	7	2977	1717	0	83207
115	1	farm	26235	beef intensive	70	6	0	99	15	0	0	0	0	37	40	30	45	68	1	67	3	14843	843725	94488	873565	2851068	10884548	99871	15647265	7	24720000	40367265	67	105	105	2563125	2574495	0	0	6310017	11447637	176	5632000000	5683814902	8	2448	1512	0	73557
116	1	farm	79526	dairy	80	6	0	159	15	0	0	0	0	37	41	33	51	71	1	70	3	12587	944100	110798	1045937	3217189	13030777	190568	18539369	7	23040000	41579369	67	98	107	2242825	1938650	0	0	11023224	15204699	195	6240000000	6296784068	7	2176	1150	0	55390
117	1	farm	79526	dairy	103	6	0	167	15	0	0	0	0	50	53	50	58	84	1	83	3	15327	1265375	177678	1715317	4081857	21504214	174262	28918704	7	27120000	56038704	80	114	116	2493350	2291520	0	0	9640952	14425822	204	6528000000	6598464526	7	2426	1331	0	65472
118	1	farm	79544	dairy	102	6	0	169	15	0	0	0	0	36	39	35	45	71	1	70	3	12787	1149550	172526	1353832	4299968	17136307	177693	24289876	7	24240000	48529876	66	103	105	2689875	2269050	0	0	10695409	15654334	193	6176000000	6240184210	6	2703	1355	0	64830
119	1	farm	79526	dairy	139	6	0	259	15	0	0	0	0	101	105	74	115	133	1	132	3	14829	2048600	239470	2167657	5873510	27176358	293851	37799446	7	42000000	79799446	131	177	189	3258400	2988335	0	0	17900902	24147637	277	8864000000	8967947083	7	3160	1745	0	85381
120	1	farm	148204	smallholders	99	5	0	132	15	0	0	0	0	53	56	33	62	84	1	83	3	14779	1254850	138750	1306746	3988379	16232695	136911	23058331	7	27600000	50658331	83	117	117	2332550	2261910	0	0	7189139	11783599	195	6240000000	6302441930	6	2231	1319	0	64626
121	1	farm	26235	beef intensive	121	5	0	292	15	0	0	0	0	73	76	63	81	108	1	107	3	28890	2030350	205216	1880667	4962101	23549002	279695	32907031	7	39120000	72027031	103	165	165	4582800	3843525	0	0	18301018	26727344	253	8096000000	8194754374	14	4566	2308	0	109815
122	1	farm	79526	dairy	449	8	0	678	15	0	0	0	0	135	139	131	149	168	1	167	3	43838	4596350	898210	8807443	18726678	110956746	656803	144642230	10	63600000	208242230	165	267	283	7665600	6310780	0	0	37519486	51495866	371	11872000000	12131738095	14	7629	3777	0	180308
123	1	farm	79526	dairy	95	8	0	146	15	0	0	0	0	54	58	53	68	88	1	87	3	12322	1395375	149720	1353123	4105226	16740798	166837	23911078	10	28320000	52231078	84	120	120	2575125	2295930	0	0	8194950	13066006	203	6496000000	6561297084	7	2520	1351	0	65598
124	1	farm	79526	dairy	109	7	0	217	15	0	0	0	0	46	49	39	54	80	1	79	3	10517	1293425	144930	1350236	4245442	16722955	253632	24010621	10	25680000	49690621	76	109	123	2438025	2055690	0	0	13388138	17881853	211	6752000000	6819572474	4	2367	1190	0	58734
125	1	farm	26235	beef intensive	87	7	0	176	15	0	0	0	0	59	62	47	68	95	1	94	3	18498	1244700	118120	1131559	3388564	14075224	194218	20152384	10	30480000	50632384	89	128	134	2912125	2560495	0	0	12328470	17801090	222	7104000000	7172433474	9	2827	1503	0	73157
126	1	farm	148204	smallholders	91	7	0	164	15	0	0	0	0	62	66	40	76	94	1	93	3	12342	1145050	129260	1229139	3739104	15198323	170658	21611534	10	31440000	53051534	92	133	133	3023000	2467220	0	0	9978473	15468693	214	6848000000	6916520227	9	3098	1494	0	70492
127	1	farm	79544	dairy	63	7	0	105	15	0	0	0	0	36	39	30	48	70	1	69	3	14473	999275	99326	809404	2625161	10039160	106681	14679007	10	22800000	37479007	66	97	97	2208650	2038715	0	0	6433839	10681204	179	5728000000	5776160210	7	2165	1198	0	58249
128	1	farm	79544	dairy	97	7	0	197	15	0	0	0	0	65	68	50	74	98	2	97	3	161615	1449075	143552	1276679	3902689	15938120	210863	22920979	10	54720000	77640979	95	133	139	2767375	2526090	0	0	12903492	18196957	227	7264000000	7359837936	8	2668	1483	0	72174
129	1	farm	79544	dairy	137	7	0	358	15	0	0	0	0	51	54	42	59	82	1	81	3	35346	1666200	169832	1601827	5476229	19803232	321401	29038721	9	31440000	60478721	81	133	145	3862225	3103030	0	0	20259633	27224888	233	7456000000	7543703609	8	3781	1859	0	88658
130	1	farm	79544	dairy	76	7	0	154	15	0	0	0	0	45	48	31	53	76	1	75	3	19273	1105600	109164	991474	3006861	12179633	148579	17541311	9	26880000	44421311	75	114	114	2847375	2486190	0	0	9293387	14626952	193	6176000000	6235048263	7	2682	1447	0	71034
131	1	farm	79544	dairy	154	7	0	427	15	0	0	0	0	62	65	60	73	99	1	98	3	10721	2030650	195188	1906650	6340900	23742513	443114	34659015	9	33360000	68019015	92	141	180	3922675	2540755	0	0	25412362	31875792	268	8576000000	8675894808	4	3763	1496	0	72593
132	1	farm	79526	dairy	132	7	0	222	15	0	0	0	0	89	92	93	97	122	1	121	3	20525	1671375	178868	1706432	5273696	21209198	204893	30244461	9	40560000	70804461	123	170	170	3600975	2924460	0	0	11245818	17771254	247	7904000000	7992575715	10	3600	1762	0	83556
133	1	farm	79544	dairy	73	7	0	146	15	0	0	0	0	51	54	37	59	83	1	82	3	10500	1038575	113354	1128557	2882227	14017050	136743	19316506	9	26880000	46196506	81	114	114	2372425	1968890	0	0	8642630	12983946	199	6368000000	6427180452	6	2293	1143	0	56254
134	1	farm	148204	smallholders	98	7	0	216	15	0	0	0	0	64	67	65	72	97	1	96	3	12953	1498475	146680	1224958	3894895	14994232	268602	22027843	9	31680000	53707843	95	133	146	2713800	2486995	0	0	15267861	20468656	234	7488000000	7562176500	6	2628	1455	0	71057
135	1	farm	26235	beef intensive	71	7	0	138	15	0	0	0	0	43	46	29	52	76	1	75	3	10703	1095550	110466	993424	2960126	12434675	160198	17754440	9	25200000	42954440	73	107	108	2429500	2117605	0	0	9712348	14259452	196	6272000000	6329213892	7	2350	1242	0	60503
136	1	farm	148204	smallholders	88	7	0	156	15	0	0	0	0	41	45	38	55	76	1	75	3	13262	1194025	129778	1153570	3552147	14270268	175661	20475450	9	24720000	45195450	71	105	107	2503650	2113265	0	0	9725677	14342592	195	6240000000	6299538042	9	2511	1250	0	60379
137	1	farm	79526	dairy	89	7	0	200	15	0	0	0	0	70	73	70	83	106	1	105	3	19576	1306150	144574	1275394	3591095	15683747	218359	22219320	9	31200000	53419320	100	132	150	2233975	2031365	0	0	13668857	17934197	238	7616000000	7687353517	6	2137	1179	0	58039
138	1	farm	26235	beef intensive	135	7	0	333	15	0	0	0	0	104	108	86	118	136	1	135	3	13493	1997800	210666	2086432	5686557	26031076	373524	36386055	9	44160000	80546055	134	186	204	3960225	2955505	0	0	21205865	28121595	292	9344000000	9452667649	9	3990	1768	0	84443
139	1	farm	79526	dairy	125	7	0	188	15	0	0	0	0	58	62	45	72	91	1	90	3	13249	1710050	199068	1874387	5055580	23282594	207738	32329418	9	30960000	63289418	88	130	130	3129150	2680055	0	0	10311370	16120575	212	6784000000	6863409993	8	3126	1594	0	76573
140	1	farm	26235	beef intensive	106	7	0	195	15	0	0	0	0	79	83	71	93	112	1	111	3	16651	1567475	181464	1733029	4229862	21425425	201606	29338861	9	35280000	64618861	109	149	149	2950225	2508555	0	0	10228445	15687225	233	7456000000	7536306086	9	2833	1466	0	71673
141	1	farm	79526	dairy	104	7	0	183	15	0	0	0	0	49	52	43	57	80	1	79	3	11600	1422850	154220	1494677	4175331	18398300	210648	25856026	9	27360000	53216026	79	116	119	2658500	2313570	0	0	12446984	17419054	207	6624000000	6694635080	5	2582	1352	0	66102
142	1	farm	79544	dairy	108	7	0	325	15	0	0	0	0	111	114	97	120	147	1	146	3	14391	2127525	213002	2122630	4720625	26633784	325863	36143429	9	45600000	81743429	141	191	208	3927975	3010455	0	0	19215936	26154366	296	9472000000	9579897795	7	3762	1756	0	86013
143	1	farm	26235	beef intensive	81	7	0	151	15	0	0	0	0	41	44	42	49	74	1	73	3	11543	1036450	118420	1081197	3271717	13386778	150466	19045028	9	24480000	43525028	72	104	104	2296575	2059750	0	0	9193742	13550068	191	6112000000	6169075096	6	2235	1197	0	58850
144	1	farm	79526	dairy	68	7	0	120	15	0	0	0	0	40	44	41	54	77	1	76	3	11249	815200	105950	862891	2703058	10603557	137547	15228202	9	23760000	38988202	71	101	104	2159550	1893395	0	0	8254483	12307428	192	6144000000	6195295630	7	2160	1109	0	54097
145	1	farm	79544	dairy	84	7	0	191	15	0	0	0	0	43	47	33	57	75	1	74	3	15935	1197375	114308	1058236	3357402	13046791	201796	18975907	9	26640000	45615907	73	113	114	2918075	2448250	0	0	11962098	17328423	202	6464000000	6526944330	9	2813	1427	0	69950
146	1	farm	148204	smallholders	68	7	0	108	15	0	0	0	0	45	48	35	53	76	1	75	3	10307	951350	86324	809721	2578422	9807928	106435	14340180	9	24720000	39060180	75	105	105	2058575	1905750	0	0	6068849	10033174	184	5888000000	5937093354	6	2006	1108	0	54450
147	1	farm	84168	pigs small	146	7	0	387	15	0	0	0	0	86	90	80	100	118	1	117	3	14897	2039550	197606	1926981	6060464	23770920	376432	34371953	8	39840000	74211953	116	168	195	4073775	2953825	0	0	24865594	31893194	283	9056000000	9162105146	7	4011	1752	0	84395
148	1	farm	79526	dairy	162	7	0	346	15	0	0	0	0	65	68	67	77	102	1	101	3	17869	1887825	337558	3097881	6738181	39146348	366268	51574060	8	33840000	85414060	97	143	165	3527375	2684220	0	0	19768010	25979606	253	8096000000	8207393666	7	3440	1571	0	76692
149	1	farm	148204	smallholders	135	6	0	303	15	0	0	0	0	54	58	51	68	87	1	86	3	16743	1753000	212464	1737000	5554125	21665540	304319	31226448	8	30000000	61226448	84	127	145	3211200	2506350	0	0	18497948	24215498	233	7456000000	7541441947	7	3096	1478	0	71610
150	1	farm	148204	smallholders	112	6	0	240	15	0	0	0	0	100	103	95	111	131	1	130	3	11248	2390175	200514	1758814	4658295	21706941	268552	30983291	8	41760000	72743291	130	176	182	3535525	2663605	0	0	15770930	21970060	270	8640000000	8734713350	6	3484	1587	0	76103
151	1	farm	84168	pigs small	98	6	0	142	15	0	0	0	0	45	48	44	53	76	1	75	3	12283	1346300	155828	1493145	4222072	18453039	154902	25825286	8	26880000	52705286	75	113	113	2732900	2629690	0	0	7776798	13139388	189	6048000000	6113844674	6	2663	1547	0	75134
152	1	farm	84168	pigs small	92	6	0	150	15	0	0	0	0	49	53	34	63	81	1	80	3	12292	1251975	144632	1320635	3902691	16405023	167806	23192762	8	27360000	50552762	79	116	116	2719975	2225790	0	0	9911195	14856960	200	6400000000	6465409723	5	2695	1298	0	63594
153	1	farm	79544	dairy	85	6	0	183	15	0	0	0	0	53	56	46	61	84	1	83	3	18100	1346350	129028	1184890	3489828	14547368	201523	20898987	8	30000000	50898987	83	126	126	3120150	2885155	0	0	12642228	18647532	212	6784000000	6853546520	8	3024	1681	0	82433
154	1	farm	148204	smallholders	168	6	0	466	15	0	0	0	0	81	83	82	85	111	1	110	3	23436	2574975	251592	2379740	6816079	29761380	472630	42256395	8	42000000	84256395	112	177	200	4812450	4055065	0	0	28547796	37415311	288	9216000000	9337671706	7	4563	2400	0	115859
155	1	farm	148204	smallholders	80	6	0	155	15	0	0	0	0	47	50	34	55	78	1	77	3	11413	1122775	99336	928105	3139290	11412064	166553	16868123	8	25440000	42308123	77	108	111	2204675	1910475	0	0	10325158	14440308	199	6368000000	6424748432	5	2177	1112	0	54585
156	1	farm	79526	dairy	82	6	0	130	15	0	0	0	0	41	44	28	51	78	1	77	3	21054	1410675	140644	1251317	3334032	15564598	134260	21835526	8	27120000	48955526	71	115	115	3279125	2688385	0	0	8235517	14203027	192	6144000000	6207158553	9	3269	1596	0	76811
157	1	farm	79544	dairy	88	6	0	296	15	0	0	0	0	62	66	48	76	94	1	93	3	10789	1497275	114566	1037210	3466459	12833450	264851	19213810	8	32640000	51853810	92	137	150	3362400	2934225	0	0	17579716	23876340	238	7616000000	7691730150	6	3261	1738	0	83835
158	1	farm	79544	dairy	70	6	0	117	15	0	0	0	0	39	42	40	49	76	1	75	3	10425	871975	84700	784568	2664110	9616816	126823	14148993	8	23280000	37428993	70	99	101	1989250	1878485	0	0	7862488	11730222	189	6048000000	6097159215	6	1933	1097	0	53671
159	1	farm	148204	smallholders	83	6	0	165	15	0	0	0	0	40	44	32	54	74	1	73	3	10847	1222725	129738	1244477	3271712	15243204	160488	21272344	8	26160000	47432344	70	111	111	3041075	2456335	0	0	9136895	14634305	191	6112000000	6174066649	9	2990	1455	0	70181
160	1	farm	26235	beef intensive	85	6	0	189	15	0	0	0	0	61	64	57	69	96	1	95	3	12581	1357950	124660	1175380	3396350	14550728	211032	20816099	8	30720000	51536099	91	130	136	2859550	2374400	0	0	12390868	17624818	224	7168000000	7237160917	7	2884	1411	0	67840
161	1	farm	26235	beef intensive	77	6	0	194	15	0	0	0	0	50	53	51	59	81	1	80	3	19270	1107150	116410	1004720	3076969	12376390	219989	17901628	8	28080000	45981628	81	118	128	2705100	2372160	0	0	15080040	20157300	216	6912000000	6978138927	8	2640	1397	0	67776
162	1	farm	79526	dairy	83	6	0	192	15	0	0	0	0	50	54	37	64	82	1	81	3	11825	1125200	152402	1333663	3559942	16705904	196456	23073567	8	26400000	49473567	80	112	120	2322100	1962345	0	0	12208711	16493156	208	6656000000	6721966723	7	2278	1151	0	56067
163	1	farm	84168	pigs small	83	6	0	196	15	0	0	0	0	46	49	38	54	80	1	79	3	13239	1141650	124940	1101537	3411933	13685632	193517	19659209	8	27120000	46779209	76	114	122	2776950	2471945	0	0	13407930	18656825	210	6720000000	6785436034	5	2712	1443	0	70627
164	1	farm	26235	beef intensive	95	6	0	221	15	0	0	0	0	69	72	43	78	100	1	99	3	14179	1322025	149722	1378454	3739103	17060464	226079	23875847	8	35280000	59155847	99	148	148	3816550	2881095	0	0	15136839	21834484	235	7520000000	7600990331	11	3730	1730	0	82317
165	1	farm	84168	pigs small	85	6	0	138	15	0	0	0	0	87	90	73	95	119	1	118	3	12893	1096025	128170	1127529	3482040	14081888	154201	20069853	8	36480000	56549853	117	154	154	2655250	2266285	0	0	8907149	13828684	236	7552000000	7622378537	7	2554	1328	0	64751
166	1	farm	79526	dairy	83	6	0	167	15	0	0	0	0	57	61	47	71	89	1	88	3	11061	1206925	125882	1094564	3388562	13538390	177939	19532262	8	28560000	48092262	87	121	121	2447625	2051840	0	0	10288184	14787649	209	6688000000	6750879911	7	2436	1219	0	58624
167	1	farm	84168	pigs small	88	6	0	226	15	0	0	0	0	62	65	59	70	93	1	92	3	10686	1354600	132178	1150304	3583309	14366152	248389	20834932	8	30960000	51794932	92	131	142	2934225	2213785	0	0	15536362	20684372	230	7360000000	7432479304	8	2862	1310	0	63251
168	1	farm	148204	smallholders	107	6	0	286	15	0	0	0	0	67	70	68	78	103	1	102	3	12834	1683050	179090	1644034	4377866	20358398	299032	28541470	8	33840000	62381470	98	143	161	3382250	2596930	0	0	18301871	24281051	249	7968000000	8054662520	7	3260	1522	0	74198
169	1	farm	84168	pigs small	127	6	0	260	15	0	0	0	0	60	63	53	69	91	1	90	3	18978	1448300	192400	1781503	5343807	22265464	262226	31293700	8	31440000	62733700	90	132	138	3038675	2752400	0	0	14633467	20424542	226	7232000000	7315158242	7	2930	1616	0	78640
170	1	farm	79544	dairy	96	6	0	219	15	0	0	0	0	50	53	42	58	81	1	80	3	12193	1450200	165730	1651653	3965010	20639471	211283	28083347	8	30240000	58323347	80	128	128	3440775	3156825	0	0	13554366	20151966	211	6752000000	6830475312	8	3357	1877	0	90195
171	1	farm	148204	smallholders	142	6	0	368	15	0	0	0	0	72	75	73	81	108	1	107	3	10337	2125350	220492	2037517	6153944	25302266	384945	36224514	8	34080000	70304514	103	144	174	3247800	2256205	0	0	20935304	26439310	262	8384000000	8480743824	6	3177	1322	0	64463
172	1	farm	26235	beef intensive	72	6	0	125	15	0	0	0	0	39	42	31	48	72	1	71	3	10658	969775	105926	948805	3022444	11824750	118280	16989980	8	23040000	40029980	69	98	98	2016425	1818075	0	0	7076820	10911320	183	5856000000	5906941299	5	1961	1058	0	51945
173	1	farm	148204	smallholders	72	6	0	165	15	0	0	0	0	51	54	42	59	82	1	81	3	10502	1043850	99090	888016	2765380	11011780	171854	15979970	7	27120000	43099970	81	115	116	2385200	2161005	0	0	10754080	15300285	204	6528000000	6586400256	7	2318	1272	0	61743
174	1	farm	148204	smallholders	89	6	0	194	15	0	0	0	0	56	59	43	65	92	1	91	3	10735	1219475	135566	1196327	3832587	15142912	201122	21727989	7	28800000	50527989	86	122	133	2666750	2185260	0	0	12830030	17682040	221	7072000000	7140210030	8	2612	1292	0	62436
175	1	farm	79544	dairy	105	6	0	190	15	0	0	0	0	59	62	44	67	94	1	93	3	14086	1324000	150360	1379005	4307765	17347686	214648	24723464	7	30720000	55443464	89	129	130	2937250	2666545	0	0	11090425	16694220	218	6976000000	7048137683	7	2884	1552	0	76187
176	1	farm	84168	pigs small	93	6	0	153	15	0	0	0	0	48	51	46	56	81	1	80	3	11424	1263375	132844	1256933	3926063	15692065	175119	22446399	7	27600000	50046399	78	117	117	2936725	2296420	0	0	10520856	15754001	202	6464000000	6529800401	7	2941	1368	0	65612
177	1	farm	26235	beef intensive	88	6	0	199	15	0	0	0	0	41	45	34	55	78	1	77	3	11142	1260300	114892	1022398	3435299	12540633	196886	18570408	7	26880000	45450408	71	114	119	3249825	2485595	0	0	12747977	18483397	207	6624000000	6687933805	7	3192	1496	0	71017
178	1	farm	148204	smallholders	118	6	0	240	15	0	0	0	0	57	61	48	71	89	2	88	3	35274	1701400	284306	2536870	4736197	32837988	280890	42377652	7	51840000	94217652	87	131	139	3494650	2691605	0	0	15820302	22006557	227	7264000000	7380224209	9	3391	1573	0	76903
179	1	farm	79544	dairy	126	6	0	196	15	0	0	0	0	51	54	52	59	82	2	81	3	34385	1457525	210636	2067754	5040002	25747332	213672	34736921	7	48720000	83456921	82	117	123	2507250	2224355	0	0	12822883	17554488	211	6752000000	6853011409	8	2433	1293	0	63553
180	1	farm	79526	dairy	72	6	0	151	15	0	0	0	0	48	51	35	56	80	1	79	3	10919	953625	117870	1095059	2835488	13690864	157572	18850477	7	25440000	44290477	78	107	111	2126850	1847790	0	0	9758472	13733112	199	6368000000	6426023590	6	2109	1086	0	52794
181	1	farm	84168	pigs small	134	6	0	368	15	0	0	0	0	75	78	82	83	109	1	108	3	13462	2476225	209112	1969427	5678759	24157974	419540	34911037	7	40080000	74991037	112	169	183	4221450	3504690	0	0	22763498	30489638	271	8672000000	8777480675	8	4164	2097	0	100134
182	1	farm	79544	dairy	139	6	0	239	15	0	0	0	0	57	60	48	66	92	1	91	3	13414	1799425	186030	1865450	5717717	23068190	239282	32876094	7	31920000	64796094	87	135	135	3543775	2983470	0	0	13356885	19884130	223	7136000000	7220680224	9	3592	1773	0	85242
183	1	farm	79526	dairy	78	6	0	196	15	0	0	0	0	59	63	46	73	91	1	90	3	12534	1108825	129716	1113329	3154869	13824150	222229	19553118	7	30960000	50513118	89	131	137	3170250	2377060	0	0	14728280	20275590	225	7200000000	7270788709	8	3060	1410	0	67916
184	1	farm	79544	dairy	77	6	0	113	15	0	0	0	0	41	44	39	50	75	1	74	3	10506	937575	107618	1026450	3084764	12782102	112186	18050694	7	24000000	42050694	71	101	101	2184425	1907570	0	0	6594848	10686843	184	5888000000	5940737537	7	2174	1126	0	54502
185	1	farm	148204	smallholders	76	5	0	151	15	0	0	0	0	52	55	63	61	87	1	86	3	11219	1108600	108948	963650	3178240	12012282	164152	17535872	7	30480000	48015872	93	129	129	2648950	2202830	0	0	9993844	14845624	206	6592000000	6654861497	7	2617	1289	0	62938
186	1	farm	79544	dairy	151	5	0	370	15	0	0	0	0	72	75	73	84	107	1	106	3	28514	2033400	258912	2548017	6426589	31843236	380756	43490910	7	37680000	81170910	103	159	178	4369300	3173625	0	0	22224779	29767704	266	8512000000	8622938614	7	4189	1865	0	90675
187	1	farm	26235	beef intensive	67	5	0	106	15	0	0	0	0	40	44	37	54	73	1	72	3	10563	1108775	95786	831524	2757588	10244808	101316	15139796	7	23760000	38899796	70	101	101	2235700	1985900	0	0	5690712	9912312	180	5760000000	5808812108	6	2221	1167	0	56740
188	1	farm	84168	pigs small	123	5	0	270	15	0	0	0	0	55	58	56	67	94	1	93	3	11101	1600675	195716	1897767	5234745	23551508	291881	32772292	7	28800000	61572292	86	121	147	2666075	2198105	0	0	16585100	21449280	235	7520000000	7603021572	5	2594	1276	0	62803
189	1	farm	79544	dairy	136	5	0	251	15	0	0	0	0	45	48	45	54	76	1	75	3	14779	1378275	192024	1807967	5670973	22331718	248096	31629054	7	27120000	58749054	75	115	117	2846450	2515555	0	0	12917644	18279649	205	6560000000	6637028703	8	2726	1485	0	71873
190	1	farm	84168	pigs small	133	5	0	237	15	0	0	0	0	60	63	57	73	97	1	96	3	20883	1833525	200142	1835845	5421700	22631809	244900	32167920	7	34560000	66727920	90	146	146	4017275	3622465	0	0	14856141	22495881	232	7424000000	7513223801	9	3836	2134	0	103499
191	1	farm	148204	smallholders	254	6	0	533	15	0	0	0	0	108	111	99	117	139	1	138	3	12762	3330575	392618	3855517	10570766	48397488	557169	67104132	7	47040000	114144132	138	198	234	4930000	3079965	0	0	30523334	38533299	322	10304000000	10456677431	7	4888	1828	0	87999
192	1	farm	79544	dairy	93	6	0	182	15	0	0	0	0	47	51	37	61	79	1	78	3	16627	1257775	137670	1273306	3754685	15794482	208569	22426488	7	27840000	50266488	77	118	120	2874850	2439745	0	0	13332106	18646702	208	6656000000	6724913190	9	2854	1438	0	69707
193	1	farm	148204	smallholders	146	5	0	286	15	0	0	0	0	67	70	55	75	98	1	97	3	27693	1630100	205958	2000421	6091623	24865856	295053	35089010	7	36000000	71089010	97	152	152	3953825	3519075	0	0	16985107	24458007	240	7680000000	7775547017	7	3830	2112	0	100545
194	1	farm	84168	pigs small	71	5	0	143	15	0	0	0	0	56	59	46	64	90	1	89	3	10505	1009825	97008	912431	2944543	11176078	146520	16286405	7	27120000	43406405	86	115	119	2066150	1831515	0	0	9050644	12948309	207	6624000000	6680354714	5	2003	1065	0	52329
195	1	farm	148204	smallholders	84	5	0	184	15	0	0	0	0	75	79	62	89	107	1	106	3	12398	1172625	125998	1103735	3474249	13625744	204629	19706980	7	34560000	54266980	105	146	146	2947175	2660910	0	0	11407080	17015165	232	7424000000	7495282146	7	2888	1580	0	76026
196	1	farm	84168	pigs small	75	5	0	132	15	0	0	0	0	30	33	30	41	66	1	65	3	11433	1000500	106960	963430	2897803	11793101	137459	16899252	7	23280000	40179252	60	98	98	2850975	2377340	0	0	8264818	13493134	180	5760000000	5813672386	6	2736	1399	0	67924
197	1	farm	148204	smallholders	94	5	0	238	15	0	0	0	0	76	79	71	84	107	1	106	3	10340	1352075	123528	1180130	3887110	14719192	227528	21489563	7	33840000	55329563	106	143	152	2818050	2174865	0	0	14186434	19179350	240	7680000000	7754508912	6	2721	1281	0	62139
198	1	farm	26235	beef intensive	218	5	0	517	15	0	0	0	0	65	68	66	74	101	1	100	3	11637	2218875	291676	2666043	9293227	32939382	491384	47900586	7	36240000	84140586	96	153	186	4175750	3453590	0	0	27055462	34684802	274	8768000000	8886825389	6	3995	2056	0	98674
199	1	farm	84168	pigs small	94	5	0	207	15	0	0	0	0	56	60	48	70	88	1	87	3	13059	1121225	165996	1549267	3957218	19232745	234336	26260787	7	28560000	54820787	86	121	130	2509700	2265585	0	0	13160469	17935754	218	6976000000	7048756541	7	2435	1325	0	64731
200	1	farm	79526	dairy	81	5	0	182	15	0	0	0	0	44	47	33	52	78	1	77	3	11428	1070725	123524	1136650	3450883	14107356	210452	20099591	7	25920000	46019591	74	110	117	2690150	2215080	0	0	11957673	16862903	205	6560000000	6622882493	7	2672	1298	0	63288
201	1	farm	79544	dairy	135	5	0	367	15	0	0	0	0	84	88	75	98	116	1	115	3	12291	2440525	203684	2018572	5632030	25272104	370861	35937775	7	39120000	75057775	114	165	183	4151800	2686810	0	0	21883155	28721765	271	8672000000	8775779540	9	4180	1610	0	76766
202	1	farm	148204	smallholders	92	5	0	184	15	0	0	0	0	40	43	46	49	73	1	72	3	25441	1152175	148428	1383818	3762474	17274587	182337	23903819	7	28560000	52463819	76	121	121	3181050	2805250	0	0	11621979	17608279	197	6304000000	6374072097	9	3024	1636	0	80150
203	1	farm	79526	dairy	99	5	0	161	15	0	0	0	0	55	58	40	64	90	1	89	3	21872	1421825	187596	1683767	4159757	21203885	171826	28828656	7	29280000	58108656	85	124	124	2697950	2488360	0	0	8292789	13479099	205	6560000000	6631587755	8	2552	1447	0	71096
204	1	farm	79544	dairy	106	5	0	201	15	0	0	0	0	45	49	46	59	79	1	78	3	10592	1418450	173894	1652654	4479136	20554106	215009	28493249	7	25200000	53693249	76	106	115	2255825	1969765	0	0	11276140	15501730	203	6496000000	6565194979	5	2189	1146	0	56279
205	1	farm	84168	pigs small	123	5	0	189	15	0	0	0	0	49	52	52	61	82	1	81	3	13822	1266350	199594	1708279	5024418	21216096	206602	29621339	7	27600000	57221339	82	117	117	2473100	2260545	0	0	10732489	15466134	205	6560000000	6632687473	6	2402	1318	0	64587
206	1	farm	84168	pigs small	82	5	0	172	15	0	0	0	0	39	42	29	47	74	1	73	3	26710	1158400	134458	1306127	3396356	16390870	182794	22569006	7	24720000	47289006	69	105	112	2621675	2314550	0	0	11524992	16461217	200	6400000000	6463750223	8	2549	1342	0	66130
207	1	farm	79526	dairy	80	5	0	173	15	0	0	0	0	51	53	52	62	87	1	86	3	10483	1140750	113444	1020172	3147079	12674772	174697	18270915	7	27360000	45630915	82	116	122	2478050	2112635	0	0	10756380	15347064	210	6720000000	6780977980	6	2381	1235	0	60361
208	1	farm	148204	smallholders	82	5	0	221	15	0	0	0	0	56	59	49	64	88	1	87	3	16311	1237850	118222	1045496	3248344	12894542	261005	18805459	7	30960000	49765459	86	131	137	3275225	2845220	0	0	15129987	21250432	225	7200000000	7271015891	7	3188	1671	0	81292
209	1	farm	79526	dairy	78	5	0	169	15	0	0	0	0	58	62	37	72	90	1	89	3	18854	1188900	145868	1293885	3217187	16222129	157397	22225366	7	30480000	52705366	88	128	128	2960750	2568650	0	0	9756476	15285876	210	6720000000	6787991242	7	2849	1506	0	73390
210	1	farm	84168	pigs small	77	5	0	153	15	0	0	0	0	45	48	45	53	80	1	79	3	19500	1211125	116970	965790	3115920	12033880	185585	17629270	7	26640000	44269270	75	113	114	2697550	2503760	0	0	10162743	15364053	202	6464000000	6523633323	5	2623	1456	0	71536
211	1	farm	148204	smallholders	81	5	0	120	15	0	0	0	0	42	45	30	52	75	1	74	3	23942	1030450	125584	1081892	3123711	13536978	126425	19025040	7	24240000	43265040	72	103	103	2212250	1986670	0	0	7088699	11287619	186	5952000000	6006552660	8	2153	1154	0	56762
212	1	farm	148204	smallholders	99	5	0	216	15	0	0	0	0	55	59	47	69	87	1	86	3	15343	1446200	142404	1331950	4113014	16472144	205780	23711493	6	30480000	54191493	85	129	129	3146525	2871855	0	0	11407096	17425476	211	6752000000	6823616969	9	3068	1703	0	82053
213	1	farm	26235	beef intensive	91	5	0	139	15	0	0	0	0	48	50	41	52	78	1	77	2	11844	1172075	149056	1261948	3754684	15774464	148062	22260290	6	26400000	48660290	78	112	112	2338350	2141650	0	0	8349003	12829003	193	6176000000	6237489293	7	2286	1248	0	61190
214	1	farm	26235	beef intensive	76	5	0	117	15	0	0	0	0	54	58	37	68	89	1	88	2	10746	987175	101994	951338	2983491	11656386	122131	16802515	6	27840000	44642515	84	117	117	2394000	2254770	0	0	7056202	11704972	200	6400000000	6456347488	7	2301	1305	0	64422
215	1	farm	148204	smallholders	126	5	0	336	15	0	0	0	0	72	75	69	81	108	1	107	2	11927	1883700	173152	1729123	5297068	21501490	341548	30926081	6	35520000	66446081	102	150	171	3648200	2839165	0	0	19522901	26010266	259	8288000000	8380456347	7	3548	1673	0	81119
216	1	farm	148204	smallholders	68	5	0	119	15	0	0	0	0	42	45	29	52	79	1	78	2	12974	1303500	108490	987055	2796538	12206640	120820	17523042	6	24720000	42243042	72	105	105	2257725	2109940	0	0	6781902	11149567	189	6048000000	6101392609	7	2181	1229	0	60284
217	1	farm	84168	pigs small	88	5	0	180	15	0	0	0	0	43	47	45	57	75	1	74	2	10492	1156450	127622	1140944	3513196	13987944	190243	20116398	6	24960000	45076398	75	106	110	2243225	1985620	0	0	10869526	15098372	198	6336000000	6396174770	4	2171	1150	0	56732
218	1	farm	148204	smallholders	90	5	0	177	15	0	0	0	0	43	46	41	51	74	1	73	2	10801	1292150	131702	1222369	3684577	15117906	196586	21645290	6	24960000	46605290	73	106	114	2345900	2185820	0	0	12443145	16974865	202	6464000000	6527580156	7	2249	1273	0	62452
219	1	farm	148204	smallholders	188	5	0	359	15	0	0	0	0	100	103	59	108	131	1	130	2	25362	2043350	319340	2944570	7922222	36530369	381926	50141778	6	42720000	92861778	130	180	192	3776550	3007795	0	0	19211562	25995906	280	8960000000	9078857684	11	3630	1769	0	85937
220	1	farm	79544	dairy	94	5	0	147	15	0	0	0	0	57	60	52	65	89	1	88	2	12235	1539050	127456	1170567	3816999	14403606	138310	21195987	6	30240000	51435987	87	128	128	2979400	2420250	0	0	8726899	14126549	205	6560000000	6625562536	8	2983	1456	0	69150
221	1	farm	79544	dairy	85	5	0	167	15	0	0	0	0	48	52	37	62	80	1	79	2	26951	1354525	131470	1185430	3497619	14706230	201846	21077121	6	28320000	49397121	78	119	119	3071275	2578100	0	0	12207729	17857104	207	6624000000	6691254224	9	3046	1532	0	73660
222	1	farm	26235	beef intensive	130	5	0	246	15	0	0	0	0	52	55	38	63	88	1	87	2	13794	1552475	219754	2017544	5429491	25194405	235430	34649098	6	29520000	64169098	82	125	130	3006825	2839830	0	0	13468424	19315080	218	6976000000	7059484178	8	2841	1686	0	81138
223	1	farm	79526	dairy	98	5	0	204	15	0	0	0	0	54	57	41	62	85	1	84	2	11413	1511100	141600	1373564	4050699	17147157	201928	24426048	6	30000000	54426048	84	127	127	3111150	2665810	0	0	11056908	16833868	209	6688000000	6759259916	9	3072	1596	0	76166
224	1	farm	84168	pigs small	159	5	0	325	15	0	0	0	0	82	85	69	91	113	1	112	2	15185	1781750	258696	2624589	6636916	32764158	369538	44435646	6	37200000	81635646	112	156	180	3392400	2626575	0	0	21069998	27088972	268	8576000000	8684724619	6	3300	1521	0	75045
225	1	farm	79526	dairy	162	5	0	298	15	0	0	0	0	53	56	49	66	88	1	87	2	14211	2066775	252058	2467276	6878402	30953802	329752	42948064	6	31440000	74388064	83	133	143	3560125	3184650	0	0	17577883	24322658	231	7392000000	7490710722	7	3436	1912	0	90990
226	1	farm	26235	beef intensive	123	5	0	244	15	0	0	0	0	51	54	46	60	82	1	81	2	20943	1299650	215924	1993138	5001051	24915393	279564	33704720	6	31200000	64904720	81	131	132	3836925	3024105	0	0	15610046	22471076	220	7040000000	7127375796	12	3822	1787	0	86403
227	1	farm	148204	smallholders	116	5	0	212	15	0	0	0	0	67	70	65	75	98	1	97	2	21159	1542900	178392	1620493	4884201	20028726	229289	28484001	6	34080000	62564001	97	144	144	3405475	2810290	0	0	13003218	19218983	227	7264000000	7345782984	8	3361	1670	0	80294
228	1	farm	148204	smallholders	140	5	0	281	15	0	0	0	0	58	61	47	66	89	1	88	2	10899	1759400	227340	1900469	5803398	24464280	290965	34445852	6	30720000	65165852	88	130	141	2993600	2669170	0	0	16322060	21984830	229	7328000000	7415150682	4	2903	1564	0	76262
229	1	farm	79544	dairy	53	5	0	117	15	0	0	0	0	50	54	51	64	82	1	81	2	16782	753350	70650	640271	2079874	7831202	121851	11497198	6	26160000	37657198	81	111	111	2119200	1950935	0	0	8352776	12422910	196	6272000000	6322080109	7	2046	1135	0	55741
230	1	farm	79526	dairy	68	5	0	156	15	0	0	0	0	33	36	33	42	68	1	67	2	10532	977575	91930	881424	2757592	11039124	163918	15911563	6	22560000	38471563	63	96	100	2323800	2138395	0	0	10237658	14699853	188	6016000000	6069171416	6	2253	1251	0	61097
231	1	farm	79544	dairy	89	5	0	133	15	0	0	0	0	50	53	49	62	86	2	85	2	85821	1161225	186204	1757754	3707946	21557012	179441	28549582	6	50160000	78709582	80	118	118	2952500	2727970	0	0	9474006	15154476	204	6528000000	6621864058	12	2897	1587	0	77942
232	1	farm	79526	dairy	72	5	0	123	15	0	0	0	0	39	42	32	47	72	1	71	2	10812	1016075	98966	885254	2897805	10885566	117931	15901597	6	23040000	38941597	69	98	98	2031025	1818530	0	0	6963395	10812950	182	5824000000	5873754547	5	1978	1062	0	51958
233	1	farm	79544	dairy	136	5	0	204	15	0	0	0	0	65	68	44	74	98	1	97	2	24418	1859150	247732	2077848	5702130	25786240	234828	35907929	6	35040000	70947929	95	147	147	3837725	3366755	0	0	11703820	18908300	224	7168000000	7257856229	9	3827	1978	0	96193
234	1	farm	84168	pigs small	169	5	0	285	15	0	0	0	0	93	96	60	101	124	1	123	2	19894	2101700	253468	2339762	6800493	29057616	312278	40865317	6	43200000	84065317	123	182	182	4321350	3442145	0	0	17996918	25760413	269	8608000000	8717825730	11	4353	2071	0	98347
235	1	farm	79526	dairy	79	5	0	140	15	0	0	0	0	45	47	29	55	81	1	80	2	15084	1084525	132766	1192187	2944548	15127068	151043	20632138	6	25200000	45832138	75	106	111	2219675	2029930	0	0	9108914	13358518	199	6368000000	6427190656	7	2162	1183	0	57998
236	1	farm	148204	smallholders	117	5	0	268	15	0	0	0	0	66	68	67	72	98	1	97	2	11884	1608300	191338	1702994	5078954	21319915	288222	30189723	6	34320000	64509723	97	145	151	3567400	2856000	0	0	16906488	23329888	239	7648000000	7735839611	7	3430	1679	0	81600
237	1	farm	79544	dairy	90	5	0	176	15	0	0	0	0	75	77	76	79	105	1	104	2	10694	1266875	140756	1253945	3824793	15685029	163433	22334831	6	34320000	56654831	106	145	145	2746650	2575370	0	0	10530334	15852354	226	7232000000	7304507186	6	2649	1528	0	73582
238	1	farm	79526	dairy	71	5	0	141	15	0	0	0	0	50	53	56	58	81	1	80	2	13750	1025200	108524	889155	2866644	11002750	149545	16041817	6	28080000	44121817	86	118	118	2343775	2105495	0	0	8809266	13258536	197	6304000000	6361380353	7	2245	1234	0	60157
239	1	farm	148204	smallholders	107	5	0	258	15	0	0	0	0	50	54	45	64	86	1	85	2	11903	1706675	152712	1475489	4432397	18348562	246399	26362234	6	29520000	55882234	80	125	133	3189275	2839515	0	0	15111453	21140243	221	7072000000	7149022478	6	3062	1698	0	81129
240	1	farm	26235	beef intensive	99	5	0	235	15	0	0	0	0	57	60	48	66	92	1	91	2	17973	1610225	157600	1316516	4284386	16347736	258987	23975450	6	30960000	54935450	87	131	142	3145200	2739135	0	0	15911262	21795597	230	7360000000	7436731047	8	2985	1599	0	78261
241	1	farm	79544	dairy	116	5	0	243	15	0	0	0	0	50	53	40	62	86	1	85	2	11511	1318100	165994	1583188	4525870	19293132	264705	27150988	6	28560000	55710988	80	121	133	2965975	2604490	0	0	14845000	20415464	221	7072000000	7148126453	5	2902	1526	0	74414
242	1	farm	26235	beef intensive	120	5	0	322	15	0	0	0	0	62	66	69	76	96	1	95	2	30301	1698375	214592	1688436	5008834	21087633	319267	30017137	6	36960000	66977137	99	156	161	4286275	3342535	0	0	20762173	28390983	249	7968000000	8063368121	10	4048	1955	0	95501
243	1	farm	84168	pigs small	75	5	0	182	15	0	0	0	0	40	43	38	48	71	1	70	2	22767	982850	109900	1001122	3100343	12544412	210086	17948713	6	24960000	42908713	70	106	111	2590625	2242030	0	0	12612977	17445632	199	6368000000	6428354345	7	2480	1317	0	64058
244	1	farm	148204	smallholders	128	5	0	293	15	0	0	0	0	58	61	57	66	92	1	91	2	14651	1742150	172994	1720249	5242537	21338353	271155	30487438	6	34080000	64567438	88	144	144	4049375	3499720	0	0	15514421	23063516	230	7360000000	7447630954	9	3992	2091	0	99992
245	1	farm	26235	beef intensive	181	5	0	462	15	0	0	0	0	93	96	91	101	127	1	126	2	14210	2277525	290052	2811645	7750848	35013223	487849	48631142	6	42960000	91591142	123	181	216	4349025	3547740	0	0	28546806	36443571	304	9728000000	9856034713	6	4236	2106	0	101364
246	1	farm	79526	dairy	92	5	0	164	15	0	0	0	0	55	59	41	69	87	1	86	2	14197	1402200	151648	1204668	3739102	15161732	163667	21823017	6	30480000	52303017	85	129	129	3160100	2872695	0	0	9743269	15776064	206	6592000000	6660079081	7	3062	1680	0	82077
247	1	farm	26235	beef intensive	73	5	0	133	15	0	0	0	0	37	40	26	47	74	1	73	2	13870	1016550	118042	1093232	2897805	13508238	131529	18765397	6	23280000	42045397	67	99	99	2267325	2028460	0	0	7257132	11552917	185	5920000000	5973598313	6	2205	1180	0	57956
248	1	farm	148204	smallholders	128	5	0	241	15	0	0	0	0	61	65	52	75	93	1	92	2	19839	1709500	208676	1954818	5258119	24590068	263332	33984513	6	32160000	66144513	91	136	140	3216900	2938880	0	0	15176433	21332213	228	7296000000	7383476726	8	3099	1721	0	83968
249	1	farm	84168	pigs small	96	5	0	189	15	0	0	0	0	48	51	35	56	79	1	78	2	11634	1408950	158500	1362550	3957220	17088323	199596	24175139	6	27600000	51775139	78	116	117	2937600	2321410	0	0	11848562	17107572	205	6560000000	6628882711	9	2997	1374	0	66326
250	1	farm	148204	smallholders	140	5	0	288	15	0	0	0	0	71	74	68	80	106	2	105	2	70101	2064525	244066	2263352	6068257	28431262	325173	39396635	6	74880000	114276635	101	164	165	4592075	4176865	0	0	18799078	27568018	253	8096000000	8237844653	12	4442	2469	0	119339
251	1	farm	26235	beef intensive	270	5	0	477	15	0	0	0	0	129	133	81	143	161	1	160	2	89373	3150675	598768	4575341	11832698	57899464	597491	78654438	6	60240000	138894438	159	253	265	7028800	5784835	0	0	32999822	45813457	353	11296000000	11480707895	16	6700	3376	0	165281
252	1	farm	148204	smallholders	106	5	0	182	15	0	0	0	0	90	93	76	99	121	1	120	2	18102	1539800	187644	1746508	4183119	21646800	187398	29491270	6	39120000	68611270	120	165	165	3258575	2783060	0	0	11434077	17475712	245	7840000000	7926086981	8	3155	1618	0	79516
253	1	farm	148204	smallholders	93	5	0	161	15	0	0	0	0	52	55	48	61	83	1	82	2	10920	1151925	132808	1119557	3746891	13881374	169555	20202110	6	28080000	48282110	82	119	119	2536075	2412585	0	0	10686288	15634948	204	6528000000	6591917058	6	2443	1425	0	68931
254	1	farm	79526	dairy	106	5	0	188	15	0	0	0	0	47	50	43	59	81	1	80	2	10895	1316300	144160	1363590	4331129	16797007	192342	24144528	6	26400000	50544528	77	112	115	2527975	2243745	0	0	10777105	15548825	203	6496000000	6562093352	6	2443	1320	0	64107
255	1	farm	84168	pigs small	56	5	0	102	15	0	0	0	0	39	42	26	47	70	2	69	2	121905	909425	94972	755078	2196721	9303368	98640	13358204	6	46320000	59678204	69	105	105	2543500	2304225	0	0	6064975	10912700	178	5696000000	5766590904	10	2497	1351	0	65835
256	1	farm	79526	dairy	97	5	0	172	15	0	0	0	0	58	60	40	67	88	1	87	2	16586	1385700	172084	1360188	4035115	16990621	168440	24112148	6	30480000	54592148	88	128	128	3003000	2504250	0	0	10059709	15566959	208	6656000000	6726159106	7	2934	1467	0	71550
257	1	farm	26235	beef intensive	89	5	0	222	15	0	0	0	0	59	62	42	67	90	1	89	2	13421	1339400	167490	1522982	3739105	19140194	259906	26169077	6	30240000	56409077	89	128	139	2841550	2454830	0	0	14963840	20260220	227	7264000000	7340669297	6	2704	1435	0	70138
258	1	farm	26235	beef intensive	82	5	0	172	15	0	0	0	0	42	46	36	56	74	2	73	2	189488	1100725	157054	1474276	3591101	18230542	196611	24750310	6	43920000	68670310	72	104	108	2243750	2071090	0	0	10593268	14908108	196	6272000000	6355578418	7	2180	1206	0	59174
259	1	farm	26235	beef intensive	127	5	0	283	15	0	0	0	0	67	70	67	77	101	1	100	2	17831	2071675	254336	2386798	5273692	29789556	341244	40117301	6	34080000	74197301	97	143	158	3442975	2917250	0	0	17845074	24205298	246	7872000000	7970402599	6	3304	1692	0	83350
260	1	farm	84168	pigs small	92	5	0	163	15	0	0	0	0	49	52	38	57	83	1	82	2	10881	1380325	124194	1163254	3700153	14236683	181333	20785942	6	27600000	48385942	79	117	120	2685250	2354100	0	0	11933097	16972447	208	6656000000	6721358390	7	2671	1395	0	67260
261	1	farm	79544	dairy	118	5	0	218	15	0	0	0	0	60	64	37	74	92	1	91	2	18087	1603975	173150	1664932	4853045	20618516	227486	29141105	6	31920000	61061105	90	135	136	3339550	2765385	0	0	13909554	20014489	224	7168000000	7249075594	8	3289	1621	0	79011
262	1	farm	26235	beef intensive	165	5	0	421	15	0	0	0	0	75	78	72	83	109	1	108	2	14413	2230875	257558	2357253	6964079	28969574	445886	41225226	6	38400000	79625226	105	162	195	4457775	3204005	0	0	27219153	34880933	283	9056000000	9170506158	8	4338	1886	0	91543
263	1	farm	148204	smallholders	82	5	0	171	15	0	0	0	0	54	56	55	58	84	1	83	2	20915	1444375	113566	1122264	3458677	14058981	173875	20371738	6	30000000	50371738	85	126	126	2990700	2595775	0	0	10955593	16542068	207	6624000000	6690913806	9	2907	1553	0	74165
264	1	farm	84168	pigs small	115	5	0	202	15	0	0	0	0	59	62	46	68	93	1	92	2	21772	1825875	189594	1907469	4759574	23787846	244987	32715345	6	31920000	64635345	89	135	136	3322400	3056060	0	0	13618119	19996579	224	7168000000	7252631924	7	3260	1766	0	87316
265	1	farm	79526	dairy	72	5	0	142	15	0	0	0	0	53	56	42	62	89	1	88	2	10555	918625	98698	894722	2843275	11000847	147626	15903792	6	27120000	43023792	83	115	116	2301175	2073645	0	0	8556366	12931186	204	6528000000	6583954978	4	2218	1201	0	59247
266	1	farm	148204	smallholders	105	5	0	218	15	0	0	0	0	61	64	62	69	96	1	95	2	26269	1521650	180644	1756550	4377872	22010662	232330	30079709	6	32880000	62959709	92	138	141	3441275	2895060	0	0	14414661	20750996	229	7328000000	7411710705	11	3365	1702	0	82716
267	1	farm	79544	dairy	100	5	0	189	15	0	0	0	0	38	40	38	47	74	1	73	2	23556	1298225	150454	1378480	4284396	17498896	206473	24816924	6	25680000	50496924	68	109	115	2860325	2632385	0	0	12748242	18240952	203	6496000000	6564737877	9	2744	1549	0	75211
268	1	farm	26235	beef intensive	58	5	0	89	15	0	0	0	0	50	53	38	58	81	1	80	2	12246	890225	90352	814552	2282413	10148069	91117	14316728	6	25920000	40236728	80	109	109	2112825	1992935	0	0	5613606	9719366	187	5984000000	6033956094	7	2049	1165	0	56941
269	1	farm	79544	dairy	118	5	0	285	15	0	0	0	0	56	59	62	64	91	1	90	2	22010	1663700	203742	1969934	5086743	24662082	312096	33898296	6	33600000	67498296	92	142	147	3569800	3124205	0	0	18001682	24695687	235	7520000000	7612193983	9	3493	1849	0	89263
270	1	farm	148204	smallholders	229	5	0	575	15	0	0	0	0	79	82	81	87	114	1	113	2	32831	3217775	312220	3028288	9472396	37240777	553986	53825442	6	45360000	99185442	111	191	218	6031900	4767700	0	0	33473943	44273543	306	9792000000	9935458985	9	5824	2868	0	136220
271	1	farm	148204	smallholders	160	5	0	310	15	0	0	0	0	87	90	83	96	123	1	122	2	24353	1837500	303226	2762946	6465534	34684773	323609	46377588	6	40080000	86457588	117	169	183	3721000	3436195	0	0	19097427	26254622	271	8672000000	8784712210	7	3580	1995	0	98177
272	1	farm	26235	beef intensive	60	5	0	101	15	0	0	0	0	42	45	30	50	73	1	72	2	10514	900025	77928	738565	2266833	9157396	94382	13235129	6	26880000	40115129	72	114	114	2979825	2695350	0	0	5979670	11654845	181	5792000000	5843769974	9	2979	1619	0	77010
273	1	farm	148204	smallholders	238	5	0	467	15	0	0	0	0	51	54	49	61	84	1	83	2	28487	1943250	291102	2916824	9511338	35487944	443507	50593964	6	35760000	86353964	81	151	157	5294275	4026085	0	0	23062486	32382846	245	7840000000	7958736811	11	5125	2407	0	115031
274	1	farm	148204	smallholders	98	5	0	197	15	0	0	0	0	51	54	34	60	84	1	83	2	21246	1225725	175168	1617140	4151964	20251400	203937	27625334	6	29040000	56665334	81	123	123	3056800	2561965	0	0	11669371	17288136	209	6688000000	6761953469	8	2950	1514	0	73199
275	1	farm	79544	dairy	93	5	0	147	15	0	0	0	0	38	41	44	46	71	1	70	2	10560	1117500	130128	1209620	3668998	15027616	152917	21306780	6	24960000	46266780	74	106	106	2273400	2092825	0	0	8531393	12897618	187	5984000000	6043164397	6	2205	1216	0	59795
276	1	farm	26235	beef intensive	85	5	0	146	15	0	0	0	0	54	57	40	62	85	1	84	2	22095	1347225	139938	1178908	3505410	14708478	156615	21036574	6	29040000	50076574	84	123	123	2714800	2456930	0	0	9238718	14410448	203	6496000000	6560487022	9	2611	1446	0	70198
277	1	farm	26235	beef intensive	88	5	0	156	15	0	0	0	0	75	78	62	83	106	1	105	2	19059	1309625	124586	1187330	3505413	14761838	167167	21055959	6	34800000	55855959	105	147	147	2984925	2673685	0	0	10040872	15699482	226	7232000000	7303555441	7	2907	1576	0	76391
278	1	farm	148204	smallholders	102	5	0	186	15	0	0	0	0	52	55	53	61	86	1	85	2	16983	1368400	157368	1438992	4284393	18095830	192177	25537161	5	28080000	53617161	83	119	122	2604025	2159080	0	0	11637029	16400134	210	6720000000	6790017295	9	2572	1265	0	61688
279	1	farm	79544	dairy	81	5	0	133	15	0	0	0	0	38	41	25	49	74	1	73	2	10794	1401200	119230	1069148	3365192	13178846	136496	19270112	5	23520000	42790112	68	100	100	2270650	1982225	0	0	7649488	11902362	186	5952000000	6006692475	6	2248	1167	0	56635
280	1	farm	148204	smallholders	158	5	0	464	15	0	0	0	0	73	77	79	87	111	1	110	2	14877	2100100	244808	2377334	6566797	29134773	524670	40948482	5	38880000	79828482	109	164	206	4269400	3110940	0	0	29843644	37223984	294	9408000000	9525052466	7	4183	1845	0	88884
281	1	farm	84168	pigs small	72	5	0	135	15	0	0	0	0	41	44	31	52	76	1	75	2	10755	1074875	101272	937530	2960125	11648303	149007	16871112	5	23520000	40391112	71	99	104	2031450	1847195	0	0	8785837	12664482	192	6144000000	6197055594	6	1962	1077	0	52777
282	1	farm	79544	dairy	67	5	0	138	15	0	0	0	0	52	55	51	61	87	1	86	2	10513	908300	96312	927814	2640741	11314052	143264	16030484	5	26400000	42430484	82	112	114	2079825	1975645	0	0	8399526	12454996	202	6464000000	6518885480	5	2010	1149	0	56447
283	1	farm	148204	smallholders	92	4	0	154	15	0	0	0	0	47	50	46	59	83	1	82	2	13348	1324050	117926	1146647	3746896	14247012	155353	20737885	5	26400000	47137885	77	112	112	2646375	2089745	0	0	9018497	13754617	200	6400000000	6460892502	9	2700	1246	0	59707
284	1	farm	148204	smallholders	75	4	0	149	15	0	0	0	0	49	53	29	63	85	1	84	2	10366	1156800	105524	1021104	3045815	12675301	153288	18157832	5	27360000	45517832	79	116	116	2729825	2199225	0	0	9211266	14140316	202	6464000000	6523658148	10	2771	1308	0	62835
285	1	farm	79526	dairy	124	4	0	254	15	0	0	0	0	50	53	49	58	85	1	84	2	29268	1928475	223402	2014466	5211378	25396036	266055	35039811	5	32880000	67919811	80	139	139	4146550	3860640	0	0	16384582	24391772	224	7168000000	7260311584	12	3961	2259	0	110304
286	1	farm	26235	beef intensive	113	4	0	254	15	0	0	0	0	52	56	50	66	91	1	90	2	21408	1692850	152570	1412374	4619348	17352558	257523	25487223	5	33360000	58847223	82	140	142	4203600	3807790	0	0	16207840	24219230	230	7360000000	7443066454	9	4083	2269	0	108794
287	1	farm	79544	dairy	96	4	0	191	15	0	0	0	0	50	54	52	64	87	2	86	2	37965	1514450	188832	1741149	4151964	21824302	228214	29648910	5	52080000	81728910	82	117	128	2723725	2464490	0	0	12530626	17718840	216	6912000000	7011447751	9	2671	1425	0	70414
288	1	farm	79544	dairy	77	4	0	151	15	0	0	0	0	42	45	30	50	77	1	76	2	10689	957050	122908	1171958	3147080	14459320	145773	20004089	5	24480000	44484089	72	104	104	2237550	2108960	0	0	8035015	12381525	190	6080000000	6136865614	6	2172	1238	0	60256
289	1	farm	26235	beef intensive	86	4	0	207	15	0	0	0	0	55	58	42	68	86	2	85	2	74859	1181675	119336	1145068	3575521	14315448	199567	20536615	5	55920000	76456615	85	123	125	2971650	2281335	0	0	12337709	17590694	213	6816000000	6910047308	10	2922	1339	0	65181
290	1	farm	79544	dairy	118	4	0	278	15	0	0	0	0	132	135	125	141	168	1	167	2	13520	1903325	165350	1583150	4821888	19600962	276428	28351102	5	47520000	75871102	162	200	220	2926175	2170455	0	0	16345703	21442333	308	9856000000	9953313434	7	2822	1273	0	62013
291	1	farm	84168	pigs small	103	4	0	198	15	0	0	0	0	47	50	42	56	80	1	79	2	18040	1505975	161528	1518410	4299970	18800252	193499	26479634	5	29280000	55759634	77	124	124	3366675	2935660	0	0	10498707	16801042	202	6464000000	6536560676	10	3210	1712	0	83876
292	1	farm	79544	dairy	77	4	0	131	15	0	0	0	0	80	82	39	88	112	1	111	2	14384	906600	112200	989078	3115918	12145842	132546	17402184	5	33840000	51242184	110	143	143	2288950	2172345	0	0	8593820	13055116	227	7264000000	7328297299	7	2218	1268	0	62067
293	1	farm	79526	dairy	80	4	0	162	15	0	0	0	0	39	42	37	48	73	1	72	2	10566	1049425	104304	1020033	3224979	12546031	163979	18108751	5	23520000	41628751	69	99	106	2216100	1998605	0	0	10129020	14343726	194	6208000000	6263972477	4	2160	1165	0	57103
294	1	farm	148204	smallholders	83	4	0	157	15	0	0	0	0	65	69	43	79	97	1	96	2	13219	1276350	148908	1247501	3497621	15753748	176348	22100477	5	31680000	53780477	95	134	134	2779300	2393300	0	0	10625716	15798316	219	7008000000	7077578793	7	2725	1414	0	68380
295	1	farm	79526	dairy	124	4	0	250	15	0	0	0	0	52	56	39	66	84	1	83	2	14736	1433175	183854	1704683	5117898	21138678	246677	29824965	5	30480000	60304965	82	128	128	3348575	2843785	0	0	12605002	18797362	212	6784000000	6863102327	7	3266	1694	0	81251
296	1	farm	84168	pigs small	95	4	0	194	15	0	0	0	0	61	65	40	75	93	1	92	2	12166	1459000	129332	1227256	3762471	15018520	208458	21805036	5	30000000	51805036	91	126	135	2578525	2309475	0	0	12891274	17779274	223	7136000000	7205584310	6	2515	1359	0	65985
297	1	farm	79526	dairy	123	4	0	226	15	0	0	0	0	67	70	71	75	100	1	99	2	15118	1775525	209008	1992710	5008841	24706946	280919	33973949	5	33360000	67333949	101	141	150	2840700	2575650	0	0	15598418	21014768	238	7616000000	7704348717	6	2739	1497	0	73590
298	1	farm	84168	pigs small	86	4	0	186	15	0	0	0	0	50	53	36	59	81	1	80	2	12809	1305450	137342	1227080	3754686	15402370	196674	22023602	5	28080000	50103602	80	119	119	2866025	2402750	0	0	10992322	16261097	205	6560000000	6626364699	7	2762	1408	0	68650
299	1	farm	148204	smallholders	124	4	0	274	15	0	0	0	0	48	51	43	58	82	1	81	2	14506	1587025	192182	1838387	4891993	22612962	310757	31433307	5	28080000	59513307	78	118	138	3076425	2380665	0	0	17849195	23306285	226	7232000000	7314819592	7	2946	1392	0	68019
300	1	farm	26235	beef intensive	71	4	0	162	15	0	0	0	0	42	45	37	51	77	1	76	2	13185	1120950	120154	978354	2952332	12136574	204118	17512481	5	25680000	43192481	72	109	118	2631550	2381225	0	0	12657683	17670458	206	6592000000	6652862940	6	2560	1382	0	68035
301	1	farm	148204	smallholders	101	4	0	208	15	0	0	0	0	60	63	47	69	91	1	90	2	19317	1737775	156916	1500170	4222071	18629838	216547	26463316	5	33120000	59583316	90	139	139	3591825	3130610	0	0	12737636	19460071	220	7040000000	7119043387	10	3462	1862	0	89446
302	1	farm	79544	dairy	57	4	0	123	15	0	0	0	0	35	38	30	43	70	1	69	2	10671	835225	87284	829498	2297992	10322360	121321	14493680	5	21840000	36333680	65	92	96	2000250	1804985	0	0	8312854	12118089	184	5888000000	5936451770	6	1941	1050	0	51571
303	1	farm	84168	pigs small	176	4	0	406	15	0	0	0	0	55	58	51	64	87	1	86	2	23150	2105850	335664	3095726	7493788	38808758	438959	52278744	5	35760000	88038744	85	151	164	4734450	4284175	0	0	24365414	33384038	252	8064000000	8185422782	7	4536	2520	0	122405
304	1	farm	84168	pigs small	81	4	0	170	15	0	0	0	0	53	56	54	61	86	1	85	2	13322	1083350	106880	1015198	3217186	12436664	186736	18046014	5	29040000	47086014	84	123	123	2759225	2588040	0	0	12001188	17348454	211	6752000000	6816434468	5	2696	1500	0	73944
305	1	farm	26235	beef intensive	173	4	0	388	15	0	0	0	0	69	72	52	78	100	1	99	2	14174	2150300	261862	2403792	7143248	29962199	438821	42360222	5	35520000	77880222	99	149	179	3674375	3172540	0	0	25190959	32037874	267	8544000000	8653918096	6	3569	1873	0	90644
306	1	farm	79526	dairy	72	4	0	113	15	0	0	0	0	35	38	41	43	70	1	69	2	11413	1050175	96744	912026	2812117	11221454	133386	16225902	5	25200000	41425902	71	107	107	2579075	2260440	0	0	7244561	12084076	182	5824000000	5877509978	9	2573	1336	0	64584
307	1	farm	26235	beef intensive	82	4	0	125	15	0	0	0	0	36	40	36	50	71	1	70	2	34214	1169275	138064	1287828	3357401	15835917	142171	21930656	5	25440000	47370656	66	108	108	3053875	2680615	0	0	6642832	12377322	182	5824000000	5883747978	9	3016	1573	0	76589
308	1	farm	84168	pigs small	124	4	0	278	15	0	0	0	0	63	66	50	72	99	1	98	2	15433	1780600	187462	1584106	5086739	19790717	282592	28712216	5	32400000	61112216	93	137	153	3344950	2528890	0	0	16878047	22751887	241	7712000000	7795864103	7	3253	1477	0	72254
309	1	farm	84168	pigs small	88	4	0	150	15	0	0	0	0	41	45	30	55	73	1	72	2	12276	1198300	141114	1258571	3466454	15306014	151040	21521494	5	27840000	49361494	71	118	118	3285525	3071530	0	0	9520633	15877688	191	6112000000	6177239182	6	3171	1807	0	87758
310	1	farm	84168	pigs small	305	4	0	547	15	0	0	0	0	76	79	86	85	112	1	111	2	22709	3050525	491310	4332332	12596101	53677593	599480	74747341	5	45120000	119867341	116	190	218	5498375	4587065	0	0	33750549	43835989	306	9792000000	9955703330	11	5447	2730	0	131059
311	1	farm	84168	pigs small	69	4	0	129	15	0	0	0	0	49	52	39	58	80	1	79	2	10351	981100	92984	893752	2757592	11118073	134003	15977504	5	25440000	41417504	79	108	108	2054150	1822380	0	0	7732355	11608885	193	6176000000	6229026389	6	1988	1067	0	52068
312	1	farm	148204	smallholders	113	4	0	227	15	0	0	0	0	56	59	44	64	91	1	90	2	13286	1572450	156052	1515715	4658302	18765946	229881	26898346	5	31440000	58338346	86	133	133	3314775	2985500	0	0	13103780	19404055	221	7072000000	7149742401	8	3270	1781	0	85300
313	1	farm	26235	beef intensive	99	4	0	178	15	0	0	0	0	49	52	50	57	82	1	81	2	12977	1183800	138226	1334025	4175332	16514122	187049	23532554	5	27120000	50652554	80	115	118	2490475	2179030	0	0	11616917	16286422	206	6592000000	6658938975	8	2458	1309	0	62258
314	1	farm	84168	pigs small	158	4	0	373	15	0	0	0	0	65	68	65	74	96	1	95	2	13116	2437000	254526	2587936	6636914	32217477	408472	44542325	5	36000000	80542325	95	152	174	4609750	2981895	0	0	25258102	32849747	262	8384000000	8497392073	5	4570	1770	0	85197
315	1	farm	84168	pigs small	66	4	0	144	15	0	0	0	0	73	76	55	81	106	1	105	2	10755	974600	92368	841208	2586212	10280676	158186	14933250	5	31920000	46853250	103	134	137	2245050	2128490	0	0	9931278	14304818	225	7200000000	7261158068	5	2175	1236	0	60814
316	1	farm	26235	beef intensive	75	4	0	148	15	0	0	0	0	42	45	36	51	77	1	76	2	10544	1161150	103422	971251	3045811	11896320	116476	17294430	5	24960000	42254430	72	106	106	2486150	2093840	0	0	7194684	11774674	188	6016000000	6070029105	6	2393	1232	0	59824
317	1	farm	26235	beef intensive	123	4	0	331	15	0	0	0	0	116	119	117	127	152	1	151	2	12892	1873525	251472	2477270	5234751	31179928	348516	41365461	5	45600000	86965461	147	192	216	3404975	2610195	0	0	20633589	26648759	304	9728000000	9841614220	5	3278	1524	0	74577
318	1	farm	79544	dairy	79	4	0	143	15	0	0	0	0	43	46	30	53	79	1	78	2	20704	1116375	118540	1081136	3287294	13342513	148771	19094630	5	25680000	44774630	73	109	109	2539475	2331210	0	0	8093546	12964231	193	6176000000	6233738861	7	2429	1355	0	66606
319	1	farm	79544	dairy	94	4	0	200	15	0	0	0	0	40	43	44	50	75	1	74	2	16113	1464425	145788	1368866	3801422	17087150	201762	24069413	5	29760000	53829413	74	126	126	3757750	3238165	0	0	11990912	18986826	201	6432000000	6504816240	11	3631	1932	0	92519
320	1	farm	26235	beef intensive	143	4	0	243	15	0	0	0	0	83	86	64	91	114	1	113	2	35441	2032675	276160	2570800	6037093	31990698	252002	43159428	5	39840000	82999428	113	168	168	4182025	3322445	0	0	13424612	20929082	245	7840000000	7943928509	12	4213	1962	0	94927
321	1	farm	148204	smallholders	88	4	0	163	15	0	0	0	0	53	55	34	57	83	1	82	2	21052	1316750	139762	1233956	3513197	15387172	148761	21739598	5	31680000	53419598	83	134	134	3541550	3361120	0	0	9692218	16594888	201	6432000000	6502014487	10	3395	1983	0	96032
322	1	farm	84168	pigs small	116	4	0	168	15	0	0	0	0	50	53	50	60	87	1	86	2	14580	1407925	141792	1451007	4479136	17965362	170624	25615846	5	29520000	55135846	80	124	124	3199575	2954840	0	0	11087580	17241995	210	6720000000	6792377841	8	3120	1743	0	84424
323	1	farm	148204	smallholders	79	4	0	129	15	0	0	0	0	47	50	31	55	80	1	79	2	15000	929325	120754	1189791	3084760	14703306	139928	20167864	5	25920000	46087864	77	110	110	2399425	2086280	0	0	7501009	11986714	193	6176000000	6234074578	8	2383	1222	0	59608
324	1	farm	79526	dairy	112	4	0	210	15	0	0	0	0	70	73	54	81	106	1	105	2	21743	1777550	179516	1574827	4767358	19727905	205248	28232404	5	36960000	65192404	100	156	156	3952000	3676610	0	0	13575579	21204189	238	7616000000	7702396593	13	3835	2153	0	105046
325	1	farm	26235	beef intensive	78	4	0	139	15	0	0	0	0	49	52	37	57	80	1	79	2	12190	1167975	114554	1021118	3084762	12744285	143422	18276115	5	26160000	44436115	79	111	111	2195950	2040325	0	0	8133692	12369966	194	6208000000	6264806082	6	2152	1187	0	58295
326	1	farm	79526	dairy	213	4	0	447	15	0	0	0	0	114	117	102	127	150	1	149	2	16600	2581575	274358	2487130	8631092	30778196	454233	45206584	5	53520000	98726584	144	225	235	6068575	4886140	0	0	27115312	38070027	323	10336000000	10472796611	10	6052	2936	0	139604
327	1	farm	79544	dairy	75	4	0	191	15	0	0	0	0	68	72	69	82	100	1	99	2	10981	977225	109144	961067	3045811	11840688	208301	17142237	5	30480000	47622237	99	129	140	2241200	1794415	0	0	12557662	16593278	228	7296000000	7360215514	6	2246	1050	0	51269
328	1	farm	79544	dairy	203	4	0	439	15	0	0	0	0	72	76	67	86	104	1	103	2	40699	2273700	320454	2871774	8576568	36000617	415987	50459100	5	41280000	91739100	102	173	179	5184525	4611285	0	0	24083723	33879533	267	8544000000	8669618633	10	4920	2719	0	131751
329	1	farm	148204	smallholders	84	4	0	119	15	0	0	0	0	39	42	38	47	71	2	70	2	71946	1266600	246850	2474606	3388562	31306037	131051	38813706	5	47760000	86573706	69	113	113	3195125	2956660	0	0	6801076	12952861	182	5824000000	5923526567	12	3095	1710	0	84476
330	1	farm	148204	smallholders	90	4	0	182	15	0	0	0	0	63	66	50	71	95	1	94	2	17521	1596500	133978	1287389	3482040	15977700	178651	22656258	5	31920000	54576258	93	135	135	3060225	2511880	0	0	11393820	16965925	218	6976000000	7047542183	8	2994	1486	0	71768
331	1	farm	26235	beef intensive	88	4	0	204	15	0	0	0	0	79	82	66	87	114	1	113	2	11691	1535525	142454	1344098	3630048	16805228	186891	23644245	5	35520000	59164245	109	150	150	3060250	2513770	0	0	11397406	16971426	238	7616000000	7692135671	7	2932	1481	0	71822
332	1	farm	84168	pigs small	106	4	0	152	15	0	0	0	0	70	73	59	79	101	1	100	2	11514	1628550	166568	1537533	4370076	19019234	170310	26892271	5	32400000	59292271	100	137	137	2637125	2293900	0	0	9273676	14204701	219	7008000000	7081496972	3	2603	1347	0	65540
333	1	farm	84168	pigs small	86	4	0	163	15	0	0	0	0	53	56	42	62	89	1	88	2	14120	1458825	164098	1499785	3661204	18675472	155099	25614483	5	29520000	55134483	83	124	124	3086725	2535925	0	0	9397693	15020343	207	6624000000	6694154826	8	3004	1494	0	72455
334	1	farm	84168	pigs small	65	4	0	116	15	0	0	0	0	36	40	21	50	69	1	68	2	15416	1058375	87212	813812	2648531	9963064	121872	14692865	5	24240000	38932865	66	103	103	2580175	2433340	0	0	6753649	11767164	179	5728000000	5778700029	6	2494	1415	0	69524
335	1	farm	79526	dairy	109	4	0	284	15	0	0	0	0	59	62	50	71	90	2	89	2	38372	1674600	225026	1921115	4743989	24210794	333680	33109204	5	61440000	94549204	89	139	149	3624325	3344985	0	0	18664069	25633379	237	7584000000	7704182583	10	3484	1955	0	95571
336	1	farm	26235	beef intensive	113	4	0	286	15	0	0	0	0	74	77	60	82	108	1	107	2	11081	1801625	166604	1538964	4627144	19213440	273075	27620852	5	35040000	62660852	104	147	162	3200050	2716840	0	0	17215692	23132582	250	8000000000	8085793434	5	3076	1595	0	77624
337	1	farm	79526	dairy	100	4	0	165	15	0	0	0	0	54	57	55	63	89	1	88	2	11940	1396400	182044	1668076	3972795	20782394	197075	28198783	5	29520000	57718783	85	125	127	2832800	2645685	0	0	11871998	17350484	215	6880000000	6955069267	5	2738	1541	0	75591
338	1	farm	148204	smallholders	143	4	0	304	15	0	0	0	0	62	65	53	71	98	1	97	2	29372	1894075	249478	2206577	5920244	27565474	278348	38114196	5	36720000	74834196	92	155	155	4778750	3649555	0	0	16823962	25252267	239	7648000000	7748086464	14	4691	2179	0	104273
339	1	farm	84168	pigs small	91	4	0	169	15	0	0	0	0	45	49	45	59	77	1	76	2	16565	1335775	117210	1123544	3614467	13820273	165603	20176872	5	27840000	48016872	75	118	118	3210250	2617230	0	0	10402814	16230294	198	6336000000	6400247166	8	3082	1531	0	74778
340	1	farm	79526	dairy	96	4	0	212	15	0	0	0	0	48	52	42	62	80	1	79	2	21151	1315400	142430	1215706	3996166	15068077	207239	21945019	5	29040000	50985019	78	123	123	3386825	2695140	0	0	12809380	18891345	209	6688000000	6757876364	11	3308	1599	0	77004
341	1	farm	84168	pigs small	51	4	0	115	15	0	0	0	0	34	37	34	42	69	1	68	2	10556	831325	71516	638514	2017559	7939423	116460	11614797	5	21360000	32974797	64	91	94	1912175	1727390	0	0	7659175	11298740	182	5824000000	5868273537	6	1862	1007	0	49354
342	1	farm	148204	smallholders	95	4	0	143	15	0	0	0	0	41	44	36	50	72	1	71	2	10846	1136350	122462	1173182	3980590	14624172	132323	21169079	5	23760000	44929079	71	101	101	2162225	1881250	0	0	8250129	12293604	187	5984000000	6041222683	6	2126	1094	0	53750
343	1	farm	79544	dairy	65	4	0	117	15	0	0	0	0	33	36	32	41	68	1	67	2	10517	929700	85998	735217	2555053	9103431	104824	13514223	5	22320000	35834223	63	95	95	2340850	1975995	0	0	6834678	11151524	178	5696000000	5742985746	8	2347	1167	0	56457
344	1	farm	79526	dairy	94	4	0	162	15	0	0	0	0	41	44	32	49	75	1	74	2	32878	1168525	138044	1185473	3731310	14628170	193051	21044574	5	27360000	48404574	71	116	116	3119225	2954420	0	0	9932557	16006202	196	6272000000	6336410776	8	3026	1728	0	84412
345	1	farm	26235	beef intensive	183	4	0	327	15	0	0	0	0	59	62	56	69	92	1	91	2	14361	1855200	343356	3286528	7782013	41226704	364815	54858615	5	33360000	88218615	89	140	154	3846975	3308760	0	0	19807431	26963166	242	7744000000	7859181782	7	3786	1954	0	94536
346	1	farm	148204	smallholders	78	4	0	119	15	0	0	0	0	53	56	33	62	89	1	88	2	13448	1334925	120544	1130614	3271715	13841823	128633	19828254	5	27600000	47428254	83	117	117	2425575	2162090	0	0	7315872	11903538	201	6432000000	6491331791	7	2391	1268	0	61774
347	1	farm	79526	dairy	124	4	0	324	15	0	0	0	0	57	60	46	65	88	1	87	2	20109	1669350	183656	1680653	5086741	20734206	356288	29710894	5	32400000	62110894	87	137	151	3682300	2986060	0	0	19507297	26175657	239	7648000000	7736286551	9	3511	1744	0	85316
348	1	farm	79526	dairy	129	4	0	312	15	0	0	0	0	65	68	71	74	98	1	97	2	12595	1795100	197760	1840563	5398327	22567356	334748	32133854	5	33600000	65733854	101	142	158	3040400	2470580	0	0	19171590	24682570	246	7872000000	7962416424	7	2933	1439	0	70588
349	1	farm	79544	dairy	92	4	0	205	15	0	0	0	0	59	63	42	73	92	1	91	2	13833	1493325	133974	1246988	3832580	15360798	201074	22268740	5	31680000	53948740	89	134	134	3331300	2652405	0	0	12385677	18369382	219	7008000000	7080318122	8	3268	1588	0	75783
350	1	farm	148204	smallholders	117	4	0	225	15	0	0	0	0	88	91	68	96	119	1	118	2	14463	1815825	162546	1400544	4712828	17440742	209049	25741533	5	39120000	64861533	118	165	165	3426800	2967405	0	0	13155370	19549575	249	7968000000	8052411108	8	3323	1755	0	84783
351	1	farm	79526	dairy	130	4	0	188	15	0	0	0	0	53	56	48	62	84	1	83	2	16968	1733825	215168	2054016	5406124	25718672	201642	35329447	5	30000000	65329447	83	127	127	3182075	2764265	0	0	11117096	17063436	208	6656000000	6738392882	8	3110	1618	0	78979
352	1	farm	26235	beef intensive	73	4	0	144	15	0	0	0	0	46	48	47	50	76	2	75	2	31426	988600	101312	903438	2773167	11065786	149067	15981370	5	48240000	64221370	77	109	109	2354850	2088485	0	0	9073428	13516762	193	6176000000	6253738132	7	2289	1221	0	59671
353	1	farm	79544	dairy	79	4	0	154	15	0	0	0	0	50	54	31	64	85	1	84	2	22960	1319350	169216	1505934	3248348	19128080	165167	25536095	5	28800000	54336095	80	122	122	2951150	2681595	0	0	9891156	15523901	204	6528000000	6597859996	7	2804	1555	0	76617
354	1	farm	26235	beef intensive	88	4	0	197	15	0	0	0	0	69	72	70	82	106	1	105	2	13093	1365400	149818	1406722	3520993	17682075	208696	24333705	5	33600000	57933705	100	141	149	3106675	2554615	0	0	13322408	18983698	237	7584000000	7660917403	10	3040	1506	0	72989
355	1	farm	148204	smallholders	140	4	0	326	15	0	0	0	0	64	67	65	72	98	1	97	2	15105	2140900	226384	2002228	5694344	24811490	329640	35204985	5	33840000	69044985	95	143	160	3660775	2837310	0	0	19566766	26064851	248	7936000000	8031109836	7	3547	1663	0	81066
356	1	farm	148204	smallholders	82	4	0	213	15	0	0	0	0	50	53	51	58	85	1	84	2	20258	1532100	122184	1097422	3318457	13710782	225936	20006881	5	28080000	48086881	81	119	128	2812125	2193345	0	0	13507594	18513064	216	6912000000	6978599945	8	2667	1301	0	62667
357	1	farm	84168	pigs small	112	4	0	302	15	0	0	0	0	105	108	89	113	140	1	139	2	31663	1740875	184796	1722976	4814100	21664792	285674	30413212	5	43440000	73853212	135	183	193	3455100	3105830	0	0	16505989	23066919	281	8992000000	9088920131	9	3306	1815	0	88738
358	1	farm	79526	dairy	72	4	0	123	15	0	0	0	0	50	53	37	59	86	1	85	2	10605	927875	102142	939879	2851065	11531701	135474	16488136	5	26160000	42648136	80	111	112	2114875	2021845	0	0	7865121	12001841	200	6400000000	6454649977	7	2044	1179	0	57767
359	1	farm	79526	dairy	112	4	0	218	15	0	0	0	0	50	53	40	59	81	1	80	2	15256	1297875	166822	1689075	4627147	21152733	244879	29178531	5	26880000	56058531	80	114	127	2503325	2126145	0	0	14642599	19272069	215	6880000000	6955330600	6	2432	1241	0	60747
360	1	farm	148204	smallholders	104	4	0	156	15	0	0	0	0	63	65	39	67	93	1	92	2	24362	1347400	208210	2052346	4315553	25698723	171910	33794143	5	31440000	65234143	93	133	133	2871600	2598645	0	0	9485788	14956033	212	6784000000	6864190176	9	2796	1509	0	74247
361	1	farm	79544	dairy	83	4	0	156	15	0	0	0	0	47	50	33	56	83	1	82	2	10538	991850	104416	919676	3248348	11400160	170448	16834898	5	25680000	42514898	77	109	117	2337250	1978550	0	0	10856346	15172146	205	6560000000	6617687044	5	2281	1156	0	56530
362	1	farm	148204	smallholders	165	4	0	357	15	0	0	0	0	55	58	48	64	89	1	88	2	15654	1944175	248758	2505690	6753759	31122762	362020	42937165	5	33120000	76057165	85	140	153	4249925	3063480	0	0	20167851	27481256	241	7712000000	7815538421	9	4139	1819	0	87528
363	1	farm	26235	beef intensive	72	4	0	123	15	0	0	0	0	56	58	57	64	86	1	85	2	10575	875725	102490	991503	2905598	12374572	119810	17369699	5	27120000	44489699	87	115	115	2001775	1825565	0	0	7074625	10901965	197	6304000000	6359391663	5	1945	1062	0	52159
364	1	farm	79544	dairy	99	4	0	182	15	0	0	0	0	39	42	38	52	74	1	73	2	24439	1297800	149748	1399565	4151964	17505667	194523	24699267	5	27840000	52539267	69	118	118	3557275	3170125	0	0	12420524	19147924	201	6432000000	6503687191	11	3481	1866	0	90575
365	1	farm	79526	dairy	147	4	0	271	15	0	0	0	0	57	61	59	71	94	1	93	2	20403	1633525	206766	1932903	5834558	23915708	304128	33827588	5	32400000	66227588	89	137	149	3575125	2997820	0	0	17272089	23845034	237	7584000000	7674072622	9	3589	1764	0	85652
366	1	farm	79544	dairy	202	4	0	461	15	0	0	0	0	77	81	72	91	112	2	111	2	43766	2636400	306568	2752963	8779102	34311176	471864	49258073	5	90480000	139738073	107	197	197	6987950	5552295	0	0	26265370	38805615	283	9056000000	9234543688	15	7010	3326	0	158637
367	1	farm	148204	smallholders	131	4	0	242	15	0	0	0	0	45	48	53	58	77	2	76	2	70649	1632925	226788	2121599	5336012	26355821	276278	35949423	5	58800000	94749423	83	130	130	3719025	3464580	0	0	16379644	23563249	217	6944000000	7062312672	12	3567	2005	0	98988
368	1	farm	148204	smallholders	86	4	0	178	15	0	0	0	0	55	58	40	67	92	1	91	2	11733	1212375	121276	1079726	3591098	13359432	194071	19557977	5	27600000	47157977	85	117	129	2316950	1938055	0	0	12012461	16267466	217	6944000000	7007425443	5	2252	1122	0	55373
369	1	farm	26235	beef intensive	67	4	0	112	15	0	0	0	0	39	43	30	53	71	1	70	2	10497	893525	84262	794390	2586214	9761526	115019	14234936	5	22560000	36794936	69	95	95	1886050	1705900	0	0	7457636	11049586	183	5856000000	5903844522	6	1837	998	0	48740
370	1	farm	148204	smallholders	66	4	0	123	15	0	0	0	0	51	54	34	59	83	1	82	2	14790	1003625	99068	834460	2594001	10312008	132753	14975915	5	28560000	43535915	81	121	121	2787450	2587655	0	0	8143533	13518638	197	6304000000	6361054553	9	2670	1512	0	73933
371	1	farm	148204	smallholders	79	4	0	139	15	0	0	0	0	55	58	44	63	86	1	85	2	19651	1261075	136350	1157780	3256135	14310822	144465	20266627	5	27840000	48106627	85	117	117	2362350	2078230	0	0	8092593	12533173	200	6400000000	6460639800	6	2271	1206	0	59378
372	1	farm	148204	smallholders	86	4	0	177	15	0	0	0	0	42	45	39	51	73	1	72	2	16786	1171250	119680	1186430	3520993	14803361	191129	20992842	5	24720000	45712842	72	105	107	2360175	2037665	0	0	10433360	14831200	195	6240000000	6300544042	8	2319	1190	0	58219
373	1	farm	148204	smallholders	75	4	0	143	15	0	0	0	0	44	48	44	58	83	1	82	2	38619	1098550	117782	925848	3030230	11493364	154778	16820552	5	27120000	43940552	74	114	114	2959100	2656920	0	0	9562207	15178227	201	6432000000	6491118780	11	2909	1543	0	75912
374	1	farm	148204	smallholders	129	4	0	291	15	0	0	0	0	72	76	63	86	104	1	103	2	25038	1836475	228288	2243383	5538550	28129843	304584	38281123	5	34320000	72601123	102	144	162	3187500	2638090	0	0	18412233	24237823	250	8000000000	8096838946	8	3102	1538	0	75374
375	1	farm	79544	dairy	72	4	0	118	15	0	0	0	0	36	39	25	45	67	1	66	2	10556	861825	98978	924890	2944545	11376156	108667	16315061	5	22080000	38395061	66	94	94	1961150	1794205	0	0	6552412	10307766	176	5632000000	5680702828	5	1907	1045	0	51263
376	1	farm	148204	smallholders	85	4	0	145	15	0	0	0	0	47	51	39	61	79	2	78	2	43943	1298200	233728	2254522	3365192	28568852	169429	35889924	5	51120000	87009924	77	123	123	3395200	3016265	0	0	10581575	16993040	201	6432000000	6536002964	12	3286	1765	0	86179
377	1	farm	79526	dairy	151	4	0	317	15	0	0	0	0	54	57	42	62	89	1	88	2	19902	1801125	266798	2230225	6348684	27877014	341145	38864991	5	32160000	71024991	84	136	156	3810825	3233475	0	0	21209329	28253629	244	7808000000	7907278620	10	3675	1887	0	92385
378	1	farm	26235	beef intensive	83	4	0	101	15	0	0	0	0	41	45	37	55	77	1	76	2	14645	1278775	144028	1183453	3279505	14888460	93428	20867648	5	24960000	45827648	71	106	106	2514075	2182705	0	0	5279154	9975934	182	5824000000	5879803582	8	2502	1297	0	62363
379	1	farm	79526	dairy	112	4	0	185	15	0	0	0	0	56	59	38	65	90	1	89	2	19512	1502900	165686	1537486	4533658	18767582	196977	26704289	5	31440000	58144289	86	133	133	3382325	2841685	0	0	10610454	16834464	212	6784000000	6858978752	9	3287	1697	0	81191
380	1	farm	26235	beef intensive	117	4	0	291	15	0	0	0	0	63	66	64	72	99	1	98	2	10975	1811850	191372	1853514	4821884	22941806	314234	31934660	5	32640000	64574660	94	138	155	3397300	2461550	0	0	17857596	23716446	243	7776000000	7864291106	6	3253	1450	0	70330
381	1	farm	79526	dairy	63	4	0	141	15	0	0	0	0	54	56	38	62	85	1	84	2	10925	988825	91680	836973	2492734	10314274	140606	14865092	5	28080000	42945092	84	118	118	2419075	2334185	0	0	8178580	12931840	199	6368000000	6423876932	6	2323	1379	0	66691
382	1	farm	79526	dairy	214	4	0	445	15	0	0	0	0	73	76	72	81	108	1	107	2	17121	2434850	351888	3203132	9285443	39944258	507271	55726842	5	39360000	95086842	103	166	189	4581175	4009600	0	0	25614580	34205355	277	8864000000	8993292198	8	4396	2369	0	114560
383	1	farm	84168	pigs small	112	4	0	232	15	0	0	0	0	46	50	44	60	80	1	79	2	13701	1619800	169972	1717972	4572616	21356986	238610	29675956	5	28800000	58475956	76	121	122	3490800	2676170	0	0	13040702	19207672	210	6720000000	6797683627	10	3477	1592	0	76462
384	1	farm	26235	beef intensive	117	4	0	244	15	0	0	0	0	66	69	54	74	99	1	98	2	14341	1456225	179146	1602256	4728408	19920260	252086	28138381	5	33840000	61978381	96	143	146	3580275	2724260	0	0	14747767	21052302	234	7488000000	7571030683	8	3549	1619	0	77836
385	1	farm	148204	smallholders	124	4	0	257	15	0	0	0	0	86	89	69	94	117	1	116	2	10918	1647675	204468	1789317	5141265	22116308	297674	31196707	4	38400000	69596707	116	161	167	3264725	2950920	0	0	15317948	21533594	255	8160000000	8251130300	6	3143	1731	0	84312
386	1	farm	79526	dairy	93	4	0	210	15	0	0	0	0	40	43	34	48	71	1	70	2	13035	1140075	152170	1507439	3661205	18710410	194633	25365932	4	28080000	53445932	70	119	119	3463675	3235785	0	0	12253614	18953074	198	6336000000	6408399006	7	3358	1915	0	92451
387	1	farm	79544	dairy	88	4	0	173	15	0	0	0	0	62	66	54	76	103	1	102	2	11258	1297075	135908	1378186	3552152	17139074	159363	23661758	4	30720000	54381758	92	130	132	2702525	2395260	0	0	9047874	14145660	220	7040000000	7108527418	7	2612	1407	0	68436
388	1	farm	79544	dairy	90	4	0	185	15	0	0	0	0	50	52	46	60	82	1	81	2	11934	1143900	129084	1230451	3707947	15283106	189844	21684332	4	27360000	49044332	80	116	117	2591775	2305695	0	0	10755768	15653238	205	6560000000	6624697570	7	2496	1354	0	65877
389	1	farm	79544	dairy	83	4	0	165	15	0	0	0	0	54	58	57	68	89	1	88	2	12432	1060250	113882	1068064	3341824	13299026	162433	19045478	4	29040000	48085478	87	123	123	2528225	2331910	0	0	9516475	14376610	208	6656000000	6718462088	8	2459	1365	0	66626
390	1	farm	148204	smallholders	216	4	0	377	15	0	0	0	0	95	98	54	103	126	1	125	2	17577	2262400	279224	2783624	8856999	34327902	347134	48857283	4	44880000	93737283	125	189	189	4816300	3848075	0	0	18164923	26829298	271	8672000000	8792566581	10	4843	2328	0	109945
391	1	farm	148204	smallholders	72	4	0	141	15	0	0	0	0	39	42	40	49	75	2	74	2	39891	1049750	134736	1139623	2975701	13863924	163863	19327597	4	46560000	65887597	70	108	108	2768525	2525390	0	0	9878358	15172273	195	6240000000	6321059870	8	2630	1458	0	72154
392	1	farm	84168	pigs small	80	4	0	151	15	0	0	0	0	43	47	38	57	75	1	74	2	12160	998225	104726	986733	3123710	12102598	163397	17479389	4	25200000	42679389	73	107	107	2394775	2237795	0	0	9666391	14298961	194	6208000000	6264978350	7	2296	1301	0	63937
393	1	farm	148204	smallholders	131	4	0	348	15	0	0	0	0	73	76	66	81	104	1	103	2	40349	2004225	191788	1784108	5351590	22073050	378902	31783663	4	39600000	71383663	103	167	178	5260875	3386530	0	0	23841302	32488708	266	8512000000	8615872370	12	5235	1984	0	96758
394	1	farm	26235	beef intensive	90	4	0	142	15	0	0	0	0	52	56	37	66	89	1	88	2	12936	1187000	113198	1054341	3482040	12972218	158890	18967687	4	27840000	46807687	82	117	119	2534300	2219875	0	0	9434135	14188310	207	6624000000	6684995997	8	2522	1311	0	63425
395	1	farm	26235	beef intensive	71	4	0	111	15	0	0	0	0	35	38	31	43	69	1	68	2	11660	942075	98610	950076	2788748	11644608	123799	16547915	4	22560000	39107915	65	96	96	2145350	1975295	0	0	7056718	11177363	179	5728000000	5778285278	7	2090	1149	0	56437
396	1	farm	79526	dairy	181	4	0	305	15	0	0	0	0	53	56	42	61	84	1	83	2	24499	1710025	241824	2353468	7415892	29265952	263339	41250500	4	33360000	74610500	83	140	140	4365450	3582775	0	0	14760864	22709089	219	7008000000	7105319589	10	4368	2135	0	102365
397	1	farm	84168	pigs small	135	4	0	306	15	0	0	0	0	125	129	120	139	161	1	160	2	12117	1804775	218524	1965103	5608653	24113200	357269	34067524	4	45840000	79907524	155	193	223	2722425	2347205	0	0	19453715	24523345	311	9952000000	10056430869	7	2616	1358	0	67063
398	1	farm	84168	pigs small	88	4	0	205	15	0	0	0	0	78	82	66	92	110	1	109	2	10533	1221775	138874	1239741	3575518	15375036	224708	21775652	4	33600000	55375652	108	142	156	2500225	2069235	0	0	14747580	19317040	244	7808000000	7882692692	6	2431	1219	0	59121
399	1	farm	79526	dairy	126	4	0	279	15	0	0	0	0	58	61	57	67	92	1	91	2	16717	1824600	190810	1834281	5063372	22941223	243355	32097641	4	31920000	64017641	88	135	138	3513000	2871400	0	0	14838915	21223315	226	7232000000	7317240956	9	3378	1706	0	82040
400	1	farm	84168	pigs small	207	4	0	615	15	0	0	0	0	133	136	142	141	164	1	163	2	15855	3945250	336354	3168369	8747947	39647212	625121	56470252	4	55920000	112390252	172	234	287	4998325	3465245	0	0	39814443	48278013	375	12000000000	12160668266	7	4837	2033	0	99007
401	1	farm	79526	dairy	67	4	0	144	15	0	0	0	0	37	40	38	46	73	1	72	2	11201	887200	106206	938959	2757587	11576331	157504	16423787	4	23760000	40183787	68	100	106	2327650	2183475	0	0	10102434	14613560	194	6208000000	6262797346	5	2245	1271	0	62385
402	1	farm	84168	pigs small	96	4	0	232	15	0	0	0	0	71	75	57	85	103	1	102	2	11919	1419275	150186	1425398	4066279	17745202	230584	25036924	4	34320000	59356924	101	145	148	3282775	2649675	0	0	14211405	20143855	236	7552000000	7631500778	9	3190	1570	0	75705
403	1	farm	84168	pigs small	153	4	0	352	15	0	0	0	0	66	70	52	80	98	1	97	2	13156	1919400	204528	1955948	6177312	23956708	370042	34583938	4	33360000	67943938	96	141	164	3312300	2701965	0	0	20610568	26624833	252	8064000000	8158568771	9	3276	1610	0	77199
404	1	farm	79544	dairy	91	4	0	172	15	0	0	0	0	49	52	35	58	80	1	79	2	13883	1252150	149764	1290049	3824792	16067246	170378	22754379	4	29040000	51794379	79	123	123	3198750	2750755	0	0	9599150	15548655	199	6368000000	6435343034	8	3186	1632	0	78593
405	1	farm	26235	beef intensive	124	4	0	220	15	0	0	0	0	66	69	60	75	97	2	96	2	29965	1708325	209552	2104850	5102317	25809927	246303	35181275	4	58320000	93501275	96	140	141	3320125	2770460	0	0	14221288	20311874	229	7328000000	7441813148	9	3295	1638	0	79156
406	1	farm	26235	beef intensive	162	4	0	323	15	0	0	0	0	78	81	68	87	109	1	108	2	29494	2523450	275858	2493873	6987453	31078052	372006	43730691	4	39120000	82850691	108	165	176	4162800	3550890	0	0	21258536	28972226	264	8448000000	8559822918	9	4083	2085	0	101454
407	1	farm	84168	pigs small	154	4	0	350	15	0	0	0	0	50	52	51	60	82	1	81	2	16580	1863975	239946	2314089	6364270	28840652	348227	39971159	4	33120000	73091159	81	139	144	4716275	3092460	0	0	19739976	27548711	232	7424000000	7524639870	11	4586	1838	0	88356
408	1	farm	26235	beef intensive	66	4	0	130	15	0	0	0	0	36	40	47	50	70	1	69	2	11966	971575	108498	1041566	2812120	13049613	150464	18133835	4	25680000	43813835	77	109	109	2193475	2051665	0	0	7995882	12241022	185	5920000000	5976054857	6	2107	1201	0	58619
409	1	farm	84168	pigs small	97	4	0	126	15	0	0	0	0	39	42	30	48	74	1	73	2	10755	1146600	125296	1190486	3988379	14689538	137135	21277434	4	23520000	44797434	69	99	99	2168300	1967840	0	0	7622120	11758260	187	5984000000	6040555694	6	2162	1152	0	56224
410	1	farm	79526	dairy	212	4	0	480	15	0	0	0	0	76	79	62	84	107	1	106	2	44110	2244850	333552	3221377	8958275	40376028	481898	55615980	4	38400000	94015980	106	162	189	4521975	2972690	0	0	26229742	33724408	277	8864000000	8991740388	10	4407	1750	0	84934
411	1	farm	79526	dairy	74	4	0	118	15	0	0	0	0	45	49	32	59	77	1	76	2	12219	1021175	103940	957370	3014652	11969684	108021	17174842	4	26400000	43574842	75	112	112	2667025	2303420	0	0	6244153	11214598	186	5952000000	6006789440	8	2605	1357	0	65812
412	1	farm	26235	beef intensive	81	4	0	164	15	0	0	0	0	55	58	53	65	91	1	90	2	12226	1294950	147196	1393000	3349617	17426483	197509	23808755	4	27840000	51648755	85	118	126	2344850	2144590	0	0	10661758	15151198	214	6848000000	6914799953	6	2261	1249	0	61274
413	1	farm	26235	beef intensive	87	4	0	231	15	0	0	0	0	39	42	33	47	74	1	73	2	10680	1054725	123970	1120550	3606680	13909972	267481	20083377	4	23760000	43843377	69	101	127	2296150	1989925	0	0	16901862	21187936	215	6880000000	6945031314	4	2221	1157	0	56855
414	1	farm	79526	dairy	77	4	0	125	15	0	0	0	0	43	46	41	51	76	1	75	2	10755	982475	104406	990914	3006865	12316660	133980	17535300	4	24240000	41775300	73	103	103	2132750	1944600	0	0	7687444	11764794	190	6080000000	6133540095	5	2060	1133	0	55560
415	1	farm	148204	smallholders	143	4	0	327	15	0	0	0	0	61	64	52	69	92	1	91	2	43891	1714650	256690	2197478	5990355	27438298	398495	37995966	4	34560000	72555966	91	146	166	4075975	3463040	0	0	23252398	30791413	254	8128000000	8231347379	13	3964	1999	0	98944
416	1	farm	79544	dairy	100	4	0	151	15	0	0	0	0	44	47	32	52	75	1	74	2	13041	1361050	138438	1210768	4050699	15246067	165127	22172149	4	25920000	48092149	74	110	110	2572975	2287775	0	0	9378278	14239028	193	6176000000	6238331177	8	2539	1356	0	65365
417	1	farm	79544	dairy	95	4	0	205	15	0	0	0	0	53	56	38	61	84	1	83	2	10606	1462725	121478	1197508	3692364	14680065	209123	21363264	4	29760000	51123264	83	126	126	3149350	2571905	0	0	12589421	18310676	213	6816000000	6885433940	8	3139	1536	0	73483
418	1	farm	79544	dairy	104	4	0	168	15	0	0	0	0	46	49	36	55	81	1	80	2	18550	1439975	154742	1513760	4323343	19001014	185060	26617893	4	27360000	53977893	76	116	116	2912500	2533510	0	0	9969139	15415149	202	6464000000	6533393042	7	2857	1470	0	72386
419	1	farm	79544	dairy	194	4	0	463	15	0	0	0	0	73	76	66	81	107	1	106	2	14822	2145300	241638	2309782	7867693	28238550	447658	41250622	4	38400000	79650622	103	162	187	4419475	3560865	0	0	25204250	33184590	275	8800000000	8912835211	6	4399	2142	0	101739
420	1	farm	79526	dairy	61	4	0	69	15	0	0	0	0	40	43	27	49	75	1	74	2	17364	872325	91026	859754	2430418	10676891	71333	15001747	4	24720000	39721747	70	104	104	2387850	2281930	0	0	4349676	9019456	177	5664000000	5712741203	8	2295	1334	0	65198
421	1	farm	26235	beef intensive	93	4	0	189	15	0	0	0	0	49	51	37	53	79	1	78	2	10564	1414775	131644	1174948	3918271	14575540	214842	21430020	4	27360000	48790020	79	115	120	2694800	2342725	0	0	12991637	18029162	208	6656000000	6722819182	6	2681	1378	0	66935
422	1	farm	79526	dairy	125	4	0	272	15	0	0	0	0	69	72	70	77	100	1	99	2	30404	1899875	227912	1769672	5273690	22381340	297236	31849725	4	37680000	69529725	100	158	159	4289275	3816505	0	0	18942994	27048774	247	7904000000	8000578499	11	4198	2233	0	109043
423	1	farm	148204	smallholders	115	4	0	269	15	0	0	0	0	60	63	57	68	92	2	91	2	36514	1958175	187520	1665385	4876413	20825655	300282	29813430	4	63360000	93173430	90	140	148	3809300	3435005	0	0	17571008	24815314	236	7552000000	7669988743	6	3689	2016	0	98143
424	1	farm	79544	dairy	176	4	0	391	15	0	0	0	0	60	63	49	68	91	2	90	2	303885	2110525	505812	5338210	7361364	67664134	370693	83350739	4	67920000	151270739	90	159	161	5160475	4278750	0	0	22068240	31507465	249	7968000000	8150778204	11	4999	2531	0	122250
425	1	farm	26235	beef intensive	70	4	0	140	15	0	0	0	0	40	43	34	50	77	1	76	2	10978	945700	104478	993006	2897808	12338670	154996	17434658	4	23760000	41194658	70	101	108	2144225	1979320	0	0	9465557	13589102	196	6272000000	6326783760	6	2060	1152	0	56552
426	1	farm	84168	pigs small	121	4	0	260	15	0	0	0	0	54	57	52	65	89	1	88	2	12072	1528500	169898	1645533	5047788	20184764	264475	28840958	4	29280000	58120958	84	124	140	3041925	2364600	0	0	16405640	21812165	228	7296000000	7375933123	6	2970	1398	0	67560
427	1	farm	26235	beef intensive	180	4	0	414	15	0	0	0	0	81	85	66	95	113	1	112	2	17269	2235700	338800	3012358	7805386	38808430	499114	52699788	4	41280000	93979788	111	174	194	4923350	3444175	0	0	25302330	33669855	282	9024000000	9151649643	9	4817	2039	0	98405
428	1	farm	79526	dairy	71	4	0	110	15	0	0	0	0	47	51	42	61	84	1	83	2	18771	1410425	97062	931635	2812118	11502962	105761	16859963	4	27120000	43979963	77	115	115	2750950	2381155	0	0	6891998	12024103	194	6208000000	6264004066	9	2683	1404	0	68033
429	1	farm	84168	pigs small	92	4	0	225	15	0	0	0	0	61	64	62	71	97	1	96	2	11070	1235900	139934	1271117	3739098	15460028	268590	22114667	4	29760000	51874667	92	126	149	2419800	2148545	0	0	16679197	21247542	237	7584000000	7657122209	6	2334	1250	0	61387
430	1	farm	148204	smallholders	221	4	0	425	15	0	0	0	0	69	72	60	79	105	2	104	2	96512	2295075	436082	4299343	9012794	53426835	472771	69942900	4	74880000	144822900	99	162	186	5191550	3564470	0	0	25062676	33818696	274	8768000000	8946641595	10	5063	2102	0	101842
431	1	farm	84168	pigs small	100	4	0	273	15	0	0	0	0	50	53	40	59	82	1	81	2	13917	1516400	157942	1530821	4027329	19138824	285319	26656635	4	30720000	57376635	80	130	137	3689050	3112445	0	0	17131642	23933137	225	7200000000	7281309772	9	3523	1829	0	88927
432	1	farm	26235	beef intensive	76	4	0	126	15	0	0	0	0	44	48	34	58	77	1	76	2	13488	1125050	117370	1095548	3022444	13612169	131446	19104026	4	24960000	44064026	74	106	106	2291825	2042740	0	0	8091305	12425870	191	6112000000	6168489896	5	2234	1184	0	58364
433	1	farm	84168	pigs small	101	4	0	155	15	0	0	0	0	58	61	52	67	89	1	88	2	11979	1457825	155516	1524006	4066278	18974758	167530	26345912	4	28800000	55145912	88	122	122	2382175	2204615	0	0	9603154	14189944	207	6624000000	6693335856	6	2311	1289	0	62989
434	1	farm	26235	beef intensive	87	4	0	175	15	0	0	0	0	43	46	39	52	77	1	76	2	10636	1246775	118152	1133885	3474249	13952985	173573	20099619	4	25440000	45539619	73	108	108	2576325	2059960	0	0	9509260	14145544	196	6272000000	6331685164	5	2466	1201	0	58856
435	1	farm	148204	smallholders	106	4	0	239	15	0	0	0	0	56	59	52	64	87	1	86	2	24470	1660050	199608	1867381	4385658	23398743	277692	31789132	4	30480000	62269132	86	129	136	3221925	2660035	0	0	15369428	21251388	224	7168000000	7251520520	8	3096	1555	0	76001
436	1	farm	26235	beef intensive	80	4	0	146	15	0	0	0	0	37	40	31	45	71	1	70	2	10360	993975	86708	854568	2882226	10421679	150432	15389588	4	22560000	37949588	67	96	100	2057025	1816115	0	0	9183515	13056655	188	6016000000	6067006243	6	2007	1057	0	51889
437	1	farm	26235	beef intensive	69	4	0	148	15	0	0	0	0	41	44	47	53	79	1	78	2	17000	1130725	97810	883834	2851067	10910982	144275	16018692	4	28080000	44098692	77	119	119	3007000	2634450	0	0	8655914	14297364	195	6240000000	6298396057	10	2992	1541	0	75270
438	1	farm	26235	beef intensive	76	4	0	116	15	0	0	0	0	37	40	35	47	73	1	72	2	15341	1100675	136858	1265924	2991283	15800622	107603	21402965	4	24000000	45402965	67	102	102	2479725	2184280	0	0	6051200	10715206	181	5792000000	5848118171	8	2418	1284	0	62408
439	1	farm	84168	pigs small	103	4	0	199	15	0	0	0	0	39	42	38	48	73	1	72	2	11240	1244425	132782	1270300	4190914	15724300	182967	22745689	4	24240000	46985689	69	103	104	2504300	2121420	0	0	9822179	14447899	192	6144000000	6205433588	7	2423	1246	0	60612
440	1	farm	84168	pigs small	61	4	0	100	15	0	0	0	0	33	36	28	42	66	1	65	2	10583	906275	85308	793888	2445997	9804082	92683	14128234	4	21360000	35488234	63	91	91	1948950	1809010	0	0	6241540	9999500	174	5568000000	5613487733	6	1896	1056	0	51686
441	1	farm	26235	beef intensive	104	4	0	247	15	0	0	0	0	67	70	52	76	101	1	100	2	30668	1475850	154558	1310893	4190908	16123757	270451	23526416	4	34800000	58326416	97	147	154	3579850	3136525	0	0	16632616	23348991	242	7744000000	7825675407	8	3505	1860	0	89615
442	1	farm	26235	beef intensive	61	4	0	137	15	0	0	0	0	34	37	27	43	68	1	67	2	10776	828850	88376	818955	2399259	10192842	150111	14478392	4	22320000	36798392	64	94	99	2220950	1977290	0	0	9302048	13500288	187	5984000000	6034298681	6	2198	1159	0	56494
443	1	farm	26235	beef intensive	130	4	0	226	15	0	0	0	0	74	77	59	83	110	1	109	2	31567	1796925	201510	1735263	5172427	21748788	268062	30922975	4	36480000	67402975	104	154	159	3665900	3178175	0	0	15746930	22591005	247	7904000000	7993993980	9	3608	1876	0	90805
444	1	farm	79526	dairy	99	4	0	172	15	0	0	0	0	46	49	33	59	82	1	81	2	10931	1262325	141540	1434578	3902691	17810861	177140	24729134	4	25920000	50649134	76	109	119	2444050	2138745	0	0	11994620	16577415	207	6624000000	6691226550	6	2413	1256	0	61107
445	1	farm	148204	smallholders	108	4	0	255	15	0	0	0	0	51	54	50	59	85	1	84	2	12320	1566525	153306	1414125	4315552	17657526	293730	25400764	4	29760000	55160764	81	126	141	3199350	2880290	0	0	17689446	23769086	229	7328000000	7406929849	6	3090	1699	0	82294
446	1	farm	26235	beef intensive	141	4	0	368	15	0	0	0	0	124	127	110	132	155	1	154	2	30522	2192450	246722	2134928	6231838	26571927	362210	37740075	4	49440000	87180075	154	208	222	4131025	3094070	0	0	21295490	28520586	310	9920000000	10035700661	7	4012	1814	0	88402
447	1	farm	79544	dairy	170	4	0	434	15	0	0	0	0	65	68	53	73	98	1	97	2	55271	2205450	292760	2685431	6699223	33599856	438437	45921158	4	37920000	83841158	95	160	175	5074550	3646790	0	0	24159850	32881190	263	8416000000	8532722348	13	5018	2151	0	104194
448	1	farm	79526	dairy	193	4	0	430	15	0	0	0	0	65	68	55	73	96	1	95	2	16040	2018125	340780	3321374	8062450	41697170	479920	55919818	4	38400000	94319818	95	162	182	4813975	4204060	0	0	27763832	36781867	270	8640000000	8771101685	8	4672	2479	0	120116
449	1	farm	79526	dairy	131	4	0	230	15	0	0	0	0	71	74	57	80	102	1	101	2	50672	1766875	204632	1920096	5374961	23717969	262727	33247260	4	35760000	69007260	101	151	151	3613575	3152205	0	0	13035935	19801715	232	7424000000	7512808975	11	3546	1870	0	90063
450	1	farm	26235	beef intensive	59	4	0	110	15	0	0	0	0	34	37	34	43	69	1	68	2	13377	877975	80096	689382	2352518	8503364	111613	12614948	4	22080000	34694948	64	93	93	2058075	1864660	0	0	6989708	10912443	180	5760000000	5805607391	7	2013	1085	0	53276
451	1	farm	79526	dairy	89	4	0	202	15	0	0	0	0	53	55	54	65	89	1	88	2	11161	1234700	124676	1175517	3505406	14475450	223522	20739272	4	28800000	49539272	84	122	133	2740375	2452905	0	0	13703521	18896801	221	7072000000	7140436072	6	2665	1433	0	70083
452	1	farm	148204	smallholders	118	4	0	343	15	0	0	0	0	86	89	82	95	117	1	116	2	28319	2129900	186844	1772863	5094530	22303578	335281	31822995	4	40800000	72622995	116	171	181	4237025	3290840	0	0	20429636	27957502	269	8608000000	8708580497	7	4055	1949	0	94024
453	1	farm	148204	smallholders	136	4	0	281	15	0	0	0	0	57	61	42	71	92	1	91	2	12310	1762250	172820	1757151	5569711	21850662	287200	31399794	4	32400000	63799794	87	136	145	3580300	3131695	0	0	16674584	23386578	233	7456000000	7543186372	9	3493	1869	0	89477
454	1	farm	79526	dairy	166	4	0	306	15	0	0	0	0	54	58	42	68	86	3	85	2	217524	2021150	341348	3163048	7026399	39534066	351822	52437834	4	95760000	148197834	84	144	144	4590450	4094825	0	0	18193648	26878923	231	7392000000	7567076757	10	4512	2414	0	116995
455	1	farm	84168	pigs small	98	4	0	147	15	0	0	0	0	54	57	37	62	85	1	84	2	11125	1329000	125392	1192977	4035113	14545806	133961	21362248	4	29040000	50402248	84	123	123	2855225	2449160	0	0	7684658	12989043	198	6336000000	6399391291	8	2840	1462	0	69976
456	1	farm	26235	beef intensive	141	4	0	284	15	0	0	0	0	58	61	58	70	94	1	93	2	25024	1864875	255516	2278706	6052675	28712044	278504	39442319	4	34560000	74002319	88	146	146	4133825	3620015	0	0	15744702	23498542	233	7456000000	7553500862	11	3905	2130	0	103429
457	1	farm	84168	pigs small	147	3	0	394	15	0	0	0	0	67	69	58	71	97	1	96	2	13699	2072800	194600	1950620	6005944	24421134	378485	35023583	4	35040000	70063583	97	148	169	4003500	2706270	0	0	23268088	29977858	257	8224000000	8324041440	8	3849	1595	0	77322
458	1	farm	79526	dairy	166	3	0	461	15	0	0	0	0	77	80	69	85	108	1	107	2	25764	2902025	292244	2637560	7182197	33150892	521921	46686838	4	41760000	88446838	107	176	204	5302450	3917095	0	0	30423690	39643235	292	9344000000	9472090073	8	5035	2306	0	111917
459	1	farm	26235	beef intensive	64	3	0	166	15	0	0	0	0	37	40	28	45	68	1	67	2	10398	897450	89728	857036	2570634	10567941	200558	15183347	4	23760000	38943347	67	100	110	2475275	2073050	0	0	13419753	17968078	198	6336000000	6392911425	6	2384	1214	0	59230
460	1	farm	26235	beef intensive	81	3	0	165	15	0	0	0	0	74	78	60	88	107	1	106	2	23440	1426100	146800	1492556	3591104	18906921	188741	25752221	4	35040000	60792221	104	148	148	3006325	2925755	0	0	9540999	15473079	226	7232000000	7308265300	6	2830	1715	0	83593
461	1	farm	148204	smallholders	103	3	0	238	15	0	0	0	0	59	62	52	67	92	1	91	2	11411	1596175	160350	1631954	4136391	20538974	240794	28304637	4	32400000	60704637	89	136	136	3368350	3117835	0	0	12996443	19482628	222	7104000000	7184187265	8	3214	1845	0	89081
462	1	farm	79526	dairy	109	3	0	240	15	0	0	0	0	53	56	52	61	88	1	87	2	23610	1630525	143176	1351366	4494715	16771372	222076	24613229	4	29040000	53653229	83	123	131	3044800	2287600	0	0	13311266	18643666	219	7008000000	7080296895	8	2911	1346	0	65360
463	1	farm	79526	dairy	107	3	0	180	15	0	0	0	0	77	80	51	85	109	1	108	2	19247	1767550	184284	1710889	4549241	21359862	189074	29760899	4	37680000	67440899	107	158	158	3691150	3245830	0	0	11724043	18661023	234	7488000000	7574101923	12	3595	1921	0	92738
464	1	farm	26235	beef intensive	82	3	0	199	15	0	0	0	0	71	74	60	80	107	1	106	2	24198	1418525	123360	1111806	3178237	13745908	211068	19788904	4	32400000	52188904	101	137	150	2593625	2197125	0	0	13972915	18763665	238	7616000000	7686952569	6	2507	1276	0	62775
465	1	farm	148204	smallholders	75	3	0	140	15	0	0	0	0	34	37	30	43	68	1	67	2	11597	1031050	114748	998719	3069180	12293580	134237	17641513	4	23280000	40921513	64	99	99	2483100	2256800	0	0	8100966	12840866	182	5824000000	5877762380	6	2439	1339	0	64480
466	1	farm	79544	dairy	77	3	0	109	15	0	0	0	0	55	58	29	64	86	1	85	2	16919	1001750	127334	1185028	3232769	14831504	106869	20485253	4	28080000	48565253	85	118	118	2430775	2155335	0	0	6392544	10978654	195	6240000000	6299543907	8	2386	1264	0	61581
467	1	farm	79544	dairy	154	3	0	329	15	0	0	0	0	70	73	54	78	104	1	103	2	24161	1763425	256318	2511610	6395431	31213074	367958	42507816	4	35040000	77547816	100	148	165	3563150	2897685	0	0	18916867	25377702	253	8096000000	8198925518	6	3491	1693	0	82791
468	1	farm	148204	smallholders	62	3	0	123	15	0	0	0	0	33	36	29	42	69	1	68	2	10319	793550	85508	794770	2578428	10016310	116587	14385152	4	21360000	35745152	63	91	92	1954250	1778525	0	0	6898684	10631459	180	5760000000	5806376611	6	1886	1037	0	50815
469	1	farm	84168	pigs small	126	3	0	205	15	0	0	0	0	45	48	46	55	78	1	77	2	33137	1577325	220604	1600119	5265899	20121895	200021	28985863	4	30720000	59705863	76	130	130	3932350	3466890	0	0	12021491	19420731	203	6496000000	6575126594	11	3865	2059	0	99054
470	1	farm	79544	dairy	75	3	0	171	15	0	0	0	0	62	65	54	70	94	1	93	2	10436	1257950	105402	1026871	3030231	12652661	174627	18247742	4	30000000	48247742	92	127	127	2640350	2051630	0	0	10213832	14905812	215	6880000000	6943153553	5	2552	1198	0	58618
471	1	farm	26235	beef intensive	69	3	0	141	15	0	0	0	0	37	40	37	46	70	1	69	2	11360	1069150	104914	939899	2749797	11537618	135349	16536727	4	24240000	40776727	67	103	103	2539650	2210950	0	0	8363454	13114054	185	5920000000	5973890782	8	2457	1307	0	63170
472	1	farm	79544	dairy	86	3	0	95	15	0	0	0	0	43	47	32	57	75	1	74	2	15838	1164300	132082	1144478	3372979	14235604	88163	20137606	4	25920000	46057606	73	109	109	2598900	2356690	0	0	5090558	10046148	180	5760000000	5816103753	7	2574	1387	0	67334
473	1	farm	26235	beef intensive	72	3	0	156	15	0	0	0	0	39	42	37	48	73	1	72	2	14092	1022550	97424	933314	2858855	11395116	170728	16477987	4	24240000	40717987	69	103	106	2429325	2079140	0	0	10362416	14870882	194	6208000000	6263588868	8	2391	1230	0	59404
474	1	farm	148204	smallholders	269	3	0	608	15	0	0	0	0	125	128	134	133	159	1	158	2	28657	3365475	369172	3384904	11209512	41626629	572302	60527994	4	59760000	120287994	164	251	263	6394475	5356085	0	0	33128468	44879028	351	11232000000	11397167022	10	6275	3237	0	153031
475	1	farm	79526	dairy	99	3	0	135	15	0	0	0	0	36	39	36	48	72	1	71	2	11797	1149000	138942	1306598	4003961	16305979	132310	23036790	4	23760000	46796790	66	100	100	2467025	2320885	0	0	6424408	11212318	181	5792000000	5850009108	6	2396	1362	0	66311
476	1	farm	84168	pigs small	80	3	0	143	15	0	0	0	0	57	60	58	68	94	1	93	2	11161	1288775	107500	1030039	3256136	12693962	148449	18524861	4	31200000	49724861	88	132	132	3106950	2853025	0	0	8749860	14709835	210	6720000000	6784434696	9	3057	1708	0	81515
477	1	farm	26235	beef intensive	94	3	0	192	15	0	0	0	0	81	85	45	95	113	1	112	2	10841	1362700	139266	1298187	3840371	16156516	186084	22983125	4	35760000	58743125	111	150	150	2879600	2586220	0	0	11186821	16652641	236	7552000000	7627395765	7	2789	1533	0	73892
478	1	farm	148204	smallholders	62	3	0	113	15	0	0	0	0	38	41	27	46	73	1	72	2	27726	885875	91938	818586	2469365	9992166	112847	14370777	4	23040000	37410777	68	98	98	2089200	1951705	0	0	7114533	11155438	184	5888000000	5936566215	6	2046	1135	0	55763
479	1	farm	79526	dairy	307	4	0	597	15	0	0	0	0	174	177	179	182	205	1	204	2	16433	3316050	567944	5425358	13484143	67998972	598567	91391033	4	67200000	158591033	209	282	302	5489075	4324635	0	0	31030277	40843987	390	12480000000	12679435020	9	5366	2581	0	123561
480	1	farm	79544	dairy	108	4	0	226	15	0	0	0	0	72	75	73	84	109	1	108	2	12229	1586225	167280	1447389	4299971	18118676	239752	25859293	4	34800000	60659293	103	146	158	3258575	2606100	0	0	15333678	21198352	246	7872000000	7953857646	8	3116	1523	0	74460
481	1	farm	79526	dairy	89	4	0	158	15	0	0	0	0	41	43	42	45	71	1	70	2	10677	1027975	116642	1125533	3630050	13954454	163924	20018579	4	24720000	44738579	72	105	105	2311400	2135000	0	0	9289419	13735819	189	6048000000	6106474398	7	2243	1253	0	61000
482	1	farm	79544	dairy	67	4	0	117	15	0	0	0	0	42	45	32	50	75	1	74	2	17058	1075675	97094	869580	2710851	10827364	115919	15696483	4	25440000	41136483	72	108	108	2527975	2233175	0	0	7709728	12470878	188	6016000000	6069607360	8	2476	1324	0	63805
483	1	farm	79526	dairy	98	3	0	209	15	0	0	0	0	65	68	55	74	99	1	98	2	11952	1411650	155908	1445481	4268817	18251662	224783	25758301	4	30720000	56478301	95	130	143	2609000	2093280	0	0	13748733	18451013	231	7392000000	7466929315	7	2501	1218	0	59808
484	1	farm	84168	pigs small	91	3	0	180	15	0	0	0	0	67	70	53	76	102	1	101	2	13584	1682550	114248	1076670	3622254	13089593	185612	19770927	4	30960000	50730927	97	130	136	2474300	2129575	0	0	10841700	15445574	224	7168000000	7234176502	8	2435	1251	0	60845
485	1	farm	79526	dairy	84	3	0	173	15	0	0	0	0	36	38	37	43	69	1	68	2	12689	1177350	121862	1091020	3489829	13434989	164008	19479059	4	23520000	42999059	67	100	103	2406325	2066995	0	0	10577594	15050914	191	6112000000	6170049972	6	2353	1204	0	59057
486	1	farm	26235	beef intensive	44	3	0	97	15	0	0	0	0	36	39	37	44	67	1	66	2	10297	669450	56776	521723	1667017	6402074	80585	9397626	4	22320000	31717626	67	95	95	1892450	1808940	0	0	6120252	9821642	175	5600000000	5641539268	6	1832	1058	0	51684
487	1	farm	79544	dairy	115	3	0	220	15	0	0	0	0	54	57	40	62	85	1	84	2	19271	1369075	174968	1625492	4837468	20137474	251863	28396341	4	31920000	60316341	84	135	135	3610125	3325665	0	0	15063902	21999692	221	7072000000	7154316033	7	3498	1940	0	95019
488	1	farm	84168	pigs small	129	3	0	212	15	0	0	0	0	58	62	52	72	94	1	93	2	14316	1764250	215822	2051114	5211380	25588388	247892	35078846	4	30960000	66038846	88	131	136	3187900	2691150	0	0	13070380	18949430	224	7168000000	7252988276	6	3163	1585	0	76890
489	1	farm	79544	dairy	79	3	0	144	15	0	0	0	0	53	56	36	61	84	1	83	2	11466	1025425	103380	995402	3186031	12388190	161461	17859890	4	26880000	44739890	83	114	114	2128900	1963745	0	0	8963152	13055797	201	6432000000	6489795687	6	2068	1143	0	56107
490	1	farm	26235	beef intensive	81	3	0	141	15	0	0	0	0	51	53	52	63	81	1	80	2	11157	1122075	117738	1055356	3209399	13149657	147738	18801963	4	26880000	45681963	82	114	114	2283025	2058385	0	0	8633722	12975132	197	6304000000	6362657095	6	2194	1204	0	58811
491	1	farm	84168	pigs small	136	3	0	256	15	0	0	0	0	41	44	42	51	78	1	77	2	15234	1560075	224754	1908650	5818978	23771940	251527	33535924	4	29520000	63055924	72	125	125	3864625	3250520	0	0	14085136	21200282	212	6784000000	6868256205	7	3802	1937	0	92872
492	1	farm	84168	pigs small	99	3	0	182	15	0	0	0	0	51	55	38	65	83	2	82	2	30933	1374000	172550	1504026	4042907	18897832	225260	26216575	4	49440000	75656575	81	115	121	2544675	2230690	0	0	12038473	16813838	209	6688000000	6780470413	7	2472	1294	0	63734
493	1	farm	84168	pigs small	140	3	0	367	15	0	0	0	0	90	93	78	100	126	1	125	2	27005	2427400	259048	2367646	6052681	30028054	383851	41518679	4	44880000	86398679	120	189	205	5335250	3937045	0	0	24923338	34195632	293	9376000000	9496594312	10	5078	2331	0	112487
494	1	farm	79526	dairy	76	3	0	134	15	0	0	0	0	46	49	31	55	77	1	76	2	11636	1293650	105314	952436	3170448	11795136	127461	17444446	4	25920000	43364446	76	110	110	2457650	2079630	0	0	7132939	11670219	188	6016000000	6071034665	9	2468	1236	0	59418
495	1	farm	148204	smallholders	126	3	0	284	15	0	0	0	0	55	58	54	63	90	1	89	2	13068	1737875	160728	1593628	4845259	19700014	311823	28349326	4	31200000	59549326	85	132	150	3515075	2722860	0	0	19463954	25701889	238	7616000000	7701251215	8	3413	1619	0	77796
496	1	farm	148204	smallholders	106	3	0	240	15	0	0	0	0	51	54	38	59	82	1	81	2	16015	1552150	150992	1413475	4331129	17622112	209549	25279406	4	30720000	55999406	81	130	130	3624250	3030230	0	0	13673204	20327684	212	6784000000	6860327090	8	3628	1814	0	86578
497	1	farm	79544	dairy	124	3	0	251	15	0	0	0	0	55	57	56	63	86	1	85	2	10998	1460875	161724	1516853	4954310	18606786	245149	26945698	4	30480000	57425698	86	128	132	3065200	2886625	0	0	14229150	20180975	220	7040000000	7117606673	5	2947	1692	0	82475
498	1	farm	148204	smallholders	48	3	0	116	15	0	0	0	0	34	37	26	42	65	1	64	2	15558	758850	78162	706057	1807232	8710664	112800	12173765	4	22320000	34493765	64	94	94	2207650	1950130	0	0	7517876	11675656	177	5664000000	5710169420	7	2152	1136	0	55718
499	1	farm	84168	pigs small	79	3	0	165	15	0	0	0	0	37	40	33	47	71	1	70	2	11754	1103800	130838	1224832	3302875	15143332	180281	21085958	4	23520000	44605958	67	100	105	2312725	2086665	0	0	10396216	14795606	193	6176000000	6235401564	6	2230	1214	0	59619
500	1	farm	79544	dairy	106	3	0	208	15	0	0	0	0	73	76	43	81	104	1	103	2	11618	1859725	165656	1708362	4362293	21300907	209538	29606481	4	35040000	64646481	103	148	148	3366225	2680615	0	0	12436838	18483678	232	7424000000	7507130158	9	3270	1608	0	76589
501	1	farm	79544	dairy	66	3	0	108	15	0	0	0	0	53	56	38	62	84	1	83	2	15169	1198625	136256	1169078	2765379	14648561	114112	20032010	4	28080000	48112010	83	119	119	2568175	2325820	0	0	6731884	11625879	194	6208000000	6267737889	9	2560	1364	0	66452
502	1	farm	26235	beef intensive	88	3	0	147	15	0	0	0	0	42	46	33	56	75	1	74	2	16542	1371050	145166	1178514	3723520	14494167	150591	21063008	4	26640000	47703008	72	112	112	2944475	2538165	0	0	9319954	14802594	192	6144000000	6206505601	9	2960	1496	0	72519
503	1	farm	26235	beef intensive	84	3	0	163	15	0	0	0	0	40	43	40	49	75	1	74	2	11904	1115750	125298	1096288	3489829	13514382	165273	19506820	4	24000000	43506820	70	102	106	2230025	2086665	0	0	9764134	14080824	194	6208000000	6265587645	6	2150	1215	0	59619
504	1	farm	79526	dairy	138	3	0	311	15	0	0	0	0	61	64	58	73	94	1	93	2	22334	1937600	219350	2038093	5834563	25569018	332885	35931508	4	38400000	74331508	91	161	161	5283025	4359705	0	0	19858207	29500937	246	7872000000	7975832446	11	5173	2608	0	124563
505	1	farm	79526	dairy	95	3	0	136	15	0	0	0	0	44	47	33	52	75	1	74	2	12254	1273625	124954	1119179	3778054	13955774	156845	20408432	4	25440000	45848432	74	108	108	2472050	2052120	0	0	7805362	12329532	189	6048000000	6106177963	6	2462	1220	0	58632
506	1	farm	26235	beef intensive	97	3	0	219	15	0	0	0	0	40	43	36	48	72	1	71	2	10350	1120075	135776	1322708	3700153	16180441	229009	22688162	4	24960000	47648162	70	105	113	2630750	2226770	0	0	12722198	17579718	201	6432000000	6497227880	6	2546	1318	0	63622
507	1	farm	84168	pigs small	91	3	0	184	15	0	0	0	0	60	63	46	69	96	1	95	2	17774	1147725	107038	1018429	3435298	12420130	190477	18319097	4	30000000	48319097	90	127	132	2663025	2347905	0	0	11369338	16380268	220	7040000000	7104699365	8	2607	1379	0	67083
508	1	farm	79544	dairy	62	3	0	139	15	0	0	0	0	34	38	35	48	70	1	69	2	22633	892800	88366	825811	2555055	10255350	132815	14750197	4	24480000	39230197	65	104	104	2741700	2478665	0	0	8703940	13924306	186	5952000000	6005154502	12	2610	1454	0	70819
509	1	farm	79526	dairy	100	3	0	160	15	0	0	0	0	46	49	34	57	82	2	81	2	53524	1446750	175766	1478518	4081852	18433234	250612	25866731	4	51600000	77466731	76	114	134	2859300	2509325	0	0	17124071	22492696	222	7104000000	7203959427	10	2820	1474	0	71695
510	1	farm	79526	dairy	121	3	0	264	15	0	0	0	0	66	69	67	74	100	1	99	2	12047	1778900	180374	1616029	5078950	20118339	285637	29058229	4	32880000	61938229	97	139	152	3158625	2485350	0	0	16537115	22181090	240	7680000000	7764119319	8	3045	1444	0	71010
511	1	farm	26235	beef intensive	94	3	0	191	15	0	0	0	0	56	59	57	64	88	1	87	2	19092	1549425	197120	1610379	4027329	20406492	200593	27991339	4	29760000	57751339	87	125	126	2754950	2546880	0	0	11607752	16909582	214	6848000000	6922660920	7	2651	1482	0	72768
512	1	farm	26235	beef intensive	114	3	0	165	15	0	0	0	0	70	72	71	78	103	1	102	2	14035	1489800	158422	1558408	4642723	19328782	193569	27371705	4	32160000	59531705	101	136	136	2447000	2312415	0	0	10078832	14838247	224	7168000000	7242369951	6	2381	1350	0	66069
513	1	farm	148204	smallholders	100	3	0	157	15	0	0	0	0	61	64	62	70	93	1	92	2	17790	1211375	159152	1372921	4019536	16988028	172333	23923345	4	30240000	54163345	92	128	128	2562575	2294110	0	0	9259339	14116024	212	6784000000	6852279369	7	2489	1338	0	65546
514	1	farm	79544	dairy	170	3	0	398	15	0	0	0	0	82	86	78	96	114	1	113	2	21502	2369200	279994	2678956	7291251	33101117	398368	46118886	4	39120000	85238886	112	165	184	3962650	3143245	0	0	22481267	29587162	272	8704000000	8818826048	8	3877	1862	0	89807
515	1	farm	79526	dairy	79	3	0	140	15	0	0	0	0	52	55	36	61	83	1	82	2	11541	1098425	123566	1105702	3240557	13825294	149207	19542750	4	27120000	46662750	82	115	115	2369775	2043020	0	0	9217266	13630062	200	6400000000	6460292812	7	2340	1210	0	58372
516	1	farm	148204	smallholders	122	3	0	226	15	0	0	0	0	55	58	39	64	87	1	86	2	33494	1416650	227286	2101039	5180218	26349314	259332	35533838	4	32640000	68173838	85	137	137	3766100	3333855	0	0	14196858	21296812	220	7040000000	7129470651	8	3764	1941	0	95253
517	1	farm	79526	dairy	170	3	0	403	15	0	0	0	0	68	71	62	76	99	1	98	2	11604	2366200	241516	2332498	6831658	29188852	391241	41351965	4	37200000	78551965	98	157	171	4294425	3674615	0	0	22943994	30913034	259	8288000000	8397465000	7	4215	2207	0	104989
518	1	farm	84168	pigs small	150	3	0	297	15	0	0	0	0	45	48	46	54	77	1	76	2	15339	1446975	192614	1927636	6200686	23991266	304347	34063524	4	28800000	62863524	76	122	130	3380275	2857715	0	0	16984635	23222625	218	6976000000	7062086149	9	3286	1688	0	81649
519	1	farm	84168	pigs small	71	3	0	123	15	0	0	0	0	45	48	33	53	76	1	75	2	12341	1187700	92906	839009	2819906	10233344	127713	15300578	4	25440000	40740578	75	108	108	2389650	2085300	0	0	7907372	12382322	189	6048000000	6101122900	7	2343	1238	0	59580
520	1	farm	79544	dairy	80	3	0	142	15	0	0	0	0	38	41	34	47	72	1	71	2	12902	1052475	117086	1085553	3131500	13463516	162540	19012670	4	24720000	43732670	68	105	105	2697750	2291975	0	0	8568305	13558030	188	6016000000	6073290700	9	2691	1369	0	65485
521	1	farm	79544	dairy	91	3	0	171	15	0	0	0	0	40	43	31	48	74	1	73	2	11135	1186375	126058	1119287	3653413	13707824	197844	19990800	4	24960000	44950800	70	106	110	2655475	2265410	0	0	10981468	15902353	198	6336000000	6396853154	7	2635	1332	0	64726
522	1	farm	84168	pigs small	101	3	0	313	15	0	0	0	0	56	59	53	67	88	1	87	2	11115	1598400	141742	1302658	4292179	16119497	330144	23784620	4	28560000	52344620	86	121	152	2753250	1932980	0	0	20465094	25151324	240	7680000000	7757495944	4	2637	1128	0	55228
523	1	farm	79544	dairy	110	3	0	298	15	0	0	0	0	62	65	62	71	97	1	96	2	20476	1668200	140242	1325156	4409025	16314026	307552	24164201	4	32160000	56324201	92	136	155	3350950	2428020	0	0	18779811	24558781	243	7776000000	7856882982	7	3223	1443	0	69372
524	1	farm	84168	pigs small	97	3	0	237	15	0	0	0	0	47	50	49	56	82	1	81	2	12274	1543975	139942	1356408	3879322	16847620	229103	23996370	4	28320000	52316370	79	120	129	3073550	2484125	0	0	14699183	20256858	217	6944000000	7016573228	7	2987	1468	0	70975
525	1	farm	79526	dairy	106	3	0	200	15	0	0	0	0	65	69	38	79	97	1	96	2	19109	1652200	184404	1740710	4486927	21972939	213713	30250893	4	31680000	61930893	95	134	134	2858950	2442020	0	0	11931618	17232588	222	7104000000	7183163482	5	2758	1421	0	69772
526	1	farm	79544	dairy	82	3	0	137	15	0	0	0	0	41	44	30	50	76	1	75	2	21766	1040750	126560	978046	3310665	12300430	144210	17900660	4	25440000	43340660	71	107	107	2600550	2380770	0	0	8455076	13436396	192	6144000000	6200777056	9	2574	1382	0	68022
527	1	farm	148204	smallholders	79	3	0	122	15	0	0	0	0	50	52	51	54	80	1	79	2	12380	994325	112072	987851	3069181	12232650	120688	17516767	4	26880000	44396767	81	114	114	2303300	2164085	0	0	7564232	12031617	192	6144000000	6200428384	7	2216	1270	0	61831
528	1	farm	79526	dairy	116	3	0	253	15	0	0	0	0	43	46	43	52	79	2	78	2	48683	1629075	154082	1454522	4720620	17912229	240909	26111437	4	55200000	81311437	73	123	123	3696675	3399305	0	0	13843738	20939718	211	6752000000	6854251154	9	3591	2006	0	97123
529	1	farm	84168	pigs small	94	3	0	150	15	0	0	0	0	49	52	41	58	81	1	80	2	15723	1675525	147476	1295174	3793633	16214916	157904	23284628	4	27600000	50884628	79	117	117	2738850	2343915	0	0	8832346	13915111	197	6304000000	6368799739	6	2715	1380	0	66969
530	1	farm	26235	beef intensive	64	3	0	109	15	0	0	0	0	38	41	39	46	72	1	71	2	10393	890900	91212	859538	2679692	10581849	112170	15215361	4	23040000	38255361	69	98	98	2011625	1896650	0	0	7319110	11227386	183	5856000000	5905482747	5	1952	1111	0	54190
531	1	farm	84168	pigs small	100	3	0	226	15	0	0	0	0	52	55	50	60	86	1	85	2	11714	1404275	151982	1296106	4136382	16037000	269234	23294979	4	30480000	53774979	82	129	135	3290450	3078915	0	0	15113272	21482636	223	7136000000	7211257615	5	3149	1816	0	87969
532	1	farm	79526	dairy	90	3	0	159	15	0	0	0	0	59	62	42	67	94	1	93	2	13700	1265775	143632	1346108	3871532	16772004	164679	23563730	4	28560000	52123730	89	121	126	2312800	1974980	0	0	10003940	14291720	214	6848000000	6914415450	6	2254	1151	0	56428
533	1	farm	26235	beef intensive	77	3	0	194	15	0	0	0	0	53	56	38	62	88	1	87	2	25040	1022125	103616	988481	3123710	12262620	202248	17702800	4	28080000	45782800	83	119	130	2588900	2288755	0	0	13259360	18137014	218	6976000000	7039919815	7	2462	1332	0	65393
534	1	farm	148204	smallholders	143	3	0	310	15	0	0	0	0	61	64	45	70	96	1	95	2	28808	1840850	231530	2029169	5904668	25210617	324068	35540902	4	35760000	71300902	91	151	156	4429250	3711505	0	0	19271620	27412375	244	7808000000	7906713277	10	4316	2216	0	106043
535	1	farm	84168	pigs small	67	3	0	106	15	0	0	0	0	36	39	30	45	71	1	70	2	10411	955875	90692	854757	2570637	10702684	107354	15282000	4	22080000	37362000	66	93	93	1930250	1835890	0	0	6460026	10226166	180	5760000000	5807588166	6	1871	1070	0	52454
536	1	farm	79526	dairy	108	3	0	249	15	0	0	0	0	89	91	90	96	120	1	119	2	24059	1967450	180406	1690816	4276599	21059902	243817	29418991	4	39120000	68538991	120	165	169	3339250	2637775	0	0	15646778	21623804	257	8224000000	8314162795	7	3274	1543	0	75365
537	1	farm	26235	beef intensive	82	3	0	154	15	0	0	0	0	53	56	40	61	85	1	84	2	11489	1152175	126794	1145608	3271712	14055818	165106	19917213	4	28080000	47997213	83	119	119	2683750	2184350	0	0	9607867	14475967	203	6496000000	6558473180	8	2662	1297	0	62410
538	1	farm	148204	smallholders	94	3	0	211	15	0	0	0	0	41	44	42	49	74	1	73	2	10524	1022350	128010	1230680	3684575	15155929	210264	21431808	4	24720000	46151808	72	105	114	2359875	2144240	0	0	12915806	17419921	202	6464000000	6527571729	4	2268	1251	0	61264
539	1	farm	148204	smallholders	72	3	0	146	15	0	0	0	0	69	72	70	79	106	1	105	2	15130	1140750	117792	1024960	2921175	12649364	165192	18019233	4	33360000	51379233	100	141	141	2875225	2743160	0	0	9731036	15349421	225	7200000000	7266728654	8	2776	1604	0	78376
540	1	farm	84168	pigs small	77	3	0	151	15	0	0	0	0	45	48	29	53	77	1	76	2	11257	1213600	113210	1066147	3115919	13091376	157847	18758098	4	26400000	45158098	75	112	112	2684975	2442930	0	0	8885689	14013594	194	6208000000	6267171692	6	2612	1414	0	69798
541	1	farm	26235	beef intensive	135	3	0	259	15	0	0	0	0	64	67	70	73	100	1	99	2	19409	1816300	210832	2001816	5484024	25094980	283047	34890998	4	34800000	69690998	100	147	152	3610800	2741970	0	0	16245374	22598144	240	7680000000	7772289142	7	3552	1615	0	78342
542	1	farm	26235	beef intensive	179	3	0	360	15	0	0	0	0	65	69	62	79	101	1	100	2	12047	2084075	245386	2426202	7034191	30062220	324971	42177045	4	35280000	77457045	95	149	159	3972350	3359405	0	0	18671340	26003095	247	7904000000	8007460140	7	3902	2013	0	95983
543	1	farm	84168	pigs small	125	3	0	282	15	0	0	0	0	48	51	54	57	84	1	83	2	10715	1531300	184176	1908205	5016632	23467157	296740	32404209	4	29280000	61684209	84	124	141	3107600	2243675	0	0	18001413	23352688	229	7328000000	7413036898	4	2987	1311	0	64105
544	1	farm	79526	dairy	99	3	0	158	15	0	0	0	0	58	61	45	66	93	2	92	2	128121	1411625	162678	1306098	4081853	16339001	166708	23467963	4	56160000	79627963	88	124	124	2574675	2326415	0	0	9135058	14036148	211	6752000000	6845664111	9	2544	1352	0	66469
545	1	farm	148204	smallholders	71	3	0	171	15	0	0	0	0	45	49	35	59	85	1	84	2	11671	1057775	114676	958792	2999069	11822331	203778	17156421	4	27360000	44516421	75	116	127	2910025	2591470	0	0	13242875	18744370	215	6880000000	6943260791	9	2869	1549	0	74042
546	1	farm	26235	beef intensive	114	3	0	209	15	0	0	0	0	73	76	80	82	104	1	103	2	18389	1432225	159276	1495726	4580402	18573059	211951	26452638	4	37920000	64372638	110	160	160	3643075	3048395	0	0	12119841	18811311	230	7360000000	7443183949	10	3481	1804	0	87097
547	1	farm	84168	pigs small	74	3	0	151	15	0	0	0	0	38	41	31	46	72	1	71	2	10494	934825	100754	964876	3069180	11805079	148652	17023367	4	23040000	40063367	68	98	102	2134125	1873900	0	0	9339487	13347512	190	6080000000	6133410879	7	2133	1098	0	53540
548	1	farm	79544	dairy	82	3	0	177	15	0	0	0	0	55	58	40	64	88	1	87	2	18493	1287500	138566	1287020	3310665	15985578	200965	22210293	4	30480000	52690293	85	129	129	3084100	2847180	0	0	12056506	17987786	215	6880000000	6950678079	8	2968	1659	0	81348
549	1	farm	79526	dairy	107	3	0	217	15	0	0	0	0	48	51	46	56	82	1	81	2	12306	1341250	172474	1606070	4299969	19823624	216717	27460104	4	27600000	55060104	78	117	123	2789675	2532040	0	0	13203195	18524910	211	6752000000	6825585014	7	2705	1474	0	72344
550	1	farm	26235	beef intensive	53	3	0	87	15	0	0	0	0	32	35	29	40	64	1	63	2	10533	783025	70816	622987	2025345	7649307	86351	11237830	4	21120000	32357830	62	89	89	1920500	1788150	0	0	5709988	9418638	171	5472000000	5513776468	6	1865	1044	0	51090
551	1	farm	79526	dairy	97	3	0	189	15	0	0	0	0	44	47	37	52	76	1	75	2	10798	1258875	145036	1327660	4151962	16410626	200250	23494410	4	25920000	49414410	74	110	113	2595925	2216095	0	0	11682165	16494185	201	6432000000	6497908595	6	2515	1295	0	63317
552	1	farm	148204	smallholders	57	3	0	97	15	0	0	0	0	33	36	31	41	67	1	66	2	10234	783075	79480	748415	2243463	9316414	92424	13263271	4	21600000	34863271	63	91	91	1940975	1861440	0	0	5966777	9769192	174	5568000000	5612632463	6	1880	1089	0	53184
553	1	farm	79526	dairy	351	3	0	699	15	0	0	0	0	127	130	136	137	163	1	162	2	14324	4728175	548720	5392485	15034322	67273879	779990	93757571	4	55920000	149677571	166	235	309	5805850	3359580	0	0	47270950	56436380	397	12704000000	12910113951	6	5677	2012	0	95988
554	1	farm	84168	pigs small	84	3	0	144	15	0	0	0	0	49	52	35	57	80	1	79	2	11460	1206475	131646	1263377	3474251	15513026	150944	21739720	4	27120000	48859720	79	115	115	2634700	2223795	0	0	8196098	13054594	195	6240000000	6301914313	7	2659	1327	0	63537
555	1	farm	26235	beef intensive	155	3	0	420	15	0	0	0	0	73	76	76	81	105	1	104	2	19592	2148325	224332	1999406	6535646	25099412	447656	36454777	4	39120000	75574777	106	164	191	4789275	3024105	0	0	27714481	35527861	279	8928000000	9039102638	6	4575	1778	0	86403
556	1	farm	84168	pigs small	103	3	0	234	15	0	0	0	0	40	44	52	54	72	1	71	2	15606	1372075	126522	1161230	4074060	14184258	205549	21123693	4	30000000	51123693	82	127	127	3327550	2751420	0	0	12752335	18831305	200	6400000000	6469954998	7	3208	1615	0	78612
557	1	farm	84168	pigs small	228	3	0	506	15	0	0	0	0	80	83	87	89	111	2	110	2	54091	2640425	414666	3863558	9924209	48588019	521189	65952066	4	88800000	154752066	117	191	204	5796450	4637010	0	0	29632740	40066200	292	9344000000	9538818266	9	5634	2762	0	132486
558	1	farm	84168	pigs small	159	3	0	289	15	0	0	0	0	67	70	54	75	100	2	99	2	41201	1845850	280782	2574106	6317527	31612708	318035	42949007	4	72480000	115429007	97	159	159	4687150	3731770	0	0	17740768	26159688	245	7840000000	7981588696	12	4717	2218	0	106622
559	1	farm	79544	dairy	77	3	0	146	15	0	0	0	0	54	57	39	62	85	1	84	2	12789	1200875	100652	872543	3154866	10720132	138860	16187928	4	27840000	44027928	84	118	118	2433550	2071930	0	0	9018682	13524162	202	6464000000	6521552091	7	2383	1227	0	59198
560	1	farm	79544	dairy	88	3	0	178	15	0	0	0	0	45	48	34	53	77	1	76	2	12156	1154825	122320	1191762	3606678	14751416	169057	20996058	4	26160000	47156058	75	111	111	2682075	2129680	0	0	9942580	14754335	197	6304000000	6365910392	7	2550	1243	0	60848
561	1	farm	79544	dairy	97	3	0	142	15	0	0	0	0	48	51	48	56	81	1	80	2	17384	1410475	160566	1184227	3910473	14653038	148163	21466943	4	27120000	48586943	78	115	115	2574025	2372020	0	0	9502954	14448999	199	6368000000	6431035942	7	2521	1384	0	67772
562	1	farm	79544	dairy	133	3	0	194	15	0	0	0	0	46	48	55	55	81	1	80	2	41427	1609100	231844	2189851	5445068	27330321	213179	37019363	4	34320000	71339363	85	145	145	4345800	3799670	0	0	13041578	21187048	211	6752000000	6844526411	13	4335	2245	0	108562
563	1	farm	84168	pigs small	145	3	0	272	15	0	0	0	0	76	79	77	84	108	1	107	2	14782	1800600	264600	2394110	6099408	29595664	320072	40474454	4	37680000	78154454	107	159	164	3761875	3217340	0	0	17880508	24859723	252	8064000000	8167014177	8	3706	1917	0	91924
564	1	farm	79544	dairy	137	3	0	332	15	0	0	0	0	72	75	73	80	105	1	104	2	27103	1841125	248384	2405894	5694343	29825830	386001	40401577	4	37920000	78321577	103	160	171	4264825	3252060	0	0	20840414	28357298	259	8288000000	8394678876	11	4132	1935	0	92916
565	1	farm	148204	smallholders	93	3	0	174	15	0	0	0	0	46	49	46	55	78	1	77	2	10838	1259175	123692	1158034	3668994	14120770	176857	20507523	4	25200000	45707523	76	106	110	2287075	1904000	0	0	10225299	14416374	198	6336000000	6396123897	4	2233	1105	0	54400
566	1	farm	79544	dairy	133	3	0	320	15	0	0	0	0	59	62	49	68	95	1	94	2	31528	1718975	197276	1744744	5577498	21730582	317731	31286806	4	32400000	63686806	89	137	155	3399425	2990820	0	0	19130417	25520662	243	7776000000	7865207467	9	3248	1771	0	85452
567	1	farm	84168	pigs small	125	3	0	192	15	0	0	0	0	71	74	50	79	103	1	102	2	29588	1643175	210814	2172314	5149061	27045455	204032	36424852	4	33360000	69784852	101	141	141	2948750	2491440	0	0	9910755	15350945	223	7136000000	7221135796	9	2867	1453	0	71184
568	1	farm	148204	smallholders	103	3	0	154	15	0	0	0	0	44	48	35	58	76	1	75	2	25563	1250375	151468	1371548	4144176	17161678	159394	24238640	4	26880000	51118640	74	114	114	2869950	2411780	0	0	7668214	12949944	188	6016000000	6080068584	8	2835	1419	0	68908
569	1	farm	84168	pigs small	106	3	0	156	15	0	0	0	0	63	66	47	72	94	1	93	2	22167	1695650	191452	1670674	4299971	20919742	179480	28956969	4	32160000	61116969	93	136	136	3039850	2799370	0	0	10160025	15999245	215	6880000000	6957116214	7	2962	1624	0	79982
570	1	farm	26235	beef intensive	82	3	0	162	15	0	0	0	0	43	46	33	54	74	1	73	2	19975	1330375	113978	1045418	3310666	12948324	162583	18911344	4	26400000	45311344	73	112	112	2844600	2332470	0	0	9056231	14233301	192	6144000000	6203544645	7	2682	1364	0	66642
571	1	farm	26235	beef intensive	74	3	0	129	15	0	0	0	0	35	38	30	43	69	1	68	2	17779	1083625	112398	1068896	2851066	13323100	137125	18576210	4	24000000	42576210	65	102	102	2624275	2428195	0	0	9105221	14157691	186	5952000000	6008733902	6	2512	1406	0	69377
572	1	farm	79544	dairy	84	3	0	185	15	0	0	0	0	37	41	38	51	74	1	73	2	15161	1197750	128580	1045359	3396350	12945232	193183	18906453	4	25200000	44106453	68	107	113	2874325	2276575	0	0	12185011	17335911	201	6432000000	6493442364	9	2857	1338	0	65045
573	1	farm	79544	dairy	63	3	0	117	15	0	0	0	0	50	53	43	58	81	1	80	2	11526	1071850	96444	933404	2625165	11637164	124562	16488589	4	26400000	42888589	80	112	112	2280100	1989750	0	0	7220089	11489939	193	6176000000	6230378527	7	2227	1176	0	56850
574	1	farm	26235	beef intensive	93	3	0	285	15	0	0	0	0	53	56	54	62	89	1	88	2	10432	1502925	160290	1502644	3933853	18747371	303716	26150799	4	28800000	54950799	84	122	147	2810400	2251165	0	0	18558284	23619848	235	7520000000	7598570648	5	2676	1320	0	64319
575	1	farm	79544	dairy	79	3	0	154	15	0	0	0	0	78	81	61	87	109	1	108	2	10457	1153100	106116	1034006	3232768	12761900	151889	18439778	4	33600000	52039778	108	142	142	2393450	2210180	0	0	9657325	14260955	228	7296000000	7362300733	6	2297	1307	0	63148
576	1	farm	148204	smallholders	84	3	0	132	15	0	0	0	0	58	62	55	72	90	1	89	2	10681	1149725	131268	1240144	3170447	15370961	159023	21221568	4	28560000	49781568	88	121	121	2275025	2197020	0	0	8462220	12934266	206	6592000000	6654715833	4	2192	1277	0	62772
577	1	farm	26235	beef intensive	92	3	0	265	15	0	0	0	0	70	73	63	79	101	1	100	2	11576	1362725	144714	1458230	3809214	18309725	254270	25338878	4	34560000	59898878	100	145	153	3242850	3094140	0	0	16466829	22803819	241	7712000000	7794702697	6	3099	1816	0	88404
578	1	farm	79544	dairy	114	3	0	174	15	0	0	0	0	59	62	58	71	95	1	94	2	30391	2120325	179670	1559972	4962100	19634504	167202	28623774	4	33840000	62463774	89	143	143	3913050	3397555	0	0	10542908	17853513	216	6912000000	6992317287	10	3861	2002	0	97073
579	1	farm	79544	dairy	138	3	0	243	15	0	0	0	0	57	60	49	66	91	1	90	2	12897	1686250	226750	2260793	5686559	28439104	255086	38554542	4	30720000	69274542	87	129	137	3209650	2563190	0	0	14444837	20217677	225	7200000000	7289492219	7	3085	1494	0	73234
580	1	farm	79544	dairy	94	3	0	296	15	0	0	0	0	112	115	99	121	143	1	142	2	12037	1507900	148702	1312729	3887106	16100120	322712	23279269	4	44160000	67439269	142	186	206	3281575	2557835	0	0	19711737	25551147	294	9408000000	9500990416	9	3181	1523	0	73081
581	1	farm	79544	dairy	74	3	0	140	15	0	0	0	0	42	46	43	56	77	1	76	2	15663	1130325	106052	1007037	3006862	12398970	139690	17788936	4	24000000	41788936	73	101	105	2111800	1785385	0	0	8635516	12532700	193	6176000000	6230321636	7	2119	1042	0	51011
582	1	farm	79544	dairy	121	3	0	312	15	0	0	0	0	75	78	65	84	107	1	106	2	17406	1760525	191112	1719475	5016632	21419738	337726	30445208	4	36960000	67405208	105	156	171	3749000	3256155	0	0	20431254	27436410	259	8288000000	8382841617	8	3644	1912	0	93033
583	1	farm	84168	pigs small	70	3	0	127	15	0	0	0	0	70	74	34	84	102	1	101	2	10894	1004825	123588	1070510	2944544	13296664	135163	18575294	4	32400000	50975294	100	137	137	2523650	2383745	0	0	8527655	13435050	217	6944000000	7008410344	7	2432	1403	0	68107
584	1	farm	148204	smallholders	81	3	0	170	15	0	0	0	0	45	49	40	59	82	1	81	2	13304	1278175	122842	1091187	3240556	13488980	176225	19397965	4	28080000	47477965	75	119	119	3028850	2890405	0	0	10889782	16809037	205	6560000000	6624287002	7	2909	1703	0	82583
585	1	farm	79544	dairy	83	3	0	125	15	0	0	0	0	40	43	32	53	76	1	75	2	16856	1066250	119772	1039378	3326244	12871944	130122	18553710	4	24480000	43033710	70	104	104	2427525	2183125	0	0	7393614	12004264	187	5984000000	6039037974	8	2382	1274	0	62375
586	1	farm	79544	dairy	137	3	0	197	15	0	0	0	0	49	52	41	57	80	1	79	2	12184	1366000	161882	1630508	5491807	19965216	188693	28804105	4	28320000	57124105	79	120	120	2932325	2607535	0	0	10746880	16286740	202	6464000000	6537410845	7	2900	1536	0	74501
587	1	farm	79544	dairy	81	3	0	140	15	0	0	0	0	40	43	41	49	74	1	73	2	10393	1024375	106024	1049728	3232770	13096251	145865	18655014	4	23520000	42175014	71	100	100	2048000	1806560	0	0	8102263	11956823	188	6016000000	6070131837	5	1988	1053	0	51616
588	1	farm	148204	smallholders	124	3	0	274	15	0	0	0	0	84	87	73	93	117	1	116	2	10556	1591525	162350	1597041	4977683	19611392	316143	28256135	4	37440000	65696135	114	158	178	3203850	2815645	0	0	19339429	25358924	266	8512000000	8603055059	6	3096	1657	0	80447
589	1	farm	148204	smallholders	89	3	0	198	15	0	0	0	0	37	40	38	47	74	1	73	2	31287	1200625	131328	1186954	3700154	14622086	210059	21051206	4	24480000	45531206	68	104	115	2662625	2245845	0	0	13034296	17942766	203	6496000000	6559473972	7	2564	1316	0	64167
590	1	farm	148204	smallholders	110	3	0	188	15	0	0	0	0	44	47	42	52	75	1	74	2	11989	1425450	165242	1555960	4619353	19271855	227214	27265074	4	26640000	53905074	74	113	114	2898300	2290925	0	0	12144815	17334040	202	6464000000	6535239114	7	2916	1368	0	65455
591	1	farm	79526	dairy	85	3	0	204	15	0	0	0	0	58	62	46	72	99	1	98	2	11546	1387625	155368	1283710	3692366	15980926	224888	22724883	4	29280000	52004883	88	124	141	2590400	2157400	0	0	13115365	17863165	229	7328000000	7397868048	6	2510	1260	0	61640
592	1	farm	84168	pigs small	39	3	0	81	15	0	0	0	0	39	43	26	53	71	1	70	2	10661	698875	66718	544822	1604697	6713673	91562	9720347	4	22560000	32280347	69	96	96	1859075	1777055	0	0	5222899	8859029	176	5632000000	5673139376	6	1802	1035	0	50773
593	1	farm	79526	dairy	150	3	0	351	15	0	0	0	0	84	86	60	94	120	1	119	2	26206	2040525	221952	1952667	6107204	24440652	315599	35078599	4	40800000	75878599	114	172	178	4220900	3525620	0	0	18359083	26105603	266	8512000000	8613984202	11	3977	2076	0	100732
594	1	farm	148204	smallholders	109	3	0	159	15	0	0	0	0	54	57	39	66	92	1	91	2	11564	1482075	152710	1464908	4471348	18183763	160032	25914836	4	27600000	53514836	84	117	118	2381225	2158870	0	0	7908680	12448776	206	6592000000	6657963611	5	2300	1252	0	61682
595	1	farm	26235	beef intensive	100	3	0	173	15	0	0	0	0	61	64	62	69	96	1	95	2	13786	1378575	142090	1242832	3972794	15266644	195785	22198721	4	29760000	51958721	92	126	129	2380400	2116275	0	0	10524938	15021613	217	6944000000	7010980334	6	2351	1244	0	60465
596	1	farm	148204	smallholders	192	3	0	487	15	0	0	0	0	59	62	71	68	95	1	94	2	13155	2216500	301386	2852327	8000126	35607628	536585	49514552	4	40800000	90314552	101	172	193	5296850	4205110	0	0	31311802	40813762	281	8992000000	9123128314	7	5189	2546	0	120146
597	1	farm	79544	dairy	162	3	0	401	15	0	0	0	0	60	62	61	69	92	2	91	2	31680	1861325	324994	3307043	6535645	41549758	397192	53975957	4	54960000	108935957	91	136	163	3537675	2895655	0	0	22084304	28517634	251	8032000000	8169453591	7	3390	1703	0	82733
598	1	farm	26235	beef intensive	102	3	0	169	15	0	0	0	0	62	65	63	71	93	1	92	2	17221	1376650	131586	1277836	4237655	15824234	178820	23026781	4	30480000	53506781	93	128	128	2528750	2343915	0	0	10826300	15698965	215	6880000000	6949205746	6	2426	1369	0	66969
599	1	farm	148204	smallholders	108	3	0	192	15	0	0	0	0	47	50	36	56	78	1	77	2	22803	1246175	173284	1495269	4564822	18725536	178716	26383802	4	27840000	54223802	77	117	117	2922475	2715860	0	0	11290921	16929256	201	6432000000	6503153058	8	2824	1595	0	77596
600	1	farm	148204	smallholders	87	3	0	151	15	0	0	0	0	74	77	58	82	105	1	104	2	20556	1275925	135218	1230887	3591099	15321716	152531	21707376	4	33840000	55547376	104	143	143	2696750	2544115	0	0	9507746	14748611	223	7136000000	7206295987	8	2603	1503	0	72689
601	1	farm	79526	dairy	74	3	0	191	15	0	0	0	0	36	39	31	45	70	1	69	2	12633	1071925	130590	1085157	3232766	13580396	188848	19289682	4	25440000	44729682	66	108	109	2971500	2764195	0	0	12128781	17864476	197	6304000000	6366594159	9	2880	1626	0	78977
602	1	farm	148204	smallholders	125	3	0	204	15	0	0	0	0	59	62	60	67	93	1	92	2	15431	1671825	220738	1905237	5390543	23803267	234598	33226208	4	32880000	66106208	90	139	139	3442625	3211110	0	0	11348981	18002716	218	6976000000	7060108925	6	3338	1877	0	91746
603	1	farm	26235	beef intensive	110	3	0	198	15	0	0	0	0	78	82	70	92	110	1	109	2	29045	1965700	241336	2186212	4790728	27693906	224713	37102596	4	39360000	76462596	108	166	166	4199025	3600730	0	0	12505010	20304765	238	7616000000	7712767360	11	4038	2119	0	102878
604	1	farm	84168	pigs small	83	3	0	146	15	0	0	0	0	43	47	35	57	76	1	75	2	10660	1107975	104380	967142	3100339	11951650	138032	17369519	4	25680000	43049519	73	109	109	2516050	2397710	0	0	9009955	13923715	192	6144000000	6200973234	7	2431	1405	0	68506
605	1	farm	79544	dairy	144	3	0	294	15	0	0	0	0	64	68	55	78	96	2	95	2	33112	2067325	218158	1884420	5733286	23383888	307180	33594257	4	69120000	102714257	94	149	152	4512300	3110800	0	0	17491623	25114723	240	7680000000	7807828980	11	4551	1890	0	88880
606	1	farm	26235	beef intensive	69	3	0	91	15	0	0	0	0	40	43	30	49	76	1	75	2	15864	1117125	94488	891263	2858859	11185843	89144	16236722	4	24240000	40476722	70	103	103	2305425	2207870	0	0	5139304	9652598	181	5792000000	5842129321	8	2223	1281	0	63082
607	1	farm	84168	pigs small	89	3	0	154	15	0	0	0	0	119	122	68	127	150	1	149	2	10663	1263900	134260	1304284	3785845	16221519	178094	22887903	4	42720000	65607903	149	179	181	2142925	1965635	0	0	9335786	13444346	269	8608000000	8687052248	6	2083	1148	0	56161
608	1	farm	79544	dairy	66	3	0	101	15	0	0	0	0	35	37	36	42	66	1	65	2	13312	977075	87574	753032	2742010	9346922	103049	14009662	4	24240000	38249662	66	103	103	2656950	2291030	0	0	6756726	11704706	176	5632000000	5681954368	8	2667	1381	0	65458
609	1	farm	26235	beef intensive	108	3	0	277	15	0	0	0	0	49	52	47	58	83	1	82	2	10892	1484025	157100	1530027	4650514	19126865	273932	27222463	4	30000000	57222463	79	126	140	3790300	2632630	0	0	18086226	24509156	228	7296000000	7377731619	5	3607	1548	0	75218
610	1	farm	79544	dairy	72	3	0	105	15	0	0	0	0	38	41	41	47	72	1	71	2	10999	929800	102028	985792	2858859	12251650	93008	17221138	4	23520000	40741138	71	100	100	2048425	1912890	0	0	5727421	9688736	179	5728000000	5778429874	6	1978	1115	0	54654
611	1	farm	79544	dairy	65	3	0	145	15	0	0	0	0	61	65	38	75	95	1	94	2	10505	901075	98772	890980	2656322	10998892	162031	15708072	4	28080000	43788072	91	119	126	1978400	1755145	0	0	9430284	13163829	214	6848000000	6904951902	6	1934	1023	0	50147
612	1	farm	148204	smallholders	64	3	0	133	15	0	0	0	0	39	42	38	48	75	1	74	2	10567	988600	99834	842650	2477156	10488244	133098	15029582	4	23760000	38789582	69	101	101	2219300	2071195	0	0	7901260	12191756	188	6016000000	6066981337	6	2162	1208	0	59177
613	1	farm	79544	dairy	84	3	0	175	15	0	0	0	0	67	71	75	81	99	1	98	2	11452	1169400	131338	1260896	3435305	15639732	191972	21828643	4	33360000	55188643	105	141	141	2633750	2255995	0	0	10983713	15873458	223	7136000000	7207062101	6	2624	1315	0	64457
614	1	farm	84168	pigs small	183	3	0	377	15	0	0	0	0	63	66	64	72	94	1	93	2	34211	1891650	311614	2860646	7626209	35503670	423992	48617781	4	36000000	84617781	94	151	164	4365650	3556105	0	0	22400656	30322412	252	8064000000	8178940192	11	4376	2113	0	101603
615	1	farm	148204	smallholders	84	3	0	145	15	0	0	0	0	53	56	41	62	84	1	83	2	12763	1104675	144960	1368785	3388565	17167736	143064	23317784	4	28560000	51877784	83	121	121	2717650	2469915	0	0	8651863	13839428	200	6400000000	6465717212	6	2662	1465	0	70569
616	1	farm	79526	dairy	118	3	0	285	15	0	0	0	0	65	69	51	79	97	1	96	2	12089	1581875	205620	1846780	5102318	22799238	348670	31884501	4	31680000	63564501	95	133	160	2909600	2262050	0	0	20112780	25284430	248	7936000000	8024848930	7	2873	1336	0	64630
617	1	farm	26235	beef intensive	178	3	0	454	15	0	0	0	0	95	98	92	103	127	2	126	2	32010	2866025	587062	5893772	7587262	74734165	510933	92179219	4	76080000	168259219	125	180	217	4239250	3238480	0	0	28597424	36075154	305	9760000000	9964334373	8	4174	1910	0	92528
618	1	farm	84168	pigs small	132	3	0	329	15	0	0	0	0	87	91	76	101	121	1	120	2	14151	2350425	238952	2238352	5538551	28128574	373255	38868108	4	39600000	78468108	117	167	185	3930025	2846515	0	0	19923656	26700196	273	8736000000	8841168304	7	3874	1678	0	81329
619	1	farm	79544	dairy	89	3	0	178	15	0	0	0	0	61	64	49	70	92	1	91	2	10508	1152225	116898	1165178	3575520	14426812	174706	20611340	4	28560000	49171340	91	121	125	2131800	1842785	0	0	10537953	14512538	213	6816000000	6879683878	6	2073	1075	0	52651
620	1	farm	84168	pigs small	95	3	0	182	15	0	0	0	0	37	40	40	46	71	1	70	2	11959	1179375	166788	1540735	3887110	19219940	185366	26179313	4	25200000	51379313	70	107	107	2575525	2365755	0	0	9725406	14666686	192	6144000000	6210045999	7	2482	1374	0	67593
621	1	farm	26235	beef intensive	85	3	0	131	15	0	0	0	0	36	39	37	45	69	1	68	2	18921	1157700	106094	1021745	3271717	12493538	136913	18187707	4	24960000	43147707	67	105	105	2866675	2398795	0	0	8804702	14070172	185	5920000000	5977217880	8	2860	1427	0	68537
622	1	farm	148204	smallholders	183	3	0	402	15	0	0	0	0	55	58	54	63	89	1	88	2	17506	2200675	262646	2497086	7743062	30895373	407988	44006830	4	33840000	77846830	85	142	157	4529525	3167920	0	0	21374144	29071589	245	7840000000	7946918419	9	4502	1884	0	90512
623	1	farm	79544	dairy	87	3	0	139	15	0	0	0	0	47	50	48	55	80	1	79	2	23096	1265200	139376	1261634	3684579	15880946	156201	22387936	4	26640000	49027936	78	113	113	2458350	2216235	0	0	8301419	12976004	195	6240000000	6302003940	7	2376	1287	0	63321
624	1	farm	84168	pigs small	102	3	0	237	15	0	0	0	0	51	54	52	60	84	1	83	2	15887	1301200	156518	1404079	4167546	17638924	270787	24939054	4	28560000	53499054	82	121	138	2804150	2466310	0	0	16874384	22144844	226	7232000000	7307643898	5	2711	1439	0	70466
625	1	farm	26235	beef intensive	112	3	0	213	15	0	0	0	0	68	72	52	82	103	1	102	2	10544	1543350	191378	1915783	4447973	23515746	239707	31853937	4	32880000	64733937	98	138	144	2997000	2471945	0	0	12673674	18142619	232	7424000000	7506876556	5	2919	1458	0	70627
626	1	farm	84168	pigs small	157	3	0	351	15	0	0	0	0	79	83	70	93	111	2	110	2	32323	2422075	258228	2500693	6512273	31204078	349147	43246493	4	77760000	121006493	109	174	175	5341100	3514070	0	0	20437537	29292707	263	8416000000	8566299200	9	5228	2107	0	100402
627	1	farm	84168	pigs small	95	3	0	148	15	0	0	0	0	40	43	33	49	72	1	71	2	15442	1374300	179430	1692704	3817000	21081014	159703	28304152	4	24720000	53024152	70	105	105	2493625	2258935	0	0	8948512	13701072	188	6016000000	6082725224	7	2446	1320	0	64541
628	1	farm	84168	pigs small	68	3	0	156	15	0	0	0	0	45	48	40	57	76	1	75	2	10846	1093225	95862	820024	2679690	10153645	167266	15009712	4	26160000	41169712	75	111	111	2662025	2093315	0	0	10437361	15192701	198	6336000000	6392362413	7	2663	1244	0	59809
629	1	farm	84168	pigs small	439	3	0	684	15	0	0	0	0	134	137	133	143	167	2	166	2	73210	4563800	678212	6615288	18531944	82585796	703777	113678816	4	112800000	226478816	164	247	283	6242525	5164495	0	0	36845378	48252398	371	11872000000	12146731215	11	6047	3048	0	147557
630	1	farm	79526	dairy	61	3	0	148	15	0	0	0	0	33	36	33	42	68	1	67	2	10775	901900	96648	911716	2586216	11437957	168533	16102970	4	22560000	38662970	63	96	102	2330750	2132515	0	0	10436730	14899994	190	6080000000	6133562965	6	2243	1239	0	60929
631	1	farm	84168	pigs small	93	3	0	190	15	0	0	0	0	38	41	39	49	74	1	73	2	29290	1350100	141726	1364337	3965010	16991779	222791	24035743	4	26400000	50435743	69	111	116	3187375	2619645	0	0	13399150	19206170	204	6528000000	6597641913	9	3061	1528	0	74847
632	1	farm	79544	dairy	117	3	0	311	15	0	0	0	0	67	71	62	81	104	1	103	2	19597	1776400	184878	1701796	4923158	21317440	337841	30241513	4	33600000	63841513	97	142	167	3413150	2582335	0	0	19631206	25626692	255	8160000000	8249468205	6	3224	1503	0	73781
633	1	farm	79544	dairy	106	3	0	223	15	0	0	0	0	73	76	63	81	105	1	104	2	10771	1408925	168390	1653662	4346707	20567744	244043	28389471	4	32640000	61029471	103	138	147	2522850	2205700	0	0	13411274	18139824	235	7520000000	7599169295	5	2430	1288	0	63020
634	1	farm	79544	dairy	89	3	0	173	15	0	0	0	0	45	48	42	53	78	1	77	2	12246	1101325	134202	1234035	3661207	15264006	184710	21579485	4	25440000	47019485	75	108	114	2374125	2060800	0	0	11470976	15905902	202	6464000000	6526925386	6	2382	1205	0	58880
635	1	farm	148204	smallholders	72	3	0	182	15	0	0	0	0	39	42	38	48	71	1	70	2	26236	1094725	110918	1080632	2897808	13433608	196435	18814126	4	25200000	44014126	69	107	113	2687900	2502360	0	0	13314087	18504347	201	6432000000	6494518473	6	2576	1473	0	71496
636	1	farm	79526	dairy	107	3	0	140	15	0	0	0	0	45	48	42	55	80	1	79	2	12607	1364475	201576	1752293	4595984	22117640	149479	30181448	4	26400000	56581448	75	111	111	2607600	2343565	0	0	7476961	12428126	192	6144000000	6213009574	6	2559	1371	0	66959
637	1	farm	79526	dairy	83	3	0	134	15	0	0	0	0	51	54	41	60	82	1	81	2	14040	1216875	105020	977857	3365197	12180750	131706	17977406	4	27360000	45337406	81	116	116	2451875	2155370	0	0	7791191	12398436	195	6240000000	6297735842	7	2429	1272	0	61582
638	1	farm	79544	dairy	66	3	0	122	15	0	0	0	0	46	48	30	50	76	1	75	2	15892	991875	100768	910058	2492734	11198070	122545	15816050	4	25920000	41736050	76	110	110	2401100	2265585	0	0	8057616	12724300	190	6080000000	6134460350	8	2300	1315	0	64731
639	1	farm	26235	beef intensive	125	3	0	238	15	0	0	0	0	72	75	70	80	103	1	102	2	11904	1761300	197778	1674425	5156848	21045350	261214	30096916	4	35040000	65136916	102	148	152	3272725	3031175	0	0	15583130	21887030	240	7680000000	7767023946	7	3166	1790	0	86605
640	1	farm	84168	pigs small	136	3	0	314	15	0	0	0	0	56	59	52	64	87	1	86	2	13117	1713475	203254	1822684	5600860	22319501	329860	31989635	4	32640000	64629635	86	138	146	4013525	2960055	0	0	18646683	25620263	234	7488000000	7578249898	9	3968	1754	0	84573
641	1	farm	79526	dairy	80	3	0	191	15	0	0	0	0	60	63	47	68	91	1	90	2	12544	1135150	122170	1185329	3404145	14750633	188566	20785993	4	29760000	50545993	90	125	127	2618050	2153690	0	0	10979458	15751198	215	6880000000	6946297192	7	2572	1269	0	61534
642	1	farm	79526	dairy	74	3	0	141	15	0	0	0	0	51	55	36	65	83	1	82	2	12765	1259200	114172	1035587	3014653	12789698	156622	18369933	4	27120000	45489933	81	115	115	2402425	2169790	0	0	8564024	13136239	198	6336000000	6394626172	8	2359	1262	0	61994
643	1	farm	148204	smallholders	93	3	0	193	15	0	0	0	0	37	40	39	45	72	1	71	2	12530	1341200	133134	1241514	3754682	15237590	206148	21914268	4	25200000	47114268	69	107	114	2848425	2145395	0	0	13358803	18352623	202	6464000000	6529466891	6	2733	1262	0	61297
644	1	farm	148204	smallholders	76	3	0	100	15	0	0	0	0	39	42	38	51	76	1	75	2	21243	1193000	144094	1279870	3209397	16049760	101524	21977644	4	24480000	46457644	69	104	104	2477925	2287635	0	0	5834168	10599728	183	5856000000	5913057372	9	2415	1339	0	65361
645	1	farm	79544	dairy	87	3	0	210	15	0	0	0	0	54	57	48	64	91	1	90	2	11753	1288300	151056	1479046	3653419	18470622	208743	25251187	4	27600000	52851187	84	117	129	2410175	2042950	0	0	11622255	16075380	217	6944000000	7012926567	5	2324	1186	0	58370
646	1	farm	79544	dairy	90	3	0	191	15	0	0	0	0	70	74	46	84	102	1	101	2	12657	1350625	148286	1352637	3778055	16986169	205487	23821259	4	32880000	56701259	100	139	141	2790375	2373070	0	0	12070276	17233720	229	7328000000	7401934980	9	2784	1410	0	67802
647	1	farm	79526	dairy	87	3	0	162	15	0	0	0	0	56	59	45	65	92	1	91	2	10760	1016925	123332	1150650	3544361	14290221	182845	20308334	4	27360000	47668334	86	116	125	2177875	1859725	0	0	10131146	14168746	213	6816000000	6877837080	6	2107	1084	0	53135
648	1	farm	26235	beef intensive	112	3	0	230	15	0	0	0	0	41	44	38	52	77	1	76	2	13341	1335925	165504	1540012	4705040	19052884	242244	27041610	4	25680000	52721610	71	109	121	2715100	2440445	0	0	13805741	18961286	209	6688000000	6759682896	6	2608	1423	0	69727
649	1	farm	84168	pigs small	182	3	0	379	15	0	0	0	0	72	75	57	80	103	1	102	2	24334	1990350	304152	2871004	7431463	35274878	420746	48292593	4	36240000	84532593	102	152	175	3770625	3152065	0	0	23101471	30024161	263	8416000000	8530556754	8	3684	1834	0	90059
650	1	farm	79526	dairy	142	3	0	264	15	0	0	0	0	75	78	79	86	112	1	111	2	18539	2211050	241142	2322241	5873513	29207986	279870	40135801	4	37920000	78055801	109	160	160	3896425	3003210	0	0	14694052	21593688	246	7872000000	7971649489	9	3826	1767	0	85806
651	1	farm	84168	pigs small	107	3	0	211	15	0	0	0	0	52	55	32	61	85	1	84	2	14685	1456725	135724	1377698	4261026	17254940	221197	24707310	4	28560000	53267310	82	121	127	2869950	2400930	0	0	12983573	18254453	215	6880000000	6951521763	8	2811	1422	0	68598
652	1	farm	148204	smallholders	51	3	0	85	15	0	0	0	0	38	41	34	47	69	1	68	2	20653	731750	84622	757784	2134406	9482293	90259	13281114	4	22800000	36081114	68	97	97	1952225	1882545	0	0	4451590	8286360	172	5504000000	5548367474	7	1883	1097	0	53787
653	1	farm	79544	dairy	134	3	0	305	15	0	0	0	0	68	71	48	76	99	1	98	2	18329	1703150	178540	1675980	5351590	20537834	287115	29734209	4	35040000	64774209	98	148	156	3694675	2947105	0	0	18052594	24694374	244	7808000000	7897468582	10	3613	1771	0	84203
654	1	farm	79526	dairy	85	3	0	191	15	0	0	0	0	55	58	38	63	86	1	85	2	10832	1225425	133218	1311714	3583310	16400148	212613	22866428	4	29760000	52626428	85	125	125	2855500	2689995	0	0	12349546	17895040	213	6816000000	6886521468	6	2755	1592	0	76857
655	1	farm	26235	beef intensive	128	3	0	366	15	0	0	0	0	49	52	50	59	85	1	84	2	11473	1958675	214022	2050358	5289271	25333864	445460	35291649	4	30480000	65771649	80	129	166	3740450	2817955	0	0	25900645	32459050	254	8128000000	8226230699	8	3683	1668	0	80513
656	1	farm	79526	dairy	87	3	0	156	15	0	0	0	0	55	58	47	64	86	1	85	2	12552	1185825	142204	1314268	3606678	16513451	166041	22928467	4	28080000	51008467	85	119	119	2441625	2165170	0	0	9903410	14510205	205	6560000000	6625518672	5	2367	1257	0	61862
657	1	farm	79544	dairy	84	3	0	253	15	0	0	0	0	45	48	46	54	78	1	77	2	12386	1229125	140480	1362418	3396355	17096571	250423	23475372	4	27840000	51315372	76	118	126	3025725	2644180	0	0	15427187	21097092	214	6848000000	6920412464	8	2970	1580	0	75548
658	1	farm	84168	pigs small	62	3	0	124	15	0	0	0	0	34	37	29	42	68	1	67	2	12122	895050	72146	694721	2297989	8456274	115231	12531412	4	22560000	35091412	64	96	96	2267800	1930740	0	0	7667328	11865868	180	5760000000	5806957280	8	2245	1144	0	55164
659	1	farm	79526	dairy	97	3	0	227	15	0	0	0	0	61	64	54	69	92	1	91	2	12789	1360150	146296	1390698	4011747	17189412	254394	24352697	4	29280000	53632697	91	124	141	2383050	1961855	0	0	15482700	19827605	229	7328000000	7401460302	7	2304	1143	0	56053
660	1	farm	79544	dairy	237	3	0	505	15	0	0	0	0	88	91	95	97	122	1	121	2	56201	2965625	376324	3747406	9978741	46954442	539985	64562523	4	46320000	110882523	125	195	214	5540850	3850595	0	0	28969348	38360794	302	9664000000	9813243317	11	5433	2253	0	110017
661	1	farm	79526	dairy	54	3	0	84	15	0	0	0	0	35	38	28	45	71	1	70	2	10413	862925	74828	689753	2087665	8487208	80107	12282486	4	22080000	34362486	65	94	94	2025550	1870225	0	0	4848386	8744162	175	5600000000	5643106648	5	1981	1091	0	53435
662	1	farm	148204	smallholders	62	3	0	189	15	0	0	0	0	55	59	47	69	87	1	86	2	11049	1038300	93226	858683	2531683	10538630	184032	15244554	4	31440000	46684554	85	133	133	3421475	3146500	0	0	11959060	18527036	213	6816000000	6881211590	8	3266	1843	0	89900
663	1	farm	26235	beef intensive	58	3	0	96	15	0	0	0	0	44	47	35	52	75	1	74	2	11198	956975	81702	733570	2290200	9009705	93688	13165840	4	24720000	37885840	74	105	105	2140575	1962765	0	0	5554888	9658228	181	5792000000	5839544068	7	2079	1146	0	56079
664	1	farm	79544	dairy	82	3	0	142	15	0	0	0	0	41	44	28	49	75	2	74	2	33048	1178325	118902	1138347	3419720	13957399	145738	19958431	4	48720000	68678431	71	108	108	2646225	2435825	0	0	8597694	13679744	190	6080000000	6162358175	10	2574	1435	0	69595
665	1	farm	79526	dairy	77	3	0	145	15	0	0	0	0	42	46	41	56	77	1	76	2	10779	1206500	110382	1040702	3100341	12918354	151563	18527841	4	24480000	43007841	72	104	107	2311275	1995315	0	0	9536680	13843270	195	6240000000	6296851112	7	2280	1174	0	57009
666	1	farm	148204	smallholders	151	3	0	407	15	0	0	0	0	64	67	76	73	97	1	96	2	19045	2068700	250384	2331094	6481116	29208414	441286	40780995	4	41280000	82060995	106	174	184	5047850	4157370	0	0	28200536	37405756	272	8704000000	8823466751	8	4859	2459	0	118782
667	1	farm	79526	dairy	109	3	0	212	15	0	0	0	0	55	58	47	63	86	1	85	2	12386	1354475	152350	1547298	4299973	19089744	220455	26664294	4	28080000	54744294	85	119	126	2552775	1997625	0	0	12436778	16987178	214	6848000000	6919731472	5	2472	1170	0	57075
668	1	farm	79526	dairy	103	3	0	171	15	0	0	0	0	62	65	47	75	99	1	98	2	11044	1359525	164980	1517915	4416819	18931198	177667	26568105	4	29280000	55848105	92	124	130	2202425	2015790	0	0	9383369	13601584	218	6976000000	7045449689	5	2138	1178	0	57594
669	1	farm	26235	beef intensive	80	3	0	112	15	0	0	0	0	45	48	34	53	78	1	77	2	10474	1166850	106690	1048628	3193818	12942352	112721	18571059	4	24720000	43291059	75	105	105	2125750	1919015	0	0	6689087	10733852	188	6016000000	6070024910	6	2077	1121	0	54829
670	1	farm	148204	smallholders	74	3	0	160	15	0	0	0	0	38	41	36	49	72	1	71	2	11657	914675	118152	1084252	3069180	13303428	162360	18652047	4	24000000	42652047	68	101	102	2488150	2157995	0	0	9426124	14072268	190	6080000000	6136724315	8	2455	1271	0	61657
671	1	farm	84168	pigs small	74	3	0	140	15	0	0	0	0	42	45	40	51	76	1	75	2	33487	989325	128588	1066012	3053601	13167802	149373	18554700	4	24720000	43274700	72	105	105	2344125	2136085	0	0	9127016	13607226	193	6176000000	6232881926	9	2253	1235	0	61031
672	1	farm	26235	beef intensive	86	3	0	155	15	0	0	0	0	51	54	44	59	82	1	81	2	11149	1177250	132330	1176808	3232768	14674502	161722	20555380	4	26400000	46955380	81	112	115	2246300	1897840	0	0	10249266	14393406	203	6496000000	6557348787	4	2246	1105	0	54224
673	1	farm	84168	pigs small	76	3	0	139	15	0	0	0	0	68	71	61	77	104	1	103	2	12800	1284500	131748	1280043	3248352	16177996	166606	22289244	4	32160000	54449244	98	136	136	2655050	2360260	0	0	8995357	14010667	221	7072000000	7140459912	7	2597	1395	0	67436
674	1	farm	84168	pigs small	97	3	0	135	15	0	0	0	0	38	41	34	46	70	1	69	2	16285	1262675	159040	1477638	3887112	18559842	151086	25497393	4	27840000	53337393	68	118	118	3589825	3094980	0	0	9437988	16122793	187	5984000000	6053460186	13	3568	1840	0	88428
675	1	farm	148204	smallholders	90	3	0	150	15	0	0	0	0	44	48	42	58	76	1	75	2	13898	1190100	144774	1251011	3731316	15641011	181502	22139714	4	26640000	48779714	74	113	113	2768625	2535890	0	0	9925344	15229859	196	6272000000	6336009573	7	2715	1472	0	72454
676	1	farm	79544	dairy	100	3	0	169	15	0	0	0	0	49	53	32	63	81	1	80	2	19384	1225525	180500	1610264	4214276	19962332	194580	27387477	4	29040000	56427477	79	122	122	3136925	2852465	0	0	10240557	16229947	202	6464000000	6536657425	7	2999	1669	0	81499
677	1	farm	148204	smallholders	263	3	0	497	15	0	0	0	0	76	79	85	84	111	2	110	2	101631	2659225	495816	4673896	11069310	58699834	549236	78147317	4	79200000	157347317	115	187	201	5590775	4375035	0	0	28292144	38257954	289	9248000000	9443605271	7	5498	2607	0	125001
678	1	farm	148204	smallholders	121	3	0	232	15	0	0	0	0	55	57	49	63	88	2	87	2	124353	1504950	160492	1567717	4868626	19395055	249343	27746183	4	46320000	74066183	85	119	135	2518350	2071545	0	0	14750950	19340845	223	7136000000	7229407028	7	2484	1219	0	59187
679	1	farm	79544	dairy	92	3	0	182	15	0	0	0	0	91	93	92	95	121	1	120	2	11148	1338000	121364	1169644	3637836	14474456	202804	20944105	4	36480000	57424105	122	154	162	2399200	1886325	0	0	12919401	17204926	250	8000000000	8074629031	6	2443	1116	0	53895
680	1	farm	79544	dairy	116	3	0	278	15	0	0	0	0	53	56	50	61	84	1	83	2	12219	1417925	199380	1905856	4899784	23659662	301776	32384382	4	30480000	62864382	83	129	138	3273050	3041115	0	0	17045145	23359310	226	7232000000	7318223692	7	3134	1773	0	86889
681	1	farm	148204	smallholders	74	3	0	141	15	0	0	0	0	32	35	31	42	68	1	67	2	14490	980425	110104	995080	2936756	12372102	135761	17530229	4	22320000	39850229	62	95	95	2315450	2113895	0	0	8598920	13028264	183	5856000000	5908878493	7	2258	1233	0	60397
682	1	farm	79526	dairy	79	3	0	147	15	0	0	0	0	46	49	31	54	77	1	76	2	11030	997475	119476	1054089	3193818	13048130	166004	18578993	4	25200000	43778993	76	106	107	2132250	1969975	0	0	9200993	13303218	195	6240000000	6297082211	5	2073	1153	0	56285
683	1	farm	26235	beef intensive	71	3	0	125	15	0	0	0	0	39	42	31	47	72	1	71	2	10552	1005325	93792	894463	2749800	10942894	139579	15825852	4	23280000	39105852	69	98	99	2094725	1967105	0	0	8286358	12348188	187	5984000000	6035454040	6	2024	1150	0	56203
684	1	farm	84168	pigs small	66	3	0	129	15	0	0	0	0	35	38	30	43	68	1	67	2	10605	892800	96334	864536	2703060	10662692	127163	15346584	4	21840000	37186584	65	93	93	1951900	1750525	0	0	7746654	11449079	181	5792000000	5840635663	6	1903	1021	0	50015
685	1	farm	148204	smallholders	63	3	0	90	15	0	0	0	0	37	40	23	45	72	1	71	2	20925	842475	79574	746116	2445998	9237617	82649	13434429	4	23760000	37194429	67	101	101	2416800	2126355	0	0	4819093	9362248	176	5632000000	5678556677	9	2427	1243	0	60753
686	1	farm	79526	dairy	153	3	0	304	15	0	0	0	0	68	72	57	82	103	1	102	2	31759	1995975	225566	2160477	6418799	26965025	332780	38098622	4	36000000	74098622	98	152	166	3927375	3399620	0	0	19967682	27294677	254	8128000000	8229393300	11	3843	2015	0	97132
687	1	farm	148204	smallholders	54	3	0	112	15	0	0	0	0	42	45	29	50	73	1	72	2	10234	789950	76408	707571	2173355	8768478	111712	12627474	4	23280000	35907474	72	99	99	1900300	1732325	0	0	7863062	11495687	186	5952000000	5999403162	6	1843	1007	0	49495
688	1	farm	79526	dairy	123	3	0	228	15	0	0	0	0	74	78	54	88	111	1	110	2	11411	1670100	187640	1825124	5172432	22740362	260131	31855788	4	33600000	65455788	104	142	160	2848075	2267930	0	0	15637764	20753770	248	7936000000	8022209558	6	2791	1334	0	64798
689	1	farm	148204	smallholders	87	3	0	157	15	0	0	0	0	49	53	43	63	81	1	80	2	14490	1390725	136600	1235448	3583308	15290321	165736	21802138	4	28320000	50122138	79	120	120	2930425	2465750	0	0	9379950	14776124	200	6400000000	6464898263	10	2908	1463	0	70450
690	1	farm	79526	dairy	87	3	0	157	15	0	0	0	0	46	49	40	55	77	1	76	2	11748	1272700	113192	1009771	3396353	12565522	165760	18523298	4	27120000	45643298	76	114	114	2767450	2552690	0	0	9418569	14738709	195	6240000000	6300382006	7	2692	1514	0	72934
691	1	farm	79544	dairy	82	3	0	136	15	0	0	0	0	33	35	34	39	66	1	65	2	13122	1004500	105820	953683	3178237	11845456	142369	17230065	4	24240000	41470065	64	103	103	2784975	2461550	0	0	8424511	13671036	182	5824000000	5879141101	8	2754	1445	0	70330
692	1	farm	26235	beef intensive	91	3	0	159	15	0	0	0	0	62	65	45	71	93	1	92	2	16776	1111750	135310	1173996	3661206	14536586	184071	20802918	4	30000000	50802918	92	127	127	2415650	2236045	0	0	9937814	14589509	213	6816000000	6881392428	7	2342	1298	0	63887
693	1	farm	148204	smallholders	155	3	0	301	15	0	0	0	0	69	72	58	77	100	1	99	1	25198	2217225	288100	2613170	6644699	32755484	276082	44794760	4	37440000	82234760	99	158	158	4485375	3363605	0	0	16697156	24546136	240	7680000000	7786780896	10	4308	1986	0	96103
694	1	farm	79544	dairy	93	3	0	229	15	0	0	0	0	50	54	38	64	84	1	83	1	15031	1520350	144254	1415776	3746893	17478774	233838	24539886	4	29760000	54299886	80	126	126	3645550	2392495	0	0	12717014	18755059	213	6816000000	6889054944	6	3472	1403	0	68357
695	1	farm	79544	dairy	114	3	0	268	15	0	0	0	0	57	60	62	66	92	1	91	1	11361	1881500	168684	1726096	4697254	21522692	301283	30297510	4	32160000	62457510	92	135	146	3304500	2664620	0	0	17212788	23181908	234	7488000000	7573639418	5	3231	1559	0	76132
696	1	farm	148204	smallholders	109	3	0	373	15	0	0	0	0	64	67	51	72	95	1	94	1	12705	1805450	173834	1715720	4712830	21442456	367594	30217883	4	35520000	65737883	94	149	170	4112450	3467275	0	0	23756028	31335754	258	8256000000	8353073637	8	3968	2085	0	99065
697	1	farm	79544	dairy	326	3	0	584	15	0	0	0	0	85	88	82	93	116	1	115	1	28905	2858225	461294	4682372	13499725	58287212	531722	80320550	4	43680000	124000550	115	184	201	5069150	4281130	0	0	27352766	36703046	289	9248000000	9408703595	8	4919	2544	0	122318
698	1	farm	79544	dairy	82	3	0	124	15	0	0	0	0	46	49	33	54	77	1	76	1	28577	1182075	115490	1052680	3388562	13063934	132545	18935286	4	26640000	45575286	76	113	113	2622125	2318260	0	0	7853379	12793764	191	6112000000	6170369051	8	2522	1358	0	66236
699	1	farm	79544	dairy	70	3	0	103	15	0	0	0	0	41	45	27	55	73	1	72	1	23208	1225025	114640	958900	2858855	12070842	95850	17324112	4	25440000	42764112	71	108	108	2615625	2293445	0	0	6091518	11000588	181	5792000000	5845764701	9	2550	1354	0	65527
700	1	farm	148204	smallholders	99	3	0	197	15	0	0	0	0	48	51	56	57	79	1	78	1	14850	1361225	171950	1489068	3949429	18590579	182795	25745046	4	30720000	56465046	86	130	130	3265225	2560145	0	0	10751058	16576428	202	6464000000	6537041475	8	3202	1518	0	73147
701	1	farm	79526	dairy	136	3	0	324	15	0	0	0	0	65	68	63	74	101	1	100	1	20273	2180350	215028	1995584	5639816	24773314	393587	35197679	4	32400000	67597679	95	137	173	3113375	2567775	0	0	23083135	28764285	261	8352000000	8448361964	6	3011	1487	0	73365
702	1	farm	79544	dairy	91	3	0	146	15	0	0	0	0	55	58	55	64	90	1	89	1	11412	1079575	123388	1195312	3754688	14886406	146736	21186106	4	27600000	48786106	85	117	118	2244700	2048060	0	0	8407154	12699914	206	6592000000	6653486020	6	2173	1185	0	58516
703	1	farm	148204	smallholders	55	3	0	102	15	0	0	0	0	55	58	41	64	86	1	85	1	13195	934775	79086	694649	2297992	8667420	99208	12773130	4	27360000	40133130	85	116	116	2150050	2028775	0	0	6675309	10854134	196	6272000000	6322987264	8	2086	1179	0	57965
704	1	farm	79526	dairy	113	3	0	319	15	0	0	0	0	65	68	49	77	101	1	100	1	11951	1754350	160134	1613878	4533668	20213197	329079	28604306	4	33360000	61964306	95	141	168	3637750	2499770	0	0	21619598	27757118	256	8192000000	8281721424	7	3523	1473	0	71422
705	1	farm	26235	beef intensive	68	3	0	106	15	0	0	0	0	42	45	32	51	73	1	72	1	16396	928675	98558	858476	2765380	10677143	107485	15435717	4	24720000	40155717	72	105	105	2263925	2117640	0	0	6465018	10846583	182	5824000000	5875002300	7	2180	1244	0	60504
706	1	farm	84168	pigs small	99	3	0	171	15	0	0	0	0	57	60	45	66	88	1	87	1	11441	1272200	140258	1308364	4011747	16118638	189666	23040872	4	28320000	51360872	87	120	122	2342200	2092650	0	0	10695640	15130490	210	6720000000	6786491362	5	2251	1208	0	59790
707	1	farm	26235	beef intensive	70	3	0	127	15	0	0	0	0	51	55	52	65	88	1	87	1	25632	1046175	94658	869620	2827697	10705422	132157	15675729	4	27120000	42795729	82	114	115	2342650	2066785	0	0	8497090	12906524	203	6496000000	6551702254	9	2314	1206	0	59051
708	1	farm	79544	dairy	106	3	0	257	15	0	0	0	0	47	51	36	61	87	1	86	1	13846	1516700	155856	1463022	4338912	17896500	240083	25611073	4	30240000	55851073	77	128	135	3775600	3163125	0	0	15160800	22099525	223	7136000000	7213950598	10	3736	1880	0	90375
709	1	farm	84168	pigs small	69	3	0	123	15	0	0	0	0	50	53	42	58	81	1	80	1	18930	993625	102122	869330	2897808	10858596	125005	15846486	4	26640000	42486486	80	113	113	2279050	2146375	0	0	6973089	11398514	192	6144000000	6197885000	6	2188	1249	0	61325
710	1	farm	26235	beef intensive	78	3	0	98	15	0	0	0	0	40	43	33	49	71	1	70	1	20375	1057350	127540	1189568	3147077	14786633	104072	20412241	4	24720000	45132241	70	105	105	2448200	2269190	0	0	6840035	11557425	181	5792000000	5848689665	7	2411	1329	0	64834
711	1	farm	79526	dairy	97	3	0	205	15	0	0	0	0	57	60	42	66	92	1	91	1	14257	1391150	138820	1351096	4058486	16720322	203505	23863379	4	30960000	54823379	87	131	131	3305225	2575825	0	0	11816878	17697928	219	7008000000	7080521308	10	3353	1538	0	73595
712	1	farm	79526	dairy	75	3	0	131	15	0	0	0	0	46	49	44	54	81	1	80	1	28465	1012325	117846	1033614	3123709	12821772	135210	18244477	4	25440000	43684477	76	108	108	2268650	2036405	0	0	8545847	12850902	196	6272000000	6328535378	7	2219	1196	0	58183
713	1	farm	79526	dairy	91	3	0	134	15	0	0	0	0	39	42	36	51	73	1	72	1	14843	1215100	169300	1479049	3746896	18725100	140230	25475675	4	25680000	51155675	69	109	109	2896075	2517270	0	0	8018220	13431566	187	5984000000	6048587240	7	2806	1482	0	71922
714	1	farm	84168	pigs small	80	3	0	149	15	0	0	0	0	40	43	30	48	71	1	70	1	10765	996850	118536	1026628	3256134	12721320	157865	18277332	4	23760000	42037332	70	101	101	2184775	2036615	0	0	8778568	12999958	188	6016000000	6071037290	5	2116	1187	0	58189
715	1	farm	79544	dairy	109	3	0	294	15	0	0	0	0	61	64	62	69	93	1	92	1	13308	1860925	183868	1568810	4627136	19303047	313479	27857266	4	31680000	59537266	92	134	154	3200525	2435825	0	0	19351535	24987885	242	7744000000	7828525151	7	3095	1431	0	69595
716	1	farm	84168	pigs small	83	3	0	159	15	0	0	0	0	42	45	41	50	73	1	72	1	11303	1120525	118192	1103769	3302876	13609039	167009	19421410	4	24240000	43661410	72	102	103	2221275	2000495	0	0	9094143	13315913	191	6112000000	6168977323	6	2154	1164	0	57157
717	1	farm	26235	beef intensive	64	3	0	105	15	0	0	0	0	37	40	32	45	68	1	67	1	10636	1038000	85904	772292	2500526	9540992	118366	14056080	4	23040000	37096080	67	98	98	2199150	1913100	0	0	6333630	10445880	176	5632000000	5679541960	7	2229	1131	0	54660
718	1	farm	79526	dairy	83	3	0	166	15	0	0	0	0	44	48	34	58	82	1	81	1	10670	1226650	111274	1032354	3357406	12810258	188992	18726934	4	25200000	43926934	74	107	118	2341600	2074030	0	0	11343839	15759469	206	6592000000	6651686402	6	2290	1203	0	59258
719	1	farm	26235	beef intensive	163	3	0	293	15	0	0	0	0	64	67	47	73	98	1	97	1	20447	2150575	287348	2671742	6691437	33208872	345818	45355792	4	36000000	81355792	94	151	156	4198850	3599400	0	0	17984510	25782760	244	7808000000	7915138552	11	4133	2153	0	102840
720	1	farm	148204	smallholders	169	3	0	446	15	0	0	0	0	92	95	78	100	123	1	122	1	12808	2654925	268000	2610457	7073139	32271880	467113	45345514	3	42240000	87585514	122	177	209	4522650	2914310	0	0	27389200	34826160	297	9504000000	9626411674	7	4392	1724	0	83266
721	1	farm	148204	smallholders	108	3	0	202	15	0	0	0	0	61	64	48	69	95	1	94	1	10926	1349700	168028	1593886	4541457	19734716	214237	27602024	3	30000000	57602024	91	127	131	2561475	2319380	0	0	11012062	15892917	219	7008000000	7081494941	5	2499	1367	0	66268
722	1	farm	84168	pigs small	125	3	0	346	15	0	0	0	0	80	83	74	88	112	1	111	1	13860	1875275	195090	1818734	5226956	22591136	340874	32048065	3	39360000	71408065	110	166	180	4085800	3551660	0	0	21446168	29083628	268	8576000000	8676491693	7	3925	2100	0	101476
723	1	farm	79526	dairy	68	3	0	119	15	0	0	0	0	49	52	37	57	80	1	79	1	10280	1094450	90416	845712	2679692	10527384	121519	15359173	3	26400000	41759173	79	112	112	2428850	2029300	0	0	7195924	11654074	191	6112000000	6165413247	8	2489	1206	0	57980
724	1	farm	26235	beef intensive	97	3	0	213	15	0	0	0	0	57	60	58	65	91	1	90	1	21396	1483925	165530	1397477	4011745	17387794	206081	24652553	3	31200000	55852553	88	132	132	3226800	2644250	0	0	12771449	18642499	219	7008000000	7082495052	9	3096	1574	0	75550
725	1	farm	79544	dairy	77	3	0	114	15	0	0	0	0	36	39	29	49	73	1	72	1	14492	1134100	112204	953811	2921171	11792728	115927	17029941	3	24480000	41509941	66	104	104	2661925	2511355	0	0	6808240	11981520	183	5856000000	5909491461	9	2512	1461	0	71753
726	1	farm	26235	beef intensive	60	3	0	107	15	0	0	0	0	57	60	43	65	88	1	87	1	10500	996750	95320	864286	2500525	10637158	112710	15206749	3	27360000	42566749	87	116	116	1994400	1922375	0	0	6090214	10006988	196	6272000000	6324573737	6	1929	1122	0	54925
727	1	farm	148204	smallholders	84	3	0	214	15	0	0	0	0	47	51	57	61	83	1	82	1	10819	1226375	151634	1382735	3552149	17212425	245823	23771141	3	29040000	52811141	87	123	128	2624475	2247525	0	0	14068201	18940201	216	6912000000	6983751343	6	2514	1313	0	64215
728	1	farm	148204	smallholders	81	3	0	133	15	0	0	0	0	42	45	32	51	78	1	77	1	13207	1146850	118704	1077253	3357404	13280602	143845	19124658	3	24240000	43364658	72	102	105	2235125	2001650	0	0	8512279	12749054	193	6176000000	6232113712	6	2165	1162	0	57190
729	1	farm	148204	smallholders	81	3	0	177	15	0	0	0	0	46	50	44	60	83	1	82	1	10406	1152900	102896	1013726	3147081	12453374	169049	18039026	3	25680000	43719026	76	109	116	2328750	2119145	0	0	10651746	15099641	204	6528000000	6586818667	7	2232	1244	0	60547
730	1	farm	79544	dairy	154	3	0	321	15	0	0	0	0	145	148	127	153	180	1	179	1	13865	2146850	250066	2407802	6200683	30016666	339239	41361305	3	53280000	94641305	175	224	240	3839375	2847250	0	0	19163370	25849995	328	10496000000	10616491300	5	3701	1654	0	81350
731	1	farm	84168	pigs small	68	3	0	120	15	0	0	0	0	46	49	40	54	77	1	76	1	12828	920325	94156	916085	2695270	11225626	130159	15981622	3	25200000	41181622	76	107	107	2196700	2063985	0	0	7976248	12236933	191	6112000000	6165418555	7	2104	1200	0	58971
732	1	farm	84168	pigs small	70	3	0	108	15	0	0	0	0	44	47	30	53	75	2	74	1	99780	879975	82562	754958	2710847	9234798	85163	13748304	3	43440000	57188304	74	105	105	2223675	2021180	0	0	5436846	9681701	181	5792000000	5858870005	8	2145	1185	0	57748
733	1	farm	84168	pigs small	90	3	0	232	15	0	0	0	0	41	44	47	50	77	1	76	1	42396	1413650	158822	1399347	3894902	17604846	267084	24738651	3	29040000	53778651	77	123	132	3388050	2825235	0	0	17337614	23550899	220	7040000000	7117329550	9	3261	1646	0	80721
734	1	farm	79526	dairy	181	3	0	445	15	0	0	0	0	59	62	55	69	90	2	89	1	42719	2354500	282260	2708307	7563896	33702906	428660	47040529	3	72240000	119280529	89	160	173	5359375	4559065	0	0	26755256	36673696	261	8352000000	8507954226	12	5272	2706	0	130259
735	1	farm	148204	smallholders	70	3	0	114	15	0	0	0	0	43	46	42	55	79	1	78	1	12036	997450	106130	871841	2734217	10726244	118474	15554357	3	24720000	40274357	73	105	105	2234000	2058210	0	0	6976685	11268895	189	6048000000	6099543252	6	2177	1208	0	58806
736	1	farm	148204	smallholders	162	3	0	299	15	0	0	0	0	52	55	54	61	85	1	84	1	15578	2055800	211818	2080485	6527855	26020624	289975	37186557	3	30240000	67426557	84	128	133	3418600	2461585	0	0	15468067	21348252	221	7072000000	7160774810	10	3277	1445	0	70331
737	1	farm	84168	pigs small	85	3	0	204	15	0	0	0	0	41	45	41	55	79	1	78	1	10649	1202475	150548	1300108	3614465	16031244	229647	22528488	3	24480000	47008488	71	104	121	2406275	2085615	0	0	13031897	17523787	209	6688000000	6752532274	4	2327	1208	0	59589
738	1	farm	148204	smallholders	170	3	0	467	15	0	0	0	0	109	113	112	123	142	1	141	1	17579	2658600	272546	2494318	7400311	31291637	526319	44643732	3	47520000	92163732	142	200	235	4221425	3558940	0	0	29584116	37364481	323	10336000000	10465528213	7	4088	2121	0	101684
739	1	farm	79544	dairy	56	3	0	112	15	0	0	0	0	39	42	27	47	73	1	72	1	10679	759200	84682	773721	2173355	9551382	121225	13463564	3	22800000	36263564	69	96	96	1953025	1801275	0	0	6984269	10738569	184	5888000000	5935002134	6	1903	1050	0	51465
740	1	farm	79544	dairy	81	3	0	187	15	0	0	0	0	46	50	39	60	78	1	77	1	10649	935575	117156	1052784	3256137	13024111	210575	18596338	3	24960000	43556338	76	106	116	2138575	1847860	0	0	11888694	15875129	204	6528000000	6587431467	5	2077	1075	0	52796
741	1	farm	84168	pigs small	122	3	0	212	15	0	0	0	0	52	56	41	66	87	1	86	1	36889	1397950	213324	1597435	5117891	19867765	235983	28430348	3	33120000	61550348	82	140	140	4221425	3671920	0	0	13340002	21233346	218	6976000000	7058783695	12	4169	2176	0	104912
742	1	farm	148204	smallholders	127	3	0	276	15	0	0	0	0	66	69	52	78	102	1	101	1	11154	1966950	183440	1795700	5273695	22238688	282016	31740489	3	34080000	65820489	96	144	153	3624325	2787995	0	0	15935324	22347644	241	7712000000	7800168133	7	3595	1666	0	79657
743	1	farm	26235	beef intensive	117	3	0	298	15	0	0	0	0	71	74	60	79	105	1	104	1	11604	1849625	181162	1705606	4860839	21343977	308752	30249961	3	34320000	64569961	101	145	163	3327350	2651810	0	0	18520199	24499359	251	8032000000	8121069319	5	3206	1547	0	75766
744	1	farm	148204	smallholders	145	3	0	262	15	0	0	0	0	51	54	44	59	82	1	81	1	21506	1493875	257288	2304711	5748869	28590870	288954	38684566	3	31680000	70364566	81	134	136	3761125	3398150	0	0	17174253	24333528	224	7168000000	7262698094	10	3679	1996	0	97090
745	1	farm	84168	pigs small	97	3	0	221	15	0	0	0	0	41	44	36	50	74	1	73	1	10573	1219150	130084	1302320	3902690	16095638	236073	22885956	3	24720000	47605956	71	104	118	2508800	2069900	0	0	14074765	18653465	206	6592000000	6658259421	6	2423	1218	0	59140
746	1	farm	79526	dairy	152	3	0	305	15	0	0	0	0	61	64	58	74	97	1	96	1	12972	1866000	245142	2318720	6403218	28913742	331724	40078545	3	34320000	74398545	91	145	153	4124975	3213035	0	0	17739186	25077196	241	7712000000	7811475741	6	4097	1917	0	91801
747	1	farm	26235	beef intensive	69	3	0	126	15	0	0	0	0	37	40	30	45	70	1	69	1	38654	1090950	117314	857228	2819905	10838960	128514	15852870	3	25920000	41772870	67	110	110	3119775	2606415	0	0	8447046	14173236	185	5920000000	5975946105	12	3036	1551	0	74469
748	1	farm	79544	dairy	120	3	0	259	15	0	0	0	0	74	77	76	87	110	1	109	1	14732	1744250	180270	1636747	4821887	20504554	259215	29146922	3	36000000	65146922	106	152	160	3391475	2773470	0	0	16233184	22398129	248	7936000000	8023545051	7	3389	1628	0	79242
749	1	farm	79526	dairy	65	3	0	110	15	0	0	0	0	35	38	29	44	66	1	65	1	13604	951825	96800	915264	2500527	11344266	107786	15916468	3	22320000	38236468	65	95	95	2093475	1909320	0	0	6817342	10820138	176	5632000000	5681056606	6	2040	1113	0	54552
750	1	farm	26235	beef intensive	88	3	0	137	15	0	0	0	0	45	48	34	53	76	1	75	1	13129	1349975	129368	1195085	3700155	14758679	136776	21270038	3	26160000	47430038	75	110	110	2574500	2226490	0	0	8332657	13133647	191	6112000000	6172563685	7	2546	1313	0	63614
751	1	farm	79544	dairy	71	3	0	127	15	0	0	0	0	49	52	28	58	82	1	81	1	10537	972225	108246	1032959	2882228	12851565	124167	17971390	3	25440000	43411390	79	107	107	2051475	1923565	0	0	7537236	11512276	194	6208000000	6262923667	6	1995	1122	0	54959
752	1	farm	79544	dairy	73	3	0	140	15	0	0	0	0	44	46	45	55	80	1	79	1	13913	911100	116506	932312	2967914	11679380	141501	16748714	3	25440000	42188714	75	108	111	2482050	2004275	0	0	9832774	14319099	199	6368000000	6424507813	7	2415	1168	0	57265
753	1	farm	26235	beef intensive	109	3	0	261	15	0	0	0	0	64	67	65	76	95	1	94	1	21821	1638600	194962	1743122	4518077	21445302	276448	29816511	3	34800000	64616511	95	147	147	3679950	3401790	0	0	16645659	23727399	235	7520000000	7608343910	9	3549	1982	0	97194
754	1	farm	148204	smallholders	87	3	0	170	15	0	0	0	0	51	54	36	59	82	1	81	1	14346	1243875	129480	1184504	3637840	14797596	187705	21181000	3	28080000	49261000	81	119	119	2751525	2409820	0	0	10808495	15969840	205	6560000000	6625230840	7	2655	1401	0	68852
755	1	farm	84168	pigs small	80	3	0	167	15	0	0	0	0	53	56	51	62	86	1	85	1	13627	1127975	110248	1038895	3193816	12731309	169496	18371738	3	27840000	46211738	83	118	118	2461225	2255400	0	0	10157968	14874594	206	6592000000	6653086332	6	2377	1308	0	64440
756	1	farm	84168	pigs small	70	3	0	171	15	0	0	0	0	41	44	41	49	72	1	71	1	10341	998175	94204	892258	2671901	10936527	166289	15759354	3	24240000	39999354	71	103	105	2328500	1945720	0	0	10490957	14765177	193	6176000000	6230764531	7	2303	1149	0	55592
757	1	farm	84168	pigs small	102	3	0	211	15	0	0	0	0	39	42	33	51	75	1	74	1	11927	1305025	149326	1511354	4276605	18932850	231866	26407026	3	24240000	50647026	69	103	115	2436950	2032660	0	0	12620362	17089972	203	6496000000	6563736998	7	2384	1189	0	58076
758	1	farm	79544	dairy	59	3	0	113	15	0	0	0	0	35	38	36	47	73	1	72	1	10389	830975	81288	735966	2321359	9045752	117396	13132736	3	22080000	35212736	66	94	97	1967650	1803305	0	0	7640396	11411351	185	5920000000	5966624087	5	1915	1048	0	51523
759	1	farm	26235	beef intensive	209	3	0	576	15	0	0	0	0	76	78	77	80	106	1	105	1	19974	2671500	290970	2855574	8825854	36022484	542642	51209025	3	37920000	89129025	107	160	208	4307075	2749005	0	0	33119395	40175475	296	9472000000	9601304500	8	4112	1613	0	78543
760	1	farm	79544	dairy	104	3	0	168	15	0	0	0	0	37	40	34	46	72	1	71	1	12787	1405425	149520	1399052	4151961	17121454	188985	24416397	3	24720000	49136397	67	105	105	2598150	2401805	0	0	9847886	14847841	192	6144000000	6207984238	7	2523	1412	0	68623
761	1	farm	84168	pigs small	63	3	0	132	15	0	0	0	0	44	48	45	58	76	1	75	1	10478	941325	76976	742390	2500528	9184416	136848	13582483	3	24960000	38542483	75	106	106	2161650	1960070	0	0	9053395	13175115	193	6176000000	6227717598	6	2094	1142	0	56002
762	1	farm	79544	dairy	83	3	0	168	15	0	0	0	0	42	46	48	56	81	1	80	1	10560	1138725	131290	1157242	3676788	14421722	168824	20694592	3	25200000	45894592	78	107	113	2077700	1792910	0	0	9985189	13855799	201	6432000000	6491750391	5	2024	1046	0	51226
763	1	farm	84168	pigs small	89	3	0	199	15	0	0	0	0	45	49	37	59	77	1	76	1	17126	1365525	144220	1168299	3528775	14501474	202726	20911020	3	26400000	47311020	75	112	117	2685575	2313535	0	0	12480357	17479467	205	6560000000	6624790487	8	2591	1350	0	66101
764	1	farm	79544	dairy	93	3	0	189	15	0	0	0	0	43	47	44	57	77	1	76	1	12885	1180175	143670	1354914	3863739	16822279	223948	23588725	3	26640000	50228725	74	113	117	2710975	2485700	0	0	12464699	17661374	205	6560000000	6627890098	6	2611	1453	0	71020
765	1	farm	26235	beef intensive	100	3	0	180	15	0	0	0	0	41	44	40	49	73	1	72	1	16422	1415225	163582	1653394	4151969	20862960	195080	28442211	3	27840000	56282211	71	118	118	3334800	3128685	0	0	11161822	17625306	197	6304000000	6377907517	9	3210	1843	0	89391
766	1	farm	84168	pigs small	112	3	0	209	15	0	0	0	0	56	59	48	67	87	1	86	1	22376	1557525	396372	4197298	4518088	53409066	238657	64317007	3	30240000	94557007	86	128	128	3000700	2719325	0	0	12732721	18452746	216	6912000000	7025009753	7	2920	1595	0	77695
767	1	farm	148204	smallholders	114	3	0	224	15	0	0	0	0	57	60	44	65	88	2	87	1	135551	1620100	169832	1415480	4533662	17635566	242177	25616816	3	60960000	86576816	87	137	137	3891750	3031420	0	0	14328410	21251580	222	7104000000	7211828396	10	3714	1782	0	86612
768	1	farm	26235	beef intensive	114	3	0	189	15	0	0	0	0	64	67	48	72	98	1	97	1	50485	1620975	180666	1760218	4720622	22157198	210726	30650405	3	33840000	64490405	94	143	143	3533600	3103345	0	0	11380282	18017227	221	7072000000	7154507632	11	3413	1789	0	88667
769	1	farm	79544	dairy	226	3	0	567	15	0	0	0	0	129	132	132	137	160	1	159	1	12758	3623475	365602	3735540	9643780	46731205	607605	64707207	3	54720000	119427207	162	230	273	5199575	4018245	0	0	35785211	45003031	361	11552000000	11716430238	7	5018	2399	0	114807
770	1	farm	148204	smallholders	91	3	0	155	15	0	0	0	0	43	46	36	52	77	1	76	1	11517	1098850	118826	1135739	3505410	13930080	156494	19945399	3	25440000	45385399	73	108	108	2456925	2324035	0	0	8453346	13234306	192	6144000000	6202619705	6	2376	1366	0	66401
771	1	farm	79526	dairy	68	3	0	84	15	0	0	0	0	53	55	32	62	83	1	82	1	10670	910825	100780	817852	2671899	10070546	73817	14645720	3	26400000	41045720	83	112	112	2021075	1869595	0	0	4051756	7942426	185	5920000000	5968988146	5	1976	1089	0	53417
772	1	farm	84168	pigs small	154	3	0	427	15	0	0	0	0	65	69	63	79	97	1	96	1	13164	2007725	265056	2489785	6395422	30828016	413274	42399277	3	36000000	78399277	95	152	175	4300450	3298190	0	0	24998220	32596860	263	8416000000	8526996137	6	4159	1962	0	94234
773	1	farm	26235	beef intensive	82	3	0	196	15	0	0	0	0	59	62	51	67	90	2	89	1	56738	1208075	110196	992696	3209397	12243906	202038	17966308	3	55920000	73886308	89	125	129	2770425	2368520	0	0	12433030	17571976	217	6944000000	7035458283	8	2664	1405	0	67672
774	1	farm	26235	beef intensive	51	3	0	105	15	0	0	0	0	46	49	44	54	80	1	79	1	11290	991650	81404	728336	2165564	9035812	108351	13111117	3	24960000	38071117	76	106	106	2139650	1974140	0	0	6910648	11024438	190	6080000000	6129095555	6	2090	1150	0	56404
775	1	farm	148204	smallholders	60	3	0	68	15	0	0	0	0	34	37	31	42	69	1	68	1	10446	924175	80378	685501	2266831	8469696	60659	12487239	3	21840000	34327239	64	93	93	1985875	1854720	0	0	3473870	7314465	169	5408000000	5449641704	6	1951	1084	0	52992
776	1	farm	84168	pigs small	110	3	0	229	15	0	0	0	0	64	67	64	73	99	1	98	1	19515	1593750	213612	1960929	4634933	24703984	243701	33350909	3	34800000	68150909	94	147	147	3775475	3372460	0	0	13676814	20824749	231	7392000000	7480975658	7	3635	1983	0	96356
777	1	farm	79544	dairy	126	3	0	274	15	0	0	0	0	77	79	78	87	114	1	113	1	18040	2049050	211370	1922411	5429490	24166798	284396	34063514	3	38880000	72943514	108	164	164	4258425	3137365	0	0	15709655	23105445	252	8064000000	8160048960	8	4194	1878	0	89639
778	1	farm	79526	dairy	128	3	0	243	15	0	0	0	0	73	76	49	81	107	1	106	1	16061	1814625	184140	1818794	5078946	22385164	260882	31542551	3	38640000	70182551	103	162	162	4350075	3856440	0	0	15955033	24161548	246	7872000000	7966344099	8	4248	2289	0	110184
779	1	farm	26235	beef intensive	84	3	0	193	15	0	0	0	0	48	51	49	56	80	1	79	1	20064	1279675	132502	1090465	3443088	13473486	211558	19630774	3	28560000	48190774	79	120	120	3007125	2661960	0	0	12890899	18559984	208	6656000000	6722750758	8	2889	1547	0	76056
780	1	farm	79544	dairy	82	3	0	140	15	0	0	0	0	52	55	53	60	87	1	86	1	11803	1198650	122914	1094690	3240556	13522752	161512	19341075	3	27360000	46701075	83	116	117	2322575	2130205	0	0	9152282	13605062	205	6560000000	6620306137	6	2279	1249	0	60863
781	1	farm	79526	dairy	70	3	0	114	15	0	0	0	0	44	48	31	58	77	1	76	1	10906	972275	128932	961810	2897803	12010065	127052	17097936	3	24960000	42057936	74	106	106	2234150	2034480	0	0	7779643	12048273	190	6080000000	6134106210	6	2162	1195	0	58128
782	1	farm	79544	dairy	119	3	0	280	15	0	0	0	0	52	55	43	60	84	1	83	1	15792	1593900	181502	1624102	4993259	20100512	311629	28804903	3	34080000	62884903	82	143	143	4566075	3948945	0	0	18543866	27058886	230	7360000000	7449943790	9	4503	2331	0	112827
783	1	farm	26235	beef intensive	113	3	0	201	15	0	0	0	0	65	68	50	78	97	1	96	1	41816	1564225	202810	1816150	4775150	22957224	230684	31546244	3	33840000	65386244	95	143	143	3440225	2993025	0	0	12950734	19383984	226	7232000000	7316770229	12	3320	1735	0	85515
784	1	farm	26235	beef intensive	79	3	0	138	15	0	0	0	0	37	40	30	46	70	1	69	1	13043	1195100	154894	1285432	3302875	16290978	139705	22368983	3	23520000	45888983	67	100	100	2339225	2144135	0	0	8848817	13332177	186	5952000000	6011221160	7	2267	1248	0	61261
785	1	farm	148204	smallholders	106	3	0	172	15	0	0	0	0	58	61	43	68	95	1	94	1	21513	1501300	192102	1803715	4479141	22887670	203103	31067030	3	31200000	62267030	88	131	133	3112850	2864925	0	0	11738704	17716479	221	7072000000	7151983509	7	3053	1675	0	81855
786	1	farm	26235	beef intensive	79	3	0	166	15	0	0	0	0	46	49	28	54	77	1	76	1	10927	1173875	126618	1084718	3193814	13390624	135354	19105004	3	27120000	46225004	76	114	114	2711825	2641835	0	0	7825108	13178768	190	6080000000	6139403772	7	2585	1565	0	75481
787	1	farm	79544	dairy	189	3	0	380	15	0	0	0	0	108	111	106	117	142	1	141	1	21779	2309950	329462	3139882	8163710	39022448	478744	53444196	3	46560000	100004196	138	196	223	4213975	3679865	0	0	25197204	33091044	311	9952000000	10085095240	9	4105	2161	0	105139
788	1	farm	84168	pigs small	130	3	0	214	15	0	0	0	0	50	54	48	64	85	1	84	1	16639	1547075	205706	1875364	5250325	23257438	231470	32367378	3	29520000	61887378	80	125	127	3274250	2883895	0	0	12967262	19125408	215	6880000000	6961012786	9	3218	1696	0	82397
789	1	farm	84168	pigs small	72	3	0	145	15	0	0	0	0	41	44	33	49	72	1	71	1	10988	1162375	98244	901712	2882225	11102995	151329	16298880	3	25680000	41978880	71	109	109	2717775	2422035	0	0	9677781	14817591	190	6080000000	6136796471	6	2703	1435	0	69201
790	1	farm	26235	beef intensive	141	3	0	345	15	0	0	0	0	104	107	104	113	140	1	139	1	12473	1954450	211890	2051723	5943618	25396560	393528	35951770	3	42240000	78191770	134	178	211	3316500	2619960	0	0	22178812	28115272	299	9568000000	9674307041	6	3261	1547	0	74856
791	1	farm	79526	dairy	172	3	0	336	15	0	0	0	0	60	64	56	74	96	1	95	1	36802	2168525	323440	2860180	7330203	35934291	395777	49012416	3	38400000	87412416	90	161	161	5485800	4227195	0	0	20176215	29889210	248	7936000000	8053301626	11	5460	2531	0	120777
792	1	farm	26235	beef intensive	98	3	0	184	15	0	0	0	0	76	79	41	84	107	1	106	1	10753	1276750	129850	1245951	3894900	15351106	194179	22092736	3	34080000	56172736	106	144	144	2679225	2523010	0	0	11451414	16653649	232	7424000000	7496826385	6	2583	1482	0	72086
793	1	farm	79526	dairy	113	3	0	210	15	0	0	0	0	49	52	48	58	84	1	83	1	18582	1523075	156686	1534219	4658308	19311872	226232	27410392	3	27840000	55250392	79	118	122	2848175	2355815	0	0	11660456	16864446	210	6720000000	6792114838	6	2798	1367	0	67309
794	1	farm	148204	smallholders	82	3	0	145	15	0	0	0	0	49	52	37	57	80	1	79	1	17707	1214975	134398	1261462	3248347	15752879	151088	21763150	3	27360000	49123150	79	116	116	2689800	2346960	0	0	9036263	14073023	196	6272000000	6335196172	8	2562	1380	0	67056
795	1	farm	148204	smallholders	226	3	0	386	15	0	0	0	0	66	70	59	80	98	1	97	1	12798	2304550	342116	3364009	9223127	41844104	421046	57498952	3	35520000	93018952	96	150	162	4076275	3309915	0	0	20347262	27733452	250	8000000000	8120752404	8	4012	1961	0	94569
796	1	farm	148204	smallholders	61	3	0	123	15	0	0	0	0	29	31	35	38	61	1	60	1	10541	912300	92760	833605	2399259	10410816	117577	14766316	3	23280000	38046316	65	99	99	2459950	2140775	0	0	7803092	12403817	174	5568000000	5618450133	6	2380	1254	0	61165
797	1	farm	26235	beef intensive	233	3	0	541	15	0	0	0	0	77	80	86	85	112	1	111	1	16300	2773325	330570	3119290	10009896	38907018	547747	55687846	3	44160000	99847846	116	186	210	5778425	3444665	0	0	31264754	40487844	298	9536000000	9676335689	9	5657	2059	0	98419
798	1	farm	26235	beef intensive	181	3	0	298	15	0	0	0	0	83	86	47	91	114	1	113	1	17444	1896925	323190	2763659	7392513	34834594	317584	47528466	3	41040000	88568466	113	173	173	4554300	3560130	0	0	17643370	25757800	258	8256000000	8370326266	10	4650	2145	0	101718
799	1	farm	148204	smallholders	106	3	0	165	15	0	0	0	0	40	43	38	48	75	1	74	1	17131	1446325	159012	1435941	4338922	18115594	184117	25679911	3	25680000	51359911	70	109	109	2749575	2489165	0	0	10395676	15634416	197	6304000000	6370994327	6	2664	1452	0	71119
800	1	farm	79526	dairy	94	3	0	185	15	0	0	0	0	58	62	45	72	90	1	89	1	13221	1142575	134112	1216094	3824790	14992570	205572	21515712	3	28560000	50075712	88	120	129	2327550	2104375	0	0	12168931	16600856	217	6944000000	7010676568	7	2250	1218	0	60125
801	1	farm	79544	dairy	100	3	0	174	15	0	0	0	0	72	75	70	80	106	1	105	1	14818	1513725	142712	1380987	4206495	17149978	179015	24572912	3	33840000	58412912	102	142	142	3017875	2544535	0	0	9930105	15492515	227	7264000000	7337905427	7	2974	1490	0	72701
802	1	farm	84168	pigs small	70	3	0	124	15	0	0	0	0	37	41	29	51	71	1	70	1	17443	920425	88700	809775	2757588	9910082	114465	14601035	3	22560000	37161035	67	96	96	2018550	1896545	0	0	7362576	11277670	183	5856000000	5904438706	6	1947	1101	0	54187
803	1	farm	84168	pigs small	141	3	0	395	15	0	0	0	0	83	86	82	91	118	1	117	1	36216	2097700	199402	1741131	5912457	21751794	358461	32060945	3	40320000	72380945	113	170	187	4500475	3080455	0	0	21714219	29295149	275	8800000000	8901676094	10	4354	1836	0	88013
804	1	farm	26235	beef intensive	97	3	0	125	15	0	0	0	0	34	36	28	45	69	2	68	1	27370	1284025	131742	1324863	3778053	16063199	154390	22736272	3	45600000	68336272	64	101	101	2902925	2373420	0	0	8513682	13790027	184	5888000000	5970126299	7	2819	1396	0	67812
805	1	farm	148204	smallholders	88	3	0	131	15	0	0	0	0	43	46	29	52	77	1	76	1	13553	1180275	114748	1078106	3372981	13199609	136250	19081969	3	25200000	44281969	73	106	106	2437000	2248820	0	0	8892853	13578673	193	6176000000	6233860642	8	2362	1308	0	64252
806	1	farm	148204	smallholders	65	3	0	128	15	0	0	0	0	47	50	34	55	78	1	77	1	10332	1081950	86778	848259	2609585	10564710	137136	15328418	3	26160000	41488418	77	111	111	2406825	2162895	0	0	9017872	13587592	194	6208000000	6263076010	6	2367	1273	0	61797
807	1	farm	26235	beef intensive	115	3	0	168	15	0	0	0	0	49	52	45	59	84	1	83	1	23719	1650400	180404	1653944	4728411	20560048	174538	28947745	3	27840000	56787745	79	118	118	2779750	2496480	0	0	9123447	14399677	201	6432000000	6503187422	8	2686	1451	0	71328
808	1	farm	26235	beef intensive	60	3	0	107	15	0	0	0	0	41	44	29	49	72	1	71	1	10444	839400	88318	825784	2414841	10415412	111869	14695623	3	23520000	38215623	71	99	99	1986375	1886640	0	0	6858408	10731422	182	5824000000	5872947046	6	1920	1108	0	53904
809	1	farm	79526	dairy	135	3	0	356	15	0	0	0	0	54	58	51	68	87	1	86	1	33470	1598375	216120	2011075	5733293	24924478	401318	34884658	3	31680000	66564658	84	133	164	4039150	2580375	0	0	25019442	31638966	252	8064000000	8162203625	7	3886	1513	0	73725
810	1	farm	26235	beef intensive	83	3	0	132	15	0	0	0	0	46	49	47	55	77	1	76	1	10754	1121125	105218	1033308	3396355	12823211	124533	18603750	3	25440000	44043750	77	108	108	2143425	1944950	0	0	7653638	11742012	190	6080000000	6135785762	6	2082	1132	0	55570
811	1	farm	84168	pigs small	119	3	0	267	15	0	0	0	0	62	66	63	76	94	1	93	1	15070	1367450	195348	1756998	4853045	21924384	285100	30382325	3	32400000	62782325	93	137	148	3106000	2839585	0	0	16897160	22842745	236	7552000000	7637625070	7	2980	1670	0	81131
812	1	farm	79526	dairy	140	3	0	394	15	0	0	0	0	70	73	68	78	103	1	102	1	20511	2194675	251852	2535196	5974784	31982268	415743	43354518	3	36720000	80074518	100	154	183	4039300	3493000	0	0	25681980	33214280	271	8672000000	8785288799	8	3817	2058	0	99800
813	1	farm	79544	dairy	108	3	0	168	15	0	0	0	0	39	42	40	49	74	1	73	1	20164	1176725	172754	1577628	4331125	19458888	195003	26912123	3	25440000	52352123	70	108	110	2688725	2370795	0	0	11127559	16187079	198	6336000000	6404539202	8	2588	1379	0	67737
814	1	farm	148204	smallholders	81	3	0	151	15	0	0	0	0	36	39	30	45	72	1	71	1	11922	1012275	117870	1019392	3302874	12659532	147041	18258983	3	24480000	42738983	66	104	104	2723925	2431345	0	0	8610868	13766138	187	5984000000	6040505121	9	2721	1428	0	69467
815	1	farm	79526	dairy	88	3	0	197	15	0	0	0	0	45	48	45	53	79	2	78	1	120819	1145050	122806	1080778	3396352	13324638	223669	19293294	3	49200000	68493294	75	109	122	2519925	2298870	0	0	13557444	18376240	210	6720000000	6806869534	9	2406	1330	0	65682
816	1	farm	79526	dairy	61	3	0	107	15	0	0	0	0	32	35	34	41	66	1	65	1	11184	835400	108650	939179	2469369	11896760	111166	16360524	3	22080000	38440524	64	94	94	2110375	1986775	0	0	7003782	11100932	177	5664000000	5713541456	7	2053	1159	0	56765
817	1	farm	79526	dairy	69	3	0	144	15	0	0	0	0	40	44	28	54	76	1	75	1	11058	932925	124148	1003108	2788745	12471572	140307	17460806	3	24720000	42180806	70	105	105	2422900	2233665	0	0	8348802	13005367	191	6112000000	6167186174	6	2347	1312	0	63819
818	1	farm	148204	smallholders	97	3	0	205	15	0	0	0	0	58	61	42	66	89	1	88	1	15091	1288175	129634	1233774	3832580	15073890	186193	21744246	3	30480000	52224246	88	129	129	2942000	2663430	0	0	10937576	16543006	212	6784000000	6852767252	8	2834	1562	0	76098
819	1	farm	148204	smallholders	79	3	0	155	15	0	0	0	0	40	44	44	54	75	1	74	1	16750	1045675	116098	997234	3154869	12393084	173667	17880627	3	24720000	42600627	74	105	108	2231725	1965180	0	0	10347748	14544654	196	6272000000	6329145281	6	2206	1138	0	56148
820	1	farm	79526	dairy	101	3	0	144	15	0	0	0	0	68	70	31	72	98	1	97	1	23079	1418225	163424	1385712	4035113	17118021	135869	24256364	3	33120000	57376364	98	139	139	3023750	2741025	0	0	8143068	13907842	212	6784000000	6855284207	10	2948	1593	0	78315
821	1	farm	84168	pigs small	207	3	0	524	15	0	0	0	0	66	69	52	75	98	2	97	1	50040	2396575	352358	3404644	8747951	42677560	539483	58118570	3	73200000	131318570	96	159	188	4922675	4098010	0	0	28622553	37643238	276	8832000000	9000961808	7	4820	2467	0	117086
822	1	farm	84168	pigs small	106	3	0	232	15	0	0	0	0	43	46	42	52	74	1	73	1	19271	1369450	156760	1495336	4518087	18621070	255114	26415818	3	27600000	54015818	73	117	118	3305100	2651985	0	0	13643511	19600596	206	6592000000	6665616414	8	3264	1546	0	75771
823	1	farm	79544	dairy	214	3	0	507	15	0	0	0	0	104	108	110	118	140	1	139	1	19801	3042450	379182	3726634	9277658	46750774	524862	63701560	3	47280000	110981560	140	198	230	4618775	3295950	0	0	28363172	36277897	318	10176000000	10323259457	8	4439	1931	0	94170
824	1	farm	79544	dairy	97	3	0	242	15	0	0	0	0	61	64	49	69	92	1	91	1	25218	1362275	163116	1422090	3988369	17466342	244210	24646402	3	33120000	57766402	91	140	140	3703800	2908850	0	0	14875124	21487774	227	7264000000	7343254176	9	3606	1711	0	83110
825	1	farm	148204	smallholders	119	3	0	252	15	0	0	0	0	69	72	70	78	105	1	104	1	11065	1666125	163172	1593848	4876417	19740641	272614	28312817	3	32160000	60472817	100	135	155	2582125	2340520	0	0	15762696	20685340	243	7776000000	7857158158	4	2482	1362	0	66872
826	1	farm	84168	pigs small	113	3	0	257	15	0	0	0	0	39	43	40	53	76	1	75	1	15575	1386075	138678	1201284	4362280	14565302	236914	21890532	3	30960000	52850532	70	131	131	4309300	3942365	0	0	14293912	22545577	210	6720000000	6795396110	8	4186	2367	0	112639
827	1	farm	79526	dairy	123	3	0	301	15	0	0	0	0	82	85	80	90	116	1	115	1	11827	1814000	207398	1959422	5102317	24066394	347804	33497335	3	36240000	69737335	112	153	178	2989525	2488605	0	0	19519688	24997818	266	8512000000	8606735153	5	2863	1447	0	71103
828	1	farm	148204	smallholders	161	3	0	306	15	0	0	0	0	49	51	37	57	79	1	78	1	52970	1697625	281026	2209885	6792705	28042082	303687	39327010	3	35520000	74847010	79	150	150	4961125	4580835	0	0	17866309	27408269	223	7136000000	7238255279	15	4690	2705	0	130881
829	1	farm	84168	pigs small	83	3	0	156	15	0	0	0	0	44	47	35	56	80	1	79	1	10765	1188775	147650	1403964	3263927	17452810	190318	23647444	3	24960000	48607444	74	106	113	2265750	2048970	0	0	10087909	14402629	201	6432000000	6495010073	5	2193	1193	0	58542
830	1	farm	26235	beef intensive	62	3	0	159	15	0	0	0	0	54	58	42	68	88	1	87	1	10518	1010250	98518	878204	2671901	10853386	171588	15683847	3	26880000	42563847	84	114	120	2129500	1878380	0	0	10353508	14361388	208	6656000000	6712925235	6	2050	1100	0	53668
831	1	farm	79526	dairy	84	3	0	141	15	0	0	0	0	48	52	46	62	83	1	82	1	10880	1063400	117206	1074807	3170446	13178918	149755	18754532	3	25440000	44194532	78	107	110	2133750	1912085	0	0	8296514	12342350	198	6336000000	6392536882	6	2088	1113	0	54631
832	1	farm	79526	dairy	112	3	0	174	15	0	0	0	0	49	52	48	58	85	1	84	1	10331	1313750	142310	1404936	4315551	17410460	186272	24773278	3	28320000	53093278	79	120	121	2872550	2700495	0	0	11248255	16821300	209	6688000000	6757914578	5	2786	1578	0	77157
833	1	farm	84168	pigs small	75	3	0	153	15	0	0	0	0	39	42	40	47	74	1	73	1	12292	1290650	134058	1289358	3108131	15992775	180722	21995694	3	24720000	46715694	70	105	108	2493950	2305065	0	0	10398064	15197078	196	6272000000	6333912772	7	2387	1345	0	65859
834	1	farm	148204	smallholders	87	3	0	171	15	0	0	0	0	44	47	34	54	77	1	76	1	18806	1219950	128446	1107036	3544358	13690258	187187	19877235	3	26640000	46517235	74	113	113	2856900	2428160	0	0	10456911	15741971	199	6368000000	6430259206	7	2805	1417	0	69376
835	1	farm	79526	dairy	63	3	0	123	15	0	0	0	0	32	36	29	46	69	1	68	1	10490	807900	93078	857189	2438207	10516246	114458	14827078	3	21120000	35947078	62	90	91	1959450	1849120	0	0	6691456	10500026	179	5728000000	5774447105	5	1902	1077	0	52832
836	1	farm	148204	smallholders	75	3	0	146	15	0	0	0	0	39	42	33	48	70	1	69	1	12824	1052575	109384	916315	3069181	11392050	133077	16672582	3	25920000	42592582	69	110	110	2822575	2672915	0	0	8274687	13770177	184	5888000000	5944362760	6	2743	1564	0	76369
837	1	farm	79544	dairy	88	3	0	158	15	0	0	0	0	44	48	37	58	76	1	75	1	10839	1179875	135044	1191224	3513199	14727286	162464	20909092	3	25440000	46349092	74	108	108	2473625	2145185	0	0	9277712	13896522	193	6176000000	6236245614	7	2480	1265	0	61291
838	1	farm	79544	dairy	76	3	0	120	15	0	0	0	0	41	44	42	49	74	1	73	1	11554	1013000	100274	962811	2960124	11835094	112805	16984107	3	24720000	41704107	72	105	105	2250275	2118795	0	0	8197553	12566623	188	6016000000	6070270730	7	2183	1242	0	60537
839	1	farm	148204	smallholders	108	3	0	251	15	0	0	0	0	60	63	46	68	91	1	90	1	17851	1567525	152846	1402013	4401238	17519802	251769	25295194	3	34320000	59615194	90	145	145	4077100	3299660	0	0	15632854	23009614	228	7296000000	7378624808	9	4015	1994	0	94276
840	1	farm	84168	pigs small	108	3	0	190	15	0	0	0	0	46	50	44	60	78	1	77	1	29726	1387850	375328	3905552	4276601	49808564	214122	59968017	3	28560000	88528017	76	121	121	3406425	2655100	0	0	12064286	18125811	205	6560000000	6666653828	10	3447	1588	0	75860
841	1	farm	79526	dairy	82	3	0	201	15	0	0	0	0	69	72	64	77	100	1	99	1	12380	1212150	130254	1111900	3411932	13826856	206937	19900029	3	31200000	51100029	99	132	141	2295200	2053730	0	0	13039209	17388139	229	7328000000	7396488168	6	2201	1206	0	58678
842	1	farm	79526	dairy	90	3	0	171	15	0	0	0	0	46	50	38	60	78	1	77	1	19373	1274800	142544	1214680	3676787	15196161	182553	21687525	3	26640000	48327525	76	112	112	2641250	2368135	0	0	10281414	15290798	198	6336000000	6399618324	8	2558	1382	0	67661
843	1	farm	79526	dairy	90	3	0	176	15	0	0	0	0	43	46	42	53	79	1	78	1	16291	1353400	157624	1493642	3871535	18812380	191943	25880525	3	26400000	52280525	73	112	116	2799325	2425745	0	0	11226656	16451726	204	6528000000	6596732251	6	2710	1407	0	69307
844	1	farm	79526	dairy	64	3	0	148	15	0	0	0	0	36	39	37	45	69	1	68	1	10414	953675	87028	828970	2632954	10364338	162019	15028983	3	22560000	37588983	67	95	101	2056575	1913170	0	0	10351043	14320788	189	6048000000	6099909771	6	1986	1117	0	54662
845	1	farm	148204	smallholders	124	3	0	203	15	0	0	0	0	87	91	80	101	125	1	124	1	17491	2079250	223148	1908196	5312645	24013298	245811	33782347	3	37200000	70982347	117	157	165	2867275	2494660	0	0	12309972	17671908	253	8096000000	8184654255	7	2797	1447	0	71276
846	1	farm	84168	pigs small	101	3	0	230	15	0	0	0	0	55	58	42	64	86	1	85	1	19162	1368475	145780	1305763	4113014	16158464	216734	23308230	3	29520000	52828230	85	125	126	3048900	2352105	0	0	12800304	18201309	214	6848000000	6919029539	8	2991	1384	0	67203
847	1	farm	79526	dairy	129	3	0	214	15	0	0	0	0	49	52	40	57	81	1	80	1	23813	1618975	244178	2164149	5367168	27128732	251799	36775001	3	32160000	68935001	79	136	136	4061425	3710595	0	0	14256972	22028992	214	6848000000	6938963993	9	3988	2165	0	106017
848	1	farm	26235	beef intensive	71	3	0	168	15	0	0	0	0	52	56	50	66	87	1	86	1	11986	1268925	104020	966265	2890017	11949364	172144	17350735	3	28080000	45430735	82	119	121	2665000	2374085	0	0	10972678	16011764	209	6688000000	6749442498	7	2563	1383	0	67831
849	1	farm	84168	pigs small	112	3	0	214	15	0	0	0	0	65	68	53	74	96	1	95	1	20423	1604175	181144	1802617	4681674	22394228	233111	30896948	3	31680000	62576948	95	134	134	2847600	2394945	0	0	11768362	17010907	221	7072000000	7151587855	7	2748	1402	0	68427
850	1	farm	79544	dairy	48	3	0	113	15	0	0	0	0	35	38	26	47	66	1	65	1	11680	782050	81792	707393	2025348	8790792	113050	12500425	3	22080000	34580425	65	94	94	2013300	1849540	0	0	7293812	11156652	177	5664000000	5709737077	7	1947	1076	0	52844
851	1	farm	84168	pigs small	145	3	0	422	15	0	0	0	0	93	96	100	102	124	1	123	1	12344	1878600	216190	2159564	6130575	26972254	432977	37790160	3	44160000	81950160	130	186	211	4239850	3297210	0	0	27858146	35395206	299	9568000000	9685345366	8	4126	1995	0	94206
852	1	farm	79526	dairy	91	3	0	152	15	0	0	0	0	45	48	35	53	76	1	75	1	14693	1193100	130296	1217153	3754685	15069828	173171	21538233	3	26160000	47698233	75	111	111	2588150	2195340	0	0	8953418	13736908	194	6208000000	6269435141	6	2561	1291	0	62724
853	1	farm	84168	pigs small	92	3	0	136	15	0	0	0	0	53	57	41	67	88	1	87	1	12284	1357725	144014	1424106	3723523	17648945	138172	24436485	3	30000000	54436485	83	126	126	3142050	2845150	0	0	7982033	13969233	202	6464000000	6532405717	9	3075	1697	0	81290
854	1	farm	79526	dairy	90	3	0	189	15	0	0	0	0	47	51	38	61	79	1	78	1	12775	1307600	147704	1246054	3855948	15557407	213957	22328671	3	27120000	49448671	77	115	122	2718625	2454900	0	0	13676617	18850142	210	6720000000	6788298813	6	2641	1427	0	70140
855	1	farm	79526	dairy	80	3	0	162	15	0	0	0	0	52	56	39	66	84	1	83	1	10713	1090975	112626	1062356	3201607	13057972	153002	18678537	3	27600000	46278537	82	117	117	2443725	2229465	0	0	9878356	14551546	203	6496000000	6556830083	5	2388	1317	0	63699
856	1	farm	26235	beef intensive	59	3	0	87	15	0	0	0	0	35	38	29	47	71	1	70	1	23584	942625	327596	3409888	2282409	43602560	86654	50651732	3	23520000	74171732	65	99	99	2430475	2311225	0	0	4383526	9125226	174	5568000000	5651296959	9	2383	1345	0	66035
857	1	farm	79526	dairy	119	3	0	286	15	0	0	0	0	77	79	78	81	107	1	106	1	46172	1772650	174594	1640736	4962108	20465478	350506	29366072	3	40320000	69686072	108	170	170	4390925	4147850	0	0	18551024	27089800	255	8160000000	8256775871	9	4187	2422	0	118510
858	1	farm	84168	pigs small	89	3	0	133	15	0	0	0	0	59	63	60	73	91	1	90	1	12529	1287750	153368	1381851	3746894	17246974	136153	23952990	3	29760000	53712990	90	126	126	2563550	2366595	0	0	6984099	11914244	202	6464000000	6529627234	6	2510	1372	0	67617
859	1	farm	79544	dairy	93	3	0	207	15	0	0	0	0	56	59	54	67	93	1	92	1	18876	1470650	136318	1226889	3754684	15270190	199925	22058656	3	31200000	53258656	86	132	134	3409000	2840670	0	0	12882104	19131774	222	7104000000	7176390429	7	3322	1658	0	81162
860	1	farm	148204	smallholders	126	3	0	326	15	0	0	0	0	48	51	52	56	81	1	80	1	19741	1776000	166448	1647632	5071158	20342285	294443	29297966	3	32400000	61697966	82	136	137	4029075	3321115	0	0	17648989	24999179	225	7200000000	7286697146	12	3936	1994	0	94889
861	1	farm	79526	dairy	72	3	0	177	15	0	0	0	0	55	58	54	63	86	1	85	1	15693	1293975	123964	1105220	2843277	13847987	197038	19411461	3	29280000	48691461	85	124	125	2832400	2342060	0	0	11937499	17111959	213	6816000000	6881803420	8	2809	1377	0	66916
862	1	farm	84168	pigs small	58	3	0	104	15	0	0	0	0	31	34	30	41	67	1	66	1	10438	717275	87550	815220	2305782	10134457	106387	14166671	3	20880000	35046671	61	89	89	1931275	1820385	0	0	6810054	10561714	177	5664000000	5709608385	6	1879	1064	0	52011
863	1	farm	79544	dairy	102	3	0	176	15	0	0	0	0	54	57	42	63	85	1	84	1	16048	1534850	159000	1573546	4377873	19795540	184245	27625054	3	29040000	56665054	84	123	123	2877925	2330195	0	0	10282362	15490482	207	6624000000	6696155536	6	2836	1369	0	66577
864	1	farm	148204	smallholders	68	3	0	119	15	0	0	0	0	35	38	34	44	68	1	67	1	13375	971125	90654	860058	2687482	10629830	128183	15367332	3	25200000	40567332	65	107	107	2960850	2726360	0	0	7930386	13617596	182	5824000000	5878184929	10	2892	1608	0	77896
865	1	farm	26235	beef intensive	100	3	0	112	15	0	0	0	0	57	60	43	66	93	1	92	1	10692	1242825	146220	1396298	4027329	17289260	124193	24226126	3	27600000	51826126	87	117	117	2112200	1980545	0	0	6635703	10728448	202	6464000000	6526554574	7	2066	1158	0	56587
866	1	farm	79526	dairy	74	3	0	163	15	0	0	0	0	45	48	46	53	76	1	75	1	20794	949925	102836	975089	2928964	11945108	175690	17077612	3	26640000	43717612	76	113	113	2703900	2383955	0	0	10871670	15959525	198	6336000000	6395677137	8	2622	1388	0	68113
867	1	farm	148204	smallholders	108	3	0	236	15	0	0	0	0	47	50	46	56	82	1	81	1	15879	1523850	184414	1656007	4580409	20800676	285871	29031228	3	27600000	56631228	77	117	136	2946075	2495360	0	0	16986409	22427844	224	7168000000	7247059071	6	2889	1451	0	71296
868	1	farm	26235	beef intensive	95	3	0	142	15	0	0	0	0	61	64	51	70	95	1	94	1	15757	1320125	129358	1240355	3902690	15365898	125925	22084351	3	31200000	53284351	91	131	131	2983250	2549260	0	0	7579678	13112188	207	6624000000	6690396540	9	2927	1501	0	72836
869	1	farm	26235	beef intensive	130	3	0	236	15	0	0	0	0	63	67	43	77	100	1	99	1	19875	1803425	218396	1978497	5772241	24670354	252568	34695481	3	31680000	66375481	93	134	146	2964850	2578275	0	0	14525192	20068317	234	7488000000	7574443798	10	2860	1507	0	73665
870	1	farm	84168	pigs small	93	3	0	161	15	0	0	0	0	47	50	33	55	82	1	81	1	11996	1357250	144372	1394361	3770264	17308160	181405	24155812	3	26400000	50555812	77	112	116	2610975	2137695	0	0	10449902	15198572	204	6528000000	6593754383	7	2568	1252	0	61077
871	1	farm	84168	pigs small	58	3	0	117	15	0	0	0	0	40	43	26	48	71	1	70	1	10700	840675	83372	753811	2375890	9336262	132313	13522324	3	23760000	37282324	70	101	101	2143075	1990905	0	0	8467936	12601916	187	5984000000	6033884240	6	2086	1157	0	56883
872	1	farm	84168	pigs small	104	3	0	153	15	0	0	0	0	47	50	38	56	81	1	80	1	34173	1409200	138886	1370178	4307759	16908826	151210	24286059	3	30240000	54526059	77	128	128	3768825	3152940	0	0	8941324	15863089	197	6304000000	6374389148	10	3807	1873	0	90084
873	1	farm	148204	smallholders	83	3	0	141	15	0	0	0	0	55	58	61	64	91	1	90	1	27455	1034050	105672	1036834	3147080	12729924	159314	18212874	3	29520000	47732874	91	124	124	2334150	2192820	0	0	9177820	13704790	209	6688000000	6749437664	7	2250	1277	0	62652
874	1	farm	79526	dairy	135	3	0	318	15	0	0	0	0	77	81	78	91	109	1	108	1	57125	2190450	291840	2261122	5694344	28777528	513274	39728558	3	39600000	79328558	108	167	185	4583800	3548440	0	0	23418212	31550452	273	8736000000	8846879011	13	4501	2024	0	101384
875	1	farm	148204	smallholders	84	3	0	152	15	0	0	0	0	43	46	29	51	75	1	74	1	19013	1343725	126682	1299060	3256138	16202542	158611	22386758	3	26400000	48786758	73	112	112	2747775	2454970	0	0	10382552	15585298	196	6272000000	6336372056	9	2664	1439	0	70142
876	1	farm	84168	pigs small	65	3	0	114	15	0	0	0	0	44	47	35	52	75	1	74	1	10936	1020725	92852	834939	2555052	10272497	109136	14885201	3	25440000	40325201	74	107	107	2343125	2167480	0	0	6016068	10526673	183	5856000000	5906851874	7	2243	1273	0	61928
877	1	farm	26235	beef intensive	90	3	0	178	15	0	0	0	0	71	74	54	79	102	1	101	1	15520	1328550	148910	1267445	3715734	15772160	195552	22428351	3	31680000	54108351	101	134	138	2356100	2081380	0	0	11024243	15461723	226	7232000000	7301570074	7	2276	1212	0	59468
878	1	farm	79544	dairy	56	3	0	113	15	0	0	0	0	43	46	30	51	74	2	73	1	30565	882700	83090	760000	2282411	9370584	121099	13499884	3	46800000	60299884	73	107	107	2478300	2279830	0	0	7433595	12191725	186	5952000000	6024491609	8	2382	1320	0	65138
879	1	farm	148204	smallholders	214	3	0	484	15	0	0	0	0	71	74	75	81	107	1	106	1	20473	2594000	369882	3314338	8958264	41203955	523767	56964206	3	41520000	98484206	105	175	200	5442150	4006765	0	0	30163660	39612575	288	9216000000	9354096781	11	5412	2369	0	114479
880	1	farm	84168	pigs small	119	3	0	227	15	0	0	0	0	48	52	29	62	80	1	79	1	15581	1450225	209266	1802725	4775147	22789548	232447	31259358	3	29280000	60539358	78	124	124	3306300	2931775	0	0	13103222	19341297	210	6720000000	6799880655	8	3204	1728	0	83765
881	1	farm	148204	smallholders	64	3	0	109	15	0	0	0	0	36	39	29	45	71	1	70	1	15028	866850	97546	807505	2562842	10046994	107766	14489503	3	23280000	37769503	66	99	99	2309300	2143190	0	0	7177468	11629958	182	5824000000	5873399461	7	2255	1244	0	61234
882	1	farm	79544	dairy	174	3	0	314	15	0	0	0	0	69	72	60	77	100	1	99	1	21855	1806975	238434	2213629	7049761	27159184	320300	38788283	3	36960000	75748283	99	156	157	4241100	3480890	0	0	17596426	25318416	245	7840000000	7941066699	10	4260	2063	0	99454
883	1	farm	79544	dairy	92	3	0	177	15	0	0	0	0	75	79	61	89	107	1	106	1	11056	1203600	129206	1195956	3645628	14867459	190313	21232162	3	32400000	53632162	105	136	142	2276300	1978410	0	0	11314562	15569272	230	7360000000	7429201433	6	2210	1160	0	56526
884	1	farm	26235	beef intensive	86	3	0	222	15	0	0	0	0	56	59	57	69	92	1	91	1	12735	1365925	149548	1478968	3489833	18426616	261822	25172713	3	29280000	54452713	87	124	139	2637850	2247105	0	0	14784423	19669378	227	7264000000	7338122091	5	2545	1311	0	64203
885	1	farm	84168	pigs small	77	3	0	165	15	0	0	0	0	39	42	32	48	73	1	72	1	10750	954050	112774	1088217	3061393	13431448	160600	18808482	3	23520000	42328482	69	100	103	2151400	2000180	0	0	9415493	13567073	191	6112000000	6167895555	5	2071	1166	0	57148
886	1	farm	79526	dairy	65	3	0	115	15	0	0	0	0	36	39	28	45	70	1	69	1	10573	855950	93096	856238	2664113	10613146	123322	15205864	3	22080000	37285864	66	94	94	1983900	1828960	0	0	6331456	10144316	180	5760000000	5807430180	6	1914	1070	0	52256
887	1	farm	79526	dairy	144	3	0	388	15	0	0	0	0	73	77	65	87	105	1	104	1	19166	2161725	281722	2744566	6122785	34305312	451388	46067497	3	36240000	82307497	103	153	184	3622400	3136420	0	0	24887507	31646327	272	8704000000	8817953824	10	3500	1844	0	89612
888	1	farm	79526	dairy	88	3	0	160	15	0	0	0	0	69	72	49	80	100	1	99	1	17704	1338700	179352	1678360	3793632	21018655	166599	28175299	3	31440000	59615299	99	133	133	2424075	2193905	0	0	9740912	14358892	219	7008000000	7081974191	8	2328	1274	0	62683
889	1	farm	26235	beef intensive	71	3	0	147	15	0	0	0	0	47	50	40	59	84	1	83	1	10469	1022025	106974	947599	2905593	11650071	148124	16780386	3	26160000	42940386	77	111	111	2515775	2109100	0	0	7976200	12601075	198	6336000000	6391541461	4	2402	1224	0	60260
890	1	farm	148204	smallholders	82	3	0	162	15	0	0	0	0	44	47	37	52	79	1	78	1	10805	1030150	111828	1007721	3271713	12358572	174008	17953992	3	26160000	44113992	74	111	112	2604350	2403870	0	0	10316282	15324502	200	6400000000	6459438494	6	2516	1408	0	68682
891	1	farm	84168	pigs small	64	3	0	96	15	0	0	0	0	33	36	28	42	69	1	68	1	11373	808850	83058	813719	2461575	9965243	97500	14229945	3	21840000	36069945	63	93	93	2125800	1932700	0	0	5185107	9243607	174	5568000000	5613313552	7	2082	1142	0	55220
892	1	farm	84168	pigs small	66	3	0	123	15	0	0	0	0	40	43	28	49	72	1	71	1	14783	886575	102730	919946	2765378	11265288	124981	16064898	3	23760000	39824898	70	101	101	2150300	1996855	0	0	7204806	11351962	183	5856000000	5907176859	8	2093	1166	0	57053
893	1	farm	26235	beef intensive	101	3	0	192	15	0	0	0	0	60	64	56	74	92	1	91	1	12537	1314775	178050	1543928	4222074	19423498	217180	26899504	3	30000000	56899504	90	127	133	2649750	2354345	0	0	13040323	18044418	221	7072000000	7146943922	5	2592	1365	0	67267
894	1	farm	148204	smallholders	114	3	0	194	15	0	0	0	0	66	70	41	80	98	1	97	1	10751	1343750	167480	1612303	4557033	19770442	209603	27660611	3	31920000	59580611	96	134	134	2770375	2552200	0	0	10552760	15875335	221	7072000000	7147455946	6	2671	1507	0	72920
895	1	farm	79544	dairy	119	3	0	222	15	0	0	0	0	53	56	40	62	84	1	83	1	10839	1546725	184960	1623418	5055579	20169828	241802	28822312	3	29040000	57862312	83	122	128	2970025	2333870	0	0	13718069	19021964	216	6912000000	6988884276	6	2941	1376	0	66682
896	1	farm	148204	smallholders	100	3	0	205	15	0	0	0	0	64	68	50	78	96	1	95	1	18783	1462650	150020	1430755	4159753	17740008	205894	25149080	3	31200000	56349080	94	132	136	2785100	2330440	0	0	12475024	17590564	224	7168000000	7241939644	9	2708	1369	0	66584
897	1	farm	148204	smallholders	106	3	0	235	15	0	0	0	0	56	59	60	64	90	1	89	1	10506	1166625	146898	1366477	4237653	16961616	271790	24151059	3	30240000	54391059	90	128	144	2787125	2325540	0	0	17200638	22313303	232	7424000000	7500704361	7	2681	1364	0	66444
898	1	farm	79544	dairy	116	3	0	166	15	0	0	0	0	46	49	43	55	77	1	76	1	20658	1430500	157138	1524085	4798523	19086823	181707	27178776	3	28800000	55978776	76	122	122	3279000	2907625	0	0	9336686	15523310	195	6240000000	6311502086	8	3258	1738	0	83075
899	1	farm	84168	pigs small	125	3	0	236	15	0	0	0	0	50	53	41	58	81	1	80	1	18869	1779100	223778	2061232	5016630	25656014	233919	34970673	3	31920000	66890673	80	135	135	4085925	3333925	0	0	13971029	21390879	214	6848000000	6936281552	12	4083	1990	0	95255
900	1	farm	79526	dairy	153	3	0	274	15	0	0	0	0	61	64	68	70	93	2	92	1	50072	2130850	255080	2246141	6465535	28082807	289477	39469890	3	74880000	114349890	98	163	163	5085425	4018245	0	0	16116712	25220382	232	7424000000	7563570272	13	4874	2366	0	114807
901	1	farm	148204	smallholders	76	3	0	207	15	0	0	0	0	40	44	33	54	72	1	71	1	11288	1068925	93532	881876	2921173	10773644	192970	15932120	3	25920000	41852120	70	110	111	2791250	2574565	0	0	12814922	18180737	199	6368000000	6428032858	7	2681	1533	0	73559
902	1	farm	26235	beef intensive	126	3	0	224	15	0	0	0	0	59	63	43	73	91	1	90	1	39876	1780600	228486	1620392	5258108	20489341	228433	29605360	3	37920000	67525360	89	160	160	5066600	4485705	0	0	13408535	22960840	222	7104000000	7194486199	13	4952	2656	0	128163
903	1	farm	79526	dairy	96	3	0	252	15	0	0	0	0	98	101	90	106	133	1	132	1	10620	1358275	139532	1296605	4042906	16027778	299669	23164765	3	38880000	62044765	128	164	191	2728800	2107420	0	0	18470479	23306699	279	8928000000	9013351464	5	2694	1243	0	60212
904	1	farm	79544	dairy	73	3	0	150	15	0	0	0	0	49	52	38	58	85	1	84	1	10683	1008075	93002	873050	2827698	10760039	147490	15709353	3	26160000	41869353	79	111	112	2327375	2047010	0	0	8574573	12948958	200	6400000000	6454818311	6	2258	1188	0	58486
905	1	farm	84168	pigs small	95	3	0	174	15	0	0	0	0	48	51	38	57	82	1	81	1	10993	1241825	136672	1338088	3778058	16752546	194885	23442074	3	25680000	49122074	78	108	117	2179450	1922515	0	0	10687470	14789435	205	6560000000	6623911509	6	2098	1123	0	54929
906	1	farm	148204	smallholders	142	3	0	371	15	0	0	0	0	71	74	63	80	102	1	101	1	12903	2111950	219716	2096588	5857927	25930126	379128	36595435	3	36000000	72595435	101	151	172	3670025	3334730	0	0	21876285	28881040	260	8320000000	8421476475	7	3518	1960	0	95278
907	1	farm	26235	beef intensive	95	3	0	163	15	0	0	0	0	53	56	42	61	87	1	86	1	30511	1265375	125766	1205692	3785840	14720091	174047	21276811	3	29280000	50556811	83	123	123	2881475	2508730	0	0	10561081	15951286	208	6656000000	6722508097	8	2810	1477	0	71678
908	1	farm	26235	beef intensive	164	3	0	283	15	0	0	0	0	85	88	48	93	118	1	117	1	11782	1841375	233494	2356414	6636911	29108844	308778	40485815	3	39360000	79845815	115	166	175	3666450	3201240	0	0	18491571	25359261	263	8416000000	8521205076	8	3558	1896	0	91464
909	1	farm	84168	pigs small	220	3	0	543	15	0	0	0	0	105	108	113	113	140	1	139	1	38128	3411675	331090	3192995	9355558	39890694	523206	56705219	3	50640000	107345219	143	213	236	5260850	4376015	0	0	30409029	40045894	324	10368000000	10515391113	12	5123	2583	0	125029
910	1	farm	79544	dairy	89	3	0	146	15	0	0	0	0	39	42	39	50	76	2	75	1	38388	1437750	150678	1120568	3676786	14073772	162245	20621799	3	49440000	70061799	69	114	114	3404800	2962295	0	0	10184954	16552050	197	6304000000	6390613848	13	3346	1745	0	84637
911	1	farm	84168	pigs small	70	3	0	174	15	0	0	0	0	57	60	44	65	90	1	89	1	13459	993000	108622	1039070	2780960	12869269	166013	17956935	3	29040000	46996935	87	123	126	2603575	2279025	0	0	11052954	15935554	214	6848000000	6910932489	8	2515	1336	0	65115
912	1	farm	26235	beef intensive	79	3	0	137	15	0	0	0	0	48	52	32	62	80	1	79	1	12290	1145300	117856	1067157	3139289	13240768	138129	18848499	3	26880000	45728499	78	114	114	2573700	2273145	0	0	7757952	12604797	193	6176000000	6234333296	8	2544	1335	0	64947
913	1	farm	79526	dairy	103	3	0	189	15	0	0	0	0	62	64	59	66	92	1	91	1	18827	1200525	141094	1327174	4151966	16548770	210057	23579586	3	30000000	53579586	92	127	130	2444625	2319450	0	0	11688198	16452274	218	6976000000	7046031859	8	2325	1351	0	66270
914	1	farm	148204	smallholders	86	3	0	149	15	0	0	0	0	52	55	35	61	88	1	87	1	18874	1075375	120820	1064464	3427509	13081002	161706	18930876	3	29520000	48450876	82	124	124	3032600	2872695	0	0	9233509	15138804	205	6560000000	6623589680	9	2924	1692	0	82077
915	1	farm	79544	dairy	87	3	0	188	15	0	0	0	0	55	58	41	63	86	1	85	1	12379	1293250	118984	1070870	3528779	13231880	192146	19435909	3	28080000	47515909	85	119	124	2498775	2017505	0	0	12150887	16667167	212	6784000000	6848183075	6	2478	1198	0	57643
916	1	farm	79526	dairy	72	3	0	161	15	0	0	0	0	46	49	57	55	82	1	81	1	15159	1050175	100352	917262	2866646	11390722	186168	16511324	3	29520000	46031324	87	124	124	2702575	2337265	0	0	11508606	16548446	207	6624000000	6686579771	8	2662	1391	0	66779
917	1	farm	79544	dairy	106	3	0	187	15	0	0	0	0	53	56	40	61	84	1	83	1	28970	1185350	155556	1474909	4362287	18195212	224104	25597417	3	28560000	54157417	83	121	123	2639250	2492070	0	0	12163826	17295146	211	6752000000	6823452564	6	2520	1450	0	71202
918	1	farm	79544	dairy	148	3	0	227	15	0	0	0	0	82	85	68	90	113	1	112	1	15626	1872500	225150	2236167	6153943	27788002	263214	38538976	3	38400000	76938976	112	161	161	3845075	2787260	0	0	14783105	21415440	247	7904000000	8002354415	8	3884	1672	0	79636
919	1	farm	148204	smallholders	78	3	0	174	15	0	0	0	0	51	54	52	59	84	1	83	1	10438	1045400	100288	973400	3123710	11856857	182931	17282585	3	27120000	44402585	82	114	122	2421350	2013410	0	0	11721228	16155988	210	6720000000	6780558573	6	2405	1186	0	57526
920	1	farm	79526	dairy	100	3	0	175	15	0	0	0	0	41	44	47	53	77	1	76	1	15380	1422150	161186	1456337	4128593	18046798	195561	25410624	3	27600000	53010624	77	117	117	2865575	2509780	0	0	11203888	16579243	201	6432000000	6501589867	8	2750	1476	0	71708
921	1	farm	79544	dairy	126	3	0	339	15	0	0	0	0	59	63	44	73	91	1	90	1	17533	1932225	188012	1695287	5047787	21020558	312713	30196581	3	34080000	64276581	89	144	151	4470425	2915990	0	0	19535032	26921446	239	7648000000	7739198028	9	4409	1717	0	83314
922	1	farm	148204	smallholders	145	3	0	322	15	0	0	0	0	73	76	66	81	104	1	103	1	13003	2069800	254224	2496004	6270793	31285403	332041	42708265	3	35280000	77988265	103	149	165	3447350	2866360	0	0	19437466	25751176	253	8096000000	8199739441	6	3413	1676	0	81896
923	1	farm	26235	beef intensive	81	3	0	128	15	0	0	0	0	40	43	41	51	77	1	76	1	11268	1075475	133520	1224353	3186025	15205747	144637	20969758	3	25200000	46169758	71	107	107	2574400	2260965	0	0	8365848	13201213	192	6144000000	6203370971	6	2530	1329	0	64599
924	1	farm	79544	dairy	101	3	0	229	15	0	0	0	0	54	57	37	62	87	1	86	1	12267	1316000	160368	1378606	4097436	17282407	234076	24468894	3	28800000	53268894	84	122	135	2676625	2455110	0	0	15125530	20257265	223	7136000000	7209526158	6	2590	1431	0	70146
925	1	farm	79526	dairy	84	3	0	143	15	0	0	0	0	42	46	26	56	76	1	75	1	13157	1038200	125764	1119442	3591100	13994425	126626	19995557	3	24480000	44475557	72	103	103	2226525	2073540	0	0	7463861	11763926	188	6016000000	6072239483	7	2184	1208	0	59244
926	1	farm	79544	dairy	89	3	0	177	15	0	0	0	0	53	56	46	65	87	1	86	1	29566	1430925	145776	1231065	3653415	15381810	195501	22038492	3	29040000	51078492	83	123	123	2879600	2354485	0	0	11090540	16324626	211	6752000000	6819403118	9	2786	1370	0	67271
927	1	farm	79526	dairy	78	3	0	147	15	0	0	0	0	39	42	28	49	74	1	73	1	15659	1321950	113166	941206	3147077	11643604	148913	17315916	3	24480000	41795916	69	104	104	2520300	2153095	0	0	8921023	13594418	190	6080000000	6135390334	7	2427	1246	0	61517
928	1	farm	148204	smallholders	98	3	0	226	15	0	0	0	0	57	60	42	65	92	1	91	1	10558	1438375	164876	1637514	4120803	20260416	245628	27867612	3	28080000	55947612	87	119	139	2253775	2011415	0	0	14858156	19123346	227	7264000000	7339070958	5	2185	1171	0	57469
929	1	farm	79544	dairy	137	3	0	380	15	0	0	0	0	143	147	130	157	175	2	174	1	121515	2320825	238270	2324986	5951412	29101453	425044	40361989	3	103920000	144281989	173	225	250	4135425	2927085	0	0	23506337	30568847	338	10816000000	10990850837	5	3963	1715	0	83631
930	1	farm	26235	beef intensive	61	3	0	100	15	0	0	0	0	36	39	26	45	70	2	69	1	85299	822525	94356	841941	2484946	10432146	117439	14793353	3	40800000	55593353	66	94	94	1969475	1836625	0	0	6213454	10019554	178	5696000000	5761612908	7	1913	1070	0	52475
931	1	farm	26235	beef intensive	182	3	0	485	15	0	0	0	0	100	103	90	108	131	1	130	1	28303	2713150	320542	3168466	7797594	39683722	474545	54158019	3	47280000	101438019	130	198	218	5051425	4207595	0	0	27702695	36961715	306	9792000000	9930399735	10	4930	2500	0	120217
932	1	farm	26235	beef intensive	99	3	0	135	15	0	0	0	0	62	66	63	76	94	2	93	1	90017	1424575	159966	1511824	4113016	18874174	156078	26239633	3	47280000	73519633	93	131	131	2725175	2524410	0	0	7180668	12430253	205	6560000000	6645949886	8	2669	1495	0	72126
933	1	farm	79526	dairy	75	3	0	119	15	0	0	0	0	44	46	45	50	76	1	75	1	13460	1050750	112484	1009629	2921174	12588960	132709	17815706	3	25680000	43495706	75	109	109	2351875	2090060	0	0	7453434	11895369	189	6048000000	6103391075	7	2329	1225	0	59716
934	1	farm	79544	dairy	64	3	0	150	15	0	0	0	0	33	36	32	41	68	1	67	1	11223	980775	95260	920554	2664113	11444408	141064	16246173	3	23520000	39766173	63	100	100	2680700	2311470	0	0	8321153	13313323	183	5856000000	5909079497	9	2585	1359	0	66042
935	1	farm	79544	dairy	65	3	0	146	15	0	0	0	0	52	55	50	60	86	1	85	1	11365	1047175	101830	945860	2617375	11831820	131959	16676018	3	27360000	44036018	82	116	116	2499600	2054815	0	0	8241604	12796018	201	6432000000	6488832036	7	2484	1223	0	58709
936	1	farm	26235	beef intensive	72	3	0	105	15	0	0	0	0	40	44	21	54	72	2	71	1	41930	1041825	109468	937267	2819905	11584564	119286	16612315	3	48240000	64852315	70	107	107	2826875	2446430	0	0	6838176	12111480	182	5824000000	5900963796	9	2837	1437	0	69898
937	1	farm	79544	dairy	112	3	0	203	15	0	0	0	0	44	47	38	52	76	1	75	1	11778	1381275	154316	1411112	4510293	17316088	216386	24989470	3	26880000	51869470	74	114	116	2987800	2449895	0	0	12498863	17936558	204	6528000000	6597806028	8	2908	1440	0	69997
938	1	farm	26235	beef intensive	76	3	0	130	15	0	0	0	0	50	52	51	54	80	1	79	1	18601	1096400	137034	1108019	3209400	14017528	149293	19717675	3	28560000	48277675	81	121	121	2826500	2543345	0	0	9474062	14843907	198	6336000000	6399121581	10	2792	1507	0	72667
939	1	farm	79544	dairy	112	3	0	199	15	0	0	0	0	42	45	38	50	73	1	72	1	13177	1273175	146564	1447150	4447976	17793151	196161	25304178	3	26160000	51464178	72	111	111	2900650	2305310	0	0	10898432	16104392	196	6272000000	6339568570	6	2821	1361	0	65866
940	1	farm	84168	pigs small	135	3	0	259	15	0	0	0	0	69	73	57	83	105	2	104	1	67328	1784400	202230	1909575	5499602	23774188	246867	33416862	3	72240000	105656862	99	159	159	4449650	3637480	0	0	14885781	22972911	240	7680000000	7808629773	14	4268	2150	0	103928
941	1	farm	84168	pigs small	97	3	0	163	15	0	0	0	0	52	55	57	60	87	1	86	1	11430	1205500	132904	1364697	3879325	16989237	177565	23749228	3	28560000	52309228	87	121	121	2385550	2151730	0	0	10016148	14553428	207	6624000000	6690862656	6	2287	1252	0	61478
942	1	farm	79544	dairy	74	3	0	126	15	0	0	0	0	42	46	25	56	74	1	73	1	10627	900000	99784	848200	2921175	10564746	138520	15472425	3	23760000	39232425	72	101	101	2029975	1897560	0	0	8394099	12321634	189	6048000000	6099554059	6	1981	1109	0	54216
943	1	farm	79526	dairy	116	3	0	181	15	0	0	0	0	66	69	56	75	98	1	97	1	32208	1588050	189950	1649117	4837464	20413612	211259	28889452	3	33840000	62729452	96	143	143	3233525	3074820	0	0	12570632	18878978	225	7200000000	7281608429	10	3077	1800	0	87852
944	1	farm	79526	dairy	81	3	0	121	15	0	0	0	0	93	96	35	101	126	1	125	1	13641	1469900	116398	995350	3302875	12446294	128824	18459641	3	37440000	55899641	123	158	158	2440350	2247805	0	0	7760892	12449046	239	7648000000	7716348688	7	2370	1310	0	64223
945	1	farm	84168	pigs small	135	3	0	231	15	0	0	0	0	79	83	67	93	111	1	110	1	18932	1428725	203578	1862240	5507389	23007580	254076	32263587	3	37200000	69463587	109	157	157	3454300	2994495	0	0	12543222	18992016	239	7648000000	7736455603	9	3418	1763	0	85557
946	1	farm	79544	dairy	182	3	0	479	15	0	0	0	0	104	107	95	112	135	1	134	1	30206	2927750	324414	2776234	7657375	35740646	499146	49925566	3	49920000	99845566	134	210	231	5625400	4765005	0	0	30563930	40954335	319	10208000000	10348799901	9	5428	2830	0	136143
947	1	farm	79544	dairy	59	3	0	121	15	0	0	0	0	41	43	35	52	73	1	72	1	10274	1046450	70340	640930	2259041	7842492	118519	11977773	3	24240000	36217773	71	103	103	2375125	1947610	0	0	7807302	12130037	186	5952000000	6000347810	7	2428	1146	0	55646
948	1	farm	79544	dairy	137	3	0	297	15	0	0	0	0	95	99	64	109	132	1	131	1	12052	1987050	209410	2052508	5624243	25599861	295365	35768438	3	41040000	76808438	125	173	187	3528775	3023685	0	0	17503448	24055908	275	8800000000	8900864346	5	3421	1771	0	86391
949	1	farm	148204	smallholders	61	3	0	119	15	0	0	0	0	40	43	29	49	73	1	72	1	10510	881800	92404	834559	2445996	10341612	127787	14724158	3	23280000	38004158	70	99	99	2031025	1889265	0	0	7459952	11380242	186	5952000000	6001384400	5	1990	1101	0	53979
950	1	farm	79526	dairy	100	3	0	181	15	0	0	0	0	54	56	42	59	86	1	85	1	10639	1327075	138712	1277420	4042903	15506199	185794	22478102	3	27840000	50318102	84	118	122	2461075	2091495	0	0	11463520	16016090	210	6720000000	6786334192	6	2413	1220	0	59757
951	1	farm	84168	pigs small	155	3	0	340	15	0	0	0	0	82	85	83	92	118	1	117	1	20510	2594500	261110	2447487	6457744	30488961	390701	42640503	3	41520000	84160503	113	175	186	4783275	3544450	0	0	21275725	29603450	274	8768000000	8881763953	11	4821	2121	0	101270
952	1	farm	84168	pigs small	92	3	0	168	15	0	0	0	0	42	45	31	50	73	1	72	1	10567	1098225	135166	1305371	3863743	16210206	166249	22778960	3	23760000	46538960	72	101	103	2041550	1815205	0	0	9392732	13249487	191	6112000000	6171788447	6	1982	1057	0	51863
953	1	farm	79526	dairy	159	3	0	341	15	0	0	0	0	67	70	67	76	103	1	102	1	45428	1939175	396680	3288564	6839438	41636070	510199	54610127	3	40080000	94690127	97	168	181	5573375	4135460	0	0	24683073	34391908	269	8608000000	8737082034	12	5399	2415	0	118156
954	1	farm	84168	pigs small	126	3	0	211	15	0	0	0	0	42	46	41	56	76	2	75	1	51923	1581800	224232	2098872	5117896	25943688	221495	35187983	3	48960000	84147983	72	118	118	3464050	3137365	0	0	10914275	17515690	199	6368000000	6469663673	11	3337	1844	0	89639
955	1	farm	84168	pigs small	155	3	0	390	15	0	0	0	0	69	72	70	77	100	1	99	1	20351	1925825	199650	1988665	6434376	24597033	365246	35510795	3	33600000	69110795	100	141	169	3253575	2356410	0	0	21978976	27588960	257	8224000000	8320699756	6	3144	1392	0	67326
956	1	farm	79544	dairy	70	3	0	115	15	0	0	0	0	39	42	40	47	71	1	70	1	21407	911300	112078	862875	2726428	10741116	107726	15461523	3	24720000	40181523	70	105	105	2527100	2132270	0	0	6753554	11412924	181	5792000000	5843594447	9	2534	1247	0	60922
957	1	farm	148204	smallholders	78	3	0	117	15	0	0	0	0	42	45	32	50	77	1	76	1	14432	1078350	122054	1077534	3271715	13310625	113442	18973720	3	24960000	43933720	72	106	106	2302300	2166220	0	0	6496606	10965126	186	5952000000	6006898846	6	2227	1262	0	61892
958	1	farm	148204	smallholders	105	3	0	167	15	0	0	0	0	48	51	41	57	82	1	81	1	28954	1175150	139014	1244180	4276598	15289662	171436	22296041	3	27600000	49896041	78	117	117	2766325	2415140	0	0	10386166	15567631	202	6464000000	6529463672	9	2725	1409	0	69004
959	1	farm	84168	pigs small	77	3	0	136	15	0	0	0	0	35	39	29	49	70	1	69	1	10915	1094750	103732	959818	3076971	11793626	151547	17180445	3	22560000	39740445	65	96	98	2184650	2074800	0	0	8418061	12677511	186	5952000000	6004417956	6	2105	1213	0	59280
960	1	farm	79544	dairy	101	3	0	244	15	0	0	0	0	67	70	51	77	103	1	102	1	19220	1556725	153828	1491892	4190912	18496406	259653	26149415	3	34080000	60229415	97	143	156	3414350	2955645	0	0	16580664	22950660	244	7808000000	7891180075	9	3332	1736	0	84447
961	1	farm	148204	smallholders	95	3	0	147	15	0	0	0	0	51	54	39	60	83	1	82	1	15060	1429775	153236	1270712	3980587	15953326	143798	22931435	3	30000000	52931435	81	127	127	3370900	2693110	0	0	7716482	13780492	196	6272000000	6338711927	8	3421	1615	0	76946
962	1	farm	79526	dairy	108	2	0	220	15	0	0	0	0	45	48	38	55	82	1	81	1	25903	1513275	188598	1803796	4502509	22671424	234304	30913906	3	28320000	59233906	75	120	126	3246975	2827895	0	0	13377587	19452457	214	6848000000	6926686362	11	3102	1664	0	80797
963	1	farm	84168	pigs small	105	2	0	268	15	0	0	0	0	50	53	55	59	86	1	85	1	15003	1395200	158174	1517229	4268813	18858115	303564	26501095	3	30000000	56501095	85	126	145	2998100	2692130	0	0	18248752	23938982	233	7456000000	7536440077	6	2876	1579	0	76918
964	1	farm	84168	pigs small	60	2	0	117	15	0	0	0	0	32	35	30	41	66	1	65	1	10451	954175	86884	810164	2414839	9989556	114918	14370537	3	21840000	36210537	62	93	93	2107900	2004205	0	0	6821810	10933914	176	5632000000	5679144451	6	2041	1169	0	57263
965	1	farm	84168	pigs small	140	2	0	309	15	0	0	0	0	51	55	43	65	84	1	83	1	12631	1594475	203312	1980400	5748871	24311736	313553	34152347	3	29760000	63912347	81	126	136	3240225	2942975	0	0	16337040	22520240	224	7168000000	7254432586	7	3111	1736	0	84085
966	1	farm	26235	beef intensive	124	2	0	247	15	0	0	0	0	51	55	38	65	92	1	91	1	12641	1623525	194158	1856300	5289277	23155929	263894	32383082	3	27840000	60223082	81	117	140	2805775	2229360	0	0	15073140	20108276	228	7296000000	7376331358	5	2698	1295	0	63696
967	1	farm	148204	smallholders	69	2	0	131	15	0	0	0	0	42	46	26	56	74	1	73	1	10238	895625	95210	866340	2757589	10661852	128793	15405409	3	24480000	39885409	72	104	104	2287425	2037805	0	0	7180907	11506137	185	5920000000	5971391546	6	2229	1192	0	58223
968	1	farm	79526	dairy	241	2	0	509	15	0	0	0	0	89	92	97	97	123	1	122	1	20464	2988975	325660	3108566	10025468	38263307	525223	55237199	3	42720000	97957199	127	180	214	4193725	2799265	0	0	29264918	36257908	302	9664000000	9798215107	7	4021	1650	0	79979
969	1	farm	79526	dairy	84	2	0	197	15	0	0	0	0	46	49	44	55	81	1	80	1	10633	1081300	128350	1220483	3567730	15183524	207134	21388521	3	26400000	47788521	76	112	119	2602975	2185365	0	0	12113974	16902314	207	6624000000	6688690835	6	2524	1283	0	62439
970	1	farm	79544	dairy	91	2	0	183	15	0	0	0	0	37	40	34	46	72	1	71	1	13279	1016625	129478	1196109	3606680	14901883	189478	21040253	3	24480000	45520253	67	104	109	2701325	2275350	0	0	11311858	16288533	197	6304000000	6365808786	8	2615	1330	0	65010
971	1	farm	26235	beef intensive	174	2	0	488	15	0	0	0	0	124	127	125	134	161	1	160	1	24089	2548175	289172	2823077	7392522	35249782	527593	48830321	3	53280000	102110321	155	224	257	5143100	4319245	0	0	30416636	39878981	345	11040000000	11181989302	8	4934	2538	0	123407
972	1	farm	79544	dairy	84	2	0	199	15	0	0	0	0	63	66	55	72	94	1	93	1	12615	1653875	142706	1239716	3731317	15610010	228442	22606067	3	32880000	55486067	93	139	139	3396350	2747115	0	0	14092252	20235716	227	7264000000	7339721784	9	3428	1643	0	78489
973	1	farm	79526	dairy	62	2	0	107	15	0	0	0	0	40	43	25	48	71	1	70	1	13190	974700	100044	883102	2539474	10932185	116719	15546225	3	23520000	39066225	70	100	100	2152500	1925035	0	0	7145104	11222640	182	5824000000	5874288864	7	2118	1124	0	55001
974	1	farm	84168	pigs small	131	2	0	241	15	0	0	0	0	88	92	73	102	120	1	119	1	15270	1736400	191256	1758287	5258112	21674924	268724	30887703	3	40800000	71687703	118	172	172	3974725	3508680	0	0	13455119	20938524	252	8064000000	8156626227	8	3919	2063	0	100248
975	1	farm	84168	pigs small	176	2	0	481	15	0	0	0	0	103	106	93	112	134	1	133	1	12835	2481550	242868	2374960	7221148	29731291	457290	42509107	3	43440000	85949107	133	183	217	3975800	2625140	0	0	26448658	33049598	305	9760000000	9878998705	7	3845	1555	0	75004
976	1	farm	79526	dairy	86	2	0	169	15	0	0	0	0	54	57	38	62	85	1	84	1	11248	1043750	125492	1109542	3419721	13641616	165848	19505970	3	27120000	46625970	84	115	116	2207775	2024365	0	0	9916821	14148961	204	6528000000	6588774930	5	2136	1182	0	57839
977	1	farm	84168	pigs small	125	2	0	201	15	0	0	0	0	76	79	61	84	109	1	108	1	13997	1820800	197404	1741226	5133475	21695994	210033	30798932	3	36240000	67038932	106	153	153	3357900	3022740	0	0	11617458	17998098	233	7456000000	7541037030	7	3249	1809	0	86364
978	1	farm	79544	dairy	155	2	0	334	15	0	0	0	0	76	79	74	85	112	2	111	1	142172	2134975	255918	2206406	6527852	27620297	321269	39066717	3	72240000	111306717	106	161	173	4082050	3502240	0	0	19258221	26842511	261	8352000000	8490149228	9	3958	2088	0	100064
979	1	farm	84168	pigs small	81	2	0	108	15	0	0	0	0	64	67	35	77	100	1	99	1	18619	1319525	146848	1160800	3435301	14699292	101626	20863391	3	30480000	51343391	94	128	128	2444500	2239615	0	0	6070818	10754933	208	6656000000	6718098324	8	2365	1304	0	63989
980	1	farm	148204	smallholders	66	2	0	126	15	0	0	0	0	41	45	42	55	73	1	72	1	13267	939450	88320	811357	2492736	9995848	135279	14462990	3	24000000	38462990	72	102	102	2156950	1975225	0	0	8716931	12849106	189	6048000000	6099312095	7	2113	1149	0	56435
981	1	farm	84168	pigs small	152	2	0	351	15	0	0	0	0	84	87	76	92	117	1	116	1	38513	2357400	301546	2697491	6317525	33931154	407248	46012364	3	43920000	89932364	114	185	192	5354875	4137525	0	0	23732221	33224621	280	8960000000	9083156985	12	5212	2448	0	118215
982	1	farm	26235	beef intensive	81	2	0	172	15	0	0	0	0	55	59	40	69	87	1	86	1	10537	1137400	118470	1073594	3295085	13170861	186416	18981826	3	27840000	46821826	85	117	120	2371600	2072700	0	0	10599000	15043300	208	6656000000	6717865126	6	2317	1212	0	59220
983	1	farm	79526	dairy	140	2	0	364	15	0	0	0	0	111	114	94	119	143	1	142	1	20887	2054350	220180	2265498	5826775	28170598	386358	38923760	3	48240000	87163760	141	203	216	4508525	3987795	0	0	23599356	32095676	304	9728000000	9847259436	9	4277	2350	0	113937
984	1	farm	84168	pigs small	113	2	0	242	15	0	0	0	0	54	57	42	63	85	1	84	1	15375	1653325	196548	1697139	4814094	21134484	256720	29752311	3	32880000	62632311	84	138	138	3995175	3487050	0	0	15147783	22630008	222	7104000000	7189262318	12	3969	2084	0	99630
985	1	farm	79526	dairy	84	2	0	149	15	0	0	0	0	38	41	30	47	73	1	72	1	13218	1102250	125904	1100156	3489829	13642962	148638	19609739	3	24720000	44329739	68	105	105	2598200	2348710	0	0	8181533	13128443	187	5984000000	6041458182	9	2531	1388	0	67106
986	1	farm	79526	dairy	61	2	0	91	15	0	0	0	0	34	37	28	43	65	1	64	1	10451	948875	92982	832383	2453787	10360280	87191	14775498	3	21840000	36615498	64	93	93	2001275	1884085	0	0	4868598	8753958	169	5408000000	5453369456	6	1952	1100	0	53831
987	1	farm	148204	smallholders	70	2	0	95	15	0	0	0	0	31	34	29	40	66	2	65	1	181956	1034100	99810	864439	2726427	10554270	93801	15372846	3	41280000	56652846	61	94	94	2408825	2156280	0	0	5996661	10561766	173	5536000000	5603214612	7	2408	1277	0	61608
988	1	farm	148204	smallholders	139	2	0	275	15	0	0	0	0	61	63	50	65	91	1	90	1	19130	1724375	209994	1904324	5959197	23612552	298081	33708522	3	36240000	69948522	91	153	153	4530425	3990420	0	0	15758364	24279209	231	7392000000	7486227731	10	4451	2392	0	114012
989	1	farm	26235	beef intensive	84	2	0	158	15	0	0	0	0	37	40	30	45	72	1	71	1	12972	1137350	119888	1197191	3372983	14688238	149112	20664762	3	24960000	45624762	67	106	106	2745125	2490180	0	0	9158185	14393490	189	6048000000	6108018253	7	2690	1454	0	71148
990	1	farm	26235	beef intensive	165	2	0	448	15	0	0	0	0	87	90	76	95	118	1	117	1	12870	2529025	276886	2685672	6971875	33386859	507561	46357878	3	39360000	85717878	117	166	206	3885150	2645125	0	0	27460111	33990386	294	9408000000	9527708264	7	3882	1591	0	75575
991	1	farm	79526	dairy	140	2	0	309	15	0	0	0	0	87	90	92	100	123	1	122	1	12761	2072500	205736	2005362	5709921	24564404	342566	34900489	3	38160000	73060489	122	161	182	2946125	2251270	0	0	18601293	23798688	270	8640000000	8736859177	6	2897	1332	0	64322
992	1	farm	79544	dairy	133	2	0	246	15	0	0	0	0	83	87	84	97	115	1	114	1	15195	1969700	192590	1866319	5546337	23079444	275711	32930101	3	39360000	72290101	114	166	166	3779075	3229765	0	0	15046212	22055052	251	8032000000	8126345153	8	3710	1914	0	92279
993	1	farm	84168	pigs small	80	2	0	166	15	0	0	0	0	45	48	33	54	76	1	75	1	10976	1130000	109888	1062675	3256139	13259444	185490	19003636	3	26640000	45643636	75	113	113	2721175	2406425	0	0	11189588	16317188	200	6400000000	6461960824	6	2602	1409	0	68755
994	1	farm	148204	smallholders	75	2	0	201	15	0	0	0	0	58	62	55	72	90	1	89	1	13633	1356025	118354	1038645	3084758	12761014	203573	18562369	3	30720000	49282369	88	130	131	2943175	2830275	0	0	12872120	18645570	219	7008000000	7075927939	6	2815	1659	0	80865
995	1	farm	148204	smallholders	85	2	0	152	15	0	0	0	0	45	48	35	53	78	1	77	1	10768	1231700	122902	1165093	3474251	14415405	155860	20565211	3	26400000	46965211	75	112	112	2616900	2406950	0	0	8210406	13234256	192	6144000000	6204199467	5	2505	1422	0	68770
996	1	farm	79544	dairy	80	2	0	146	15	0	0	0	0	41	45	27	55	77	1	76	1	10969	940500	120448	1104782	3224978	13698354	151666	19240728	3	23520000	42760728	71	99	105	2086475	1844990	0	0	8813227	12744692	193	6176000000	6231505420	5	2036	1075	0	52714
997	1	farm	79526	dairy	122	2	0	316	15	0	0	0	0	51	54	54	59	86	1	85	1	25238	1505375	168064	1558253	4876413	19106676	328503	27543285	3	37440000	64983285	84	157	157	5511250	4424210	0	0	19688516	29623976	236	7552000000	7646607261	15	5368	2639	0	126406
998	1	farm	26235	beef intensive	95	2	0	196	15	0	0	0	0	36	39	37	48	73	1	72	1	10719	1158350	152642	1521043	3817000	18833742	169865	25652643	3	27600000	53252643	67	117	117	3482475	3421110	0	0	10126089	17029674	193	6176000000	6246282317	5	3315	2026	0	97746
999	1	farm	79544	dairy	145	2	0	294	15	0	0	0	0	75	77	76	83	107	1	106	1	12530	1936075	250722	2411762	6013731	30262982	321740	41197012	3	35280000	76477012	106	149	161	3217900	2543240	0	0	17273196	23034336	249	7968000000	8067511348	6	3112	1484	0	72664
1000	1	farm	79526	dairy	78	2	0	170	15	0	0	0	0	34	37	31	43	69	1	68	1	13835	1055225	130984	1189069	3224975	14749555	178519	20528327	3	24000000	44528327	64	102	107	2753675	2452940	0	0	11591399	16798014	195	6240000000	6301326341	6	2696	1425	0	70084
[truncated: 9 more columns]
