# Supplementary material for: Management strategies for vaccinated animals after an outbreak of foot-and-mouth disease and the impact on return to trade
Source: PLoS One. 2019 Oct 11;14(10):e0223518. doi: 10.1371/journal.pone.0223518 (PMC6788736; doi:10.1371/journal.pone.0223518)
Supplement: S1 Table — (ZIP) [file pone.0223518.s001.zip › vic_vacc2salvage_farm_summary.csv]

Run	Num sim days	Current latent	Current infectious	Current recovered	Inf farms	IPs	DCPs	TPs	SPs	RCPs	RPs	VPs	xVPs	ARPs	xARPs	PORs	xPORs	Beef extensive IPs	Beef intensive IPs	Feedlot IPs	Mixed beef/sheep IPs	Dairy IPs	Pigs small IPs	Pigs large IPs	Sheep IPs	Small holders IPs	Last IP dec	Last inf day	VPs	Pending vacc	First day pending vacc	Beef extensive VPs	Beef intensive VPs	Feedlot VPs	Mixed beef/sheep VPs	Dairy VPs	Pigs small VPs	Pigs large VPs	Sheep VPs	Small holders VPs	cattle vacc	sheep vacc	pigs vacc	other vacc	Total vacc animals	Beef extensive IFs	Beef intensive IFs	Feedlot IFs	Mixed beef/sheep IFs
1	131	0	0	110	110	108	11	88	240	0	108	230	192	9635	9346	52749	43968	0	51	1	12	33	1	0	1	9	40	42	230	0	0	0	132	0	14	84	0	0	0	0	41537	3399	0	0	44936	0	51	1	12
2	123	0	0	109	109	109	7	89	228	0	109	296	248	8585	8237	52728	45020	0	51	2	12	36	1	0	0	7	51	53	296	0	0	0	177	0	23	96	0	0	0	0	52808	7717	0	0	60525	0	51	2	12
3	103	0	0	87	87	86	6	82	139	0	86	170	146	7870	7645	52452	45737	0	40	0	8	30	1	0	1	6	39	41	170	0	0	0	93	0	19	58	0	0	0	0	30016	5364	0	0	35380	0	40	0	8
4	108	0	0	99	99	99	8	83	156	0	99	163	124	6619	6405	52499	46986	0	46	1	10	31	1	0	1	9	46	48	163	0	0	0	96	1	12	54	0	0	0	0	27741	3889	0	0	31630	0	46	1	10
5	96	0	0	63	63	63	6	36	121	0	63	106	91	7872	7727	52398	45733	0	31	2	6	17	1	0	0	6	34	36	106	0	0	0	64	0	9	33	0	0	0	0	17462	3140	0	0	20602	0	31	2	6
6	118	0	0	65	65	65	8	64	77	0	65	96	89	6585	6443	52377	47017	0	26	1	12	23	1	0	0	2	51	54	96	0	0	0	52	2	11	31	0	0	0	0	19096	6133	0	0	25229	0	26	1	12
7	102	0	0	100	100	100	8	79	173	0	100	194	157	8313	8063	52508	45294	0	48	0	11	34	1	0	0	6	35	38	194	0	0	0	117	1	18	58	0	0	0	0	34304	6624	0	0	40928	0	48	0	11
8	123	0	0	112	112	111	5	80	188	0	111	199	163	6696	6430	52573	46910	0	53	2	14	31	1	0	3	7	53	55	199	0	0	0	114	3	13	69	0	0	0	0	40985	6565	0	0	47550	0	53	2	14
9	146	0	0	92	92	92	6	77	135	0	92	168	135	6608	6390	52505	46997	0	40	0	11	31	1	0	3	6	80	82	168	0	0	0	95	1	16	56	0	0	0	0	31507	4905	0	0	36412	0	40	0	11
10	161	0	0	158	158	158	13	131	342	0	158	392	320	8020	7592	52732	45544	0	74	2	21	45	1	0	3	12	68	70	392	0	0	0	236	2	35	119	0	0	0	0	69372	11088	0	0	80460	0	74	2	21
11	123	0	0	113	113	113	6	89	220	0	113	214	158	6584	6342	52743	47001	0	44	1	16	44	1	0	1	6	60	62	214	0	0	0	122	2	22	68	0	0	0	0	40051	10280	0	0	50331	0	44	1	16
12	104	0	0	81	81	81	5	72	147	0	81	149	117	6666	6476	52413	46940	0	42	0	6	29	1	0	0	3	39	41	149	0	0	0	84	0	8	57	0	0	0	0	26371	754	0	0	27125	0	42	0	6
13	178	0	0	128	128	128	8	91	268	0	128	266	219	7354	7018	52885	46249	0	62	1	15	38	1	0	1	10	97	99	266	0	0	0	164	1	20	81	0	0	0	0	51254	5276	0	0	56530	0	62	1	15
14	100	0	0	80	80	79	7	74	131	0	79	146	121	7194	7000	52454	46414	0	36	1	13	23	1	0	1	4	39	41	146	0	0	0	88	1	13	44	0	0	0	0	27436	4790	0	0	32226	0	36	1	13
15	167	0	0	143	143	143	9	116	285	0	143	271	229	8571	8268	52722	44974	0	64	5	23	40	1	0	3	7	51	53	271	0	0	0	145	3	21	102	0	0	0	0	52356	10411	0	0	62767	0	64	5	23
16	111	0	0	83	83	83	7	64	149	0	83	177	150	8602	8376	52426	45005	0	39	0	14	23	1	0	2	4	40	42	177	0	0	0	99	0	15	63	0	0	0	0	32281	3892	0	0	36173	0	39	0	14
17	119	0	0	95	95	94	7	85	162	0	94	191	153	7865	7625	52538	45742	0	41	0	9	38	1	0	0	5	53	55	191	0	0	0	100	1	17	73	0	0	0	0	36510	5596	0	0	42106	0	41	0	9
18	113	0	0	76	76	76	6	69	122	0	76	162	137	7655	7454	52504	45947	0	37	1	11	22	1	0	0	4	45	48	162	0	0	0	93	1	16	52	0	0	0	0	28877	5085	0	0	33962	0	37	1	11
19	116	0	0	82	82	82	8	62	132	0	82	110	85	7091	6937	52497	46510	0	46	2	8	21	1	0	0	4	50	52	110	0	0	0	63	3	8	36	0	0	0	0	23044	2102	0	0	25146	0	46	2	8
20	107	0	0	76	76	76	5	57	145	0	76	136	107	8586	8409	52469	45022	0	40	1	9	19	1	0	0	6	44	46	136	0	0	0	79	1	12	44	0	0	0	0	25418	3927	0	0	29345	0	40	1	9
21	95	0	0	70	70	70	4	60	115	0	70	126	102	5862	5718	52537	47724	0	33	1	6	21	1	0	0	8	35	37	126	0	0	0	75	0	11	40	0	0	0	0	23012	4740	0	0	27752	0	33	1	6
22	129	0	0	118	118	118	8	102	230	0	118	247	206	6747	6435	52659	46855	0	59	1	13	32	1	0	1	11	54	56	247	0	0	0	146	0	22	79	0	0	0	0	43091	5438	0	0	48529	0	59	1	13
23	126	0	0	137	137	137	7	101	302	0	137	288	239	9100	8736	52798	44502	0	64	3	17	43	1	0	4	5	52	54	288	0	0	0	170	1	27	90	0	0	0	0	55752	12349	0	0	68101	0	64	3	17
24	103	0	0	72	72	72	5	69	103	0	72	131	105	7865	7694	52470	45743	0	39	0	4	23	1	0	1	4	43	45	131	0	0	0	73	2	10	46	0	0	0	0	25019	3802	0	0	28821	0	39	0	4
25	159	0	0	74	74	74	8	68	128	0	74	197	171	5896	5678	52827	47691	0	35	1	11	22	1	0	0	4	91	94	197	0	0	0	114	1	16	66	0	0	0	0	37710	5579	0	0	43289	0	35	1	11
26	103	0	0	88	88	87	8	84	153	0	87	159	132	7212	7016	52509	46379	0	45	0	4	30	1	0	1	6	39	41	159	0	0	0	91	1	12	55	0	0	0	0	29299	2781	0	0	32080	0	45	0	4
27	107	0	0	89	89	89	5	79	173	0	89	182	147	5948	5724	52617	47654	0	46	1	8	28	1	0	0	5	43	45	182	0	0	0	104	0	21	57	0	0	0	0	36051	8586	0	0	44637	0	46	1	8
28	146	0	0	125	125	125	5	116	233	0	125	291	240	6831	6502	52446	46747	0	62	3	7	49	1	0	0	3	73	75	291	0	0	0	166	1	17	107	0	0	0	0	47354	2932	0	0	50286	0	62	3	7
29	104	0	0	83	83	83	6	55	156	0	83	137	105	6583	6418	52480	47008	0	45	1	8	20	1	0	1	7	38	40	137	0	0	0	74	2	12	49	0	0	0	0	25944	4843	0	0	30787	0	45	1	8
30	161	0	0	149	149	149	13	140	299	0	149	398	323	8609	8168	52994	44974	0	62	0	22	56	1	0	0	8	75	77	398	0	0	0	226	1	38	133	0	0	0	0	72480	10105	0	0	82585	0	62	0	22
31	134	0	0	90	90	90	9	64	187	0	90	177	138	8660	8441	52615	44945	0	42	1	11	33	1	0	0	2	63	66	177	0	0	0	107	2	11	57	0	0	0	0	33907	2550	0	0	36457	0	42	1	11
32	153	0	0	110	110	110	6	89	219	0	110	193	154	8601	8345	52608	45005	0	44	1	11	42	1	0	3	8	88	90	193	0	0	0	109	0	15	69	0	0	0	0	37267	4415	0	0	41682	0	44	1	11
33	116	0	0	77	77	77	6	65	139	0	77	178	144	5859	5663	52555	47730	0	33	0	8	29	1	0	1	5	53	56	178	0	0	0	95	2	15	66	0	0	0	0	33901	4801	0	0	38702	0	33	0	8
34	121	0	0	104	104	104	13	77	173	0	104	156	127	10813	10597	63020	54280	0	52	0	13	34	1	0	0	4	44	46	156	0	0	0	88	1	15	52	0	0	0	0	28610	8947	0	0	37557	0	52	0	13
35	99	0	0	58	58	58	3	41	126	0	58	152	136	6189	6004	52673	47416	0	24	1	9	19	1	0	0	4	33	35	152	0	0	0	88	1	15	48	0	0	0	0	27752	4966	0	0	32718	0	24	1	9
36	134	0	0	127	127	127	9	108	260	0	127	351	297	7652	7257	52803	45933	0	63	2	10	43	1	0	1	7	57	59	351	0	0	0	200	1	29	121	0	0	0	0	68243	11919	0	0	80162	0	63	2	10
37	108	0	0	87	87	87	8	79	167	0	87	129	104	7584	7403	112382	107244	0	41	1	13	23	1	0	3	5	36	38	129	0	0	0	69	1	13	46	0	0	0	0	24238	10121	0	0	34359	0	41	1	13
38	115	0	0	83	83	83	6	77	148	0	83	175	144	5902	5749	52473	47638	0	44	0	7	26	1	0	0	5	47	49	175	0	0	0	102	1	15	57	0	0	0	0	30904	5021	0	0	35925	0	44	0	7
39	145	0	0	117	117	117	7	93	230	0	117	260	216	9191	8868	81732	73710	0	53	0	19	37	1	0	0	7	68	70	260	0	0	0	146	3	25	86	0	0	0	0	51224	9397	0	0	60621	0	53	0	19
40	128	0	0	120	120	120	10	91	238	0	120	230	180	6967	6711	52653	46603	0	56	1	18	31	2	0	3	9	54	56	230	0	0	0	122	2	17	89	0	0	0	0	42814	7974	0	0	50788	0	56	1	18
41	114	0	0	94	94	94	6	72	204	0	94	195	156	6331	6099	52662	47265	0	48	1	9	28	1	0	2	5	43	45	195	0	0	0	111	1	19	64	0	0	0	0	33736	5353	0	0	39089	0	48	1	9
42	154	0	0	103	103	103	12	123	199	0	103	236	194	6981	6701	52944	46616	0	43	1	13	38	1	0	1	6	74	72	236	0	0	0	130	2	23	81	0	0	0	0	47291	8327	0	0	55618	0	43	1	13
43	144	0	0	122	122	122	7	97	262	0	122	235	184	10628	10336	52678	42972	0	62	2	15	34	1	0	2	6	60	62	235	0	0	0	147	1	20	67	0	0	0	0	41551	5791	0	0	47342	0	62	2	15
44	164	0	0	151	151	150	11	115	314	0	150	348	288	6038	5656	52967	47520	0	70	2	23	49	1	0	2	3	75	77	348	0	0	0	203	1	24	120	0	0	0	0	62746	10241	0	0	72987	0	70	2	23
45	101	0	0	69	69	69	8	62	117	0	69	114	96	5880	5729	52455	47720	0	33	0	8	21	1	0	1	5	41	44	114	0	0	0	73	1	6	34	0	0	0	0	20936	2307	0	0	23243	0	33	0	8
46	135	0	0	105	105	105	6	70	180	0	105	170	142	7755	7556	52537	45811	0	53	3	13	25	1	0	0	10	53	56	170	0	0	0	104	0	17	49	0	0	0	0	29351	6862	0	0	36213	0	53	3	13
47	119	0	0	110	110	109	5	104	279	0	109	210	172	9689	9416	52500	43917	0	44	2	17	38	1	0	3	4	47	50	210	0	0	0	133	1	15	61	0	0	0	0	38668	5045	0	0	43713	0	44	2	17
48	114	0	0	76	76	76	5	62	148	0	76	136	104	5866	5692	52654	47742	0	39	1	5	26	1	0	0	4	53	55	136	0	0	0	78	2	7	49	0	0	0	0	26456	2565	0	0	29021	0	39	1	5
49	129	0	0	96	96	96	8	83	167	0	96	222	179	8605	8339	52635	45000	0	45	1	10	36	1	0	0	3	57	59	222	0	0	0	143	0	14	65	0	0	0	0	37823	4187	0	0	42010	0	45	1	10
50	109	0	0	76	76	76	7	81	146	0	76	126	96	7877	7713	52500	45729	0	34	1	8	26	1	0	0	6	46	46	126	0	0	0	70	0	12	44	0	0	0	0	22960	4906	0	0	27866	0	34	1	8
51	148	0	0	168	168	168	13	155	394	0	168	352	279	7965	7534	52847	45633	0	70	1	19	66	1	0	1	10	61	63	352	0	0	0	190	0	31	131	0	0	0	0	69512	11984	0	0	81496	0	70	1	19
52	149	0	0	136	136	136	13	118	267	0	136	284	227	9775	9421	52675	43830	0	58	1	10	55	1	0	2	9	69	71	284	0	0	0	162	3	22	97	0	0	0	0	53087	5636	0	0	58723	0	58	1	10
53	116	0	0	110	110	110	6	96	184	0	110	187	160	5966	5717	52728	47627	0	48	2	13	36	1	0	1	9	47	50	187	0	0	0	106	2	20	59	0	0	0	0	35484	8897	0	0	44381	0	48	2	13
54	100	0	0	54	54	54	6	45	106	0	54	76	64	8579	8470	52352	45026	0	28	0	6	12	1	0	3	4	40	43	76	0	0	0	43	0	4	29	0	0	0	0	13139	992	0	0	14131	0	28	0	6
55	105	0	0	79	79	79	6	66	168	0	79	122	98	8211	8044	52449	45393	0	35	1	10	24	1	0	2	6	43	46	122	0	0	0	70	2	8	42	0	0	0	0	22354	3212	0	0	25566	0	35	1	10
56	129	0	0	98	98	98	6	76	193	0	98	206	172	5933	5714	52620	47630	0	47	3	8	31	1	0	1	7	61	63	206	0	0	0	112	2	17	75	0	0	0	0	39019	5168	0	0	44187	0	47	3	8
57	123	0	0	112	112	112	11	83	209	0	112	205	163	7944	7696	52792	45643	0	52	0	19	31	1	0	2	7	53	55	205	0	0	0	112	1	25	67	0	0	0	0	40025	9739	0	0	49764	0	52	0	19
58	138	0	0	121	121	121	15	109	262	0	121	280	236	6626	6292	52954	46965	0	58	2	16	37	1	0	0	7	59	61	280	0	0	0	150	2	28	100	0	0	0	0	58527	11330	0	0	69857	0	58	2	16
59	138	0	0	93	93	93	6	67	187	0	93	202	164	9661	9412	52745	43945	0	49	1	9	27	1	0	1	5	64	66	202	0	0	0	100	2	19	81	0	0	0	0	40035	6908	0	0	46943	0	49	1	9
60	113	0	0	95	95	95	6	84	158	0	95	182	145	6656	6423	52649	46951	0	46	0	10	31	1	0	2	5	46	48	182	0	0	0	107	1	17	57	0	0	0	0	32560	6834	0	0	39394	0	46	0	10
61	145	0	0	84	84	84	5	63	126	0	84	189	160	5907	5703	52557	47667	0	39	3	8	28	1	0	0	5	77	80	189	0	0	0	102	2	16	69	0	0	0	0	40563	6453	0	0	47016	0	39	3	8
62	108	0	0	111	111	110	8	81	239	0	110	227	189	7267	6983	52517	46332	0	59	2	13	30	1	0	1	4	40	43	227	0	0	0	137	0	17	73	0	0	0	0	41933	5008	0	0	46941	0	59	2	13
63	156	0	0	170	170	170	16	119	410	0	170	329	259	8943	8531	52739	44654	0	94	2	19	44	1	0	3	7	59	61	329	0	0	0	205	1	23	100	0	0	0	0	55532	6440	0	0	61972	0	94	2	19
64	123	0	0	80	80	80	8	60	134	0	80	184	155	6735	6528	52493	46851	0	47	0	11	18	1	0	0	3	55	57	184	0	0	0	109	2	12	61	0	0	0	0	34149	4335	0	0	38484	0	47	0	11
65	112	0	0	69	69	69	4	55	129	0	69	126	105	7884	7717	52614	45723	0	40	1	6	18	1	0	0	3	49	51	126	0	0	0	68	1	10	47	0	0	0	0	22776	3655	0	0	26431	0	40	1	6
66	134	0	0	101	101	101	7	111	199	0	101	283	247	6075	5767	52581	47499	0	37	1	13	41	1	0	1	7	58	60	283	0	0	0	140	2	29	112	0	0	0	0	49200	7535	0	0	56735	0	37	1	13
67	126	0	0	71	71	71	5	49	128	0	71	165	139	9229	9027	52553	44377	0	32	0	13	19	1	0	1	5	44	46	165	0	0	0	96	2	11	56	0	0	0	0	31183	4745	0	0	35928	0	32	0	13
68	91	0	0	41	41	41	5	45	76	0	41	81	71	6596	6497	52353	47005	0	19	0	3	13	1	0	1	4	34	36	81	0	0	0	50	0	5	26	0	0	0	0	12763	823	0	0	13586	0	19	0	3
69	108	0	0	66	66	65	4	43	119	0	65	108	88	5938	5815	52440	47646	0	32	1	7	21	1	0	0	3	41	43	108	0	0	0	60	0	10	38	0	0	0	0	19757	2772	0	0	22529	0	32	1	7
70	163	0	0	135	135	135	11	103	257	0	135	252	201	7118	6815	80985	75760	0	71	2	16	38	1	0	2	5	83	85	252	0	0	0	158	0	17	77	0	0	0	0	46335	5555	0	0	51890	0	71	2	16
71	96	0	0	74	74	74	8	59	120	0	74	98	75	8586	8443	52483	45022	0	46	0	5	20	1	0	0	2	33	35	98	0	0	0	64	1	7	26	0	0	0	0	16274	2427	0	0	18701	0	46	0	5
72	126	0	0	97	97	97	4	85	200	0	97	221	188	5876	5604	52716	47725	0	43	1	13	31	1	0	2	6	60	63	221	0	0	0	130	1	21	69	0	0	0	0	42626	9336	0	0	51962	0	43	1	13
73	147	0	0	129	129	129	6	133	223	0	129	220	179	8603	8304	52607	45002	0	52	2	16	51	1	0	2	5	68	71	220	0	0	0	115	3	22	80	0	0	0	0	43827	8050	0	0	51877	0	52	2	16
74	134	0	0	107	107	106	12	97	192	0	106	228	190	9469	9202	52674	44116	0	47	0	16	36	1	0	2	4	45	47	228	0	0	0	143	1	17	67	0	0	0	0	41834	5727	0	0	47561	0	47	0	16
75	130	0	0	93	93	92	7	66	153	0	92	190	151	5872	5635	52879	47736	0	45	1	8	32	1	0	1	4	63	65	190	0	0	0	110	1	16	63	0	0	0	0	38721	6929	0	0	45650	0	45	1	8
76	113	0	0	108	108	108	7	98	218	0	108	225	188	7906	7618	52713	45700	0	49	3	10	35	1	0	1	9	43	46	225	0	0	0	123	1	24	77	0	0	0	0	42642	9661	0	0	52303	0	49	3	10
77	128	0	0	86	86	86	9	76	157	0	86	172	145	6319	6102	113470	108505	0	36	2	10	33	1	0	0	4	58	60	172	0	0	0	107	1	14	50	0	0	0	0	29508	7049	0	0	36557	0	36	2	10
78	141	0	0	79	79	79	8	77	107	0	79	123	98	7910	7741	52475	45696	0	36	0	6	30	1	0	1	5	76	78	123	0	0	0	65	2	8	48	0	0	0	0	25623	2161	0	0	27784	0	36	0	6
79	105	0	0	68	68	68	5	50	105	0	68	113	96	10651	10497	52394	42953	0	42	1	6	15	1	0	0	3	37	39	113	0	0	0	74	0	7	32	0	0	0	0	17565	2048	0	0	19613	0	42	1	6
80	179	0	0	195	195	194	12	171	476	0	194	482	400	10606	10121	52852	42899	0	99	2	24	55	1	0	1	12	80	82	482	0	0	0	291	1	41	149	0	0	0	0	83808	13118	0	0	96926	0	99	2	24
81	133	0	0	102	102	102	8	90	232	0	102	215	172	10220	9955	52650	43385	0	48	2	14	27	3	0	2	6	53	55	215	0	0	0	112	0	24	79	0	0	0	0	40188	9002	0	0	49190	0	48	2	14
82	98	0	0	71	71	71	8	58	108	0	71	129	105	5886	5733	52732	47705	0	35	0	7	26	1	0	0	2	34	37	129	0	0	0	84	1	5	39	0	0	0	0	25515	1420	0	0	26935	0	35	0	7
83	146	0	0	104	104	103	9	85	213	0	103	257	225	8449	8133	112516	106377	0	49	0	17	24	1	0	1	11	69	70	257	0	0	0	166	2	23	66	0	0	0	0	41869	6360	0	0	48229	0	49	0	17
84	143	0	0	84	84	84	9	64	143	0	84	209	175	5919	5696	52881	47659	0	41	4	6	25	1	0	2	5	69	71	209	0	0	0	121	2	21	65	0	0	0	0	40474	8533	0	0	49007	0	41	4	6
85	118	0	0	88	88	88	8	55	185	0	88	143	113	12326	12138	52522	41275	0	43	2	11	24	1	0	1	6	40	42	143	0	0	0	87	0	15	41	0	0	0	0	24718	4249	0	0	28967	0	43	2	11
86	121	0	0	87	87	87	6	57	141	0	87	124	101	9472	9295	52393	44131	0	45	0	8	29	1	0	1	3	49	51	124	0	0	0	78	0	10	36	0	0	0	0	21489	3644	0	0	25133	0	45	0	8
87	109	0	0	84	84	84	6	70	162	0	84	175	146	6595	6380	52591	47004	0	42	1	7	28	1	0	0	5	48	50	175	0	0	0	93	1	18	63	0	0	0	0	32248	7023	0	0	39271	0	42	1	7
88	100	0	0	85	85	85	3	66	136	0	85	134	107	5882	5705	52461	47717	0	47	0	11	24	1	0	0	2	39	41	134	0	0	0	78	1	11	44	0	0	0	0	24522	3973	0	0	28495	0	47	0	11
89	94	0	0	54	54	54	5	53	102	0	54	109	88	5877	5741	52448	47731	0	29	0	5	15	1	0	1	3	36	38	109	0	0	0	58	0	8	43	0	0	0	0	18700	2228	0	0	20928	0	29	0	5
90	117	0	0	81	81	81	5	75	171	0	81	158	125	5775	5577	52582	47831	0	38	0	8	28	1	0	1	5	53	55	158	0	0	0	84	1	16	57	0	0	0	0	28600	5912	0	0	34512	0	38	0	8
91	113	0	0	86	86	86	8	69	133	0	86	145	116	7906	7711	52523	45701	0	40	2	10	29	1	0	0	4	50	53	145	0	0	0	79	0	11	55	0	0	0	0	27009	4710	0	0	31719	0	40	2	10
92	104	0	0	79	79	79	6	68	138	0	79	145	120	6629	6445	52552	46970	0	38	0	6	28	1	0	1	5	40	42	145	0	0	0	84	1	12	48	0	0	0	0	26878	4867	0	0	31745	0	38	0	6
93	118	0	0	90	90	90	6	86	136	0	90	140	107	8582	8391	52520	45026	0	40	1	9	33	1	0	2	4	56	57	140	0	0	0	89	1	14	36	0	0	0	0	26417	5347	0	0	31764	0	40	1	9
94	127	0	0	87	87	87	8	55	164	0	87	157	123	8587	8384	52610	45020	0	47	1	7	24	1	0	1	6	59	61	157	0	0	0	89	0	11	57	0	0	0	0	30397	2991	0	0	33388	0	47	1	7
95	106	0	0	71	71	71	4	58	136	0	71	112	94	6600	6457	52521	46992	0	38	0	10	19	1	0	0	3	41	44	112	0	0	0	67	1	9	35	0	0	0	0	22557	3594	0	0	26151	0	38	0	10
96	107	0	0	82	82	82	5	60	150	0	82	152	128	8929	8728	52523	44676	0	37	1	11	26	1	0	1	5	43	46	152	0	0	0	89	0	12	51	0	0	0	0	28290	4293	0	0	32583	0	37	1	11
97	104	0	0	80	80	80	8	81	125	0	80	134	110	8637	8458	52402	44966	0	35	0	7	32	1	0	2	3	35	37	134	0	0	0	86	0	8	40	0	0	0	0	22005	1074	0	0	23079	0	35	0	7
98	121	0	0	79	79	79	7	72	139	0	79	172	151	8689	8470	52579	44914	0	29	3	11	27	1	0	2	6	46	49	172	0	0	0	89	0	13	70	0	0	0	0	34999	4555	0	0	39554	0	29	3	11
99	116	0	0	77	77	77	4	49	130	0	77	140	121	7926	7747	52501	45669	0	32	0	11	24	1	0	0	9	43	45	140	0	0	0	84	1	17	38	0	0	0	0	24687	6452	0	0	31139	0	32	0	11
100	125	0	0	98	98	97	13	67	176	0	97	249	221	6770	6527	52583	46769	0	47	1	12	29	1	0	0	7	44	46	249	0	0	0	154	1	23	71	0	0	0	0	42302	7981	0	0	50283	0	47	1	12
101	96	0	0	62	62	62	6	58	124	0	62	167	149	6619	6450	52438	46953	0	26	1	9	21	1	0	1	3	31	33	167	0	0	0	91	1	19	56	0	0	0	0	28432	5384	0	0	33816	0	26	1	9
102	186	0	0	256	256	256	22	214	481	0	256	506	383	8863	8274	53177	44701	0	123	7	31	78	1	0	2	14	80	82	506	91	55	0	289	2	41	174	0	0	0	0	101987	14264	0	0	116251	0	123	7	31
103	135	0	0	125	125	125	14	105	250	0	125	241	196	7474	7198	52875	46095	0	59	1	18	34	1	0	5	7	59	61	241	0	0	0	141	1	21	78	0	0	0	0	47670	8582	0	0	56252	0	59	1	18
104	110	0	0	77	77	77	6	64	128	0	77	125	99	6609	6458	52659	46980	0	38	1	11	23	1	0	0	3	42	44	125	0	0	0	71	1	12	41	0	0	0	0	23524	4624	0	0	28148	0	38	1	11
105	147	0	0	132	132	132	15	112	240	0	132	300	244	6701	6362	52936	46876	0	60	1	17	45	1	0	0	8	70	73	300	0	0	0	173	3	25	99	0	0	0	0	62337	9271	0	0	71608	0	60	1	17
106	162	0	0	173	173	173	5	160	414	0	173	458	364	6206	5852	52705	47225	0	94	1	13	56	1	0	1	7	71	73	458	0	0	0	277	0	32	149	0	0	0	0	76848	8568	0	0	85416	0	94	1	13
107	132	0	0	105	105	105	7	95	190	0	105	165	133	7633	7416	52549	45960	0	46	2	11	39	1	0	0	6	61	64	165	0	0	0	94	1	15	55	0	0	0	0	31321	11709	0	0	43030	0	46	2	11
108	114	0	0	67	67	67	6	48	109	0	67	119	103	6642	6490	52400	46954	0	32	2	7	19	1	0	2	4	50	49	119	0	0	0	73	1	10	35	0	0	0	0	21260	3086	0	0	24346	0	32	2	7
109	142	0	0	129	129	129	9	115	278	0	129	229	183	8002	7740	52587	45562	0	53	2	12	48	2	0	3	9	62	64	229	0	0	0	131	1	19	78	0	0	0	0	41011	5342	0	0	46353	0	53	2	12
110	126	0	0	119	119	119	6	118	248	0	119	259	213	7882	7560	52689	45722	0	50	1	11	45	1	0	2	9	43	46	259	0	0	0	139	2	24	94	0	0	0	0	49149	8140	0	0	57289	0	50	1	11
111	130	0	0	106	106	106	9	103	229	0	106	270	225	8886	8564	52979	44719	0	48	1	14	36	1	0	0	6	51	53	270	0	0	0	160	1	24	85	0	0	0	0	50745	11099	0	0	61844	0	48	1	14
112	110	0	0	100	100	100	11	94	188	0	100	209	176	6729	6464	52497	46874	0	47	1	12	32	1	0	2	5	40	42	209	0	0	0	128	2	15	64	0	0	0	0	39235	3595	0	0	42830	0	47	1	12
113	115	0	0	91	91	91	9	98	177	0	91	188	152	8582	8348	52773	45023	0	41	0	12	31	1	0	0	6	47	50	188	0	0	0	101	1	19	67	0	0	0	0	38388	6578	0	0	44966	0	41	0	12
114	121	0	0	99	99	98	9	81	203	0	98	225	184	8586	8311	52558	45021	0	46	1	11	34	1	0	0	5	47	49	225	0	0	0	125	2	20	78	0	0	0	0	42349	6803	0	0	49152	0	46	1	11
115	105	0	0	70	70	70	6	44	103	0	70	99	80	7853	7710	52409	45754	0	33	0	7	24	1	0	1	4	37	39	99	0	0	0	56	0	7	36	0	0	0	0	18275	1931	0	0	20206	0	33	0	7
116	98	0	0	80	80	80	6	49	140	0	80	159	136	5889	5686	52495	47712	0	37	1	8	26	1	0	1	6	37	40	159	0	0	0	86	2	18	53	0	0	0	0	31334	7704	0	0	39038	0	37	1	8
117	115	0	0	103	103	103	10	89	196	0	103	167	123	6582	6363	52519	47025	0	49	2	9	32	1	0	2	8	50	52	167	0	0	0	104	1	14	48	0	0	0	0	30544	4896	0	0	35440	0	49	2	9
118	103	0	0	102	102	102	6	88	189	0	102	169	141	9383	9150	52568	44221	0	45	1	17	31	1	0	1	6	36	38	169	0	0	0	100	1	13	55	0	0	0	0	31297	4820	0	0	36117	0	45	1	17
119	177	0	0	139	139	139	7	100	230	0	139	259	212	9265	8922	52616	44341	0	61	4	20	44	1	0	1	8	101	104	259	0	0	0	149	1	23	86	0	0	0	0	51863	7849	0	0	59712	0	61	4	20
120	117	0	0	99	99	99	7	73	183	0	99	132	95	7875	7688	52491	45732	0	46	1	10	32	1	0	2	7	53	55	132	0	0	0	75	1	13	43	0	0	0	0	23915	3940	0	0	27855	0	46	1	10
121	165	0	0	121	121	121	10	117	242	0	121	292	252	8756	8400	52448	44841	0	57	2	17	35	1	0	1	8	73	75	292	0	0	0	166	1	18	107	0	0	0	0	51510	5033	0	0	56543	0	57	2	17
122	267	0	0	449	449	449	23	380	1031	0	449	678	509	16348	15416	52916	37240	0	222	7	49	146	1	0	9	15	135	138	678	309	47	0	394	3	50	231	0	0	0	0	121223	11520	0	0	132743	0	222	7	49
123	120	0	0	96	96	95	7	68	170	0	95	146	110	5898	5708	52641	47701	0	41	1	14	34	1	0	0	4	54	57	146	0	0	0	86	1	16	43	0	0	0	0	27012	7222	0	0	34234	0	41	1	14
124	109	0	0	110	110	109	8	98	212	0	109	217	169	5894	5633	52766	47703	0	54	0	9	34	1	0	2	9	46	48	217	0	0	0	115	0	23	79	0	0	0	0	41094	10946	0	0	52040	0	54	0	9
125	129	0	0	87	87	87	7	64	157	0	87	176	148	7920	7712	52566	45667	0	42	1	8	26	1	0	1	8	59	61	176	0	0	0	101	1	17	57	0	0	0	0	33927	5587	0	0	39514	0	42	1	8
126	133	0	0	91	91	91	10	68	173	0	91	164	132	10361	10148	52538	43243	0	45	1	10	29	1	0	1	4	62	65	164	0	0	0	89	0	19	56	0	0	0	0	30102	4579	0	0	34681	0	45	1	10
127	97	0	0	63	63	63	7	56	115	0	63	105	84	7890	7749	52423	45718	0	31	0	9	19	1	0	1	2	36	38	105	0	0	0	58	1	7	39	0	0	0	0	18947	2715	0	0	21662	0	31	0	9
128	133	0	0	97	97	97	6	80	186	0	97	197	164	9473	9222	81174	73428	0	50	0	10	30	1	0	1	5	65	67	197	0	0	0	109	1	18	69	0	0	0	0	38093	4636	0	0	42729	0	50	0	10
129	133	0	0	137	137	137	11	95	250	0	137	358	297	8019	7596	52539	45584	0	65	1	16	41	1	0	2	11	51	53	358	0	0	0	210	1	27	120	0	0	0	0	58862	6157	0	0	65019	0	65	1	16
130	114	0	0	76	76	76	11	57	140	0	76	154	128	6964	6778	52512	46632	0	39	1	9	20	1	0	1	5	45	47	154	0	0	0	85	0	10	59	0	0	0	0	26796	3318	0	0	30114	0	39	1	9
131	141	0	0	154	154	154	11	115	311	0	154	427	349	6805	6377	52784	46734	0	75	1	13	54	2	0	4	5	62	64	427	0	0	0	258	3	45	121	0	0	0	0	75656	14735	0	0	90391	0	75	1	13
132	171	0	0	133	133	132	12	107	261	0	132	222	171	8784	8506	52482	44805	0	64	2	13	41	1	0	1	10	89	91	222	0	0	0	136	0	20	66	0	0	0	0	36040	5612	0	0	41652	0	64	2	13
133	114	0	0	73	73	73	6	46	105	0	73	146	121	5941	5769	52388	47651	0	39	1	5	23	1	0	0	4	51	53	146	0	0	0	91	1	8	46	0	0	0	0	26239	1261	0	0	27500	0	39	1	5
134	134	0	0	98	98	98	11	60	179	0	98	216	179	8595	8328	52793	45009	0	51	0	14	24	1	0	2	6	64	66	216	0	0	0	121	0	22	73	0	0	0	0	43648	11446	0	0	55094	0	51	0	14
135	107	0	0	72	72	71	6	64	112	0	71	138	118	5884	5738	52486	47687	0	31	0	8	26	1	0	1	4	43	45	138	0	0	0	77	2	13	46	0	0	0	0	27395	5278	0	0	32673	0	31	0	8
136	105	0	0	88	88	88	9	74	140	0	88	156	118	6679	6505	52480	46903	0	46	1	10	25	1	0	1	4	41	44	156	0	0	0	81	2	11	62	0	0	0	0	30323	5465	0	0	35788	0	46	1	10
137	132	0	0	89	89	89	3	77	162	0	89	200	171	7896	7643	52576	45711	0	45	2	11	23	1	0	3	4	70	72	200	0	0	0	110	0	19	71	0	0	0	0	38420	5968	0	0	44388	0	45	2	11
138	186	0	0	135	135	135	12	129	270	0	135	333	270	7214	6825	52782	46384	0	62	2	15	48	1	0	1	6	104	107	333	0	0	0	187	1	38	107	0	0	0	0	64957	11077	0	0	76034	0	62	2	15
139	131	0	0	126	126	125	8	107	230	0	125	188	145	9797	9536	52588	43808	0	64	3	13	37	1	0	0	7	58	61	188	0	0	0	103	2	16	67	0	0	0	0	37886	4161	0	0	42047	0	64	3	13
140	149	0	0	106	106	106	6	103	232	0	106	195	148	8002	7817	52458	45543	0	51	1	10	33	1	0	3	7	79	82	195	0	0	0	117	1	17	60	0	0	0	0	35556	5415	0	0	40971	0	51	1	10
141	116	0	0	104	104	104	11	91	208	0	104	183	151	6610	6368	52642	46991	0	54	2	11	29	1	0	2	5	49	51	183	0	0	0	94	0	17	72	0	0	0	0	36363	6553	0	0	42916	0	54	2	11
142	192	0	0	108	108	108	8	112	195	0	108	325	274	6051	5737	52864	47495	0	46	3	11	44	1	0	0	3	111	113	325	0	0	0	192	0	25	108	0	0	0	0	58966	7053	0	0	66019	0	46	3	11
143	104	0	0	81	81	81	4	65	125	0	81	151	128	6591	6400	52558	47005	0	39	0	8	27	1	0	1	5	41	43	151	0	0	0	90	1	10	50	0	0	0	0	27044	3465	0	0	30509	0	39	0	8
144	101	0	0	69	69	68	7	44	126	0	68	120	97	6612	6463	52458	46986	0	36	0	8	18	1	0	2	3	40	43	120	0	0	0	68	1	11	40	0	0	0	0	22767	5389	0	0	28156	0	36	0	8
145	113	0	0	84	84	84	8	75	144	0	84	191	157	5903	5698	52629	47675	0	44	0	10	24	1	0	0	5	43	46	191	0	0	0	121	1	16	53	0	0	0	0	35366	5674	0	0	41040	0	44	0	10
146	105	0	0	68	68	68	5	40	126	0	68	108	84	6595	6453	52486	47009	0	37	0	7	17	1	0	0	6	45	47	108	0	0	0	66	0	7	35	0	0	0	0	18251	3450	0	0	21701	0	37	0	7
147	168	0	0	146	146	146	12	126	264	0	146	387	330	8107	7702	52544	45436	0	75	0	16	49	1	0	0	5	86	89	387	0	0	0	222	2	34	129	0	0	0	0	69686	6364	0	0	76050	0	75	0	16
148	143	0	0	162	162	162	11	119	356	0	162	346	275	6034	5655	52827	47522	0	76	6	15	54	1	0	3	7	65	67	346	0	0	0	197	1	29	119	0	0	0	0	63482	11104	0	0	74586	0	76	6	15
149	127	0	0	135	135	135	8	128	259	0	135	303	246	7005	6631	52696	46602	0	64	0	19	41	1	0	2	8	54	57	303	0	0	0	172	1	24	106	0	0	0	0	53581	8276	0	0	61857	0	64	0	19
150	176	0	0	112	112	112	13	76	181	0	112	240	204	6787	6484	52748	46814	0	57	1	17	30	1	0	3	3	100	102	240	0	0	0	126	0	29	85	0	0	0	0	45353	9497	0	0	54850	0	57	1	17
151	114	0	0	98	98	98	8	91	198	0	98	142	99	9615	9425	52612	43992	0	45	1	14	34	1	0	0	3	45	47	142	0	0	0	79	0	14	49	0	0	0	0	27002	4521	0	0	31523	0	45	1	14
152	116	0	0	92	92	92	2	63	175	0	92	150	117	5916	5730	52515	47675	0	42	1	12	32	1	0	0	4	49	52	150	0	0	0	85	3	11	51	0	0	0	0	30615	3348	0	0	33963	0	42	1	12
153	127	0	0	85	85	85	8	58	142	0	85	183	159	8598	8361	52813	45009	0	43	1	11	24	1	0	2	3	53	55	183	0	0	0	108	0	15	60	0	0	0	0	35704	5228	0	0	40932	0	43	1	11
154	177	0	0	169	169	168	11	130	416	0	168	466	391	8295	7763	52970	45292	0	79	1	16	58	1	0	1	12	81	82	466	0	0	0	251	2	43	170	0	0	0	0	84853	10992	0	0	95845	0	80	1	16
155	108	0	0	80	80	80	6	76	156	0	80	155	128	6592	6401	52557	47005	0	40	0	7	25	1	0	1	6	47	49	155	0	0	0	86	1	16	52	0	0	0	0	28754	5178	0	0	33932	0	40	0	7
156	115	0	0	82	82	82	10	62	192	0	82	130	105	6724	6548	52511	46879	0	40	2	12	21	1	0	1	5	41	43	130	0	0	0	73	0	9	48	0	0	0	0	23060	4309	0	0	27369	0	40	2	12
157	138	0	0	88	88	88	5	74	169	0	88	296	266	8631	8289	52513	44971	0	46	0	10	24	2	0	1	5	62	65	296	0	0	0	181	1	27	87	0	0	0	0	47244	6507	0	0	53751	0	46	0	10
158	99	0	0	70	70	70	7	62	120	0	70	117	93	7858	7702	52456	45749	0	37	1	7	17	1	0	1	6	39	41	117	0	0	0	67	1	11	38	0	0	0	0	22583	3161	0	0	25744	0	37	1	7
159	111	0	0	83	83	83	7	59	177	0	83	165	128	5998	5847	52444	47556	0	44	1	12	19	1	0	0	6	40	43	165	0	0	0	103	0	13	49	0	0	0	0	29073	3437	0	0	32510	0	44	1	12
160	130	0	0	85	85	85	6	60	126	0	85	189	163	8720	8491	52536	44875	0	43	2	11	21	1	0	2	5	61	63	189	0	0	0	111	1	18	59	0	0	0	0	35198	7964	0	0	43162	0	43	2	11
161	119	0	0	78	78	77	7	47	124	0	77	194	176	6612	6372	52543	46989	0	38	0	11	21	1	0	0	6	50	52	194	0	0	0	123	3	11	57	0	0	0	0	40153	4369	0	0	44522	0	38	0	11
162	112	0	0	84	84	83	2	80	160	0	83	192	165	6590	6358	52521	47008	0	30	1	13	31	1	0	0	7	50	53	192	0	0	0	110	2	18	62	0	0	0	0	35325	4507	0	0	39832	0	30	1	13
163	115	0	0	83	83	83	9	59	165	0	83	196	174	7852	7604	52485	45753	0	36	0	12	27	1	0	0	7	46	48	196	0	0	0	117	2	13	64	0	0	0	0	36001	3071	0	0	39072	0	36	0	12
164	149	0	0	95	95	95	5	74	178	0	95	221	203	7499	7274	52512	46042	0	48	2	9	26	1	0	3	6	69	71	221	0	0	0	131	2	11	77	0	0	0	0	41108	4668	0	0	45776	0	48	2	9
165	154	0	0	85	85	85	7	68	143	0	85	138	113	6816	6637	52431	46779	0	41	0	10	27	1	0	2	4	87	89	138	0	0	0	75	2	11	50	0	0	0	0	26353	5099	0	0	31452	0	41	0	10
166	121	0	0	83	83	83	10	72	148	0	83	167	136	6659	6450	52571	46945	0	37	1	12	24	1	0	2	6	57	60	167	0	0	0	91	0	15	61	0	0	0	0	30350	5952	0	0	36302	0	37	1	12
167	131	0	0	88	88	88	5	72	145	0	88	226	200	5965	5727	52551	47599	0	37	0	11	29	1	0	3	7	62	64	226	0	0	0	123	2	20	81	0	0	0	0	42842	7768	0	0	50610	0	37	0	11
168	143	0	0	107	107	107	8	81	189	0	107	286	251	6027	5752	52615	47504	0	50	2	16	30	1	0	0	8	67	69	286	0	0	0	176	2	20	88	0	0	0	0	53788	6839	0	0	60627	0	50	2	16
169	133	0	0	128	128	127	9	96	283	0	127	260	209	9211	8888	52653	44390	0	54	2	15	46	1	0	1	8	60	62	260	0	0	0	157	1	22	80	0	0	0	0	46500	6756	0	0	53256	0	54	2	15
170	128	0	0	96	96	96	5	100	196	0	96	219	179	8209	7942	52681	45397	0	46	2	10	32	1	0	0	5	50	52	219	0	0	0	113	1	15	90	0	0	0	0	39027	3670	0	0	42697	0	46	2	10
171	144	0	0	142	142	142	14	129	254	0	142	368	292	6039	5661	52810	47519	0	62	1	20	52	1	0	1	5	72	74	368	0	0	0	209	1	29	129	0	0	0	0	67632	10633	0	0	78265	0	62	1	20
172	98	0	0	72	72	72	6	58	135	0	72	125	103	5886	5716	52431	47723	0	30	0	9	26	1	0	2	4	39	41	125	0	0	0	76	1	8	40	0	0	0	0	21067	2942	0	0	24009	0	30	0	9
173	115	0	0	72	72	72	7	48	123	0	72	165	145	8610	8399	52558	44998	0	31	1	9	20	1	0	0	10	51	53	165	0	0	0	99	1	11	54	0	0	0	0	30248	4685	0	0	34933	0	31	1	9
174	122	0	0	89	89	89	7	88	132	0	89	194	167	6632	6438	52541	46920	0	35	0	9	38	1	0	2	4	56	58	194	0	0	0	112	2	16	64	0	0	0	0	36180	4596	0	0	40776	0	35	0	9
175	130	0	0	105	105	105	8	99	209	0	105	190	143	9301	9062	52822	44304	0	44	1	9	40	1	0	2	8	59	61	190	0	0	0	106	2	19	63	0	0	0	0	36627	7162	0	0	43789	0	44	1	9
176	117	0	0	94	94	93	11	74	172	0	93	153	126	5996	5792	52545	47603	0	37	1	11	35	1	0	2	6	48	50	153	0	0	0	88	3	10	52	0	0	0	0	31092	4468	0	0	35560	0	37	1	11
177	114	0	0	88	88	88	9	74	172	0	88	199	171	7708	7475	52471	45880	0	48	0	10	23	1	0	0	6	41	44	199	0	0	0	117	2	18	62	0	0	0	0	34664	5356	0	0	40020	0	48	0	10
178	131	0	0	118	118	118	9	99	202	0	118	240	184	7392	7174	112499	107362	0	60	1	12	34	1	1	2	7	57	60	240	0	0	0	146	2	21	71	0	0	0	0	48001	9292	0	0	57293	0	60	1	12
179	117	0	0	126	126	126	6	99	252	0	126	196	145	8085	7873	63791	56964	0	65	2	10	40	1	0	1	7	51	53	196	0	0	0	125	2	12	57	0	0	0	0	40530	2505	0	0	43035	0	65	2	10
180	108	0	0	72	72	72	5	53	134	0	72	151	126	7873	7683	52433	45733	0	35	2	6	21	1	0	2	5	48	50	151	0	0	0	84	0	13	54	0	0	0	0	27916	4089	0	0	32005	0	35	2	6
181	169	0	0	135	135	134	19	117	276	0	134	368	310	9382	8966	52867	44204	0	69	2	21	38	1	0	0	3	75	77	368	0	0	0	223	2	38	105	0	0	0	0	70936	14741	0	0	85677	0	69	2	21
182	135	0	0	139	139	139	7	127	244	0	139	239	186	9781	9471	52608	43818	0	67	1	12	50	1	0	1	7	57	59	239	0	0	0	148	2	20	69	0	0	0	0	43107	5397	0	0	48504	0	67	1	12
183	131	0	0	79	79	78	9	61	121	0	78	196	175	5954	5747	52458	47614	0	35	1	11	23	1	0	0	7	59	62	196	0	0	0	107	1	15	73	0	0	0	0	39435	5694	0	0	45129	0	35	1	11
184	102	0	0	77	77	77	6	73	96	0	77	113	89	5893	5736	52456	47712	0	34	1	6	27	1	0	2	6	41	43	113	0	0	0	67	0	11	35	0	0	0	0	19424	3424	0	0	22848	0	34	1	6
185	129	0	0	76	76	76	5	56	145	0	76	151	125	5925	5746	52517	47667	0	32	0	10	27	1	0	1	5	52	54	151	0	0	0	82	2	10	57	0	0	0	0	28924	4439	0	0	33363	0	32	0	10
186	159	0	0	151	151	151	14	135	312	0	151	370	309	6802	6448	53028	46706	0	70	3	16	55	1	0	1	5	72	74	370	0	0	0	213	2	29	126	0	0	0	0	67176	10199	0	0	77375	0	70	3	16
187	101	0	0	68	68	67	4	73	129	0	67	106	82	5908	5769	52466	47696	0	31	0	10	20	1	0	1	4	40	43	106	0	0	0	61	0	6	39	0	0	0	0	17903	2682	0	0	20585	0	31	0	10
188	122	0	0	124	124	123	4	104	258	0	123	270	215	6559	6230	52754	47046	0	58	3	17	39	1	0	1	4	55	57	270	0	0	0	154	1	30	85	0	0	0	0	50891	8506	0	0	59397	0	58	3	17
189	115	0	0	136	136	136	10	102	275	0	136	251	180	7660	7360	52507	45938	0	71	1	15	44	1	0	1	3	45	47	251	0	0	0	154	1	20	76	0	0	0	0	43872	6531	0	0	50403	0	71	1	15
190	146	0	0	133	133	133	7	99	253	0	133	237	196	6991	6678	52693	46607	0	66	3	15	39	2	0	2	6	60	62	237	0	0	0	140	2	19	76	0	0	0	0	43736	5959	0	0	49695	0	66	3	15
191	198	0	0	254	254	254	20	207	567	0	254	533	408	7082	6580	52806	46372	0	120	3	22	93	1	0	4	11	108	110	533	61	65	0	307	2	47	177	0	0	0	0	100051	12935	0	0	112986	0	120	3	22
192	118	0	0	93	93	93	9	66	158	0	93	182	152	8934	8699	52648	44670	0	43	2	10	29	1	0	1	7	47	50	182	0	0	0	98	3	14	67	0	0	0	0	37738	4518	0	0	42256	0	43	2	10
193	152	0	0	146	146	146	13	96	287	0	146	286	225	12589	12232	52621	41011	0	73	1	17	48	1	0	1	5	67	69	286	0	0	0	167	2	26	91	0	0	0	0	53764	5962	0	0	59726	0	73	1	17
194	115	0	0	71	71	71	2	49	129	0	71	143	116	5858	5687	52457	47740	0	37	0	9	22	1	0	0	2	56	58	143	0	0	0	85	2	9	47	0	0	0	0	26745	2908	0	0	29653	0	37	0	9
195	146	0	0	84	84	84	6	64	151	0	84	184	155	9605	9377	52622	43998	0	40	1	13	24	1	0	0	5	75	78	184	0	0	0	110	0	19	55	0	0	0	0	33298	8668	0	0	41966	0	40	1	13
196	99	0	0	75	75	75	6	47	130	0	75	132	108	5912	5770	52555	47661	0	41	1	8	18	1	0	1	5	30	32	132	0	0	0	75	0	10	47	0	0	0	0	23999	3969	0	0	27968	0	41	1	8
197	143	0	0	94	94	94	5	84	184	0	94	238	200	6023	5756	52482	47564	0	45	1	11	30	1	0	2	4	76	77	238	0	0	0	143	0	15	80	0	0	0	0	40905	5228	0	0	46133	0	45	1	11
198	153	0	0	219	219	218	15	183	483	0	218	517	390	8134	7579	52715	45427	0	106	1	31	70	2	0	4	4	65	67	517	0	0	0	315	0	41	161	0	0	0	0	87070	12735	0	0	99805	0	106	1	31
199	121	0	0	95	95	94	9	61	161	0	94	207	170	8588	8330	52704	45020	0	47	1	11	31	1	0	1	2	56	59	207	0	0	0	117	1	22	67	0	0	0	0	39888	7931	0	0	47819	0	47	1	11
200	110	0	0	81	81	81	6	74	157	0	81	182	150	6660	6456	52608	46927	0	35	1	10	29	1	0	2	3	44	46	182	0	0	0	104	1	22	55	0	0	0	0	35171	7863	0	0	43034	0	35	1	10
201	165	0	0	136	136	135	15	115	325	0	135	367	299	6271	6010	52567	47170	0	60	3	14	48	1	0	1	8	84	87	367	0	0	0	193	2	24	148	0	0	0	0	69355	5474	0	0	74829	0	60	3	14
202	121	0	0	92	92	92	5	60	181	0	92	184	155	6620	6430	52660	46937	0	42	1	12	29	1	0	0	7	40	42	184	0	0	0	105	1	11	67	0	0	0	0	33640	3213	0	0	36853	0	42	1	12
203	124	0	0	99	99	99	8	68	200	0	99	161	122	8216	8039	52535	45354	0	43	3	11	35	1	0	0	6	55	57	161	0	0	0	91	2	17	51	0	0	0	0	28999	6098	0	0	35097	0	43	3	11
204	107	0	0	107	107	106	7	94	240	0	106	201	151	6597	6380	52628	46977	0	51	2	12	36	1	0	1	3	45	48	201	0	0	0	110	1	17	73	0	0	0	0	37156	6643	0	0	43799	0	51	2	12
205	117	0	0	124	124	123	8	92	231	0	123	189	140	8581	8330	52539	45021	0	66	1	14	36	1	0	1	4	49	51	189	0	0	0	107	2	16	64	0	0	0	0	35582	6521	0	0	42103	0	66	1	14
206	105	0	0	82	82	82	9	74	121	0	82	172	153	8031	7807	52513	45572	0	37	1	8	30	1	0	0	5	39	41	172	0	0	0	108	2	16	46	0	0	0	0	31351	5918	0	0	37269	0	37	1	8
207	116	0	0	81	81	80	6	80	142	0	80	173	150	5936	5717	52490	47667	0	39	1	8	23	1	0	2	6	51	52	173	0	0	0	106	1	12	54	0	0	0	0	31342	4088	0	0	35430	0	39	1	8
208	131	0	0	82	82	82	13	61	126	0	82	221	194	10375	10106	52926	43232	0	42	0	10	22	1	0	2	5	56	58	221	0	0	0	132	1	23	65	0	0	0	0	42587	10925	0	0	53512	0	42	0	10
209	129	0	0	78	78	78	8	78	164	0	78	169	141	7328	7146	52549	46249	0	37	1	10	24	1	0	1	4	58	61	169	0	0	0	107	1	13	48	0	0	0	0	28996	2822	0	0	31818	0	37	1	10
210	113	0	0	77	77	77	6	74	138	0	77	153	131	9305	9104	52657	44302	0	35	0	10	24	1	0	1	6	45	47	153	0	0	0	91	1	18	43	0	0	0	0	28024	10333	0	0	38357	0	35	0	10
211	103	0	0	81	81	81	7	58	161	0	81	120	95	7526	7359	52479	46079	0	40	2	7	23	1	0	0	8	42	44	120	0	0	0	71	1	11	37	0	0	0	0	21317	4509	0	0	25826	0	40	2	7
212	129	0	0	99	99	99	5	77	175	0	99	216	168	8627	8372	52584	44975	0	49	1	11	32	1	0	2	3	55	58	216	0	0	0	120	0	18	78	0	0	0	0	36536	5250	0	0	41786	0	49	1	11
213	112	0	0	92	92	91	5	85	179	0	91	139	106	5883	5695	52671	47722	0	40	1	12	29	1	0	2	6	48	44	139	0	0	0	77	1	11	50	0	0	0	0	26125	3963	0	0	30088	0	40	1	12
214	118	0	0	76	76	76	6	46	115	0	76	117	96	6603	6450	52558	46992	0	40	1	9	19	1	0	1	5	54	57	117	0	0	0	72	0	11	34	0	0	0	0	20445	4524	0	0	24969	0	40	1	9
215	150	0	0	126	126	126	12	106	246	0	126	336	277	6700	6358	52626	46853	0	63	0	10	49	1	0	0	3	72	74	336	0	0	0	203	2	32	99	0	0	0	0	59008	10570	0	0	69578	0	63	0	10
216	105	0	0	68	68	68	5	64	97	0	68	119	96	6600	6443	52437	47007	0	34	1	8	21	1	0	0	3	42	44	119	0	0	0	71	2	9	37	0	0	0	0	21758	2734	0	0	24492	0	34	1	8
217	106	0	0	88	88	88	5	75	174	0	88	180	146	5871	5658	52667	47722	0	47	1	11	22	1	0	2	4	43	46	180	0	0	0	104	0	17	59	0	0	0	0	31959	6920	0	0	38879	0	47	1	11
218	106	0	0	90	90	90	5	72	121	0	90	177	155	7928	7690	52663	45679	0	41	0	10	31	1	0	1	6	43	45	177	0	0	0	104	2	15	56	0	0	0	0	34376	5615	0	0	39991	0	41	0	10
219	180	0	0	188	188	188	17	162	447	0	188	359	253	9560	9159	52843	44014	0	98	2	24	58	1	0	2	3	100	102	359	0	0	0	206	2	35	116	0	0	0	0	65548	12315	0	0	77863	0	98	2	24
220	128	0	0	95	95	94	6	77	184	0	94	147	114	7043	6852	52548	46554	0	53	0	10	27	2	0	1	1	57	59	147	0	0	0	86	0	11	50	0	0	0	0	25454	2509	0	0	27963	0	53	0	10
221	120	0	0	85	85	85	9	71	142	0	85	167	147	7951	7732	52522	45650	0	40	1	12	25	1	0	1	5	48	51	167	0	0	0	89	1	15	62	0	0	0	0	33991	7248	0	0	41239	0	40	1	12
222	125	0	0	130	130	130	3	93	269	0	130	246	188	8595	8308	52576	44988	0	58	2	17	42	1	0	3	7	52	54	246	0	0	0	150	1	18	77	0	0	0	0	42209	5542	0	0	47751	0	58	2	17
223	127	0	0	98	98	98	8	91	167	0	98	204	164	8650	8416	52620	44936	0	39	2	13	33	1	0	1	9	54	56	204	0	0	0	117	2	17	68	0	0	0	0	35594	5445	0	0	41039	0	39	2	13
224	157	0	0	159	159	159	8	136	346	0	159	325	261	6446	6062	52924	47132	0	73	3	14	59	1	0	1	8	82	84	325	0	0	0	192	2	27	104	0	0	0	0	65728	9295	0	0	75023	0	73	3	14
225	133	0	0	162	162	162	15	147	315	0	162	298	224	9312	8937	52694	44291	0	71	4	15	63	1	0	0	8	53	55	298	0	0	0	164	2	20	112	0	0	0	0	59206	7664	0	0	66870	0	71	4	15
226	132	0	0	123	123	123	11	80	225	0	123	244	191	9939	9650	52520	43650	0	61	3	14	36	1	0	1	7	51	53	244	0	0	0	137	2	26	79	0	0	0	0	47948	9051	0	0	56999	0	61	3	14
227	144	0	0	116	116	116	15	94	182	0	116	212	173	7836	7560	52738	45765	0	57	3	18	32	1	0	1	4	67	69	212	0	0	0	122	1	18	71	0	0	0	0	38941	7860	0	0	46801	0	57	3	18
228	130	0	0	140	140	140	6	113	281	0	140	281	220	7880	7527	52635	45727	0	70	1	16	42	1	1	5	4	58	60	281	0	0	0	167	0	29	85	0	0	0	0	49914	9408	0	0	59322	0	70	1	16
229	111	0	0	53	53	53	4	32	78	0	53	117	102	7175	7042	52443	46417	0	30	0	6	13	1	0	1	2	50	53	117	0	0	0	68	1	8	40	0	0	0	0	22193	2474	0	0	24667	0	30	0	6
230	96	0	0	68	68	68	6	64	128	0	68	156	135	7866	7668	52421	45743	0	30	1	6	24	1	0	1	5	33	35	156	0	0	0	86	1	11	58	0	0	0	0	29649	3562	0	0	33211	0	30	1	6
231	118	0	0	89	89	89	8	75	177	0	89	133	109	7704	7532	63575	57378	0	40	1	11	30	1	0	1	5	50	52	133	0	0	0	74	2	10	47	0	0	0	0	32568	3773	0	0	36341	0	40	1	11
232	98	0	0	72	72	72	7	71	93	0	72	123	99	5898	5734	52435	47709	0	36	1	8	21	1	0	1	4	39	39	123	0	0	0	71	0	9	43	0	0	0	0	20325	3706	0	0	24031	0	36	1	8
233	148	0	0	137	137	136	13	101	318	0	136	204	155	10780	10499	52707	42824	0	64	1	22	40	1	0	1	7	65	67	204	0	0	0	123	2	21	58	0	0	0	0	39014	9036	0	0	48050	0	64	1	22
234	182	0	0	170	170	169	9	149	394	0	169	285	236	9521	9135	52730	44074	0	86	4	18	47	2	0	4	8	93	95	285	0	0	0	160	2	29	94	0	0	0	0	54445	9103	0	0	63548	0	86	4	18
235	107	0	0	79	79	79	5	66	126	0	79	140	116	7880	7692	52475	45727	0	36	2	4	24	1	0	2	10	45	46	140	0	0	0	76	1	12	51	0	0	0	0	26121	4645	0	0	30766	0	36	2	4
236	145	0	0	117	117	117	6	128	254	0	117	268	224	6672	6363	52917	46910	0	43	0	18	46	1	0	1	8	66	65	268	0	0	0	147	2	27	92	0	0	0	0	51363	7138	0	0	58501	0	43	0	18
237	145	0	0	91	91	90	7	79	174	0	90	176	150	8584	8353	52489	45021	0	38	0	13	32	1	0	1	5	75	75	176	0	0	0	97	2	11	66	0	0	0	0	30337	2670	0	0	33007	0	38	0	13
238	119	0	0	71	71	71	6	69	132	0	71	141	118	6619	6452	52453	46973	0	34	0	11	19	1	0	1	5	50	52	141	0	0	0	75	0	13	53	0	0	0	0	24929	5659	0	0	30588	0	34	0	11
239	125	0	0	108	108	107	7	86	216	0	107	258	209	8612	8305	52582	44993	0	54	2	11	35	1	0	0	4	50	53	258	0	0	0	155	1	20	82	0	0	0	0	45487	4310	0	0	49797	0	54	2	11
240	131	0	0	99	99	99	8	91	189	0	99	235	199	5942	5658	52789	47658	0	40	1	21	28	1	0	3	5	57	59	235	0	0	0	127	1	20	87	0	0	0	0	45523	7130	0	0	52653	0	40	1	21
241	121	0	0	116	116	116	8	89	248	0	116	243	189	9826	9531	52801	43778	0	66	1	11	30	1	0	1	6	50	52	243	0	0	0	134	1	19	89	0	0	0	0	46971	6784	0	0	53755	0	66	1	11
242	156	0	0	120	120	120	12	81	275	0	120	322	278	8483	8122	52863	45094	0	54	1	24	29	1	0	4	7	62	65	322	0	0	0	195	1	26	100	0	0	0	0	57807	6871	0	0	64678	0	54	1	24
243	106	0	0	75	75	75	6	65	172	0	75	182	154	7607	7395	52543	45990	0	33	0	7	28	1	0	2	4	40	42	182	0	0	0	102	2	20	58	0	0	0	0	35683	7198	0	0	42881	0	33	0	7
244	144	0	0	128	128	128	11	104	271	0	128	293	234	9416	9157	52674	44095	0	68	1	10	44	1	0	0	4	58	60	293	0	0	0	183	1	22	87	0	0	0	0	48269	6775	0	0	55044	0	68	1	10
245	181	0	0	181	181	181	23	153	390	0	181	462	377	7913	7376	53002	45680	0	85	2	27	58	1	0	3	5	93	95	462	0	0	0	269	2	36	155	0	0	0	0	85629	13569	0	0	99198	0	85	2	27
246	129	0	0	92	92	92	7	72	164	0	92	164	133	7922	7734	52625	45655	0	45	1	12	26	1	0	2	5	55	58	164	0	0	0	103	0	12	49	0	0	0	0	28740	4538	0	0	33278	0	45	1	12
247	99	0	0	73	73	73	5	51	132	0	73	133	108	6597	6432	52494	47001	0	38	2	7	20	1	0	1	4	37	39	133	0	0	0	75	1	10	47	0	0	0	0	22873	3901	0	0	26774	0	38	2	7
248	136	0	0	129	129	128	8	125	234	0	128	241	189	8609	8300	52630	44997	0	60	1	12	46	1	0	0	8	61	64	241	0	0	0	134	1	21	85	0	0	0	0	47741	5597	0	0	53338	0	61	1	12
249	117	0	0	96	96	96	6	76	159	0	96	189	150	6673	6443	52570	46925	0	46	2	9	32	1	0	2	4	48	50	189	0	0	0	104	0	15	70	0	0	0	0	35718	4774	0	0	40492	0	46	2	9
250	164	0	0	140	140	140	10	127	290	0	140	288	230	11012	10658	64204	54080	0	58	2	20	51	1	0	2	6	71	73	288	0	0	0	162	2	23	101	0	0	0	0	57963	8036	0	0	65999	0	58	2	20
251	253	0	0	270	270	270	28	219	553	0	270	477	387	9798	9193	53109	43764	0	112	4	51	83	1	0	11	8	129	132	477	104	46	0	247	2	38	190	0	0	0	0	100550	21532	0	0	122082	0	112	4	51
252	165	0	0	106	106	106	5	78	194	0	106	182	144	6026	5789	52655	47575	0	57	3	13	25	1	0	0	7	90	92	182	0	0	0	114	0	10	58	0	0	0	0	34792	3054	0	0	37846	0	57	3	13
253	119	0	0	93	93	93	6	96	164	0	93	161	131	8587	8370	52420	45020	0	47	0	12	26	1	0	2	5	52	54	161	0	0	0	91	2	12	56	0	0	0	0	30406	3983	0	0	34389	0	47	0	12
254	112	0	0	106	106	106	7	83	201	0	106	188	144	8591	8365	52513	44999	0	54	1	11	34	1	0	0	5	47	49	188	0	0	0	111	0	13	64	0	0	0	0	33968	5114	0	0	39082	0	54	1	11
255	105	0	0	56	56	56	6	42	102	0	56	102	88	7136	7016	81503	75751	0	28	1	9	12	1	0	0	5	39	41	102	0	0	0	65	0	9	28	0	0	0	0	16714	3425	0	0	20139	0	28	1	9
256	129	0	0	97	97	97	8	69	190	0	97	172	144	6276	6051	52570	47322	0	39	1	18	28	1	0	1	9	58	56	172	0	0	0	110	0	12	50	0	0	0	0	29742	4484	0	0	34226	0	39	1	18
257	128	0	0	89	89	89	6	75	136	0	89	222	192	5896	5621	52743	47712	0	39	2	12	29	1	0	1	5	59	61	222	0	0	0	132	2	22	66	0	0	0	0	42582	10681	0	0	53263	0	39	2	12
258	104	0	0	82	82	82	3	92	160	0	82	172	141	8114	7899	81552	74789	0	31	2	12	31	1	0	1	4	42	45	172	0	0	0	94	1	20	57	0	0	0	0	32210	8082	0	0	40292	0	31	2	12
259	144	0	0	127	127	127	6	106	267	0	127	283	229	5998	5664	53035	47594	0	62	5	18	34	1	0	1	6	67	69	283	0	0	0	158	1	27	97	0	0	0	0	57490	12226	0	0	69716	0	62	5	18
260	117	0	0	92	92	92	9	73	184	0	92	163	134	8935	8719	52528	44669	0	44	0	13	26	1	0	1	7	49	51	163	0	0	0	93	2	11	57	0	0	0	0	33770	2837	0	0	36607	0	44	0	13
261	135	0	0	118	118	118	14	89	183	0	118	218	177	5956	5674	52746	47645	0	60	3	12	36	1	0	2	4	60	63	218	0	0	0	123	2	17	76	0	0	0	0	40585	5582	0	0	46167	0	60	3	12
262	162	0	0	165	165	165	12	117	324	0	165	421	345	7050	6589	52970	46515	0	75	1	26	52	1	0	1	9	75	77	421	0	0	0	245	3	35	138	0	0	0	0	80276	10115	0	0	90391	0	75	1	26
263	127	0	0	82	82	82	8	78	150	0	82	171	144	9572	9356	52573	44032	0	34	1	7	34	1	0	0	5	54	54	171	0	0	0	106	1	9	55	0	0	0	0	31754	3433	0	0	35187	0	34	1	7
264	135	0	0	115	115	115	10	95	214	0	115	202	160	8662	8425	52742	44914	0	52	3	9	43	1	0	0	7	59	61	202	0	0	0	113	2	15	72	0	0	0	0	42180	7747	0	0	49927	0	52	3	9
265	115	0	0	72	72	72	5	49	126	0	72	142	115	5866	5685	52639	47742	0	36	0	10	19	1	0	0	6	53	55	142	0	0	0	85	1	10	46	0	0	0	0	25698	4349	0	0	30047	0	36	0	10
266	139	0	0	105	105	105	6	102	185	0	105	218	181	6720	6521	52606	46807	0	48	2	9	39	1	0	1	5	61	63	218	0	0	0	124	1	13	80	0	0	0	0	41304	5866	0	0	47170	0	48	2	9
267	109	0	0	100	100	100	7	93	200	0	100	189	161	7906	7655	52475	45698	0	37	1	11	41	1	0	3	6	38	39	189	0	0	0	116	2	18	53	0	0	0	0	36298	5678	0	0	41976	0	37	1	11
268	110	0	0	58	58	58	8	48	76	0	58	89	74	6582	6474	52405	47008	0	26	1	6	18	1	0	0	6	50	52	89	0	0	0	52	1	6	30	0	0	0	0	16202	2297	0	0	18499	0	26	1	6
269	142	0	0	118	118	118	8	111	253	0	118	285	229	9411	9076	52706	44191	0	51	3	15	43	1	0	0	5	56	58	285	0	0	0	151	2	25	107	0	0	0	0	54648	8831	0	0	63479	0	51	3	15
270	191	0	0	230	230	229	15	199	450	0	229	575	472	9748	9078	52824	43835	0	118	1	23	76	1	0	3	7	79	81	575	85	62	0	337	2	40	196	0	0	0	0	100517	11682	0	0	112199	0	118	1	23
271	169	0	0	160	160	160	10	133	304	0	160	310	249	10541	10145	52747	43060	0	81	3	15	49	1	0	3	8	87	89	310	0	0	0	190	1	18	101	0	0	0	0	60767	4494	0	0	65261	0	81	3	15
272	114	0	0	60	60	60	6	41	110	0	60	101	86	10847	10709	52392	42759	0	28	0	5	18	1	0	1	7	42	44	101	0	0	0	66	1	8	26	0	0	0	0	16988	2146	0	0	19134	0	28	0	5
273	151	0	0	239	239	238	19	184	583	0	238	467	331	9300	8822	52711	44223	0	140	2	22	66	1	0	0	7	51	53	467	0	0	0	277	1	45	144	0	0	0	0	77991	12171	0	0	90162	0	140	2	22
274	123	0	0	98	98	98	7	70	184	0	98	197	156	9255	9036	52542	44324	0	48	1	11	34	1	0	1	2	51	53	197	0	0	0	110	2	17	68	0	0	0	0	34674	6947	0	0	41621	0	48	1	11
275	106	0	0	93	93	93	7	77	197	0	93	147	114	6590	6390	52620	47017	0	44	0	8	31	1	0	1	8	38	40	147	0	0	0	85	1	12	49	0	0	0	0	26517	4621	0	0	31138	0	44	0	8
276	123	0	0	85	85	85	6	66	169	0	85	146	116	7008	6821	52571	46592	0	41	1	10	27	1	0	1	4	54	56	146	0	0	0	82	0	13	51	0	0	0	0	26893	5034	0	0	31927	0	41	1	10
277	147	0	0	89	89	88	8	93	149	0	88	156	123	8691	8498	52555	44905	0	42	1	7	30	1	0	0	7	75	77	156	0	0	0	83	1	11	61	0	0	0	0	30313	3546	0	0	33859	0	42	1	7
278	119	0	0	102	102	102	8	87	155	0	102	186	148	6887	6670	52515	46694	0	49	1	9	38	1	0	1	3	52	54	186	0	0	0	104	1	17	64	0	0	0	0	34919	3996	0	0	38915	0	49	1	9
279	100	0	0	81	81	81	7	72	122	0	81	133	104	5917	5737	52474	47692	0	40	0	11	25	1	0	1	3	38	40	133	0	0	0	78	0	10	45	0	0	0	0	24103	3632	0	0	27735	0	40	0	11
280	164	0	0	158	158	158	14	109	300	0	158	464	388	8083	7595	52973	45473	0	83	2	21	46	1	0	0	5	73	76	464	22	59	0	260	3	49	152	0	0	0	0	91719	15017	0	0	106736	0	83	2	21
281	100	0	0	72	72	72	4	66	113	0	72	135	107	6608	6438	52464	46997	0	35	1	7	24	1	0	1	3	41	43	135	0	0	0	76	1	14	44	0	0	0	0	25823	4521	0	0	30344	0	35	1	7
282	112	0	0	67	67	67	5	56	89	0	67	138	114	7852	7677	52539	45756	0	36	1	7	18	1	0	0	4	52	54	138	0	0	0	84	1	9	44	0	0	0	0	25520	3560	0	0	29080	0	36	1	7
283	112	0	0	92	92	92	8	79	169	0	92	154	125	7416	7223	52445	46174	0	41	0	10	32	1	0	1	7	47	49	154	0	0	0	90	1	12	51	0	0	0	0	28406	3028	0	0	31434	0	41	0	10
284	116	0	0	75	75	75	7	53	109	0	75	149	123	6079	5901	52405	47515	0	35	0	6	28	1	0	0	5	49	52	149	0	0	0	80	2	16	51	0	0	0	0	26460	4770	0	0	31230	0	35	0	6
285	139	0	0	124	124	124	5	95	270	0	124	254	214	9925	9598	52634	43678	0	54	3	16	41	1	0	2	7	50	52	254	0	0	0	139	1	20	94	0	0	0	0	46611	7500	0	0	54111	0	54	3	16
286	141	0	0	113	113	113	6	97	238	0	113	254	211	9644	9332	52642	43958	0	61	0	14	33	1	0	0	4	52	55	254	0	0	0	147	0	23	84	0	0	0	0	46061	6186	0	0	52247	0	61	0	14
287	118	0	0	96	96	96	12	94	183	0	96	191	158	6336	6101	63837	58753	0	40	3	16	31	1	0	0	5	50	53	191	0	0	0	117	0	18	56	0	0	0	0	39085	7452	0	0	46537	0	40	3	16
288	104	0	0	77	77	77	7	58	146	0	77	151	118	7862	7674	52535	45745	0	37	2	8	24	1	0	1	4	42	44	151	0	0	0	87	0	10	54	0	0	0	0	26138	3428	0	0	29566	0	37	2	8
289	123	0	0	86	86	86	8	74	119	0	86	207	171	8124	7884	112993	106697	0	39	1	9	31	1	0	0	5	55	57	207	0	0	0	126	1	11	69	0	0	0	0	37101	3196	0	0	40297	0	39	1	9
290	200	0	0	118	118	118	10	120	225	0	118	278	222	6906	6583	52644	46691	0	55	0	13	40	2	0	1	7	132	134	278	0	0	0	155	1	26	96	0	0	0	0	50992	4879	0	0	55871	0	55	0	13
291	124	0	0	103	103	103	6	94	202	0	103	198	156	7548	7352	52552	46003	0	49	2	13	33	1	0	0	5	47	49	198	0	0	0	119	1	17	61	0	0	0	0	34108	5218	0	0	39326	0	49	2	13
292	143	0	0	77	77	77	5	44	119	0	77	131	113	8586	8405	52426	45019	0	40	0	10	22	1	0	0	4	80	77	131	0	0	0	82	1	9	39	0	0	0	0	23064	3915	0	0	26979	0	40	0	10
293	100	0	0	80	80	80	7	54	150	0	80	162	138	8584	8375	52546	45021	0	41	0	6	28	1	0	0	4	39	41	162	0	0	0	97	0	13	52	0	0	0	0	28468	4918	0	0	33386	0	41	0	6
294	134	0	0	83	83	83	7	78	144	0	83	157	136	6653	6444	52510	46951	0	37	2	11	27	1	0	1	4	65	68	157	0	0	0	90	1	16	50	0	0	0	0	29671	6362	0	0	36033	0	37	2	11
295	129	0	0	125	125	124	7	90	295	0	124	250	195	9737	9434	52585	43861	0	59	2	16	38	1	0	1	7	52	55	250	0	0	0	144	1	22	83	0	0	0	0	43289	6871	0	0	50160	0	59	2	16
296	127	0	0	95	95	95	9	58	182	0	95	194	166	9773	9519	52666	43834	0	49	1	12	25	1	0	0	7	61	64	194	0	0	0	115	0	14	65	0	0	0	0	36562	5829	0	0	42391	0	49	1	12
297	141	0	0	124	124	123	5	104	205	0	123	226	180	6604	6318	52976	46993	0	59	2	15	37	1	0	1	8	67	69	226	0	0	0	131	1	22	72	0	0	0	0	47060	10368	0	0	57428	0	59	2	15
298	119	0	0	86	86	86	3	79	129	0	86	186	153	5935	5702	52527	47673	0	38	1	11	33	1	0	0	2	50	52	186	0	0	0	113	1	15	57	0	0	0	0	33093	7093	0	0	40186	0	38	1	11
299	119	0	0	124	124	124	8	94	260	0	124	274	215	6666	6386	52744	46889	0	62	3	14	33	1	0	1	10	48	50	274	0	0	0	168	2	22	82	0	0	0	0	55423	7646	0	0	63069	0	62	3	14
300	109	0	0	71	71	71	5	61	134	0	71	162	139	6600	6397	52762	47007	0	31	1	13	19	1	0	1	5	42	44	162	0	0	0	94	1	16	51	0	0	0	0	34961	6662	0	0	41623	0	31	1	13
301	140	0	0	101	101	101	12	97	176	0	101	208	170	8660	8417	52539	44926	0	48	2	14	31	1	0	0	5	60	62	208	0	0	0	124	1	17	66	0	0	0	0	37673	6405	0	0	44078	0	48	2	14
302	93	0	0	57	57	57	6	48	85	0	57	123	112	5869	5707	52430	47738	0	27	0	6	19	1	0	0	4	35	37	123	0	0	0	73	2	8	40	0	0	0	0	21589	3040	0	0	24629	0	27	0	6
303	151	0	0	176	176	176	13	138	396	0	176	406	335	9897	9419	52856	43684	0	76	5	26	56	1	0	3	9	55	57	406	0	0	0	229	2	33	142	0	0	0	0	76951	12319	0	0	89270	0	76	5	26
304	123	0	0	81	81	81	4	58	155	0	81	170	142	8584	8368	52742	45023	0	46	0	7	24	1	0	0	3	53	55	170	0	0	0	95	1	14	60	0	0	0	0	33425	4457	0	0	37882	0	46	0	7
305	150	0	0	174	174	173	11	154	375	0	173	388	307	8588	8117	52795	45017	0	81	2	20	57	1	0	2	10	69	71	388	0	0	0	212	2	34	140	0	0	0	0	76355	12965	0	0	89320	0	81	2	20
306	107	0	0	72	72	72	7	63	147	0	72	113	89	8838	8689	52508	44764	0	39	1	6	20	1	0	1	4	35	37	113	0	0	0	61	0	12	40	0	0	0	0	22184	5106	0	0	27290	0	39	1	6
307	108	0	0	82	82	82	9	64	182	0	82	125	99	6029	5861	52499	47572	0	42	2	12	21	1	0	0	4	36	39	125	0	0	0	79	1	17	28	0	0	0	0	21851	7481	0	0	29332	0	42	2	12
308	137	0	0	124	124	124	8	99	252	0	124	278	227	7755	7414	52633	45849	0	64	0	12	41	1	0	2	4	63	65	278	0	0	0	163	1	23	91	0	0	0	0	50127	7263	0	0	57390	0	64	0	12
309	118	0	0	88	88	88	8	57	170	0	88	150	122	8297	8113	52763	45291	0	50	1	14	17	1	0	0	5	41	44	150	0	0	0	92	1	10	47	0	0	0	0	27370	3225	0	0	30595	0	50	1	14
310	190	0	0	305	305	305	19	243	709	0	305	547	433	11503	10786	52959	42090	0	150	3	39	92	1	0	6	14	76	78	547	150	48	0	315	1	46	185	0	0	0	0	103931	18142	0	0	122073	0	150	3	39
311	108	0	0	69	69	69	6	61	115	0	69	129	101	5893	5740	52416	47704	0	32	0	5	25	1	0	1	5	49	51	129	0	0	0	76	2	11	40	0	0	0	0	24092	3078	0	0	27170	0	32	0	5
312	133	0	0	113	113	113	9	84	229	0	113	227	177	10188	9908	52587	43416	0	53	1	13	38	1	0	0	7	56	58	227	0	0	0	122	0	20	85	0	0	0	0	40273	6481	0	0	46754	0	53	1	13
313	115	0	0	99	99	99	7	94	188	0	99	178	137	9791	9567	52400	43811	0	48	0	13	33	1	0	1	3	49	51	178	0	0	0	106	1	13	58	0	0	0	0	34115	3744	0	0	37859	0	48	0	13
314	152	0	0	158	158	158	10	137	357	0	158	373	307	6833	6403	52923	46746	0	71	4	18	55	1	0	0	9	65	67	373	0	0	0	209	3	26	135	0	0	0	0	75669	6847	0	0	82516	0	71	4	18
315	135	0	0	66	66	66	7	54	105	0	66	144	123	7851	7668	52703	45757	0	35	0	7	18	1	0	1	4	73	75	144	0	0	0	88	1	10	45	0	0	0	0	28038	4090	0	0	32128	0	35	0	7
316	106	0	0	75	75	75	4	71	136	0	75	148	119	6702	6523	52516	46897	0	38	0	9	23	1	0	0	4	42	44	148	0	0	0	95	0	6	47	0	0	0	0	22263	1173	0	0	23436	0	38	0	9
317	192	0	0	123	123	123	7	100	210	0	123	331	281	6004	5663	52773	47547	0	52	5	14	44	1	0	0	7	116	118	331	0	0	0	187	2	22	120	0	0	0	0	63324	7249	0	0	70573	0	52	5	14
318	109	0	0	79	79	79	9	58	154	0	79	143	110	5915	5736	52513	47689	0	37	2	12	22	1	0	1	4	43	45	143	0	0	0	81	1	15	46	0	0	0	0	25239	5131	0	0	30370	0	37	2	12
319	126	0	0	94	94	94	8	100	183	0	94	200	164	8293	8051	52468	45305	0	44	2	12	27	1	0	1	7	40	42	200	0	0	0	116	1	18	65	0	0	0	0	35472	5546	0	0	41018	0	44	2	12
320	168	0	0	143	143	143	13	122	292	0	143	243	193	6167	5863	52677	47415	0	66	5	22	41	1	0	1	7	83	85	243	0	0	0	155	2	17	69	0	0	0	0	45614	5439	0	0	51053	0	66	5	22
321	134	0	0	88	88	88	8	64	136	0	88	163	134	8910	8701	52403	44691	0	46	1	11	23	1	0	1	5	53	52	163	0	0	0	101	0	12	50	0	0	0	0	27070	3048	0	0	30118	0	46	1	11
322	125	0	0	117	117	116	3	96	246	0	116	168	136	7918	7677	52526	45685	0	62	0	8	36	1	0	0	9	50	52	168	0	0	0	102	0	13	53	0	0	0	0	30934	3626	0	0	34560	0	62	0	8
323	110	0	0	79	79	79	6	52	119	0	79	129	96	6248	6080	52456	47359	0	43	2	7	21	1	0	0	5	47	49	129	0	0	0	71	1	11	46	0	0	0	0	23634	4945	0	0	28579	0	43	2	7
324	156	0	0	112	112	112	15	112	195	0	112	210	188	8948	8665	52588	44649	0	51	1	16	38	1	0	0	5	70	72	210	0	0	0	128	1	19	62	0	0	0	0	36529	5137	0	0	41666	0	51	1	16
325	111	0	0	78	78	78	5	83	176	0	78	139	109	7860	7681	52465	45746	0	36	1	8	24	1	0	1	7	49	51	139	0	0	0	81	2	11	45	0	0	0	0	25306	3839	0	0	29145	0	36	1	8
326	225	0	0	213	213	213	13	165	486	0	213	447	361	9888	9358	53044	43682	0	111	0	27	61	1	0	2	11	114	116	447	0	0	0	272	4	35	136	0	0	0	0	81604	10503	0	0	92107	0	111	0	27
327	129	0	0	75	75	75	6	54	157	0	75	191	167	5883	5655	52469	47717	0	36	1	9	22	1	0	2	4	68	71	191	0	0	0	106	0	20	65	0	0	0	0	34490	8148	0	0	42638	0	36	1	9
328	174	0	0	203	203	203	16	163	448	0	203	439	335	10061	9544	52648	43532	0	102	3	24	66	1	0	3	4	72	75	439	0	0	0	266	2	38	133	0	0	0	0	76622	7472	0	0	84094	0	102	3	24
329	113	0	0	85	85	84	9	75	150	0	84	119	97	12575	12433	112474	102224	0	41	3	11	22	1	0	0	6	39	41	119	0	0	0	78	1	13	27	0	0	0	0	21291	5590	0	0	26881	0	41	3	11
330	135	0	0	90	90	90	10	72	143	0	90	182	155	6038	5857	52557	47512	0	48	1	8	25	1	0	0	7	63	65	182	0	0	0	100	0	11	71	0	0	0	0	32439	3740	0	0	36179	0	48	1	8
331	150	0	0	88	88	88	5	65	170	0	88	204	171	6014	5803	52633	47552	0	40	2	11	28	1	0	0	6	79	81	204	0	0	0	129	1	10	64	0	0	0	0	34843	2881	0	0	37724	0	40	2	11
332	137	0	0	106	106	106	9	75	196	0	106	152	120	6600	6383	52618	47005	0	51	2	13	31	1	0	4	4	70	72	152	0	0	0	88	0	14	50	0	0	0	0	28965	5792	0	0	34757	0	51	2	13
333	125	0	0	86	86	86	8	64	144	0	86	163	134	5985	5777	52668	47617	0	41	2	14	25	1	0	0	3	53	55	163	0	0	0	96	1	10	56	0	0	0	0	28709	2626	0	0	31335	0	41	2	14
334	103	0	0	65	65	65	3	63	143	0	65	116	89	6611	6470	52613	46990	0	35	0	7	20	1	0	0	2	36	39	116	0	0	0	71	1	10	34	0	0	0	0	20762	4105	0	0	24867	0	35	0	7
335	139	0	0	109	109	109	14	116	202	0	109	284	239	7960	7627	64284	57133	0	47	2	16	38	1	0	2	3	59	61	284	0	0	0	156	1	26	101	0	0	0	0	55332	12959	0	0	68291	0	47	2	16
336	148	0	0	113	113	113	5	115	202	0	113	286	244	7905	7580	52785	45677	0	52	0	12	40	1	0	0	8	74	76	286	0	0	0	173	3	21	89	0	0	0	0	49907	5350	0	0	55257	0	52	0	12
337	125	0	0	100	100	100	5	86	204	0	100	165	136	6590	6360	52809	47018	0	51	2	13	25	1	0	1	7	54	56	165	0	0	0	88	1	15	61	0	0	0	0	34370	5733	0	0	40103	0	51	2	13
338	155	0	0	143	143	143	9	121	325	0	143	304	254	7643	7320	52576	45897	0	66	2	24	39	2	0	1	9	62	64	304	0	0	0	185	1	21	97	0	0	0	0	50218	6195	0	0	56413	0	66	2	24
339	118	0	0	91	91	91	6	63	165	0	91	169	138	6685	6507	52610	46878	0	47	1	9	27	1	0	0	6	45	48	169	0	0	0	103	0	10	56	0	0	0	0	30346	3153	0	0	33499	0	47	1	9
340	123	0	0	96	96	96	4	77	215	0	96	212	180	8148	7904	52529	45434	0	45	0	14	30	1	0	1	5	48	51	212	0	0	0	131	2	15	64	0	0	0	0	36365	5776	0	0	42141	0	45	0	14
341	91	0	0	51	51	51	5	36	104	0	51	115	103	5862	5720	52383	47740	0	23	0	6	16	1	0	0	5	34	36	115	0	0	0	66	0	12	37	0	0	0	0	20703	2942	0	0	23645	0	23	0	6
342	101	0	0	95	95	95	7	76	195	0	95	143	117	6603	6404	52437	46998	0	45	0	10	35	1	0	0	4	41	43	143	0	0	0	92	0	7	44	0	0	0	0	24804	1887	0	0	26691	0	45	0	10
343	95	0	0	65	65	65	4	66	133	0	65	117	96	5965	5850	52388	47603	0	34	0	7	18	1	0	1	4	33	35	117	0	0	0	72	1	9	35	0	0	0	0	19350	1835	0	0	21185	0	34	0	7
344	116	0	0	94	94	94	10	71	205	0	94	162	126	9887	9681	52703	43713	0	51	1	12	23	1	0	1	5	41	43	162	0	0	0	90	1	21	50	0	0	0	0	30267	9481	0	0	39748	0	51	1	12
345	141	0	0	183	183	183	8	156	389	0	183	327	247	8618	8201	53050	44983	0	82	4	23	63	1	0	2	8	59	61	327	0	0	0	180	1	28	118	0	0	0	0	64200	9958	0	0	74158	0	82	4	23
346	117	0	0	78	78	78	8	78	116	0	78	119	99	5933	5770	52516	47667	0	38	1	11	24	1	0	0	3	53	55	119	0	0	0	69	0	10	40	0	0	0	0	22064	4162	0	0	26226	0	38	1	11
347	137	0	0	125	125	124	5	112	289	0	124	324	264	7657	7361	52812	45865	0	54	1	15	41	1	0	3	9	57	59	324	0	0	0	192	1	30	101	0	0	0	0	59616	13229	0	0	72845	0	54	1	15
348	142	0	0	129	129	129	9	99	280	0	129	312	252	5928	5583	52819	47650	0	59	2	23	35	1	0	1	8	65	67	312	0	0	0	179	2	28	103	0	0	0	0	58828	9229	0	0	68057	0	59	2	23
349	134	0	0	92	92	92	8	87	149	0	92	205	173	6020	5822	52623	47527	0	46	1	12	28	1	0	1	3	59	62	205	0	0	0	126	1	15	63	0	0	0	0	36055	4727	0	0	40782	0	46	1	12
350	165	0	0	117	117	117	8	101	231	0	117	225	183	8631	8362	52611	44952	0	58	1	13	35	1	0	2	7	88	90	225	0	0	0	138	2	19	66	0	0	0	0	38244	4052	0	0	42296	0	58	1	13
351	127	0	0	132	132	130	12	114	244	0	130	188	144	5926	5670	52588	47670	0	61	2	14	45	1	0	0	7	53	55	188	0	0	0	116	1	16	55	0	0	0	0	35235	5788	0	0	41023	0	61	2	14
352	109	0	0	73	73	73	3	43	118	0	73	144	123	6018	5834	113721	108808	0	36	0	9	18	1	0	1	8	46	45	144	0	0	0	85	1	10	48	0	0	0	0	25813	4546	0	0	30359	0	36	0	9
353	122	0	0	79	79	79	16	62	138	0	79	154	126	5868	5694	52815	47715	0	34	3	10	24	1	0	1	6	50	53	154	0	0	0	92	1	9	52	0	0	0	0	29568	3938	0	0	33506	0	34	3	10
354	142	0	0	88	88	88	4	68	157	0	88	197	173	5988	5770	52566	47583	0	42	3	6	29	1	0	1	6	69	71	197	0	0	0	124	1	17	55	0	0	0	0	36659	5773	0	0	42432	0	42	3	6
355	143	0	0	140	140	140	14	100	254	0	140	326	278	7405	7058	52765	46138	0	70	2	14	44	1	0	2	7	64	66	326	0	0	0	193	1	27	105	0	0	0	0	57612	9450	0	0	67062	0	70	2	14
356	119	0	0	82	82	82	6	77	181	0	82	213	184	6415	6189	52474	47159	0	38	1	7	28	1	0	2	5	50	52	213	0	0	0	126	2	17	68	0	0	0	0	38933	7107	0	0	46040	0	38	1	7
357	183	0	0	112	112	112	8	116	174	0	112	302	254	8672	8360	52810	44888	0	48	2	13	42	1	0	2	4	105	106	302	0	0	0	187	1	26	88	0	0	0	0	49044	9194	0	0	58238	0	48	2	13
358	111	0	0	72	72	72	4	49	129	0	72	123	103	7899	7730	52559	45709	0	38	2	8	18	1	0	1	4	50	52	123	0	0	0	69	1	11	42	0	0	0	0	22869	4802	0	0	27671	0	38	2	8
359	114	0	0	112	112	112	7	97	191	0	112	218	174	6615	6353	52537	46975	0	54	2	7	43	1	0	0	5	50	52	218	0	0	0	124	3	18	73	0	0	0	0	43973	5685	0	0	49658	0	54	2	7
360	133	0	0	104	104	104	8	78	215	0	104	156	119	7042	6848	52569	46543	0	46	4	11	35	1	0	0	7	63	61	156	0	0	0	90	1	12	53	0	0	0	0	29887	5108	0	0	34995	0	46	4	11
361	109	0	0	83	83	83	6	63	155	0	83	156	131	5907	5716	52553	47684	0	36	0	9	26	1	0	2	9	47	49	156	0	0	0	87	1	18	50	0	0	0	0	29958	4695	0	0	34653	0	36	0	9
362	140	0	0	165	165	165	12	149	384	0	165	357	284	8267	7881	52817	45284	0	84	4	14	54	1	0	1	7	55	57	357	0	0	0	199	1	33	124	0	0	0	0	63062	10616	0	0	73678	0	84	4	14
363	115	0	0	72	72	72	5	63	116	0	72	123	101	6592	6437	52425	47004	0	33	1	6	25	1	0	1	5	56	57	123	0	0	0	75	0	10	38	0	0	0	0	20765	3633	0	0	24398	0	33	1	6
364	118	0	0	99	99	99	7	69	166	0	99	182	157	8271	8042	52577	45316	0	46	1	13	33	1	0	0	5	39	41	182	0	0	0	104	2	17	59	0	0	0	0	33797	5804	0	0	39601	0	46	1	13
365	137	0	0	149	149	147	11	100	311	0	147	271	216	8977	8625	52900	44626	0	71	2	19	40	1	0	1	13	57	60	271	0	0	0	149	1	24	97	0	0	0	0	52940	8961	0	0	61901	0	71	2	19
366	197	0	0	202	202	202	18	166	460	0	202	461	380	11271	10758	112803	103498	0	91	1	33	68	1	0	2	6	77	80	461	0	0	0	273	2	43	143	0	0	0	0	81150	15026	0	0	96176	0	91	1	33
367	130	0	0	131	131	131	10	100	220	0	131	242	198	7413	7129	64095	57650	0	64	2	16	39	1	0	1	8	45	47	242	0	0	0	141	1	20	80	0	0	0	0	48858	7270	0	0	56128	0	64	2	16
368	117	0	0	86	86	86	6	66	173	0	86	178	146	5904	5687	52579	47695	0	40	0	11	29	1	0	1	4	55	57	178	0	0	0	97	2	15	64	0	0	0	0	34217	5224	0	0	39441	0	40	0	11
369	96	0	0	67	67	67	4	53	112	0	67	112	94	5889	5739	52382	47714	0	34	0	6	20	1	0	0	6	39	42	112	0	0	0	62	1	10	39	0	0	0	0	20539	2801	0	0	23340	0	34	0	6
370	121	0	0	66	66	66	12	40	103	0	66	123	104	7974	7823	52428	45621	0	31	1	11	15	1	0	0	7	51	53	123	0	0	0	63	0	11	49	0	0	0	0	23401	3579	0	0	26980	0	31	1	11
371	118	0	0	79	79	79	6	59	136	0	79	139	112	5896	5717	52546	47706	0	38	1	11	23	1	0	1	4	55	57	139	0	0	0	80	0	9	50	0	0	0	0	25373	4000	0	0	29373	0	38	1	11
372	105	0	0	86	86	86	7	60	160	0	86	177	140	5914	5749	52462	47639	0	39	1	8	31	1	0	0	6	42	44	177	0	0	0	97	2	16	62	0	0	0	0	32929	6019	0	0	38948	0	39	1	8
373	115	0	0	75	75	75	10	58	120	0	75	143	123	5914	5731	52759	47685	0	34	0	13	20	1	0	0	7	44	47	143	0	0	0	87	0	10	46	0	0	0	0	27308	4145	0	0	31453	0	34	0	13
374	145	0	0	129	129	129	8	113	220	0	129	291	243	6699	6371	52680	46871	0	57	3	17	45	1	0	1	5	72	75	291	0	0	0	168	2	22	99	0	0	0	0	55922	5676	0	0	61598	0	57	3	17
375	94	0	0	72	72	72	5	78	137	0	72	118	94	6588	6429	52438	47019	0	35	0	8	24	1	0	0	4	36	38	118	0	0	0	75	0	8	35	0	0	0	0	19434	2613	0	0	22047	0	35	0	8
376	123	0	0	86	86	85	11	68	157	0	85	145	126	7296	7124	112325	107503	0	43	1	10	23	1	0	1	6	47	50	145	0	0	0	80	2	14	49	0	0	0	0	28612	5993	0	0	34605	0	43	1	10
377	136	0	0	152	152	151	14	137	260	0	151	317	263	6741	6362	52699	46838	0	71	0	24	47	1	0	0	8	54	56	317	0	0	0	196	3	23	95	0	0	0	0	62223	6825	0	0	69048	0	71	0	24
378	106	0	0	83	83	83	6	57	128	0	83	101	81	6661	6510	52431	46940	0	39	1	10	23	1	0	2	7	41	44	101	0	0	0	57	0	6	38	0	0	0	0	16585	2387	0	0	18972	0	39	1	10
379	133	0	0	112	112	112	7	68	239	0	112	185	135	7010	6792	52631	46575	0	60	1	16	28	1	0	1	5	56	58	185	0	0	0	106	1	17	61	0	0	0	0	34551	5505	0	0	40056	0	60	1	16
380	138	0	0	117	117	117	5	91	253	0	117	291	235	6783	6498	52600	46764	0	59	2	15	34	1	0	1	5	63	65	291	0	0	0	157	1	28	105	0	0	0	0	55204	8685	0	0	63889	0	59	2	15
381	119	0	0	63	63	63	4	57	110	0	63	141	120	8584	8407	52448	45024	0	33	1	7	16	1	0	2	3	54	55	141	0	0	0	85	0	10	46	0	0	0	0	24515	4098	0	0	28613	0	33	1	7
382	166	0	0	214	214	214	17	192	467	0	214	445	340	8618	8075	53200	44985	0	94	2	31	76	2	0	3	6	73	75	445	0	0	0	234	2	49	160	0	0	0	0	86269	17256	0	0	103525	0	94	2	31
383	122	0	0	113	113	112	8	108	228	0	112	232	179	6803	6571	52547	46752	0	54	3	9	38	1	0	1	6	46	49	232	0	0	0	137	1	21	73	0	0	0	0	41724	6816	0	0	48540	0	54	3	9
384	143	0	0	117	117	117	10	96	217	0	117	244	203	7433	7184	52639	46110	0	60	2	12	35	1	0	1	6	66	68	244	0	0	0	144	2	21	77	0	0	0	0	44765	6423	0	0	51188	0	60	2	12
385	162	0	0	124	124	124	2	105	231	0	124	257	203	7902	7610	52802	45677	0	58	2	19	35	1	0	2	7	86	88	257	0	0	0	145	1	26	85	0	0	0	0	49289	11643	0	0	60932	0	58	2	19
386	119	0	0	94	94	93	4	57	192	0	93	210	178	8597	8336	52572	45007	0	53	1	7	27	1	0	0	4	40	42	210	0	0	0	121	1	16	72	0	0	0	0	34868	4612	0	0	39480	0	53	1	7
387	130	0	0	88	88	88	6	76	188	0	88	173	142	6978	6781	52517	46603	0	42	2	7	30	1	0	0	6	62	65	173	0	0	0	110	1	16	46	0	0	0	0	28636	3678	0	0	32314	0	42	2	7
388	116	0	0	90	90	90	5	81	177	0	90	185	145	7900	7672	52489	45707	0	41	1	10	31	1	0	0	6	50	49	185	0	0	0	107	1	13	64	0	0	0	0	33861	4668	0	0	38529	0	41	1	10
389	123	0	0	83	83	83	5	63	117	0	83	165	132	7857	7658	52413	45741	0	42	1	9	25	1	0	0	5	54	57	165	0	0	0	98	1	17	49	0	0	0	0	28597	4420	0	0	33017	0	42	1	9
390	189	0	0	216	216	216	8	174	481	0	216	377	273	9841	9375	52746	43750	0	115	3	23	65	1	0	2	7	95	97	377	0	0	0	228	2	31	116	0	0	0	0	61799	8668	0	0	70467	0	115	3	23
391	108	0	0	72	72	72	4	58	113	0	72	141	124	6075	5892	63959	59020	0	34	1	12	19	1	0	1	4	39	41	141	0	0	0	86	0	11	44	0	0	0	0	29169	4095	0	0	33264	0	34	1	12
392	107	0	0	80	80	80	7	50	144	0	80	151	120	6607	6416	52580	46998	0	40	0	8	24	1	0	0	7	43	46	151	0	0	0	86	2	16	47	0	0	0	0	27959	5364	0	0	33323	0	40	0	8
393	167	0	0	131	131	131	6	107	300	0	131	348	291	8312	7959	52815	45233	0	70	1	15	39	1	0	0	5	73	75	348	0	0	0	198	2	28	120	0	0	0	0	68289	8513	0	0	76802	0	70	1	15
394	118	0	0	90	90	90	10	65	169	0	90	142	110	7793	7613	52493	45801	0	47	0	8	26	1	0	1	7	52	55	142	0	0	0	75	2	14	51	0	0	0	0	27826	4491	0	0	32317	0	47	0	8
395	96	0	0	71	71	71	4	56	127	0	71	111	90	6213	6066	52481	47387	0	37	0	7	21	1	0	0	5	35	37	111	0	0	0	62	0	11	38	0	0	0	0	20871	4419	0	0	25290	0	37	0	7
396	141	0	0	181	181	181	11	147	399	0	181	305	230	10846	10449	52660	42754	0	90	2	17	61	1	0	1	9	53	55	305	0	0	0	189	1	18	97	0	0	0	0	48728	4477	0	0	53205	0	90	2	17
397	193	0	0	135	135	135	4	111	250	0	135	306	244	6607	6239	52907	46996	0	66	1	20	40	1	0	0	7	125	128	306	0	0	0	182	1	28	95	0	0	0	0	60635	12294	0	0	72929	0	66	1	20
398	142	0	0	89	89	88	5	70	164	0	88	205	173	6624	6429	52521	46924	0	44	0	10	28	1	0	0	5	78	81	205	0	0	0	116	3	16	70	0	0	0	0	40766	4745	0	0	45511	0	44	0	10
399	135	0	0	126	126	126	5	125	242	0	126	279	222	7041	6742	52444	46524	0	63	2	10	41	1	0	2	7	58	60	279	0	0	0	168	0	19	92	0	0	0	0	46236	2767	0	0	49003	0	63	2	10
400	235	0	0	207	207	207	10	190	414	0	207	615	524	6958	6352	52970	46531	0	93	2	29	70	2	0	0	11	133	135	615	198	75	0	350	2	47	216	0	0	0	0	113666	12907	0	0	126573	0	93	2	29
401	101	0	0	67	67	67	7	46	134	0	67	144	131	7263	7072	52449	46344	0	34	1	10	18	1	0	0	3	37	39	144	0	0	0	88	1	13	42	0	0	0	0	26938	5185	0	0	32123	0	34	1	10
402	145	0	0	96	96	96	11	71	149	0	96	232	196	7129	6891	52670	46431	0	42	3	11	34	1	0	0	5	71	74	232	0	0	0	136	1	20	75	0	0	0	0	41994	4685	0	0	46679	0	42	3	11
403	141	0	0	154	154	153	8	125	299	0	153	352	280	7966	7588	52716	45593	0	78	1	15	49	1	0	0	9	66	69	352	0	0	0	206	0	36	110	0	0	0	0	62982	12530	0	0	75512	0	78	1	15
404	123	0	0	91	91	91	6	72	159	0	91	172	141	7656	7441	52587	45941	0	38	2	15	28	1	0	0	7	49	51	172	0	0	0	107	2	11	52	0	0	0	0	30920	3586	0	0	34506	0	38	2	15
405	141	0	0	124	124	124	8	94	237	0	124	220	177	8871	8610	63894	56197	0	66	3	14	36	1	0	0	4	66	68	220	0	0	0	127	0	20	73	0	0	0	0	44279	5661	0	0	49940	0	66	3	14
406	165	0	0	163	163	162	6	146	364	0	162	323	264	8614	8203	52857	44985	0	69	4	23	56	1	0	2	7	78	80	323	0	0	0	182	0	29	112	0	0	0	0	62955	13007	0	0	75962	0	69	4	23
407	140	0	0	154	154	154	11	122	357	0	154	350	282	6183	5846	52696	47332	0	71	5	16	50	2	0	2	8	50	51	350	0	0	0	208	1	31	110	0	0	0	0	61662	9072	0	0	70734	0	71	5	16
408	109	0	0	66	66	66	3	63	123	0	66	130	109	7851	7681	52484	45758	0	27	2	9	23	1	0	0	4	36	39	130	0	0	0	79	2	13	36	0	0	0	0	24862	5944	0	0	30806	0	27	2	9
409	100	0	0	97	97	97	7	84	171	0	97	126	94	7902	7719	52526	45704	0	48	0	9	34	1	0	1	4	39	41	126	0	0	0	75	2	11	38	0	0	0	0	23012	5017	0	0	28029	0	48	0	9
410	162	0	0	212	212	212	15	188	472	0	212	480	365	7592	7170	52797	45867	0	99	3	22	77	1	0	2	8	76	78	480	0	0	0	273	2	43	162	0	0	0	0	85538	12320	0	0	97858	0	99	3	22
411	112	0	0	74	74	74	9	53	145	0	74	118	95	7601	7441	52425	46004	0	37	1	9	22	1	0	0	4	45	48	118	0	0	0	81	2	6	29	0	0	0	0	19552	2332	0	0	21884	0	37	1	9
412	118	0	0	81	81	81	5	71	144	0	81	164	135	5875	5666	52642	47732	0	34	2	9	28	1	0	1	6	55	57	164	0	0	0	97	2	18	47	0	0	0	0	32285	8201	0	0	40486	0	34	2	9
413	101	0	0	87	87	87	3	72	157	0	87	231	204	7880	7597	52616	45726	0	40	1	9	31	1	0	0	5	39	41	231	0	0	0	133	2	20	76	0	0	0	0	45534	9048	0	0	54582	0	40	1	9
414	103	0	0	77	77	77	8	60	119	0	77	125	107	6613	6434	52483	46996	0	33	1	8	24	1	0	1	9	43	45	125	0	0	0	75	1	10	39	0	0	0	0	22059	5383	0	0	27442	0	33	1	8
415	146	0	0	143	143	143	12	119	273	0	143	327	269	6893	6503	53042	46699	0	63	2	22	44	1	0	2	9	61	63	327	0	0	0	198	2	29	98	0	0	0	0	67694	13642	0	0	81336	0	63	2	22
416	110	0	0	100	100	100	9	77	184	0	100	151	113	8619	8416	52479	44985	0	47	0	8	36	1	0	2	6	44	46	151	0	0	0	85	2	16	48	0	0	0	0	28335	5330	0	0	33665	0	47	0	8
417	126	0	0	95	95	95	12	63	158	0	95	205	175	10214	9992	52523	43352	0	50	0	9	27	1	0	1	7	53	55	205	0	0	0	126	0	15	64	0	0	0	0	37532	4878	0	0	42410	0	50	0	9
418	116	0	0	104	104	104	10	65	194	0	104	168	128	5919	5695	52766	47687	0	47	1	9	39	1	0	2	5	46	48	168	0	0	0	99	2	13	54	0	0	0	0	32098	5584	0	0	37682	0	47	1	9
419	162	0	0	195	195	194	12	136	438	0	194	463	367	10081	9530	52810	43523	0	109	1	19	57	2	0	2	4	73	75	463	0	0	0	302	2	40	119	0	0	0	0	77546	13620	0	0	91166	0	109	1	19
420	105	0	0	61	61	61	6	50	119	0	61	69	54	7652	7545	52450	45954	0	34	1	4	19	1	0	0	2	40	42	69	0	0	0	41	1	6	21	0	0	0	0	12525	1979	0	0	14504	0	34	1	4
421	116	0	0	93	93	93	6	81	170	0	93	189	162	8652	8408	52684	44951	0	40	0	13	33	1	0	0	6	49	50	189	0	0	0	103	1	21	64	0	0	0	0	35799	8147	0	0	43946	0	40	0	13
422	159	0	0	125	125	125	18	133	239	0	125	272	230	11581	11250	52761	42009	0	60	1	20	36	1	0	3	4	69	71	272	0	0	0	150	2	20	100	0	0	0	0	54440	5690	0	0	60130	0	60	1	20
423	140	0	0	116	116	115	8	117	209	0	115	269	228	10701	10387	112574	104108	0	52	1	18	36	1	0	2	5	60	62	269	0	0	0	160	1	24	84	0	0	0	0	50607	10738	0	0	61345	0	52	1	18
424	159	0	0	176	176	176	16	158	370	0	176	391	314	8768	8330	87982	79995	0	91	3	15	62	1	0	0	4	60	62	391	0	0	0	231	0	27	133	0	0	0	0	65314	10028	0	0	75342	0	91	3	15
425	101	0	0	70	70	70	6	70	110	0	70	140	117	5871	5689	52583	47738	0	31	1	7	25	1	0	1	4	40	42	140	0	0	0	76	1	11	52	0	0	0	0	26996	4549	0	0	31545	0	31	1	7
426	124	0	0	122	122	121	8	103	286	0	121	260	213	5958	5638	52732	47642	0	57	1	19	36	1	0	0	7	54	56	260	0	0	0	144	2	21	93	0	0	0	0	48487	5009	0	0	53496	0	57	1	19
427	174	0	0	180	180	180	9	160	384	0	180	414	323	6105	5653	53006	47458	0	69	3	26	66	4	1	2	9	81	84	414	0	0	0	238	3	40	133	0	0	0	0	85000	16844	0	0	101844	0	69	3	26
428	115	0	0	71	71	71	7	54	146	0	71	110	96	6628	6492	52461	46955	0	35	2	7	20	1	0	1	5	47	50	110	0	0	0	65	0	9	36	0	0	0	0	19056	2382	0	0	21438	0	35	2	7
429	126	0	0	92	92	92	7	60	184	0	92	225	189	5869	5598	52795	47735	0	50	1	15	21	1	0	0	4	61	63	225	0	0	0	128	1	23	73	0	0	0	0	46304	8425	0	0	54729	0	50	1	15
430	163	0	0	222	222	221	14	175	519	0	221	425	326	9273	8848	113698	105443	0	121	6	23	62	1	0	1	7	69	71	425	0	0	0	252	1	35	137	0	0	0	0	82690	13482	0	0	96172	0	121	6	23
431	130	0	0	100	100	100	8	91	206	0	100	273	234	7014	6706	52778	46574	0	49	1	8	34	1	0	1	6	50	52	273	0	0	0	155	2	23	93	0	0	0	0	49406	8702	0	0	58108	0	49	1	8
432	106	0	0	76	76	76	9	58	100	0	76	126	109	5895	5725	52553	47704	0	35	0	8	25	1	0	0	7	44	47	126	0	0	0	71	1	8	46	0	0	0	0	23386	3299	0	0	26685	0	35	0	8
433	122	0	0	101	101	101	5	103	238	0	101	155	122	8587	8370	52504	45021	0	47	1	9	34	1	0	2	7	58	60	155	0	0	0	82	1	15	57	0	0	0	0	30052	3925	0	0	33977	0	47	1	9
434	108	0	0	87	87	87	8	49	174	0	87	175	134	5967	5754	52517	47639	0	46	1	10	24	1	0	0	5	43	45	175	0	0	0	102	0	15	58	0	0	0	0	30253	5070	0	0	35323	0	46	1	10
435	129	0	0	106	106	106	9	86	194	0	106	239	195	5970	5701	52618	47612	0	50	4	12	32	1	0	2	5	56	54	239	0	0	0	136	1	14	88	0	0	0	0	49499	6863	0	0	56362	0	50	4	12
436	96	0	0	80	80	80	4	65	140	0	80	146	118	6605	6419	52490	46997	0	44	0	4	21	1	0	1	9	37	38	146	0	0	0	81	1	11	53	0	0	0	0	26812	3721	0	0	30533	0	44	0	4
437	119	0	0	69	69	69	6	53	131	0	69	148	126	6277	6100	52704	47319	0	29	0	11	22	1	0	0	6	41	43	148	0	0	0	94	1	11	42	0	0	0	0	25034	4342	0	0	29376	0	29	0	11
438	102	0	0	76	76	76	6	65	118	0	76	116	92	5917	5772	52493	47674	0	39	2	7	21	1	0	1	5	37	39	116	0	0	0	71	0	7	38	0	0	0	0	19252	2578	0	0	21830	0	39	2	7
439	103	0	0	103	103	103	7	86	226	0	103	199	151	5979	5758	52466	47602	0	51	0	8	36	1	0	3	4	39	41	199	0	0	0	121	1	14	63	0	0	0	0	32380	4788	0	0	37168	0	51	0	8
440	91	0	0	61	61	61	8	37	114	0	61	100	81	5879	5743	52415	47729	0	32	0	6	19	1	0	0	3	33	35	100	0	0	0	60	0	5	35	0	0	0	0	17647	1011	0	0	18658	0	32	0	6
441	147	0	0	104	104	104	9	72	197	0	104	247	205	10705	10418	52583	42887	0	48	0	19	26	1	0	0	10	67	69	247	0	0	0	146	1	15	85	0	0	0	0	48173	6724	0	0	54897	0	48	0	19
442	95	0	0	61	61	61	7	48	97	0	61	137	121	7894	7719	52519	45713	0	30	1	6	18	1	0	0	5	34	36	137	0	0	0	78	2	11	46	0	0	0	0	25873	4715	0	0	30588	0	30	1	6
443	154	0	0	130	130	130	13	101	243	0	130	226	175	11218	10938	52718	42371	0	63	2	14	38	1	0	2	10	74	76	226	0	0	0	120	2	15	89	0	0	0	0	48672	5614	0	0	54286	0	63	2	14
444	110	0	0	99	99	99	5	69	173	0	99	172	145	8624	8406	52449	44964	0	51	2	8	30	1	0	0	7	46	48	172	0	0	0	97	1	13	61	0	0	0	0	32832	2950	0	0	35782	0	51	2	8
445	126	0	0	108	108	108	9	85	203	0	108	255	223	7902	7585	52609	45698	0	45	2	12	34	2	0	3	10	51	53	255	0	0	0	131	1	28	95	0	0	0	0	48942	11141	0	0	60083	0	45	2	12
446	208	0	0	141	141	141	10	127	249	0	141	368	310	7501	7076	52909	46087	0	63	2	25	47	1	0	0	3	124	126	368	0	0	0	220	1	27	120	0	0	0	0	63664	9975	0	0	73639	0	63	2	25
447	160	0	0	170	170	170	17	108	370	0	170	434	347	7389	7014	53012	46083	0	90	5	17	42	1	0	6	9	65	67	434	0	0	0	271	0	34	129	0	0	0	0	76581	12621	0	0	89202	0	90	5	17
448	162	0	0	193	193	193	14	159	433	0	193	430	346	8639	8127	53044	44948	0	82	5	22	68	1	0	1	14	65	67	430	0	0	0	229	1	40	160	0	0	0	0	84676	12850	0	0	97526	0	82	5	22
449	151	0	0	131	131	131	8	115	275	0	131	230	181	12979	12694	52621	40608	0	67	1	15	41	1	0	0	6	71	73	230	0	0	0	129	2	23	76	0	0	0	0	43887	9839	0	0	53726	0	67	1	15
450	94	0	0	59	59	59	4	58	113	0	59	110	93	7195	7056	52418	46406	0	30	0	8	16	1	0	0	4	34	36	110	0	0	0	69	1	8	32	0	0	0	0	19357	3370	0	0	22727	0	30	0	8
451	122	0	0	89	89	89	3	57	172	0	89	202	170	7879	7631	52841	45724	0	47	1	12	21	1	0	1	6	53	54	202	0	0	0	112	1	19	70	0	0	0	0	38401	7163	0	0	45564	0	47	1	12
452	172	0	0	118	118	118	7	117	263	0	118	343	284	7949	7608	52684	45604	0	53	4	16	39	1	0	2	3	86	88	343	0	0	0	209	1	27	106	0	0	0	0	60875	7024	0	0	67899	0	53	4	16
453	137	0	0	136	136	136	10	108	277	0	136	281	221	9675	9329	52625	43928	0	65	1	11	49	1	0	2	7	57	60	281	0	0	0	173	2	21	85	0	0	0	0	52035	6142	0	0	58177	0	65	1	11
454	145	0	0	166	166	166	12	129	364	0	166	306	227	10229	9852	124226	116087	0	77	5	24	51	1	0	0	8	54	57	306	0	0	0	172	1	29	104	0	0	0	0	59522	12321	0	0	71843	0	77	5	24
455	123	0	0	98	98	98	8	83	191	0	98	147	116	6995	6791	52439	46609	0	51	0	14	28	1	0	0	4	54	56	147	0	0	0	90	1	11	45	0	0	0	0	24249	2890	0	0	27139	0	51	0	14
456	146	0	0	142	142	141	11	121	268	0	141	284	225	8064	7751	52668	45497	0	65	4	20	46	1	0	0	5	58	60	284	0	0	0	185	1	16	82	0	0	0	0	49928	6560	0	0	56488	0	65	4	20
457	148	0	0	147	147	147	9	117	303	0	147	394	324	6255	5868	52608	47275	0	65	1	11	57	1	0	1	11	67	68	394	0	0	0	227	0	30	137	0	0	0	0	68291	8416	0	0	76707	0	65	1	11
458	176	0	0	166	166	166	15	129	383	0	166	461	385	7505	7037	53023	46026	0	72	3	23	58	1	0	4	5	77	79	461	0	0	0	257	1	43	160	0	0	0	0	89051	17424	0	0	106475	0	72	3	23
459	101	0	0	64	64	64	5	44	117	0	64	166	151	5902	5711	52484	47688	0	32	1	7	19	1	0	0	4	37	39	166	0	0	0	86	1	16	63	0	0	0	0	34029	6912	0	0	40941	0	32	1	7
460	148	0	0	83	83	81	5	73	140	0	81	165	134	7878	7671	52702	45728	0	34	4	7	34	1	0	0	1	74	77	165	0	0	0	94	2	11	58	0	0	0	0	33129	5249	0	0	38378	0	35	4	7
461	137	0	0	103	103	103	8	73	207	0	103	238	197	8609	8317	52669	44997	0	44	2	7	39	1	0	0	10	59	61	238	0	0	0	142	1	17	78	0	0	0	0	43698	5069	0	0	48767	0	44	2	7
462	123	0	0	109	109	109	7	95	203	0	109	240	190	6999	6758	52475	46557	0	56	1	11	36	1	0	0	4	53	55	240	0	0	0	140	1	18	81	0	0	0	0	40193	4798	0	0	44991	0	56	1	11
463	159	0	0	107	107	107	6	101	196	0	107	180	149	8149	7910	52581	45448	0	51	1	17	33	1	0	0	4	77	79	180	0	0	0	98	0	18	64	0	0	0	0	33772	4594	0	0	38366	0	51	1	17
464	137	0	0	82	82	82	4	66	151	0	82	199	170	5890	5671	52618	47691	0	41	1	10	21	1	0	0	8	71	73	199	0	0	0	106	0	18	75	0	0	0	0	38507	4212	0	0	42719	0	41	1	10
465	99	0	0	75	75	75	3	56	121	0	75	140	113	9052	8870	52477	44556	0	33	2	12	20	1	0	1	6	34	36	140	0	0	0	79	0	8	53	0	0	0	0	24159	3055	0	0	27214	0	33	2	12
466	119	0	0	77	77	77	9	56	120	0	77	109	88	8979	8827	52428	44622	0	33	1	10	27	1	0	0	5	55	57	109	0	0	0	64	1	6	38	0	0	0	0	19554	2068	0	0	21622	0	33	1	10
467	148	0	0	154	154	154	14	141	337	0	154	329	261	8741	8373	52746	44826	0	70	4	15	54	1	0	1	9	70	72	329	0	0	0	207	3	25	94	0	0	0	0	66124	8486	0	0	74610	0	70	4	15
468	91	0	0	62	62	62	6	55	108	0	62	123	105	5857	5707	52404	47740	0	22	0	7	25	1	0	1	6	33	35	123	0	0	0	79	0	9	35	0	0	0	0	20387	3330	0	0	23717	0	22	0	7
469	130	0	0	126	126	126	12	91	250	0	126	205	160	10564	10291	52504	43037	0	56	1	24	33	1	0	3	8	45	47	205	0	0	0	117	0	12	76	0	0	0	0	36229	4290	0	0	40519	0	56	1	24
470	127	0	0	75	75	75	5	60	138	0	75	171	139	5984	5831	52408	47569	0	37	1	10	21	1	0	0	5	62	64	171	0	0	0	114	2	11	44	0	0	0	0	31878	3463	0	0	35341	0	37	1	10
471	103	0	0	70	70	69	3	54	130	0	69	141	116	6674	6534	52433	46895	0	39	1	7	18	1	0	1	2	37	39	141	0	0	0	86	0	9	46	0	0	0	0	24920	2443	0	0	27363	0	39	1	7
472	110	0	0	86	86	86	7	52	158	0	86	95	70	9667	9525	52444	43933	0	44	1	13	19	1	0	1	7	43	46	95	0	0	0	56	0	6	33	0	0	0	0	16566	1212	0	0	17778	0	44	1	13
473	103	0	0	72	72	72	8	44	123	0	72	156	132	8414	8221	52524	45189	0	37	0	9	20	1	0	0	5	39	41	156	0	0	0	87	1	13	55	0	0	0	0	29303	5503	0	0	34806	0	37	0	9
474	251	0	0	269	269	269	23	227	625	0	269	608	477	11786	11056	52859	41812	0	139	0	40	78	2	0	1	9	125	127	608	132	58	0	371	2	47	188	0	0	0	0	103514	12439	0	0	115953	0	139	0	40
475	101	0	0	100	100	99	6	84	227	0	99	135	90	7879	7706	52567	45719	0	44	1	9	35	1	0	1	8	36	38	135	0	0	0	79	1	11	44	0	0	0	0	22781	4183	0	0	26964	0	44	1	9
476	132	0	0	80	80	80	8	55	194	0	80	143	113	9795	9637	52486	43784	0	39	0	10	25	1	0	0	5	57	59	143	0	0	0	82	0	11	50	0	0	0	0	27892	2043	0	0	29935	0	39	0	10
477	151	0	0	94	94	94	4	67	178	0	94	192	158	8611	8368	52527	44994	0	47	1	11	29	1	0	0	5	81	84	192	0	0	0	106	0	18	68	0	0	0	0	33791	3893	0	0	37684	0	47	1	11
478	98	0	0	62	62	62	6	50	114	0	62	113	97	8594	8445	52471	45010	0	32	1	8	16	1	0	0	4	38	40	113	0	0	0	67	1	8	37	0	0	0	0	20350	2522	0	0	22872	0	32	1	8
479	282	0	0	307	307	307	22	218	745	0	307	597	443	9750	9157	53000	43707	0	138	8	49	103	1	0	0	8	174	176	597	133	45	0	348	2	42	205	0	0	0	0	107683	13671	0	0	121354	0	138	8	49
480	147	0	0	108	108	108	7	95	228	0	108	226	189	6029	5769	52666	47548	0	50	1	11	34	1	0	2	9	72	74	226	0	0	0	145	2	14	65	0	0	0	0	44214	4246	0	0	48460	0	50	1	11
481	105	0	0	89	89	89	5	70	177	0	89	158	126	8584	8377	52502	45022	0	42	1	7	32	1	0	1	5	41	38	158	0	0	0	95	2	14	47	0	0	0	0	28112	5310	0	0	33422	0	42	1	7
482	108	0	0	67	67	67	6	49	114	0	67	117	99	6637	6482	52459	46966	0	33	0	7	22	1	0	0	4	42	44	117	0	0	0	69	2	8	38	0	0	0	0	21694	1693	0	0	23387	0	33	0	7
483	130	0	0	98	98	98	8	97	214	0	98	209	175	5913	5662	52633	47679	0	37	2	11	41	1	0	1	5	65	67	209	0	0	0	110	2	17	80	0	0	0	0	40371	5211	0	0	45582	0	37	2	11
484	131	0	0	91	91	91	5	65	166	0	91	180	139	5932	5711	52581	47673	0	50	1	10	24	1	0	1	4	67	69	180	0	0	0	107	1	15	57	0	0	0	0	33598	4005	0	0	37603	0	50	1	10
485	100	0	0	84	84	84	5	86	144	0	84	173	147	5899	5686	52483	47697	0	40	0	12	26	1	0	1	4	36	36	173	0	0	0	111	1	11	50	0	0	0	0	29697	3528	0	0	33225	0	40	0	12
486	95	0	0	44	44	44	6	32	58	0	44	97	88	8586	8460	52318	45022	0	23	0	4	12	1	0	0	4	36	38	97	0	0	0	61	0	4	32	0	0	0	0	15795	366	0	0	16161	0	23	0	4
487	135	0	0	116	116	115	9	110	236	0	115	220	175	7937	7661	52701	45663	0	53	1	13	41	1	0	1	5	54	56	220	0	0	0	129	2	19	70	0	0	0	0	44899	6220	0	0	51119	0	53	1	13
488	131	0	0	129	129	129	5	117	255	0	129	212	162	7800	7532	52859	45791	0	57	3	14	42	1	0	0	12	58	61	212	0	0	0	121	2	18	71	0	0	0	0	42842	7655	0	0	50497	0	57	3	14
489	114	0	0	79	79	79	7	73	160	0	79	144	113	7864	7687	52522	45735	0	39	0	5	29	1	0	1	4	53	55	144	0	0	0	82	1	15	46	0	0	0	0	26985	6031	0	0	33016	0	39	0	5
490	114	0	0	81	81	81	10	72	160	0	81	141	118	6619	6443	52567	46972	0	37	0	9	26	1	0	0	8	51	52	141	0	0	0	87	1	11	42	0	0	0	0	26127	3887	0	0	30014	0	37	0	9
491	125	0	0	136	136	136	12	93	270	0	136	256	210	9306	8983	52640	44285	0	62	2	22	42	1	0	2	5	41	43	256	0	0	0	159	1	21	75	0	0	0	0	44089	7064	0	0	51153	0	62	2	22
492	115	0	0	99	99	99	13	83	201	0	99	182	144	8358	8129	113434	106466	0	45	1	11	32	1	0	3	6	51	54	182	0	0	0	95	2	15	70	0	0	0	0	39384	6441	0	0	45825	0	45	1	11
493	189	0	0	140	140	140	9	143	231	0	140	367	322	6844	6470	52740	46682	0	60	4	15	54	1	0	1	5	90	92	367	0	0	0	212	3	30	122	0	0	0	0	69247	8549	0	0	77796	0	60	4	15
494	110	0	0	76	76	76	5	55	144	0	76	134	105	5945	5791	52444	47642	0	33	0	12	24	1	0	1	5	46	48	134	0	0	0	81	1	9	43	0	0	0	0	22883	2965	0	0	25848	0	33	0	12
495	132	0	0	126	126	126	7	104	242	0	126	284	240	7496	7190	52777	46058	0	60	0	9	41	1	0	2	13	55	57	284	0	0	0	157	2	21	104	0	0	0	0	55402	7912	0	0	63314	0	60	0	9
496	130	0	0	106	106	106	8	90	228	0	106	240	205	9151	8874	52438	44429	0	52	1	11	34	1	0	2	5	51	53	240	0	0	0	139	1	15	85	0	0	0	0	38234	4177	0	0	42411	0	52	1	11
497	129	0	0	124	124	124	5	79	300	0	124	251	190	8654	8352	52952	44948	0	66	0	13	36	1	0	2	6	55	56	251	0	0	0	154	1	17	79	0	0	0	0	44130	5568	0	0	49698	0	66	0	13
498	95	0	0	48	48	48	4	26	71	0	48	116	106	5890	5742	52405	47718	0	23	2	6	9	1	0	2	5	34	36	116	0	0	0	68	0	9	39	0	0	0	0	19466	3516	0	0	22982	0	23	2	6
499	100	0	0	80	80	79	9	68	120	0	79	165	143	6586	6372	52597	47020	0	37	1	11	25	1	0	0	4	37	39	165	0	0	0	96	0	18	51	0	0	0	0	30096	6773	0	0	36869	0	37	1	11
500	148	0	0	107	107	106	5	96	239	0	106	208	170	6745	6533	52590	46805	0	52	3	6	39	1	0	1	4	73	75	208	0	0	0	117	2	17	72	0	0	0	0	37343	5187	0	0	42530	0	52	3	6
501	119	0	0	66	66	66	7	52	123	0	66	108	95	8639	8485	52467	44968	0	26	1	12	20	1	0	0	6	53	55	108	0	0	0	61	0	11	36	0	0	0	0	19129	4197	0	0	23326	0	26	1	12
502	113	0	0	89	89	88	8	74	147	0	88	147	118	8646	8451	52497	44957	0	42	1	17	23	1	0	0	4	42	45	147	0	0	0	76	2	10	59	0	0	0	0	27479	2999	0	0	30478	0	42	1	17
503	102	0	0	85	85	84	6	84	165	0	84	163	127	7870	7666	52576	45737	0	41	0	12	26	1	0	0	4	40	42	163	0	0	0	99	1	10	53	0	0	0	0	30808	2553	0	0	33361	0	41	0	12
504	162	0	0	138	138	138	9	107	255	0	138	311	270	8782	8419	52780	44787	0	61	1	16	50	1	0	3	6	61	63	311	0	0	0	191	2	28	90	0	0	0	0	56802	11108	0	0	67910	0	61	1	16
505	108	0	0	95	95	95	8	72	163	0	95	136	103	6645	6459	52456	46957	0	42	1	11	29	1	0	2	9	44	46	136	0	0	0	76	1	13	46	0	0	0	0	25114	7108	0	0	32222	0	42	1	11
506	106	0	0	97	97	97	4	70	204	0	97	219	180	6901	6638	52521	46699	0	54	1	8	25	1	0	1	7	40	42	219	0	0	0	130	1	20	68	0	0	0	0	40359	6185	0	0	46544	0	54	1	8
507	127	0	0	91	91	91	6	46	173	0	91	184	143	10652	10427	52572	42953	0	50	1	10	20	1	0	1	8	60	62	184	0	0	0	104	1	15	64	0	0	0	0	34711	3846	0	0	38557	0	50	1	10
508	104	0	0	62	62	62	11	64	116	0	62	139	123	5920	5744	52411	47685	0	30	1	7	20	1	0	0	3	34	37	139	0	0	0	88	1	9	41	0	0	0	0	23923	3000	0	0	26923	0	30	1	7
509	114	0	0	101	101	100	12	66	194	0	100	160	125	11160	10957	113044	103656	0	48	1	15	27	1	0	2	6	46	48	160	0	0	0	97	2	11	50	0	0	0	0	46832	3739	0	0	50571	0	48	1	15
510	139	0	0	121	121	121	5	89	228	0	121	264	216	6683	6445	52546	46832	0	54	1	17	40	1	0	1	7	66	68	264	0	0	0	135	1	29	99	0	0	0	0	48448	9863	0	0	58311	0	54	1	17
511	126	0	0	94	94	94	9	108	156	0	94	191	160	7929	7687	52728	45673	0	39	2	11	34	1	0	4	3	56	58	191	0	0	0	113	0	17	61	0	0	0	0	34726	6128	0	0	40854	0	39	2	11
512	136	0	0	114	114	114	5	96	197	0	114	165	124	7881	7650	52589	45726	0	61	1	7	40	1	0	1	3	70	71	165	0	0	0	93	2	14	56	0	0	0	0	32978	6518	0	0	39496	0	61	1	7
513	128	0	0	100	100	100	6	71	205	0	100	157	124	7915	7703	52588	45687	0	48	1	13	29	1	0	0	8	61	63	157	0	0	0	96	0	15	46	0	0	0	0	28663	6595	0	0	35258	0	48	1	13
514	165	0	0	170	170	170	8	125	358	0	170	398	317	8118	7705	52630	45422	0	82	2	24	56	1	0	1	4	82	85	398	0	0	0	223	1	34	140	0	0	0	0	70842	10036	0	0	80878	0	82	2	24
515	115	0	0	79	79	79	6	66	131	0	79	140	119	6634	6463	52505	46953	0	36	2	9	24	1	0	3	4	52	54	140	0	0	0	81	2	8	49	0	0	0	0	26903	3339	0	0	30242	0	36	2	9
516	138	0	0	122	122	122	13	97	233	0	122	226	178	11926	11638	52983	41676	0	54	2	17	41	1	0	1	6	55	57	226	0	0	0	127	0	14	85	0	0	0	0	45738	6964	0	0	52702	0	54	2	17
517	157	0	0	170	170	170	8	148	356	0	170	403	318	10803	10323	52733	42803	0	82	2	15	56	2	0	2	11	68	70	403	0	0	0	246	2	29	126	0	0	0	0	71797	7331	0	0	79128	0	82	2	15
518	122	0	0	150	150	150	6	125	348	0	150	297	222	7912	7569	52616	45673	0	73	1	12	56	1	0	0	7	45	47	297	0	0	0	161	1	31	104	0	0	0	0	53905	7914	0	0	61819	0	73	1	12
519	108	0	0	71	71	71	6	47	120	0	71	123	99	5937	5774	52457	47670	0	38	0	8	20	1	0	0	4	45	47	123	0	0	0	75	1	9	38	0	0	0	0	22210	3787	0	0	25997	0	38	0	8
520	105	0	0	80	80	80	6	65	133	0	80	142	113	5953	5771	52593	47650	0	40	1	8	23	2	0	0	6	38	40	142	0	0	0	82	1	15	44	0	0	0	0	26671	6633	0	0	33304	0	40	1	8
521	106	0	0	91	91	91	5	68	181	0	91	171	136	6918	6706	52653	46681	0	45	0	14	24	1	0	0	7	40	42	171	0	0	0	102	1	14	54	0	0	0	0	33018	7444	0	0	40462	0	45	0	14
522	121	0	0	101	101	101	5	90	190	0	101	313	267	5987	5665	52629	47581	0	48	0	14	34	1	0	1	3	56	58	313	0	0	0	184	1	27	101	0	0	0	0	58122	8985	0	0	67107	0	48	0	14
523	136	0	0	110	110	110	7	93	234	0	110	298	243	7169	6893	52553	46368	0	54	1	14	31	1	0	1	8	62	64	298	0	0	0	171	2	25	100	0	0	0	0	54613	7838	0	0	62451	0	54	1	14
524	120	0	0	97	97	97	6	85	232	0	97	237	199	7982	7701	52590	45617	0	45	1	10	31	1	0	1	8	47	49	237	0	0	0	153	1	11	72	0	0	0	0	42657	3595	0	0	46252	0	45	1	10
525	134	0	0	107	107	106	9	88	199	0	106	200	153	5976	5762	52690	47593	0	50	2	10	38	1	0	3	2	65	68	200	0	0	0	112	0	14	74	0	0	0	0	37885	5520	0	0	43405	0	50	2	10
526	108	0	0	82	82	82	12	75	145	0	82	137	113	8601	8415	52537	45004	0	40	0	9	26	1	0	1	5	41	43	137	0	0	0	81	1	13	42	0	0	0	0	23496	6075	0	0	29571	0	40	0	9
527	114	0	0	80	80	79	6	54	142	0	79	122	98	7853	7682	52511	45755	0	39	1	8	22	1	0	1	7	50	51	122	0	0	0	74	1	9	38	0	0	0	0	22176	2229	0	0	24405	0	39	1	8
528	123	0	0	117	117	116	11	114	217	0	116	253	198	9885	9585	63929	55209	0	57	1	12	38	1	0	0	7	43	45	253	0	0	0	160	1	18	74	0	0	0	0	43128	5743	0	0	48871	0	57	1	12
529	117	0	0	94	94	94	9	76	160	0	94	150	119	5965	5758	52646	47643	0	45	1	8	30	1	0	5	4	49	51	150	0	0	0	89	1	12	48	0	0	0	0	28220	3819	0	0	32039	0	45	1	8
530	98	0	0	65	65	64	4	39	78	0	64	109	92	7882	7733	52461	45725	0	33	0	6	23	1	0	0	1	38	40	109	0	0	0	60	1	8	40	0	0	0	0	20234	2500	0	0	22734	0	33	0	6
531	129	0	0	100	100	100	8	83	206	0	100	226	183	7870	7596	52771	45735	0	49	0	13	31	1	0	2	4	52	54	226	0	0	0	127	1	20	78	0	0	0	0	44496	10626	0	0	55122	0	49	0	13
532	121	0	0	90	90	90	5	69	146	0	90	159	131	7634	7419	52477	45974	0	38	1	13	32	1	0	1	4	59	61	159	0	0	0	97	1	12	49	0	0	0	0	29840	3518	0	0	33358	0	38	1	13
533	119	0	0	77	77	77	6	47	116	0	77	194	170	8238	8030	52490	45337	0	39	1	8	24	1	0	0	4	53	55	194	0	0	0	110	1	16	67	0	0	0	0	36252	4770	0	0	41022	0	39	1	8
534	151	0	0	143	143	143	8	110	261	0	143	310	252	8776	8394	52613	44825	0	73	2	14	46	1	0	3	4	61	63	310	0	0	0	176	1	26	107	0	0	0	0	57331	8503	0	0	65834	0	73	2	14
535	94	0	0	67	67	67	6	60	136	0	67	106	87	7863	7714	52395	45746	0	31	0	4	23	1	0	1	7	36	38	106	0	0	0	61	2	8	35	0	0	0	0	19526	2210	0	0	21736	0	31	0	4
536	165	0	0	108	108	108	10	105	213	0	108	249	211	6747	6507	52588	46788	0	55	2	11	30	1	0	2	7	89	90	249	0	0	0	151	1	15	82	0	0	0	0	44719	4596	0	0	49315	0	55	2	11
537	119	0	0	82	82	82	4	59	139	0	82	154	127	6192	6010	52476	47395	0	41	1	13	19	1	0	1	6	53	55	154	0	0	0	92	1	14	47	0	0	0	0	27919	5798	0	0	33717	0	41	1	13
538	105	0	0	94	94	94	6	63	151	0	94	211	178	7854	7589	52570	45753	0	48	1	9	27	1	0	1	7	41	43	211	0	0	0	122	0	15	74	0	0	0	0	38077	4518	0	0	42595	0	48	1	9
539	141	0	0	72	72	72	7	67	117	0	72	146	124	7855	7666	52655	45752	0	33	1	10	21	2	0	0	5	69	71	146	0	0	0	79	0	13	54	0	0	0	0	27373	6438	0	0	33811	0	33	1	10
540	112	0	0	77	77	77	5	59	132	0	77	151	121	5913	5743	52802	47673	0	38	1	10	22	1	0	0	5	45	47	151	0	0	0	91	0	14	46	0	0	0	0	26805	5414	0	0	32219	0	38	1	10
541	147	0	0	135	135	135	10	109	236	0	135	259	213	6751	6424	52691	46842	0	60	2	13	47	1	0	1	11	64	66	259	0	0	0	151	2	22	84	0	0	0	0	48311	9430	0	0	57741	0	60	2	13
542	149	0	0	179	179	179	8	163	396	0	179	360	276	8043	7610	52647	45549	0	96	2	12	56	1	0	1	11	65	68	360	0	0	0	220	0	25	115	0	0	0	0	58616	7248	0	0	65864	0	96	2	12
543	124	0	0	126	126	125	5	97	254	0	125	282	228	6715	6458	52679	46803	0	70	2	8	40	1	0	0	4	48	50	282	0	0	0	179	2	21	80	0	0	0	0	53994	6084	0	0	60078	0	70	2	8
544	124	0	0	99	99	99	11	77	166	0	99	158	122	8936	8730	81522	73960	0	47	1	13	29	1	0	4	4	58	60	158	0	0	0	89	1	13	55	0	0	0	0	28579	5412	0	0	33991	0	47	1	13
545	116	0	0	71	71	71	6	42	123	0	71	171	152	7938	7723	52539	45668	0	35	1	13	18	1	0	1	2	45	48	171	0	0	0	97	1	16	57	0	0	0	0	34922	6629	0	0	41551	0	35	1	13
546	160	0	0	114	114	114	10	108	183	0	114	209	165	6758	6524	52558	46811	0	59	0	11	36	1	0	1	6	73	75	209	0	0	0	124	1	17	67	0	0	0	0	38321	4624	0	0	42945	0	59	0	11
547	98	0	0	74	74	74	6	64	128	0	74	151	122	8623	8436	52433	44982	0	37	0	10	23	1	0	0	3	38	40	151	0	0	0	94	1	9	47	0	0	0	0	27116	2971	0	0	30087	0	37	0	10
548	129	0	0	82	82	82	5	80	142	0	82	177	149	6585	6369	52850	47014	0	35	1	12	24	1	0	1	8	55	57	177	0	0	0	102	1	16	58	0	0	0	0	34311	6684	0	0	40995	0	35	1	12
549	117	0	0	107	107	107	8	81	178	0	107	217	174	7959	7685	52628	45648	0	52	2	12	31	1	0	2	7	48	50	217	0	0	0	136	2	14	65	0	0	0	0	39621	4230	0	0	43851	0	52	2	12
550	90	0	0	53	53	53	5	34	65	0	53	87	73	5865	5748	52382	47740	0	31	0	5	12	1	0	2	2	32	34	87	0	0	0	49	1	7	30	0	0	0	0	15885	1574	0	0	17459	0	31	0	5
551	110	0	0	97	97	97	4	106	178	0	97	189	152	6624	6401	52542	46964	0	45	1	15	31	1	0	1	3	44	46	189	0	0	0	112	2	13	62	0	0	0	0	35482	5191	0	0	40673	0	45	1	15
552	92	0	0	57	57	57	6	51	73	0	57	97	79	7862	7731	52388	45747	0	29	0	5	18	1	0	0	4	33	35	97	0	0	0	56	1	8	32	0	0	0	0	17009	1677	0	0	18686	0	29	0	5
553	235	0	0	351	351	351	25	291	697	0	351	699	584	6818	5987	53237	46692	0	148	3	48	129	1	0	2	20	127	129	699	500	50	0	393	3	54	249	0	0	0	0	139050	19259	0	0	158309	0	148	3	48
554	115	0	0	84	84	84	7	79	158	0	84	144	117	7938	7746	52538	45667	0	40	1	10	27	1	0	1	4	49	51	144	0	0	0	89	1	13	41	0	0	0	0	25604	5210	0	0	30814	0	40	1	10
555	165	0	0	155	155	155	12	153	344	0	155	420	349	6873	6422	52895	46688	0	64	1	20	56	1	0	3	10	73	75	420	0	0	0	231	3	32	154	0	0	0	0	80842	9874	0	0	90716	0	64	1	20
556	127	0	0	103	103	103	9	78	169	0	103	234	182	7689	7468	52504	45861	0	61	0	11	26	1	0	1	3	40	43	234	0	0	0	146	1	16	71	0	0	0	0	37684	3893	0	0	41577	0	61	0	11
557	192	0	0	229	229	228	13	189	559	0	228	506	398	9272	8668	64510	55814	0	96	6	31	81	1	0	6	7	80	82	506	22	55	0	300	3	34	169	0	0	0	0	93918	11727	0	0	105645	0	96	6	31
558	159	0	0	159	159	159	15	117	343	0	159	289	238	9425	9068	64203	55643	0	77	3	18	45	1	0	2	13	67	69	289	0	0	0	170	1	27	91	0	0	0	0	54205	10684	0	0	64889	0	77	3	18
559	118	0	0	77	77	77	7	60	147	0	77	146	119	5991	5804	52448	47614	0	38	0	12	21	1	0	1	4	54	56	146	0	0	0	90	1	9	46	0	0	0	0	25674	2384	0	0	28058	0	38	0	12
560	111	0	0	88	88	88	6	69	145	0	88	178	144	5898	5707	52482	47675	0	41	1	11	28	1	0	0	6	45	47	178	0	0	0	107	0	14	57	0	0	0	0	29905	4439	0	0	34344	0	41	1	11
561	115	0	0	97	97	97	6	58	182	0	97	142	112	8602	8401	52511	45004	0	50	0	17	22	1	0	1	6	48	50	142	0	0	0	83	2	9	48	0	0	0	0	27247	2711	0	0	29958	0	50	0	17
562	145	0	0	133	133	133	17	113	204	0	133	194	158	10166	9903	52517	43420	0	68	2	16	39	1	0	1	6	46	47	194	0	0	0	115	1	12	66	0	0	0	0	38433	4776	0	0	43209	0	68	2	16
563	159	0	0	146	146	145	10	120	304	0	145	272	214	10427	10087	52942	43168	0	73	2	22	41	1	0	2	4	76	78	272	0	0	0	144	1	27	100	0	0	0	0	56559	8472	0	0	65031	0	73	2	22
564	160	0	0	138	138	137	12	109	276	0	137	332	283	8218	7859	52804	45335	0	66	3	17	42	1	0	2	6	72	74	332	0	0	0	186	4	29	113	0	0	0	0	68087	10356	0	0	78443	0	66	3	17
565	107	0	0	93	93	93	4	72	191	0	93	174	135	5904	5685	52580	47701	0	48	0	11	26	1	0	0	7	46	48	174	0	0	0	98	1	14	61	0	0	0	0	31114	4838	0	0	35952	0	48	0	11
566	137	0	0	133	133	133	8	101	274	0	133	320	260	8911	8544	52668	44677	0	60	0	18	46	1	0	0	8	59	61	320	0	0	0	200	2	24	94	0	0	0	0	58201	6074	0	0	64275	0	60	0	18
567	141	0	0	126	126	125	12	118	263	0	125	192	134	7733	7521	52463	45834	0	62	3	10	43	1	0	1	5	71	73	192	0	0	0	115	2	14	61	0	0	0	0	37488	3771	0	0	41259	0	62	3	10
568	114	0	0	104	104	103	12	90	236	0	103	154	112	6250	6072	52549	47327	0	50	1	8	35	1	0	2	6	44	47	154	0	0	0	87	1	13	53	0	0	0	0	27162	5360	0	0	32522	0	50	1	8
569	136	0	0	106	106	106	11	84	172	0	106	156	130	7924	7697	52563	45681	0	45	1	13	34	1	0	3	9	63	65	156	0	0	0	84	2	14	56	0	0	0	0	30249	6417	0	0	36666	0	45	1	13
570	112	0	0	82	82	82	6	70	164	0	82	162	129	5981	5777	52561	47626	0	37	1	9	26	1	0	2	6	43	45	162	0	0	0	94	0	16	52	0	0	0	0	27916	5228	0	0	33144	0	37	1	9
571	102	0	0	74	74	74	5	67	106	0	74	129	111	7321	7144	52619	46285	0	40	1	6	20	1	0	1	5	35	37	129	0	0	0	77	2	7	43	0	0	0	0	24514	3308	0	0	27822	0	40	1	6
572	107	0	0	84	84	84	12	61	177	0	84	185	158	5970	5749	52522	47623	0	41	0	12	23	1	0	2	5	37	40	185	0	0	0	107	1	16	61	0	0	0	0	34167	5079	0	0	39246	0	41	0	12
573	112	0	0	63	63	63	4	60	112	0	63	117	99	6618	6467	52436	46985	0	29	2	6	22	1	0	0	3	50	52	117	0	0	0	69	0	10	38	0	0	0	0	20632	4864	0	0	25496	0	29	2	6
574	122	0	0	94	94	93	11	91	179	0	93	285	242	6018	5693	52759	47586	0	42	2	9	35	1	0	0	4	53	55	285	0	0	0	148	3	27	107	0	0	0	0	53983	7682	0	0	61665	0	43	2	9
575	142	0	0	79	79	79	5	79	139	0	79	154	129	7900	7704	52537	45702	0	39	0	8	27	1	0	0	4	78	80	154	0	0	0	91	1	11	51	0	0	0	0	28117	2569	0	0	30686	0	39	0	8
576	121	0	0	84	84	84	4	56	155	0	84	132	104	8585	8403	52743	45023	0	46	2	7	20	1	0	1	7	58	61	132	0	0	0	75	0	16	41	0	0	0	0	24740	8028	0	0	32768	0	46	2	7
577	146	0	0	92	92	92	7	73	168	0	92	265	227	7858	7545	52839	45750	0	45	2	9	31	1	0	0	4	70	72	265	0	0	0	155	1	12	97	0	0	0	0	46718	4700	0	0	51418	0	45	2	9
578	143	0	0	114	114	114	11	91	190	0	114	174	140	8019	7792	52543	45568	0	51	1	21	36	1	0	0	4	59	61	174	0	0	0	106	1	7	60	0	0	0	0	31742	1930	0	0	33672	0	51	1	21
579	130	0	0	139	139	138	5	121	278	0	138	243	187	5987	5711	52707	47578	0	66	3	9	50	1	0	4	5	57	59	243	0	0	0	146	2	16	79	0	0	0	0	45680	6065	0	0	51745	0	66	3	9
580	186	0	0	94	94	94	12	80	166	0	94	296	257	5948	5646	52754	47617	0	49	0	14	26	1	0	1	3	112	114	296	0	0	0	168	1	25	102	0	0	0	0	55203	10613	0	0	65816	0	49	0	14
581	102	0	0	74	74	74	7	73	186	0	74	140	108	5880	5711	52433	47721	0	39	1	8	22	1	0	0	3	42	45	140	0	0	0	86	1	9	44	0	0	0	0	26038	2159	0	0	28197	0	39	1	8
582	156	0	0	121	121	121	9	97	230	0	121	312	270	9649	9290	52860	43933	0	56	2	15	39	1	0	1	7	75	77	312	0	0	0	176	0	27	109	0	0	0	0	58160	10665	0	0	68825	0	56	2	15
583	137	0	0	71	71	70	3	50	120	0	70	127	113	7883	7708	52426	45723	0	32	1	10	22	1	0	1	3	70	73	127	0	0	0	70	1	11	45	0	0	0	0	23642	3853	0	0	27495	0	32	1	10
584	119	0	0	81	81	81	7	67	147	0	81	170	147	8586	8366	52440	45020	0	40	1	10	23	1	0	0	6	45	48	170	0	0	0	92	1	16	61	0	0	0	0	30221	5709	0	0	35930	0	40	1	10
585	104	0	0	83	83	83	5	53	168	0	83	125	97	7200	7031	52446	46403	0	40	0	10	25	1	0	1	6	40	42	125	0	0	0	71	1	11	42	0	0	0	0	22639	3847	0	0	26486	0	40	0	10
586	120	0	0	137	137	137	13	124	287	0	137	197	153	10791	10512	52608	42812	0	77	1	12	41	1	0	0	5	49	51	197	0	0	0	123	1	14	59	0	0	0	0	34018	4228	0	0	38246	0	77	1	12
587	100	0	0	81	81	81	9	73	129	0	81	140	107	6595	6414	52458	47012	0	38	0	6	29	1	0	1	6	40	42	140	0	0	0	82	0	10	48	0	0	0	0	25969	3641	0	0	29610	0	38	0	6
588	158	0	0	124	124	124	8	90	240	0	124	274	222	7938	7600	52778	45668	0	65	1	10	40	1	0	1	6	84	86	274	0	0	0	165	3	20	86	0	0	0	0	57088	6978	0	0	64066	0	65	1	10
589	104	0	0	89	89	89	8	76	176	0	89	198	169	7431	7218	52614	46138	0	41	1	13	27	1	0	1	5	37	39	198	0	0	0	110	2	17	69	0	0	0	0	37039	5651	0	0	42690	0	41	1	13
590	113	0	0	110	110	110	7	104	209	0	110	188	156	6695	6443	52589	46905	0	50	2	14	37	1	0	0	6	44	46	188	0	0	0	101	1	21	65	0	0	0	0	36736	9894	0	0	46630	0	50	2	14
591	124	0	0	85	85	85	6	74	155	0	85	204	174	5895	5654	52650	47701	0	32	1	16	29	1	0	0	6	58	61	204	0	0	0	115	1	16	72	0	0	0	0	38903	6903	0	0	45806	0	32	1	16
592	96	0	0	39	39	39	4	18	54	0	39	81	73	5854	5747	52406	47755	0	18	1	7	9	1	0	1	2	39	42	81	0	0	0	48	0	8	25	0	0	0	0	14818	3971	0	0	18789	0	18	1	7
593	172	0	0	150	150	150	16	107	290	0	150	351	294	8017	7613	52676	45557	0	70	2	18	47	1	0	1	11	84	85	351	0	0	0	220	0	28	103	0	0	0	0	55580	8568	0	0	64148	0	70	2	18
594	117	0	0	109	109	109	5	116	204	0	109	159	113	6586	6387	52621	47005	0	51	1	11	38	1	0	0	7	54	56	159	0	0	0	101	1	14	43	0	0	0	0	27771	4813	0	0	32584	0	51	1	11
595	126	0	0	100	100	100	5	78	192	0	100	173	128	8594	8373	52538	45013	0	51	0	13	26	1	0	3	6	61	63	173	0	0	0	101	2	14	56	0	0	0	0	33107	6875	0	0	39982	0	51	0	13
596	172	0	0	192	192	192	13	147	441	0	192	487	394	10148	9573	53073	43455	0	90	2	21	65	1	0	5	8	59	61	487	24	55	0	271	1	48	167	0	0	0	0	95055	13934	0	0	108989	0	90	2	21
597	137	0	0	163	163	162	10	127	363	0	162	401	325	10405	9958	112685	104393	0	81	4	13	52	1	0	2	9	60	61	401	0	0	0	241	2	42	116	0	0	0	0	67818	13205	0	0	81023	0	81	4	13
598	129	0	0	102	102	102	4	91	170	0	102	169	138	9528	9296	52486	44078	0	48	0	9	39	1	0	0	5	62	64	169	0	0	0	98	1	13	57	0	0	0	0	32039	4233	0	0	36272	0	48	0	9
599	118	0	0	108	108	108	7	112	196	0	108	192	155	8590	8338	52438	45013	0	52	1	15	35	1	0	0	4	47	49	192	0	0	0	109	0	13	70	0	0	0	0	33075	3032	0	0	36107	0	52	1	15
600	143	0	0	87	87	87	9	81	121	0	87	151	123	7874	7672	52475	45732	0	41	1	10	29	1	0	0	5	74	76	151	0	0	0	85	2	10	54	0	0	0	0	27867	2999	0	0	30866	0	41	1	10
601	108	0	0	74	74	74	7	52	132	0	74	191	169	7882	7648	52449	45723	0	32	1	13	24	1	0	1	2	36	38	191	0	0	0	107	1	14	69	0	0	0	0	33469	4887	0	0	38356	0	32	1	13
602	139	0	0	125	125	125	7	135	213	0	125	204	153	8604	8336	52989	45000	0	55	1	17	45	1	0	2	4	59	61	204	0	0	0	118	1	25	60	0	0	0	0	38660	9386	0	0	48046	0	55	1	17
603	166	0	0	110	110	110	6	83	182	0	110	198	172	6056	5788	52847	47544	0	45	2	18	38	1	0	1	5	78	81	198	0	0	0	115	3	20	60	0	0	0	0	39242	6478	0	0	45720	0	45	2	18
604	109	0	0	83	83	83	6	71	130	0	83	146	118	7872	7679	52414	45734	0	45	1	7	20	2	0	1	7	43	45	146	0	0	0	88	1	10	47	0	0	0	0	25652	2221	0	0	27873	0	45	1	7
605	149	0	0	144	144	144	13	91	277	0	144	294	241	10509	10224	112466	104229	0	70	3	24	32	1	0	1	13	64	67	294	0	0	0	173	0	28	93	0	0	0	0	51500	11291	0	0	62791	0	70	3	24
606	103	0	0	69	69	69	7	70	124	0	69	91	72	5873	5742	52375	47731	0	32	0	6	26	1	0	1	3	40	42	91	0	0	0	58	1	7	25	0	0	0	0	16016	2060	0	0	18076	0	32	0	6
607	180	0	0	89	89	89	4	93	159	0	89	154	122	8582	8379	52573	45024	0	43	1	9	33	1	0	0	2	119	121	154	0	0	0	95	2	17	40	0	0	0	0	29707	6718	0	0	36425	0	43	1	9
608	103	0	0	66	66	66	5	65	121	0	66	101	89	9414	9268	52437	44191	0	29	0	9	22	1	0	1	4	35	35	101	0	0	0	61	0	7	33	0	0	0	0	18210	2727	0	0	20937	0	29	0	9
609	127	0	0	108	108	108	4	99	191	0	108	277	239	6012	5678	52778	47589	0	46	2	14	40	1	0	0	5	49	51	277	0	0	0	160	3	23	91	0	0	0	0	50455	4922	0	0	55377	0	46	2	14
610	100	0	0	72	72	72	5	47	140	0	72	105	84	6601	6456	52442	47002	0	33	1	6	24	1	0	1	6	38	40	105	0	0	0	67	0	5	33	0	0	0	0	17220	1570	0	0	18790	0	33	1	6
611	119	0	0	65	65	65	6	52	116	0	65	145	123	5854	5682	52474	47744	0	31	0	8	21	1	0	0	4	61	64	145	0	0	0	80	1	16	48	0	0	0	0	26849	6315	0	0	33164	0	31	0	8
612	101	0	0	64	64	64	8	38	103	0	64	133	114	8587	8415	52511	45021	0	30	1	7	17	1	0	2	6	39	41	133	0	0	0	72	1	10	50	0	0	0	0	23463	3587	0	0	27050	0	30	1	7
613	141	0	0	84	84	84	6	88	163	0	84	175	148	5942	5718	52756	47664	0	38	0	8	31	1	0	0	6	67	70	175	0	0	0	104	2	14	55	0	0	0	0	33030	6096	0	0	39126	0	38	0	8
614	152	0	0	183	183	183	7	138	447	0	183	377	287	10539	10096	52926	43048	0	92	3	27	52	1	0	0	8	63	65	377	0	0	0	212	1	38	126	0	0	0	0	71917	14638	0	0	86555	0	92	3	27
615	121	0	0	85	85	84	8	67	152	0	84	145	124	9376	9180	52592	44226	0	40	2	8	27	1	0	0	6	53	55	145	0	0	0	86	1	12	46	0	0	0	0	25252	3819	0	0	29071	0	40	2	8
616	134	0	0	118	118	118	9	90	208	0	118	285	237	6645	6308	52625	46951	0	50	1	20	39	1	0	2	5	65	68	285	0	0	0	166	3	28	88	0	0	0	0	60216	10816	0	0	71032	0	50	1	20
617	180	0	0	178	178	178	8	149	391	0	178	454	363	9204	8752	113975	105545	0	81	5	30	52	1	0	0	9	95	97	454	0	0	0	264	0	49	141	0	0	0	0	87686	16478	0	0	104164	0	81	5	30
618	167	0	0	132	132	132	6	128	295	0	132	329	262	6109	5763	52931	47457	0	60	3	14	46	1	0	2	6	87	90	329	0	0	0	185	2	31	111	0	0	0	0	61751	14659	0	0	76410	0	60	3	14
619	121	0	0	89	89	89	7	76	144	0	89	178	143	5904	5704	52480	47678	0	47	1	6	30	1	0	0	4	61	63	178	0	0	0	100	2	14	62	0	0	0	0	31870	3490	0	0	35360	0	47	1	6
620	107	0	0	95	95	95	6	76	218	0	95	182	139	7298	7075	52575	46305	0	48	2	10	29	1	0	1	4	37	39	182	0	0	0	120	0	17	45	0	0	0	0	32095	5657	0	0	37752	0	48	2	10
621	106	0	0	85	85	85	4	79	156	0	85	131	112	7043	6869	52494	46548	0	43	0	7	26	1	0	0	8	36	38	131	0	0	0	81	1	5	44	0	0	0	0	25033	2670	0	0	27703	0	43	0	7
622	143	0	0	183	183	183	15	167	427	0	183	402	307	8550	8090	52778	45034	0	84	1	24	63	1	0	2	8	55	57	402	0	0	0	243	0	40	119	0	0	0	0	70844	12220	0	0	83064	0	84	1	24
623	113	0	0	87	87	87	9	92	159	0	87	139	110	7321	7144	52516	46273	0	35	1	10	33	1	0	2	5	47	49	139	0	0	0	81	2	11	45	0	0	0	0	25837	6140	0	0	31977	0	35	1	10
624	121	0	0	102	102	102	9	87	160	0	102	237	208	7884	7590	52790	45714	0	47	1	9	36	1	0	2	6	51	53	237	0	0	0	128	1	23	85	0	0	0	0	46175	9071	0	0	55246	0	47	1	9
625	139	0	0	112	112	112	6	84	208	0	112	213	169	6695	6444	52692	46889	0	63	2	11	30	1	0	0	5	68	71	213	0	0	0	132	2	13	66	0	0	0	0	43060	5547	0	0	48607	0	63	2	11
626	175	0	0	157	157	157	7	136	355	0	157	351	293	8174	7834	113407	106554	0	78	6	18	47	1	0	0	7	79	82	351	0	0	0	209	1	22	119	0	0	0	0	63195	7539	0	0	70734	0	78	6	18
627	105	0	0	96	96	95	6	90	166	0	95	148	112	8671	8474	52496	44933	0	50	2	10	26	1	0	2	4	40	42	148	0	0	0	89	1	9	49	0	0	0	0	28249	4195	0	0	32444	0	50	2	10
628	111	0	0	68	68	68	5	59	127	0	68	156	135	5959	5788	52424	47623	0	34	0	8	19	1	0	1	5	45	47	156	0	0	0	88	1	15	52	0	0	0	0	28387	5757	0	0	34144	0	34	0	8
629	247	0	0	440	440	439	26	378	1009	0	439	684	507	9282	8366	64701	55796	0	215	6	40	160	1	1	3	13	134	137	684	330	43	0	420	2	51	211	0	0	0	0	123869	19189	0	0	143058	0	215	6	40
630	96	0	0	62	62	61	6	47	110	0	61	148	128	5871	5687	52721	47738	0	28	1	6	23	1	0	0	2	33	35	148	0	0	0	78	0	15	55	0	0	0	0	29231	5086	0	0	34317	0	28	1	6
631	112	0	0	94	94	93	7	91	174	0	93	190	159	5943	5732	52468	47630	0	44	1	10	34	1	0	1	2	38	40	190	0	0	0	102	2	18	68	0	0	0	0	39749	5465	0	0	45214	0	44	1	10
632	142	0	0	117	117	117	11	103	236	0	117	311	263	6750	6401	52850	46833	0	49	1	13	44	1	0	2	7	67	70	311	0	0	0	173	1	28	109	0	0	0	0	58615	10174	0	0	68789	0	49	1	13
633	138	0	0	106	106	106	6	90	190	0	106	223	174	8682	8410	52585	44924	0	52	1	13	32	1	0	2	5	73	75	223	0	0	0	133	2	20	68	0	0	0	0	45461	3804	0	0	49265	0	52	1	13
634	108	0	0	89	89	89	6	80	180	0	89	173	145	8937	8710	52507	44670	0	41	1	11	29	1	0	0	6	45	47	173	0	0	0	98	2	14	59	0	0	0	0	33077	4392	0	0	37469	0	41	1	11
635	107	0	0	72	72	72	8	65	126	0	72	182	165	7881	7651	52506	45726	0	35	1	5	25	1	0	1	4	39	41	182	0	0	0	98	0	17	67	0	0	0	0	34549	5384	0	0	39933	0	35	1	5
636	112	0	0	107	107	107	7	85	175	0	107	140	100	6624	6436	52494	46971	0	47	2	14	38	1	0	1	4	45	47	140	0	0	0	72	1	13	54	0	0	0	0	26250	4143	0	0	30393	0	47	2	14
637	116	0	0	83	83	83	8	70	128	0	83	134	107	8638	8463	52406	44961	0	34	0	9	30	1	0	1	8	51	53	134	0	0	0	82	0	9	43	0	0	0	0	23960	2706	0	0	26666	0	34	0	9
638	110	0	0	66	66	66	6	44	102	0	66	122	106	5892	5728	52481	47714	0	35	0	7	16	1	0	1	6	46	46	122	0	0	0	74	2	6	40	0	0	0	0	22565	2209	0	0	24774	0	35	0	7
639	148	0	0	126	126	125	8	113	253	0	125	238	198	8595	8283	52703	45008	0	58	1	14	41	1	0	4	6	72	74	238	0	0	0	131	2	22	83	0	0	0	0	45399	7777	0	0	53176	0	58	1	14
640	138	0	0	137	137	136	10	106	302	0	136	314	253	6804	6454	52853	46771	0	70	2	21	35	1	0	1	6	56	58	314	0	0	0	190	0	27	97	0	0	0	0	57466	9666	0	0	67132	0	70	2	21
641	126	0	0	80	80	80	7	89	136	0	80	191	157	7722	7497	52524	45880	0	37	1	8	30	1	0	1	2	60	62	191	0	0	0	122	0	13	56	0	0	0	0	33337	4973	0	0	38310	0	37	1	8
642	115	0	0	74	74	74	5	63	105	0	74	141	116	5893	5709	52528	47715	0	35	0	9	24	1	0	0	5	51	54	141	0	0	0	81	2	13	45	0	0	0	0	26810	5130	0	0	31940	0	35	0	9
643	107	0	0	93	93	93	8	74	162	0	93	193	163	6009	5760	52532	47598	0	50	0	10	28	1	0	0	4	37	39	193	0	0	0	117	3	15	58	0	0	0	0	37392	4361	0	0	41753	0	50	0	10
644	104	0	0	76	76	76	10	72	120	0	76	100	80	7908	7766	52442	45692	0	34	2	11	23	1	0	2	3	39	41	100	0	0	0	57	1	8	34	0	0	0	0	17758	2894	0	0	20652	0	34	2	11
645	117	0	0	87	87	87	11	83	168	0	87	210	173	5911	5668	52642	47686	0	40	3	9	30	1	0	0	4	54	56	210	0	0	0	124	2	15	69	0	0	0	0	36876	5537	0	0	42413	0	40	3	9
646	139	0	0	90	90	90	7	69	173	0	90	191	158	9792	9553	52540	43813	0	41	1	10	32	1	0	1	4	70	73	191	0	0	0	107	1	19	64	0	0	0	0	35212	6688	0	0	41900	0	41	1	10
647	116	0	0	87	87	87	7	59	130	0	87	162	133	6942	6731	52486	46663	0	38	1	10	29	1	0	1	7	56	58	162	0	0	0	94	0	17	51	0	0	0	0	30607	6775	0	0	37382	0	38	1	10
648	109	0	0	112	112	112	5	96	205	0	112	230	188	7888	7602	52718	45712	0	52	2	14	37	1	0	1	5	41	43	230	0	0	0	127	0	27	76	0	0	0	0	41048	8410	0	0	49458	0	52	2	14
649	153	0	0	182	182	182	10	139	444	0	182	379	294	8640	8181	53055	44957	0	95	3	24	49	1	0	2	8	72	74	379	0	0	0	215	2	36	126	0	0	0	0	73854	11699	0	0	85553	0	95	3	24
650	160	0	0	142	142	142	5	111	299	0	142	264	197	6759	6510	52669	46765	0	65	3	14	49	1	0	2	8	75	77	264	0	0	0	134	0	23	107	0	0	0	0	48156	8884	0	0	57040	0	65	3	14
651	121	0	0	107	107	107	9	83	199	0	107	211	171	7666	7414	52525	45922	0	54	0	4	41	1	0	1	6	52	54	211	0	0	0	134	1	17	59	0	0	0	0	39997	4821	0	0	44818	0	54	0	4
652	97	0	0	52	52	51	7	41	48	0	51	85	73	8815	8697	52419	44793	0	23	1	6	17	1	0	1	2	38	40	85	0	0	0	53	1	11	20	0	0	0	0	14339	4219	0	0	18558	0	23	1	6
653	148	0	0	135	135	134	11	94	261	0	134	305	259	9654	9275	52645	43946	0	71	1	15	38	1	0	0	8	68	70	305	0	0	0	201	2	17	85	0	0	0	0	53037	4984	0	0	58021	0	71	1	15
654	126	0	0	85	85	85	6	82	155	0	85	191	157	7852	7617	52527	45755	0	41	3	8	29	1	0	1	2	55	57	191	0	0	0	104	2	20	65	0	0	0	0	36507	6836	0	0	43343	0	41	3	8
655	129	0	0	128	128	128	5	92	274	0	128	366	305	6137	5768	52927	47413	0	63	2	19	36	1	0	0	7	49	51	366	0	0	0	205	3	34	124	0	0	0	0	77182	13534	0	0	90716	0	63	2	19
656	119	0	0	87	87	87	6	69	158	0	87	156	132	6619	6427	52494	46968	0	41	2	9	28	1	0	3	3	55	57	156	0	0	0	90	2	11	53	0	0	0	0	28780	5032	0	0	33812	0	41	2	9
657	118	0	0	84	84	84	7	68	149	0	84	253	211	9215	8929	52435	44390	0	43	2	6	28	1	0	0	4	45	47	253	0	0	0	129	2	20	102	0	0	0	0	45169	5586	0	0	50755	0	43	2	6
658	96	0	0	63	63	62	7	51	131	0	62	124	106	7808	7649	52366	45797	0	38	1	4	14	1	0	0	4	34	36	124	0	0	0	76	1	7	40	0	0	0	0	20907	2431	0	0	23338	0	38	1	4
659	124	0	0	97	97	97	7	75	199	0	97	227	190	5885	5613	52614	47714	0	47	1	12	31	1	0	0	5	61	62	227	0	0	0	122	1	21	83	0	0	0	0	45510	6101	0	0	51611	0	47	1	12
660	195	0	0	237	237	237	13	206	492	0	237	505	392	11816	11244	52907	41741	0	111	3	23	88	1	0	1	10	88	90	505	23	75	0	290	2	40	173	0	0	0	0	95317	14409	0	0	109726	0	111	3	23
661	94	0	0	54	54	54	6	36	78	0	54	84	68	5890	5777	52393	47715	0	29	0	6	14	1	0	0	4	35	37	84	0	0	0	53	1	6	24	0	0	0	0	14191	2080	0	0	16271	0	29	0	6
662	133	0	0	62	62	62	5	50	123	0	62	189	169	7931	7739	52647	45644	0	30	1	10	16	1	0	0	4	55	58	189	0	0	0	121	1	14	53	0	0	0	0	32702	4664	0	0	37366	0	30	1	10
663	105	0	0	58	58	58	8	48	92	0	58	96	78	5885	5768	52462	47710	0	30	0	7	16	1	0	0	4	44	46	96	0	0	0	56	0	6	34	0	0	0	0	16726	2286	0	0	19012	0	30	0	7
664	108	0	0	82	82	82	8	56	150	0	82	142	112	9447	9275	112402	105369	0	43	1	11	24	1	0	0	2	41	43	142	0	0	0	83	0	11	48	0	0	0	0	25434	4220	0	0	29654	0	43	1	11
665	104	0	0	77	77	77	6	49	145	0	77	145	127	5933	5738	52468	47672	0	38	1	8	24	1	0	0	5	42	45	145	0	0	0	90	0	9	46	0	0	0	0	26760	4037	0	0	30797	0	38	1	8
666	174	0	0	151	151	151	9	136	260	0	151	407	348	8322	7854	52970	45261	0	67	1	20	55	1	0	1	6	64	66	407	0	0	0	228	1	29	149	0	0	0	0	80119	9248	0	0	89367	0	67	1	20
667	119	0	0	109	109	109	9	94	207	0	109	212	163	5923	5665	52574	47677	0	55	1	7	37	1	0	0	8	55	57	212	0	0	0	117	1	20	74	0	0	0	0	38635	6200	0	0	44835	0	55	1	7
668	124	0	0	103	103	103	9	76	169	0	103	171	131	7889	7660	52593	45720	0	45	2	13	37	1	0	1	4	62	64	171	0	0	0	99	0	15	57	0	0	0	0	30653	5546	0	0	36199	0	45	2	13
669	105	0	0	80	80	80	4	66	90	0	80	112	87	6596	6438	52464	47009	0	45	1	5	25	1	0	1	2	45	47	112	0	0	0	66	1	8	37	0	0	0	0	20228	2632	0	0	22860	0	45	1	5
670	102	0	0	74	74	74	6	49	136	0	74	160	132	7060	6869	52615	46539	0	37	2	10	21	1	0	0	3	38	40	160	0	0	0	99	0	14	47	0	0	0	0	28372	4659	0	0	33031	0	37	2	10
671	105	0	0	74	74	74	6	45	118	0	74	140	119	9278	9098	52477	44323	0	34	1	11	22	1	0	0	5	42	44	140	0	0	0	75	1	11	53	0	0	0	0	25523	4945	0	0	30468	0	34	1	11
672	112	0	0	86	86	86	3	61	187	0	86	155	135	6599	6399	52543	46994	0	42	2	7	23	1	0	1	10	51	53	155	0	0	0	85	1	13	56	0	0	0	0	28255	4647	0	0	32902	0	42	2	7
673	136	0	0	76	76	76	6	79	160	0	76	139	113	8826	8646	52531	44779	0	31	2	7	31	1	0	0	4	68	70	139	0	0	0	72	1	14	52	0	0	0	0	27962	6090	0	0	34052	0	31	2	7
674	118	0	0	97	97	97	10	70	184	0	97	135	112	8156	7996	52717	45409	0	44	2	11	30	1	0	0	9	38	40	135	0	0	0	69	1	12	53	0	0	0	0	26398	4340	0	0	30738	0	44	2	11
675	113	0	0	90	90	90	8	86	202	0	90	150	123	6575	6385	52598	47016	0	41	1	10	31	1	0	1	5	44	47	150	0	0	0	78	1	19	52	0	0	0	0	29667	7538	0	0	37205	0	41	1	10
676	123	0	0	101	101	100	6	71	193	0	100	169	132	8351	8135	52696	45247	0	53	2	17	25	1	0	0	2	49	51	169	0	0	0	98	0	17	54	0	0	0	0	31759	8133	0	0	39892	0	53	2	17
677	187	0	0	264	264	263	13	208	620	0	263	497	379	8507	7934	113837	106262	0	119	7	32	88	1	0	2	14	76	78	497	28	62	0	283	1	44	169	0	0	0	0	93216	18899	0	0	112115	0	119	7	32
678	119	0	0	121	121	121	7	112	226	0	121	232	186	8519	8224	80042	74380	0	60	1	11	39	1	0	2	7	55	56	232	0	0	0	131	1	17	83	0	0	0	0	45121	5395	0	0	50516	0	60	1	11
679	154	0	0	92	92	92	8	78	181	0	92	182	154	7152	6922	52496	46446	0	46	0	10	27	2	0	1	6	91	92	182	0	0	0	98	2	14	68	0	0	0	0	36144	5019	0	0	41163	0	46	0	10
680	129	0	0	117	117	116	11	97	252	0	116	278	226	8644	8320	52856	44952	0	53	1	17	38	1	0	0	6	53	55	278	0	0	0	162	1	24	91	0	0	0	0	52678	8724	0	0	61402	0	53	1	17
681	95	0	0	74	74	74	7	67	140	0	74	141	117	9909	9726	52452	43697	0	34	0	8	24	1	0	0	7	32	34	141	0	0	0	82	2	9	48	0	0	0	0	24579	2924	0	0	27503	0	34	0	8
682	107	0	0	79	79	79	7	60	151	0	79	147	117	7861	7672	52485	45746	0	37	0	9	25	1	0	2	5	46	48	147	0	0	0	84	1	16	46	0	0	0	0	27971	5943	0	0	33914	0	37	0	9
683	99	0	0	71	71	71	2	61	119	0	71	125	103	7875	7707	52498	45733	0	38	0	5	22	1	0	0	5	39	41	125	0	0	0	74	2	11	38	0	0	0	0	24005	4444	0	0	28449	0	38	0	5
684	93	0	0	66	66	66	5	40	116	0	66	129	108	5861	5708	52398	47732	0	30	0	10	20	1	0	0	5	35	37	129	0	0	0	73	0	11	45	0	0	0	0	22173	3704	0	0	25877	0	30	0	10
685	101	0	0	63	63	63	10	39	87	0	63	90	68	7273	7160	52388	46323	0	31	1	6	18	2	0	0	5	37	38	90	0	0	0	54	0	4	32	0	0	0	0	15003	1735	0	0	16738	0	31	1	6
686	152	0	0	153	153	153	9	133	295	0	153	304	253	7961	7576	52644	45632	0	70	3	16	54	1	0	2	7	68	71	304	0	0	0	178	2	28	96	0	0	0	0	58864	8741	0	0	67605	0	70	3	16
687	99	0	0	54	54	54	5	35	85	0	54	112	102	5863	5723	52387	47735	0	26	0	5	18	1	0	1	3	42	44	112	0	0	0	69	1	8	34	0	0	0	0	20652	1921	0	0	22573	0	26	0	5
688	142	0	0	123	123	123	9	102	268	0	123	228	176	6719	6467	52487	46848	0	55	2	12	46	1	0	1	6	74	77	228	0	0	0	136	3	14	75	0	0	0	0	48713	3765	0	0	52478	0	55	2	12
689	120	0	0	87	87	87	11	69	144	0	87	157	130	5944	5761	52464	47636	0	40	2	12	26	1	0	0	6	49	52	157	0	0	0	87	0	15	55	0	0	0	0	28610	5156	0	0	33766	0	40	2	12
690	115	0	0	87	87	87	7	58	179	0	87	157	125	8911	8707	52523	44695	0	41	1	9	25	1	0	2	8	46	48	157	0	0	0	94	2	12	49	0	0	0	0	28562	5216	0	0	33778	0	41	1	9
691	103	0	0	82	82	82	11	73	159	0	82	136	108	7933	7755	52563	45669	0	45	0	7	23	1	0	1	5	33	33	136	0	0	0	79	1	13	43	0	0	0	0	24916	4043	0	0	28959	0	45	0	7
692	127	0	0	91	91	91	9	74	178	0	91	159	121	9624	9420	52614	43982	0	46	1	9	28	1	0	1	5	62	64	159	0	0	0	88	2	15	54	0	0	0	0	31308	6257	0	0	37565	0	46	1	9
693	158	0	0	155	155	155	10	132	310	0	155	301	247	6753	6420	52824	46792	0	71	2	22	52	1	0	2	5	69	71	301	0	0	0	189	2	22	88	0	0	0	0	51230	4530	0	0	55760	0	71	2	22
694	126	0	0	93	93	93	9	78	177	0	93	229	184	6873	6630	52579	46707	0	50	2	9	27	1	0	0	4	50	53	229	0	0	0	135	1	18	75	0	0	0	0	40854	6720	0	0	47574	0	50	2	9
695	136	0	0	114	114	114	10	122	231	0	114	268	212	6994	6734	52902	46554	0	56	2	8	42	1	0	0	5	57	59	268	0	0	0	153	2	21	92	0	0	0	0	53185	8036	0	0	61221	0	56	2	8
696	150	0	0	109	109	109	12	97	215	0	109	373	330	8641	8214	52742	44961	0	49	3	15	37	1	0	1	3	64	66	373	0	0	0	218	0	29	126	0	0	0	0	65356	9276	0	0	74632	0	49	3	15
697	184	0	0	327	327	326	26	261	741	0	326	584	413	10363	9640	52793	43235	0	171	5	29	109	1	0	2	9	85	87	584	30	59	0	342	0	43	199	0	0	0	0	97650	9880	0	0	107530	0	171	5	29
698	113	0	0	82	82	82	8	70	134	0	82	124	102	6657	6496	52437	46934	0	41	0	10	26	1	0	1	3	46	48	124	0	0	0	71	1	13	39	0	0	0	0	22402	4667	0	0	27069	0	41	0	10
699	108	0	0	70	70	70	7	51	119	0	70	103	79	5943	5810	52415	47655	0	36	1	8	20	1	0	2	2	41	44	103	0	0	0	61	1	9	32	0	0	0	0	17850	1500	0	0	19350	0	36	1	8
700	130	0	0	99	99	99	9	105	190	0	99	197	169	6677	6455	52556	46891	0	53	2	8	30	1	0	0	5	48	50	197	0	0	0	125	0	16	56	0	0	0	0	32240	4908	0	0	37148	0	53	2	8
701	137	0	0	136	136	136	11	113	265	0	136	324	265	5907	5518	53018	47695	0	63	1	17	45	1	0	1	8	65	67	324	0	0	0	169	1	34	120	0	0	0	0	68226	11922	0	0	80148	0	63	1	17
702	117	0	0	91	91	91	6	84	166	0	91	146	120	6604	6402	52595	47001	0	43	1	6	35	1	0	1	4	55	57	146	0	0	0	86	0	15	45	0	0	0	0	25272	4631	0	0	29903	0	43	1	6
703	116	0	0	55	55	55	4	44	87	0	55	102	87	6547	6411	52421	47061	0	22	0	8	19	1	0	1	4	55	57	102	0	0	0	60	1	5	36	0	0	0	0	18666	1336	0	0	20002	0	22	0	8
704	141	0	0	113	113	113	8	111	213	0	113	319	269	6072	5736	52589	47496	0	53	2	9	39	1	0	0	9	65	67	319	0	0	0	180	1	23	115	0	0	0	0	61121	5335	0	0	66456	0	53	2	9
705	105	0	0	70	70	68	3	66	82	0	68	106	85	6609	6464	52429	46997	0	33	0	7	23	1	0	0	4	42	44	106	0	0	0	63	1	8	34	0	0	0	0	19238	2567	0	0	21805	0	33	0	7
706	120	0	0	100	100	99	7	69	196	0	99	171	135	5881	5653	52692	47727	0	51	2	10	30	1	0	0	5	57	59	171	0	0	0	98	1	12	60	0	0	0	0	33578	4949	0	0	38527	0	51	2	10
707	115	0	0	70	70	70	5	54	111	0	70	127	102	6589	6433	52506	47009	0	32	1	10	20	1	0	0	6	51	54	127	0	0	0	73	2	8	44	0	0	0	0	24718	1947	0	0	26665	0	32	1	10
708	128	0	0	106	106	106	6	78	278	0	106	257	216	9407	9126	52483	44166	0	56	1	18	25	1	0	0	5	47	50	257	0	0	0	158	1	24	74	0	0	0	0	43768	4828	0	0	48596	0	56	1	18
709	113	0	0	69	69	69	3	65	94	0	69	123	97	7888	7728	52445	45720	0	29	0	8	26	1	0	1	4	50	52	123	0	0	0	72	0	12	39	0	0	0	0	21569	3900	0	0	25469	0	29	0	8
710	105	0	0	78	78	78	5	62	129	0	78	98	80	8035	7887	52378	45569	0	41	1	10	21	1	0	0	4	40	42	98	0	0	0	54	2	7	35	0	0	0	0	18706	2396	0	0	21102	0	41	1	10
711	131	0	0	97	97	97	9	91	185	0	97	205	165	8796	8550	52656	44802	0	47	0	12	33	1	0	0	4	57	59	205	0	0	0	120	3	25	57	0	0	0	0	36360	4933	0	0	41293	0	47	0	12
712	108	0	0	75	75	75	10	54	127	0	75	131	111	8375	8212	52439	45216	0	32	0	13	23	1	0	0	6	46	48	131	0	0	0	73	1	10	47	0	0	0	0	24131	3308	0	0	27439	0	32	0	13
713	109	0	0	91	91	91	7	83	193	0	91	134	105	8958	8772	52464	44646	0	38	1	11	31	1	0	2	7	39	41	134	0	0	0	75	1	12	46	0	0	0	0	24386	4159	0	0	28545	0	38	1	11
714	101	0	0	80	80	80	6	56	135	0	80	149	119	7851	7658	52568	45757	0	42	1	10	22	1	0	1	3	40	42	149	0	0	0	85	1	14	49	0	0	0	0	25912	6433	0	0	32345	0	42	1	10
715	134	0	0	109	109	109	10	88	208	0	109	294	252	6655	6332	52728	46921	0	54	0	19	31	1	0	1	3	61	63	294	0	0	0	175	1	27	91	0	0	0	0	55391	8301	0	0	63692	0	54	0	19
716	103	0	0	83	83	83	5	52	170	0	83	159	129	5896	5699	52597	47703	0	41	1	7	26	1	0	2	5	42	44	159	0	0	0	89	0	17	53	0	0	0	0	28003	6135	0	0	34138	0	41	1	7
717	98	0	0	64	64	64	4	45	119	0	64	105	84	9044	8904	52418	44562	0	31	0	7	19	1	0	0	6	37	39	105	0	0	0	61	0	9	35	0	0	0	0	19883	4307	0	0	24190	0	31	0	7
718	107	0	0	83	83	83	7	72	172	0	83	166	138	6583	6381	52665	47012	0	38	0	8	29	1	0	1	6	44	47	166	0	0	0	87	1	19	59	0	0	0	0	31766	6855	0	0	38621	0	38	0	8
719	152	0	0	163	163	163	9	147	341	0	163	293	233	9419	9037	52764	44181	0	80	3	20	49	1	0	1	9	64	66	293	0	0	0	179	2	31	81	0	0	0	0	58102	12570	0	0	70672	0	80	3	20
720	178	0	0	169	169	169	14	136	374	0	169	446	366	6213	5770	53025	47309	0	80	4	21	54	1	0	1	8	92	94	446	0	0	0	257	3	32	154	0	0	0	0	84612	10012	0	0	94624	0	80	4	21
721	127	0	0	108	108	108	11	93	219	0	108	202	158	7882	7625	52604	45723	0	47	1	12	40	1	0	1	6	61	63	202	0	0	0	119	2	17	64	0	0	0	0	36405	7321	0	0	43726	0	47	1	12
722	166	0	0	125	125	125	12	119	202	0	125	346	302	7885	7500	52806	45687	0	61	2	14	41	1	0	2	4	80	82	346	0	0	0	204	2	28	112	0	0	0	0	60122	9151	0	0	69273	0	61	2	14
723	112	0	0	68	68	68	5	49	120	0	68	119	97	8189	8032	52414	45417	0	33	0	7	21	2	0	0	5	49	51	119	0	0	0	66	0	10	43	0	0	0	0	21948	2677	0	0	24625	0	33	0	7
724	132	0	0	97	97	97	7	72	161	0	97	213	184	7431	7199	52521	46134	0	45	2	15	27	1	0	1	6	57	59	213	0	0	0	133	1	13	66	0	0	0	0	37030	4757	0	0	41787	0	45	2	15
725	104	0	0	77	77	77	6	52	95	0	77	114	91	8995	8850	52420	44596	0	42	2	9	15	1	0	2	6	36	38	114	0	0	0	68	1	10	35	0	0	0	0	20534	3013	0	0	23547	0	42	2	9
726	116	0	0	60	60	60	6	56	85	0	60	107	84	8582	8444	52531	45026	0	29	0	8	19	1	0	1	2	57	59	107	0	0	0	64	1	10	32	0	0	0	0	20012	2875	0	0	22887	0	29	0	8
727	123	0	0	84	84	84	9	72	164	0	84	214	178	5896	5666	52687	47686	0	34	2	14	26	1	0	1	6	47	50	214	0	0	0	125	1	18	70	0	0	0	0	41330	8903	0	0	50233	0	34	2	14
728	103	0	0	81	81	81	9	71	135	0	81	133	105	6252	6078	52548	47350	0	38	0	10	27	1	0	1	4	42	44	133	0	0	0	71	2	12	48	0	0	0	0	25726	3458	0	0	29184	0	38	0	10
729	109	0	0	81	81	81	9	60	141	0	81	177	147	7631	7410	52461	45976	0	39	0	7	26	1	0	0	8	46	49	177	0	0	0	105	1	11	60	0	0	0	0	31455	2676	0	0	34131	0	39	0	7
730	224	0	0	154	154	154	11	116	285	0	154	321	251	6030	5684	52895	47525	0	72	2	14	50	1	0	5	10	145	147	321	0	0	0	174	1	28	118	0	0	0	0	59912	9018	0	0	68930	0	72	2	14
731	107	0	0	69	69	68	5	62	139	0	68	120	102	6590	6429	52593	47015	0	36	1	7	19	1	0	0	4	46	48	120	0	0	0	73	0	12	35	0	0	0	0	21638	4993	0	0	26631	0	36	1	7
732	105	0	0	70	70	70	9	51	150	0	70	108	80	6533	6408	112997	108280	0	42	0	7	17	1	0	0	3	44	46	108	0	0	0	66	0	5	37	0	0	0	0	16649	436	0	0	17085	0	42	0	7
733	123	0	0	90	90	90	10	82	151	0	90	232	207	8274	8000	52513	45317	0	36	3	13	31	1	0	2	4	41	43	232	0	0	0	133	2	18	79	0	0	0	0	46815	7502	0	0	54317	0	36	3	13
734	160	0	0	182	182	181	17	159	417	0	181	445	375	12918	12383	112862	101899	0	91	2	20	60	2	0	1	5	59	61	445	0	0	0	274	2	32	137	0	0	0	0	77870	8934	0	0	86804	0	91	2	20
735	105	0	0	70	70	70	7	43	117	0	70	114	94	7872	7716	52460	45734	0	34	0	10	17	1	0	2	6	43	45	114	0	0	0	64	0	11	39	0	0	0	0	20357	3793	0	0	24150	0	34	0	10
736	128	0	0	162	162	162	9	118	368	0	162	299	211	6130	5844	52489	47397	0	89	2	9	54	1	1	0	6	52	54	299	0	0	0	164	1	22	112	0	0	0	0	52811	5891	0	0	58702	0	89	2	9
737	104	0	0	85	85	85	6	61	147	0	85	204	174	5876	5631	52731	47724	0	38	1	15	25	1	0	1	4	41	44	204	0	0	0	118	0	23	63	0	0	0	0	38093	8905	0	0	46998	0	38	1	15
738	200	0	0	171	171	170	9	156	374	0	170	467	379	7899	7361	52973	45704	0	74	2	26	60	1	0	1	6	109	112	467	4	96	0	257	2	38	170	0	0	0	0	93427	13451	0	0	106878	0	75	2	26
739	97	0	0	56	56	56	6	38	86	0	56	112	95	5846	5712	52480	47751	0	26	1	6	16	1	0	0	6	39	41	112	0	0	0	66	0	10	36	0	0	0	0	20512	4242	0	0	24754	0	26	1	6
740	106	0	0	81	81	81	6	61	137	0	81	187	157	5860	5645	52545	47731	0	37	1	9	25	1	0	2	6	46	49	187	0	0	0	105	0	22	60	0	0	0	0	34957	8134	0	0	43091	0	37	1	9
741	140	0	0	122	122	122	14	109	259	0	122	212	167	10832	10566	52926	42759	0	63	1	21	31	1	0	2	3	52	55	212	0	0	0	127	2	21	62	0	0	0	0	40543	7561	0	0	48104	0	63	1	21
742	144	0	0	128	128	127	14	106	265	0	127	276	219	7366	7063	52668	46205	0	62	2	15	41	1	0	0	6	66	68	276	0	0	0	163	0	24	89	0	0	0	0	50384	6840	0	0	57224	0	62	2	15
743	145	0	0	117	117	117	9	110	265	0	117	298	246	6069	5740	52882	47511	0	55	3	11	41	1	0	0	6	71	73	298	0	0	0	168	1	25	104	0	0	0	0	54317	8447	0	0	62764	0	55	3	11
744	134	0	0	145	145	145	13	114	315	0	145	262	205	9066	8727	52761	44537	0	77	1	16	40	1	0	1	9	51	53	262	0	0	0	161	3	15	83	0	0	0	0	52648	5844	0	0	58492	0	77	1	16
745	105	0	0	97	97	97	5	84	154	0	97	221	183	5978	5711	52564	47623	0	53	1	7	31	1	0	1	3	41	43	221	0	0	0	121	2	22	76	0	0	0	0	40516	7612	0	0	48128	0	53	1	7
746	145	0	0	152	152	152	13	124	336	0	152	305	248	7773	7402	52817	45812	0	64	2	21	52	1	0	2	10	61	63	305	0	0	0	175	2	24	104	0	0	0	0	59200	8119	0	0	67319	0	64	2	21
747	110	0	0	70	70	69	9	52	121	0	69	126	110	5986	5838	52432	47597	0	33	0	10	19	1	0	3	3	37	39	126	0	0	0	75	2	9	40	0	0	0	0	23171	2877	0	0	26048	0	33	0	10
748	152	0	0	120	120	120	10	99	241	0	120	259	210	8681	8387	52604	44897	0	62	1	9	39	1	0	3	5	74	76	259	0	0	0	153	2	17	87	0	0	0	0	47699	4709	0	0	52408	0	62	1	9
749	95	0	0	65	65	65	4	45	149	0	65	110	90	5896	5750	52432	47709	0	31	1	6	19	1	0	0	7	35	37	110	0	0	0	71	2	5	32	0	0	0	0	19535	2298	0	0	21833	0	31	1	6
750	111	0	0	88	88	88	9	84	155	0	88	137	112	6619	6427	52484	46987	0	43	2	11	28	1	0	0	3	45	47	137	0	0	0	81	0	11	45	0	0	0	0	24232	3549	0	0	27781	0	43	2	11
751	108	0	0	71	71	71	7	48	163	0	71	127	106	7863	7692	52446	45745	0	33	1	7	24	1	0	0	5	49	51	127	0	0	0	76	2	5	44	0	0	0	0	23370	1663	0	0	25033	0	33	1	7
752	108	0	0	73	73	73	6	40	121	0	73	140	127	7227	7060	52380	46354	0	32	0	10	23	1	0	1	6	44	45	140	0	0	0	82	1	11	46	0	0	0	0	25207	3515	0	0	28722	0	32	0	10
753	147	0	0	109	109	109	11	92	223	0	109	261	222	11352	11037	52843	42246	0	60	2	17	26	1	0	1	2	64	66	261	0	0	0	138	1	25	97	0	0	0	0	48848	7320	0	0	56168	0	60	2	17
754	119	0	0	87	87	87	10	76	178	0	87	170	134	6640	6439	52591	46954	0	37	0	10	33	1	0	0	6	51	53	170	0	0	0	97	1	19	53	0	0	0	0	31945	6359	0	0	38304	0	37	0	10
755	118	0	0	80	80	80	9	68	126	0	80	167	136	6550	6341	52458	47057	0	45	0	8	23	1	0	0	3	53	55	167	0	0	0	97	1	14	55	0	0	0	0	30732	3599	0	0	34331	0	45	0	8
756	103	0	0	70	70	70	8	62	119	0	70	171	148	7062	6885	52470	46511	0	38	0	5	20	1	0	1	5	41	43	171	0	0	0	106	2	13	50	0	0	0	0	29839	3885	0	0	33724	0	38	0	5
757	103	0	0	102	102	102	6	97	224	0	102	211	168	5961	5705	52477	47639	0	48	1	8	40	1	0	0	4	39	41	211	0	0	0	110	2	21	78	0	0	0	0	40237	6973	0	0	47210	0	48	1	8
758	94	0	0	59	59	59	7	46	95	0	59	113	97	6592	6441	52426	47017	0	30	0	7	16	1	0	1	4	35	37	113	0	0	0	64	2	7	40	0	0	0	0	21809	1898	0	0	23707	0	30	0	7
759	160	0	0	209	209	209	14	171	423	0	209	576	478	8618	8141	52674	44786	0	89	1	20	84	1	0	2	12	76	77	576	55	48	0	332	1	43	200	0	0	0	0	101433	8063	0	0	109496	0	89	1	20
760	105	0	0	104	104	104	9	86	184	0	104	168	130	8590	8367	52549	45013	0	57	1	11	29	1	0	0	5	37	39	168	0	0	0	93	0	17	58	0	0	0	0	30728	8033	0	0	38761	0	57	1	11
761	106	0	0	63	63	63	5	71	120	0	63	132	116	5879	5736	52458	47699	0	29	0	5	22	1	0	1	5	44	47	132	0	0	0	79	1	9	43	0	0	0	0	24316	3470	0	0	27786	0	29	0	5
762	107	0	0	83	83	83	6	73	109	0	83	168	136	5881	5672	52472	47723	0	33	0	13	33	1	0	0	3	42	45	168	0	0	0	95	1	12	60	0	0	0	0	30786	3385	0	0	34171	0	33	0	13
763	112	0	0	89	89	89	11	65	189	0	89	199	169	6650	6413	52476	46943	0	47	1	12	21	1	0	2	5	45	48	199	0	0	0	115	1	17	66	0	0	0	0	36301	4823	0	0	41124	0	47	1	12
764	113	0	0	93	93	93	5	75	169	0	93	189	153	7851	7611	52667	45757	0	46	2	12	27	1	0	2	3	43	46	189	0	0	0	103	0	23	63	0	0	0	0	37020	8829	0	0	45849	0	46	2	12
765	118	0	0	101	101	100	6	97	176	0	100	180	140	7920	7709	52632	45665	0	47	3	6	38	1	0	1	4	41	40	180	0	0	0	102	1	15	62	0	0	0	0	34755	4842	0	0	39597	0	47	3	6
766	128	0	0	112	112	112	4	110	200	0	112	209	163	7923	7657	52784	45682	0	55	2	8	39	1	0	0	7	56	58	209	0	0	0	120	1	19	69	0	0	0	0	39565	9280	0	0	48845	0	55	2	8
767	138	0	0	114	114	114	12	75	247	0	114	224	185	7116	6844	113390	107695	0	55	2	14	31	1	0	2	9	57	59	224	0	0	0	124	2	20	78	0	0	0	0	40079	9496	0	0	49575	0	55	2	14
768	143	0	0	114	114	114	9	111	222	0	114	189	134	6385	6207	52490	47159	0	59	2	8	41	1	0	0	3	64	66	189	0	0	0	105	2	6	76	0	0	0	0	39199	3348	0	0	42547	0	59	2	8
769	230	0	0	226	226	226	13	216	439	0	226	567	482	8854	8200	53068	44706	0	103	6	24	83	1	0	0	9	129	131	567	190	81	0	337	2	51	177	0	0	0	0	106686	16858	0	0	123544	0	103	6	24
770	108	0	0	91	91	91	6	70	164	0	91	155	114	8881	8682	52495	44727	0	49	1	7	26	1	0	0	7	43	45	155	0	0	0	96	2	11	46	0	0	0	0	28042	3701	0	0	31743	0	49	1	7
771	112	0	0	68	68	68	5	40	124	0	68	84	65	6610	6483	52391	46998	0	33	0	10	17	1	0	1	6	53	54	84	0	0	0	56	0	5	23	0	0	0	0	13600	1322	0	0	14922	0	33	0	10
772	152	0	0	154	154	154	14	131	335	0	154	427	358	8057	7587	52852	45515	0	84	3	18	45	1	0	0	3	65	68	427	0	0	0	260	1	31	135	0	0	0	0	74146	9669	0	0	83815	0	84	3	18
773	125	0	0	82	82	82	6	65	138	0	82	196	170	7953	7727	112917	106859	0	37	0	11	23	1	0	1	9	59	61	196	0	0	0	114	0	17	65	0	0	0	0	35492	5586	0	0	41078	0	37	0	11
774	106	0	0	52	52	51	5	50	73	0	51	105	89	6614	6490	52459	46984	0	25	1	7	16	1	0	0	1	46	48	105	0	0	0	60	1	6	38	0	0	0	0	19427	2549	0	0	21976	0	25	1	7
775	93	0	0	60	60	60	4	39	114	0	60	68	48	5892	5794	52391	47712	0	30	0	5	16	1	0	3	5	34	36	68	0	0	0	38	0	4	26	0	0	0	0	11345	894	0	0	12239	0	30	0	5
776	147	0	0	110	110	110	10	100	238	0	110	229	186	8932	8645	52736	44673	0	53	3	10	38	1	0	3	2	64	66	229	0	0	0	125	0	23	81	0	0	0	0	42193	7440	0	0	49633	0	53	3	10
777	164	0	0	126	126	126	15	114	258	0	126	274	219	8630	8347	52714	44922	0	60	1	18	43	1	0	0	3	77	78	274	0	0	0	155	2	25	92	0	0	0	0	49488	8399	0	0	57887	0	60	1	18
778	163	0	0	128	128	128	8	101	265	0	128	243	206	8839	8515	52868	44765	0	72	3	13	33	1	0	0	6	73	75	243	0	0	0	148	1	18	76	0	0	0	0	44706	8489	0	0	53195	0	72	3	13
779	121	0	0	84	84	84	7	60	176	0	84	193	162	6566	6336	52849	47032	0	43	1	12	22	1	0	2	3	48	50	193	0	0	0	115	1	16	61	0	0	0	0	36852	6204	0	0	43056	0	43	1	12
780	116	0	0	82	82	82	5	57	153	0	82	140	112	8586	8400	52519	45020	0	41	0	9	24	1	0	1	6	52	54	140	0	0	0	76	2	13	49	0	0	0	0	27517	5438	0	0	32955	0	41	0	9
781	106	0	0	70	70	70	6	45	122	0	70	114	99	6599	6440	52493	47005	0	31	1	13	18	1	0	1	5	44	47	114	0	0	0	62	0	10	42	0	0	0	0	21768	4139	0	0	25907	0	31	1	13
782	144	0	0	119	119	119	16	96	274	0	119	280	237	10574	10229	53008	43029	0	55	1	20	35	1	0	0	7	52	54	280	0	0	0	157	0	27	96	0	0	0	0	54720	8643	0	0	63363	0	55	1	20
783	143	0	0	113	113	113	5	109	206	0	113	201	162	7382	7127	52577	46212	0	50	3	13	39	1	0	2	5	65	67	201	0	0	0	109	1	19	72	0	0	0	0	39184	7901	0	0	47085	0	50	3	13
784	100	0	0	79	79	79	3	69	143	0	79	138	115	5878	5701	52460	47719	0	36	1	11	25	1	0	1	4	37	39	138	0	0	0	79	2	11	46	0	0	0	0	25228	3083	0	0	28311	0	36	1	11
785	132	0	0	106	106	106	10	109	125	0	106	172	149	8584	8337	52565	45022	0	41	4	12	39	1	0	1	8	58	60	172	0	0	0	87	1	15	69	0	0	0	0	35667	5629	0	0	41296	0	41	4	12
786	115	0	0	79	79	79	7	66	142	0	79	166	135	8891	8686	52454	44714	0	41	1	12	19	1	0	1	4	46	48	166	0	0	0	112	0	11	43	0	0	0	0	24906	2460	0	0	27366	0	41	1	12
787	196	0	0	189	189	189	16	155	358	0	189	380	296	9616	9142	53222	43987	0	89	2	27	65	1	0	0	5	108	110	380	0	0	0	217	2	37	124	0	0	0	0	79050	18976	0	0	98026	0	89	2	27
788	125	0	0	130	130	130	7	109	247	0	130	214	170	8599	8309	52586	45005	0	62	1	15	40	1	0	2	9	50	53	214	0	0	0	125	1	18	70	0	0	0	0	39768	7416	0	0	47184	0	62	1	15
789	109	0	0	72	72	72	7	56	130	0	72	145	122	9751	9567	52412	43853	0	36	0	9	21	1	0	0	5	41	43	145	0	0	0	81	1	12	51	0	0	0	0	26949	3769	0	0	30718	0	36	0	9
790	178	0	0	142	142	141	9	111	281	0	141	345	282	8724	8350	52878	44841	0	66	1	18	48	1	0	1	6	104	106	345	0	0	0	200	1	30	114	0	0	0	0	68018	12145	0	0	80163	0	66	1	18
791	162	0	0	173	173	172	16	149	368	0	172	336	266	12376	12011	52878	41165	0	75	3	24	58	1	0	3	8	60	63	336	0	0	0	194	2	33	107	0	0	0	0	67249	13530	0	0	80779	0	75	3	24
792	144	0	0	98	98	98	5	72	167	0	98	184	151	8583	8340	52562	45025	0	52	1	8	30	1	0	1	5	76	78	184	0	0	0	109	2	15	58	0	0	0	0	33737	5794	0	0	39531	0	52	1	8
793	118	0	0	113	113	113	6	118	230	0	113	210	157	6646	6412	52599	46932	0	46	1	10	45	1	0	0	10	49	51	210	0	0	0	119	2	18	71	0	0	0	0	38958	7146	0	0	46104	0	46	1	10
794	116	0	0	82	82	82	10	65	140	0	82	145	116	5949	5796	52502	47620	0	42	1	7	25	1	0	1	5	49	51	145	0	0	0	76	1	14	54	0	0	0	0	26453	4278	0	0	30731	0	42	1	7
795	150	0	0	226	226	226	8	199	504	0	226	386	272	7791	7322	52981	45794	0	108	4	23	74	2	0	1	14	66	69	386	0	0	0	239	3	29	115	0	0	0	0	74332	11224	0	0	85556	0	108	4	23
796	99	0	0	61	61	61	6	42	98	0	61	123	108	5888	5754	52447	47691	0	30	1	6	18	1	0	0	5	29	29	123	0	0	0	78	2	5	38	0	0	0	0	22000	1722	0	0	23722	0	30	1	6
797	186	0	0	233	233	233	10	211	523	0	233	541	425	7298	6797	52866	46159	0	108	2	28	84	1	1	2	7	77	79	541	93	52	0	328	2	39	172	0	0	0	0	98883	12121	0	0	111004	0	108	2	28
798	173	0	0	181	181	181	9	130	445	0	181	298	233	9132	8740	52676	44460	0	89	2	26	48	1	0	6	9	83	85	298	0	0	0	164	0	25	109	0	0	0	0	57047	7352	0	0	64399	0	89	2	26
799	109	0	0	107	107	106	8	77	207	0	106	165	132	8579	8357	52485	45019	0	50	1	9	38	1	0	1	6	40	42	165	0	0	0	92	2	17	54	0	0	0	0	30733	6921	0	0	37654	0	50	1	9
800	121	0	0	94	94	94	6	72	146	0	94	185	154	6558	6316	52711	47050	0	45	1	12	27	1	0	3	5	58	61	185	0	0	0	111	1	19	54	0	0	0	0	34730	7255	0	0	41985	0	45	1	12
801	143	0	0	100	100	100	8	98	187	0	100	174	143	6716	6488	52649	46883	0	47	1	10	37	1	0	0	4	72	74	174	0	0	0	107	1	14	52	0	0	0	0	30780	5708	0	0	36488	0	47	1	10
802	96	0	0	70	70	70	7	53	122	0	70	124	102	9114	8948	52443	44494	0	38	0	7	20	1	0	0	4	37	40	124	0	0	0	70	0	9	45	0	0	0	0	20715	2475	0	0	23190	0	38	0	7
803	170	0	0	141	141	141	5	131	295	0	141	395	336	7007	6576	52639	46561	0	69	0	17	47	1	0	3	4	83	85	395	0	0	0	242	3	40	110	0	0	0	0	64126	8598	0	0	72724	0	69	0	17
804	102	0	0	97	97	97	9	79	169	0	97	125	96	6161	6013	63775	58902	0	50	1	9	28	1	0	0	8	34	35	125	0	0	0	67	2	14	42	0	0	0	0	27636	3684	0	0	31320	0	50	1	9
805	107	0	0	88	88	88	6	58	140	0	88	131	102	5919	5739	52494	47685	0	49	0	8	23	1	0	1	6	43	45	131	0	0	0	73	1	11	46	0	0	0	0	24838	2741	0	0	27579	0	49	0	8
806	111	0	0	65	65	65	6	45	111	0	65	128	106	8238	8093	52483	45350	0	32	0	5	23	1	0	0	4	47	49	128	0	0	0	71	1	9	47	0	0	0	0	25471	2223	0	0	27694	0	32	0	5
807	118	0	0	115	115	115	11	118	227	0	115	168	126	6628	6420	52575	46953	0	54	1	11	40	1	0	2	6	49	51	168	0	0	0	99	2	10	57	0	0	0	0	31312	4086	0	0	35398	0	54	1	11
808	100	0	0	61	61	60	7	53	86	0	60	107	91	7867	7722	52450	45741	0	28	1	3	22	1	0	2	3	41	43	107	0	0	0	60	1	9	37	0	0	0	0	19050	3777	0	0	22827	0	28	1	3
809	134	0	0	135	135	135	8	124	227	0	135	356	302	7985	7606	52761	45571	0	62	2	18	45	1	0	2	5	54	57	356	0	0	0	200	1	30	125	0	0	0	0	70977	10553	0	0	81530	0	62	2	18
810	108	0	0	83	83	83	6	79	151	0	83	132	102	6607	6435	52456	46994	0	41	0	7	30	1	0	0	4	46	48	132	0	0	0	75	1	8	48	0	0	0	0	23943	1095	0	0	25038	0	41	0	7
811	137	0	0	119	119	119	5	92	275	0	119	267	223	9936	9606	52892	43666	0	57	2	14	36	1	0	2	7	62	65	267	0	0	0	158	2	22	85	0	0	0	0	50340	7591	0	0	57931	0	57	2	14
812	155	0	0	140	140	140	13	107	257	0	140	394	339	8671	8244	52665	44891	0	63	4	11	55	1	0	2	4	70	72	394	0	0	0	226	4	30	134	0	0	0	0	76193	7904	0	0	84097	0	63	4	11
813	108	0	0	108	108	108	8	89	212	0	108	168	135	7333	7113	52515	46258	0	56	2	15	27	1	0	0	7	39	41	168	0	0	0	92	1	17	58	0	0	0	0	32662	7203	0	0	39865	0	56	2	15
814	104	0	0	81	81	81	10	57	137	0	81	151	122	8956	8762	52423	44649	0	41	0	9	25	1	0	2	3	36	38	151	0	0	0	84	0	12	55	0	0	0	0	26124	3732	0	0	29856	0	41	0	9
815	110	0	0	88	88	88	7	82	174	0	88	197	163	6410	6168	113317	108419	0	40	0	11	24	1	0	2	10	45	47	197	0	0	0	115	2	13	67	0	0	0	0	39387	6076	0	0	45463	0	40	0	11
816	94	0	0	61	61	61	5	45	71	0	61	107	91	8585	8439	52427	45023	0	31	0	3	23	1	0	1	2	32	34	107	0	0	0	69	2	11	25	0	0	0	0	19434	3181	0	0	22615	0	31	0	3
817	105	0	0	69	69	69	5	50	110	0	69	144	124	6895	6712	52466	46709	0	34	1	12	16	1	0	0	5	40	43	144	0	0	0	93	0	10	41	0	0	0	0	24633	3896	0	0	28529	0	34	1	12
818	129	0	0	97	97	97	7	70	178	0	97	205	162	8638	8387	52508	44968	0	52	1	10	27	1	0	0	6	58	60	205	0	0	0	129	0	13	63	0	0	0	0	34002	3678	0	0	37680	0	52	1	10
819	105	0	0	79	79	79	8	76	156	0	79	155	128	5861	5660	52546	47747	0	34	0	10	24	1	0	3	7	40	43	155	0	0	0	87	1	14	53	0	0	0	0	30073	5296	0	0	35369	0	34	0	10
820	140	0	0	101	101	101	10	73	168	0	101	144	120	8624	8420	52431	44973	0	52	1	14	26	1	0	0	7	68	61	144	0	0	0	97	1	9	37	0	0	0	0	24511	3026	0	0	27537	0	52	1	14
821	159	0	0	208	208	207	24	169	478	0	207	524	409	10141	9552	64295	54940	0	98	4	21	75	1	0	0	8	66	68	524	0	0	0	295	0	48	181	0	0	0	0	94664	15037	0	0	109701	0	98	4	21
822	117	0	0	106	106	106	7	95	213	0	106	232	187	6688	6415	52865	46906	0	49	1	11	40	1	0	1	3	43	45	232	0	0	0	132	1	21	78	0	0	0	0	41833	10443	0	0	52276	0	49	1	11
823	199	0	0	215	215	214	20	190	457	0	214	507	405	6187	5628	53147	47367	0	89	3	28	81	1	0	3	9	104	107	507	27	90	0	303	2	43	159	0	0	0	0	94327	12097	0	0	106424	0	89	3	28
824	140	0	0	97	97	97	5	70	166	0	97	242	206	8195	7953	52584	45358	0	54	1	18	20	1	0	0	3	61	63	242	0	0	0	158	2	16	66	0	0	0	0	45248	4084	0	0	49332	0	54	1	18
825	136	0	0	119	119	119	7	106	238	0	119	252	194	7871	7572	52835	45729	0	58	0	11	42	1	0	1	6	69	71	252	0	0	0	136	1	21	94	0	0	0	0	49153	6102	0	0	55255	0	58	0	11
826	131	0	0	113	113	113	6	65	264	0	113	257	209	9225	8915	52595	44377	0	63	0	17	23	1	0	0	9	39	42	257	0	0	0	160	1	21	75	0	0	0	0	41830	6310	0	0	48140	0	63	0	17
827	153	0	0	123	123	123	5	100	238	0	123	301	239	7959	7648	52796	45604	0	59	2	18	36	1	0	0	7	82	84	301	0	0	0	179	1	28	93	0	0	0	0	60503	10293	0	0	70796	0	59	2	18
828	150	0	0	161	161	161	15	115	324	0	161	306	245	13463	13076	52550	40132	0	73	2	23	52	1	0	2	8	49	50	306	0	0	0	173	3	22	108	0	0	0	0	54031	7621	0	0	61652	0	73	2	23
829	106	0	0	83	83	83	7	84	172	0	83	156	130	6589	6390	52631	47011	0	40	2	8	24	1	0	1	7	44	46	156	0	0	0	91	1	18	46	0	0	0	0	29936	9236	0	0	39172	0	40	2	8
830	114	0	0	62	62	62	3	54	100	0	62	159	132	5907	5726	52505	47694	0	28	1	10	20	1	0	0	2	54	57	159	0	0	0	86	1	16	56	0	0	0	0	30091	4803	0	0	34894	0	28	1	10
831	108	0	0	84	84	84	4	61	153	0	84	141	112	6609	6428	52528	46990	0	46	1	7	20	1	0	3	6	48	51	141	0	0	0	78	1	14	48	0	0	0	0	25074	5542	0	0	30616	0	46	1	7
832	120	0	0	112	112	112	9	90	225	0	112	174	139	8585	8344	52707	45019	0	58	1	6	35	1	0	3	8	49	51	174	0	0	0	92	1	19	62	0	0	0	0	32923	4922	0	0	37845	0	58	1	6
833	105	0	0	76	76	75	6	60	142	0	75	153	124	6624	6437	52572	46978	0	37	1	8	25	1	0	0	3	39	41	153	0	0	0	91	1	15	46	0	0	0	0	30266	6680	0	0	36946	0	37	1	8
834	113	0	0	88	88	87	7	53	162	0	87	171	137	5959	5746	52650	47644	0	40	1	13	25	1	0	0	7	44	46	171	0	0	0	102	0	17	52	0	0	0	0	30979	7339	0	0	38318	0	40	1	13
835	90	0	0	63	63	63	6	49	118	0	63	123	102	8585	8426	52413	45023	0	32	1	6	17	1	0	1	5	32	35	123	0	0	0	73	0	10	40	0	0	0	0	19236	4154	0	0	23390	0	32	1	6
836	110	0	0	75	75	75	7	72	134	0	75	146	123	8587	8398	52454	45018	0	35	0	9	24	1	0	2	4	39	41	146	0	0	0	88	0	10	48	0	0	0	0	23942	3038	0	0	26980	0	35	0	9
837	108	0	0	88	88	88	7	73	162	0	88	158	124	7959	7756	52496	45646	0	41	2	11	24	1	0	2	7	44	47	158	0	0	0	89	1	12	56	0	0	0	0	29030	3935	0	0	32965	0	41	2	11
838	105	0	0	76	76	76	6	70	152	0	76	120	103	8582	8412	52403	45023	0	41	0	6	23	1	0	0	5	41	43	120	0	0	0	69	1	7	43	0	0	0	0	21563	1134	0	0	22697	0	41	0	6
839	145	0	0	108	108	108	7	97	232	0	108	251	206	9199	8917	52629	44383	0	51	0	12	36	1	0	1	7	60	62	251	0	0	0	141	2	17	91	0	0	0	0	46041	4901	0	0	50942	0	51	0	12
840	121	0	0	108	108	108	10	84	186	0	108	190	150	7068	6827	52550	46529	0	51	1	12	32	3	0	1	8	46	49	190	0	0	0	102	2	20	66	0	0	0	0	35618	8189	0	0	43807	0	51	1	12
841	132	0	0	82	82	82	6	73	140	0	82	201	172	7895	7647	52535	45713	0	35	0	13	26	1	0	1	6	69	71	201	0	0	0	119	0	15	67	0	0	0	0	37291	4655	0	0	41946	0	35	0	13
842	113	0	0	90	90	90	4	73	170	0	90	171	137	5920	5720	52680	47667	0	39	1	12	29	1	0	0	8	46	49	171	0	0	0	101	2	14	54	0	0	0	0	31528	5662	0	0	37190	0	39	1	12
843	112	0	0	90	90	90	6	87	212	0	90	176	145	6607	6398	52575	46981	0	38	3	10	34	1	0	0	4	43	45	176	0	0	0	100	1	13	62	0	0	0	0	33957	5036	0	0	38993	0	38	3	10
844	96	0	0	64	64	64	6	53	118	0	64	148	123	7850	7672	52498	45755	0	31	1	6	22	1	0	0	3	36	38	148	0	0	0	76	1	11	60	0	0	0	0	29175	3669	0	0	32844	0	31	1	6
845	157	0	0	124	124	124	15	95	217	0	124	203	156	5926	5659	52827	47675	0	51	1	20	43	1	0	0	8	87	90	203	0	0	0	115	2	21	65	0	0	0	0	40187	10199	0	0	50386	0	51	1	20
846	125	0	0	101	101	101	6	80	212	0	101	230	190	6668	6425	52593	46898	0	50	1	12	31	1	0	0	6	55	57	230	0	0	0	146	0	16	68	0	0	0	0	38630	5360	0	0	43990	0	50	1	12
847	136	0	0	129	129	129	7	102	235	0	129	214	170	11224	10941	52843	42374	0	64	3	19	35	1	0	2	5	49	51	214	0	0	0	117	1	24	72	0	0	0	0	42086	9402	0	0	51488	0	64	3	19
848	119	0	0	71	71	71	6	54	150	0	71	168	144	5893	5706	52580	47693	0	32	0	8	24	1	0	1	5	52	55	168	0	0	0	90	1	11	66	0	0	0	0	31237	3627	0	0	34864	0	32	0	8
849	134	0	0	112	112	112	6	100	231	0	112	214	163	5980	5744	52696	47595	0	55	2	8	42	1	0	1	3	65	67	214	0	0	0	125	3	18	68	0	0	0	0	41358	5982	0	0	47340	0	55	2	8
850	94	0	0	48	48	48	5	35	86	0	48	113	99	5854	5719	52447	47748	0	21	1	7	15	1	0	1	2	35	37	113	0	0	0	65	1	8	39	0	0	0	0	20292	2634	0	0	22926	0	21	1	7
851	186	0	0	145	145	145	14	126	340	0	145	422	348	9087	8622	52569	44499	0	68	2	17	51	1	0	0	6	93	95	422	0	0	0	248	2	32	140	0	0	0	0	81589	5689	0	0	87278	0	68	2	17
852	111	0	0	91	91	91	5	63	167	0	91	152	119	6643	6450	52557	46954	0	43	1	9	31	1	0	2	4	45	47	152	0	0	0	89	1	17	45	0	0	0	0	28329	7165	0	0	35494	0	43	1	9
853	127	0	0	92	92	92	5	81	208	0	92	136	105	8656	8470	52450	44947	0	49	2	10	26	1	0	0	4	53	56	136	0	0	0	79	1	12	44	0	0	0	0	25290	2664	0	0	27954	0	49	2	10
854	115	0	0	90	90	90	7	66	162	0	90	189	160	7874	7633	52688	45731	0	41	1	17	26	1	0	0	4	47	50	189	0	0	0	106	2	17	64	0	0	0	0	38483	4896	0	0	43379	0	41	1	17
855	117	0	0	80	80	80	4	64	146	0	80	162	134	7854	7647	52597	45753	0	40	1	9	23	1	0	1	5	52	55	162	0	0	0	98	1	12	51	0	0	0	0	28235	2688	0	0	30923	0	40	1	9
856	100	0	0	59	59	59	4	34	91	0	59	87	70	7901	7781	52400	45704	0	30	2	8	12	1	0	1	5	35	37	87	0	0	0	56	1	7	23	0	0	0	0	14367	3368	0	0	17735	0	30	2	8
857	170	0	0	119	119	119	10	93	222	0	119	286	237	8604	8260	52774	44998	0	54	1	10	46	1	0	1	6	77	78	286	0	0	0	165	0	28	93	0	0	0	0	54724	17474	0	0	72198	0	54	1	10
858	126	0	0	89	89	89	9	91	132	0	89	133	101	6597	6415	52694	47009	0	40	1	13	29	1	0	0	5	59	62	133	0	0	0	78	0	14	41	0	0	0	0	23253	4520	0	0	27773	0	40	1	13
859	132	0	0	93	93	93	11	56	153	0	93	207	182	5966	5743	52704	47596	0	45	1	10	29	1	0	1	6	56	58	207	0	0	0	123	1	18	65	0	0	0	0	36289	4200	0	0	40489	0	45	1	10
860	137	0	0	126	126	126	7	100	229	0	126	326	270	8810	8430	52617	44788	0	71	1	11	38	1	0	0	4	48	50	326	0	0	0	209	2	24	91	0	0	0	0	53584	6028	0	0	59612	0	71	1	11
861	124	0	0	72	72	72	8	47	115	0	72	177	158	7084	6879	52573	46505	0	32	1	10	20	1	0	0	8	55	57	177	0	0	0	96	2	16	63	0	0	0	0	33765	6412	0	0	40177	0	32	1	10
862	89	0	0	58	58	58	4	43	89	0	58	104	91	8587	8444	52417	45021	0	26	1	6	18	1	0	1	5	31	33	104	0	0	0	61	1	8	34	0	0	0	0	18574	3072	0	0	21646	0	26	1	6
863	123	0	0	102	102	102	9	96	189	0	102	176	136	5959	5751	52545	47625	0	45	3	9	40	1	0	1	3	54	56	176	0	0	0	98	1	15	62	0	0	0	0	32332	5133	0	0	37465	0	45	3	9
864	107	0	0	68	68	68	8	55	107	0	68	119	104	7595	7440	52483	46002	0	34	0	6	22	1	0	0	5	35	37	119	0	0	0	72	0	9	38	0	0	0	0	22282	3812	0	0	26094	0	34	0	6
865	117	0	0	100	100	100	5	83	174	0	100	112	89	7924	7743	52504	45682	0	46	2	8	33	1	0	4	6	57	59	112	0	0	0	62	2	9	39	0	0	0	0	21199	4136	0	0	25335	0	46	2	8
866	113	0	0	74	74	74	6	56	132	0	74	163	133	5888	5703	52513	47704	0	40	0	7	22	1	0	0	4	45	47	163	0	0	0	90	2	12	59	0	0	0	0	31948	3625	0	0	35573	0	40	0	7
867	117	0	0	108	108	108	7	101	196	0	108	236	191	7938	7648	52790	45667	0	44	2	11	43	1	0	0	7	47	49	236	0	0	0	144	3	19	70	0	0	0	0	50129	8006	0	0	58135	0	44	2	11
868	132	0	0	95	95	95	8	96	159	0	95	142	109	6486	6309	52459	47102	0	47	0	11	31	2	0	0	4	61	63	142	0	0	0	90	1	6	45	0	0	0	0	24430	858	0	0	25288	0	47	0	11
869	134	0	0	130	130	130	10	114	251	0	130	236	189	6594	6291	52601	47004	0	58	2	22	45	1	0	0	2	63	66	236	0	0	0	134	1	22	79	0	0	0	0	44432	6911	0	0	51343	0	58	2	22
870	112	0	0	93	93	93	6	80	158	0	93	161	130	5119	4951	52445	48440	0	52	2	6	30	1	0	0	2	47	49	161	0	0	0	87	0	15	59	0	0	0	0	31690	5217	0	0	36907	0	52	2	6
871	101	0	0	58	58	58	6	53	67	0	58	117	102	6594	6440	52585	47014	0	27	0	6	20	1	0	1	3	40	42	117	0	0	0	63	2	12	40	0	0	0	0	22383	4636	0	0	27019	0	27	0	6
872	128	0	0	104	104	104	9	106	179	0	104	153	119	8803	8604	52518	44787	0	51	1	13	33	1	0	0	5	47	49	153	0	0	0	87	0	14	52	0	0	0	0	27412	3216	0	0	30628	0	51	1	13
873	125	0	0	83	83	83	6	74	133	0	83	141	111	9178	8991	52522	44429	0	44	1	5	24	1	0	1	7	55	57	141	0	0	0	84	2	10	45	0	0	0	0	27579	4868	0	0	32447	0	44	1	5
874	167	0	0	135	135	135	12	120	304	0	135	318	263	8016	7706	52723	45510	0	57	2	21	43	2	0	2	8	77	80	318	0	0	0	169	2	33	114	0	0	0	0	68722	38560	0	0	107282	0	57	2	21
875	112	0	0	84	84	84	8	65	132	0	84	152	133	5898	5704	52486	47693	0	43	1	6	26	1	0	0	7	43	45	152	0	0	0	87	2	11	52	0	0	0	0	28607	3540	0	0	32147	0	43	1	6
876	108	0	0	65	65	65	3	32	116	0	65	114	86	5916	5770	52527	47693	0	37	1	7	16	1	0	0	3	44	46	114	0	0	0	79	0	7	28	0	0	0	0	19188	2999	0	0	22187	0	37	1	7
877	134	0	0	90	90	90	3	93	151	0	90	178	150	6613	6383	52554	46991	0	39	1	14	27	1	0	1	7	71	73	178	0	0	0	105	1	18	54	0	0	0	0	32198	7855	0	0	40053	0	39	1	14
878	107	0	0	56	56	56	6	57	70	0	56	113	101	7610	7473	112420	107208	0	26	1	8	16	1	0	0	4	43	45	113	0	0	0	67	1	11	34	0	0	0	0	20456	4277	0	0	24733	0	26	1	8
879	175	0	0	214	214	214	15	155	446	0	214	484	394	8530	8053	52863	44953	0	102	5	35	59	1	0	0	12	71	73	484	4	70	0	266	2	36	180	0	0	0	0	93141	13196	0	0	106337	0	102	5	35
880	124	0	0	119	119	119	6	106	254	0	119	227	174	8650	8399	52480	44922	0	61	3	10	35	1	0	4	5	48	51	227	0	0	0	130	1	16	80	0	0	0	0	41395	5789	0	0	47184	0	61	3	10
881	99	0	0	64	64	64	6	51	114	0	64	109	95	7882	7731	52375	45724	0	32	0	9	17	1	0	1	4	36	38	109	0	0	0	61	1	6	41	0	0	0	0	19524	2306	0	0	21830	0	32	0	9
882	156	0	0	174	174	174	12	112	422	0	174	314	239	10414	10023	52817	43178	0	97	2	22	45	1	0	1	6	69	71	314	0	0	0	191	0	28	95	0	0	0	0	54850	10466	0	0	65316	0	97	2	22
883	137	0	0	92	92	92	6	69	208	0	92	177	142	6589	6388	52548	46992	0	44	1	9	29	1	0	0	8	75	78	177	0	0	0	96	0	14	67	0	0	0	0	33740	4912	0	0	38652	0	44	1	9
884	124	0	0	86	86	86	10	61	134	0	86	222	191	5908	5642	52716	47695	0	42	2	7	29	1	0	0	5	56	58	222	0	0	0	131	2	20	69	0	0	0	0	45152	8196	0	0	53348	0	42	2	7
885	100	0	0	77	77	77	6	64	181	0	77	165	139	8585	8377	52527	45021	0	39	1	6	25	1	0	0	5	39	41	165	0	0	0	103	1	14	47	0	0	0	0	28541	4067	0	0	32608	0	39	1	6
886	94	0	0	65	65	65	6	40	132	0	65	115	91	5869	5728	52459	47730	0	30	1	6	22	1	0	2	3	36	38	115	0	0	0	68	1	11	35	0	0	0	0	20407	4838	0	0	25245	0	30	1	6
887	153	0	0	144	144	144	8	137	380	0	144	388	319	8930	8477	53037	44674	0	67	3	17	50	1	0	1	5	73	76	388	0	0	0	217	1	39	131	0	0	0	0	76943	15153	0	0	92096	0	67	3	17
888	133	0	0	88	88	88	4	82	168	0	88	160	126	6611	6413	52511	46987	0	40	3	14	27	1	0	0	3	69	71	160	0	0	0	85	0	13	62	0	0	0	0	29359	4501	0	0	33860	0	40	3	14
889	111	0	0	71	71	71	4	60	134	0	71	147	117	5884	5702	52632	47724	0	37	0	10	20	1	0	0	3	47	49	147	0	0	0	93	1	14	39	0	0	0	0	24725	5568	0	0	30293	0	37	0	10
890	111	0	0	82	82	82	5	59	166	0	82	162	128	6885	6680	52677	46724	0	43	0	10	22	1	0	2	4	44	46	162	0	0	0	92	1	14	55	0	0	0	0	30156	5279	0	0	35435	0	43	0	10
891	93	0	0	64	64	64	5	38	144	0	64	96	74	7052	6925	52399	46551	0	38	1	5	16	1	0	0	3	33	35	96	0	0	0	58	0	9	29	0	0	0	0	16493	3417	0	0	19910	0	38	1	5
892	101	0	0	66	66	66	5	40	141	0	66	123	95	8598	8445	52453	45008	0	33	0	9	21	1	0	0	2	40	42	123	0	0	0	68	0	12	43	0	0	0	0	22020	3382	0	0	25402	0	33	0	9
893	127	0	0	101	101	101	7	84	169	0	101	192	158	5879	5626	52807	47729	0	44	2	11	35	1	0	3	5	60	63	192	0	0	0	98	2	18	74	0	0	0	0	37767	6442	0	0	44209	0	44	2	11
894	135	0	0	114	114	114	4	84	185	0	114	194	153	8915	8662	52705	44685	0	58	1	11	35	1	0	1	7	66	69	194	0	0	0	121	2	20	51	0	0	0	0	34057	8936	0	0	42993	0	58	1	11
895	123	0	0	119	119	119	9	102	244	0	119	222	178	7151	6877	52656	46440	0	53	1	19	38	1	0	1	6	53	55	222	0	0	0	134	1	18	69	0	0	0	0	42108	7105	0	0	49213	0	53	1	19
896	132	0	0	100	100	100	6	95	192	0	100	205	166	5984	5737	52503	47611	0	53	1	10	33	1	0	0	2	64	67	205	0	0	0	115	1	17	72	0	0	0	0	36623	5177	0	0	41800	0	53	1	10
897	128	0	0	106	106	106	8	89	195	0	106	235	195	5988	5695	52603	47618	0	54	0	8	36	1	0	1	6	56	58	235	0	0	0	135	3	21	76	0	0	0	0	48161	7042	0	0	55203	0	54	0	8
898	122	0	0	117	117	116	10	103	273	0	116	166	123	9792	9563	52645	43812	0	50	2	10	44	1	0	1	8	46	48	166	0	0	0	89	1	14	62	0	0	0	0	31658	5322	0	0	36980	0	50	2	10
899	135	0	0	125	125	125	9	99	275	0	125	236	192	7705	7417	52628	45880	0	63	3	14	35	1	0	1	8	50	52	236	0	0	0	144	2	15	75	0	0	0	0	42133	5285	0	0	47418	0	63	3	14
900	163	0	0	154	154	153	14	133	352	0	153	274	227	10117	9759	112686	104699	0	66	5	22	48	1	0	2	9	61	63	274	0	0	0	163	2	23	86	0	0	0	0	50631	8255	0	0	58886	0	66	5	22
901	110	0	0	76	76	76	6	59	121	0	76	207	175	8881	8637	52443	44726	0	43	0	7	20	1	0	0	5	40	43	207	0	0	0	119	1	13	74	0	0	0	0	35294	3750	0	0	39044	0	43	0	7
902	160	0	0	127	127	126	16	102	293	0	126	224	182	12040	11758	52741	41548	0	59	1	23	32	1	0	4	6	59	62	224	0	0	0	139	1	17	67	0	0	0	0	40316	6103	0	0	46419	0	59	1	23
903	164	0	0	96	96	96	6	75	139	0	96	252	215	6741	6468	52643	46835	0	48	0	11	33	1	0	1	2	98	100	252	0	0	0	140	3	23	86	0	0	0	0	51293	9819	0	0	61112	0	48	0	11
904	111	0	0	73	73	73	6	55	135	0	73	150	119	5879	5705	52633	47717	0	36	0	7	22	1	0	0	7	49	51	150	0	0	0	85	0	13	52	0	0	0	0	25941	4042	0	0	29983	0	36	0	7
905	109	0	0	95	95	95	5	110	190	0	95	174	137	5877	5651	52557	47731	0	40	1	8	34	1	0	1	10	48	50	174	0	0	0	100	1	17	56	0	0	0	0	33755	5934	0	0	39689	0	40	1	8
906	152	0	0	142	142	142	8	123	299	0	142	371	309	8668	8234	52845	44929	0	71	2	18	42	1	0	2	6	71	73	371	0	0	0	215	0	38	118	0	0	0	0	63899	13553	0	0	77452	0	71	2	18
907	124	0	0	95	95	95	9	89	196	0	95	163	130	8805	8590	52558	44799	0	53	0	9	27	1	0	2	3	53	55	163	0	0	0	93	1	16	53	0	0	0	0	31095	4221	0	0	35316	0	53	0	9
908	166	0	0	164	164	164	9	118	384	0	164	283	219	8011	7664	52698	45567	0	84	2	15	53	1	0	0	9	85	87	283	0	0	0	175	3	19	86	0	0	0	0	56736	5704	0	0	62440	0	84	2	15
909	213	0	0	220	220	220	14	202	483	0	220	543	441	8698	8057	52893	44896	0	97	3	23	84	1	0	2	10	105	107	543	34	93	0	332	1	32	178	0	0	0	0	94933	11032	0	0	105965	0	97	3	23
910	115	0	0	89	89	89	9	53	194	0	89	146	117	8183	8010	63939	56892	0	38	1	13	28	1	0	1	7	39	41	146	0	0	0	88	0	11	47	0	0	0	0	30110	2658	0	0	32768	0	38	1	13
911	123	0	0	70	70	70	9	49	126	0	70	174	161	8196	7997	52431	45386	0	33	2	7	21	1	0	0	6	57	59	174	0	0	0	106	0	15	53	0	0	0	0	28881	4911	0	0	33792	0	33	2	7
912	114	0	0	79	79	79	7	66	162	0	79	137	106	7838	7671	52530	45758	0	41	1	8	23	1	0	0	5	48	51	137	0	0	0	80	1	10	46	0	0	0	0	24574	3468	0	0	28042	0	41	1	8
913	127	0	0	103	103	103	6	69	195	0	103	189	150	8601	8356	52609	45005	0	49	1	9	35	1	0	1	7	62	63	189	0	0	0	109	1	16	63	0	0	0	0	35348	7572	0	0	42920	0	49	1	9
914	125	0	0	86	86	86	8	61	146	0	86	149	115	9887	9696	52470	43717	0	45	0	11	23	1	0	1	5	52	54	149	0	0	0	87	2	13	47	0	0	0	0	27994	4940	0	0	32934	0	45	0	11
915	119	0	0	87	87	87	6	83	150	0	87	188	159	6649	6432	52511	46936	0	42	1	11	26	1	0	0	6	55	57	188	0	0	0	103	0	15	70	0	0	0	0	34141	4873	0	0	39014	0	42	1	11
916	125	0	0	72	72	72	5	51	111	0	72	161	142	7906	7719	52579	45681	0	36	0	7	22	1	0	2	4	46	48	161	0	0	0	87	2	19	53	0	0	0	0	31276	6770	0	0	38046	0	36	0	7
917	121	0	0	106	106	106	8	93	207	0	106	187	144	8604	8361	52725	45003	0	55	0	12	34	1	0	0	4	53	55	187	0	0	0	106	0	20	61	0	0	0	0	37112	8760	0	0	45872	0	55	0	12
918	162	0	0	150	150	148	16	112	280	0	148	227	178	8140	7865	52529	45423	0	76	4	14	48	1	0	1	4	82	84	227	0	0	0	118	3	19	87	0	0	0	0	47024	6385	0	0	53409	0	76	4	14
919	115	0	0	78	78	78	5	70	102	0	78	174	152	6632	6423	52582	46961	0	41	0	7	25	1	0	0	4	51	53	174	0	0	0	99	1	13	61	0	0	0	0	31960	5257	0	0	37217	0	41	0	7
920	117	0	0	101	101	100	12	86	184	0	100	175	142	6654	6431	52640	46941	0	51	1	12	31	1	0	0	4	41	43	175	0	0	0	94	1	16	64	0	0	0	0	33371	6524	0	0	39895	0	51	1	12
921	144	0	0	126	126	126	7	104	281	0	126	339	287	6881	6588	52576	46613	0	62	2	17	33	1	0	2	9	59	62	339	0	0	0	207	0	24	108	0	0	0	0	57655	5554	0	0	63209	0	62	2	17
922	149	0	0	145	145	145	8	152	275	0	145	322	259	7948	7570	52957	45640	0	65	4	17	53	1	0	1	4	73	75	322	0	0	0	191	1	20	110	0	0	0	0	60338	6898	0	0	67236	0	65	4	17
923	107	0	0	81	81	81	4	55	164	0	81	128	100	6586	6431	52454	47002	0	41	2	12	18	1	0	0	7	40	42	128	0	0	0	70	2	12	44	0	0	0	0	24487	5046	0	0	29533	0	41	2	12
924	122	0	0	101	101	101	9	93	215	0	101	229	198	8544	8252	52547	45063	0	49	1	10	33	1	0	1	6	54	56	229	0	0	0	135	1	14	79	0	0	0	0	42791	4573	0	0	47364	0	49	1	10
925	104	0	0	84	84	84	5	78	136	0	84	143	114	8585	8394	52448	45022	0	37	0	10	32	1	0	1	3	42	45	143	0	0	0	89	1	12	41	0	0	0	0	22862	2799	0	0	25661	0	37	0	10
926	123	0	0	89	89	89	7	65	166	0	89	177	146	6264	6074	52454	47305	0	41	2	12	25	2	0	3	4	53	55	177	0	0	0	104	2	19	52	0	0	0	0	31893	8190	0	0	40083	0	41	2	12
927	104	0	0	78	78	78	5	70	166	0	78	147	118	7041	6861	52501	46557	0	39	0	10	22	1	0	2	4	39	41	147	0	0	0	80	0	13	54	0	0	0	0	26127	4154	0	0	30281	0	39	0	10
928	119	0	0	98	98	98	11	82	188	0	98	226	179	7865	7595	52658	45742	0	49	1	13	31	1	0	0	3	57	59	226	0	0	0	131	1	16	78	0	0	0	0	44414	5354	0	0	49768	0	49	1	13
929	226	0	0	137	137	137	11	126	278	0	137	380	309	8177	7833	80623	74632	0	59	3	17	52	1	0	0	5	143	146	380	0	0	0	228	1	32	119	0	0	0	0	74696	11719	0	0	86415	0	59	3	17
930	94	0	0	61	61	61	5	35	91	0	61	100	81	6414	6281	113143	108415	0	29	1	8	18	1	0	0	4	36	38	100	0	0	0	55	0	12	33	0	0	0	0	18427	5751	0	0	24178	0	29	1	8
931	199	0	0	183	183	182	10	159	380	0	182	485	399	9565	9013	52755	44020	0	86	4	20	66	1	0	0	5	100	102	485	0	0	0	280	0	35	170	0	0	0	0	85662	10508	0	0	96170	0	86	4	20
932	131	0	0	99	99	99	6	80	213	0	99	135	93	8764	8582	113263	106064	0	46	2	11	33	1	0	1	5	62	65	135	0	0	0	79	3	7	46	0	0	0	0	28220	3404	0	0	31624	0	46	2	11
933	109	0	0	75	75	75	7	54	144	0	75	119	98	7883	7718	52454	45723	0	37	2	8	19	1	0	2	6	44	45	119	0	0	0	68	1	12	38	0	0	0	0	21942	5227	0	0	27169	0	37	2	8
934	100	0	0	64	64	64	5	55	127	0	64	150	126	5924	5756	52444	47668	0	30	1	7	22	1	0	0	3	33	35	150	0	0	0	93	0	11	46	0	0	0	0	25204	3419	0	0	28623	0	30	1	7
935	116	0	0	65	65	65	5	56	102	0	65	146	122	5911	5743	52537	47684	0	30	1	6	22	1	0	0	5	52	54	146	0	0	0	96	1	7	42	0	0	0	0	24579	2060	0	0	26639	0	30	1	6
936	107	0	0	73	73	72	11	41	145	0	72	105	85	10730	10593	112455	104088	0	41	1	7	18	1	0	1	3	40	43	105	0	0	0	57	0	11	37	0	0	0	0	19620	4815	0	0	24435	0	41	1	7
937	114	0	0	113	113	112	8	84	226	0	112	203	167	6691	6424	52525	46911	0	57	1	13	33	1	0	0	7	44	46	203	0	0	0	118	1	20	64	0	0	0	0	36128	8124	0	0	44252	0	57	1	13
938	121	0	0	78	78	76	7	66	142	0	76	130	113	8654	8474	52479	44951	0	28	2	11	26	1	0	2	6	50	51	130	0	0	0	70	1	13	46	0	0	0	0	25668	4762	0	0	30430	0	28	2	11
939	111	0	0	112	112	112	7	81	211	0	112	199	150	7450	7212	52553	46140	0	60	1	8	35	1	0	2	5	42	44	199	0	0	0	120	0	21	58	0	0	0	0	34717	5131	0	0	39848	0	60	1	8
940	159	0	0	136	136	135	10	126	290	0	135	259	215	6625	6335	113369	108153	0	61	0	15	47	1	0	0	11	69	72	259	0	0	0	158	0	18	83	0	0	0	0	45013	4955	0	0	49968	0	61	0	15
941	121	0	0	97	97	97	13	86	163	0	97	163	125	6596	6397	52572	46995	0	45	1	7	35	1	0	0	8	52	54	163	0	0	0	97	1	12	53	0	0	0	0	31905	4100	0	0	36005	0	45	1	7
942	101	0	0	74	74	74	7	51	129	0	74	126	102	7871	7702	52457	45736	0	33	0	9	22	1	0	2	7	42	45	126	0	0	0	69	2	10	45	0	0	0	0	24785	3317	0	0	28102	0	33	0	9
943	143	0	0	117	117	116	6	103	206	0	116	181	145	6922	6671	52689	46682	0	52	1	18	35	1	0	2	7	66	68	181	0	0	0	109	1	17	54	0	0	0	0	36802	6193	0	0	42995	0	52	1	18
944	158	0	0	81	81	81	6	77	130	0	81	121	101	6582	6407	52467	47025	0	40	0	9	26	1	0	1	4	93	95	121	0	0	0	69	1	9	42	0	0	0	0	22977	3168	0	0	26145	0	40	0	9
945	157	0	0	136	136	135	12	101	275	0	135	231	175	10170	9873	52632	43431	0	65	2	16	42	1	0	0	9	79	82	231	0	0	0	131	2	20	78	0	0	0	0	43666	8124	0	0	51790	0	65	2	16
946	210	0	0	182	182	182	14	172	355	0	182	479	402	9017	8465	52844	44565	0	82	2	22	61	2	1	4	8	104	106	479	0	0	0	268	2	44	165	0	0	0	0	90282	10849	0	0	101131	0	82	2	22
947	103	0	0	59	59	59	5	58	105	0	59	121	101	5933	5787	52407	47667	0	33	0	5	16	1	0	0	4	41	42	121	0	0	0	73	1	9	38	0	0	0	0	21356	2668	0	0	24024	0	33	0	5
948	173	0	0	137	137	137	10	112	272	0	137	297	243	8610	8264	52874	44970	0	56	2	14	51	1	0	0	13	95	98	297	0	0	0	168	2	22	105	0	0	0	0	53837	5950	0	0	59787	0	56	2	14
949	99	0	0	61	61	61	4	60	96	0	61	119	102	7869	7712	52466	45739	0	32	1	6	17	1	0	2	2	40	42	119	0	0	0	67	1	11	40	0	0	0	0	21256	4888	0	0	26144	0	32	1	6
950	118	0	0	100	100	100	4	74	149	0	100	181	150	5943	5704	52555	47660	0	47	0	16	27	1	0	1	8	54	55	181	0	0	0	101	2	14	64	0	0	0	0	32904	4835	0	0	37739	0	47	0	16
951	175	0	0	155	155	155	14	122	304	0	155	340	282	7891	7492	52927	45685	0	75	3	19	49	1	0	1	7	82	84	340	0	0	0	192	0	36	112	0	0	0	0	64267	15765	0	0	80032	0	75	3	19
952	101	0	0	92	92	92	8	73	183	0	92	168	131	6610	6396	52479	46995	0	42	1	10	33	1	0	1	4	42	44	168	0	0	0	101	1	11	55	0	0	0	0	30065	3619	0	0	33684	0	42	1	10
953	169	0	0	160	160	159	12	125	369	0	159	341	271	7557	7241	52634	45943	0	74	5	28	43	1	0	4	4	67	69	341	0	0	0	178	1	32	130	0	0	0	0	75074	30643	0	0	105717	0	74	5	28
954	118	0	0	126	126	126	7	103	297	0	126	211	163	10498	10230	113334	104319	0	66	3	14	35	1	0	2	5	42	45	211	0	0	0	125	0	23	63	0	0	0	0	35983	9450	0	0	45433	0	66	3	14
955	142	0	0	155	155	155	7	129	347	0	155	390	314	6786	6387	52604	46758	0	77	2	16	52	1	0	1	6	69	71	390	0	0	0	238	1	28	123	0	0	0	0	66642	7281	0	0	73923	0	77	2	16
956	105	0	0	70	70	70	6	55	111	0	70	115	95	6854	6704	52463	46745	0	37	0	6	19	1	0	4	3	39	41	115	0	0	0	66	1	9	39	0	0	0	0	19017	2873	0	0	21890	0	37	0	6
957	106	0	0	78	78	78	6	51	145	0	78	117	91	6612	6448	52529	46997	0	37	0	11	25	1	0	1	3	42	44	117	0	0	0	77	1	7	32	0	0	0	0	20521	2463	0	0	22984	0	37	0	11
958	117	0	0	105	105	105	8	76	196	0	105	167	133	8495	8287	52591	45089	0	52	0	14	31	1	0	1	6	48	50	167	0	0	0	91	0	14	62	0	0	0	0	30776	3990	0	0	34766	0	52	0	14
959	96	0	0	77	77	77	6	52	165	0	77	136	108	7881	7704	52550	45725	0	39	1	8	23	1	0	0	5	35	38	136	0	0	0	79	0	13	44	0	0	0	0	25113	5905	0	0	31018	0	39	1	8
960	144	0	0	101	101	101	7	81	198	0	101	244	213	8335	8049	52490	45251	0	49	1	13	32	1	0	0	5	67	69	244	0	0	0	154	2	18	70	0	0	0	0	47483	5054	0	0	52537	0	49	1	13
961	127	0	0	95	95	95	7	88	183	0	95	147	114	7462	7272	52607	46133	0	41	1	16	29	1	0	0	7	51	53	147	0	0	0	88	1	9	49	0	0	0	0	26109	3012	0	0	29121	0	41	1	16
962	120	0	0	108	108	108	6	87	208	0	108	220	180	7412	7163	52500	46163	0	48	2	10	40	1	0	1	6	45	47	220	0	0	0	125	0	23	72	0	0	0	0	39225	8677	0	0	47902	0	48	2	10
963	127	0	0	105	105	105	6	88	201	0	105	268	229	8595	8270	52666	45010	0	50	1	10	36	1	0	0	7	50	52	268	0	0	0	148	1	26	93	0	0	0	0	52271	9593	0	0	61864	0	50	1	10
964	93	0	0	60	60	60	5	58	140	0	60	117	96	7855	7705	52487	45753	0	29	0	6	20	1	0	0	4	32	34	117	0	0	0	75	0	8	34	0	0	0	0	20312	3036	0	0	23348	0	29	0	6
965	126	0	0	140	140	140	7	109	278	0	140	309	228	7882	7536	52874	45710	0	74	0	15	45	1	0	0	5	51	54	309	0	0	0	186	1	23	99	0	0	0	0	56943	6554	0	0	63497	0	74	0	15
966	118	0	0	124	124	124	5	110	286	0	124	247	197	5951	5675	52670	47618	0	58	2	14	45	1	0	0	4	51	53	247	0	0	0	138	2	24	83	0	0	0	0	45627	8127	0	0	53754	0	58	2	14
967	104	0	0	69	69	69	7	41	139	0	69	131	109	6617	6446	52485	46990	0	33	0	8	21	1	0	1	5	42	45	131	0	0	0	77	0	11	43	0	0	0	0	21855	4436	0	0	26291	0	33	0	8
968	180	0	0	241	241	241	10	182	537	0	241	509	373	6950	6419	52740	46581	0	128	2	28	75	1	0	1	6	89	91	509	37	74	0	299	1	34	175	0	0	0	0	94019	12529	0	0	106548	0	128	2	28
969	112	0	0	84	84	84	6	74	132	0	84	197	162	8610	8411	52503	44957	0	38	1	10	30	1	0	1	3	46	48	197	0	0	0	114	2	18	63	0	0	0	0	37186	4819	0	0	42005	0	38	1	10
970	104	0	0	91	91	91	6	78	161	0	91	183	155	6624	6410	52509	46958	0	38	1	11	29	1	0	0	11	37	39	183	0	0	0	108	2	15	58	0	0	0	0	32342	6311	0	0	38653	0	38	1	11
971	224	0	0	174	174	174	14	154	340	0	174	488	409	9030	8490	53185	44541	0	80	2	21	61	1	0	3	6	124	126	488	0	0	0	271	1	52	164	0	0	0	0	89639	18045	0	0	107684	0	80	2	21
972	139	0	0	84	84	84	7	89	156	0	84	199	172	6684	6437	52748	46921	0	33	1	13	33	1	0	0	3	63	65	199	0	0	0	105	2	21	71	0	0	0	0	39488	7046	0	0	46534	0	33	1	13
973	100	0	0	62	62	62	5	43	123	0	62	107	88	5881	5748	52438	47716	0	31	1	8	18	1	0	0	3	40	42	107	0	0	0	64	2	8	33	0	0	0	0	20710	2993	0	0	23703	0	31	1	8
974	172	0	0	132	132	131	8	90	290	0	131	241	183	7649	7378	52840	45922	0	67	2	15	36	1	0	3	7	88	91	241	0	0	0	145	1	24	71	0	0	0	0	44863	10093	0	0	54956	0	67	2	15
975	183	0	0	176	176	176	7	178	349	0	176	481	386	8427	7938	52634	45114	0	90	1	12	63	1	0	4	5	103	105	481	0	0	0	270	0	43	168	0	0	0	0	80758	12159	0	0	92917	0	90	1	12
976	115	0	0	86	86	86	8	75	141	0	86	169	138	7853	7636	52527	45754	0	43	1	10	24	1	0	1	6	54	56	169	0	0	0	104	0	11	54	0	0	0	0	29874	3745	0	0	33619	0	43	1	10
977	153	0	0	125	125	125	4	88	238	0	125	201	147	9408	9147	52651	44195	0	61	2	17	35	1	0	3	6	76	78	201	0	0	0	115	1	17	68	0	0	0	0	37912	4653	0	0	42565	0	61	2	17
978	161	0	0	155	155	155	12	127	278	0	155	334	276	8747	8336	81382	74144	0	71	0	22	52	1	0	1	8	76	78	334	0	0	0	208	2	21	103	0	0	0	0	58759	6244	0	0	65003	0	71	0	22
979	129	0	0	81	81	81	5	62	146	0	81	108	84	7210	7060	52388	46389	0	39	0	11	27	1	0	1	2	64	66	108	0	0	0	63	0	6	39	0	0	0	0	19490	949	0	0	20439	0	39	0	11
980	102	0	0	66	66	66	6	46	133	0	66	126	110	6588	6417	52440	47021	0	32	0	7	18	1	0	0	8	41	44	126	0	0	0	72	2	10	42	0	0	0	0	24084	3377	0	0	27461	0	32	0	7
981	185	0	0	152	152	152	17	125	376	0	152	351	291	7788	7456	52978	45715	0	77	4	19	44	1	0	2	5	84	86	351	0	0	0	198	2	30	121	0	0	0	0	71877	10878	0	0	82755	0	77	4	19
982	118	0	0	81	81	81	5	73	161	0	81	172	137	6629	6435	52573	46961	0	38	0	11	25	1	0	0	6	55	58	172	0	0	0	98	1	11	62	0	0	0	0	32554	5374	0	0	37928	0	38	0	11
983	203	0	0	140	140	140	11	158	275	0	140	364	297	7923	7518	52830	45659	0	71	2	10	52	1	0	0	4	111	113	364	0	0	0	212	5	22	125	0	0	0	0	70896	7245	0	0	78141	0	71	2	10
984	139	0	0	113	113	113	12	89	222	0	113	242	204	10408	10104	52794	43193	0	51	1	18	35	1	0	3	4	54	56	242	0	0	0	155	2	14	71	0	0	0	0	45991	6083	0	0	52074	0	51	1	18
985	105	0	0	84	84	84	7	75	174	0	84	149	114	8101	7926	52497	45490	0	39	1	12	25	1	0	2	4	38	40	149	0	0	0	92	1	12	44	0	0	0	0	25956	4286	0	0	30242	0	39	1	12
986	93	0	0	61	61	61	6	44	121	0	61	91	71	5905	5779	52441	47703	0	28	1	7	18	1	0	2	4	34	36	91	0	0	0	54	0	6	31	0	0	0	0	15049	2715	0	0	17764	0	28	1	7
987	94	0	0	70	70	70	7	40	127	0	70	95	76	9511	9375	81642	73390	0	37	0	9	17	1	0	1	5	31	33	95	0	0	0	57	2	6	30	0	0	0	0	16671	2374	0	0	19045	0	37	0	9
988	153	0	0	139	139	139	12	123	282	0	139	275	222	10754	10409	52849	42844	0	60	1	22	47	1	0	1	7	61	62	275	0	0	0	163	1	27	84	0	0	0	0	50459	10406	0	0	60865	0	60	1	22
989	106	0	0	85	85	84	8	68	158	0	84	158	126	6588	6405	52454	46999	0	48	1	6	26	1	0	0	2	37	39	158	0	0	0	97	0	10	51	0	0	0	0	27764	2339	0	0	30103	0	48	1	6
990	166	0	0	166	166	165	13	146	350	0	165	448	367	6758	6266	52926	46816	0	73	2	18	60	1	0	4	7	87	89	448	0	0	0	259	3	46	140	0	0	0	0	88087	15256	0	0	103343	0	73	2	18
991	161	0	0	140	140	140	9	115	309	0	140	309	242	5967	5598	52785	47634	0	71	1	16	42	1	0	3	6	87	89	309	0	0	0	177	1	33	98	0	0	0	0	59824	9874	0	0	69698	0	71	1	16
992	166	0	0	133	133	133	5	124	316	0	133	246	192	9857	9558	52863	43731	0	62	2	17	42	1	0	3	6	83	86	246	0	0	0	137	2	21	86	0	0	0	0	48229	7856	0	0	56085	0	62	2	17
993	113	0	0	80	80	80	9	55	127	0	80	166	138	5900	5711	52704	47685	0	38	0	7	29	1	0	0	5	45	47	166	0	0	0	93	0	17	56	0	0	0	0	31576	6275	0	0	37851	0	38	0	7
994	130	0	0	75	75	75	8	64	126	0	75	201	176	7882	7643	52581	45720	0	38	1	11	20	1	0	1	3	58	61	201	0	0	0	111	2	15	73	0	0	0	0	35886	5487	0	0	41373	0	38	1	11
995	112	0	0	85	85	85	6	65	162	0	85	152	121	7893	7712	52588	45696	0	43	1	9	27	1	0	0	4	45	47	152	0	0	0	86	0	12	54	0	0	0	0	27329	4367	0	0	31696	0	43	1	9
996	100	0	0	80	80	80	6	58	149	0	80	146	122	6217	6030	52450	47382	0	38	1	9	25	1	0	0	6	41	44	146	0	0	0	82	2	12	50	0	0	0	0	26529	4323	0	0	30852	0	38	1	9
997	158	0	0	123	123	122	6	85	270	0	122	316	265	8588	8243	52805	44984	0	62	0	14	36	1	0	1	8	51	53	316	0	0	0	190	1	29	96	0	0	0	0	57925	8836	0	0	66761	0	62	0	14
998	117	0	0	95	95	95	8	76	181	0	95	196	160	8585	8339	52635	45020	0	51	2	10	26	1	0	1	4	36	38	196	0	0	0	127	1	11	57	0	0	0	0	31077	3291	0	0	34368	0	51	2	10
999	149	0	0	145	145	145	10	117	320	0	145	294	226	5936	5583	52878	47660	0	59	3	17	51	1	0	2	12	75	76	294	0	0	0	158	2	28	106	0	0	0	0	55644	9891	0	0	65535	0	59	3	17
1000	102	0	0	78	78	78	6	68	139	0	78	170	149	8588	8387	52584	45000	0	40	2	11	21	1	0	0	3	34	36	170	0	0	0	101	1	13	55	0	0	0	0	31522	4752	0	0	36274	0	40	2	11
[truncated: 24 more columns]
