# Supplementary material for: Management strategies for vaccinated animals after an outbreak of foot-and-mouth disease and the impact on return to trade
Source: PLoS One. 2019 Oct 11;14(10):e0223518. doi: 10.1371/journal.pone.0223518 (PMC6788736; doi:10.1371/journal.pone.0223518)
Supplement: S1 Table — (ZIP) [file pone.0223518.s001.zip › vic_vacc2waste_control_summary.csv]

Run	Detect day	Detect type	Detect farm ID	Detect herd type	Num IPs	IP convergence (%)	Num RCPs	Num VPs	Vacc start day	Vacc trigger IPs	Vacc trigger pending culls	Vacc trigger area	Vacc trigger density	Day last IP	Day last cull	Day last VP	Day last RP	Last day of control	Cum juris	Control Duration	Control Duration convergence (%)	Cum convex hull (km2)	Surv cost	Cull cost	Disposal cost	Disinfect cost	Compensation cost	Vacc cost	Total control ops cost	Control Ops Cost convergence (%)	Control centre costs	Total cost of control	Post surv start	Post surv end	Post mgmt end	Post surv cost	Post lab cost	Post cull cost	Post disposal cost	Post compensation cost	Total post-mgmt cost	Days out of market	Loss of trade	TOTAL COST	Post surv clusters	Post surv clinical insp	Post surv non-vacc herds tested	Post surv vacc herds tested	Post surv non-vacc samples
1	1	farm	84168	pigs small	160	0	0	355	15	0	0	0	0	82	85	71	91	113	1	112	0	43444	2171825	284466	2627222	6465537	33106261	387245	45042556	0	42720000	87762556	112	180	181	5208700	4072460	336072	3514691	42840755	55972678	269	8608000000	8751735234	11	5173	2410	0	116356
2	1	farm	79526	dairy	56	67	0	88	15	0	0	0	0	44	47	30	53	75	1	74	28	18555	900425	77022	671558	2259040	8292450	83509	12284004	79	25200000	37484004	74	107	107	2305400	2158205	81862	853574	10282120	15681161	180	5760000000	5813165165	8	2234	1276	0	61663
3	1	farm	148204	smallholders	96	47	0	240	15	0	0	0	0	43	46	38	51	74	1	73	24	22750	1160600	133580	1284793	4003958	15901379	245483	22729793	58	29040000	51769793	73	123	123	3568300	3245235	237612	2482812	30325676	39859635	211	6752000000	6843629428	10	3493	1930	0	92721
4	1	farm	84168	pigs small	83	38	0	127	15	0	0	0	0	107	110	90	116	138	1	137	27	15226	1196300	122282	1042906	3295084	12795918	144110	18596601	49	42000000	60596601	137	176	176	2870750	2492280	129666	1344472	16456565	23293733	253	8096000000	8179890334	9	2837	1471	0	71208
5	1	farm	84168	pigs small	102	30	0	203	15	0	0	0	0	60	63	52	68	91	1	90	22	12764	1357100	144160	1292411	4307759	16064608	188953	23354992	40	30720000	54074992	90	129	129	3065775	2297995	177996	1916143	23396786	30854695	216	6912000000	6996929687	7	2967	1352	0	65657
6	1	farm	84168	pigs small	79	27	0	145	15	0	0	0	0	37	40	34	45	71	1	70	21	31666	1067650	109352	930020	3115920	11550280	155101	16928323	36	24960000	41888323	67	106	106	2820725	2414685	141834	1409798	17458797	24245839	187	5984000000	6050134162	9	2744	1418	0	68991
7	1	farm	84168	pigs small	188	30	0	382	15	0	0	0	0	64	67	65	73	99	1	98	18	19765	2090825	293898	2531466	7891060	31284556	403060	44494865	35	38400000	82894865	95	162	172	4942000	4122685	367312	3728486	45936903	59097386	260	8320000000	8461992251	9	4849	2425	0	117791
8	1	farm	79526	dairy	94	27	0	164	15	0	0	0	0	46	49	32	55	77	1	76	17	10982	1177575	141104	1279791	3871531	15873286	180130	22523417	31	25200000	47723417	76	107	108	2160925	1994020	155048	1590176	19509063	25409232	196	6272000000	6345132649	6	2095	1166	0	56972
9	1	farm	79526	dairy	102	24	0	223	15	0	0	0	0	90	93	83	98	121	2	120	16	123168	1305225	183880	1744006	4066277	21777906	252815	29330110	27	70320000	99650110	120	155	171	2583475	2129750	252632	2557694	30979595	38503146	259	8288000000	8426153256	6	2497	1239	0	60850
10	1	farm	79526	dairy	83	22	0	182	15	0	0	0	0	46	49	46	59	77	1	76	15	11415	1100525	122314	1112564	3388563	13748510	216098	19688574	26	25920000	45608574	76	109	117	2465250	2154670	208976	2050918	25131976	32011790	205	6560000000	6637620364	8	2442	1266	0	61562
11	1	farm	79526	dairy	72	22	0	119	15	0	0	0	0	36	39	26	45	71	1	70	14	12188	1129250	110952	1002611	3061391	12428096	122586	17854886	24	23520000	41374886	66	100	100	2430025	2210530	120134	1210091	14760182	20730962	183	5856000000	5918105848	7	2395	1289	0	63158
12	1	farm	84168	pigs small	80	20	0	108	15	0	0	0	0	42	45	33	53	73	1	72	14	30097	1204400	143670	1318106	3256135	16354361	117296	22393969	23	25680000	48073969	72	108	108	2535475	2405760	101832	1006202	12296952	18346221	181	5792000000	5858420190	9	2428	1401	0	68736
13	1	farm	84168	pigs small	80	19	0	189	15	0	0	0	0	55	58	53	64	89	1	88	13	10444	1134750	100090	985408	3178240	12142038	192908	17733434	22	28080000	45813434	85	118	129	2557075	2025625	196808	2014319	24779892	31573719	217	6944000000	7021387153	5	2464	1182	0	57875
14	1	farm	148204	smallholders	118	18	0	191	15	0	0	0	0	62	65	50	70	96	2	95	12	105592	1684425	199886	1595840	4806305	20097788	202164	28586407	20	60480000	89066407	92	133	133	2990825	2828525	169586	1684987	20436015	28109938	217	6944000000	7061176345	6	2873	1661	0	80815
15	1	farm	79544	dairy	134	17	0	268	15	0	0	0	0	51	54	52	61	87	3	86	11	100896	2031050	242154	2131204	5756662	26791788	261097	37213956	19	92640000	129853956	82	138	138	4375250	3626490	244504	2555174	31165750	41967168	225	7200000000	7371821124	13	4277	2132	0	103614
16	1	farm	148204	smallholders	82	16	0	118	15	0	0	0	0	38	41	28	49	74	1	73	11	14522	1163725	104086	991246	3318456	12326830	105234	18009578	19	24480000	42489578	68	104	104	2564250	2226210	94116	971723	11757838	17614137	181	5792000000	5852103715	8	2556	1308	0	63606
17	1	farm	26235	beef intensive	82	16	0	189	15	0	0	0	0	53	56	41	62	86	1	85	10	14397	1302525	114602	1115665	3380777	14027986	211772	20153326	18	29760000	49913326	83	126	130	3220000	2481010	217340	2269928	28074724	36263002	218	6976000000	7062176328	9	3142	1460	0	70886
18	1	farm	79544	dairy	61	16	0	89	15	0	0	0	0	33	36	29	41	66	1	65	10	12153	906850	91050	719334	2352519	9068078	91015	13228846	18	22080000	35308846	63	94	94	2145025	2020970	86062	875943	10781590	15909590	172	5504000000	5555218436	7	2083	1179	0	57742
19	1	farm	84168	pigs small	78	15	0	164	15	0	0	0	0	49	53	39	63	81	1	80	10	10671	1087375	111652	1044302	3123712	12973772	190927	18531740	17	26640000	45171740	79	113	114	2411150	2189670	174268	1661393	20346318	26782799	202	6464000000	6535954539	6	2339	1275	0	62562
20	1	farm	84168	pigs small	114	14	0	171	15	0	0	0	0	58	62	50	72	90	1	89	9	13071	1784775	175756	1634528	4728407	20145948	175661	28645076	17	30480000	59125076	88	129	129	3162200	2421055	145696	1538746	18851518	26119215	208	6656000000	6741244291	9	3266	1436	0	69173
21	1	farm	26235	beef intensive	122	14	0	210	15	0	0	0	0	87	89	46	97	119	1	118	9	23704	1761275	206022	1723565	5055576	21225290	233024	30204752	16	40080000	70284752	117	168	168	3719875	3314535	230156	2238406	27498518	37001490	252	8064000000	8171286242	10	3496	1937	0	94701
22	1	farm	79544	dairy	100	13	0	175	15	0	0	0	0	57	60	42	66	88	1	87	9	10981	1293850	147480	1392646	3965004	16937807	172945	23909733	15	29280000	53189733	87	124	124	2641800	2295790	152732	1532059	18709771	25332152	207	6624000000	6702521885	6	2562	1351	0	65594
23	1	farm	26235	beef intensive	103	12	0	211	15	0	0	0	0	43	46	34	53	80	2	79	8	33248	1456875	192628	1767652	4346709	22156407	256019	30176290	14	52320000	82496290	73	117	128	3219700	2847810	240388	2478987	30525557	39312442	216	6912000000	7033808732	8	3094	1661	0	81366
24	1	farm	79526	dairy	136	12	0	340	15	0	0	0	0	76	78	77	80	106	1	105	8	11253	1937625	206186	2051336	5608656	25279040	355947	35438791	14	37440000	72878791	107	157	170	3667550	3277050	320078	3216042	39308531	49789251	258	8256000000	8378668042	6	3530	1945	0	93630
25	1	farm	26235	beef intensive	122	12	0	253	15	0	0	0	0	48	52	46	62	80	1	79	8	18252	1514400	197800	1688481	5040001	21120386	288869	29849938	13	29040000	58889938	78	123	132	3233450	2954595	267706	2645753	32317490	41418994	220	7040000000	7140308932	7	3134	1732	0	84417
26	1	farm	79526	dairy	58	12	0	104	15	0	0	0	0	48	51	46	56	83	1	82	8	11008	770625	72816	667460	2173353	8178058	112958	11975269	14	25200000	37175269	78	107	107	2012825	1930950	115206	1157301	14326845	19543127	194	6208000000	6264718396	6	1943	1125	0	55170
27	1	farm	84168	pigs small	88	11	0	153	15	0	0	0	0	40	43	37	49	73	1	72	8	10851	1168425	122244	1084887	3575519	13363656	172172	19486903	13	23520000	43006903	70	100	104	2171300	1900500	160206	1568261	19283340	25083607	192	6144000000	6212090510	6	2117	1111	0	54300
28	1	farm	26235	beef intensive	118	11	0	254	15	0	0	0	0	56	59	57	68	92	1	91	7	15021	1559550	173700	1631833	5008844	20271175	269823	28914925	13	32160000	61074925	87	135	140	3470300	3129595	240834	2484560	30332457	39657746	228	7296000000	7396732671	7	3311	1842	0	89417
29	1	farm	79544	dairy	78	11	0	120	15	0	0	0	0	46	49	32	54	77	1	76	7	16628	934350	128760	1094067	3178240	13745855	126532	19207804	13	25680000	44887804	76	108	108	2331525	2140845	116886	1144523	14036220	19769999	188	6016000000	6080657803	8	2259	1238	0	61167
30	1	farm	84168	pigs small	136	11	0	261	15	0	0	0	0	47	50	48	56	83	1	82	7	24735	1720025	180198	1702370	5437279	21036252	256683	30332807	12	31920000	62252807	78	134	134	4135475	3521805	229592	2331839	28576422	38795133	218	6976000000	7077047940	11	4019	2115	0	100623
31	1	farm	26235	beef intensive	82	10	0	174	15	0	0	0	0	55	58	40	63	87	1	86	7	13070	1249975	150356	1371949	3310664	16898476	181115	23162535	12	30000000	53162535	85	127	127	3050800	2713760	175732	1813295	21766799	29520386	210	6720000000	6802682921	4	2959	1565	0	77536
32	1	farm	84168	pigs small	117	10	0	281	15	0	0	0	0	78	81	71	87	113	1	112	7	12454	1737800	176422	1628939	4634930	19920082	342419	28440593	11	34800000	63240593	108	147	175	2855700	2317455	327378	3199115	39080360	47780008	263	8416000000	8527020601	7	2733	1364	0	66213
33	1	farm	84168	pigs small	84	10	0	127	15	0	0	0	0	36	39	34	45	72	1	71	7	20124	1267425	151720	1409780	3536572	17667268	136972	24169737	11	25200000	49369737	66	107	107	2860550	2708720	128770	1321011	16206125	23225176	186	5952000000	6024594913	8	2780	1570	0	77392
34	1	farm	148204	smallholders	121	10	0	220	15	0	0	0	0	73	76	74	85	110	1	109	6	15167	2350150	185530	1677539	4915361	20864458	229175	30222213	11	36240000	66462213	104	153	153	3468750	3215975	189408	2004899	24768224	33647256	241	7712000000	7812109469	7	3375	1902	0	91885
35	1	farm	26235	beef intensive	102	9	0	245	15	0	0	0	0	40	43	36	48	74	1	73	6	12015	1126925	154548	1363149	4198699	16898280	255393	23996994	11	25680000	49676994	70	109	123	2849350	2524515	242012	2519786	30640590	38776253	211	6752000000	6840453247	5	2806	1469	0	72129
36	1	farm	79526	dairy	140	9	0	289	15	0	0	0	0	69	72	56	77	104	1	103	6	27519	2143100	243648	2368089	5795610	29513972	323613	40388032	11	36720000	77108032	99	155	159	4419875	3057635	281478	2816890	34527879	45103757	247	7904000000	8026211789	9	4247	1807	0	87361
37	1	farm	79544	dairy	115	9	0	188	15	0	0	0	0	48	51	39	60	84	1	83	6	29900	1473725	179862	1613817	4611562	20023160	209012	28111138	10	29040000	57151138	78	122	122	3326600	2827580	185388	1799874	22098098	30237540	208	6656000000	6743388678	9	3209	1644	0	80788
38	1	farm	79526	dairy	156	9	0	410	15	0	0	0	0	83	87	70	97	120	1	119	6	12585	1942125	256530	2419389	6730392	30358840	453999	42161275	10	39840000	82001275	113	167	200	3957725	3483480	417908	4125409	50537040	62521562	288	9216000000	9360522837	5	3803	2071	0	99528
39	1	farm	84168	pigs small	79	9	0	134	15	0	0	0	0	41	44	45	53	74	2	73	6	31373	1451550	129570	1022767	3209394	12773436	165134	18751851	10	47520000	66271851	75	106	106	2441750	2250115	148134	1359349	16767865	22967213	189	6048000000	6137239064	7	2312	1306	0	64289
40	1	farm	26235	beef intensive	104	9	0	177	15	0	0	0	0	53	56	34	62	84	1	83	6	15139	1346925	167398	1545759	4370080	19209987	219432	26859581	10	29280000	56139581	83	124	124	2943650	2593360	198920	2005632	24899901	32641463	211	6752000000	6840781044	9	2873	1520	0	74096
41	1	farm	26235	beef intensive	52	9	0	113	15	0	0	0	0	37	40	29	45	71	1	70	6	11278	933750	78474	689303	2142194	8487856	120746	12452324	10	23280000	35732324	67	99	99	2311750	1978025	122810	1221599	14934576	20568760	183	5856000000	5912301084	7	2296	1178	0	56515
42	1	farm	26235	beef intensive	81	9	0	154	15	0	0	0	0	53	57	41	67	85	1	84	6	11412	1056725	98978	926685	3224978	11426283	157751	16891400	10	27360000	44251400	83	116	118	2363000	2106440	159272	1712723	21231900	27573335	206	6592000000	6663824735	8	2360	1228	0	60184
43	1	farm	84168	pigs small	104	9	0	142	15	0	0	0	0	53	55	54	61	83	1	82	6	16520	1428325	135438	1248325	4144172	15362604	124320	22443183	10	29040000	51483183	84	122	122	2805425	2425010	95480	1008272	12066407	18400594	191	6112000000	6181883777	7	2672	1428	0	69286
44	1	farm	148204	smallholders	78	8	0	144	15	0	0	0	0	65	68	62	73	100	1	99	6	11626	1035250	113868	1015538	3139288	12522348	152447	17978738	10	30960000	48938738	95	131	131	2709625	2234050	151634	1560362	19196657	25852328	218	6976000000	7050791066	7	2743	1313	0	63830
45	1	farm	79544	dairy	117	8	0	223	15	0	0	0	0	56	59	55	69	92	1	91	5	26638	1460050	201978	1841339	4853041	22856752	266240	31479401	10	30960000	62439401	86	131	136	3263875	2908535	226010	2242807	27408948	36050175	224	7168000000	7266489576	9	3211	1713	0	83101
46	1	farm	79526	dairy	78	8	0	132	15	0	0	0	0	38	41	34	50	71	1	70	5	19649	1141325	137400	1192934	3489834	15100846	133242	21195581	9	23760000	44955581	68	100	100	2299675	2183265	118612	1174286	14235765	20011603	182	5824000000	5888967184	8	2221	1277	0	62379
47	1	farm	26235	beef intensive	58	8	0	118	15	0	0	0	0	35	38	30	43	70	1	69	5	16352	941750	93120	860996	2336938	10597752	106779	14937334	10	24720000	39657334	65	105	105	2784925	2505615	103560	1061937	12949021	19405058	179	5728000000	5787062392	9	2731	1485	0	71589
48	1	farm	79544	dairy	75	8	0	158	15	0	0	0	0	39	42	36	49	76	1	75	5	17237	954650	140862	1279206	3100343	16130098	168082	21773240	9	24720000	46493240	69	105	109	2596775	2325820	167248	1652956	20129101	26871900	197	6304000000	6377365140	7	2498	1342	0	66452
49	1	farm	84168	pigs small	71	8	0	125	15	0	0	0	0	57	61	57	71	93	1	92	5	10441	972275	103580	961528	2882228	11906184	133185	16958981	9	27360000	44318981	87	116	118	2028825	1802325	119970	1293361	15750516	20994997	206	6592000000	6657313978	5	1977	1052	0	51495
50	1	farm	79526	dairy	111	8	0	207	15	0	0	0	0	52	55	53	65	89	1	88	5	17132	1393700	168536	1561212	4627143	19313836	242415	27306842	9	28080000	55386842	83	119	133	2598275	2202865	226662	2251125	27644631	34923558	221	7072000000	7162310400	6	2525	1277	0	62939
51	1	farm	148204	smallholders	157	8	0	316	15	0	0	0	0	69	72	70	78	101	2	100	5	111468	2594325	334140	2739488	6925133	34870476	357906	47821468	9	72720000	120541468	100	162	162	4627150	3721655	309216	3139844	38240649	50038514	250	8000000000	8170579982	10	4516	2189	0	106333
52	1	farm	79526	dairy	76	8	0	150	15	0	0	0	0	46	49	36	55	79	1	78	5	11149	983625	95942	910998	2967916	11381472	152150	16492103	9	26160000	42652103	76	110	110	2583250	2147425	150844	1543437	18868422	25293378	197	6304000000	6371945481	8	2476	1262	0	61355
53	1	farm	79544	dairy	93	8	0	189	15	0	0	0	0	70	73	58	78	102	1	101	5	11761	1217800	139176	1332058	3840376	16683748	210140	23423298	9	32160000	55583298	100	136	140	2627875	2165415	192508	1929051	23601817	30516666	228	7296000000	7382099964	7	2590	1267	0	61869
54	1	farm	79526	dairy	98	8	0	135	15	0	0	0	0	33	36	38	41	67	1	66	5	11194	1183200	158018	1633592	4042910	20364218	145817	27527755	9	24480000	52007755	68	104	104	2533725	2278780	131578	1300403	15854282	22098768	181	5792000000	5866106523	7	2508	1344	0	65108
55	1	farm	148204	smallholders	77	8	0	135	15	0	0	0	0	65	68	51	73	96	1	95	5	10518	1111075	108530	977587	3014654	12123840	141901	17477586	9	30240000	47717586	95	128	128	2336275	2175320	122632	1272735	15672799	21579761	209	6688000000	6757297347	6	2260	1275	0	62152
56	1	farm	148204	smallholders	89	8	0	129	15	0	0	0	0	34	37	24	47	71	1	70	5	20905	1308075	183454	1682271	3513200	21277257	145618	28109875	9	25200000	53309875	64	107	107	3062350	2710890	141390	1362609	16884234	24161473	187	5984000000	6061471348	9	2920	1591	0	77454
57	1	farm	148204	smallholders	111	7	0	189	15	0	0	0	0	64	67	69	72	95	2	94	5	141463	1839200	205054	2017611	4666096	25475498	208022	34411480	9	50640000	85051480	99	135	135	2657350	2281265	200596	2001958	24381791	31522960	222	7104000000	7220574440	10	2650	1346	0	65179
58	1	farm	84168	pigs small	93	7	0	193	15	0	0	0	0	61	64	62	69	95	1	94	5	20561	1291400	134208	1215763	3778052	14918457	199576	21537455	9	32880000	54417455	92	139	139	3342675	2882145	193382	1911395	23438527	31768124	221	7072000000	7158185579	9	3252	1698	0	82347
59	1	farm	79526	dairy	117	7	0	254	15	0	0	0	0	88	91	76	96	119	1	118	5	24607	1601975	176902	1637674	4930943	20211512	278399	28837405	8	38400000	67237405	118	162	170	3325400	2576945	257640	2610016	32104561	40874562	258	8256000000	8364111967	8	3212	1503	0	73627
60	1	farm	26235	beef intensive	96	7	0	228	15	0	0	0	0	55	58	54	64	89	2	88	5	122815	1549675	152342	1323754	3879321	16668024	224797	23797912	8	56160000	79957912	85	132	139	3584275	2836365	244538	2614766	32124900	41404844	227	7264000000	7385362756	10	3469	1668	0	81039
61	1	farm	148204	smallholders	56	7	0	108	15	0	0	0	0	40	43	41	48	72	1	71	5	10304	860800	77400	738011	2157776	9099891	101986	13035864	8	23520000	36555864	71	100	100	2012675	1838550	103956	1116153	13571086	18642420	182	5824000000	5879198284	5	1937	1070	0	52530
62	1	farm	84168	pigs small	110	7	0	243	15	0	0	0	0	56	59	63	66	93	1	92	4	11477	1536575	194658	1826442	4642721	22815291	250776	31266463	8	31200000	62466463	93	132	142	2928475	2275525	237950	2495250	30422293	38359493	230	7360000000	7460825956	7	2908	1340	0	65015
63	1	farm	148204	smallholders	75	7	0	120	15	0	0	0	0	43	46	34	53	76	1	75	4	12692	1085875	127878	1062086	3076971	13270163	134995	18757967	8	24960000	43717967	73	106	106	2284950	2106860	120134	1264597	15690173	21466714	189	6048000000	6113184681	6	2238	1220	0	60196
64	1	farm	79544	dairy	99	7	0	172	15	0	0	0	0	59	63	48	73	91	1	90	4	18729	1448400	173130	1530130	4159752	19009020	180968	26501401	8	30000000	56501401	89	127	127	2588700	2507750	147848	1487374	18326860	25058532	209	6688000000	6769559933	8	2463	1473	0	71650
65	1	farm	79526	dairy	117	7	0	198	15	0	0	0	0	51	54	44	59	86	1	85	4	14214	1495775	211490	1996864	5040003	24991460	189175	33924767	8	29520000	63444767	81	125	125	3220975	2718590	170092	1792553	21668425	29570635	209	6688000000	6781015402	10	3100	1604	0	77674
66	1	farm	148204	smallholders	116	7	0	236	15	0	0	0	0	52	55	51	60	87	1	86	4	20660	1608200	155924	1493968	4642721	18470977	240786	26612576	8	30240000	56852576	82	127	131	3283525	2899400	222610	2241023	27252655	35899213	219	7008000000	7100751789	9	3136	1723	0	82840
67	1	farm	79526	dairy	147	7	0	322	15	0	0	0	0	64	67	65	73	100	1	99	4	14115	1958125	188364	1801804	5670974	22184402	385920	32189590	8	32400000	64589590	95	136	168	3138500	2584785	366238	3442975	42050870	51583368	256	8192000000	8308172958	6	3059	1513	0	73851
68	1	farm	79526	dairy	97	7	0	171	15	0	0	0	0	61	64	51	70	97	1	96	4	13638	1285500	153426	1422218	4097436	17677513	180625	24816718	8	29040000	53856718	91	122	130	2288100	2044840	166136	1733256	21127416	27359748	218	6976000000	7057216466	7	2211	1192	0	58424
69	1	farm	26235	beef intensive	88	6	0	174	15	0	0	0	0	80	83	65	88	111	1	110	4	12400	1138400	120412	1102581	3606675	13571939	197339	19737346	8	34560000	54297346	110	146	146	2603550	2272235	172658	1713904	21078394	27840741	233	7456000000	7538138087	7	2574	1335	0	64921
70	1	farm	79526	dairy	120	6	0	234	15	0	0	0	0	57	60	58	65	91	1	90	4	12950	1633975	216082	1831054	4977678	22979730	258705	31897225	7	31440000	63337225	88	133	140	3306950	2809695	242984	2517255	31172908	40049792	228	7296000000	7399387017	8	3293	1669	0	80277
71	1	farm	79526	dairy	84	6	0	161	15	0	0	0	0	35	38	28	44	70	1	69	4	10954	956500	116076	1058717	3365193	13102491	178801	18777778	7	22080000	40857778	65	94	104	2040725	1871870	164258	1753169	21552732	27382754	192	6144000000	6212240532	6	1982	1093	0	53482
72	1	farm	26235	beef intensive	125	6	0	329	15	0	0	0	0	68	71	69	76	102	1	101	4	22606	1659375	235164	2049651	5304854	25828700	355154	35432898	7	37200000	72632898	99	156	165	4214050	3715775	315794	3301740	40791121	52338480	253	8096000000	8220971378	8	4051	2197	0	106165
73	1	farm	79544	dairy	150	6	0	299	15	0	0	0	0	63	66	48	72	94	1	93	4	26311	1729650	186562	1857542	6037098	23093704	287840	33192396	7	35280000	68472396	93	148	148	3936950	3682175	262464	2679163	32889587	43450339	235	7520000000	7631922735	10	3773	2166	0	105205
74	1	farm	79526	dairy	91	6	0	183	15	0	0	0	0	45	48	33	53	76	1	75	4	11972	1224575	126412	1197270	3676783	14593802	189882	21008724	7	25920000	46928724	75	110	112	2524250	2199645	175900	1805054	22240679	28945528	200	6400000000	6475874252	5	2429	1277	0	62847
75	1	farm	84168	pigs small	104	6	0	201	15	0	0	0	0	52	55	46	60	83	1	82	4	11543	1357650	148032	1338322	4206493	16686434	204958	23941890	7	28320000	52261890	82	119	119	2914850	2151135	179546	1833716	22328112	29407359	207	6624000000	6705669249	7	2831	1273	0	61461
76	1	farm	148204	smallholders	120	6	0	273	15	0	0	0	0	59	62	57	68	95	1	94	4	28344	2157875	226504	2068857	5219167	25974640	309080	35956123	7	31680000	67636123	89	134	153	3410425	2630425	293266	2948436	35936070	45218622	241	7712000000	7824854745	8	3364	1552	0	75155
77	1	farm	79526	dairy	113	6	0	269	15	0	0	0	0	41	45	42	55	74	1	73	4	10752	1403175	136738	1291892	4401238	15895822	266723	23395588	7	26640000	50035588	72	113	124	2996075	2562840	257892	2541929	30926442	39285178	212	6784000000	6873320766	6	2864	1526	0	73224
78	1	farm	79526	dairy	129	6	0	260	15	0	0	0	0	78	82	58	92	112	1	111	4	19292	1735000	218346	2019958	5265907	25448382	260776	34948369	7	39120000	74068369	108	165	165	4496825	3150595	259952	2674800	32778515	43360687	252	8064000000	8181429056	10	4358	1888	0	90017
79	1	farm	26235	beef intensive	100	6	0	183	15	0	0	0	0	43	45	44	55	79	1	78	4	12590	1224300	164604	1516036	4214281	18842208	182991	26144420	7	26640000	52784420	74	113	114	2806300	2446185	171084	1809398	22205456	29438423	202	6464000000	6546222843	6	2782	1438	0	69891
80	1	farm	84168	pigs small	111	6	0	241	15	0	0	0	0	39	42	41	49	75	1	74	4	34375	1271600	182772	1585636	4588193	19742716	251901	27622818	7	28800000	56422818	71	122	122	3838300	3077550	236854	2387288	28879270	38419262	209	6688000000	6782842080	9	3706	1808	0	87930
81	1	farm	84168	pigs small	77	6	0	139	15	0	0	0	0	33	36	31	44	68	1	67	4	11861	1029650	106552	1019246	3201609	12610978	137741	18105776	7	23280000	41385776	63	99	99	2477225	2290400	121486	1228293	14922116	21039520	180	5760000000	5822425296	7	2378	1347	0	65440
82	1	farm	79544	dairy	143	6	0	461	15	0	0	0	0	94	97	86	102	125	1	124	4	23444	2170175	233946	2256761	6052677	28071372	515266	39300198	7	42960000	82260198	124	181	225	4527925	3077900	493472	5040911	62157147	75297355	313	10016000000	10173557553	7	4345	1797	0	87940
83	1	farm	148204	smallholders	75	6	0	129	15	0	0	0	0	38	41	40	46	70	1	69	4	11035	962825	106520	979598	3038022	12054504	142753	17284222	7	23760000	41044222	70	101	101	2196125	2018520	137892	1399309	17236985	22988831	185	5920000000	5984033053	5	2126	1174	0	57672
84	1	farm	26235	beef intensive	67	6	0	103	15	0	0	0	0	49	52	50	59	80	2	79	4	173097	1042625	114978	991217	2866647	12456976	109949	17582392	7	41760000	59342392	80	113	113	2360750	2207030	119976	1241872	15164588	21094216	192	6144000000	6224436608	9	2288	1288	0	63058
85	1	farm	26235	beef intensive	65	6	0	129	15	0	0	0	0	45	47	46	53	75	1	74	4	13842	859575	87910	836584	2516107	10394316	129490	14823981	7	25440000	40263981	76	107	107	2231175	2012115	134726	1371044	16686969	22436029	190	6080000000	6142700010	7	2181	1178	0	57489
86	1	farm	84168	pigs small	160	6	0	342	15	0	0	0	0	73	76	53	81	108	1	107	4	14944	1903600	254354	2287222	6543428	28116837	392992	39498432	7	35760000	75258432	103	151	174	3560925	3001495	342792	3385861	41142191	51433264	262	8384000000	8510691696	6	3480	1773	0	85757
87	1	farm	79526	dairy	124	6	0	257	15	0	0	0	0	54	57	57	63	88	1	87	4	13601	1726600	178094	1704521	5102321	21014862	295210	30021609	7	30480000	60501609	87	128	140	3166475	2518390	261174	2665805	32559145	41170989	228	7296000000	7397672598	7	3035	1479	0	71954
88	1	farm	79526	dairy	101	6	0	240	15	0	0	0	0	50	53	43	62	86	1	85	4	14067	1482925	187220	1742294	4323340	21887542	262733	29886054	7	28560000	58446054	80	120	136	3063225	2535085	253814	2572916	31577164	40002204	224	7168000000	7266448258	8	2949	1484	0	72431
89	1	farm	26235	beef intensive	169	6	0	372	15	0	0	0	0	96	99	97	105	132	1	131	4	19577	2800975	331890	3117393	6964083	39145707	386593	52746641	7	46080000	98826641	127	194	205	4971625	4077570	342954	3535812	42546828	55474789	293	9376000000	9530301430	10	4897	2427	0	116502
90	1	farm	84168	pigs small	105	6	0	275	15	0	0	0	0	64	67	59	73	98	1	97	4	16850	1593125	160740	1488598	4214279	18207546	292307	25956595	7	32640000	58596595	94	138	153	3363800	2618105	281416	2823332	34128511	43215164	241	7712000000	7813811759	6	3215	1519	0	74803
91	1	farm	79526	dairy	181	6	0	453	15	0	0	0	0	95	98	96	103	128	1	127	4	17014	2792700	300478	2883366	7852125	36178852	499966	50507486	7	43440000	93947486	126	183	220	4235150	3553620	464960	4752470	57983211	70989411	308	9856000000	10020936897	8	4145	2082	0	101532
92	1	farm	79526	dairy	80	6	0	128	15	0	0	0	0	35	38	32	46	66	1	65	4	19881	1130325	114074	1005970	3131497	12443302	130214	17955383	7	24000000	41955383	65	102	102	2639700	2389415	128334	1344364	16517448	23019261	180	5760000000	5824974644	9	2577	1405	0	68269
93	1	farm	84168	pigs small	117	6	0	299	15	0	0	0	0	81	84	77	89	114	1	113	4	15300	1452425	185544	1728526	4650513	21615892	339958	29972859	7	36000000	65972859	111	152	178	2996250	2427950	336870	3318084	40357961	49437115	266	8512000000	8627409974	6	2874	1410	0	69370
94	1	farm	26235	beef intensive	126	6	0	252	15	0	0	0	0	60	63	59	69	95	1	94	4	16731	1690050	177074	1742038	5032209	21471659	282057	30395087	7	33600000	63995087	90	142	151	3986900	3055605	286544	2910348	35581240	45820637	239	7648000000	7757815724	9	3893	1808	0	87303
95	1	farm	79526	dairy	74	6	0	119	15	0	0	0	0	39	42	36	47	74	1	73	4	10813	985375	102352	1015729	2913386	12510106	109437	17636385	7	23280000	40916385	69	99	99	2100550	1879465	100314	1032858	12648445	17761632	183	5856000000	5914678017	6	2032	1093	0	53699
96	1	farm	26235	beef intensive	76	6	0	187	15	0	0	0	0	64	67	65	73	97	1	96	4	10992	1128700	111648	1016854	3139291	12673894	193188	18263575	7	29520000	47783575	95	125	137	2265300	1813490	196042	2066920	25117348	31459100	225	7200000000	7279242675	5	2211	1055	0	51814
97	1	farm	79526	dairy	105	6	0	196	15	0	0	0	0	50	53	44	59	81	1	80	4	47115	1557225	175532	1421507	4549242	17849008	198082	25750596	7	31440000	57190596	80	133	133	3781425	3491040	182890	2020919	24923179	34399453	208	6656000000	6747590049	12	3594	2043	0	99744
98	1	farm	148204	smallholders	55	6	0	79	15	0	0	0	0	40	43	28	48	71	1	70	4	14175	920450	79258	728989	2157774	9004936	80720	12972127	7	24000000	36972127	70	102	102	2203250	2125200	85222	887526	11072081	16373279	177	5664000000	5717345406	7	2108	1240	0	60720
99	1	farm	79526	dairy	81	6	0	174	15	0	0	0	0	38	41	44	46	69	1	68	4	13290	1012350	105026	1043204	3186030	12840209	175436	18362255	7	26160000	44522255	74	111	111	2690875	2322705	170914	1709075	20938588	27832157	191	6112000000	6184354412	8	2605	1366	0	66363
100	1	farm	26235	beef intensive	262	6	0	534	15	0	0	0	0	76	80	81	90	113	1	112	4	30201	3036875	686326	6339946	11123835	82081408	526888	103795279	9	44640000	148435279	111	188	201	5862025	4709390	436264	4504838	55093880	70606397	289	9248000000	9467041676	9	5731	2793	0	134554
101	1	farm	148204	smallholders	142	6	0	340	15	0	0	0	0	97	100	89	105	131	1	130	4	45616	2171000	210456	1966464	5912461	24496204	364455	35121040	9	43680000	78801040	127	184	196	4324125	3272675	330208	3248865	39874198	51050071	284	9088000000	9217851111	12	4104	1926	0	93505
102	1	farm	84168	pigs small	97	6	0	188	15	0	0	0	0	52	55	53	62	83	1	82	4	11179	1681900	174748	1732970	4081860	21909254	190512	29771244	8	29040000	58811244	83	123	123	2951375	2332470	170822	1825475	22247161	29527303	206	6592000000	6680338547	7	2912	1394	0	66642
103	1	farm	79526	dairy	78	6	0	164	15	0	0	0	0	58	61	46	67	94	1	93	4	11565	1284700	130946	1159614	3279505	14344013	186167	20384945	8	30000000	50384945	88	127	128	2837600	2484825	169224	1728837	21160648	28381134	216	6912000000	6990766079	7	2810	1464	0	70995
104	1	farm	148204	smallholders	130	6	0	328	15	0	0	0	0	65	68	66	73	96	1	95	4	17567	1765925	252442	2339755	5374959	29047785	357130	39137995	8	36480000	75617995	96	154	160	4506525	3140550	322844	3353479	40773897	52097295	248	7936000000	8063715290	8	4278	1837	0	89730
105	1	farm	148204	smallholders	164	6	0	292	15	0	0	0	0	87	90	61	95	118	1	117	4	24211	2155375	255546	2340346	6925135	29219466	311198	41207066	8	42000000	83207066	117	177	177	4270375	3854585	266400	2692278	32527700	43611338	258	8256000000	8382818404	11	4129	2278	0	110131
106	1	farm	84168	pigs small	76	6	0	177	15	0	0	0	0	77	80	61	86	108	1	107	4	17813	1096925	174280	1311662	3193819	16750663	211920	22739269	8	33120000	55859269	107	140	144	2345025	2048620	180710	1819109	22207375	28600839	232	7424000000	7508460108	6	2292	1187	0	58532
107	1	farm	79526	dairy	123	6	0	210	15	0	0	0	0	46	50	48	60	78	1	77	4	11711	1464375	164748	1555362	5008838	19071839	200037	27465199	8	29520000	56985199	78	124	124	3516575	2851100	183710	1968028	23803312	32322725	204	6528000000	6617307924	9	3539	1722	0	81460
108	1	farm	79526	dairy	71	6	0	138	15	0	0	0	0	45	48	33	53	79	1	78	4	13643	976825	105622	1023660	2882229	12742161	148737	17879234	8	24960000	42839234	75	105	109	2219025	1983275	148456	1520804	18425797	24297357	197	6304000000	6371136591	8	2175	1155	0	56665
109	1	farm	26235	beef intensive	71	6	0	161	15	0	0	0	0	39	42	36	47	72	1	71	4	10423	885500	99136	947230	2609581	11611226	152759	16305431	8	24000000	40305431	69	102	104	2395450	2053940	161078	1661348	20366755	26638571	192	6144000000	6210944002	7	2290	1208	0	58684
110	1	farm	26235	beef intensive	108	6	0	224	15	0	0	0	0	64	67	65	72	95	1	94	4	22150	1518550	165614	1462932	4432397	18291802	227508	26098803	8	31680000	57778803	95	134	140	2906775	2260720	218182	2288806	27561673	35236156	228	7296000000	7389014959	6	2823	1309	0	64592
111	1	farm	79526	dairy	91	6	0	140	15	0	0	0	0	57	60	43	68	93	1	92	3	28203	1098150	133966	1133354	3661202	13963298	153107	20143076	8	29520000	49663076	87	125	125	2716200	2473520	141278	1391274	16975966	23698238	209	6688000000	6761361314	8	2658	1445	0	70672
112	1	farm	148204	smallholders	62	6	0	102	15	0	0	0	0	40	43	38	49	73	1	72	3	17637	877950	80194	770042	2352519	9425037	100532	13606275	8	24240000	37846275	70	102	102	2306525	2153410	103172	1074287	13120489	18757883	182	5824000000	5880604158	7	2225	1248	0	61526
113	1	farm	148204	smallholders	67	6	0	119	15	0	0	0	0	37	40	30	46	70	1	69	3	12384	976750	96440	863248	2555056	10804510	119908	15415912	8	23280000	38695912	67	98	98	2263650	2034585	120920	1226628	15025966	20671749	182	5824000000	5883367661	5	2187	1189	0	58131
114	1	farm	26235	beef intensive	105	6	0	243	15	0	0	0	0	42	46	40	56	75	1	74	3	10634	1380650	131718	1245078	4198698	15216892	237525	22410561	8	26160000	48570561	72	111	122	2789625	2532915	233034	2420280	29705674	37681528	210	6720000000	6806252089	7	2688	1496	0	72369
115	1	farm	84168	pigs small	82	6	0	123	15	0	0	0	0	41	44	35	50	76	1	75	3	20320	1267525	115114	1031949	3388561	12838828	125539	18767516	8	28080000	46847516	71	119	119	3492025	2917915	116858	1160924	13949202	21636924	187	5984000000	6052484440	13	3481	1734	0	83369
116	1	farm	84168	pigs small	97	6	0	143	15	0	0	0	0	40	43	29	49	74	1	73	3	14383	1286450	145672	1383165	3988381	17151802	158195	24113665	8	25920000	50033665	70	109	109	2795175	2717505	131556	1344188	16490693	23479117	188	6016000000	6089512782	7	2691	1579	0	77643
117	1	farm	79544	dairy	107	6	0	286	15	0	0	0	0	54	58	55	68	88	1	87	3	13634	1799950	157544	1386124	4440186	17297758	255127	25336689	8	31440000	56776689	85	133	139	3642075	2832445	244966	2638861	31729338	41087685	227	7264000000	7361864374	10	3606	1682	0	80927
118	1	farm	148204	smallholders	112	6	0	174	15	0	0	0	0	66	70	71	80	102	1	101	3	15461	1597925	162678	1378559	4557032	17290378	174307	25160879	8	33840000	59000879	101	143	143	3111025	2605085	165060	1699434	20641499	28222103	223	7136000000	7223222982	7	3058	1534	0	74431
119	1	farm	148204	smallholders	110	6	0	170	15	0	0	0	0	83	85	84	91	114	1	113	3	17070	1494125	183996	1681870	4595984	21011210	199463	29166648	8	36000000	65166648	114	151	151	2732900	2492875	148080	1445438	17660796	24480089	235	7520000000	7609646737	8	2642	1443	0	71225
120	1	farm	79544	dairy	88	6	0	176	15	0	0	0	0	55	58	56	66	90	1	89	3	14436	1246575	156222	1432384	3583305	17731119	193034	24342639	8	29760000	54102639	86	126	127	2837125	2542190	190564	1883583	23099407	30552869	215	6880000000	6964655508	7	2782	1498	0	72634
121	1	farm	26235	beef intensive	71	6	0	124	15	0	0	0	0	31	34	29	40	64	1	63	3	10836	893000	101352	988618	2827699	12226642	136191	17173503	8	20880000	38053503	61	89	90	1987400	1841245	133014	1335197	16372804	21669660	178	5696000000	5755723163	6	1919	1072	0	52607
122	1	farm	79544	dairy	121	5	0	242	15	0	0	0	0	64	68	49	78	105	1	104	3	37776	1831550	215088	1674992	5071153	20720638	292839	29806261	7	32400000	62206261	94	137	154	3232425	2592835	242112	2540106	31160849	39768327	242	7744000000	7845974588	10	3159	1524	0	74081
123	1	farm	84168	pigs small	109	5	0	220	15	0	0	0	0	62	65	44	70	94	1	93	3	18195	1603150	162762	1537893	4510293	19007234	221716	27043048	7	31920000	58963048	92	135	137	3132025	2694475	209260	2173043	26602963	34811766	225	7200000000	7293774814	8	3043	1568	0	76985
124	1	farm	79544	dairy	90	5	0	160	15	0	0	0	0	53	56	42	61	85	1	84	3	13692	1409625	137200	1345311	3739108	16806154	156031	23593428	7	28320000	51913428	83	120	120	2746000	2248400	145188	1549874	19050488	25739950	203	6496000000	6573653378	8	2725	1325	0	64240
125	1	farm	26235	beef intensive	96	5	0	176	15	0	0	0	0	52	55	39	61	85	1	84	3	15074	1525825	140178	1265098	3926060	15704392	186287	22747841	7	29280000	52027841	82	124	124	3148075	2610230	171316	1768617	21840847	29539085	207	6624000000	6705566926	10	3145	1547	0	74578
126	1	farm	79544	dairy	87	5	0	227	15	0	0	0	0	50	53	51	63	81	1	80	3	30716	1631225	128740	1192552	3411933	14933446	228317	21526213	7	33600000	55126213	81	142	142	4567175	3748150	227782	2351021	28821820	39715948	215	6880000000	6974842161	10	4385	2190	0	107090
127	1	farm	84168	pigs small	193	5	0	349	15	0	0	0	0	55	58	44	64	89	1	88	3	23886	1929025	320460	3030872	7665155	37595556	351494	50892562	7	35040000	85932562	85	148	150	4733450	3732575	311864	3137486	38323963	50239338	238	7616000000	7752171900	9	4688	2220	0	106645
128	1	farm	79544	dairy	101	5	0	191	15	0	0	0	0	60	63	46	68	91	1	90	3	20367	1744700	168620	1512140	4081852	18791224	231777	26530312	7	32160000	58690312	90	136	136	3435275	2786455	199884	2013869	25008898	33444381	219	7008000000	7100134693	9	3383	1665	0	79613
129	1	farm	26235	beef intensive	125	5	0	330	15	0	0	0	0	69	72	69	82	106	1	105	3	16345	1775975	188382	1812524	5188007	22369166	344994	31679047	7	36000000	67679047	99	152	173	3930025	3311490	338604	3506882	42461816	53548817	261	8352000000	8473227864	9	3787	1951	0	94614
130	1	farm	26235	beef intensive	114	5	0	176	15	0	0	0	0	54	58	41	68	86	1	85	3	15738	1528325	168768	1535051	4642720	19017218	175384	27067466	7	32400000	59467466	84	136	136	3797175	3336235	152252	1605789	19624306	28515757	205	6560000000	6647983223	11	3735	1976	0	95321
131	1	farm	84168	pigs small	125	5	0	235	15	0	0	0	0	58	62	44	72	92	1	91	3	25911	2241025	235542	1923824	5437278	24289280	246587	34373536	7	36480000	70853536	88	154	154	4703725	4371150	224652	2230693	27061869	38592089	224	7168000000	7277445625	9	4579	2582	0	124890
132	1	farm	79544	dairy	81	5	0	214	15	0	0	0	0	56	59	52	64	90	1	89	3	10287	1132475	115300	1094832	3302875	13542248	227827	19415557	7	28800000	48215557	86	122	136	2603325	2178330	225524	2362127	29011624	36380930	224	7168000000	7252596487	7	2538	1290	0	62238
133	1	farm	148204	smallholders	109	5	0	184	15	0	0	0	0	70	73	56	78	101	2	100	3	34510	1711650	268432	2506561	4401238	31785033	192181	40865094	7	64560000	105425094	100	140	140	3075525	2728740	176122	1724317	20959402	28664106	223	7136000000	7270089200	7	3009	1585	0	77964
134	1	farm	26235	beef intensive	72	5	0	122	15	0	0	0	0	36	39	31	44	67	1	66	3	11356	909975	93718	853445	2827697	10518218	131962	15335015	7	22800000	38135015	66	97	97	2175450	1922620	130218	1334779	16370571	21933638	181	5792000000	5852068653	7	2139	1127	0	54932
135	1	farm	79526	dairy	75	5	0	117	15	0	0	0	0	36	39	37	47	69	1	68	3	17193	1081275	133622	1220884	2975702	15228176	115287	20754946	7	23520000	44274946	67	100	100	2290550	2132095	111408	1159846	14382823	20076722	180	5760000000	5824351668	8	2213	1239	0	60917
136	1	farm	79544	dairy	82	5	0	158	15	0	0	0	0	55	57	56	62	86	1	85	3	12982	1270250	119596	1062364	3201607	13137238	176231	18967287	7	29280000	48247287	86	123	123	2722850	2438940	170950	1698066	20935148	27965954	208	6656000000	6732213241	6	2651	1421	0	69684
137	1	farm	79544	dairy	76	5	0	180	15	0	0	0	0	51	54	50	60	85	1	84	3	10991	1146875	113698	1098356	3131499	13502866	196643	19189936	7	27600000	46789936	81	117	124	2654800	2145500	196760	1957991	24193368	31148419	212	6784000000	6861938355	6	2548	1252	0	61300
138	1	farm	148204	smallholders	89	5	0	154	15	0	0	0	0	47	50	40	55	82	1	81	3	17931	1037575	113672	1095327	3482041	13568880	153822	19451317	7	26880000	46331317	77	114	114	2654225	2286970	150178	1532995	18655777	25280145	200	6400000000	6471611462	8	2591	1336	0	65342
139	1	farm	79526	dairy	90	5	0	149	15	0	0	0	0	41	44	33	50	72	1	71	3	10694	1019350	134440	1313492	3630048	16267444	160761	22525534	7	24480000	47005534	71	104	104	2329950	2155055	157694	1553126	19117159	25312984	191	6112000000	6184318518	6	2259	1255	0	61573
140	1	farm	79526	dairy	96	5	0	208	15	0	0	0	0	36	39	33	44	69	1	68	3	11631	1208350	135076	1277683	3879322	15874620	223399	22598450	7	25440000	48038450	66	107	112	2964100	2667945	218216	2182570	26603050	34635881	200	6400000000	6482674331	6	2836	1566	0	76227
141	1	farm	84168	pigs small	111	5	0	277	15	0	0	0	0	46	50	56	60	86	1	85	3	11208	1454150	125858	1239858	4432391	15089481	270024	22611762	7	30240000	52851762	86	128	138	3031825	2755585	261070	2668055	32760927	41477462	226	7232000000	7326329224	7	2908	1625	0	78731
142	1	farm	26235	beef intensive	159	5	0	376	15	0	0	0	0	69	72	65	78	100	2	99	3	34097	2389575	260908	2512332	6683648	31263818	415971	43526253	7	70320000	113846253	99	163	176	4740650	3988810	377916	3928622	48517399	61553397	264	8448000000	8623399650	9	4649	2365	0	113966
143	1	farm	26235	beef intensive	72	5	0	107	15	0	0	0	0	31	34	30	41	68	1	67	3	24021	969900	116428	1011463	2960123	12593595	117399	17768907	7	21840000	39608907	61	93	93	2292450	2074310	111622	1059739	13071320	18609441	178	5696000000	5754218348	7	2241	1212	0	59266
144	1	farm	26235	beef intensive	82	5	0	191	15	0	0	0	0	42	45	35	50	77	1	76	3	15040	1180900	130172	1155010	3279505	14428259	207338	20381185	7	25200000	45581185	72	107	119	2523075	2115540	211754	2157325	26498532	33506226	207	6624000000	6703087411	7	2475	1243	0	60444
145	1	farm	148204	smallholders	63	5	0	131	15	0	0	0	0	39	43	39	53	71	1	70	3	15774	917650	98976	850952	2656320	10522006	132468	15178373	7	24720000	39898373	69	105	105	2513325	2294635	128172	1340489	16419612	22696233	185	5920000000	5982594606	8	2427	1353	0	65561
146	1	farm	84168	pigs small	72	5	0	130	15	0	0	0	0	37	40	30	49	68	1	67	3	10616	896325	99356	924268	2905595	11348654	143868	16318067	7	22800000	39118067	67	97	97	2085100	1885415	133862	1372354	17005511	22482242	183	5856000000	5917600309	6	2029	1103	0	53869
147	1	farm	84168	pigs small	82	5	0	211	15	0	0	0	0	67	70	54	76	98	1	97	3	35706	1165200	164982	1497974	3552149	18731990	234605	25346900	7	32880000	58226900	97	138	144	3014000	2614815	231338	2370848	29118956	37349957	232	7424000000	7519576857	7	2879	1518	0	74709
148	1	farm	26235	beef intensive	54	5	0	104	15	0	0	0	0	36	39	31	45	72	1	71	3	10646	797700	73760	677097	2157774	8309351	99750	12115432	7	22800000	34915432	66	97	97	2179175	1944775	104202	1113919	13713336	19055407	182	5824000000	5877970839	6	2189	1145	0	55565
149	1	farm	26235	beef intensive	64	5	0	88	15	0	0	0	0	35	39	29	49	72	1	71	3	15016	988525	103018	945502	2578423	11764438	88997	16468903	7	23520000	39988903	65	100	100	2543700	2218195	83918	768931	9264476	14879220	177	5664000000	5718868123	9	2547	1310	0	63377
150	1	farm	148204	smallholders	90	5	0	140	15	0	0	0	0	49	52	49	58	80	1	79	3	10666	1177750	133008	1223296	3707948	15314067	134039	21690108	7	25680000	47370108	79	109	109	2171550	1879745	124868	1307081	15934313	21417557	194	6208000000	6276787665	6	2121	1094	0	53707
151	1	farm	79526	dairy	83	5	0	155	15	0	0	0	0	44	47	33	53	78	1	77	3	10681	1062750	134442	1193386	3474252	14840914	169160	20874904	7	25440000	46314904	74	108	110	2487625	2131010	162748	1620286	19909898	26311567	198	6336000000	6408626471	7	2416	1248	0	60886
152	1	farm	84168	pigs small	60	5	0	126	15	0	0	0	0	42	45	31	50	75	1	74	3	10648	821175	93750	839869	2352521	10558060	137491	14802865	7	23520000	38322865	72	100	102	1988575	1794380	135532	1376948	17057138	22352573	190	6080000000	6140675438	6	1927	1047	0	51268
153	1	farm	79544	dairy	104	5	0	165	15	0	0	0	0	48	51	39	57	84	1	83	3	12359	1429950	203528	1705682	4299970	21544276	162919	29346325	7	27360000	56706325	78	116	116	2720975	2543940	161244	1673305	20298124	27397588	204	6528000000	6612103913	5	2636	1478	0	72684
154	1	farm	148204	smallholders	89	5	0	136	15	0	0	0	0	48	52	35	62	83	1	82	3	10773	1200625	132598	1252242	3528779	15337851	142095	21594190	6	25680000	47274190	78	108	108	2145975	1984045	113558	1140856	13873061	19257495	193	6176000000	6242531685	6	2100	1162	0	56687
155	1	farm	84168	pigs small	88	5	0	154	15	0	0	0	0	40	43	38	49	75	1	74	3	12571	1127025	122180	1145128	3419722	14066540	180152	20060748	6	23760000	43820748	70	100	110	2248375	1933330	175594	1785708	22235808	28378815	198	6336000000	6408199563	6	2227	1128	0	55238
156	1	farm	148204	smallholders	128	5	0	345	15	0	0	0	0	48	52	47	62	88	1	87	3	23371	1876050	204732	1994281	5421702	24864286	355023	34716074	6	31680000	66396074	78	134	152	4044700	3563420	328046	3296063	40337496	51569725	240	7680000000	7797965799	6	3892	2098	0	101812
157	1	farm	79526	dairy	66	5	0	121	15	0	0	0	0	64	68	51	78	96	1	95	3	10592	977325	83792	817916	2601792	10016328	131322	14628474	6	30000000	44628474	94	127	127	2340650	2044875	128570	1352448	16817488	22684031	210	6720000000	6787312505	6	2312	1203	0	58425
158	1	farm	79544	dairy	127	5	0	341	15	0	0	0	0	89	93	82	103	123	1	122	3	21234	2446750	212112	1969319	5164634	24501276	366008	34660100	6	41520000	76180100	119	174	196	4260700	3329375	360100	3718145	45629778	57298098	284	9088000000	9221478198	9	4159	1949	0	95125
159	1	farm	148204	smallholders	72	5	0	145	15	0	0	0	0	39	42	38	48	70	1	69	3	17030	1158300	137892	1193339	3100339	14958290	136310	20684470	6	25920000	46604470	69	110	110	2859725	2711170	122956	1316907	16038783	23049541	184	5888000000	5957654011	9	2762	1598	0	77462
160	1	farm	84168	pigs small	142	5	0	329	15	0	0	0	0	53	55	54	62	88	1	87	3	45048	1679575	478226	4813862	5865717	61263564	352277	74453220	7	38640000	113093220	84	163	163	5957775	4655840	316974	3328310	40673742	54932641	241	7712000000	7880025861	15	5826	2767	0	133024
161	1	farm	148204	smallholders	90	5	0	165	15	0	0	0	0	51	54	40	59	85	1	84	3	11910	1269425	131020	1278992	3614468	15768858	174763	22237526	7	27120000	49357526	81	115	119	2455900	2084635	168584	1691413	20948016	27348548	207	6624000000	6700706074	8	2425	1235	0	59561
162	1	farm	148204	smallholders	59	5	0	105	15	0	0	0	0	42	46	29	56	74	1	73	3	10648	932400	80394	697822	2329147	8460414	99829	12600006	7	23520000	36120006	72	99	99	1997600	1804530	103130	1091513	13431224	18427997	184	5888000000	5942548003	5	1958	1051	0	51558
163	1	farm	148204	smallholders	238	5	0	490	15	0	0	0	0	70	73	67	79	106	1	105	3	18476	2349825	325762	3258227	9846313	40464214	477241	56721583	7	36480000	93201583	100	153	179	3891525	3325595	367368	3822397	46262755	57669640	267	8544000000	8694871223	6	3747	1960	0	95017
164	1	farm	26235	beef intensive	111	5	0	178	15	0	0	0	0	52	55	40	65	89	1	88	3	10804	1397025	171796	1673982	4447978	20843175	210935	28744891	7	28560000	57304891	82	121	126	2783125	2510165	188552	1880271	23079727	30441840	214	6848000000	6935746731	5	2716	1477	0	71719
165	1	farm	26235	beef intensive	98	5	0	204	15	0	0	0	0	47	49	48	52	79	1	78	3	11041	1354200	133430	1281053	3996167	15799684	200006	22764541	7	27360000	50124541	78	115	116	2785175	2399005	182060	1919711	23463638	30749589	204	6528000000	6608874130	6	2726	1432	0	68543
166	1	farm	79526	dairy	76	5	0	149	15	0	0	0	0	41	44	37	50	76	1	75	3	10438	971600	93460	863111	2944545	10639670	150001	15662387	7	23520000	39182387	71	100	105	2062250	1813385	146208	1496968	18302575	23821386	193	6176000000	6239003773	5	1997	1057	0	51811
167	1	farm	79544	dairy	84	5	0	157	15	0	0	0	0	58	60	47	62	88	2	87	3	45960	1221175	139352	1216476	3341824	15187539	164674	21271040	7	60240000	81511040	88	132	132	3410700	3037965	163988	1768856	21696503	30078012	210	6720000000	6831589052	10	3348	1819	0	86799
168	1	farm	84168	pigs small	68	5	0	147	15	0	0	0	0	44	47	32	52	75	1	74	3	10451	939100	91654	838562	2718641	10338510	147819	15074285	7	24720000	39794285	74	104	104	2214725	2020340	147808	1468242	18044228	23895343	192	6144000000	6207689628	5	2147	1181	0	57724
169	1	farm	84168	pigs small	67	5	0	129	15	0	0	0	0	34	37	31	43	68	1	67	3	23596	1003875	117096	1000552	2625162	12445002	121403	17313091	7	24000000	41313091	64	102	102	2734675	2447970	129596	1354885	16612158	23279284	182	5824000000	5888592375	9	2671	1436	0	69942
170	1	farm	79526	dairy	59	5	0	134	15	0	0	0	0	36	39	33	45	72	1	71	3	10343	791200	89794	848160	2453788	10496500	141319	14820762	7	21840000	36660762	66	93	101	1929875	1740585	141636	1503887	18610286	23926269	189	6048000000	6108587031	6	1877	1012	0	49731
171	1	farm	84168	pigs small	90	5	0	151	15	0	0	0	0	40	43	29	48	72	1	71	3	10844	1027450	141020	1373366	3707945	17065984	173135	23488900	7	24720000	48208900	70	105	105	2509975	2227085	152112	1483360	18112014	24484546	190	6080000000	6152693446	6	2434	1317	0	63631
172	1	farm	26235	beef intensive	78	5	0	138	15	0	0	0	0	76	78	32	80	106	1	105	3	10811	990925	113948	1017250	3045813	12760995	133789	18062719	7	32880000	50942719	106	138	138	2400000	1961855	132756	1367435	16771294	22633340	221	7072000000	7145576059	6	2310	1150	0	56053
173	1	farm	79544	dairy	96	5	0	168	15	0	0	0	0	42	45	36	50	74	1	73	3	20340	1292350	128872	1297919	3778053	15855825	171705	22524724	6	25920000	48444724	72	110	110	2752900	2345420	164964	1661162	20244542	27168988	195	6240000000	6315613712	9	2692	1373	0	67012
174	1	farm	79544	dairy	122	5	0	276	15	0	0	0	0	61	64	48	70	92	1	91	3	13227	1478325	165376	1519292	4806302	18510609	305831	26785735	6	32160000	58945735	91	136	151	3246475	2808400	288872	3076331	37533443	46953521	239	7648000000	7753899256	7	3148	1653	0	80240
175	1	farm	79526	dairy	107	5	0	199	15	0	0	0	0	62	65	49	71	98	1	97	3	11091	1512225	153848	1506908	4424606	18628412	221123	26447122	6	30000000	56447122	92	127	136	2531950	2138570	196344	1933517	23468952	30269333	224	7168000000	7254716455	4	2449	1240	0	61102
176	1	farm	79544	dairy	59	5	0	107	15	0	0	0	0	45	49	30	59	77	1	76	3	10427	813950	115440	1032966	2407050	13131657	134168	17635231	6	25200000	42835231	75	107	107	2177150	2078160	116244	1157949	14250504	19780007	188	6016000000	6078615238	6	2108	1217	0	59376
177	1	farm	148204	smallholders	132	5	0	307	15	0	0	0	0	56	59	51	65	88	2	87	3	37716	1621425	337998	3130191	5756665	40005480	342208	51193966	6	57840000	109033966	86	140	147	3997150	3567200	302990	3068305	37309685	48245330	235	7520000000	7677279296	11	3853	2097	0	101920
178	1	farm	148204	smallholders	125	5	0	212	15	0	0	0	0	61	64	43	69	93	2	92	3	33784	1640225	142940	1396890	4977678	16901020	214785	25273538	6	61200000	86473538	91	133	133	3106675	2844030	197296	2039474	25314738	33502213	221	7072000000	7191975751	8	3019	1677	0	81258
179	1	farm	148204	smallholders	77	5	0	120	15	0	0	0	0	54	57	40	62	87	1	86	3	10476	1184825	105268	975175	3271718	12161340	124918	17823244	6	28080000	45903244	84	118	118	2449900	2147425	110316	1120244	13752672	19580557	197	6304000000	6369483801	7	2350	1271	0	61355
180	1	farm	79526	dairy	86	5	0	175	15	0	0	0	0	39	42	44	48	73	1	72	3	11596	1196775	117206	1125979	3544363	14034003	176217	20194543	6	25920000	46114543	74	110	110	2681425	2250045	164046	1676612	20307114	27079242	193	6176000000	6249193785	8	2644	1314	0	64287
181	1	farm	79544	dairy	100	5	0	206	15	0	0	0	0	51	54	51	59	84	2	83	3	41146	1392925	141982	1390772	4175337	17357300	256556	24714873	6	52560000	77274873	81	118	129	2716675	2526545	228212	2292973	28040966	35805371	217	6944000000	7057080244	7	2584	1475	0	72187
182	1	farm	148204	smallholders	182	5	0	389	15	0	0	0	0	66	70	57	80	101	2	100	3	55629	2049000	232332	2254507	7462629	27821473	406661	40226602	6	65280000	105506602	96	147	173	4090500	3435880	365878	3601931	44139672	55633861	261	8352000000	8513140463	9	4095	2021	0	98168
183	1	farm	148204	smallholders	514	6	0	788	15	0	0	0	0	184	187	195	193	216	1	215	3	33271	5200475	740240	7359435	21351857	92144000	749528	127545535	7	71520000	199065535	225	299	345	5836575	4306050	0	0	0	10142625	433	13856000000	14065208160	6	5697	2555	0	123030
184	1	farm	79544	dairy	152	6	0	372	15	0	0	0	0	66	70	62	80	102	2	101	3	46101	2034675	224844	1968145	6231839	24490758	413725	35363986	7	62400000	97763986	96	139	178	3272025	2630075	392154	3893474	47729656	57917384	266	8512000000	8667681370	6	3108	1546	0	75145
185	1	farm	79544	dairy	84	6	0	130	15	0	0	0	0	37	40	32	45	71	1	70	3	14058	1207175	113520	1059460	3349614	13065364	145987	18941120	7	23520000	42461120	67	100	100	2299075	2096850	134360	1367696	16983930	22881911	186	5952000000	6017343031	7	2233	1222	0	59910
186	1	farm	84168	pigs small	287	6	0	555	15	0	0	0	0	91	94	86	99	126	1	125	3	26356	3165525	437032	4324180	12113134	53707714	525885	74273471	7	49200000	123473471	121	207	217	6412600	5291755	360030	3793709	46444402	62302496	305	9760000000	9945775967	10	6286	3169	0	151193
187	1	farm	79544	dairy	97	6	0	169	15	0	0	0	0	34	36	35	43	67	2	66	3	30355	1233075	138260	1301918	3785843	16169897	175911	22804904	7	42480000	65284904	65	104	104	2846425	2689505	174624	1688911	21039352	28438817	189	6048000000	6141723721	8	2749	1584	0	76843
188	1	farm	26235	beef intensive	115	6	0	246	15	0	0	0	0	47	50	46	56	80	2	79	3	31260	1709300	183250	1564423	4853049	19537250	299167	28146439	7	58320000	86466439	77	128	137	3721075	3358985	290890	2957744	36173214	46501908	225	7200000000	7332968347	9	3604	1996	0	95971
189	1	farm	148204	smallholders	239	6	0	492	15	0	0	0	0	88	91	88	97	119	1	118	3	21052	3078575	426010	3400186	10508444	43846638	520864	61780717	7	43920000	105700717	118	185	216	5323400	3734395	466506	5005159	61515808	76045268	304	9728000000	9909745985	9	5228	2189	0	106697
190	1	farm	84168	pigs small	66	6	0	135	15	0	0	0	0	36	39	39	46	72	1	71	3	10716	1064450	111606	992527	2679689	12226660	133877	17208809	7	23040000	40248809	69	97	98	2061025	1801940	128940	1329635	16155544	21477084	186	5952000000	6013725893	6	2017	1053	0	51484
191	1	farm	79544	dairy	151	6	0	359	15	0	0	0	0	54	57	55	62	89	1	88	3	10970	1794550	224092	2230891	6076048	27829864	361900	38517346	7	31920000	70437346	85	135	159	3937750	2713830	356700	3589265	43821818	54419363	247	7904000000	8028856709	7	3883	1613	0	77538
192	1	farm	79526	dairy	118	6	0	205	15	0	0	0	0	75	78	74	87	114	1	113	3	21676	1532600	177744	1675019	4837464	20693624	230991	29147442	7	35040000	64187442	105	148	151	3109125	2639280	182728	1884562	22827623	30643318	239	7648000000	7742830760	6	2997	1526	0	75408
193	1	farm	26235	beef intensive	160	6	0	271	15	0	0	0	0	46	49	42	57	81	1	80	3	15952	1524925	194668	1993108	6488905	24579340	255877	35036823	7	27360000	62396823	76	116	118	2952125	2477335	191526	1899450	23009809	30530245	206	6592000000	6684927068	8	2855	1454	0	70781
194	1	farm	148204	smallholders	95	6	0	180	15	0	0	0	0	38	41	36	48	73	1	72	3	10680	1089550	128684	1268444	3894902	15695342	189731	22266654	7	23280000	45546654	68	99	108	2233150	1919400	176850	1776411	21644241	27750052	196	6272000000	6345296706	5	2155	1118	0	54840
195	1	farm	148204	smallholders	94	6	0	144	15	0	0	0	0	49	52	34	58	80	1	79	3	13185	1217300	140144	1240776	3871532	15554504	163976	22188232	7	26880000	49068232	79	114	114	2462800	2275490	146918	1505896	18451343	24842447	197	6304000000	6377910679	6	2389	1325	0	65014
196	1	farm	26235	beef intensive	93	6	0	194	15	0	0	0	0	44	47	38	52	75	1	74	3	29847	1157650	200330	1473098	3817004	18860999	286007	25795088	7	28560000	54355088	74	121	121	3394775	2961910	230872	2179557	26937971	35705085	206	6592000000	6682060173	11	3242	1702	0	84626
197	1	farm	26235	beef intensive	104	6	0	180	15	0	0	0	0	49	52	52	57	80	1	79	3	21373	1306800	156460	1552239	4338922	19275518	200717	26830656	7	27360000	54190656	82	116	116	2405425	2090725	173942	1700262	20593683	26964037	202	6464000000	6545154693	6	2323	1221	0	59735
198	1	farm	84168	pigs small	81	6	0	169	15	0	0	0	0	56	60	42	70	88	1	87	3	10744	1114975	125834	1237792	3380778	15577352	175633	21612365	7	27360000	48972365	86	116	123	2195625	1859585	175856	1808748	22192528	28232342	211	6752000000	6829204707	6	2163	1085	0	53131
199	1	farm	79544	dairy	139	6	0	298	15	0	0	0	0	103	106	104	111	136	1	135	3	18737	2335075	235064	2038147	5834559	25108586	322682	35874113	7	43200000	79074113	134	182	197	3531325	2926210	298730	3104768	37675874	47536907	285	9120000000	9246611020	11	3466	1694	0	83606
200	1	farm	26235	beef intensive	182	6	0	302	15	0	0	0	0	61	64	56	69	96	2	95	3	48294	2264875	354266	2939528	7743057	36789100	356432	50447258	7	66240000	116687258	91	148	151	4286025	3642695	283356	2854177	34772520	45838773	239	7648000000	7810526031	13	4158	2152	0	104077
201	1	farm	148204	smallholders	86	6	0	166	15	0	0	0	0	42	45	35	55	73	2	72	3	107134	1113750	144224	1341182	3567731	16726584	189214	23082685	7	44400000	67482685	72	107	110	2611600	2275770	188002	1896185	23200358	30171915	198	6336000000	6433654600	11	2551	1331	0	65022
202	1	farm	26235	beef intensive	66	6	0	123	15	0	0	0	0	32	35	33	40	67	1	66	3	16206	945175	88062	858215	2492736	10500021	130945	15015154	7	22080000	37095154	63	94	94	2190750	1999830	131852	1350511	16605231	22278174	181	5792000000	5851373328	6	2103	1168	0	57138
203	1	farm	148204	smallholders	134	6	0	282	15	0	0	0	0	52	56	54	66	86	1	85	3	42792	1918600	240414	2419814	5484020	30229261	344204	40636313	7	33840000	74476313	84	143	145	4235725	3805725	300092	3029803	37222279	48593624	233	7456000000	7579069937	12	4087	2235	0	108735
204	1	farm	84168	pigs small	102	6	0	247	15	0	0	0	0	94	97	79	103	125	1	124	3	10707	1448875	142340	1372698	4120804	16822094	274067	24180878	7	38880000	63060878	124	164	178	2874625	2581005	256052	2621948	32041882	40375512	266	8512000000	8615436390	5	2764	1502	0	73743
205	1	farm	79544	dairy	85	6	0	119	15	0	0	0	0	43	47	31	57	75	1	74	3	11621	1130975	122478	1097523	3380775	13646060	110773	19488584	7	25440000	44928584	73	108	108	2485000	2176930	102074	1097973	13427167	19289144	185	5920000000	5984217728	8	2461	1277	0	62198
206	1	farm	26235	beef intensive	81	6	0	171	15	0	0	0	0	49	51	50	58	85	1	84	3	17868	1305225	124212	1011096	3240555	12567859	169444	18418391	7	30240000	48658391	80	128	128	3295425	3188605	173696	1763030	21631415	30052171	208	6656000000	6734710562	8	3153	1886	0	91103
207	1	farm	84168	pigs small	316	6	0	595	15	0	0	0	0	177	180	170	186	212	1	211	3	32783	3613575	409430	4021027	12907702	50015894	582835	71550462	7	66480000	138030462	207	278	313	5449425	4333770	0	0	0	9783195	401	12832000000	12979813657	12	5340	2565	0	123822
208	1	farm	79526	dairy	71	6	0	153	15	0	0	0	0	45	48	38	54	81	1	80	3	10625	1048675	120924	1047593	3038021	12924873	162417	18342503	7	26640000	44982503	75	113	113	2674925	2297505	137650	1362557	16389682	22862319	197	6304000000	6371844822	7	2648	1349	0	65643
209	1	farm	84168	pigs small	83	6	0	145	15	0	0	0	0	42	45	30	50	73	1	72	3	10558	1216850	101694	1022861	3240558	12652001	140229	18374193	7	25680000	44054193	72	108	108	2671250	2292640	134358	1318383	15886481	22303112	188	6016000000	6082357305	8	2645	1368	0	65504
210	1	farm	26235	beef intensive	150	6	0	286	15	0	0	0	0	53	57	46	67	85	1	84	3	20397	1643500	248448	2276397	6200680	28195514	307387	38871926	7	29520000	68391926	83	124	137	3145925	2561300	252726	2668106	32709499	41337556	225	7200000000	7309729482	7	2999	1489	0	73180
211	1	farm	79526	dairy	71	6	0	145	15	0	0	0	0	57	60	46	65	88	1	87	3	11941	1148350	104552	970668	2913387	12120653	138223	17395833	7	29280000	46675833	87	124	124	2696300	2293235	134224	1391987	16884919	23400665	203	6496000000	6566076498	6	2618	1346	0	65521
212	1	farm	79526	dairy	98	6	0	255	15	0	0	0	0	78	82	61	92	110	1	109	3	35313	1430450	141432	1269844	3996164	15704446	274161	22816497	7	35280000	58096497	108	148	161	2991475	2568545	256740	2627721	31825008	40269489	249	7968000000	8066365986	7	2908	1500	0	73387
213	1	farm	26235	beef intensive	117	6	0	224	15	0	0	0	0	54	58	51	68	89	1	88	3	16288	1564525	170324	1575428	4930946	19624105	233346	28098674	7	30240000	58338674	84	128	131	3248000	2592310	218620	2160225	26425015	34644170	219	7008000000	7100982844	7	3161	1527	0	74066
214	1	farm	84168	pigs small	82	6	0	146	15	0	0	0	0	43	46	34	55	74	1	73	3	14495	1134950	121758	1128668	3372982	13861022	150910	19770290	7	25200000	44970290	73	107	107	2421175	2124150	124828	1283204	15642692	21596049	187	5984000000	6050566339	7	2380	1248	0	60690
215	1	farm	79526	dairy	86	6	0	154	15	0	0	0	0	42	45	47	50	73	1	72	3	17349	1284450	123212	1112108	3443093	13807780	147350	19917993	7	26640000	46557993	77	112	112	2506025	2229010	131048	1333001	16267618	22466702	187	5984000000	6053024695	6	2402	1299	0	63686
216	1	farm	79526	dairy	144	6	0	294	15	0	0	0	0	74	77	66	83	106	1	105	3	12064	1971825	208934	1906164	5865719	23650392	324065	33927099	7	34560000	68487099	104	145	161	3075375	2449755	279682	2737519	33231395	41773726	249	7968000000	8078260825	4	2982	1439	0	69993
217	1	farm	79544	dairy	105	6	0	229	15	0	0	0	0	50	53	57	58	83	1	82	3	25868	1449775	141686	1249402	4253224	15168286	227334	22489707	7	31440000	53929707	87	133	133	3290700	2910985	219476	2136211	25777508	34334880	213	6816000000	6904264587	7	3183	1701	0	83171
218	1	farm	79526	dairy	80	6	0	136	15	0	0	0	0	44	47	39	53	80	1	79	3	12596	1050300	111648	1088546	3279507	13476994	132334	19139328	7	25200000	44339328	74	107	107	2333050	2068255	127290	1342879	16425578	22297052	194	6208000000	6274636380	7	2269	1202	0	59093
219	1	farm	79544	dairy	102	6	0	291	15	0	0	0	0	80	83	66	88	114	1	113	3	11132	1561500	154550	1465942	4245439	17961052	325957	25714441	7	35520000	61234441	110	150	175	2995100	2398305	319514	3129156	37790467	46632542	263	8416000000	8523866983	5	2858	1403	0	68523
220	1	farm	148204	smallholders	154	6	0	286	15	0	0	0	0	82	85	84	90	115	2	114	3	47000	1963775	312450	2740048	6418790	34232649	310140	45977852	7	83520000	129497852	114	180	180	4905500	4257155	283148	2877530	35053538	47376871	259	8288000000	8464874723	11	4817	2542	0	121633
221	1	farm	79544	dairy	78	6	0	179	15	0	0	0	0	46	50	35	60	78	1	77	3	11316	1075875	107198	986200	3232768	12304901	188518	17895460	7	25920000	43815460	76	110	117	2490425	2091705	190850	2017958	24798180	31589118	205	6560000000	6635404578	7	2420	1238	0	59763
222	1	farm	79526	dairy	75	6	0	157	15	0	0	0	0	46	49	44	54	80	1	79	3	10536	1147050	105220	922052	2952333	11368344	157570	16652569	7	26160000	42812569	76	110	113	2466950	2134265	160942	1636776	19826303	26225236	201	6432000000	6501037805	6	2375	1260	0	60979
223	1	farm	148204	smallholders	88	6	0	206	15	0	0	0	0	56	59	42	64	87	1	86	3	11656	1290550	141184	1251878	3676782	15389047	242095	21991536	7	30480000	52471536	86	129	132	3005500	2863560	232650	2238719	27528268	35868697	220	7040000000	7128340233	7	2878	1659	0	81816
224	1	farm	84168	pigs small	75	6	0	139	15	0	0	0	0	35	38	32	44	67	1	66	3	18212	1153875	133964	1152911	2999072	14441818	147381	20029022	7	23760000	43789022	65	101	101	2614875	2245110	146234	1525390	18788030	25319639	185	5920000000	5989108661	8	2610	1317	0	64146
225	1	farm	79526	dairy	62	6	0	122	15	0	0	0	0	28	30	18	39	62	1	61	3	10491	837325	87566	857680	2477156	10576997	116974	14953698	7	21600000	36553698	58	92	92	2350975	2242940	125930	1363019	16795567	22878431	177	5664000000	5723432129	7	2272	1323	0	64084
226	1	farm	26235	beef intensive	94	6	0	245	15	0	0	0	0	65	68	76	74	99	1	98	3	14675	1443875	127264	1162609	3637835	14241378	252650	20865611	7	36240000	57105611	106	153	153	3370975	3039470	248230	2531684	31316510	40506869	237	7584000000	7681612480	9	3259	1788	0	86842
227	1	farm	148204	smallholders	122	6	0	234	15	0	0	0	0	48	51	42	57	80	1	79	3	14618	1457850	155934	1481470	5001054	18349126	262196	26707629	7	28800000	55507629	78	122	129	3093550	2956975	243576	2506302	31140787	39941190	217	6944000000	7039448819	7	2983	1734	0	84485
228	1	farm	79526	dairy	77	6	0	151	15	0	0	0	0	48	51	31	56	82	1	81	3	11035	1027375	120994	1141704	3232768	14199962	175056	19897858	7	25680000	45577858	78	109	115	2219400	1927520	171822	1657901	20337664	26314307	203	6496000000	6567892165	6	2184	1125	0	55072
229	1	farm	26235	beef intensive	73	6	0	129	15	0	0	0	0	46	49	33	55	77	1	76	3	20573	1160525	122838	1148897	3022444	14425169	134006	20013879	7	26160000	46173879	76	111	111	2489900	2221450	131804	1372286	16716419	22931859	192	6144000000	6213105738	9	2453	1310	0	63470
230	1	farm	26235	beef intensive	110	6	0	245	15	0	0	0	0	60	63	71	69	91	1	90	3	14224	1506450	153822	1391533	4588192	17211362	255960	25107319	7	36720000	61827319	101	155	155	3790025	3602130	245846	2587415	31839016	42064432	229	7328000000	7431891751	8	3632	2109	0	102918
231	1	farm	84168	pigs small	73	6	0	141	15	0	0	0	0	52	55	38	61	83	1	82	3	10495	947500	97440	943326	2843277	11541586	149061	16522190	6	26880000	43402190	82	113	113	2297275	2051105	143694	1471635	18283283	24246992	200	6400000000	6467649182	6	2221	1202	0	58603
232	1	farm	148204	smallholders	67	6	0	126	15	0	0	0	0	36	39	43	45	70	1	69	3	10857	882125	99030	909016	2594004	11275880	131737	15891792	6	23760000	39651792	73	101	101	2017250	1821750	122530	1236062	15081679	20279271	182	5824000000	5883931063	5	1958	1058	0	52050
233	1	farm	79526	dairy	91	6	0	222	15	0	0	0	0	65	68	54	73	96	1	95	3	20213	1413400	129752	1225055	3957226	15379944	232724	22338101	6	31920000	54258101	95	134	138	2809300	2591715	218358	2165657	26735979	34521009	226	7232000000	7320779110	6	2683	1525	0	74049
234	1	farm	79526	dairy	61	6	0	115	15	0	0	0	0	44	47	37	52	76	1	75	3	10543	923100	105792	850426	2679691	10575643	107853	15242505	6	24240000	39482505	74	103	103	1993625	1828400	112434	1163180	13935881	19033520	187	5984000000	6042516025	6	1940	1067	0	52240
235	1	farm	79526	dairy	115	6	0	203	15	0	0	0	0	55	58	56	63	90	1	89	3	17050	1474200	186286	1737986	4853045	21557352	220159	30029027	6	32640000	62669027	86	137	137	3805750	3217620	205118	2040091	24951843	34220422	218	6976000000	7072889449	9	3706	1894	0	91932
236	1	farm	79526	dairy	84	6	0	146	15	0	0	0	0	55	58	40	64	90	1	89	3	11048	1159550	119382	1139258	3497624	14285950	132961	20334725	6	28080000	48414725	85	119	119	2328675	2171610	122542	1302246	15902202	21827275	204	6528000000	6598242000	6	2268	1272	0	62046
237	1	farm	79526	dairy	71	6	0	99	15	0	0	0	0	43	47	30	57	80	1	79	3	13020	1017250	133980	1033904	3092550	13078734	113167	18469584	6	24720000	43189584	73	105	105	2209250	2087155	101546	992126	12266510	17656587	188	6016000000	6076846171	7	2156	1225	0	59633
238	1	farm	26235	beef intensive	64	6	0	83	15	0	0	0	0	35	38	36	45	70	1	69	3	11644	1134550	90542	890775	2469368	11136664	77147	15799046	6	23280000	39079046	66	99	99	2376050	2116730	76332	815771	9923989	15308872	175	5600000000	5654387918	7	2339	1259	0	60478
239	1	farm	79544	dairy	74	6	0	107	15	0	0	0	0	39	42	40	48	72	1	71	3	16696	1121050	110832	1000620	2882226	12478321	109735	17702784	6	23760000	41462784	70	101	101	2215925	2009315	99800	1044176	12742885	18112101	181	5792000000	5851574885	8	2153	1167	0	57409
240	1	farm	26235	beef intensive	104	6	0	216	15	0	0	0	0	42	45	35	50	73	1	72	3	11892	1367625	143264	1354622	4315551	16753980	223791	24158833	6	26880000	51038833	72	114	114	3086725	2489025	197144	1916525	23405629	31095048	199	6368000000	6450133881	6	2998	1454	0	71115
241	1	farm	79526	dairy	223	6	0	510	15	0	0	0	0	84	87	87	94	119	1	118	3	16971	3283500	405798	3748788	9511343	46726534	584622	64260586	6	44400000	108660586	117	187	221	5396325	4050550	452594	4571928	56054307	70525704	309	9888000000	10067186290	10	5397	2437	0	115730
242	1	farm	26235	beef intensive	79	6	0	192	15	0	0	0	0	40	44	41	54	77	1	76	3	16908	1220700	114808	1025172	3388562	12639804	178663	18567710	6	29040000	47607710	71	123	123	3883050	3219510	167828	1761525	21537256	30569169	199	6368000000	6446176879	10	3750	1905	0	91986
243	1	farm	26235	beef intensive	118	6	0	213	15	0	0	0	0	46	49	47	55	82	1	81	3	12773	1329225	196446	1910169	4821886	23678344	268556	32204627	6	26640000	58844627	77	113	125	2595750	2325260	213034	2211269	27177658	34522971	213	6816000000	6909367598	7	2553	1351	0	66436
244	1	farm	79544	dairy	73	6	0	127	15	0	0	0	0	33	36	27	42	69	1	68	3	11330	994525	112684	1057964	3069184	13289226	121550	18645132	6	22560000	41205132	63	96	96	2320875	2190090	121712	1311206	16033687	21977570	183	5856000000	5919182702	5	2256	1277	0	62574
245	1	farm	84168	pigs small	109	6	0	185	15	0	0	0	0	60	62	54	67	92	2	91	3	31415	1573175	147124	1322422	4346708	16286819	198985	23875233	6	59760000	83635233	90	133	133	3269725	2605995	179922	1754028	21273238	29082908	215	6880000000	6992718141	8	3247	1536	0	74457
246	1	farm	84168	pigs small	81	6	0	101	15	0	0	0	0	39	42	30	47	70	1	69	3	16042	1196550	106940	1064223	3186030	13218586	97216	18869544	6	26400000	45269544	69	112	112	3122825	2635325	96518	1038674	12882867	19776209	179	5728000000	5793045753	9	3113	1558	0	75295
247	1	farm	84168	pigs small	120	5	0	250	15	0	0	0	0	55	57	53	62	88	1	87	3	13860	1494025	212916	1764828	4954308	21912504	298361	30636942	6	30720000	61356942	85	129	145	3279600	2725905	291816	2983466	36718134	45998921	233	7456000000	7563355863	5	3282	1611	0	77883
248	1	farm	79544	dairy	69	5	0	150	15	0	0	0	0	43	46	39	52	74	1	73	3	10726	1014700	108274	959872	2687480	11809144	173406	16752877	6	24720000	41472877	73	105	107	2302775	2082920	171782	1675706	20513842	26747025	195	6240000000	6308219902	4	2234	1205	0	59512
249	1	farm	26235	beef intensive	140	5	0	372	15	0	0	0	0	113	116	99	122	146	1	145	3	12116	1800975	207642	1951607	5717714	24034019	444132	34156089	6	42000000	76156089	143	177	225	2532525	1948695	405846	4055333	49350957	58293356	313	10016000000	10150449445	5	2415	1136	0	55677
250	1	farm	84168	pigs small	80	5	0	106	15	0	0	0	0	52	55	31	60	83	1	82	3	11913	1191175	113994	1103396	3162660	13688693	103568	19363486	6	26880000	46243486	82	114	114	2199550	2113720	91530	971102	11868547	17244449	190	6080000000	6143487935	6	2143	1230	0	60392
251	1	farm	79526	dairy	113	5	0	181	15	0	0	0	0	45	48	46	53	76	1	75	3	15801	1486725	169460	1495426	4541446	18276048	177535	26146641	6	28560000	54706641	76	121	121	3205675	2903950	153598	1635851	20101350	28000424	196	6272000000	6354707065	9	3133	1724	0	82970
252	1	farm	79544	dairy	84	5	0	156	15	0	0	0	0	49	52	38	58	81	1	80	3	10861	1250750	105018	1000492	3287296	12295494	166886	18105936	6	26400000	44505936	79	112	112	2410275	2006725	155094	1483819	18068658	24124571	199	6368000000	6436630507	6	2385	1181	0	57335
253	1	farm	79526	dairy	120	5	0	231	15	0	0	0	0	73	76	67	81	104	1	103	3	27888	1490300	191680	1761988	4806303	21794796	268921	30313988	6	37200000	67513988	103	157	157	3870975	3462375	247852	2446506	30051869	40079577	239	7648000000	7755593565	10	3792	2036	0	98925
254	1	farm	148204	smallholders	166	5	0	339	15	0	0	0	0	70	73	82	78	102	1	101	3	27809	2219025	295774	2780044	6839446	34904438	323690	47362416	6	41280000	88642416	112	174	174	4875000	3395770	283132	2974093	36077206	47605201	250	8000000000	8136247617	9	4686	2027	0	97022
255	1	farm	148204	smallholders	97	5	0	238	15	0	0	0	0	59	62	50	69	93	1	92	3	17591	1554425	145598	1428588	3840374	17773956	238655	24981595	6	32880000	57861595	89	138	144	3508050	3186715	252384	2624117	32152391	41723657	232	7424000000	7523585252	9	3363	1871	0	91049
256	1	farm	148204	smallholders	64	5	0	106	15	0	0	0	0	39	42	31	47	70	1	69	3	10689	955800	100322	949790	2664116	11979193	115305	16764526	6	24720000	41484526	69	105	105	2433250	2348325	113952	1077401	13163000	19135928	180	5760000000	5820620454	6	2347	1380	0	67095
257	1	farm	79544	dairy	111	5	0	251	15	0	0	0	0	53	56	54	61	88	1	87	3	13106	1425950	156164	1505774	4362286	18488650	273808	26212632	6	30240000	56452632	84	128	137	3105125	2902795	252778	2527958	31056030	39844686	225	7200000000	7296297318	7	2996	1703	0	82937
258	1	farm	79526	dairy	93	5	0	205	15	0	0	0	0	82	86	66	96	114	1	113	3	10666	1195900	115618	1136115	3863743	14125396	199255	20636028	6	35040000	55676028	112	148	152	2623750	2234540	193542	1953423	23866787	30872042	240	7680000000	7766548070	7	2554	1319	0	63844
259	1	farm	79544	dairy	75	5	0	114	15	0	0	0	0	40	43	24	48	72	1	71	3	12445	1012350	101522	939402	2936755	11583994	109780	16683803	6	24240000	40923803	70	103	103	2363650	2090620	101380	1105727	13640320	19301697	182	5824000000	5884225500	8	2359	1224	0	59732
260	1	farm	79544	dairy	87	5	0	153	15	0	0	0	0	53	55	54	57	83	1	82	3	12440	1158525	119778	1164362	3536574	14528388	157344	20664971	6	29280000	49944971	84	123	123	2914100	2385810	162608	1615334	19705535	26783387	203	6496000000	6572728358	8	2795	1406	0	68166
261	1	farm	84168	pigs small	94	5	0	237	15	0	0	0	0	52	55	50	63	89	1	88	3	10848	1142450	144714	1387307	3770267	17435646	247120	24127504	6	29040000	53167504	82	123	137	2941450	2571415	234598	2450657	30284340	38482460	225	7200000000	7291649964	8	2848	1531	0	73469
262	1	farm	26235	beef intensive	84	5	0	166	15	0	0	0	0	60	64	35	74	92	1	91	3	32844	1234100	156646	1130209	3357403	14249094	184284	20311736	6	30960000	51271736	90	131	131	3003075	2549155	152672	1609360	19589628	26903890	211	6752000000	6830175626	11	2964	1502	0	72833
263	1	farm	84168	pigs small	78	5	0	111	15	0	0	0	0	37	40	25	45	72	1	71	3	11140	1257725	126140	1065148	3232766	13212089	117198	19011065	6	23040000	42051065	67	98	98	2146050	1999235	106056	1064752	12925951	18242044	181	5792000000	5852293109	7	2094	1166	0	57121
264	1	farm	84168	pigs small	91	5	0	220	15	0	0	0	0	55	58	53	64	90	1	89	3	14380	1282025	127672	1277109	3630051	15981100	228031	22525988	6	30480000	53005988	85	129	135	3322975	2656955	223558	2306066	27962559	36472113	223	7136000000	7225478101	7	3181	1554	0	75913
265	1	farm	26235	beef intensive	146	5	0	304	15	0	0	0	0	59	62	58	67	94	1	93	3	21162	1765525	252994	2388544	6231836	29327411	346538	40312848	6	32400000	72712848	89	137	151	3590500	2781555	278968	2912756	35543767	45107546	239	7648000000	7765820394	8	3541	1650	0	79473
266	1	farm	79526	dairy	66	5	0	130	15	0	0	0	0	44	47	39	53	75	1	74	3	10554	920450	98644	939386	2703061	11559388	132161	16353090	6	25200000	41553090	74	107	107	2295000	2120090	131746	1398737	17359985	23305558	190	6080000000	6144858648	6	2238	1237	0	60574
267	1	farm	79544	dairy	147	5	0	355	15	0	0	0	0	58	61	58	67	94	1	93	3	14904	1959150	209154	1947071	6247422	24181898	334635	34879331	6	32640000	67519331	88	138	153	3582475	3190845	290504	3010302	36857848	46931974	241	7712000000	7826451305	7	3421	1902	0	91167
268	1	farm	79544	dairy	76	5	0	158	15	0	0	0	0	42	45	40	50	74	1	73	3	13952	1036400	107370	983475	3022442	12156386	156100	17462174	6	25680000	43142174	72	108	108	2645425	2387805	155874	1607634	19658353	26455091	193	6176000000	6245597265	8	2560	1402	0	68223
269	1	farm	79526	dairy	67	5	0	136	15	0	0	0	0	58	60	59	62	88	1	87	3	10397	926075	92274	888928	2656321	10877202	155831	15596631	6	27840000	43436631	89	118	120	1997200	1849785	157920	1602308	19748820	25356033	208	6656000000	6724792664	6	1933	1085	0	52851
270	1	farm	148204	smallholders	77	5	0	165	15	0	0	0	0	49	53	35	63	81	1	80	3	19741	1066175	101076	874577	2928963	10768184	157907	15896882	6	26640000	42536882	79	112	114	2379850	2101365	158600	1686053	20719026	27044894	202	6464000000	6533581776	7	2332	1236	0	60039
271	1	farm	84168	pigs small	108	5	0	179	15	0	0	0	0	52	56	35	66	89	1	88	3	17253	1720825	167858	1728646	4549247	21692790	188994	30048360	6	30960000	61008360	82	131	131	3542075	3190460	172568	1757522	21341951	30004576	212	6784000000	6875012936	10	3479	1881	0	91156
272	1	farm	84168	pigs small	107	5	0	208	15	0	0	0	0	59	62	46	67	93	1	92	3	14378	1840175	222624	2030893	4479139	25714302	211399	34498532	6	31440000	65938532	89	133	133	3312250	2616495	179128	1839958	22522824	30470655	217	6944000000	7040409187	5	3163	1526	0	74757
273	1	farm	84168	pigs small	166	5	0	360	15	0	0	0	0	57	60	64	66	93	1	92	3	20827	1891350	246872	2256530	6979660	28050618	397240	39822270	6	37920000	77742270	94	159	164	4821700	4155620	354572	3608332	44192604	57132828	252	8064000000	8198875098	12	4711	2484	0	118732
274	1	farm	26235	beef intensive	94	5	0	193	15	0	0	0	0	37	39	34	47	69	1	68	3	13126	1340950	149438	1365469	3785841	16901950	208373	23752020	6	24960000	48712020	67	106	106	2849550	2356900	185920	1828132	22301985	29522487	193	6176000000	6254234507	8	2784	1398	0	67340
275	1	farm	148204	smallholders	109	5	0	227	15	0	0	0	0	46	48	47	56	78	1	77	3	25267	1496750	159478	1490132	4432397	18640818	212911	26432486	6	28560000	54992486	77	121	121	3394025	2533685	198514	1996106	24295906	32418236	205	6560000000	6647410722	8	3257	1492	0	72391
276	1	farm	79544	dairy	71	5	0	125	15	0	0	0	0	34	37	28	43	70	1	69	3	10668	922750	98244	952884	2796539	11766225	121691	16658333	6	22560000	39218333	64	96	96	2338050	2022265	122570	1201073	14759685	20443643	183	5856000000	5915661976	7	2361	1193	0	57779
277	1	farm	84168	pigs small	155	5	0	389	15	0	0	0	0	77	80	71	86	111	1	110	3	14163	2319175	245554	2401288	6722603	30075794	392949	42157363	6	39120000	81277363	107	164	185	4275400	3512460	371442	3869512	47679900	59708714	273	8736000000	8876986077	8	4117	2099	0	100356
278	1	farm	79544	dairy	166	5	0	369	15	0	0	0	0	54	58	51	68	91	1	90	3	22557	2073600	270448	2534756	7112084	31388500	355065	43734453	6	35760000	79494453	84	151	161	4809350	4292925	340060	3609531	43743307	56795173	249	7968000000	8104289626	10	4685	2542	0	122655
279	1	farm	79544	dairy	98	5	0	153	15	0	0	0	0	37	40	42	48	72	1	71	3	36618	1316375	179690	1499706	3996162	18633406	161019	25786358	6	29040000	54826358	72	123	123	3686525	3131625	157346	1616157	19941290	28532943	191	6112000000	6195359301	10	3593	1868	0	89475
280	1	farm	79526	dairy	105	5	0	164	15	0	0	0	0	49	52	52	58	82	1	81	3	17532	1451450	132454	1267679	4144171	15515184	191167	22702106	6	29280000	51982106	82	124	124	3018725	2587795	161962	1618497	20118705	27505684	202	6464000000	6543487790	9	3032	1546	0	73937
281	1	farm	79526	dairy	135	5	0	354	15	0	0	0	0	57	60	60	69	93	1	92	3	14740	2182100	256866	2410729	5694342	30116351	342039	41002427	6	35040000	76042427	90	147	161	4663875	3055885	336460	3563388	43282373	54901981	249	7968000000	8098944408	6	4584	1818	0	87311
282	1	farm	26235	beef intensive	104	5	0	264	15	0	0	0	0	47	50	38	55	80	1	79	3	14383	1496100	178148	1546996	4370079	19325332	261611	27178266	6	27840000	55018266	77	117	134	3087425	2355010	265594	2812829	34466859	42987717	222	7104000000	7202005983	8	2957	1383	0	67286
283	1	farm	79526	dairy	89	5	0	153	15	0	0	0	0	48	52	49	62	80	1	79	3	12114	1260075	128102	1182510	3544358	14557342	157090	20829477	6	27120000	47949477	79	115	115	2550800	2312975	151084	1573454	19218057	25806370	199	6368000000	6441755847	6	2474	1340	0	66085
284	1	farm	79544	dairy	313	5	0	652	15	0	0	0	0	121	124	130	130	153	2	152	3	138924	3263775	514220	5275865	13008973	65580236	632010	88275079	6	99120000	187395079	160	233	264	5779925	4807775	35254	385151	4572577	15580682	352	11264000000	11466975761	8	5576	2865	0	137365
285	1	farm	84168	pigs small	123	5	0	274	15	0	0	0	0	80	84	82	94	112	1	111	3	10680	1704950	175246	1663290	5258119	20726478	283581	29811664	6	35280000	65091664	112	149	164	2732950	2268630	252954	2613087	31742138	39609759	252	8064000000	8168701423	6	2656	1337	0	64818
286	1	farm	26235	beef intensive	82	5	0	148	15	0	0	0	0	63	66	52	71	94	1	93	3	11573	1054100	121628	1035292	3435300	12760582	143513	18550416	6	29280000	47830416	93	124	124	2201325	2049040	130220	1400380	17094585	22875550	209	6688000000	6758705966	7	2151	1194	0	58544
287	1	farm	26235	beef intensive	79	5	0	151	15	0	0	0	0	56	59	41	65	91	1	90	3	11589	1090075	116188	1071605	3186033	13420096	160833	19044830	6	27840000	46884830	86	118	121	2270525	2120335	148414	1522769	18386779	24448822	209	6688000000	6759333652	6	2198	1237	0	60581
288	1	farm	79544	dairy	99	5	0	219	15	0	0	0	0	61	64	55	70	95	1	94	3	15784	1631375	151714	1386756	3926059	16991714	234368	24321986	6	30240000	54561986	91	127	140	2656600	2312940	228386	2292878	28085717	35576521	228	7296000000	7386138507	6	2596	1342	0	66084
289	1	farm	79544	dairy	77	5	0	164	15	0	0	0	0	38	42	49	52	74	1	73	3	12377	951175	118468	1076094	3170448	13332124	171160	18819469	6	27120000	45939469	79	114	114	2599675	2293655	172224	1747582	21330065	28143201	197	6304000000	6378082670	8	2536	1344	0	65533
290	1	farm	79544	dairy	67	5	0	108	15	0	0	0	0	37	40	32	45	68	1	67	3	12013	1139375	95570	859489	2617372	10605192	104311	15421308	6	24240000	39661308	67	103	103	2549875	2262400	109880	1146803	14196930	20265888	179	5728000000	5787927196	9	2563	1329	0	64640
291	1	farm	148204	smallholders	171	5	0	445	15	0	0	0	0	74	77	59	82	108	1	107	3	22635	2026225	246170	2306216	6909547	28455799	430303	40374260	6	42240000	82614260	104	178	196	5449475	4429250	434962	4606513	57048167	71968367	284	9088000000	9242582627	10	5312	2664	0	126550
292	1	farm	79526	dairy	85	5	0	204	15	0	0	0	0	48	52	43	62	85	2	84	3	33489	1335075	150358	1161428	3489830	14659000	209257	21004947	6	48720000	69724947	78	117	124	2953050	2254070	199164	2006411	24761305	32174000	212	6784000000	6885898947	7	2874	1325	0	64402
293	1	farm	79544	dairy	137	5	0	232	15	0	0	0	0	104	108	87	118	137	1	136	3	19904	1947725	230336	2262746	5670972	27971062	239271	38322112	6	44640000	82962112	134	188	188	4008050	3338965	207932	2146775	26277523	35979245	268	8576000000	8694941357	8	4058	1992	0	95399
294	1	farm	79526	dairy	84	5	0	150	15	0	0	0	0	60	64	48	74	96	1	95	3	11181	1143675	124294	1187935	3427516	14899806	158878	20942104	6	28800000	49742104	90	122	123	2217575	2049635	137302	1409045	17215958	23029515	211	6752000000	6824771619	5	2141	1193	0	58561
295	1	farm	26235	beef intensive	174	5	0	358	15	0	0	0	0	53	56	54	62	85	2	84	3	130484	1802175	246986	2234214	7267879	27436596	359951	39347801	6	60720000	100067801	84	144	145	4593000	3617705	306682	3112576	37687033	49316996	233	7456000000	7605384797	11	4587	2186	0	103363
296	1	farm	84168	pigs small	149	5	0	288	15	0	0	0	0	69	72	78	78	105	1	104	2	19555	1989000	264924	2303876	6481118	29131076	319712	40489705	6	41760000	82249705	108	176	176	4935250	4408600	290776	2905162	35786615	48326403	250	8000000000	8130576108	10	4864	2612	0	125960
297	1	farm	26235	beef intensive	120	5	0	273	15	0	0	0	0	95	98	79	103	126	1	125	2	18209	1669275	181186	1763716	4634928	21771891	284518	30305514	6	41040000	71345514	125	173	177	3609575	2875530	260540	2565092	31348684	40659421	265	8480000000	8592004935	8	3440	1696	0	82158
298	1	farm	84168	pigs small	72	5	0	136	15	0	0	0	0	44	47	47	53	75	1	74	2	15755	1233725	95746	863692	2913383	10616226	142820	15865592	6	26160000	42025592	77	111	111	2436000	2170210	129980	1330862	16600957	22668009	189	6048000000	6112693601	8	2391	1276	0	62006
299	1	farm	84168	pigs small	67	5	0	147	15	0	0	0	0	32	35	36	41	67	1	66	2	10474	934700	80400	789973	2492737	9729048	141995	14168852	6	23760000	37928852	66	101	101	2600725	2153270	144556	1531820	18682967	25113338	185	5920000000	5983042190	8	2563	1271	0	61522
300	1	farm	148204	smallholders	122	5	0	283	15	0	0	0	0	82	86	64	96	114	1	113	2	11074	1754475	171518	1617075	5156850	20006978	291872	28998768	6	36000000	64998768	112	152	172	2879525	2385600	284954	2996600	36847778	45394457	260	8320000000	8430393225	6	2834	1413	0	68160
301	1	farm	26235	beef intensive	118	5	0	249	15	0	0	0	0	75	79	79	89	110	1	109	2	15136	1626525	167584	1651606	5063377	20655474	271584	29436150	6	35520000	64956150	109	150	159	3013475	2468410	246876	2549198	31502108	39780067	247	7904000000	8008736217	9	3011	1472	0	70526
302	1	farm	79526	dairy	72	5	0	153	15	0	0	0	0	49	51	50	53	79	1	78	2	12158	1129325	114824	1092384	3030236	13764298	162748	19293815	6	27360000	46653815	80	116	116	2568900	2239650	161670	1605893	19582691	26158804	199	6368000000	6440812619	7	2475	1315	0	63990
303	1	farm	26235	beef intensive	95	5	0	240	15	0	0	0	0	105	108	98	114	140	1	139	2	14452	1699275	166866	1525453	3933847	19028337	277801	26631579	6	42720000	69351579	135	179	194	3447025	2641030	254938	2736425	33891891	42971309	282	9024000000	9136322888	8	3349	1555	0	75458
304	1	farm	79526	dairy	104	5	0	247	15	0	0	0	0	55	58	54	64	90	1	89	2	19107	1506850	147396	1366180	4401234	16947808	240735	24610203	6	32160000	56770203	85	135	140	3697500	3123435	243234	2551831	30937541	40553541	228	7296000000	7393323744	7	3636	1862	0	89241
305	1	farm	84168	pigs small	85	5	0	163	15	0	0	0	0	68	71	52	76	100	1	99	2	10998	1349250	120780	1134979	3357403	14011966	175856	20150235	6	32160000	52310235	98	135	135	2716825	2297400	167836	1778459	21846852	28807372	222	7104000000	7185117607	7	2626	1345	0	65640
306	1	farm	84168	pigs small	72	5	0	139	15	0	0	0	0	55	58	56	63	90	1	89	2	10636	1006050	105688	1018760	2921178	12699650	149276	17900602	6	27120000	45020602	86	114	117	2037150	1820280	132756	1369616	16830821	22190623	205	6560000000	6627211225	6	1977	1061	0	52008
307	1	farm	84168	pigs small	93	5	0	165	15	0	0	0	0	43	47	34	57	75	1	74	2	10794	1201900	142400	1333231	3746895	16460174	175944	23060544	5	24720000	47780544	73	105	107	2347025	1973755	158256	1588775	19284658	25352469	195	6240000000	6313133013	4	2276	1151	0	56393
308	1	farm	84168	pigs small	83	5	0	152	15	0	0	0	0	43	47	31	57	75	1	74	2	10779	1053075	126022	1209940	3372985	14996856	154757	20913636	5	24240000	45153636	73	103	104	2147150	1869700	141112	1483457	18267042	23908461	192	6144000000	6213062097	6	2096	1097	0	53420
309	1	farm	79544	dairy	117	5	0	220	15	0	0	0	0	58	61	63	66	93	1	92	2	10803	1588500	147854	1448068	4798518	17906362	203999	26093301	5	31440000	57533301	93	133	133	3011800	2283540	188376	1875812	22855901	30215429	218	6976000000	7063748730	6	2896	1350	0	65244
310	1	farm	79526	dairy	86	5	0	155	15	0	0	0	0	40	43	40	49	71	1	70	2	10796	1006450	115502	1108348	3357404	13617048	168143	19372895	5	24000000	43372895	70	102	105	2313700	1966020	168822	1780360	21907642	28136544	193	6176000000	6247509439	6	2254	1148	0	56172
311	1	farm	79526	dairy	63	5	0	109	15	0	0	0	0	35	38	38	44	70	1	69	2	11840	937225	95516	831308	2516105	10383490	123637	14887281	5	23760000	38647281	68	101	101	2332975	2107035	112232	1079255	13071482	18702979	180	5760000000	5817350260	8	2317	1250	0	60201
312	1	farm	84168	pigs small	61	5	0	119	15	0	0	0	0	38	41	30	47	70	1	69	2	15125	990375	104158	939218	2601799	11995551	117025	16748126	5	24480000	41228126	68	103	103	2605300	2254245	115346	1229200	15088849	21292940	182	5824000000	5886521066	8	2524	1317	0	64407
313	1	farm	84168	pigs small	100	5	0	166	15	0	0	0	0	51	53	52	57	83	1	82	2	12091	1421575	140742	1238483	3957217	15288704	158714	22205435	5	28560000	50765435	82	121	121	2780875	2451890	131926	1378703	16927238	23670632	199	6368000000	6442436067	8	2776	1444	0	70054
314	1	farm	26235	beef intensive	103	5	0	178	15	0	0	0	0	40	43	37	50	76	1	75	2	10620	1329125	143022	1379430	4198705	17152928	195801	24399011	5	24480000	48879011	70	103	113	2364500	2194430	182918	1900636	23466746	30109230	201	6432000000	6510988241	5	2291	1278	0	62698
315	1	farm	26235	beef intensive	118	5	0	224	15	0	0	0	0	59	62	60	67	92	1	91	2	11167	1481750	156578	1538518	4915368	19228612	237153	27557979	5	29760000	57317979	90	126	136	2563400	2282875	216568	2229095	26932923	34224861	224	7168000000	7259542840	6	2504	1334	0	65225
316	1	farm	84168	pigs small	104	5	0	200	15	0	0	0	0	43	46	34	51	78	1	77	2	12531	1206025	182146	1745019	4268812	21665450	238007	29305459	5	26400000	55705459	73	112	122	2771275	2579675	227948	2281282	28083825	35944005	210	6720000000	6811649464	6	2698	1495	0	73705
317	1	farm	79544	dairy	67	5	0	101	15	0	0	0	0	36	40	33	50	68	1	67	2	17380	926025	113954	1022960	2609582	12573765	93841	17340127	5	23520000	40860127	66	100	100	2446875	2123030	92784	988160	12102533	17753382	176	5632000000	5690613509	9	2457	1255	0	60658
318	1	farm	84168	pigs small	52	5	0	74	15	0	0	0	0	34	37	28	43	65	1	64	2	10251	826025	68268	633352	2040926	7730098	66979	11365648	5	21600000	32965648	64	92	92	1916450	1807960	66616	675259	8302958	12769243	167	5344000000	5389734891	6	1871	1054	0	51656
319	1	farm	79544	dairy	71	5	0	146	15	0	0	0	0	38	41	39	47	70	1	69	2	10636	888150	105520	962107	2967915	12007930	145468	17077090	5	23280000	40357090	69	99	99	2095675	1884505	136242	1424736	17189312	22730470	186	5952000000	6015087560	5	2023	1099	0	53843
320	1	farm	79544	dairy	220	5	0	467	15	0	0	0	0	67	71	66	81	104	1	103	2	41928	2505425	405912	3698770	9526929	46557896	487865	63182798	5	39120000	102302798	97	165	178	5064550	4171125	374292	3876053	46687452	60173472	266	8512000000	8674476270	12	4939	2457	0	119175
321	1	farm	84168	pigs small	96	5	0	169	15	0	0	0	0	72	75	58	80	103	1	102	2	10565	1428125	149026	1490537	3832583	18406930	167756	25474958	5	32640000	58114958	102	138	138	2573050	2234050	143498	1457802	17786642	24195042	219	7008000000	7090310000	7	2569	1310	0	63830
322	1	farm	26235	beef intensive	101	5	0	140	15	0	0	0	0	49	52	40	57	81	1	80	2	12458	1187500	143018	1279521	4074065	15792727	144624	22621455	5	26880000	49501455	79	114	114	2480375	2304855	137004	1383163	17005067	23310464	196	6272000000	6344811919	8	2426	1351	0	65853
323	1	farm	26235	beef intensive	204	5	0	513	15	0	0	0	0	140	143	146	149	171	1	170	2	13904	3419650	323446	3081735	9238707	38663596	536227	55263361	5	58080000	113343361	176	244	269	5211850	4004350	110732	1202686	14834636	25364254	357	11424000000	11562707615	9	5125	2418	0	114410
324	1	farm	148204	smallholders	84	5	0	183	15	0	0	0	0	35	38	36	44	69	1	68	2	11078	1028150	119748	1128499	3536570	14024968	191574	20029510	5	24960000	44989510	66	106	106	2826825	2612715	189252	1861684	22844727	30335203	194	6208000000	6283324713	5	2694	1548	0	74649
325	1	farm	148204	smallholders	265	5	0	614	15	0	0	0	0	160	163	158	168	191	1	190	3	14392	4340300	399444	4014090	11536703	50248290	595022	71133850	5	62160000	133293850	190	261	296	5370550	4366915	68550	699239	8496275	19001529	384	12288000000	12440295379	5	5242	2585	0	124769
326	1	farm	148204	smallholders	103	5	0	163	15	0	0	0	0	53	56	43	61	88	1	87	3	11025	1371625	139304	1349060	4167543	16571470	167757	23766758	5	27840000	51606758	83	118	118	2448975	2308005	136202	1379441	17041115	23313738	203	6496000000	6570920496	5	2370	1355	0	65943
327	1	farm	79526	dairy	99	5	0	247	15	0	0	0	0	59	63	43	73	98	1	97	3	21937	1442775	185452	1740146	4081854	21747840	261239	29459306	5	32160000	61619306	89	135	148	3454600	2963765	246920	2556918	31167238	40389441	236	7552000000	7654008747	10	3337	1723	0	84679
328	1	farm	84168	pigs small	142	5	0	268	15	0	0	0	0	58	62	59	72	90	1	89	3	29109	1927450	285490	2474026	5717708	31009150	257476	41671301	5	36240000	77911301	89	152	152	4822825	3768730	258560	2710055	32778559	44338729	230	7360000000	7482250030	13	4732	2223	0	107678
329	1	farm	79526	dairy	65	5	0	110	15	0	0	0	0	37	40	27	46	68	1	67	3	12144	867025	92260	886932	2562846	10918290	112363	15439716	5	22560000	37999716	67	96	96	2002450	1920065	105688	1054285	13020634	18103122	177	5664000000	5720102838	7	1933	1122	0	54859
330	1	farm	84168	pigs small	98	5	0	187	15	0	0	0	0	61	65	40	75	93	1	92	2	12606	1342175	144406	1278122	4027325	15606412	218883	22617322	5	30960000	53577322	91	131	134	2879475	2559690	214718	2097304	25909506	33660693	222	7104000000	7191238015	6	2826	1499	0	73134
331	1	farm	84168	pigs small	80	5	0	183	15	0	0	0	0	49	52	37	57	83	1	82	2	12366	1292000	145922	1381061	3186026	17103757	218599	23327365	5	29040000	52367365	79	123	124	3189275	2763075	207568	2078469	25476269	33714656	212	6784000000	6870082021	8	3128	1638	0	78945
332	1	farm	79544	dairy	49	5	0	112	15	0	0	0	0	27	29	28	34	61	1	60	2	10287	661200	67548	643336	1963031	8015957	116696	11467768	5	20640000	32107768	58	88	88	2111025	1942150	127158	1333699	16381973	21896005	175	5600000000	5654003773	7	2055	1151	0	55490
333	1	farm	84168	pigs small	103	5	0	183	15	0	0	0	0	52	56	40	66	89	1	88	2	19958	1673575	168698	1486726	4424609	18624398	191552	26569558	5	28320000	54889558	82	119	122	2795225	2317770	164506	1691492	20452201	27421194	210	6720000000	6802310752	9	2807	1358	0	66222
334	1	farm	79544	dairy	90	5	0	239	15	0	0	0	0	60	63	61	68	94	1	93	2	21253	1244475	132008	1223503	3653417	15191792	217000	21662195	5	31920000	53582195	91	134	140	3016825	2740395	221244	2384343	29124286	37487093	228	7296000000	7387069288	8	2881	1622	0	78297
335	1	farm	79544	dairy	102	5	0	226	15	0	0	0	0	54	57	55	62	85	1	84	2	11545	1367900	131114	1292704	4276602	16059323	222820	23350463	5	31200000	54550463	85	131	131	3374750	3032120	215354	2275288	27818881	36716393	216	6912000000	7003266856	9	3248	1797	0	86632
336	1	farm	79526	dairy	111	5	0	222	15	0	0	0	0	71	74	72	80	103	1	102	2	12132	1792750	173782	1649898	4557031	20511922	240473	28925856	5	33600000	62525856	102	141	149	2869450	2394280	229150	2339863	28684372	36517115	237	7584000000	7683042971	6	2773	1408	0	68408
337	1	farm	26235	beef intensive	202	5	0	326	15	0	0	0	0	54	57	49	65	88	1	87	2	27502	1897775	344380	3142438	8350665	39147968	345336	53228562	5	32160000	85388562	84	136	141	3898350	3163510	265990	2742514	33487578	43557942	229	7328000000	7456946504	9	3879	1868	0	90386
338	1	farm	148204	smallholders	77	5	0	137	15	0	0	0	0	34	37	28	46	70	1	69	2	17032	1096925	147950	1304867	3349616	16473566	143603	22516526	5	23280000	45796526	64	99	99	2502425	2208080	140672	1486031	18310127	24647335	187	5984000000	6054443861	9	2468	1297	0	63088
339	1	farm	148204	smallholders	63	5	0	138	15	0	0	0	0	36	39	37	44	70	1	69	2	12462	896700	90648	812794	2422628	9948220	142201	14313191	5	23760000	38073191	67	100	100	2504525	2064895	148010	1517283	18704392	24939105	187	5984000000	6047012296	6	2438	1201	0	58997
340	1	farm	79526	dairy	84	5	0	115	15	0	0	0	0	58	62	44	72	94	1	93	2	19254	1230350	133806	1115950	3411930	13955674	110886	19958597	5	30960000	50918597	88	130	130	2923300	2888655	112204	1184533	14301224	21409916	205	6560000000	6632328513	9	2749	1684	0	82533
341	1	farm	84168	pigs small	161	5	0	353	15	0	0	0	0	54	57	43	67	89	1	88	2	15966	2166700	266396	2600962	6621332	32353290	392358	44401039	5	32640000	77041039	84	138	163	4176950	3197180	367828	3855488	47916169	59513615	251	8032000000	8168554654	8	4148	1880	0	91348
342	1	farm	79526	dairy	86	5	0	146	15	0	0	0	0	44	48	42	58	81	1	80	2	11908	976475	123848	1137602	3427514	14234614	165100	20065153	5	24720000	44785153	74	105	115	2251175	1907850	169690	1742630	21385287	27456632	203	6496000000	6568241785	6	2198	1116	0	54510
343	1	farm	26235	beef intensive	58	5	0	164	15	0	0	0	0	39	42	43	47	72	1	71	2	10849	791350	84098	771854	2297991	9487294	172527	13605113	5	24480000	38085113	73	104	108	2216350	1953105	178402	1850515	22635046	28833418	196	6272000000	6338918531	6	2125	1140	0	55803
344	1	farm	84168	pigs small	115	5	0	179	15	0	0	0	0	51	54	33	60	86	1	85	2	15995	1649150	172858	1641298	4977686	20584202	213060	29238254	5	31920000	61158254	81	135	135	3850175	3359965	189042	1847907	23030064	32277153	210	6720000000	6813435407	9	3818	2015	0	95999
345	1	farm	26235	beef intensive	75	5	0	137	15	0	0	0	0	43	46	43	51	78	1	77	2	26540	1178775	140310	995591	3170444	12472180	141614	18098915	5	26160000	44258915	73	111	111	2650925	2346925	135986	1425618	17661648	24221102	194	6208000000	6276480017	10	2621	1392	0	67055
346	1	farm	148204	smallholders	81	5	0	154	15	0	0	0	0	44	47	42	52	78	1	77	2	10817	1033500	142982	1356194	3318454	16830350	168956	22850435	5	24960000	47810435	74	105	110	2279100	2037350	159224	1630487	20047715	26153876	198	6336000000	6409964311	5	2214	1183	0	58210
347	1	farm	79526	dairy	149	5	0	338	15	0	0	0	0	61	64	47	69	92	1	91	2	15852	2125350	259308	2591588	6348690	32324786	348011	43997733	5	35040000	79037733	91	148	151	4371450	3217480	293956	3028532	36429289	47340707	239	7648000000	7774378440	7	4281	1901	0	91928
348	1	farm	84168	pigs small	137	5	0	236	15	0	0	0	0	52	55	45	61	83	1	82	2	12287	1604100	199844	1770941	5530754	21756662	251427	31113729	5	30000000	61113729	82	127	127	3335575	2789710	216990	2235938	27029657	35607870	215	6880000000	6976721599	8	3319	1660	0	79706
349	1	farm	26235	beef intensive	61	5	0	113	15	0	0	0	0	43	46	37	51	74	1	73	2	12357	881550	88100	770962	2336938	9434873	113771	13626194	5	24240000	37866194	73	103	103	2087175	1903265	114022	1226660	15202021	20533143	186	5952000000	6010399337	6	2046	1106	0	54379
350	1	farm	79526	dairy	61	5	0	127	15	0	0	0	0	56	59	43	64	87	1	86	2	11145	958600	84772	822058	2407048	10094630	135331	14502438	5	27840000	42342438	86	117	117	2251100	2114210	127830	1312146	15861132	21666418	201	6432000000	6496008856	6	2162	1223	0	60406
351	1	farm	79526	dairy	112	5	0	192	15	0	0	0	0	51	54	48	59	83	1	82	2	14721	1412875	167840	1527988	4627143	19087132	220617	27043595	5	28560000	55603595	81	121	123	2918700	2564695	204704	2063007	25666126	33417232	211	6752000000	6841020827	8	2829	1490	0	73277
352	1	farm	148204	smallholders	177	5	0	438	15	0	0	0	0	65	68	68	76	102	1	101	2	21084	2199425	241822	2306977	7236726	28754444	436864	41176258	5	38400000	79576258	98	162	189	4729500	4014675	429938	4566238	56173253	69913604	277	8864000000	9013489862	7	4530	2378	0	114705
353	1	farm	84168	pigs small	77	5	0	234	15	0	0	0	0	56	59	46	65	87	1	86	2	10597	1342000	101890	975262	2975706	12159554	232151	17786564	5	30480000	48266564	86	129	135	3289425	2464350	238250	2489648	30344236	38825909	223	7136000000	7223092473	8	3132	1462	0	70410
354	1	farm	84168	pigs small	75	4	0	147	15	0	0	0	0	48	51	35	61	84	1	83	2	26530	1106825	119298	1001470	3076968	12399157	137345	17841064	5	26880000	44721064	78	114	114	2535250	2350985	142214	1510688	18364851	24903988	201	6432000000	6501625052	7	2455	1370	0	67171
355	1	farm	148204	smallholders	124	4	0	245	15	0	0	0	0	71	74	72	80	107	1	106	2	12463	1633375	244052	2290212	5195800	28755850	276996	38396284	5	33600000	71996284	102	142	154	2942200	2439675	234052	2424508	29493098	37533533	242	7744000000	7853529817	6	2821	1426	0	69705
356	1	farm	84168	pigs small	101	4	0	214	15	0	0	0	0	80	83	64	88	111	1	110	2	14482	1312075	167316	1521153	4276601	19055308	200649	26533102	5	36000000	62533102	110	152	152	3047300	2566655	181380	1919585	23319806	31034726	237	7584000000	7677567828	7	2936	1502	0	73333
357	1	farm	26235	beef intensive	61	4	0	163	15	0	0	0	0	59	62	43	67	90	1	89	2	10304	920300	95624	892928	2578424	11020668	169786	15677730	5	28080000	43757730	89	119	125	2126650	1904280	178506	1779010	21614555	27603001	213	6816000000	6887360731	5	2053	1104	0	54408
358	1	farm	79526	dairy	126	4	0	223	15	0	0	0	0	91	94	92	104	128	1	127	2	20514	1847250	223520	2142461	5273698	27030835	278399	36796163	5	38880000	75676163	122	164	175	3006275	2563995	240136	2352006	28887659	37050071	263	8416000000	8528726234	8	2888	1496	0	73257
359	1	farm	79544	dairy	109	4	0	239	15	0	0	0	0	61	65	49	75	93	1	92	2	10900	1610500	173846	1634031	4440184	19953463	270568	28082592	5	32640000	60722592	91	138	141	3321025	3025400	241114	2425210	29805417	38818166	229	7328000000	7427540758	6	3184	1787	0	86440
360	1	farm	79544	dairy	124	4	0	374	15	0	0	0	0	72	75	53	80	104	1	103	2	15575	1954650	188762	1760668	5180216	21745982	395357	31225635	5	35040000	66265635	102	148	183	3414075	2758910	389070	4154909	51048188	61765152	271	8672000000	8800030787	9	3384	1626	0	78826
361	1	farm	148204	smallholders	74	4	0	165	15	0	0	0	0	38	41	26	46	71	1	70	2	13664	1049625	93606	890703	2897805	10921176	150852	16003767	5	25200000	41203767	68	107	107	2657850	2548385	147918	1589949	19508104	26452206	190	6080000000	6147655973	8	2544	1506	0	72811
362	1	farm	26235	beef intensive	76	4	0	120	15	0	0	0	0	49	52	41	57	80	1	79	2	17144	1154400	101382	953431	3084762	11906912	128229	17329115	5	28320000	45649115	79	120	120	2949750	2595670	117248	1180958	14473356	21316982	191	6112000000	6178966097	9	2841	1541	0	74162
363	1	farm	79544	dairy	83	4	0	134	15	0	0	0	0	39	42	28	47	74	1	73	2	13613	1185225	105344	965470	3186025	11715807	111220	17269092	5	25440000	42709092	69	108	108	2789700	2372650	105714	1154399	14158556	20581019	185	5920000000	5983290111	9	2742	1408	0	67790
364	1	farm	79526	dairy	63	4	0	150	15	0	0	0	0	51	54	38	60	82	1	81	2	13661	1181650	99316	852426	2671902	10646120	157272	15608686	5	27600000	43208686	81	117	117	2610250	2214520	152460	1629889	20148884	26756003	202	6464000000	6533964689	9	2515	1299	0	63272
365	1	farm	79544	dairy	54	4	0	104	15	0	0	0	0	33	36	27	45	69	1	68	2	14408	841375	87488	700722	2196719	8563597	108007	12497908	5	22080000	34577908	63	94	94	2139250	2010645	106112	1074402	12987692	18318101	178	5696000000	5748896009	6	2080	1171	0	57447
366	1	farm	84168	pigs small	79	4	0	148	15	0	0	0	0	38	41	33	46	72	1	71	2	12658	1169625	132254	1273723	3240560	15926570	157961	21900694	5	24480000	46380694	68	104	104	2575450	2287635	133856	1411018	17368886	23776845	188	6016000000	6086157539	6	2539	1341	0	65361
367	1	farm	79526	dairy	74	4	0	155	15	0	0	0	0	53	55	32	61	83	1	82	2	13121	1101425	125216	1062704	3263927	13281862	153055	18988188	5	27840000	46828188	83	118	118	2449000	2282350	148556	1562029	18950184	25392119	201	6432000000	6504220307	7	2389	1329	0	65210
368	1	farm	79526	dairy	122	4	0	225	15	0	0	0	0	74	77	72	83	107	1	106	2	33886	1690550	201212	1775558	4853046	22135090	249976	30905432	5	36000000	66905432	104	152	152	3454325	3164630	221028	2219164	27195295	36254442	239	7648000000	7751159874	10	3347	1841	0	90418
369	1	farm	79526	dairy	168	4	0	386	15	0	0	0	0	70	73	61	78	101	1	100	2	34850	1816150	258936	2208296	6839441	27404308	369920	38897051	5	38880000	77777051	100	164	172	4642000	4062765	352116	3690185	45188413	57935479	260	8320000000	8455712530	12	4447	2394	0	116079
370	1	farm	148204	smallholders	150	4	0	236	15	0	0	0	0	54	57	52	62	87	1	86	2	15644	1876450	264592	2466824	6177307	30680110	247192	41712474	5	31920000	73632474	84	135	135	3906975	3039400	217692	2165987	26458494	35788548	217	6944000000	7053421022	7	3846	1789	0	86840
371	1	farm	84168	pigs small	82	4	0	167	15	0	0	0	0	41	44	41	54	77	1	76	2	15651	1403775	134772	1155674	3302872	14283243	173093	20453429	5	25680000	46133429	71	109	112	2723700	2497845	169414	1794287	22121928	29307174	200	6400000000	6475440603	6	2619	1449	0	71367
372	1	farm	79544	dairy	99	4	0	173	15	0	0	0	0	54	58	35	68	86	1	85	2	24940	1353175	172092	1520377	4042904	18965014	186592	26240153	5	30000000	56240153	84	127	127	3169425	2681350	177236	1806831	22294669	30129511	210	6720000000	6806369664	7	3066	1566	0	76610
373	1	farm	84168	pigs small	83	4	0	137	15	0	0	0	0	63	67	41	77	98	1	97	2	13072	1415850	136740	1162296	3404140	14396607	138746	20654379	5	31680000	52334379	93	133	133	2979750	2591750	130550	1362026	16589175	23653251	213	6816000000	6891987630	9	3012	1540	0	74050
374	1	farm	148204	smallholders	138	4	0	341	15	0	0	0	0	71	74	58	80	107	2	106	2	25641	1857325	204468	1910000	5772236	23421506	367026	33532561	5	68640000	102172561	101	158	179	4269700	3611615	347112	3784968	46430775	58444170	267	8544000000	8704616731	11	4222	2158	0	103189
375	1	farm	79526	dairy	83	4	0	149	15	0	0	0	0	56	59	41	64	87	1	86	2	12277	1142200	112748	1041840	3349616	12928892	139882	18715178	5	28560000	47275178	86	121	121	2472025	2245810	139030	1485941	17943946	24286752	204	6528000000	6599561930	7	2392	1312	0	64166
376	1	farm	79544	dairy	90	4	0	186	15	0	0	0	0	65	68	49	77	101	1	100	2	27069	1330200	173346	1674020	3668994	20746652	187655	27780866	5	33120000	60900866	95	139	139	3255475	2724505	165626	1736624	21000387	28882617	223	7136000000	7225783483	12	3280	1616	0	77843
377	1	farm	84168	pigs small	83	4	0	204	15	0	0	0	0	54	57	51	63	85	1	84	2	20063	1373625	144958	1197763	3575516	14789588	222091	21303540	5	27600000	48903540	84	117	127	2364575	2007530	212000	2135212	26025757	32745074	215	6880000000	6961648614	6	2276	1165	0	57358
378	1	farm	84168	pigs small	77	4	0	178	15	0	0	0	0	57	60	43	65	90	1	89	2	15066	1174975	133126	1115312	3084757	13811814	176417	19496401	5	30480000	49976401	87	128	128	3187800	2419935	180182	1854209	22731097	30373223	215	6880000000	6960349624	9	3198	1446	0	69141
379	1	farm	148204	smallholders	77	4	0	128	15	0	0	0	0	39	43	38	53	77	1	76	2	10747	1171125	117288	1081714	3131498	13348084	132008	18981718	5	23280000	42261718	69	99	101	2117125	1885415	122544	1222412	15186286	20533782	189	6048000000	6110795500	5	2056	1099	0	53869
380	1	farm	79544	dairy	65	4	0	138	15	0	0	0	0	40	43	30	49	71	1	70	2	10368	885100	89040	808171	2601794	10007402	130818	14522325	5	24000000	38522325	70	102	102	2387425	1968365	136112	1410876	17308324	23211102	187	5984000000	6045733427	6	2323	1151	0	56239
381	1	farm	79526	dairy	140	4	0	224	15	0	0	0	0	93	96	55	102	127	2	126	2	124334	2014775	250678	2173448	5982569	27457318	228344	38107132	5	79200000	117307132	123	173	173	3577875	3321815	192464	1962243	23623705	32678102	254	8128000000	8277985234	7	3432	1948	0	94909
382	1	farm	79526	dairy	123	4	0	177	15	0	0	0	0	50	53	41	59	83	1	82	2	10928	1699350	243580	2306619	5195797	28841882	168104	38455332	5	28560000	67015332	80	121	121	2846100	2756215	125102	1301378	16018365	23047160	196	6272000000	6362062492	5	2763	1618	0	78749
383	1	farm	26235	beef intensive	126	4	0	317	15	0	0	0	0	64	68	63	78	100	2	99	2	35601	1991475	182186	1723496	5281489	21533996	335822	31048464	5	58560000	89608464	94	137	161	3365000	2606765	304310	3153692	38431932	47861699	249	7968000000	8105470163	5	3218	1513	0	74479
384	1	farm	79526	dairy	62	4	0	85	15	0	0	0	0	33	36	22	41	67	1	66	2	10287	832400	68780	655828	2297991	8042087	90250	11987336	5	21600000	33587336	63	92	92	1940925	1881285	87664	873317	10753523	15536714	173	5536000000	5585124050	6	1884	1098	0	53751
385	1	farm	26235	beef intensive	75	4	0	114	15	0	0	0	0	44	46	45	48	74	1	73	2	10388	1101325	105318	1028747	2999074	12748468	120316	18103249	5	24720000	42823249	75	105	105	2168275	1891925	106624	1055324	12967472	18189620	183	5856000000	5917012869	7	2173	1110	0	54055
386	1	farm	148204	smallholders	98	4	0	188	15	0	0	0	0	51	54	41	62	87	1	86	2	27796	1334350	158996	1583291	4113018	19740774	205615	27136044	5	29040000	56176044	81	123	125	3045300	2732065	196266	1937385	23701511	31612527	213	6816000000	6903788571	9	2955	1595	0	78059
387	1	farm	84168	pigs small	107	4	0	265	15	0	0	0	0	48	52	52	62	87	2	86	2	20226	1660150	206150	1909856	4619353	23891186	288789	32575485	5	56880000	89455485	82	130	143	3858800	2561055	284932	2845188	34933050	44483025	231	7392000000	7525938510	5	3767	1497	0	73173
388	1	farm	79544	dairy	230	4	0	479	15	0	0	0	0	88	91	87	100	125	1	124	2	18139	2717375	310402	3031690	9651558	37391704	470540	53573269	5	43680000	97253269	118	184	204	5079600	3779405	397236	4134173	49842885	63233299	292	9344000000	9504486568	9	5007	2256	0	107983
389	1	farm	79526	dairy	122	4	0	212	15	0	0	0	0	50	53	40	58	83	1	82	2	15753	1254975	171548	1651142	5133483	20548602	207319	28967069	5	27600000	56567069	80	116	120	2723100	2226455	181378	1930293	23189531	30250757	208	6656000000	6742817826	5	2625	1299	0	63613
390	1	farm	26235	beef intensive	192	4	0	473	15	0	0	0	0	75	78	76	84	106	1	105	2	14770	2709700	297586	2848266	8210449	35192394	532760	49791154	5	39600000	89391154	106	166	198	4613300	3682735	473436	4720687	57476293	70966451	286	9152000000	9312357605	9	4514	2188	0	105221
391	1	farm	148204	smallholders	135	4	0	325	15	0	0	0	0	67	70	64	76	100	2	99	2	37591	1912150	313134	3088375	5694347	39150438	322219	50480662	5	61680000	112160662	97	151	163	4091050	3667755	318816	3218731	39687410	50983762	251	8032000000	8195144424	9	3889	2161	0	104793
392	1	farm	84168	pigs small	145	4	0	269	15	0	0	0	0	50	53	41	58	81	1	80	2	20678	1557700	239868	2223605	5951401	27515804	273794	37762172	5	30000000	67762172	80	127	130	3508425	2831360	241974	2570360	31628160	40780279	218	6976000000	7084542451	10	3402	1654	0	80896
393	1	farm	79544	dairy	70	4	0	225	15	0	0	0	0	41	44	41	53	75	1	74	2	10729	1154125	111866	959969	2936755	12007056	203531	17373302	5	26160000	43533302	71	111	119	3080100	2221380	213878	2292413	28035628	35843399	207	6624000000	6703376701	6	2949	1312	0	63468
394	1	farm	79526	dairy	90	4	0	135	15	0	0	0	0	47	50	36	56	78	1	77	2	12754	1210675	133726	1168744	3653414	14487242	143465	20797267	5	26880000	47677267	77	114	114	2684725	2263520	138826	1383098	16651368	23121537	194	6208000000	6278798804	7	2710	1342	0	64672
395	1	farm	79526	dairy	100	4	0	150	15	0	0	0	0	47	50	43	55	78	2	77	2	229022	1351900	144536	1361108	3824794	16864723	155298	23702360	5	47280000	70982360	77	121	121	3325050	2762935	145960	1505165	18512822	26251932	195	6240000000	6337234292	11	3381	1625	0	78941
396	1	farm	79544	dairy	198	4	0	465	15	0	0	0	0	74	77	62	82	105	1	104	2	14619	2743525	327576	3224043	8553212	40702792	464482	56015630	5	39360000	95375630	104	166	190	4648000	3700480	417976	4355656	53301998	66424110	278	8896000000	9057799740	8	4558	2206	0	105728
397	1	farm	84168	pigs small	106	4	0	211	15	0	0	0	0	59	62	51	68	90	1	89	2	27230	1482600	173058	1701047	4401239	21296466	218945	29273354	5	31440000	60713354	89	133	133	3144925	2874550	212230	2163107	26086995	34481807	220	7040000000	7135195161	8	3001	1688	0	82130
398	1	farm	79544	dairy	167	4	0	282	15	0	0	0	0	97	100	84	105	128	1	127	2	14385	2248250	254474	2522372	6940718	31494430	297684	43757927	5	40560000	84317927	127	171	178	3239825	2671585	248624	2543384	31185910	39889328	266	8512000000	8636207255	6	3167	1562	0	76331
399	1	farm	79526	dairy	94	4	0	160	15	0	0	0	0	44	47	45	53	77	1	76	2	11520	1308900	134684	1325300	3840374	16412862	164802	23186921	5	25920000	49106921	75	110	110	2524275	2208150	151340	1522555	18580829	24987149	196	6272000000	6346094070	5	2460	1300	0	63090
400	1	farm	79544	dairy	53	4	0	111	15	0	0	0	0	38	42	29	52	70	1	69	2	10635	797850	91602	822758	2235672	10162836	103691	14214408	5	22560000	36774408	68	95	95	1940700	1772855	104048	1086836	13278912	18183351	180	5760000000	5814957759	6	1884	1034	0	50653
401	1	farm	26235	beef intensive	100	4	0	231	15	0	0	0	0	46	49	47	56	82	1	81	2	17974	1490000	141318	1316014	4128595	16342794	226347	23645068	5	29040000	52685068	77	122	126	3260675	2979410	222502	2259045	27748800	36470432	214	6848000000	6937155500	8	3125	1765	0	85126
402	1	farm	148204	smallholders	125	4	0	206	15	0	0	0	0	71	74	65	80	102	1	101	2	22702	1961050	257246	2536499	5188011	31962573	259195	42164574	5	34560000	76724574	101	146	146	3318200	2816205	227290	2073083	24935805	33370583	231	7392000000	7502095157	7	3266	1642	0	80463
403	1	farm	79544	dairy	100	4	0	172	15	0	0	0	0	53	56	55	62	89	2	88	2	117447	1611000	164022	1527700	4144175	19001648	217515	26666061	5	57600000	84266061	85	129	129	3081175	2979410	193398	1720440	21213293	29187716	212	6784000000	6897453777	11	2941	1729	0	85126
404	1	farm	84168	pigs small	109	4	0	198	15	0	0	0	0	51	54	38	60	82	1	81	2	11769	1337700	157870	1441904	4409026	17770021	223259	25339780	5	29280000	54619780	81	124	124	3052275	2623320	190078	1954296	23783929	31603898	209	6688000000	6774223678	9	2991	1549	0	74952
405	1	farm	84168	pigs small	82	4	0	135	15	0	0	0	0	47	50	35	56	79	1	78	2	12799	1221250	130314	1247110	3404145	15568407	135047	21706273	5	28320000	50026273	77	119	119	3042975	2834860	126458	1320480	16152530	23477303	193	6176000000	6249503576	6	2988	1659	0	80996
406	1	farm	79526	dairy	96	4	0	183	15	0	0	0	0	53	56	44	62	84	1	83	2	14018	1233025	152586	1427517	3894902	17853270	197528	24758828	5	27600000	52358828	83	117	119	2421675	2105110	176180	1779818	21622175	28104958	207	6624000000	6704463786	6	2340	1227	0	60146
407	1	farm	79544	dairy	75	4	0	126	15	0	0	0	0	46	49	36	55	77	1	76	2	11143	1154375	120378	1043246	3240558	13168710	117907	18845174	5	26400000	45245174	76	112	112	2544750	2186380	101098	1074596	12914752	18821576	186	5952000000	6016066750	8	2523	1302	0	62468
408	1	farm	84168	pigs small	119	4	0	279	15	0	0	0	0	75	78	59	84	108	1	107	2	30402	1831975	194578	1799208	4923152	22275688	291637	31316237	5	36960000	68276237	105	156	163	3834600	3011680	266262	2805766	34755446	44673754	251	8032000000	8144949991	9	3621	1760	0	86048
409	1	farm	79544	dairy	61	4	0	106	15	0	0	0	0	40	44	26	54	72	1	71	2	10956	950425	101558	818739	2477157	10273876	113263	14735018	5	23040000	37775018	70	97	97	1963275	1825915	93430	991409	12097170	16971199	180	5760000000	5814746217	6	1905	1066	0	52169
410	1	farm	26235	beef intensive	125	4	0	360	15	0	0	0	0	73	76	59	81	108	1	107	2	15321	1487375	176810	1733168	5149062	21570608	397082	30514105	5	36960000	67474105	103	156	186	3893450	3183880	391416	4105121	50361644	61935511	274	8768000000	8897409616	7	3692	1895	0	90968
411	1	farm	84168	pigs small	138	4	0	231	15	0	0	0	0	63	67	48	77	95	1	94	2	18495	1849100	211544	1924882	5803399	23991698	244166	34024789	5	33600000	67624789	93	142	142	3567875	3104920	220506	2197645	26983932	36074878	226	7232000000	7335699667	10	3446	1827	0	88712
412	1	farm	26235	beef intensive	89	4	0	168	15	0	0	0	0	79	81	80	83	109	1	108	2	13042	1129900	152530	1416200	3591098	17620819	183097	24093643	5	35760000	59853643	110	151	151	2889125	2767520	170900	1795187	22243959	29866691	232	7424000000	7513720334	6	2807	1620	0	79072
413	1	farm	26235	beef intensive	107	4	0	203	15	0	0	0	0	50	54	51	64	88	2	87	2	50583	1330425	199788	1713326	4455758	21138822	227164	29065283	5	56160000	85225283	81	122	125	3055650	2582615	191584	1880566	22914383	30624798	213	6816000000	6931850081	7	3018	1495	0	73789
414	1	farm	84168	pigs small	296	4	0	582	15	0	0	0	0	140	144	140	154	173	1	172	2	15395	3475400	420754	4263660	12284512	52504680	595846	73544852	5	55680000	129224852	170	234	280	4951300	3630445	109018	1125734	13889559	23706056	368	11776000000	11928930908	7	4825	2189	0	103727
415	1	farm	84168	pigs small	127	4	0	306	15	0	0	0	0	101	105	90	115	138	1	137	2	37858	2073725	255868	2158220	5624239	27468434	397564	37978050	5	46800000	84778050	131	196	209	4818275	4216170	339842	3174577	39713215	52262079	297	9504000000	9641040129	14	4709	2485	0	120462
416	1	farm	79544	dairy	71	4	0	142	15	0	0	0	0	34	37	29	43	65	1	64	2	16471	982400	88524	827503	2656319	10163210	140746	14858702	5	24480000	39338702	64	104	104	2868050	2447725	147114	1485871	18183756	25132516	182	5824000000	5888471218	9	2774	1451	0	69935
417	1	farm	148204	smallholders	146	4	0	313	15	0	0	0	0	47	50	45	60	84	1	83	2	44425	1634900	238466	2323557	6200685	29170906	371481	39939995	5	29520000	69459995	77	125	149	3549750	2882845	340358	3299398	40015520	50087871	237	7584000000	7703547866	8	3423	1681	0	82367
418	1	farm	79526	dairy	90	4	0	193	15	0	0	0	0	105	108	56	113	136	1	135	2	14195	1502800	180510	1341266	3918265	16902652	221035	24066527	5	41280000	65346527	135	174	179	2753150	2572955	198034	1993271	24064242	31581652	267	8544000000	8640928179	7	2666	1500	0	73513
419	1	farm	148204	smallholders	168	4	0	422	15	0	0	0	0	101	104	108	110	137	1	136	2	11063	2273650	273726	2652217	7135460	32797600	513068	45645721	5	42000000	87645721	138	177	226	2845975	2329740	466516	4620735	56772323	67035289	314	10048000000	10202681010	4	2734	1362	0	66564
420	1	farm	148204	smallholders	124	4	0	225	15	0	0	0	0	68	72	56	82	103	2	102	2	98065	1774850	231688	2168474	4993264	27158996	253766	36581038	5	53760000	90341038	98	134	146	2815175	2194080	227118	2155964	26227727	33620064	234	7488000000	7611961102	6	2747	1278	0	62688
421	1	farm	26235	beef intensive	84	4	0	167	15	0	0	0	0	67	71	64	81	99	2	98	2	35147	1238625	145100	1278576	3482039	15843912	201464	22189716	5	59280000	81469716	97	137	137	2970775	2555630	188240	1799811	22078507	29592963	223	7136000000	7247062679	8	2908	1503	0	73018
422	1	farm	26235	beef intensive	74	4	0	117	15	0	0	0	0	35	38	36	45	71	1	70	2	10818	1092000	91928	852759	2835485	10401976	123218	15397365	5	23280000	38677365	66	99	99	2363675	2069305	116568	1213407	15011108	20774063	183	5856000000	5915451428	7	2402	1218	0	59123
423	1	farm	84168	pigs small	135	4	0	325	15	0	0	0	0	78	81	77	90	117	1	116	2	21354	2022175	218026	2080568	5741080	25629398	368224	36059472	5	36240000	72299472	108	153	181	3207700	2868985	328000	3277249	39987082	49669016	269	8608000000	8729968488	7	3067	1695	0	81971
424	1	farm	84168	pigs small	110	4	0	216	15	0	0	0	0	73	76	69	82	108	1	107	2	16753	1543575	200478	1756694	4432394	22037786	227787	30198715	5	37920000	68118715	103	160	160	4050175	3684065	209168	2069494	25118305	35131207	237	7584000000	7687249922	9	3988	2203	0	105259
425	1	farm	84168	pigs small	94	4	0	182	15	0	0	0	0	48	51	36	57	84	1	83	2	14828	1562925	127926	1201648	3754681	14666721	185421	21499323	5	27120000	48619323	78	115	119	2688950	2311995	176764	1842091	22645890	29665690	207	6624000000	6702285013	6	2648	1357	0	66057
426	1	farm	84168	pigs small	102	4	0	271	15	0	0	0	0	88	91	79	98	124	1	123	2	13304	1705400	172564	1721738	4128594	21558898	287734	29574928	5	39600000	69174928	118	167	178	3485575	3052175	258132	2774324	34297290	43867496	266	8512000000	8625042424	10	3358	1819	0	87205
427	1	farm	84168	pigs small	122	4	0	295	15	0	0	0	0	61	64	43	70	92	1	91	2	14838	1738950	185202	1696977	4736192	20578366	325274	29260960	5	33600000	62860960	91	142	152	3968975	2905420	307808	3073516	37683352	47939071	240	7680000000	7790800031	7	3905	1723	0	83012
428	1	farm	79544	dairy	115	4	0	296	15	0	0	0	0	59	63	58	73	91	1	90	2	25877	1589775	192854	1928284	4798520	24085332	287700	32882464	5	34320000	67202464	89	144	147	4169450	3384605	278374	2888118	35002962	45723509	235	7520000000	7632925973	9	4055	2040	0	96703
429	1	farm	79544	dairy	149	4	0	297	15	0	0	0	0	50	53	45	58	81	1	80	2	33017	1568275	228748	2229919	6114988	27313866	306802	37762598	5	31440000	69202598	80	133	137	3775625	3429545	285550	2856501	34511604	44858825	225	7200000000	7314061423	10	3641	2008	0	97987
430	1	farm	26235	beef intensive	69	4	0	148	15	0	0	0	0	46	49	47	54	81	1	80	2	11491	1052100	104192	936223	2788747	11570880	158190	16610332	5	25680000	42290332	77	109	111	2229375	2025835	150536	1539288	18818122	24763156	199	6368000000	6435053488	7	2181	1183	0	57881
431	1	farm	79526	dairy	85	4	0	174	15	0	0	0	0	41	44	36	50	75	1	74	2	12757	1106350	128524	1144721	3396352	14197600	178639	20152186	5	25200000	45352186	71	107	110	2537700	2316545	172374	1801852	22076672	28905143	198	6336000000	6410257329	7	2463	1346	0	66187
432	1	farm	79526	dairy	102	4	0	178	15	0	0	0	0	57	61	38	71	89	1	88	2	14125	1439050	154526	1315235	4175328	16148282	183443	23415864	4	30720000	54135864	87	129	129	3057175	2752785	166374	1786421	21737425	29500180	211	6752000000	6835636044	8	2995	1603	0	78651
433	1	farm	26235	beef intensive	99	4	0	197	15	0	0	0	0	73	76	72	81	107	1	106	2	18269	1170075	138530	1320858	4003958	16354830	220661	23208912	4	33840000	57048912	103	142	148	2904375	2563750	206332	2087136	25529820	33291413	236	7552000000	7642340325	7	2847	1511	0	73250
434	1	farm	26235	beef intensive	178	4	0	310	15	0	0	0	0	53	56	44	62	88	2	87	2	42687	1950375	286550	2880790	7587267	35587714	335329	48628025	4	65040000	113668025	83	142	143	4407000	3709475	271548	2859077	35252017	46499117	231	7392000000	7552167142	13	4401	2192	0	105985
435	1	farm	26235	beef intensive	78	4	0	122	15	0	0	0	0	37	40	33	49	68	1	67	2	13859	1048125	112946	981097	3061392	12276130	131582	17611271	4	24240000	41851271	67	103	103	2482825	2322320	126632	1278191	15561895	21771863	181	5792000000	5855623134	7	2422	1349	0	66352
436	1	farm	79526	dairy	85	4	0	145	15	0	0	0	0	41	44	42	50	77	1	76	2	11182	953950	111544	946899	3240555	11759072	146287	17158308	4	24240000	41398308	72	103	105	2144475	2019220	133640	1410896	17313138	23021369	193	6176000000	6240419677	7	2088	1176	0	57692
437	1	farm	148204	smallholders	90	4	0	132	15	0	0	0	0	34	38	26	48	70	1	69	2	13707	1364700	138410	1311044	3653414	16229443	126263	22823274	4	25440000	48263274	64	108	108	3238500	2639455	120256	1222279	15036473	22256963	182	5824000000	5894520237	8	3249	1572	0	75413
438	1	farm	79544	dairy	83	4	0	168	15	0	0	0	0	53	56	54	62	85	1	84	2	14375	1347300	119836	999272	3388561	12416573	179631	18451173	4	29280000	47731173	84	124	124	2901375	2534455	183660	1906504	23479540	31005534	210	6720000000	6798736707	7	2820	1487	0	72413
439	1	farm	26235	beef intensive	90	4	0	155	15	0	0	0	0	51	55	39	65	85	1	84	2	14399	1361275	147694	1355126	3902692	17038096	166319	23971202	4	29760000	53731202	81	125	125	3200700	2914975	143602	1445805	17630484	25335566	201	6432000000	6511066768	8	3168	1712	0	83285
440	1	farm	26235	beef intensive	127	4	0	312	15	0	0	0	0	64	67	62	73	98	2	97	2	105526	2031175	228412	2333484	5273700	29218745	327608	39413124	4	66720000	106133124	94	147	160	3804675	3378130	313612	3202081	39656991	50355489	248	7936000000	8092488613	7	3657	2028	0	96518
441	1	farm	26235	beef intensive	217	4	0	524	15	0	0	0	0	77	81	89	91	114	1	113	2	12374	2369975	260724	2685622	8654472	33181377	521102	47673273	4	42240000	89913273	119	178	208	4257300	3694915	450652	4610401	56427728	69440996	296	9472000000	9631354269	5	4116	2179	0	105569
442	1	farm	26235	beef intensive	167	4	0	332	15	0	0	0	0	72	75	69	83	109	1	108	2	14101	1979875	240418	2117531	7018611	26370564	361752	38088751	4	38880000	76968751	102	164	172	4638900	3864315	325838	3251216	39764562	51844831	260	8320000000	8448813582	9	4629	2328	0	110409
443	1	farm	79544	dairy	180	4	0	412	15	0	0	0	0	55	58	50	63	86	1	85	2	28241	1597750	216690	2083664	7283460	25780896	401964	37364424	4	33360000	70724424	85	141	163	4178675	3387195	383782	3964946	49162429	61077027	251	8032000000	8163801451	10	4151	2030	0	96777
444	1	farm	79526	dairy	68	4	0	118	15	0	0	0	0	46	49	33	54	77	1	76	2	10542	913000	103166	897876	2796536	11076256	123805	15910639	4	24960000	40870639	76	106	106	2050500	1885205	119368	1275003	15744914	21074990	190	6080000000	6141945629	6	1992	1098	0	53863
445	1	farm	148204	smallholders	78	4	0	149	15	0	0	0	0	48	51	42	57	79	1	78	2	19953	1047375	126004	1106624	3224975	13682976	146093	19334047	4	25200000	44534047	78	107	107	2078275	1839495	133186	1401086	17282228	22734270	194	6208000000	6275268317	6	2029	1071	0	52557
446	1	farm	79526	dairy	74	4	0	155	15	0	0	0	0	42	46	43	56	76	1	75	2	10736	1114100	116056	1115777	3162665	14065620	178141	19752359	4	25680000	45432359	73	109	109	2521625	2393510	166616	1733911	21373547	28189209	197	6304000000	6377621568	7	2444	1397	0	68386
447	1	farm	148204	smallholders	211	4	0	360	15	0	0	0	0	74	76	69	78	104	2	103	2	172045	2272000	363486	2976649	8724576	37524173	384598	52245481	4	79920000	132165481	104	175	175	5788525	3973620	343156	3545352	43091833	56742486	260	8320000000	8508907967	11	5761	2358	0	113532
448	1	farm	84168	pigs small	435	4	0	708	15	0	0	0	0	219	222	216	228	254	1	253	2	36947	5705250	571544	5902805	18228146	73600934	690982	104699662	5	76080000	180779662	249	318	366	5245150	4064935	0	0	0	9310085	454	14528000000	14718089747	9	4990	2393	0	116141
449	1	farm	84168	pigs small	115	4	0	189	15	0	0	0	0	49	52	47	60	86	1	85	2	18770	1444825	203852	1807823	4712829	22762211	203261	31134801	5	30000000	61134801	79	127	127	3526025	2991275	197248	2005589	24354592	33074729	213	6816000000	6910209530	9	3506	1737	0	85465
450	1	farm	79526	dairy	96	4	0	179	15	0	0	0	0	49	52	40	57	80	1	79	2	25714	1070675	145150	1282820	3894898	15640453	192859	22226854	5	29280000	51506854	79	124	124	3173250	2941995	183458	1820655	22365035	30484393	204	6528000000	6609991247	11	3063	1727	0	84057
451	1	farm	79544	dairy	61	4	0	106	15	0	0	0	0	37	41	37	51	74	1	73	2	11062	1003050	97272	777661	2453786	9761896	102671	14196336	5	22560000	36756336	67	96	96	2037300	1871905	102500	1006193	12149548	17167446	182	5824000000	5877923782	5	1992	1089	0	53483
452	1	farm	79526	dairy	90	4	0	149	15	0	0	0	0	53	55	31	59	86	1	85	2	12993	1276575	131360	1244428	3489833	15560158	166402	21868755	5	27360000	49228755	83	115	115	2332400	2102870	140734	1381221	16933962	22891187	202	6464000000	6536119942	7	2282	1219	0	60082
453	1	farm	26235	beef intensive	92	4	0	157	15	0	0	0	0	40	42	32	49	74	1	73	2	14970	1125825	137450	1215470	3707944	15160192	177827	21524708	5	26640000	48164708	70	113	113	3121150	2714915	177020	1842620	22647297	30503002	197	6304000000	6382667710	10	3076	1598	0	77569
454	1	farm	79544	dairy	86	4	0	117	15	0	0	0	0	46	49	29	54	80	1	79	2	32866	1166175	163264	1340478	3715735	16845660	129389	23360701	4	27360000	50720701	76	115	115	2816350	2595635	122372	1150751	14067310	20752418	192	6144000000	6215473119	11	2737	1530	0	74161
455	1	farm	84168	pigs small	125	4	0	235	15	0	0	0	0	90	93	76	98	121	1	120	2	15274	1695425	196462	1949038	4977682	24045154	249456	33113216	4	40800000	73913216	120	172	172	3680375	3500595	212884	2152638	26420305	35966797	251	8032000000	8141880013	8	3545	2073	0	100017
456	1	farm	79526	dairy	123	4	0	326	15	0	0	0	0	58	61	57	67	92	1	91	2	11411	1836675	188004	1774926	5032210	21895568	349487	31076870	4	29760000	60836870	88	126	161	2808425	2345140	348818	3575149	43539955	52617487	249	7968000000	8081454357	6	2702	1367	0	67004
457	1	farm	26235	beef intensive	66	4	0	150	15	0	0	0	0	34	37	29	42	68	1	67	2	10889	961925	99768	913856	2804329	11406324	161930	16348132	4	22080000	38428132	64	94	102	2142300	1823150	168328	1700503	20805666	26639947	190	6080000000	6145068079	5	2082	1064	0	52090
458	1	farm	26235	beef intensive	91	4	0	181	15	0	0	0	0	41	44	42	51	74	1	73	2	14065	1064000	127142	1210442	3591099	14958455	219850	21170988	4	25440000	46610988	72	108	113	2598650	2200415	208664	2007137	24483454	31498320	201	6432000000	6510109308	8	2555	1315	0	62869
459	1	farm	148204	smallholders	109	4	0	181	15	0	0	0	0	47	50	48	56	82	1	81	2	10611	1317850	132534	1340698	4190916	16601048	195353	23778400	4	25680000	49458400	78	109	117	2189575	1939875	178042	1832101	22658651	28798244	205	6560000000	6638256644	6	2146	1138	0	55425
460	1	farm	79526	dairy	94	4	0	189	15	0	0	0	0	41	44	37	50	74	1	73	2	12849	1147375	138960	1300516	3746897	16178594	208408	22720749	4	25200000	47920749	71	107	112	2617775	2275805	197528	1952010	23804897	30848015	200	6400000000	6478768764	7	2537	1333	0	65023
461	1	farm	84168	pigs small	71	4	0	135	15	0	0	0	0	39	43	34	53	71	1	70	2	22681	950500	106808	953084	2866645	11806846	124629	16808513	4	23280000	40088513	69	99	99	2124225	1926575	118696	1234098	15106042	20509636	183	5856000000	5916598149	7	2037	1119	0	55045
462	1	farm	148204	smallholders	99	4	0	239	15	0	0	0	0	60	63	43	68	92	1	91	2	10857	1476050	154800	1352005	4167543	16813062	254707	24218167	4	30240000	54458167	90	128	141	2749025	2417205	248012	2517518	30984623	38916383	229	7328000000	7421374550	6	2651	1419	0	69063
463	1	farm	148204	smallholders	102	4	0	214	15	0	0	0	0	54	58	44	68	89	1	88	2	24505	1521525	162524	1413164	4315546	17576410	269267	25258436	4	33840000	59098436	84	142	142	4214425	3965465	261716	2625903	32565714	43633223	228	7296000000	7398731659	11	4105	2331	0	113299
464	1	farm	79544	dairy	140	4	0	358	15	0	0	0	0	79	82	66	87	112	1	111	2	21773	1933425	236724	2323026	5889091	28995630	360132	39738028	4	38400000	78138028	109	162	183	4211050	2909340	345678	3683165	45008721	56157954	271	8672000000	8806295982	9	4012	1713	0	83124
465	1	farm	79526	dairy	92	4	0	234	15	0	0	0	0	79	82	66	87	111	1	110	2	11239	1315800	130580	1262498	3926065	15903008	254504	22792455	4	35760000	58552455	109	150	161	3230225	2430015	246704	2562953	31644007	40113904	249	7968000000	8066666359	7	3089	1436	0	69429
466	1	farm	79526	dairy	82	4	0	159	15	0	0	0	0	39	42	40	52	73	2	72	2	95535	1179675	126780	1121938	3349608	13612216	176305	19566522	4	48240000	67806522	70	108	108	2788975	2548490	175310	1783753	22229539	29526067	196	6272000000	6369332589	8	2722	1480	0	72814
467	1	farm	79544	dairy	133	4	0	235	15	0	0	0	0	63	66	58	71	95	1	94	2	14727	1992725	229458	2075200	5530764	26089405	275264	36192816	4	32640000	68832816	93	138	140	3233450	2800105	230210	2331225	28480375	37075365	228	7296000000	7401908181	9	3161	1657	0	80003
468	1	farm	84168	pigs small	178	4	0	367	15	0	0	0	0	61	64	57	70	92	1	91	2	14843	1858450	265652	2555912	7392518	31681964	370665	44125162	4	34800000	78925162	91	146	153	3979575	3532970	308006	3149487	39148138	50118176	241	7712000000	7841043338	10	3810	2096	0	100942
469	1	farm	26235	beef intensive	108	4	0	224	15	0	0	0	0	47	50	38	55	78	1	77	2	45405	1365550	146866	1459184	4354499	17918875	241725	25486699	4	31200000	56686699	77	132	132	3900925	3508715	231304	2333572	28636822	38611338	211	6752000000	6847298037	10	3751	2045	0	100249
470	1	farm	79526	dairy	104	4	0	213	15	0	0	0	0	41	44	46	49	76	2	75	2	102854	1408250	175606	1639894	4409033	20631910	210679	28475373	4	52800000	81275373	76	116	118	3067500	2547335	210192	2158178	26214950	34198155	206	6592000000	6707473528	9	2979	1513	0	72781
471	1	farm	84168	pigs small	67	4	0	131	15	0	0	0	0	43	47	44	57	75	1	74	2	13072	1121150	106542	974801	2773169	12130026	159357	17265045	4	25440000	42705045	74	108	108	2381025	2138745	164042	1681227	20647753	27012792	195	6240000000	6309717837	8	2304	1250	0	61107
472	1	farm	84168	pigs small	98	4	0	230	15	0	0	0	0	47	50	41	55	82	1	81	2	12628	1467675	174358	1614096	4315554	20450726	247327	28269737	4	29520000	57789737	77	125	125	3326325	3156370	205730	2154962	26579638	35423025	211	6752000000	6845212762	8	3192	1877	0	90182
473	1	farm	148204	smallholders	131	4	0	276	15	0	0	0	0	53	57	44	67	85	1	84	2	16483	1390175	163956	1552608	5242539	19317364	289311	27955954	4	30480000	58435954	83	129	139	3261625	2856595	272570	2798541	34699007	43888338	227	7264000000	7366324292	10	3208	1699	0	81617
474	1	farm	79544	dairy	81	4	0	136	15	0	0	0	0	59	62	60	67	90	1	89	2	10922	1136575	115320	1006479	3217185	12405664	149502	18030726	4	28320000	46350726	90	120	120	2090600	1854160	146118	1463893	18095177	23649948	207	6624000000	6694000674	6	2036	1087	0	52976
475	1	farm	79544	dairy	105	4	0	260	15	0	0	0	0	45	48	45	58	82	1	81	2	20140	1499425	158498	1446489	4432398	18080592	264396	25881797	4	28560000	54441797	75	121	132	3322525	2785055	256490	2573651	31231892	40169613	220	7040000000	7134611410	8	3193	1657	0	79573
476	1	farm	79526	dairy	78	4	0	149	15	0	0	0	0	46	49	45	55	82	1	81	2	19517	1093700	104476	922018	3022441	11267490	158936	16569062	4	26160000	42729062	76	111	113	2540725	2119635	153666	1592669	19561001	25967696	201	6432000000	6500696758	7	2473	1237	0	60561
477	1	farm	26235	beef intensive	86	4	0	133	15	0	0	0	0	44	47	30	52	76	1	75	2	11356	1079400	118384	1115932	3427511	13726469	142954	19610650	4	24480000	44090650	74	104	104	2130325	1930880	127872	1213225	14845532	20247834	189	6048000000	6112338484	5	2068	1121	0	55168
478	1	farm	148204	smallholders	65	4	0	145	15	0	0	0	0	44	47	43	57	80	2	79	2	118564	1212525	90020	800899	2757590	9963058	144064	14968155	4	41040000	56008155	74	108	109	2587875	2132830	141686	1497695	18452176	24812262	197	6304000000	6384820417	8	2556	1263	0	60938
479	1	farm	79544	dairy	71	4	0	130	15	0	0	0	0	39	42	35	47	70	1	69	2	10426	927625	91632	813348	2734219	10001002	139070	14706896	4	22800000	37506896	69	97	99	1999725	1799700	137930	1464545	18308415	23710315	187	5984000000	6045217211	5	1950	1047	0	51420
480	1	farm	148204	smallholders	153	4	0	371	15	0	0	0	0	63	66	59	71	97	1	96	2	30342	2595200	239724	2205698	6262996	27261552	374228	38939397	4	36480000	75419397	93	154	163	4474700	3733800	336918	3386212	41590907	53522537	251	8032000000	8160941934	8	4412	2217	0	106680
481	1	farm	26235	beef intensive	69	4	0	154	15	0	0	0	0	40	43	43	48	71	1	70	2	11371	974175	104988	947187	2710851	11750034	162587	16649821	4	25920000	42569821	73	109	109	2563150	2461585	154628	1551978	19134834	25866175	190	6080000000	6148435996	7	2458	1442	0	70331
482	1	farm	79544	dairy	111	4	0	220	15	0	0	0	0	56	59	57	68	88	1	87	2	18887	1589175	163200	1435732	4603769	17697646	239188	25728710	4	30480000	56208710	87	129	135	3108150	2540300	232982	2404091	29523641	37809164	223	7136000000	7230017874	8	3069	1508	0	72580
483	1	farm	79526	dairy	92	4	0	174	15	0	0	0	0	56	59	41	64	87	1	86	2	18527	1176875	128762	1146971	3770262	14206948	165454	20595273	4	29760000	50355273	86	126	126	2857450	2472400	147982	1559718	18966833	26004383	205	6560000000	6636359656	8	2749	1447	0	70640
484	1	farm	79526	dairy	66	4	0	118	15	0	0	0	0	47	51	29	61	79	2	78	2	30429	947875	100540	972387	2625164	12089614	118748	16854327	4	50640000	67494327	77	112	112	2517900	2211720	112676	1191467	14471764	20505527	190	6080000000	6167999854	9	2451	1297	0	63192
485	1	farm	84168	pigs small	75	4	0	129	15	0	0	0	0	37	40	31	46	73	1	72	2	16956	1140550	106858	1035256	3022445	12931212	137244	18373566	4	24240000	42613566	67	103	103	2522550	2374050	134274	1301792	15723982	22056648	187	5984000000	6048670214	9	2430	1384	0	67830
486	1	farm	26235	beef intensive	113	4	0	250	15	0	0	0	0	48	51	43	56	83	1	82	2	11964	1410250	152038	1485306	4471343	18226407	247789	25993133	4	27600000	53593133	78	117	129	2890625	2338420	231036	2347785	28550073	36357939	217	6944000000	7033951072	7	2759	1376	0	66812
487	1	farm	84168	pigs small	104	4	0	203	15	0	0	0	0	41	44	45	49	73	2	72	2	45588	1388675	182712	1724112	4268808	21198596	247812	29010715	4	54480000	83490715	75	127	127	3999175	3196025	217404	2028213	24650657	34091474	202	6464000000	6581582189	14	4051	1896	0	91315
488	1	farm	26235	beef intensive	88	4	0	169	15	0	0	0	0	50	53	51	59	83	1	82	2	16163	1433550	148342	1211978	3692363	15235621	193229	21915083	4	29760000	51675083	81	125	125	3324625	2655835	189758	1925132	23847072	31942422	209	6688000000	6771617505	9	3277	1559	0	75881
489	1	farm	26235	beef intensive	69	4	0	148	15	0	0	0	0	66	68	67	71	98	1	97	2	10464	909825	81790	772222	2516107	9591062	156305	14027312	4	30000000	44027312	97	126	132	2102675	1817095	168642	1700231	20824178	26612821	220	7040000000	7110640133	5	2039	1055	0	51917
490	1	farm	84168	pigs small	89	4	0	160	15	0	0	0	0	64	67	33	72	96	1	95	2	14765	1243100	142264	1199902	3505405	14726038	167489	20984198	4	32640000	53624198	94	138	138	3108250	2803850	158878	1601629	19642642	27315249	216	6912000000	6992939447	8	2977	1649	0	80110
491	1	farm	79526	dairy	83	4	0	166	15	0	0	0	0	33	37	37	47	73	1	72	2	12798	1042550	117926	1047638	3263924	12922139	173664	18567841	4	24480000	43047841	67	104	106	2703800	2288825	163406	1666634	20246482	27069147	194	6208000000	6278116988	7	2660	1358	0	65395
492	1	farm	79526	dairy	104	4	0	271	15	0	0	0	0	62	65	73	70	96	1	95	2	11334	1606475	148026	1490360	4455768	18489214	261586	26451428	4	35040000	61491428	103	148	148	3495825	2513140	258438	2736470	33290817	42294690	236	7552000000	7655786118	7	3429	1493	0	71804
493	1	farm	148204	smallholders	80	4	0	137	15	0	0	0	0	38	41	41	46	69	1	68	2	11500	1029500	109770	1065879	3279509	13241655	136175	18862488	4	24240000	43102488	71	103	103	2162700	2039275	122878	1248057	15087508	20660418	181	5792000000	5855762906	6	2094	1188	0	58265
494	1	farm	79544	dairy	141	4	0	339	15	0	0	0	0	71	75	70	85	105	1	104	2	27921	2243175	219254	2126146	5834564	26749867	320955	37493961	4	38400000	75893961	101	162	166	4390950	3865890	295054	3192989	39042539	50787422	254	8128000000	8254681383	10	4251	2310	0	110454
495	1	farm	148204	smallholders	90	4	0	167	15	0	0	0	0	41	45	42	55	74	1	73	2	14692	1212725	137486	1226264	3707941	15027048	167308	21478771	4	26400000	47878771	72	112	112	2810750	2559795	152752	1528607	18745424	25797328	193	6176000000	6249676099	8	2729	1499	0	73137
496	1	farm	148204	smallholders	160	4	0	284	15	0	0	0	0	44	47	48	52	79	1	78	2	10936	1568725	247758	2470466	6379849	30735420	258174	41660392	4	29520000	71180392	78	125	125	3595050	2734515	214786	2349610	28384214	37278175	212	6784000000	6892458567	9	3591	1630	0	78129
497	1	farm	79526	dairy	142	4	0	311	15	0	0	0	0	57	60	57	65	92	1	91	2	26396	1636600	223608	2088004	6029304	25850254	355363	36183133	4	34560000	70743133	87	146	157	4307250	3673985	298598	3129190	38195703	49604726	245	7840000000	7960347859	12	4203	2188	0	104971
498	1	farm	84168	pigs small	96	4	0	202	15	0	0	0	0	41	44	42	50	75	1	74	2	12233	1271500	147570	1424311	3980591	17813868	234756	24872596	4	27120000	51992596	72	114	116	3082075	2765000	212026	2114642	25825235	33998978	204	6528000000	6613991574	7	3007	1632	0	79000
499	1	farm	84168	pigs small	100	4	0	156	15	0	0	0	0	45	48	43	54	78	2	77	2	63750	1406775	135876	1290958	3778050	15779876	198106	22589641	4	51840000	74429641	75	115	115	2989150	2741200	186436	1869590	23058032	30844408	203	6496000000	6601274049	9	2899	1599	0	78320
500	1	farm	79544	dairy	71	4	0	148	15	0	0	0	0	41	44	41	49	73	1	72	2	32988	1027150	109974	1011359	2858855	12482435	147749	17637522	4	28320000	45957522	71	120	120	3383625	3176705	148820	1542940	18941889	27193979	191	6112000000	6185151501	10	3219	1885	0	90763
501	1	farm	84168	pigs small	125	4	0	245	15	0	0	0	0	95	98	83	103	129	1	128	2	19776	1677900	210932	1979172	5250324	24461739	296149	33876216	4	40080000	73956216	125	169	183	3296075	2623460	249434	2544802	31026925	39740696	271	8672000000	8785696912	8	3224	1544	0	74956
502	1	farm	79526	dairy	105	4	0	169	15	0	0	0	0	38	41	36	47	72	1	71	2	10722	1167925	146074	1451428	4401242	18218330	157423	25542422	4	24960000	50502422	68	106	106	2718500	2381260	142672	1475741	17945100	24663273	189	6048000000	6123165695	8	2714	1414	0	68036
503	1	farm	79544	dairy	114	4	0	249	15	0	0	0	0	51	54	52	61	88	1	87	2	26095	1687375	170666	1575812	4658299	19343906	262963	27699021	4	31200000	58899021	82	132	141	3594725	3267775	259712	2721092	33120176	42963480	229	7328000000	7429862501	8	3425	1903	0	93365
504	1	farm	84168	pigs small	119	4	0	229	15	0	0	0	0	47	50	44	55	82	1	81	2	10392	1224650	167054	1704082	4884209	21217002	238889	29435887	4	25440000	54875887	77	108	124	2256850	1947925	213540	2155829	26322639	32896783	212	6784000000	6871772670	4	2203	1137	0	55655
505	1	farm	148204	smallholders	102	4	0	184	15	0	0	0	0	63	66	64	72	96	1	95	2	12593	1419950	170426	1684177	4097434	20800152	210977	28383116	4	30240000	58623116	94	128	132	2487750	2165310	193114	1836090	22356633	29038897	220	7040000000	7127662013	5	2424	1258	0	61866
506	1	farm	79526	dairy	96	4	0	182	15	0	0	0	0	40	43	37	49	75	1	74	2	11261	1373825	146630	1431605	3988379	17772169	198803	24911411	4	24240000	49151411	70	103	111	2355275	2065175	178738	1849293	22713654	29162135	199	6368000000	6446313546	5	2285	1203	0	59005
507	1	farm	79526	dairy	87	4	0	150	15	0	0	0	0	44	47	45	53	80	1	79	2	10394	1215475	121798	1167293	3466463	14494848	167537	20633414	4	24720000	45353414	75	105	111	2153375	1919610	158326	1616067	19881972	25729350	199	6368000000	6439082764	6	2093	1123	0	54846
508	1	farm	84168	pigs small	64	4	0	122	15	0	0	0	0	34	37	30	42	65	1	64	2	19313	982200	83698	779452	2586215	9688427	133204	14253196	4	21840000	36093196	64	92	92	2056800	1861510	133686	1315953	15967138	21335087	180	5760000000	5817428283	7	2001	1085	0	53186
509	1	farm	84168	pigs small	96	4	0	178	15	0	0	0	0	45	49	34	59	77	1	76	2	13658	1344500	146362	1337447	3926059	16658171	189371	23601910	4	26640000	50241910	75	113	113	2698675	2391060	167968	1700044	20857270	27815017	199	6368000000	6446056927	6	2620	1399	0	68316
510	1	farm	26235	beef intensive	83	4	0	147	15	0	0	0	0	44	47	45	54	81	1	80	2	10672	1017325	111980	1108098	3404148	13842374	164649	19648574	4	26160000	45808574	75	110	113	2551025	2282210	162790	1679882	20988237	27664144	201	6432000000	6505472718	8	2516	1358	0	65206
511	1	farm	79544	dairy	81	4	0	141	15	0	0	0	0	42	45	31	50	73	1	72	2	16240	944000	109856	1056758	3240557	12988534	151583	18491288	4	24240000	42731288	72	103	103	2159275	2000775	149182	1510119	18595157	24414508	190	6080000000	6147145796	6	2095	1167	0	57165
512	1	farm	148204	smallholders	76	4	0	124	15	0	0	0	0	49	52	33	58	83	1	82	2	11385	1144025	125724	1120318	2967914	13944588	127429	19429998	4	26160000	45589998	79	110	110	2296750	1998745	117908	1181842	14479757	20075002	194	6208000000	6273665000	4	2275	1159	0	57107
513	1	farm	26235	beef intensive	97	4	0	173	15	0	0	0	0	45	48	46	53	76	1	75	2	22783	1432900	161876	1299427	4011745	16327614	180899	23414462	4	28080000	51494462	76	119	119	3086075	2712325	152908	1553960	18942408	26447676	194	6208000000	6285942138	9	3035	1597	0	77495
514	1	farm	148204	smallholders	66	4	0	135	15	0	0	0	0	53	56	49	62	84	1	83	2	10392	1165100	105108	1023435	2609585	12740250	138218	17781697	4	27360000	45141697	83	116	116	2353650	2072385	138856	1441532	17753296	23759719	200	6400000000	6468901416	5	2304	1212	0	59211
515	1	farm	148204	smallholders	86	4	0	178	15	0	0	0	0	69	72	54	77	100	1	99	2	15097	1434700	136592	1297004	3559939	16040156	195338	22663728	4	32160000	54823728	99	136	137	2613725	2378320	188188	1862368	22717927	29760528	225	7200000000	7284584256	8	2522	1386	0	67952
516	1	farm	84168	pigs small	359	4	0	657	15	0	0	0	0	244	247	259	257	279	1	278	2	19313	4226725	617448	5977233	14660398	73852160	726809	100060773	4	85680000	185740773	289	359	406	5330425	4124540	0	0	0	9454965	494	15808000000	16003195738	8	5269	2450	0	117844
517	1	farm	79526	dairy	97	4	0	156	15	0	0	0	0	52	55	43	61	83	1	82	2	33277	1357175	191350	1475613	3941634	18558610	175589	25699970	4	31680000	57379970	82	133	133	3729725	3260460	156682	1429565	17551146	26127578	200	6400000000	6483507548	10	3629	1913	0	93156
518	1	farm	79544	dairy	103	4	0	191	15	0	0	0	0	38	41	32	46	69	2	68	2	63898	1233975	141730	1386014	4097436	17067479	204325	24130958	4	48000000	72130958	68	108	108	3085325	2470020	192638	1901743	23152343	30802069	194	6208000000	6310933027	10	3116	1464	0	70572
519	1	farm	84168	pigs small	91	4	0	128	15	0	0	0	0	48	51	37	56	79	1	78	2	19184	1268375	131874	1139360	3840373	14265042	140952	20785975	4	27840000	48625975	78	118	118	2859850	2436350	135186	1454409	17795800	24681595	195	6240000000	6313307570	9	2836	1439	0	69610
520	1	farm	84168	pigs small	146	4	0	332	15	0	0	0	0	81	84	68	90	112	1	111	2	10567	1673875	213060	1951769	5943613	23886168	348688	34017174	4	35520000	69537174	111	149	177	3035450	2223550	316610	3323232	40671633	49570475	265	8480000000	8599107649	5	2912	1302	0	63530
521	1	farm	84168	pigs small	75	4	0	111	15	0	0	0	0	47	50	45	57	83	1	82	2	16079	1189275	132198	1038609	3178237	12979998	120102	18638419	4	25920000	44558419	77	110	110	2321000	2112180	102688	1067731	13025118	18628717	192	6144000000	6207187136	7	2267	1228	0	60348
522	1	farm	84168	pigs small	101	4	0	185	15	0	0	0	0	54	57	40	64	90	1	89	2	27553	1521875	390780	4172992	4183127	53378955	210188	63857917	4	29280000	93137917	84	123	127	2917300	2504985	187908	1876190	23257204	30743587	215	6880000000	7003881504	8	2842	1464	0	71571
523	1	farm	79526	dairy	96	4	0	210	15	0	0	0	0	71	75	66	85	103	1	102	2	11572	1332400	147354	1380584	3879320	17130576	214389	24084623	4	33600000	57684623	101	142	144	2917225	2552725	203686	2104052	25343171	33120859	232	7424000000	7514805482	7	2818	1490	0	72935
524	1	farm	84168	pigs small	59	4	0	108	15	0	0	0	0	40	43	41	48	71	2	70	2	89188	907300	94860	782460	2500525	9796132	126640	14207918	4	42720000	56927918	71	99	99	2013450	1875510	125762	1248910	15338717	20602349	183	5856000000	5933530267	7	1947	1093	0	53586
525	1	farm	148204	smallholders	93	4	0	141	15	0	0	0	0	85	89	43	99	120	1	119	2	15389	1312875	189182	1239952	4074064	15905306	147350	22868729	4	35760000	58628729	115	151	151	2587575	2299955	145078	1400337	16672091	23105036	236	7552000000	7633733765	6	2538	1325	0	65713
526	1	farm	84168	pigs small	93	4	0	213	15	0	0	0	0	51	53	39	61	86	1	85	2	18585	1330375	155080	1154914	3863737	14489128	222037	21215271	4	29760000	50975271	81	126	132	3295550	2796430	228436	2346066	28443375	37109857	220	7040000000	7128085128	9	3194	1659	0	79898
527	1	farm	26235	beef intensive	166	4	0	455	15	0	0	0	0	59	62	57	67	90	1	89	2	21215	2145675	269256	2358896	6590171	29651640	482459	41498097	4	36000000	77498097	89	152	185	5100100	3357130	476914	4939450	60505555	74379149	273	8736000000	8887877246	10	5110	2011	0	95918
528	1	farm	26235	beef intensive	93	4	0	187	15	0	0	0	0	54	57	50	63	87	1	86	2	11603	1347375	142918	1304345	3887110	16172614	223230	23077593	4	28320000	51397593	84	120	126	2659275	2145255	201026	1998673	24659388	31663617	214	6848000000	6931061210	7	2661	1276	0	61293
529	1	farm	148204	smallholders	103	4	0	183	15	0	0	0	0	37	40	37	46	70	1	69	2	12322	1142600	159144	1549260	4113016	19210228	209991	26384238	4	24720000	51104238	67	104	109	2763025	2453360	198880	1988296	24677954	32081515	197	6304000000	6387185753	8	2695	1440	0	70096
530	1	farm	79544	dairy	122	4	0	187	15	0	0	0	0	48	51	49	57	79	1	78	2	27189	1439625	179694	1749539	5040004	21781742	186586	30377191	4	29040000	59417191	79	123	123	3095425	2804585	174056	1745919	21063093	28883078	202	6464000000	6552300269	8	2995	1658	0	80131
531	1	farm	26235	beef intensive	83	4	0	194	15	0	0	0	0	45	49	39	59	77	1	76	2	14707	1157025	138846	1188810	3497622	14902560	210457	21095320	4	26880000	47975320	75	114	119	2775275	2410135	209384	2131304	25908789	33434887	207	6624000000	6705410207	9	2651	1411	0	68861
532	1	farm	84168	pigs small	97	4	0	173	15	0	0	0	0	34	36	34	44	69	1	68	2	10771	1101475	126330	1146116	3817002	14214616	178009	20583549	4	22800000	43383549	64	97	103	2420475	2009665	167656	1754631	21485606	27838033	191	6112000000	6183221582	6	2403	1185	0	57419
533	1	farm	84168	pigs small	73	4	0	117	15	0	0	0	0	43	46	34	52	74	1	73	2	11481	1086300	108368	956014	2788748	11775262	130831	16845522	4	24480000	41325522	73	104	104	2191875	1985935	128886	1232071	15309726	20848493	187	5984000000	6046174015	7	2148	1157	0	56741
534	1	farm	148204	smallholders	200	4	0	534	15	0	0	0	0	79	82	80	91	115	1	114	2	27697	2188300	274742	2655353	8498674	33087523	520281	47224873	4	42240000	89464873	110	178	207	5036125	4117645	469780	4810201	58734788	73168539	295	9440000000	9602633412	11	4894	2454	0	117647
535	1	farm	26235	beef intensive	104	4	0	201	15	0	0	0	0	53	56	58	61	88	2	87	2	166492	1442775	149422	1408808	4261022	17437647	195339	24895013	4	60240000	85135013	88	134	134	3439900	3096800	196770	2033984	24912732	33680186	216	6912000000	7030815199	11	3319	1833	0	88480
536	1	farm	79544	dairy	96	4	0	173	15	0	0	0	0	55	58	48	64	91	1	90	2	14780	1222850	172420	1477084	4175332	18352966	184325	25584977	4	29040000	54624977	85	123	125	2672100	2466870	168900	1744814	21476060	28528744	213	6816000000	6899153721	6	2586	1432	0	70482
537	1	farm	148204	smallholders	95	4	0	170	15	0	0	0	0	51	55	37	65	83	1	82	2	12608	1416550	159988	1436105	4003956	17872900	187979	25077478	4	29040000	54117478	81	123	123	3001675	2651600	182830	1847234	22587527	30270866	208	6656000000	6740388344	8	2950	1567	0	75760
538	1	farm	84168	pigs small	129	4	0	296	15	0	0	0	0	101	104	89	114	137	1	136	2	13360	2386800	228082	2135473	5600870	26842226	330738	37524189	4	42960000	80484189	131	181	197	3909550	2888655	304238	3107482	37868282	48078207	285	9120000000	9248562396	9	4006	1723	0	82533
539	1	farm	148204	smallholders	140	4	0	321	15	0	0	0	0	58	61	45	70	89	1	88	2	34772	1677000	208642	1804554	5850136	22206376	353062	32099770	4	35520000	67619770	88	149	152	4310950	4006030	316856	3210703	39536836	51381375	240	7680000000	7799001145	11	4117	2351	0	114458
540	1	farm	148204	smallholders	142	4	0	266	15	0	0	0	0	54	57	49	62	89	1	88	2	18103	1544675	205868	1934129	5709923	23762904	267035	33424533	4	32400000	65824533	84	137	137	3843075	3334205	233690	2368323	28629477	38408770	223	7136000000	7240233303	8	3741	1997	0	95263
541	1	farm	26235	beef intensive	57	4	0	101	15	0	0	0	0	40	43	31	49	74	1	73	2	20488	1009250	84136	772196	2375891	9687710	105877	14035059	4	25680000	39715059	70	109	109	2732075	2540055	114844	1159598	14170909	20717481	185	5920000000	5980432540	9	2627	1481	0	72573
542	1	farm	84168	pigs small	100	4	0	229	15	0	0	0	0	47	50	43	56	78	1	77	2	11789	1460225	147838	1342382	4206494	16656815	261089	24074842	4	28800000	52874842	77	122	127	3153550	2977730	247366	2527351	30987260	39893257	215	6880000000	6972768099	6	2992	1739	0	85078
543	1	farm	26235	beef intensive	131	4	0	220	15	0	0	0	0	57	60	56	65	91	1	90	2	38251	1797700	207830	1871557	5452856	23026609	241973	32598524	4	32640000	65238524	87	138	138	3706525	3144855	226760	2277279	28044001	37399420	223	7136000000	7238637944	11	3637	1858	0	89853
544	1	farm	148204	smallholders	114	4	0	296	15	0	0	0	0	67	70	64	77	101	1	100	2	19626	2097750	161072	1569967	4868630	19696025	335570	28729014	4	33840000	62569014	97	143	162	3451400	2679740	312588	3108139	38249091	47800958	250	8000000000	8110369972	9	3272	1569	0	76564
545	1	farm	79526	dairy	85	4	0	146	15	0	0	0	0	39	42	44	49	76	1	75	2	13250	1197275	147354	1345572	3443090	16652532	181676	22967499	4	28080000	51047499	74	118	118	3218200	2910565	168674	1636124	19865613	27799176	197	6304000000	6382846675	7	3154	1727	0	83159
546	1	farm	79544	dairy	124	4	0	302	15	0	0	0	0	62	65	68	70	96	1	95	2	17910	1585950	181426	1742306	5001048	21443064	326186	30279979	4	35760000	66039979	98	151	157	3848700	3388175	314586	3143826	38326299	49021586	245	7840000000	7955061565	10	3744	2007	0	96805
547	1	farm	148204	smallholders	103	4	0	153	15	0	0	0	0	47	50	39	57	83	1	82	2	13034	1261325	156682	1473554	4105225	18228629	160565	25385980	4	27360000	52745980	77	115	115	2856475	2415700	137240	1401635	17440131	24251181	198	6336000000	6412997161	7	2728	1422	0	69020
548	1	farm	26235	beef intensive	67	4	0	125	15	0	0	0	0	39	43	40	53	76	1	75	2	10409	903875	97636	850455	2796539	10656240	146448	15451192	4	23040000	38491192	70	98	103	2004075	1763300	136050	1403339	17204909	22511673	191	6112000000	6173002865	5	1962	1027	0	50380
549	1	farm	79544	dairy	94	4	0	193	15	0	0	0	0	49	52	61	58	85	1	84	2	22094	1314750	168256	1486670	3637839	18630476	231286	25469276	4	30720000	56189276	91	130	132	2743175	2465680	233382	2394056	29604528	37440821	220	7040000000	7133630097	8	2654	1437	0	70448
550	1	farm	79526	dairy	174	4	0	419	15	0	0	0	0	53	56	49	62	87	1	86	2	12887	1934525	254412	2323870	7158825	28941098	385187	40997916	4	35280000	76277916	83	149	157	4904175	4116385	349054	3583618	43801231	56754463	245	7840000000	7973032379	10	4749	2463	0	117611
551	1	farm	79544	dairy	120	4	0	259	15	0	0	0	0	68	72	53	82	100	1	99	2	22333	1797000	220322	1853703	5156851	23299406	258043	32585324	4	34320000	66905324	98	145	146	3516600	2813265	224724	2357316	28445277	37357182	234	7488000000	7592262506	9	3357	1650	0	80379
552	1	farm	79526	dairy	49	4	0	87	15	0	0	0	0	51	54	36	62	88	1	87	2	14894	820275	98484	828104	1970821	10563280	82075	14363039	4	25920000	40283039	81	109	109	1991900	1865430	75878	798651	9758134	14489993	192	6144000000	6198773032	7	1940	1083	0	53298
553	1	farm	79526	dairy	102	4	0	220	15	0	0	0	0	51	54	53	59	86	1	85	2	27901	1254100	192434	1666546	4159753	20852949	213937	28339719	4	32160000	60499719	83	136	136	3794725	3351320	214244	2243819	26901437	36505545	217	6944000000	7041005264	11	3673	1972	0	95752
554	1	farm	84168	pigs small	106	4	0	159	15	0	0	0	0	58	61	34	66	89	1	88	2	13029	1277050	168798	1524359	4307763	19116646	165845	26560460	4	30000000	56560460	88	126	126	2824400	2469600	137108	1444140	17573163	24448411	205	6560000000	6641008871	9	2831	1458	0	70560
555	1	farm	148204	smallholders	102	4	0	200	15	0	0	0	0	81	84	79	89	116	1	115	2	13027	1319600	159312	1431236	4276603	17979468	224088	25390307	4	35040000	60430307	111	148	156	2679900	2320220	197282	2013239	24322335	31532976	244	7808000000	7899963283	8	2610	1371	0	66292
556	1	farm	79526	dairy	90	4	0	193	15	0	0	0	0	69	72	70	77	102	1	101	2	13366	1387875	133868	1148882	3739102	14269544	199428	20878699	4	31440000	52318699	100	132	140	2373300	2066505	183234	1942751	23975300	30541090	228	7296000000	7378859789	7	2322	1201	0	59043
557	1	farm	79544	dairy	58	4	0	110	15	0	0	0	0	41	45	27	55	75	1	74	2	10432	965575	79256	760601	2368103	9571060	104420	13849015	4	23520000	37369015	71	100	100	2045500	1907535	92548	967763	11691121	16704467	182	5824000000	5878073482	6	1969	1113	0	54501
558	1	farm	84168	pigs small	94	4	0	147	15	0	0	0	0	47	50	38	58	83	1	82	2	16771	1352725	131366	1228464	3645624	15121565	148218	21627962	4	26400000	48027962	77	112	112	2482675	2173745	140190	1417338	17498742	23712690	199	6368000000	6439740652	7	2458	1284	0	62107
559	1	farm	148204	smallholders	132	4	0	210	15	0	0	0	0	47	51	47	61	82	1	81	2	18939	1687950	245992	2368591	5522968	29722568	221182	39769251	4	28800000	68569251	77	122	122	3241550	2837695	203064	2031176	24627442	32940927	210	6720000000	6821510178	11	3203	1668	0	81077
560	1	farm	26235	beef intensive	73	4	0	144	15	0	0	0	0	39	42	31	47	70	1	69	2	14440	1095975	111598	949046	3030231	11754936	154950	17096735	4	24240000	41336735	69	103	103	2439625	2154950	164710	1703918	20775763	27238966	191	6112000000	6180575701	6	2353	1258	0	61570
561	1	farm	148204	smallholders	109	4	0	236	15	0	0	0	0	85	87	72	89	115	1	114	2	23519	1467900	188726	1641503	4323334	20321315	250726	28193504	4	39600000	67793504	115	167	167	3906150	3184685	230048	2352103	28554144	38227130	250	8000000000	8106020634	10	3876	1863	0	90991
562	1	farm	148204	smallholders	213	4	0	397	15	0	0	0	0	83	87	68	97	124	1	123	2	26490	2550400	364970	3559016	8903740	44312453	405680	60096259	4	42000000	102096259	113	177	192	4878625	3781470	333252	3531317	42797906	55322570	280	8960000000	9117418829	11	4828	2237	0	108042
563	1	farm	79526	dairy	140	4	0	251	15	0	0	0	0	68	71	54	81	105	1	104	2	13373	1553800	220598	1984545	5826769	24666358	272109	34524179	4	34560000	69084179	98	145	152	3530925	2894290	225790	2368496	28597465	37616966	240	7680000000	7786701145	6	3513	1737	0	82694
564	1	farm	26235	beef intensive	88	4	0	222	15	0	0	0	0	92	95	90	101	126	1	125	2	15782	1564750	165728	1558478	3746896	19548738	208000	26792590	4	38880000	65672590	122	164	165	3119025	2541385	187462	1991556	24272989	32112417	253	8096000000	8193785007	8	2952	1479	0	72611
565	1	farm	84168	pigs small	75	4	0	171	15	0	0	0	0	36	39	37	45	70	1	69	2	10886	977750	103922	1005134	2975703	12291429	201066	17555003	4	22560000	40115003	67	96	109	2056850	1877540	197626	1965339	24476118	30573473	197	6304000000	6374688476	6	1979	1098	0	53644
566	1	farm	148204	smallholders	88	4	0	189	15	0	0	0	0	54	57	55	62	88	1	87	2	16225	1370700	139262	1376032	3622262	17333706	208364	24050326	4	30240000	54290326	85	128	130	3169150	2569315	207204	2118278	26073946	34137893	218	6976000000	7064428219	10	3070	1513	0	73409
567	1	farm	79544	dairy	109	4	0	334	15	0	0	0	0	63	66	64	71	96	1	95	2	11202	1619150	143676	1406153	4393447	17342085	359811	25264322	4	32880000	58144322	94	139	167	3290800	2841720	368674	3597476	43963900	54062570	255	8160000000	8272206892	5	3121	1672	0	81192
568	1	farm	148204	smallholders	65	4	0	132	15	0	0	0	0	68	72	44	82	100	1	99	2	10639	1123000	118526	957303	2835489	12028174	136940	17199432	4	30480000	47679432	98	129	129	2223125	1987370	124558	1236947	15000016	20572016	212	6784000000	6852251448	5	2162	1157	0	56782
569	1	farm	84168	pigs small	117	4	0	267	15	0	0	0	0	73	76	74	82	105	1	104	2	11572	1591250	169026	1564373	4923157	19562424	265357	28075587	4	35520000	63595587	104	150	157	3271800	2940210	253600	2648912	32490471	41604993	245	7840000000	7945200580	7	3150	1735	0	84006
570	1	farm	26235	beef intensive	76	4	0	142	15	0	0	0	0	64	67	47	73	95	1	94	2	10656	1082950	104176	1000852	3045812	12334582	145891	17714262	4	30720000	48434262	94	129	129	2669900	2169895	129832	1288969	15809981	22068577	209	6688000000	6758502839	7	2609	1279	0	61997
571	1	farm	26235	beef intensive	143	4	0	359	15	0	0	0	0	65	68	50	73	100	1	99	2	13504	1789225	189348	1888927	5725507	23404622	383721	33381349	4	35760000	69141349	95	151	174	4120425	3488555	373954	3819881	46696567	58499382	262	8384000000	8511640731	7	4002	2068	0	99673
572	1	farm	79544	dairy	55	4	0	111	15	0	0	0	0	56	60	44	70	88	1	87	2	11185	874075	87230	769640	2251251	9439704	119677	13541577	4	27840000	41381577	86	118	118	2272675	2010890	108828	1079521	13158898	18630812	197	6304000000	6364012389	7	2260	1175	0	57454
573	1	farm	26235	beef intensive	150	4	0	341	15	0	0	0	0	82	85	75	91	118	1	117	2	19634	2210050	231694	2102108	6465536	26516026	363338	37888751	4	40560000	78448751	112	171	181	4299800	3635940	308122	3171611	39100640	50516113	269	8608000000	8736964864	8	4103	2180	0	103884
574	1	farm	84168	pigs small	139	3	0	266	15	0	0	0	0	53	56	40	62	89	1	88	2	19341	1712275	249820	2476341	5702136	30888192	307233	41335997	4	28560000	69895997	83	121	143	2712650	2384935	277292	2728800	33160927	41264604	231	7392000000	7503160601	6	2615	1386	0	68141
575	1	farm	84168	pigs small	63	3	0	113	15	0	0	0	0	40	44	41	54	77	1	76	2	11494	952150	90164	776228	2492733	9476370	126183	13913827	4	24240000	38153827	71	103	103	2286225	2029125	119696	1194390	14679636	20309072	188	6016000000	6074462899	7	2307	1190	0	57975
576	1	farm	148204	smallholders	106	3	0	255	15	0	0	0	0	56	59	43	64	90	1	89	2	10452	1484375	145072	1335247	4307759	16506788	262881	24042122	4	30960000	55002122	86	130	139	3195675	2888130	245150	2527002	31071116	39927073	227	7264000000	7358929195	4	3030	1710	0	82518
577	1	farm	148204	smallholders	131	3	0	235	15	0	0	0	0	49	52	40	58	84	1	83	2	26146	1511275	226424	1890673	5351589	23441749	252230	32673940	4	28560000	61233940	79	121	127	3073450	2674035	213514	2196277	26460996	34618272	215	6880000000	6975852212	7	2932	1551	0	76401
578	1	farm	79526	dairy	81	3	0	183	15	0	0	0	0	35	38	29	44	68	1	67	2	10749	1048850	122202	1192658	3147079	14762056	168219	20441063	4	24480000	44921063	65	103	103	2943525	2322390	168230	1732318	21382009	28548472	189	6048000000	6121469535	6	2853	1363	0	66354
579	1	farm	26235	beef intensive	78	3	0	184	15	0	0	0	0	78	81	64	87	109	1	108	2	14155	1193400	104066	951221	3061394	11826534	196061	17332677	4	33600000	50932677	108	142	149	2508550	2130310	202550	2032234	24935755	31809399	237	7584000000	7666742076	7	2425	1238	0	60866
580	1	farm	26235	beef intensive	42	3	0	75	15	0	0	0	0	39	41	40	44	69	1	68	2	10421	712100	55684	509182	1487850	6228300	68793	9061909	4	23040000	32101909	70	98	98	1926975	1821155	72916	727153	8751156	13299355	172	5504000000	5549401264	6	1860	1061	0	52033
581	1	farm	79526	dairy	84	3	0	156	15	0	0	0	0	39	43	40	53	75	2	74	2	50309	1232400	129884	1170752	3552149	14576945	173816	20835946	4	47520000	68355946	70	106	106	2636750	2357600	167650	1505502	18520458	25187960	194	6208000000	6301543906	9	2570	1378	0	67360
582	1	farm	148204	smallholders	157	3	0	323	15	0	0	0	0	58	61	44	67	93	1	92	2	37079	1805625	194920	1930408	6387633	23641739	316186	34276511	4	31680000	65956511	88	134	147	3424125	2757720	275154	2740615	33311745	42509359	235	7520000000	7628465870	10	3315	1620	0	78792
583	1	farm	26235	beef intensive	142	3	0	319	15	0	0	0	0	76	79	87	85	107	1	106	2	14125	1737700	215490	2085041	5756666	26060648	307672	36163217	4	37920000	74083217	117	160	163	3075675	2612610	277632	2878531	35371098	44215546	251	8032000000	8150298763	8	2976	1552	0	74646
584	1	farm	148204	smallholders	98	3	0	179	15	0	0	0	0	63	67	70	77	98	1	97	2	12553	1650200	143716	1275361	4081853	15779150	191107	23121386	4	33840000	56961386	100	143	143	3112975	2725730	171330	1799341	22055587	29864963	222	7104000000	7190826349	7	3115	1617	0	77878
585	1	farm	84168	pigs small	200	3	0	546	15	0	0	0	0	67	71	83	81	99	1	98	2	16360	2582275	303950	2867020	8194872	35826790	562936	50337842	4	42000000	92337842	113	177	202	4831000	3648295	476102	4879870	60016882	73852149	290	9280000000	9446189991	9	4789	2219	0	104237
586	1	farm	148204	smallholders	47	3	0	102	15	0	0	0	0	34	37	27	42	65	1	64	2	21949	694075	93734	766244	1916288	9512828	120586	13103755	4	22560000	35663755	64	95	95	2149525	2034480	113170	1132686	14067458	19497319	175	5600000000	5655161074	7	2092	1191	0	58128
587	1	farm	26235	beef intensive	95	3	0	214	15	0	0	0	0	63	66	61	72	99	1	98	2	11389	1330225	148114	1353182	3855953	16913742	245459	23846675	4	30240000	54086675	93	127	143	2573000	2222430	228898	2208521	26824038	34056887	231	7392000000	7480143562	7	2567	1297	0	63498
588	1	farm	79526	dairy	152	3	0	255	15	0	0	0	0	89	91	90	97	122	1	121	2	35623	1872725	238854	2264011	6449957	28268745	273401	39367692	4	42720000	82087692	120	179	179	4459050	3828895	245148	2389453	29171404	40093950	258	8256000000	8378181642	12	4455	2260	0	109397
589	1	farm	148204	smallholders	63	3	0	137	15	0	0	0	0	41	44	39	50	72	1	71	2	11608	918825	84928	761740	2508317	9478133	134911	13886854	4	24720000	38606854	71	104	104	2426150	2139515	140402	1437464	17537270	23680801	188	6016000000	6078287655	8	2402	1269	0	61129
590	1	farm	79526	dairy	183	3	0	344	15	0	0	0	0	76	79	75	88	107	1	106	2	27854	2003825	314498	3118768	7680745	38895358	398922	52412116	4	39360000	91772116	106	166	173	4379150	3685255	334440	3421562	41585519	53405926	261	8352000000	8497178042	13	4262	2175	0	105293
591	1	farm	79526	dairy	69	3	0	143	15	0	0	0	0	41	43	42	45	71	1	70	2	11307	979075	95612	903823	2695271	11194699	160006	16028486	4	24240000	40268486	72	102	102	2219925	2002910	155840	1568948	19153969	25101592	190	6080000000	6145370078	7	2172	1179	0	57226
592	1	farm	148204	smallholders	63	3	0	102	15	0	0	0	0	39	42	37	48	74	1	73	2	10617	891825	89868	837878	2547266	10432334	95255	14894425	4	23040000	37934425	69	97	97	1983200	1836625	92196	970002	11729918	16611941	181	5792000000	5846546366	6	1925	1070	0	52475
593	1	farm	79526	dairy	104	3	0	169	15	0	0	0	0	56	59	49	64	90	1	89	2	14307	1376225	177906	1616180	4253232	20146294	167362	27737199	4	29040000	56777199	86	122	122	2650500	2442090	144450	1448591	17673747	24359378	207	6624000000	6705136577	6	2574	1419	0	69774
594	1	farm	79526	dairy	95	3	0	210	15	0	0	0	0	66	69	67	79	102	1	101	2	14200	1408900	135782	1248005	3824789	15322304	218360	22158140	4	31200000	53358140	97	132	144	2512975	2135210	209120	2126410	26012022	32995737	232	7424000000	7510353877	7	2458	1245	0	61006
595	1	farm	84168	pigs small	109	3	0	287	15	0	0	0	0	98	101	85	106	129	1	128	2	14401	1542850	161796	1465722	4627147	18587031	305583	26690129	4	38640000	65330129	128	162	188	2628925	2015720	297554	3079355	37498388	45519942	276	8832000000	8942850071	6	2545	1179	0	57592
596	1	farm	148204	smallholders	92	3	0	194	15	0	0	0	0	82	86	71	96	117	1	116	2	13113	1463900	157072	1407404	3778048	17429656	206142	24442221	4	36000000	60442221	112	152	155	2947350	2512160	195588	1950021	23684692	31289811	243	7776000000	7867732032	10	2928	1487	0	71776
597	1	farm	79544	dairy	65	3	0	148	15	0	0	0	0	36	39	37	44	71	1	70	2	11764	919800	93784	871502	2586213	10765155	165299	15401753	4	23040000	38441753	67	98	105	2120025	1860740	170538	1763883	21863139	27778325	193	6176000000	6242220078	7	2055	1085	0	53164
598	1	farm	79544	dairy	94	3	0	203	15	0	0	0	0	46	49	34	54	77	1	76	2	13949	1472775	136434	1200406	3739103	14903804	179338	21631860	4	28080000	49711860	76	119	119	3101325	2734060	182154	1994213	24135158	32146910	203	6496000000	6577858770	6	3018	1606	0	78116
599	1	farm	79526	dairy	154	3	0	341	15	0	0	0	0	71	74	66	80	102	1	101	2	23974	2159025	241028	2118452	6605753	26508082	337866	37970206	4	39120000	77090206	101	165	165	4838825	3783570	302346	3106289	38070132	50101162	251	8032000000	8159191368	10	4640	2202	0	108102
600	1	farm	84168	pigs small	154	3	0	323	15	0	0	0	0	58	62	59	72	96	1	95	2	21568	2046575	238360	2261745	6372055	28032139	406284	39357158	4	33360000	72717158	89	140	166	3776850	3237185	355238	3616722	44421586	55407581	254	8128000000	8256124739	8	3633	1919	0	92491
601	1	farm	148204	smallholders	106	3	0	228	15	0	0	0	0	49	52	50	60	85	1	84	2	18991	1313350	153710	1398652	4222069	17222144	243848	24553772	4	26880000	51433772	80	113	131	2500925	2073715	228374	2341222	29072212	36216448	219	7008000000	7095650220	6	2444	1200	0	59249
602	1	farm	84168	pigs small	97	3	0	198	15	0	0	0	0	43	46	34	55	74	1	73	2	13630	1317775	135502	1209758	4003957	15023512	177939	21868442	4	27360000	49228442	73	116	116	3016375	2738015	155090	1636691	19846640	27392811	194	6208000000	6284621253	7	2887	1625	0	78229
603	1	farm	148204	smallholders	74	3	0	155	15	0	0	0	0	56	59	51	64	87	1	86	2	12290	1232775	127146	1166069	3162660	14701088	150604	20540343	4	29760000	50300343	86	126	126	2753800	2681210	142340	1497614	18337766	25412730	204	6528000000	6603713073	8	2626	1587	0	76606
604	1	farm	79526	dairy	126	3	0	283	15	0	0	0	0	53	56	51	62	89	1	88	2	21019	1803575	180066	1737821	5110109	21549130	303566	30684267	4	30240000	60924267	83	127	148	3516475	2552830	290964	3077507	37961948	47399724	236	7552000000	7660323991	7	3361	1500	0	72938
605	1	farm	79526	dairy	109	3	0	150	15	0	0	0	0	56	59	47	65	88	1	87	2	15097	1366800	153470	1475210	4455766	18269404	167696	25888347	4	28800000	54688347	86	122	122	2513150	2316335	144344	1471167	17954856	24399852	205	6560000000	6639088199	7	2444	1362	0	66181
606	1	farm	148204	smallholders	138	3	0	220	15	0	0	0	0	48	51	46	57	81	1	80	2	34105	1599675	216048	2042071	5546341	25563474	255160	35222769	4	30480000	65702769	78	129	129	3617300	3452365	227036	2200997	26861904	36359602	213	6816000000	6918062371	7	3473	1999	0	98639
607	1	farm	26235	beef intensive	112	3	0	186	15	0	0	0	0	62	66	65	76	99	1	98	2	22122	2193325	212960	1794478	4837466	22715520	188224	31941973	4	35040000	66981973	95	147	147	3729925	3533005	179266	1846384	22578095	31866675	223	7136000000	7234848648	10	3622	2057	0	100943
608	1	farm	148204	smallholders	205	3	0	392	15	0	0	0	0	69	72	66	77	100	1	99	2	40213	2595900	386344	3634540	8732368	45555542	427435	61332129	4	40080000	101412129	99	169	172	5367275	4009005	385902	3690785	44943516	58396483	260	8320000000	8479808612	12	5282	2353	0	114543
609	1	farm	79544	dairy	122	3	0	340	15	0	0	0	0	63	66	64	75	94	1	93	2	11091	1763450	185016	1893928	5032219	23531562	382165	32788340	4	30960000	63748340	94	131	168	2786800	2221905	375380	3801767	46378797	55564649	256	8192000000	8311312989	4	2671	1285	0	63483
610	1	farm	148204	smallholders	89	3	0	187	15	0	0	0	0	43	46	43	51	74	1	73	2	17069	1186600	119698	1129304	3661207	13903643	213590	20214042	4	27600000	47814042	73	117	117	3182100	2713550	210630	2111549	26016070	34233899	203	6496000000	6578047941	9	3141	1619	0	77530
611	1	farm	79544	dairy	107	3	0	201	15	0	0	0	0	53	57	45	67	85	1	84	2	13411	1740325	153168	1434321	4370078	17850884	205803	25754578	4	29040000	54794578	83	123	124	2911150	2485595	192318	1975563	24257469	31822095	212	6784000000	6870616673	8	2779	1461	0	71017
612	1	farm	84168	pigs small	151	3	0	377	15	0	0	0	0	87	90	93	96	120	1	119	2	12853	2164900	272412	2707330	6263008	34189630	397308	45994589	4	40080000	86074589	123	169	193	3660725	2616775	370902	3841506	46609498	57099406	281	8992000000	9135173995	5	3641	1526	0	74765
613	1	farm	79526	dairy	143	3	0	285	15	0	0	0	0	96	99	79	105	127	1	126	2	15407	1862150	247404	2359942	6099415	29297156	350516	40216583	4	40560000	80776583	126	171	185	3161600	2871015	294252	2955211	36180493	45462571	273	8736000000	8862239154	7	3023	1688	0	82029
614	1	farm	79526	dairy	146	3	0	288	15	0	0	0	0	63	67	56	77	95	2	94	2	146686	1958850	250164	2158245	6005936	27596407	297847	38267449	4	54240000	92507449	93	134	149	3225250	2595530	264316	2771519	33721754	42578369	237	7584000000	7719085818	7	3166	1519	0	74158
615	1	farm	26235	beef intensive	97	3	0	132	15	0	0	0	0	42	46	42	56	79	1	78	2	12405	1281725	132900	1203356	3910480	14914920	132518	21575899	4	24960000	46535899	72	106	106	2363675	2134615	113158	1193983	14682252	20487683	191	6112000000	6179023582	7	2288	1243	0	60989
616	1	farm	26235	beef intensive	97	3	0	167	15	0	0	0	0	47	50	47	56	78	1	77	2	14130	1202800	142442	1337936	3879322	16607752	174296	23344547	4	26880000	50224547	77	113	113	2606250	2396345	164534	1670346	20528229	27365704	199	6368000000	6445590251	7	2538	1396	0	68467
617	1	farm	84168	pigs small	66	3	0	115	15	0	0	0	0	32	35	31	41	64	1	63	2	13289	944400	98154	800921	2648532	10004679	118959	14615645	4	22320000	36935645	62	95	95	2390050	2088555	120400	1165032	14209813	19973850	176	5632000000	5688909495	9	2365	1224	0	59673
618	1	farm	148204	smallholders	81	3	0	168	15	0	0	0	0	59	62	55	67	92	1	91	2	13342	1243400	124162	1190426	3419723	14651983	184035	20813729	4	29040000	49853729	89	123	125	2445375	2206295	166930	1721711	21269585	27809896	213	6816000000	6893663625	7	2364	1283	0	63037
619	1	farm	79544	dairy	85	3	0	162	15	0	0	0	0	67	69	68	75	97	1	96	2	11031	1206175	131554	1167010	3435301	14435156	172152	20547348	4	32400000	52947348	98	136	136	2824250	2398725	154234	1576188	19199629	26153026	216	6912000000	6991100374	8	2756	1418	0	68535
620	1	farm	79526	dairy	101	3	0	216	15	0	0	0	0	48	51	49	57	81	1	80	2	12584	1323200	144484	1405710	4120803	17401156	190153	24585507	4	28080000	52665507	79	119	119	2883875	2612645	185356	1989281	24258127	31929284	207	6624000000	6708594791	7	2792	1536	0	74647
621	1	farm	148204	smallholders	64	3	0	106	15	0	0	0	0	42	44	26	46	73	1	72	2	16118	845350	98832	861644	2414837	10703605	112009	15036278	4	24000000	39036278	72	102	102	2084300	1896475	108084	1064225	13149249	18302333	182	5824000000	5881338611	7	2030	1100	0	54185
622	1	farm	79544	dairy	97	3	0	144	15	0	0	0	0	45	48	39	54	81	1	80	2	16071	1492875	142590	1253502	4089645	15607552	163446	22749610	4	29280000	52029610	75	124	124	3475850	3231305	151438	1530113	18680463	27069169	200	6400000000	6479098779	8	3434	1887	0	92323
623	1	farm	26235	beef intensive	84	3	0	212	15	0	0	0	0	60	64	50	74	92	1	91	2	10838	1005825	124916	1154491	3435300	14244844	209675	20175050	4	30000000	50175050	90	127	136	2759050	2212700	214618	2224215	27221344	34631927	224	7168000000	7252806977	8	2662	1309	0	63220
624	1	farm	79526	dairy	78	3	0	148	15	0	0	0	0	44	47	40	53	75	1	74	2	15473	1033225	111494	1043122	3154871	12993660	152369	18488742	4	24960000	43448742	74	106	106	2229025	1994825	143196	1486168	18377638	24230852	192	6144000000	6211679594	8	2182	1166	0	56995
625	1	farm	79526	dairy	103	3	0	188	15	0	0	0	0	52	55	53	62	89	1	88	2	14601	1374475	172690	1448444	4198699	17835068	227828	25257205	4	29040000	54297205	83	123	127	2946300	2474885	193250	1945820	23824531	31384786	215	6880000000	6965681991	7	2922	1459	0	70711
626	1	farm	148204	smallholders	93	3	0	183	15	0	0	0	0	76	79	65	85	111	1	110	2	13681	1323975	157866	1499998	3926062	18818163	190891	25916955	4	32880000	58796955	106	139	146	2346550	2037630	174650	1819420	22327019	28705269	234	7488000000	7575502224	6	2287	1188	0	58218
627	1	farm	79526	dairy	69	3	0	109	15	0	0	0	0	36	40	24	50	68	1	67	2	43733	1078625	130432	999590	2757585	12507400	103960	17577591	4	24720000	42297591	66	105	105	2786600	2462250	103548	1067830	13040999	19461227	177	5664000000	5725758818	8	2717	1436	0	70350
628	1	farm	79526	dairy	116	3	0	243	15	0	0	0	0	48	51	41	56	83	1	82	2	24105	1420675	168984	1437190	4751777	17872320	246833	25897779	4	30960000	56857779	78	131	131	3778275	3260530	221662	2195217	26565721	36021405	214	6848000000	6940879184	10	3630	1928	0	93158
629	1	farm	79526	dairy	99	3	0	186	15	0	0	0	0	42	45	34	55	76	1	75	2	11005	1173425	145508	1257003	4003956	15607788	190113	22377793	4	24240000	46617793	72	103	112	2213575	1976905	175494	1798477	21966991	28131442	200	6400000000	6474749235	5	2161	1153	0	56483
630	1	farm	79526	dairy	86	3	0	142	15	0	0	0	0	51	54	41	60	82	1	81	2	13942	1292450	166100	1532268	3497621	19330710	169198	25988347	4	27600000	53588347	81	117	117	2531550	2312135	167644	1774375	21905535	28691239	204	6528000000	6610279586	7	2433	1355	0	66061
631	1	farm	26235	beef intensive	90	3	0	201	15	0	0	0	0	44	48	50	58	77	2	76	2	36496	1171475	141094	1282799	3762476	16066572	195201	22619618	4	51840000	74459618	80	120	120	2814750	2620100	178108	1791675	21850930	29255563	200	6400000000	6503715181	9	2664	1549	0	74860
632	1	farm	26235	beef intensive	130	3	0	346	15	0	0	0	0	92	96	81	106	128	1	127	2	10736	1900850	180420	1793617	5468443	22189943	337676	31870949	4	38640000	70510949	122	163	191	3061850	2452345	308040	3264995	40320836	49408066	279	8928000000	9047919015	7	2936	1439	0	70067
633	1	farm	79544	dairy	99	3	0	191	15	0	0	0	0	55	58	42	64	86	1	85	2	12660	1418650	135910	1338494	4167549	16828598	193918	24083119	4	28560000	52643119	85	121	122	2607775	2204580	179644	1862948	22971583	29826530	210	6720000000	6802469649	7	2518	1289	0	62988
634	1	farm	26235	beef intensive	74	3	0	136	15	0	0	0	0	58	61	45	67	89	1	88	2	11628	1061775	111250	1064018	2991288	13346986	144501	18719818	4	27600000	46319818	88	117	117	2024550	1850065	128574	1341164	16356600	21700953	203	6496000000	6564020771	7	1959	1077	0	52859
635	1	farm	79526	dairy	82	3	0	157	15	0	0	0	0	45	48	36	53	76	1	75	2	10541	1073325	116714	1072991	3310665	13177702	175875	18927272	4	25440000	44367272	75	107	108	2317675	2174095	159764	1586673	19464441	25702648	196	6272000000	6342069920	4	2239	1268	0	62117
636	1	farm	26235	beef intensive	110	3	0	226	15	0	0	0	0	63	66	61	71	96	1	95	2	10611	1323775	146950	1403827	4471346	17300680	252588	24899166	4	30000000	54899166	93	126	141	2498500	2101540	230594	2234869	27325531	34391034	229	7328000000	7417290200	5	2461	1231	0	60044
637	1	farm	79526	dairy	92	3	0	147	15	0	0	0	0	40	44	24	54	72	2	71	2	130322	1337625	132060	1242256	3653418	15481752	148915	21996026	4	49440000	71436026	70	111	111	3064450	2748900	136254	1336507	16174072	23460183	187	5984000000	6078896209	9	2980	1626	0	78540
638	1	farm	84168	pigs small	114	3	0	298	15	0	0	0	0	62	65	53	70	96	1	95	2	10893	1627150	164444	1581867	4666090	19551092	268132	27858775	4	32640000	60498775	92	137	146	3347050	2840670	245780	2589878	31375913	40399291	234	7488000000	7588898066	7	3256	1684	0	81162
639	1	farm	84168	pigs small	94	3	0	193	15	0	0	0	0	39	42	37	48	75	2	74	2	201514	1368625	155294	1378766	3715731	16939472	193179	23751067	4	52560000	76311067	69	116	116	3382375	3093720	171138	1737160	21199229	29583622	197	6304000000	6409894689	8	3346	1813	0	88392
640	1	farm	148204	smallholders	146	3	0	310	15	0	0	0	0	71	74	72	80	104	1	103	2	18157	2038850	230890	2210155	6161733	27588003	346838	38576469	4	35280000	73856469	102	149	168	3417325	2920680	326010	3255930	40076123	49996068	256	8192000000	8315852537	6	3322	1722	0	83448
641	1	farm	26235	beef intensive	155	3	0	283	15	0	0	0	0	60	64	55	74	92	1	91	2	13848	1902850	257170	2280470	6652491	28533234	297768	39923982	4	33840000	73763982	90	142	147	4005725	3293080	274436	2921492	35647919	46142652	235	7520000000	7639906634	8	4124	1949	0	94088
642	1	farm	79526	dairy	147	3	0	366	15	0	0	0	0	56	59	54	68	92	2	91	2	35040	2074225	263460	2590589	6146160	32363400	454209	43892044	4	54000000	97892044	86	127	176	3046800	2547790	428984	4363643	53380217	63767434	264	8448000000	8609659478	7	2949	1484	0	72794
643	1	farm	79526	dairy	93	3	0	144	15	0	0	0	0	88	91	79	96	120	2	119	2	158714	1485400	183156	1360773	3832580	17016313	140173	24018395	4	70320000	94338395	118	155	155	2686475	2372545	126598	1366088	16816950	23368656	235	7520000000	7637707051	8	2666	1386	0	67787
644	1	farm	148204	smallholders	60	3	0	134	15	0	0	0	0	49	53	33	63	85	1	84	2	10439	896825	77716	751142	2290199	9178691	125977	13320550	4	26160000	39480550	79	111	111	2249800	2024050	131816	1353953	16545157	22304776	199	6368000000	6429785326	6	2188	1190	0	57830
645	1	farm	148204	smallholders	116	3	0	256	15	0	0	0	0	70	73	62	78	102	1	101	2	15884	1935450	214372	1871453	4907577	23646054	273711	32848617	4	35520000	68368617	100	149	153	3568275	3147340	249760	2591604	31979831	41536810	241	7712000000	7821905427	7	3456	1856	0	89924
646	1	farm	26235	beef intensive	54	3	0	119	15	0	0	0	0	51	54	33	60	82	1	81	2	10483	887525	72544	626908	1939660	7745004	112586	11384227	4	25680000	37064227	81	109	109	1990500	1774220	124192	1318244	16177057	21384213	196	6272000000	6330448440	6	1935	1035	0	50692
647	1	farm	84168	pigs small	65	3	0	128	15	0	0	0	0	47	50	48	55	78	1	77	2	10829	960850	92526	746968	2313568	9247512	118718	13480143	4	26160000	39640143	78	111	111	2401725	2078265	125374	1353344	16735179	22693887	193	6176000000	6238334030	7	2313	1222	0	59379
648	1	farm	79526	dairy	110	3	0	251	15	0	0	0	0	55	58	55	64	87	1	86	2	16790	1869775	198330	1864546	4666089	23210879	270976	32080595	4	31680000	63760595	85	134	138	3740275	2862475	243566	2631276	32341767	41819359	226	7232000000	7337579954	8	3649	1683	0	81785
649	1	farm	26235	beef intensive	77	3	0	149	15	0	0	0	0	52	54	53	56	82	1	81	2	10504	1000475	103190	930337	2991285	11623836	159744	16808867	4	26640000	43448867	83	113	113	2125650	1829905	159258	1565035	19152024	24831872	201	6432000000	6500280739	5	2076	1068	0	52283
650	1	farm	79544	dairy	70	3	0	131	15	0	0	0	0	41	44	30	49	72	1	71	2	10863	1012825	103150	888890	2773165	10912601	133340	15823971	4	23760000	39583971	71	101	101	2130300	1907010	121032	1252982	15375460	20786784	185	5920000000	5980370755	5	2082	1107	0	54486
651	1	farm	148204	smallholders	65	3	0	143	15	0	0	0	0	56	60	57	70	90	1	89	2	10860	1044425	88704	792335	2570633	9760628	133538	14390264	4	28800000	43190264	87	121	121	2605900	2143995	125854	1328477	16188765	22392991	204	6528000000	6593583255	8	2584	1273	0	61257
652	1	farm	84168	pigs small	73	3	0	133	15	0	0	0	0	46	49	35	54	81	1	80	2	14921	1193400	102626	920272	2952335	11420146	131257	16720037	4	26160000	42880037	76	111	111	2443325	2323965	136280	1393272	17120066	23416908	196	6272000000	6338296945	6	2345	1352	0	66399
653	1	farm	148204	smallholders	143	3	0	356	15	0	0	0	0	77	80	77	88	113	1	112	2	51452	2050200	242756	2248186	5982566	28077154	365842	38966705	4	40320000	79286705	107	169	179	4924825	3454185	337122	3455069	42551647	54722848	267	8544000000	8678009553	10	4828	2022	0	98691
654	1	farm	148204	smallholders	111	3	0	244	15	0	0	0	0	67	70	57	76	103	1	102	2	16115	1733000	187088	1722598	4658302	21438818	281116	30020921	4	34080000	64100921	97	144	155	3396850	2907310	259084	2651099	32614097	41828440	243	7776000000	7881929361	6	3262	1695	0	83066
655	1	farm	26235	beef intensive	82	3	0	140	15	0	0	0	0	60	63	53	68	95	1	94	2	15472	1275850	133984	1095466	3458669	13683610	165083	19812662	4	30240000	50052662	90	128	128	2691750	2454200	156854	1484168	18329339	25116311	213	6816000000	6891168973	7	2589	1437	0	70120
656	1	farm	26235	beef intensive	92	3	0	141	15	0	0	0	0	35	38	33	44	69	1	68	2	10784	1051775	125968	1214206	3778055	15051518	148017	21369539	4	22560000	43929539	65	96	96	2183775	2013725	133706	1373164	16887580	22591950	184	5888000000	5954521489	6	2127	1182	0	57535
657	1	farm	79544	dairy	126	3	0	263	15	0	0	0	0	50	53	43	59	86	1	85	2	22548	1668175	225418	1907998	5304854	23811113	298090	33215648	4	31200000	64415648	80	132	139	3655275	3436650	267050	2741315	33584656	43684946	227	7264000000	7372100594	8	3525	2007	0	98190
658	1	farm	84168	pigs small	102	3	0	202	15	0	0	0	0	67	70	51	80	103	1	102	2	12517	1578350	171848	1540888	4183122	19131525	208829	26814562	4	31680000	58494562	97	134	143	2656250	2402470	197468	2035852	24926832	32218872	231	7392000000	7482713434	5	2567	1399	0	68642
659	1	farm	79544	dairy	87	3	0	167	15	0	0	0	0	50	53	43	58	84	1	83	2	14629	1168650	140072	1211879	3536570	15157990	179830	21394992	4	27600000	48994992	80	117	118	2564150	2373315	171338	1722524	21091883	27923210	206	6592000000	6668918202	5	2501	1380	0	67809
660	1	farm	148204	smallholders	74	3	0	147	15	0	0	0	0	54	57	41	62	88	1	87	2	10856	1193225	110488	989269	2897806	12266088	179658	17636534	4	27600000	45236534	84	117	118	2309800	2076725	161934	1506904	18250095	24305458	206	6592000000	6661541992	4	2233	1204	0	59335
661	1	farm	26235	beef intensive	109	3	0	183	15	0	0	0	0	55	58	42	63	86	1	85	2	12820	1632025	148042	1268240	4385654	15731220	193855	23359035	4	30480000	53839035	85	129	129	3185475	2673510	170196	1724254	21442764	29196199	208	6656000000	6739035234	9	3183	1591	0	76386
662	1	farm	79526	dairy	66	3	0	91	15	0	0	0	0	37	40	27	45	70	1	69	2	13941	851425	104104	921424	2632951	11433180	91763	16034848	4	24480000	40514848	67	103	103	2647250	2438485	88488	894173	11115223	17183619	176	5632000000	5689698467	8	2603	1431	0	69671
663	1	farm	79526	dairy	82	3	0	120	15	0	0	0	0	41	44	35	50	73	2	72	2	50401	1154400	140534	1246831	3201607	15675206	121095	21539673	4	46080000	67619673	71	111	111	2817075	2582510	112298	1130144	13756674	20398701	183	5856000000	5944018374	9	2766	1530	0	73786
664	1	farm	148204	smallholders	87	3	0	171	15	0	0	0	0	43	46	38	51	74	1	73	2	10971	1224775	126968	1136792	3559937	14100454	164853	20313779	4	25200000	45513779	73	107	107	2394625	2168775	155574	1629781	20002106	26350861	194	6208000000	6279864640	4	2302	1260	0	61965
665	1	farm	79544	dairy	124	3	0	226	15	0	0	0	0	67	70	68	78	99	1	98	2	23030	1929025	236060	2120018	5491810	26658669	237062	36672643	4	34080000	70752643	98	143	143	3327200	2822365	207306	2173676	26405797	34936344	229	7328000000	7433688987	11	3293	1641	0	80639
666	1	farm	26235	beef intensive	105	3	0	183	15	0	0	0	0	51	54	44	60	87	1	86	2	12133	1531125	148928	1436938	4268814	17892503	202078	25480386	4	27840000	53320386	81	117	120	2672475	2262645	169538	1680086	20669510	27454254	208	6656000000	6736774640	6	2670	1343	0	64647
667	1	farm	79526	dairy	63	3	0	236	15	0	0	0	0	44	46	45	54	80	1	79	2	10413	1021575	85500	793483	2570635	9960764	209242	14641199	4	26640000	41281199	75	113	126	2772800	2242275	221080	2401821	29408161	37046137	214	6848000000	6926327336	8	2660	1319	0	64065
668	1	farm	84168	pigs small	94	3	0	262	15	0	0	0	0	87	90	76	95	118	1	117	2	11158	1536100	122914	1185491	3824795	14767232	231665	21668198	4	36960000	58628198	117	156	164	2907375	2226700	223736	2304819	27939791	35602421	252	8064000000	8158230619	8	2853	1323	0	63620
669	1	farm	26235	beef intensive	111	3	0	267	15	0	0	0	0	53	56	53	65	88	1	87	2	14308	1765875	188328	1770363	4634928	21823355	289329	30472178	4	29760000	60232178	83	126	139	3162600	2589685	258382	2622938	31749918	40383523	227	7264000000	7364615701	6	3042	1504	0	73991
670	1	farm	148204	smallholders	113	3	0	213	15	0	0	0	0	87	90	72	95	118	1	117	2	11109	1287775	165944	1555394	4595980	19210074	217191	27032358	4	36960000	63992358	117	156	158	2774350	2405025	198160	2046629	24921335	32345499	246	7872000000	7968337857	7	2680	1429	0	68715
671	1	farm	79544	dairy	108	3	0	228	15	0	0	0	0	61	65	54	75	94	1	93	2	17834	1618300	176742	1494072	4416815	18665738	226792	26598459	4	33840000	60438459	91	143	143	3724000	3323565	215174	2232223	27327581	36822543	226	7232000000	7329261002	11	3649	1980	0	94959
672	1	farm	84168	pigs small	79	3	0	109	15	0	0	0	0	42	45	43	51	74	1	73	2	10707	1085150	106376	949122	3053601	11749752	114360	17058362	4	24960000	42018362	73	106	106	2314325	2069900	113790	1078529	13427002	19003546	184	5888000000	5949021908	7	2306	1225	0	59140
673	1	farm	79526	dairy	99	3	0	150	15	0	0	0	0	51	53	52	59	81	1	80	2	13722	1405925	155558	1463816	4042908	18129416	161605	25359229	4	29040000	54399229	82	122	122	2870925	2752085	143226	1453673	17809858	25029767	197	6304000000	6383428996	5	2808	1606	0	78631
674	1	farm	79526	dairy	84	3	0	149	15	0	0	0	0	46	49	36	54	77	1	76	2	26732	1228325	128280	1118549	3458672	14009108	156684	20099618	4	26160000	46259618	76	111	111	2416375	2251970	145300	1454263	17801911	24069819	194	6208000000	6278329437	9	2308	1312	0	64342
675	1	farm	79544	dairy	92	3	0	143	15	0	0	0	0	57	61	40	71	94	1	93	2	17939	1459700	147830	1385084	3630047	17225420	148652	23996734	4	29760000	53756734	87	125	125	2743400	2395855	128272	1294760	16069249	22631536	207	6624000000	6700388270	9	2720	1418	0	68453
676	1	farm	148204	smallholders	73	3	0	116	15	0	0	0	0	46	49	40	55	80	1	79	2	14371	1135200	101030	938740	2866644	11521530	108728	16671872	4	25680000	42351872	76	109	109	2257800	2111340	102452	1089144	13554019	19114755	190	6080000000	6141466627	7	2166	1231	0	60324
677	1	farm	79544	dairy	88	3	0	177	15	0	0	0	0	47	50	37	56	83	2	82	2	30196	1230250	147198	1445648	3575516	17865420	187620	24451652	3	48240000	72691652	77	111	117	2438225	2196670	169882	1744918	21264809	27814504	205	6560000000	6660506156	7	2357	1285	0	62762
678	1	farm	26235	beef intensive	106	3	0	147	15	0	0	0	0	51	55	38	65	87	1	86	2	11954	1708700	155560	1352560	4447976	16834886	173290	24672973	3	28080000	52752973	81	119	119	2721250	2399950	146204	1390903	17097675	23755982	203	6496000000	6572508955	7	2734	1400	0	68570
679	1	farm	26235	beef intensive	108	3	0	233	15	0	0	0	0	48	51	36	61	79	1	78	2	15138	1482050	143954	1372772	4385658	16988850	201749	24575034	3	30000000	54575034	78	127	127	3453600	3265745	178968	1898735	23148908	31945956	204	6528000000	6614520990	8	3315	1949	0	93307
680	1	farm	26235	beef intensive	78	3	0	176	15	0	0	0	0	44	47	33	52	75	1	74	2	10693	983450	117672	1091293	3076972	13530976	180849	18981212	3	27840000	46821212	74	118	118	3068900	2930655	175076	1822032	22401626	30398289	198	6336000000	6413219501	8	2933	1730	0	83733
681	1	farm	148204	smallholders	253	3	0	520	15	0	0	0	0	83	87	86	97	117	1	116	2	33643	3374750	430738	3946342	10936889	49937744	556960	69183423	4	45120000	114303423	116	190	210	5780125	4222890	422634	4304732	52155227	66885608	298	9536000000	9717189031	11	5521	2477	0	120654
682	1	farm	26235	beef intensive	92	3	0	132	15	0	0	0	0	54	56	37	63	89	1	88	2	15140	1347525	133156	1236562	3544358	15478813	128941	21869355	3	28320000	50189355	84	120	120	2622900	2273180	122322	1263647	15495334	21777383	202	6464000000	6535966738	8	2598	1338	0	64948
683	1	farm	79544	dairy	73	3	0	116	15	0	0	0	0	38	41	29	46	70	1	69	2	11126	1101000	99020	956014	3014655	11904497	110734	17185920	3	23280000	40465920	68	99	99	2241025	1987195	99826	1029121	12532626	17889793	178	5696000000	5754355713	7	2197	1169	0	56777
684	1	farm	79526	dairy	78	3	0	157	15	0	0	0	0	46	49	40	58	83	1	82	2	11433	1214100	124166	1118480	3217185	13866134	177412	19717477	3	26880000	46597477	76	114	119	2713475	2434355	176062	1849968	22873623	30047483	207	6624000000	6700644960	7	2693	1426	0	69553
685	1	farm	79526	dairy	47	3	0	92	15	0	0	0	0	33	36	27	42	64	1	63	2	10640	754875	59780	503662	1729336	6260346	100385	9408384	3	21120000	30528384	63	89	89	1892475	1722105	107558	1082462	13267385	18071985	173	5536000000	5584600369	6	1857	1005	0	49203
686	1	farm	148204	smallholders	104	3	0	177	15	0	0	0	0	51	54	41	60	82	1	81	2	16226	1295000	153866	1538788	4159759	19258214	187082	26592710	3	27840000	54432710	81	118	118	2582225	2358055	165336	1689586	20720293	27515495	203	6496000000	6577948205	8	2495	1374	0	67373
687	1	farm	148204	smallholders	77	3	0	149	15	0	0	0	0	42	45	34	51	73	1	72	2	14605	1090500	104428	992272	3108128	12139668	142393	17577390	3	26400000	43977390	72	112	112	2884300	2442650	129972	1383953	16914875	23755750	188	6016000000	6083733140	7	2743	1437	0	69790
688	1	farm	84168	pigs small	106	3	0	267	15	0	0	0	0	60	63	45	68	94	1	93	2	11519	1526725	148478	1376471	4354495	16831516	263454	24501139	3	32400000	56901139	90	137	146	3379350	3071425	259406	2710724	33065940	42486845	234	7488000000	7587387984	7	3294	1812	0	87755
689	1	farm	79526	dairy	80	3	0	148	15	0	0	0	0	34	37	31	42	67	1	66	2	10398	948650	101198	986288	3193819	12199805	150615	17580375	3	21840000	39420375	64	93	97	1985050	1831585	148918	1525361	18759029	24249943	185	5920000000	5983670318	6	1921	1069	0	52331
690	1	farm	84168	pigs small	144	3	0	277	15	0	0	0	0	74	76	70	80	107	1	106	2	12411	1972675	248624	2344084	6091628	29447709	320788	40425508	3	35760000	76185508	104	151	163	3480850	2899330	286844	2893075	35307757	44867856	251	8032000000	8153053364	5	3490	1718	0	82838
691	1	farm	79544	dairy	186	3	0	433	15	0	0	0	0	82	85	72	94	118	1	117	2	24979	2888575	278780	2735793	7758643	34028074	453289	48143154	3	40800000	88943154	112	172	201	4471425	3765825	407008	4232651	52027005	64903914	289	9248000000	9401847068	7	4398	2228	0	107595
692	1	farm	79526	dairy	57	3	0	119	15	0	0	0	0	42	45	40	50	76	1	75	2	10694	814525	88644	782170	2336940	9678640	117318	13818237	3	23760000	37578237	72	100	100	2041375	1848980	109506	1112414	13652404	18764679	186	5952000000	6008342916	5	1972	1081	0	52828
693	1	farm	79544	dairy	129	3	0	177	15	0	0	0	0	63	65	64	71	93	1	92	2	12436	1460950	200820	1811761	5343801	22425169	193903	31436404	3	31680000	63116404	94	134	134	2875400	2542015	162766	1659605	20277821	27517607	214	6848000000	6938634011	7	2843	1507	0	72629
694	1	farm	26235	beef intensive	127	3	0	211	15	0	0	0	0	57	60	45	65	91	1	90	2	14860	1715600	205102	1956334	5398335	24462202	229159	33966733	3	30240000	64206733	87	128	128	2910925	2579535	177296	1827128	22223605	29718489	214	6848000000	6941925222	9	2845	1520	0	73701
695	1	farm	79526	dairy	67	3	0	153	15	0	0	0	0	41	44	31	49	74	1	73	2	10487	990775	94534	922903	2703063	11406141	155226	16272641	3	23520000	39792641	71	100	105	2076125	1818740	156144	1608620	19729127	25388756	193	6176000000	6241181397	6	2003	1061	0	51964
696	1	farm	84168	pigs small	204	3	0	502	15	0	0	0	0	78	81	73	86	111	1	110	2	32246	2026000	266554	2694481	8116968	33013644	461796	46579443	3	39120000	85699443	108	165	196	4590400	3069640	412208	4460783	54370230	66903261	284	9088000000	9240602704	8	4516	1825	0	87704
697	1	farm	79544	dairy	109	3	0	266	15	0	0	0	0	68	71	51	76	99	1	98	2	15950	1731325	138992	1375432	4440186	16852256	237651	24775841	3	34320000	59095841	98	145	145	3639625	2658705	226104	2347832	28516749	37389015	233	7456000000	7552484856	10	3547	1579	0	75963
698	1	farm	79544	dairy	83	3	0	125	15	0	0	0	0	46	49	37	55	77	1	76	2	14034	1128775	111142	1079476	3302876	13288414	132843	19043526	3	26160000	45203526	76	111	111	2480400	2272200	119590	1214017	14952945	21039152	189	6048000000	6114242678	7	2415	1324	0	64920
699	1	farm	148204	smallholders	84	3	0	107	15	0	0	0	0	37	40	30	45	72	1	71	2	10914	1068900	131036	1146006	3388563	14323698	104585	20162787	3	22800000	42962787	67	97	97	2070825	1945475	103368	1090557	13433636	18643861	182	5824000000	5885606648	6	2013	1140	0	55585
700	1	farm	79526	dairy	58	3	0	97	15	0	0	0	0	29	32	28	38	63	1	62	2	10704	765450	85238	754924	2407050	9455982	99080	13567724	3	20400000	33967724	59	87	87	1923775	1833405	95200	1029276	12616975	17498631	172	5504000000	5555466355	6	1873	1072	0	52383
701	1	farm	148204	smallholders	110	3	0	263	15	0	0	0	0	57	60	47	65	89	1	88	2	18385	1569200	171156	1537036	4502505	19125504	291201	27196601	3	31200000	58396601	87	131	146	3166875	2721740	288196	2933080	36065932	45175823	234	7488000000	7591572424	9	3021	1600	0	77764
702	1	farm	26235	beef intensive	113	3	0	206	15	0	0	0	0	57	60	62	69	94	1	93	2	31802	2208800	177036	1546114	4666086	18978040	281785	27857862	3	32160000	60017862	92	136	141	3365100	2598925	246088	2358945	29069221	37638279	229	7328000000	7425656141	7	3381	1552	0	74255
703	1	farm	79526	dairy	182	3	0	407	15	0	0	0	0	88	91	47	96	119	1	118	2	11169	1991225	266826	2640128	7267883	32541073	413597	45120731	3	40560000	85680731	118	171	197	4070100	3094245	368808	3908493	47921708	59363354	285	9120000000	9265044085	6	3960	1826	0	88407
704	1	farm	79526	dairy	72	3	0	172	15	0	0	0	0	50	53	50	58	85	1	84	2	11704	1144350	113330	1016453	3092549	12486150	202807	18055639	3	26400000	44455639	80	112	122	2311250	1977325	185634	1865741	22928433	29268383	210	6720000000	6793724022	6	2279	1174	0	56495
705	1	farm	79526	dairy	120	3	0	321	15	0	0	0	0	55	58	54	64	86	1	85	2	11982	1839100	218646	2104387	5125689	26225410	343133	35856364	3	32400000	68256364	85	137	148	4104200	2929395	314970	3208039	39197205	49753809	236	7552000000	7670010173	6	3920	1720	0	83697
706	1	farm	26235	beef intensive	107	3	0	175	15	0	0	0	0	46	49	50	58	83	1	82	2	17982	1453825	184496	1791164	4214281	22285854	181635	30111256	3	28320000	58431256	80	120	120	2855600	2592800	154840	1583134	19061465	26247839	202	6464000000	6548679095	7	2741	1520	0	74080
707	1	farm	79544	dairy	96	3	0	173	15	0	0	0	0	37	40	35	47	73	1	72	2	12902	1313150	171382	1425906	4206495	18136008	182938	25435879	3	25200000	50635879	67	107	107	2908125	2577785	170460	1729276	21173344	28558990	195	6240000000	6319194869	7	2907	1520	0	73651
708	1	farm	79544	dairy	93	3	0	173	15	0	0	0	0	57	60	38	65	88	1	87	2	10638	1219900	133728	1286030	3676787	15992502	184782	22493730	3	29760000	52253730	87	126	126	2863300	2381330	178540	1885028	23533070	30841268	212	6784000000	6867094998	8	2773	1399	0	68038
709	1	farm	26235	beef intensive	77	3	0	151	15	0	0	0	0	48	52	39	62	84	2	83	2	50203	1032575	145474	1340795	3263925	16689844	161758	22634371	3	51600000	74234371	78	117	117	2838025	2609285	161892	1650200	20213268	27472670	205	6560000000	6661707041	12	2734	1514	0	74551
710	1	farm	26235	beef intensive	109	3	0	213	15	0	0	0	0	57	60	54	68	89	1	88	2	14979	1316050	149056	1457402	4323340	18061372	239852	25547072	3	29760000	55307072	87	126	130	2751275	2508485	212818	2109701	25587734	33170013	218	6976000000	7064477085	8	2672	1463	0	71671
711	1	farm	84168	pigs small	49	3	0	122	15	0	0	0	0	48	51	35	57	79	1	78	2	16498	883425	84336	742939	2033140	9429208	128105	13301152	3	25440000	38741152	78	108	108	2125900	1935605	125278	1250433	15047968	20485184	192	6144000000	6203226336	7	2053	1129	0	55303
712	1	farm	26235	beef intensive	90	3	0	243	15	0	0	0	0	44	47	37	52	79	2	78	2	35011	1382475	138364	1385723	3528780	17213113	246136	23894592	3	54480000	78374592	74	122	126	3663825	2867725	232694	2437659	29637901	38839804	214	6848000000	6965214396	11	3600	1695	0	81935
713	1	farm	26235	beef intensive	82	3	0	174	15	0	0	0	0	35	38	35	46	72	1	71	2	10625	948050	112768	1016458	3084761	12498860	203149	17864045	3	22560000	40424045	65	96	113	2232850	2005990	207696	2078541	25516480	32041557	201	6432000000	6504465602	5	2170	1174	0	57314
714	1	farm	79544	dairy	108	3	0	198	15	0	0	0	0	40	43	36	49	76	1	75	2	12389	1278650	148702	1372878	4463555	16893334	212199	24369319	3	25920000	50289319	70	110	116	2862300	2581950	200910	2061835	25372231	33079226	204	6528000000	6611368545	5	2808	1520	0	73770
715	1	farm	26235	beef intensive	113	3	0	186	15	0	0	0	0	45	49	44	59	82	1	81	2	11559	1261425	170194	1582985	4743991	19697272	179112	27634980	3	26400000	54034980	75	111	111	2655925	2310105	146278	1459751	17702675	24274734	199	6368000000	6446309714	8	2569	1349	0	66003
716	1	farm	84168	pigs small	75	3	0	119	15	0	0	0	0	42	45	34	51	77	1	76	2	18856	1174000	133114	1074136	3154867	13381904	136018	19054039	3	24960000	44014039	72	105	105	2415575	2274160	125264	1226122	15075013	21116134	190	6080000000	6145130173	7	2360	1321	0	64976
717	1	farm	79544	dairy	85	3	0	168	15	0	0	0	0	42	45	41	52	76	1	75	2	12210	1276850	135542	1231839	3583309	15269848	179568	21676956	3	25200000	46876956	72	107	109	2421525	2151415	162680	1654362	19928881	26318863	197	6304000000	6377195819	6	2319	1253	0	61469
718	1	farm	148204	smallholders	84	3	0	155	15	0	0	0	0	34	37	35	44	68	1	67	2	14000	1184600	115476	1044400	3380774	13003316	172392	18900959	3	25440000	44340959	65	108	108	3131325	2655310	169268	1688463	20742825	28387191	190	6080000000	6152728150	8	3099	1588	0	75866
719	1	farm	26235	beef intensive	100	3	0	185	15	0	0	0	0	76	79	62	84	107	1	106	2	11107	1289500	143050	1277615	3949422	15380009	208230	22247826	3	34320000	56567826	106	145	145	2813750	2511180	189222	1999728	24700878	32214758	233	7456000000	7544782584	6	2801	1477	0	71748
720	1	farm	79526	dairy	136	3	0	238	15	0	0	0	0	73	76	61	81	107	1	106	2	26043	1854425	229332	1798686	5561912	22329430	267782	32041566	3	36480000	68521566	103	154	154	3879300	2985045	232866	2357471	28654485	38109167	242	7744000000	7850630733	10	3855	1766	0	85287
721	1	farm	26235	beef intensive	97	3	0	200	15	0	0	0	0	72	75	59	80	103	1	102	2	19731	1261575	133806	1330641	3902692	16486459	202423	23317596	3	32880000	56197596	102	139	141	2622825	2134440	185674	1890002	23121682	29954623	229	7328000000	7414152219	8	2511	1263	0	60984
722	1	farm	79544	dairy	94	3	0	106	15	0	0	0	0	49	52	40	57	80	1	79	2	11351	1228000	148794	1463602	3871534	18266673	103658	25082262	3	26640000	51722262	79	112	112	2414750	2196075	106320	1122869	13764044	19604058	190	6080000000	6151326320	6	2396	1291	0	62745
723	1	farm	148204	smallholders	190	3	0	533	15	0	0	0	0	78	81	86	86	113	1	112	2	14469	3236700	301094	2826513	8148136	35314756	561937	50389136	3	43680000	94069136	116	183	219	5072250	4156110	462650	4760597	57640492	72092099	307	9824000000	9990161235	8	4881	2458	0	118746
724	1	farm	26235	beef intensive	80	3	0	166	15	0	0	0	0	66	69	77	75	101	1	100	2	11478	1287100	129458	1185196	3271716	14555998	211800	20641268	3	33840000	54481268	107	143	143	2566675	2377095	194046	1909845	23407195	30454856	227	7264000000	7348936124	5	2455	1381	0	67917
725	1	farm	79544	dairy	65	3	0	110	15	0	0	0	0	35	38	29	43	68	1	67	2	11071	922475	96998	942372	2586214	11676884	105725	16330667	3	22080000	38410667	65	94	94	2031100	1851710	107044	1105193	13526807	18621854	178	5696000000	5753032521	6	1966	1084	0	52906
726	1	farm	148204	smallholders	104	3	0	251	15	0	0	0	0	69	72	70	77	101	1	100	2	19574	1565250	163456	1245040	4190908	15471363	236896	22872913	3	34800000	57672913	100	147	151	3480150	2806020	242064	2575604	31472985	40576823	239	7648000000	7746249736	10	3414	1650	0	80172
727	1	farm	84168	pigs small	62	3	0	109	15	0	0	0	0	53	55	25	57	83	1	82	2	27710	1040350	98434	895984	2477153	11000376	102731	15615028	3	27600000	43215028	83	116	116	2396650	2224565	100458	1116173	13940932	19778778	193	6176000000	6238993806	6	2323	1294	0	63559
728	1	farm	26235	beef intensive	81	3	0	174	15	0	0	0	0	57	59	56	65	88	1	87	2	12234	1162175	135478	1134718	3419725	14395502	182773	20430372	3	27840000	48270372	87	117	122	2267625	1992830	172992	1780718	21735591	27949756	210	6720000000	6796220128	5	2214	1156	0	56938
729	1	farm	79544	dairy	118	3	0	280	15	0	0	0	0	49	53	48	63	83	1	82	2	19263	1664825	198878	1883322	4853044	23323388	271397	32194854	3	30720000	62914854	79	130	133	3694375	3179890	242226	2525486	30750962	40392939	221	7072000000	7175307793	9	3634	1892	0	90854
730	1	farm	79526	dairy	89	3	0	132	15	0	0	0	0	42	46	35	56	74	1	73	2	17130	1350100	196096	1492643	3809214	19747624	140205	26735883	3	26640000	53375883	72	113	113	3000450	2612400	122240	1230833	14825841	21791764	186	5952000000	6027167647	7	2970	1519	0	74640
731	1	farm	26235	beef intensive	68	3	0	122	15	0	0	0	0	41	44	36	50	72	2	71	2	150732	817325	86918	842695	2578424	10338463	140111	14803936	3	44400000	59203936	71	100	101	2014100	1902390	142052	1417552	17352548	22828642	189	6048000000	6130032578	6	1946	1110	0	54354
732	1	farm	148204	smallholders	97	3	0	161	15	0	0	0	0	49	53	40	63	83	1	82	2	13971	1285050	162870	1472162	4050696	18236560	171585	25378923	3	26880000	52258923	79	114	114	2531325	2217810	153770	1571951	19464022	25938878	201	6432000000	6510197801	7	2487	1297	0	63366
733	1	farm	79526	dairy	102	3	0	235	15	0	0	0	0	52	55	48	61	85	1	84	2	28816	1637225	167234	1528481	4385656	19069788	255210	27043595	3	30960000	58003595	82	131	133	3598175	2952285	242266	2478312	30217501	39488539	221	7072000000	7169492134	10	3599	1754	0	84351
734	1	farm	84168	pigs small	130	3	0	289	15	0	0	0	0	65	68	55	73	96	1	95	2	16443	1733500	191098	1734921	5219161	21269278	266898	30414856	3	34320000	64734856	95	145	145	3578175	3226615	243056	2502547	30387322	39937715	233	7456000000	7560672571	10	3456	1896	0	92189
735	1	farm	148204	smallholders	91	3	0	138	15	0	0	0	0	44	47	25	54	80	1	79	2	29605	1292200	160732	1357265	3793634	17098580	134471	23836882	3	26400000	50236882	74	112	112	2680750	2418465	135402	1372322	16728347	23335286	195	6240000000	6313572168	10	2560	1401	0	69099
736	1	farm	148204	smallholders	88	3	0	118	15	0	0	0	0	66	69	40	75	97	1	96	2	28184	1234300	126506	1102738	3443089	13595208	115556	19617398	3	31200000	50817398	96	132	132	2498700	2351755	100564	1072820	13189724	19213563	206	6592000000	6662030961	7	2406	1369	0	67193
737	1	farm	84168	pigs small	72	3	0	139	15	0	0	0	0	48	51	31	56	79	2	78	2	126936	1143625	119072	941130	3038021	11890650	115008	17247506	3	51360000	68607506	78	113	113	2750500	2177140	123206	1362769	16771830	23185445	194	6208000000	6299792951	8	2722	1282	0	62204
738	1	farm	79544	dairy	106	3	0	197	15	0	0	0	0	71	75	71	85	106	2	105	2	163223	1433450	162324	1475638	4440190	18527146	226424	26265173	3	61920000	88185173	101	138	148	2665275	2376500	206414	2137136	26069834	33455159	236	7552000000	7673640332	8	2571	1398	0	67900
739	1	farm	26235	beef intensive	62	3	0	124	15	0	0	0	0	36	39	35	45	67	1	66	2	10651	886200	100182	865674	2414835	10592173	126543	14985607	3	22080000	37065607	66	93	93	1997050	1816360	124602	1239280	15283334	20460626	179	5728000000	5785526233	5	1948	1058	0	51896
740	1	farm	84168	pigs small	121	3	0	253	15	0	0	0	0	51	54	45	60	82	1	81	2	10704	1487000	186474	1745914	4946526	21705193	282289	30353396	3	27360000	57713396	81	116	132	2561450	2134265	259334	2587563	31391725	38934337	220	7040000000	7136647733	6	2513	1255	0	60979
741	1	farm	26235	beef intensive	73	3	0	152	15	0	0	0	0	41	45	45	55	73	1	72	2	14268	1089375	103624	917665	2905597	11493176	148665	16658102	3	25920000	42578102	75	110	110	2510450	2170840	163040	1700991	20614887	27160208	194	6208000000	6277738310	9	2471	1267	0	62024
742	1	farm	26235	beef intensive	94	3	0	204	15	0	0	0	0	61	64	57	69	92	1	91	2	14917	1256825	129170	1288532	3754685	15960397	207284	22596893	3	30480000	53076893	91	129	131	2835400	2312520	192678	2013343	24646632	32000573	219	7008000000	7093077466	8	2728	1357	0	66072
743	1	farm	79526	dairy	100	3	0	242	15	0	0	0	0	39	43	40	53	71	2	70	2	58709	1394575	140034	1228338	3926056	15043940	231284	21964228	3	54720000	76684228	70	123	123	3920725	3519390	227848	2406654	29386141	39460758	205	6560000000	6676144986	10	3820	2095	0	100554
744	1	farm	84168	pigs small	88	3	0	146	15	0	0	0	0	47	49	40	58	79	1	78	2	15376	1292125	138434	1183320	3840376	14972670	138061	21564986	3	28320000	49884986	77	119	119	2934150	2850645	117988	1243190	15175591	22321564	191	6112000000	6184206550	8	2817	1685	0	81447
745	1	farm	79526	dairy	209	3	0	367	15	0	0	0	0	65	69	64	79	100	1	99	2	65318	2207575	308924	2560118	8677832	32140830	338682	46233960	3	38640000	84873960	95	163	163	4993425	4187575	308138	3323084	40784935	53597157	251	8032000000	8170471117	12	4944	2513	0	119645
746	1	farm	84168	pigs small	99	3	0	195	15	0	0	0	0	57	60	45	66	88	1	87	2	10730	1211425	124554	1190390	3965008	14652472	171753	21315601	3	29040000	50355601	87	122	122	2618625	2146795	136262	1432827	17354656	23689165	204	6528000000	6602044766	7	2586	1268	0	61337
747	1	farm	26235	beef intensive	110	3	0	225	15	0	0	0	0	53	56	46	62	85	1	84	2	12729	1395150	156308	1443526	4416816	17803668	242573	25458042	3	28560000	54018042	83	121	130	2669925	2332575	223606	2281597	28053940	35561643	218	6976000000	7065579685	8	2571	1376	0	66645
748	1	farm	26235	beef intensive	100	3	0	224	15	0	0	0	0	56	59	58	64	88	1	87	2	19617	1539225	171770	1601057	4222071	20048530	209607	27792260	3	31920000	59712260	88	135	135	3628650	2830135	199034	2075144	25347567	34080530	216	6912000000	7005792790	9	3585	1653	0	80861
749	1	farm	79526	dairy	137	3	0	374	15	0	0	0	0	68	71	62	77	102	2	101	2	30830	1863550	193018	1926068	5686559	23961138	370595	34000927	3	62400000	96400927	98	158	173	4385225	3913980	356174	3652261	45046880	57354520	261	8352000000	8505755447	9	4193	2338	0	111828
750	1	farm	79544	dairy	64	3	0	114	15	0	0	0	0	39	42	41	49	75	1	74	2	15248	906725	102456	963718	2562846	11967598	104769	16608112	3	24960000	41568112	71	106	106	2554900	2200660	108012	1157038	14001787	20022397	186	5952000000	6013590509	7	2506	1288	0	62876
751	1	farm	79544	dairy	75	3	0	103	15	0	0	0	0	41	44	34	50	75	1	74	2	24707	1218275	106684	971611	3108128	11942835	113260	17460793	3	26400000	43860793	71	112	112	2882675	2511145	112846	1172261	14573195	21252122	186	5952000000	6017112915	10	2837	1491	0	71747
752	1	farm	79526	dairy	111	3	0	260	15	0	0	0	0	55	59	46	69	91	2	90	2	46314	1566300	143246	1347750	4595980	16556982	267660	24477918	3	58080000	82557918	85	130	141	3339975	2848755	254040	2594140	31621162	40658072	229	7328000000	7451215990	9	3192	1695	0	81393
753	1	farm	148204	smallholders	221	3	0	454	15	0	0	0	0	83	86	75	91	116	1	115	2	34285	2768500	337448	3179322	9285443	39773228	489379	55833319	3	43920000	99753319	113	184	202	5865750	3756445	444686	4364204	53773924	68205009	290	9280000000	9447958328	11	5820	2215	0	107327
754	1	farm	79526	dairy	102	3	0	182	15	0	0	0	0	45	48	38	54	76	1	75	2	18441	1427775	220142	1680370	4081853	21478112	206235	29094487	3	28320000	57414487	75	120	120	3270150	2731470	201318	2140040	26034971	34377949	205	6560000000	6651792436	10	3150	1590	0	78042
755	1	farm	148204	smallholders	165	3	0	355	15	0	0	0	0	78	82	63	92	110	1	109	2	18394	2633050	302982	2626736	7127664	32909109	388420	45987960	3	38640000	84627960	108	162	176	4161675	3255735	336234	3467009	42011865	53232518	264	8448000000	8585860478	7	4050	1912	0	93021
756	1	farm	84168	pigs small	111	3	0	166	15	0	0	0	0	58	61	43	66	91	1	90	2	35905	1879200	207640	1855868	4759566	23235988	184530	32122791	3	36720000	68842791	88	155	155	4770975	4404540	175336	1704060	20579423	31634334	213	6816000000	6916477125	16	4611	2596	0	125844
757	1	farm	79526	dairy	134	3	0	212	15	0	0	0	0	46	49	42	58	78	1	77	2	20319	1544250	186058	1716824	5491809	21302234	235905	30477081	3	28560000	59037081	76	121	121	3245325	2816100	203078	1997903	24559391	32821797	205	6560000000	6651858878	7	3180	1646	0	80460
758	1	farm	148204	smallholders	87	3	0	208	15	0	0	0	0	44	47	42	53	80	1	79	2	12014	1376575	133184	1316120	3676789	16527884	196844	23227395	3	26880000	50107395	74	114	116	2935600	2417905	174886	1863799	22805093	30197283	204	6528000000	6608304678	8	2809	1433	0	69083
759	1	farm	84168	pigs small	208	3	0	451	15	0	0	0	0	102	104	97	107	134	2	133	2	121166	3079150	362248	3520181	9129653	44386930	456707	60934868	3	81600000	142534868	132	191	214	4501175	3864840	389894	4070342	49781652	62607903	302	9664000000	9869142771	6	4373	2292	0	110424
760	1	farm	148204	smallholders	71	3	0	129	15	0	0	0	0	40	42	41	47	70	2	69	2	60646	957875	96628	829753	2788745	10123879	129235	14926114	3	46800000	61726114	71	105	105	2553925	2271640	123686	1314817	16220618	22484686	184	5888000000	5972210800	9	2515	1341	0	64904
761	1	farm	79544	dairy	274	3	0	545	15	0	0	0	0	94	97	91	102	129	1	128	2	45122	3156700	383768	3675285	11295208	45219846	559710	64290517	3	50160000	114450517	124	210	224	6602450	5229245	229160	2219249	27035252	41315356	312	9984000000	10139765873	11	6413	3120	0	149407
762	1	farm	148204	smallholders	82	3	0	139	15	0	0	0	0	44	47	31	52	78	1	77	2	15128	1078125	123388	1186463	3139287	14658356	133797	20319417	3	27360000	47679417	74	116	116	2969075	2619610	132648	1318640	16013511	23053484	193	6176000000	6246732901	10	2978	1554	0	74846
763	1	farm	84168	pigs small	65	3	0	115	15	0	0	0	0	44	47	43	56	81	1	80	2	11119	1029500	99638	941292	2664113	11720372	127442	16582357	3	24720000	41302357	74	105	105	2172400	2079420	119478	1145725	13872024	19389047	193	6176000000	6236691404	7	2104	1213	0	59412
764	1	farm	79526	dairy	109	3	0	166	15	0	0	0	0	52	55	39	60	83	1	82	2	15476	1769850	158634	1346274	4276598	16724710	174703	24450769	3	30480000	54930769	82	129	129	3419725	2790375	158478	1557158	19286770	27212506	202	6464000000	6546143275	9	3307	1638	0	79725
765	1	farm	84168	pigs small	78	3	0	126	15	0	0	0	0	69	71	32	77	104	1	103	2	18971	1173075	114576	1058002	3201609	13129708	139611	18816581	3	31680000	50496581	99	134	134	2467025	2257710	135350	1328047	16331039	22519171	219	7008000000	7081015752	8	2357	1322	0	64506
766	1	farm	84168	pigs small	133	3	0	249	15	0	0	0	0	80	83	69	88	115	1	114	2	26424	2262950	199482	1748614	5406116	21465482	289657	31372301	3	39360000	70732301	110	166	170	4310550	3216115	276252	2827224	35012711	45642852	258	8256000000	8372375153	10	4362	1934	0	91889
767	1	farm	79526	dairy	76	3	0	196	15	0	0	0	0	40	43	39	53	72	1	71	2	26438	1008650	103062	913977	2936749	11099801	197158	16259397	3	25920000	42179397	70	110	113	2916450	2498755	205016	2073827	25433389	33127437	201	6432000000	6507306834	9	2805	1463	0	71393
768	1	farm	79544	dairy	70	3	0	128	15	0	0	0	0	36	39	30	45	68	1	67	2	14648	979250	106186	1014743	2835491	12856630	137351	17929651	3	24000000	41929651	66	101	101	2538400	2378950	129750	1292321	15930141	22269562	181	5792000000	5856199213	8	2461	1406	0	67970
769	1	farm	84168	pigs small	99	3	0	165	15	0	0	0	0	53	56	51	62	87	1	86	2	16594	1259725	145566	1281724	4097434	15973554	173049	22931052	3	28800000	51731052	83	122	122	2768575	2375730	156216	1632515	20031791	26964827	207	6624000000	6702695879	7	2698	1405	0	67878
770	1	farm	79544	dairy	178	3	0	355	15	0	0	0	0	57	60	53	68	88	1	87	2	16720	1893925	205218	2020653	7369144	24597307	312593	36398840	3	32640000	69038840	87	138	143	3824675	3027395	270446	2876605	35165422	45164543	231	7392000000	7506203383	9	3803	1817	0	86497
771	1	farm	148204	smallholders	67	3	0	121	15	0	0	0	0	41	44	42	50	74	1	73	2	19240	914250	97692	879856	2866647	10976398	122053	15856896	3	24720000	40576896	72	105	105	2344525	2073890	123938	1284050	15867831	21694234	187	5984000000	6046271130	8	2263	1207	0	59254
772	1	farm	26235	beef intensive	54	3	0	101	15	0	0	0	0	36	39	25	45	71	1	70	2	10837	883250	71908	664000	2079877	8239822	108917	12047774	3	22800000	34847774	66	96	96	2215350	1880060	102690	1057280	13100813	18356193	180	5760000000	5813203967	7	2217	1118	0	53716
773	1	farm	79526	dairy	68	3	0	160	15	0	0	0	0	49	51	50	56	79	1	78	2	11000	1062625	94884	876994	2757589	10863177	158533	15813802	3	27360000	43173802	80	116	116	2631200	2176755	155570	1652094	20237860	26853479	199	6368000000	6438027281	6	2525	1272	0	62193
774	1	farm	79544	dairy	96	3	0	246	15	0	0	0	0	67	71	68	81	99	1	98	2	16632	1296350	146504	1372475	4027327	16910136	273683	24026476	3	32640000	56666476	98	138	153	2812275	2446010	276862	2783642	34156536	42475325	241	7712000000	7811141801	6	2709	1424	0	69886
775	1	farm	148204	smallholders	65	3	0	138	15	0	0	0	0	42	45	33	50	74	1	73	2	11390	985375	97990	884704	2609583	10953129	150116	15680897	3	24480000	40160897	72	104	104	2265425	2018030	137956	1362409	16817850	22601670	190	6080000000	6142762567	5	2168	1182	0	57658
776	1	farm	79526	dairy	95	3	0	169	15	0	0	0	0	46	49	42	55	80	1	79	2	12344	1320075	127420	1224513	3855953	15173215	162487	21863663	3	27360000	49223663	76	116	116	2949800	2404115	158340	1642559	20077800	27232614	200	6400000000	6476456277	9	2843	1422	0	68689
777	1	farm	79544	dairy	68	3	0	97	15	0	0	0	0	37	41	27	51	70	1	69	2	10755	941200	102390	984521	2734220	12100010	91862	16954203	3	23280000	40234203	67	99	99	2264625	2036405	80576	791996	9590817	14764419	174	5568000000	5622998622	7	2193	1198	0	58183
778	1	farm	148204	smallholders	82	3	0	176	15	0	0	0	0	50	54	43	64	86	1	85	2	14617	1296450	126234	1068862	3357403	13363108	199601	19411659	3	29280000	48691659	80	124	126	3129900	2886380	197982	2063394	25682599	33960255	214	6848000000	6930651914	10	3078	1705	0	82468
779	1	farm	79526	dairy	91	3	0	163	15	0	0	0	0	38	42	30	52	70	1	69	2	12566	1008000	120948	1163416	3630049	14340162	163223	20425799	3	25200000	45625799	68	107	107	2847775	2317350	154998	1548403	18818962	25687488	189	6048000000	6119313287	8	2797	1385	0	66210
780	1	farm	84168	pigs small	64	3	0	163	15	0	0	0	0	42	45	30	51	75	1	74	2	10456	896800	112730	1130258	2523899	14273284	177851	19114822	3	24000000	43114822	72	102	111	2135050	1921500	181220	1840237	22401907	28479914	199	6368000000	6439594736	6	2062	1119	0	54900
781	1	farm	84168	pigs small	57	3	0	75	15	0	0	0	0	32	35	29	41	67	1	66	2	11622	887025	72854	648565	2235671	7988144	66415	11898675	3	22080000	33978675	62	94	94	2224225	2107455	58454	646236	7960794	12997164	168	5376000000	5422975839	7	2161	1245	0	60213
782	1	farm	84168	pigs small	90	3	0	175	15	0	0	0	0	53	56	54	65	85	1	84	2	13076	1323125	139028	1277982	3840372	15890606	197443	22668557	3	29280000	51948557	84	123	123	2874350	2426410	182052	1888670	23351355	30722837	209	6688000000	6770671394	8	2783	1405	0	69326
783	1	farm	84168	pigs small	150	3	0	372	15	0	0	0	0	90	93	75	98	121	1	120	2	13236	2126375	240474	2382527	6239633	29640688	420766	41050464	3	40560000	81610464	120	171	201	3810100	3060365	402804	4167700	51192541	62633510	289	9248000000	9392243974	5	3658	1769	0	87439
784	1	farm	79526	dairy	104	3	0	153	15	0	0	0	0	43	46	35	51	74	1	73	2	17522	1366650	160228	1399304	4237648	17256701	161339	24581870	3	26640000	51221870	73	112	112	2910300	2545585	155036	1545410	19117734	26274065	193	6176000000	6253495935	8	2904	1506	0	72731
785	1	farm	84168	pigs small	131	3	0	215	15	0	0	0	0	47	51	39	61	83	1	82	2	13746	1524425	206818	1798911	5289271	22213327	224384	31257136	3	27840000	59097136	77	117	122	2982400	2495465	192614	1995608	24548718	32214805	210	6720000000	6811311941	6	2941	1479	0	71299
786	1	farm	79526	dairy	67	3	0	135	15	0	0	0	0	34	37	26	43	68	1	67	2	11715	948825	79932	776628	2625163	9563965	126283	14120796	3	24240000	38360796	64	103	103	2713250	2605155	132292	1361788	16702091	23514576	183	5856000000	5917875372	8	2609	1534	0	74433
787	1	farm	84168	pigs small	58	3	0	106	15	0	0	0	0	45	47	27	53	77	1	76	2	21132	872675	81790	680139	2282410	8420656	119666	12457336	3	25200000	37657336	75	107	107	2208275	2047605	115138	1195994	14845848	20412860	189	6048000000	6106070196	7	2114	1192	0	58503
788	1	farm	84168	pigs small	81	3	0	144	15	0	0	0	0	43	46	37	51	76	1	75	2	19192	1244100	122376	1067519	3279504	13248331	140520	19102350	3	25920000	45022350	73	110	110	2585450	2305030	121234	1278169	15632250	21922133	189	6048000000	6114944483	8	2504	1353	0	65858
789	1	farm	79526	dairy	162	3	0	358	15	0	0	0	0	54	57	49	62	85	1	84	2	19008	1716350	204172	1923044	6769338	23858028	341493	34812425	3	34320000	69132425	84	145	150	4357550	3861235	321768	3404943	41762443	53707939	238	7616000000	7738840364	9	4178	2328	0	110321
790	1	farm	79544	dairy	169	3	0	418	15	0	0	0	0	109	112	97	117	140	1	139	2	15694	2414250	245432	2362552	7166621	29219660	484404	41892918	3	45600000	87492918	139	191	229	3930075	3311910	437316	4316132	52645284	64640717	317	10144000000	10296133635	5	3759	1938	0	94626
791	1	farm	84168	pigs small	49	3	0	76	15	0	0	0	0	68	72	27	82	100	1	99	2	11635	921525	80420	621464	1955239	7796268	71835	11446750	3	30240000	41686750	98	128	128	2068600	1946315	74232	728919	8777066	13595132	203	6496000000	6551281882	6	2029	1136	0	55609
792	1	farm	79544	dairy	61	3	0	146	15	0	0	0	0	46	49	27	54	79	1	78	2	12465	953300	94752	795994	2407045	9849462	145741	14246294	3	27360000	41606294	76	115	115	2851350	2576385	146184	1540944	19146439	26261302	197	6304000000	6371867596	8	2817	1541	0	73611
793	1	farm	26235	beef intensive	97	3	0	211	15	0	0	0	0	59	62	50	68	94	1	93	2	31734	1419575	163286	1462007	4097436	18247866	248474	25638644	3	31680000	57318644	89	133	138	3164125	2898735	225850	2231431	27496143	36016284	226	7232000000	7325334928	9	3076	1691	0	82821
794	1	farm	79526	dairy	128	3	0	293	15	0	0	0	0	72	75	59	80	103	1	102	2	13888	2336275	193712	1886508	5413914	23555860	285911	33672180	3	36960000	70632180	102	156	159	4153950	3023965	277600	2964953	36598966	47019434	247	7904000000	8021651614	9	4149	1820	0	86399
795	1	farm	84168	pigs small	104	3	0	193	15	0	0	0	0	52	55	45	61	85	1	84	2	22597	1346050	397402	4138947	4307764	52979192	200030	63369385	3	28560000	91929385	82	121	121	2898225	2272760	171714	1733380	21328883	28404962	207	6624000000	6744334347	8	2805	1337	0	64936
796	1	farm	79544	dairy	58	3	0	97	15	0	0	0	0	38	41	36	50	75	1	74	2	10540	932675	80810	711650	2212302	8657579	103391	12698407	3	22560000	35258407	68	95	96	1953875	1834315	101164	1049303	12835486	17774143	184	5888000000	5941032550	6	1895	1067	0	52409
797	1	farm	26235	beef intensive	155	3	0	384	15	0	0	0	0	82	85	76	91	113	1	112	2	17879	2585825	211142	1979482	6372056	24418090	385941	35952536	3	41040000	76992536	112	173	189	4766725	3414145	368738	3896719	47623288	60069615	277	8864000000	9001062151	7	4612	2017	0	97547
798	1	farm	84168	pigs small	75	3	0	139	15	0	0	0	0	44	48	44	58	76	1	75	2	10669	948950	91936	854687	2819906	10515056	142848	15373383	3	25680000	41053383	74	109	109	2576075	2112985	142718	1400805	16990446	23223029	192	6144000000	6208276412	8	2552	1254	0	60371
799	1	farm	79526	dairy	146	3	0	362	15	0	0	0	0	124	127	117	132	158	1	157	2	12180	1990000	221446	2184066	6340905	27491820	327410	38555647	3	50400000	88955647	154	212	219	4103675	3678010	169464	1813489	22362620	32127258	307	9824000000	9945082905	7	3932	2215	0	105086
800	1	farm	148204	smallholders	98	3	0	218	15	0	0	0	0	57	60	60	65	88	1	87	2	12921	1540625	154642	1448424	4035118	17999633	249790	25428232	3	31680000	57108232	90	134	134	3101475	2922990	229096	2276926	27859348	36389835	220	7040000000	7133498067	4	2985	1699	0	83514
801	1	farm	26235	beef intensive	119	3	0	309	15	0	0	0	0	57	61	42	71	89	1	88	2	13366	1443450	168002	1500314	4634926	18370059	310737	26427488	3	32640000	59067488	87	138	148	3773650	3019135	298912	3047864	36720969	46860530	236	7552000000	7657928018	8	3709	1789	0	86261
802	1	farm	148204	smallholders	93	3	0	140	15	0	0	0	0	44	47	45	52	78	1	77	2	10532	1220225	154136	1434994	3653419	17954735	156682	24574191	3	25440000	50014191	75	107	107	2309325	2155545	132578	1378557	16714860	22690865	193	6176000000	6248705056	5	2250	1268	0	61587
803	1	farm	26235	beef intensive	121	3	0	212	15	0	0	0	0	45	48	43	56	83	1	82	2	12730	1508875	153296	1488899	4884203	18274722	197693	26507689	3	30000000	56507689	75	127	127	3718575	3266130	178868	1857638	22792513	31813724	207	6624000000	6712321413	7	3609	1969	0	93318
804	1	farm	26235	beef intensive	124	3	0	289	15	0	0	0	0	90	94	91	104	122	1	121	2	25117	2265325	421220	4409806	5336016	56115568	301992	68849928	3	40800000	109649928	121	172	178	3970125	2936045	284740	2895995	35530739	45617644	266	8512000000	8667267572	8	3918	1751	0	83887
805	1	farm	26235	beef intensive	103	3	0	182	15	0	0	0	0	48	51	39	57	82	1	81	2	10839	1294150	144614	1424315	4362289	17674386	189866	25089620	3	27360000	52449620	78	116	116	2750350	2381400	165204	1633466	19952130	26882550	203	6496000000	6575332170	7	2728	1410	0	68040
806	1	farm	26235	beef intensive	87	3	0	165	15	0	0	0	0	51	54	51	60	86	1	85	2	11799	1286000	130058	1200026	3583308	14883125	179695	21262212	3	27840000	49102212	81	118	121	2740100	2300550	171548	1756436	21300925	28269559	209	6688000000	6765371771	7	2765	1369	0	65730
807	1	farm	26235	beef intensive	161	3	0	316	15	0	0	0	0	78	81	62	86	109	1	108	2	10779	2116450	221686	2227036	6551220	27346080	321835	38784307	3	35040000	73824307	108	148	167	2916475	2439780	291854	3008689	36814105	45470903	255	8160000000	8279295210	3	2842	1443	0	69708
808	1	farm	84168	pigs small	119	3	0	263	15	0	0	0	0	55	58	48	66	86	1	85	2	34544	1763100	187078	1744202	5125687	21718716	249387	30788170	3	31920000	62708170	85	135	135	3819950	2940420	232756	2390819	29105677	38489622	221	7072000000	7173197792	8	3692	1717	0	84012
809	1	farm	148204	smallholders	82	3	0	116	15	0	0	0	0	49	51	50	53	79	1	78	2	13333	1157025	136290	1263668	3170450	15739482	116778	21583692	3	27600000	49183692	80	116	116	2567700	2364705	117624	1169755	14416394	20636178	190	6080000000	6149819870	9	2496	1378	0	67563
810	1	farm	79544	dairy	158	3	0	375	15	0	0	0	0	102	105	93	110	134	1	133	2	16448	2216675	244658	2290617	6831658	28544838	459226	40587671	3	40320000	80907671	132	169	214	2777200	2273565	384554	3893816	47768863	57097998	302	9664000000	9802005669	6	2644	1327	0	64959
811	1	farm	26235	beef intensive	107	3	0	178	15	0	0	0	0	55	58	40	63	90	1	89	2	20273	1415825	182124	1638623	4486923	20504464	190404	28418363	3	30000000	58418363	85	127	127	3064175	2577855	169042	1673138	20342721	27826931	211	6752000000	6838245294	8	2993	1521	0	73653
812	1	farm	84168	pigs small	92	3	0	182	15	0	0	0	0	44	47	33	52	78	1	77	2	13526	1183350	141954	1298545	3614465	15936722	224300	22399335	3	25200000	47599335	74	107	121	2349500	2007880	221362	2145416	26155935	32880093	209	6688000000	6768479428	6	2297	1184	0	57368
813	1	farm	84168	pigs small	132	3	0	271	15	0	0	0	0	76	79	73	84	107	1	106	2	17798	1883725	202888	2046467	5507396	25751629	248095	35640200	3	36720000	72360200	106	155	155	3655875	2925370	219468	2344869	28457546	37603128	240	7680000000	7789963328	9	3630	1743	0	83582
814	1	farm	148204	smallholders	98	3	0	156	15	0	0	0	0	48	51	41	57	81	1	80	2	11279	1275675	135732	1242142	4050696	15289026	157016	22150287	3	26160000	48310287	78	111	111	2298425	2147985	125184	1252368	15214355	21038317	194	6208000000	6277348604	6	2225	1253	0	61371
815	1	farm	148204	smallholders	71	3	0	163	15	0	0	0	0	46	49	45	54	81	1	80	2	10234	1021925	97172	875074	2913386	10810382	162823	15880762	3	25200000	41080762	76	107	113	2271100	1927100	157878	1655060	20284374	26295512	201	6432000000	6499376274	7	2218	1128	0	55060
816	1	farm	79544	dairy	137	3	0	298	15	0	0	0	0	54	57	55	63	88	1	87	2	23439	1448450	152014	1472339	5336008	17868642	277150	26554603	3	32880000	59434603	85	139	139	3843625	3506405	250710	2534234	31219664	41354638	225	7200000000	7300789241	13	3691	2095	0	100183
817	1	farm	79526	dairy	59	3	0	162	15	0	0	0	0	48	51	38	57	84	2	83	2	35853	969125	102354	976550	2360309	12111313	186326	16705977	3	47760000	64465977	78	109	120	2371300	1995315	180632	1833750	22649888	29030885	208	6656000000	6749496862	8	2329	1180	0	57009
818	1	farm	84168	pigs small	148	3	0	383	15	0	0	0	0	65	67	66	76	100	1	99	2	38231	2269475	231304	2264830	6185108	28320068	401526	39672311	3	36960000	76632311	96	156	176	4617150	3505495	381934	3918249	47831642	60254470	264	8448000000	8584886781	12	4443	2074	0	100157
819	1	farm	79526	dairy	69	3	0	127	15	0	0	0	0	43	46	44	52	79	1	78	2	11494	976200	93038	903978	2516105	11074963	138377	15702661	3	25200000	40902661	74	107	107	2389275	2004555	142678	1381545	17006371	22924424	195	6240000000	6303827085	7	2382	1197	0	57273
820	1	farm	79526	dairy	181	3	0	408	15	0	0	0	0	83	86	81	91	114	2	113	2	45218	2326125	388328	3607954	7571684	45506512	464147	59864750	3	75360000	135224750	113	171	192	4473875	3693935	412444	3988058	48806156	61374468	280	8960000000	9156599218	9	4349	2158	0	105541
821	1	farm	148204	smallholders	72	3	0	122	15	0	0	0	0	38	41	33	46	69	1	68	2	10515	926825	96024	884304	2843275	10899164	141017	15790609	3	22560000	38350609	68	96	97	1983600	1818180	136662	1415482	17507228	22861152	185	5920000000	5981211761	6	1926	1063	0	51948
822	1	farm	26235	beef intensive	149	3	0	351	15	0	0	0	0	46	49	45	58	83	1	82	2	10866	1641175	216380	2219884	6263007	27648607	367594	38356647	3	26400000	64756647	76	111	145	2726425	2081800	314262	3237266	39877930	48237683	233	7456000000	7568994330	6	2650	1215	0	59480
823	1	farm	26235	beef intensive	135	3	0	282	15	0	0	0	0	66	69	50	75	97	1	96	2	14712	1759875	240098	2328066	5390543	29117680	299097	39135359	3	34800000	73935359	96	146	148	3680675	3302705	257206	2643822	32786613	42671021	236	7552000000	7668606380	8	3602	1968	0	94363
824	1	farm	84168	pigs small	66	3	0	112	15	0	0	0	0	44	48	31	58	76	1	75	2	12008	849950	96296	874197	2687481	10786709	118202	15412835	3	24720000	40132835	74	104	104	2238825	2008440	104832	1105232	13592034	19049363	186	5952000000	6011182198	7	2190	1178	0	57384
825	1	farm	148204	smallholders	67	3	0	134	15	0	0	0	0	44	47	42	52	79	1	78	2	11958	915250	95290	865359	2617373	10749426	150647	15393344	3	25200000	40593344	74	107	109	2328475	2152885	152202	1545676	18806504	24985742	197	6304000000	6369579086	8	2257	1255	0	61511
826	1	farm	26235	beef intensive	106	3	0	181	15	0	0	0	0	67	70	68	76	99	1	98	2	10923	1405550	171842	1455406	4354500	18074986	199632	25661916	3	30240000	55901916	98	128	133	2141175	1952230	175482	1727035	20760654	26756576	221	7072000000	7154658492	5	2073	1140	0	55778
827	1	farm	26235	beef intensive	97	3	0	151	15	0	0	0	0	41	44	43	50	73	1	72	2	14216	1256650	134068	1241078	3848160	15404727	163862	22048545	3	26400000	48448545	73	112	112	2839800	2338875	163366	1610438	19765766	26718245	193	6176000000	6251166790	9	2844	1388	0	66825
828	1	farm	79526	dairy	76	3	0	120	15	0	0	0	0	39	42	34	48	73	1	72	2	11688	1063850	106938	995800	3045810	12286312	127324	17626034	3	23520000	41146034	69	100	100	2180550	2030280	110318	1119026	13737210	19177384	183	5856000000	5916323418	7	2130	1198	0	58008
829	1	farm	79544	dairy	64	3	0	87	15	0	0	0	0	41	45	29	55	76	1	75	2	11135	1029500	94590	820334	2508311	10057247	87887	14597869	3	23760000	38357869	71	101	101	2140575	1953945	78156	787043	9658804	14618523	180	5760000000	5812976392	6	2121	1146	0	55827
830	1	farm	26235	beef intensive	102	3	0	155	15	0	0	0	0	40	43	38	49	73	1	72	2	11486	1313575	147496	1381882	4035116	17212282	150357	24240709	3	26640000	50880709	70	113	113	3181350	2607955	134070	1387348	17033771	24344494	188	6016000000	6091225203	7	3150	1545	0	74513
831	1	farm	26235	beef intensive	113	3	0	266	15	0	0	0	0	61	64	58	69	92	1	91	2	15014	1505275	193984	1759822	4627140	21807703	321475	30215399	3	31680000	61895399	91	134	150	3265950	2526685	302220	2952511	36077301	45124667	238	7616000000	7723020066	6	3153	1468	0	72191
832	1	farm	148204	smallholders	115	3	0	197	15	0	0	0	0	48	51	39	57	79	1	78	2	24571	1470000	203276	1848539	4759568	23180826	192429	31654639	3	29280000	60934639	78	124	124	3332925	2895445	172482	1834745	22034193	30269790	202	6464000000	6555204429	9	3228	1693	0	82727
833	1	farm	84168	pigs small	105	3	0	267	15	0	0	0	0	53	56	43	65	89	1	88	2	10871	1646375	147340	1407445	4066274	17385994	246295	24899723	3	30000000	54899723	83	127	135	3472875	2276435	230646	2427145	29344141	37751242	223	7136000000	7228650965	5	3345	1339	0	65041
834	1	farm	148204	smallholders	84	3	0	134	15	0	0	0	0	42	45	32	51	77	1	76	2	10950	1088250	128826	1081472	3310665	13555344	147451	19312008	3	24000000	43312008	72	102	103	2075050	1878310	128842	1266545	15480119	20828866	191	6112000000	6176140874	5	2014	1096	0	53666
835	1	farm	26235	beef intensive	101	3	0	180	15	0	0	0	0	49	52	36	57	83	1	82	2	11135	1260050	159522	1465918	4253236	18513058	194314	25846098	3	26400000	52246098	79	111	117	2444000	1986635	174438	1713110	20829364	27147547	205	6560000000	6639393645	6	2360	1161	0	56761
836	1	farm	79526	dairy	90	3	0	161	15	0	0	0	0	44	48	48	58	79	1	78	2	19296	1248850	160620	1276918	3661208	16109943	191039	22648578	3	28320000	50968578	78	120	120	2942575	2642290	166548	1690396	20788685	28230494	201	6432000000	6511199072	9	2842	1556	0	75494
837	1	farm	148204	smallholders	100	3	0	236	15	0	0	0	0	49	52	44	59	85	1	84	2	11164	1491050	153902	1431848	4035118	17850626	240671	25203215	3	27840000	53043215	79	118	130	2923700	2255960	222278	2337280	28307719	36046937	218	6976000000	7065090152	5	2840	1327	0	64456
838	1	farm	79526	dairy	84	3	0	160	15	0	0	0	0	49	51	50	57	84	1	83	2	10769	1187200	116958	1072359	3458670	13161771	155151	19152109	3	26160000	45312109	80	111	117	2198200	2045995	156764	1703104	20912571	27016634	205	6560000000	6632328743	5	2128	1191	0	58457
839	1	farm	26235	beef intensive	73	3	0	143	15	0	0	0	0	50	53	56	58	81	2	80	2	34861	1068625	118648	1119800	2967914	13864422	146587	19285997	3	52560000	71845997	86	121	121	2487775	2385740	133792	1312486	16000922	22320715	196	6272000000	6366166712	7	2380	1396	0	68164
840	1	farm	148204	smallholders	112	3	0	250	15	0	0	0	0	51	54	56	59	82	1	81	2	23787	1477175	160610	1402405	4798520	17843745	254858	25937313	3	34320000	60257313	86	145	145	4246975	3686970	230396	2355377	29279681	39799399	217	6944000000	7044056712	12	4144	2204	0	105342
841	1	farm	79544	dairy	49	3	0	92	15	0	0	0	0	40	43	38	48	75	1	74	2	10467	854825	76082	702706	1861760	8635066	91251	12221690	3	23520000	35741690	70	100	100	2141425	1943375	90010	921641	11013498	16109949	181	5792000000	5843851639	6	2113	1135	0	55525
842	1	farm	148204	smallholders	141	3	0	284	15	0	0	0	0	72	75	73	80	107	1	106	2	38285	1618075	173278	1657951	5421700	20358511	281352	29510867	3	36720000	66230867	103	155	159	3715025	3215695	257430	2671265	32580161	42439576	247	7904000000	8012670443	12	3554	1914	0	91877
843	1	farm	79544	dairy	71	3	0	101	15	0	0	0	0	46	49	47	56	83	1	82	2	10794	1012900	103450	968445	2905597	12082344	99185	17171921	3	24960000	42131921	77	106	106	2018050	1878030	85498	870881	10679740	15532199	189	6048000000	6105664120	6	1966	1095	0	53658
844	1	farm	79526	dairy	120	3	0	164	15	0	0	0	0	47	50	43	55	78	1	77	2	25626	1485025	172016	1480705	4891987	18268088	181829	26479650	3	29760000	56239650	77	126	126	3472675	3074855	159114	1551488	19011244	27269376	197	6304000000	6387509026	10	3445	1845	0	87853
845	1	farm	26235	beef intensive	156	3	0	327	15	0	0	0	0	61	64	68	69	96	1	95	2	25596	1720875	228516	2001503	6255209	25023934	319284	35549322	3	35520000	71069322	98	150	157	3882600	2969085	296428	3130214	38418676	48697003	245	7840000000	7959766325	13	3804	1796	0	84831
846	1	farm	79526	dairy	109	3	0	232	15	0	0	0	0	52	56	42	66	87	1	86	2	10570	1542600	151480	1369888	4557034	17193766	244304	25059071	3	30000000	55059071	82	127	131	3138900	2930550	222088	2267854	27998898	36558290	219	7008000000	7099617361	5	3006	1750	0	83730
847	1	farm	148204	smallholders	121	3	0	219	15	0	0	0	0	50	54	51	64	84	1	83	2	16319	1505100	185782	1688198	5024423	21132078	249871	29785452	3	30240000	60025452	81	128	132	3274675	3083465	240682	2447154	30141605	39187581	220	7040000000	7139213033	7	3133	1811	0	88099
848	1	farm	79526	dairy	80	3	0	198	15	0	0	0	0	64	67	49	72	95	1	94	2	12578	1263875	141596	1219662	3567732	15418318	217958	21829141	3	30960000	52789141	94	131	138	2607800	2318610	212946	2177746	26707233	34024335	226	7232000000	7318813476	8	2519	1359	0	66246
849	1	farm	26235	beef intensive	157	3	0	344	15	0	0	0	0	55	58	49	63	86	1	85	2	11813	1785350	221372	2052632	6465530	25234789	371471	36131145	3	32640000	68771145	85	137	151	3852625	3305855	312224	3122042	38070710	48663456	239	7648000000	7765434601	7	3802	1962	0	94453
850	1	farm	26235	beef intensive	89	3	0	221	15	0	0	0	0	69	72	70	77	102	1	101	2	10234	1340850	120640	1175042	3474254	14657636	220679	20989101	3	31440000	52429101	100	133	144	2354400	2065875	203368	2199227	26866616	33689486	232	7424000000	7510118587	6	2271	1208	0	59025
851	1	farm	79544	dairy	128	3	0	276	15	0	0	0	0	53	56	54	61	88	1	87	2	13137	1683075	197650	1871217	5632030	23444173	324354	33152499	3	31920000	65072499	84	135	147	3914050	2841335	300498	3063056	37303220	47422159	235	7520000000	7632494658	7	3814	1694	0	81181
852	1	farm	79526	dairy	99	3	0	211	15	0	0	0	0	45	48	34	54	76	1	75	2	25426	1220300	135836	1246689	3996170	15590261	215703	22404959	3	25920000	48324959	75	110	118	2525900	2159640	212780	2167585	26522013	33587918	206	6592000000	6673912877	8	2441	1254	0	61704
853	1	farm	26235	beef intensive	103	3	0	194	15	0	0	0	0	42	45	33	50	73	1	72	2	28552	1050375	156786	1438729	4237651	17842560	186886	24912986	3	29280000	54192986	72	123	123	3667600	3348590	163212	1739178	20985239	29903819	195	6240000000	6324096805	11	3598	1970	0	95674
854	1	farm	148204	smallholders	150	3	0	305	15	0	0	0	0	64	67	56	72	95	1	94	2	12984	1811500	193636	1809002	6146153	22450887	292566	32703744	3	35040000	67743744	94	148	148	3904000	3321465	241202	2496053	30356231	40318951	232	7424000000	7532062695	9	3877	2007	0	94899
855	1	farm	84168	pigs small	70	3	0	124	15	0	0	0	0	44	48	45	58	76	1	75	2	10541	1059775	91786	868005	2773167	10629564	126554	15548852	3	24240000	39788852	75	103	103	1977275	1852725	123558	1330263	16390128	21673949	190	6080000000	6141462801	6	1925	1083	0	52935
856	1	farm	79544	dairy	72	3	0	142	15	0	0	0	0	40	43	33	49	71	1	70	2	15046	1096575	104128	924772	2944545	11485572	151783	16707376	3	24960000	41667376	70	106	106	2545575	2175915	160342	1662602	20661502	27205936	191	6112000000	6180873312	8	2478	1284	0	62169
857	1	farm	26235	beef intensive	116	3	0	196	15	0	0	0	0	44	47	38	55	80	1	79	2	13613	1321075	170760	1697382	4790732	21204530	205945	29390424	3	27600000	56990424	74	117	117	3086500	2683695	176370	1751517	21268871	28966953	203	6496000000	6581957377	8	3043	1593	0	76677
858	1	farm	26235	beef intensive	88	3	0	160	15	0	0	0	0	43	46	34	52	74	1	73	2	18730	1040350	126866	1148085	3575517	14176127	173348	20240293	3	27360000	47600293	73	116	116	3043450	2708090	169604	1650818	20120310	27692272	195	6240000000	6315292565	10	2977	1612	0	77374
859	1	farm	84168	pigs small	113	3	0	140	15	0	0	0	0	59	62	55	67	90	1	89	1	19425	1766650	174892	1609034	4486921	20154572	144637	28336705	3	36000000	64336705	89	151	151	4583350	3929380	148048	1569823	19227626	29458227	209	6688000000	6781794932	11	4618	2363	0	112268
860	1	farm	84168	pigs small	151	3	0	335	15	0	0	0	0	88	91	79	96	122	1	121	1	28285	1995425	219496	2135068	6527858	26704755	314835	37897437	3	41520000	79417437	118	174	176	4238550	3523835	275222	2777717	33617702	44433026	264	8448000000	8571850463	8	4104	2100	0	100681
861	1	farm	26235	beef intensive	74	3	0	162	15	0	0	0	0	47	50	38	57	83	1	82	1	17105	1114275	101486	981320	2882231	12332645	173384	17585341	3	25920000	43505341	77	110	118	2363650	2069130	175138	1768266	21844614	28220798	206	6592000000	6663726139	8	2281	1209	0	59118
862	1	farm	26235	beef intensive	67	3	0	95	15	0	0	0	0	35	39	36	49	68	1	67	1	11857	1157525	103444	859237	2656319	10648226	95947	15520697	3	23280000	38800697	66	99	99	2370150	2047430	93598	941742	11649344	17102264	175	5600000000	5655902961	7	2391	1208	0	58498
863	1	farm	26235	beef intensive	104	3	0	149	15	0	0	0	0	45	48	35	55	80	1	79	1	15343	1346475	162528	1463954	4385657	18246285	153689	25758588	3	28560000	54318588	75	121	121	3272425	2938530	137062	1423017	17223058	24994092	196	6272000000	6351312680	9	3235	1741	0	83958
864	1	farm	148204	smallholders	104	3	0	171	15	0	0	0	0	48	51	49	61	85	1	84	1	11082	1178850	145720	1291750	4284390	16000792	187373	23088875	3	27120000	50208875	79	114	117	2571825	2191315	161036	1590595	19454760	25969531	205	6560000000	6636178406	6	2538	1291	0	62609
865	1	farm	84168	pigs small	121	3	0	212	15	0	0	0	0	62	64	49	66	92	1	91	1	12847	1780500	203882	1970525	5024423	24592287	254578	33826195	3	31680000	65506195	92	134	134	3072100	2584890	217922	2167463	26331037	34373412	222	7104000000	7203879607	6	3058	1499	0	73854
866	1	farm	79526	dairy	78	3	0	197	15	0	0	0	0	71	74	65	79	104	1	103	1	12022	1296250	114078	1006999	3263926	12605220	219352	18505825	3	32640000	51145825	101	138	145	2801550	2086455	216310	2121541	26061594	33287450	233	7456000000	7540433275	6	2691	1219	0	59613
867	1	farm	84168	pigs small	89	3	0	215	15	0	0	0	0	58	60	45	66	93	1	92	1	13594	1311375	136480	1307457	3645628	16293352	241019	22935312	3	28320000	51255312	88	119	140	2279925	1955940	242966	2428304	29841494	36748629	228	7296000000	7384003941	7	2217	1142	0	55884
868	1	farm	79526	dairy	182	3	0	341	15	0	0	0	0	63	66	66	72	94	1	93	1	35307	2181250	316058	3017045	7587266	37700404	407710	51209733	3	36960000	88169733	96	156	162	4280450	3900435	358298	3530207	43419375	55488765	250	8000000000	8143658498	10	4088	2308	0	111441
869	1	farm	84168	pigs small	84	3	0	198	15	0	0	0	0	47	51	48	61	79	1	78	1	15066	1211600	109800	1024792	3380774	12668888	194634	18590488	3	28080000	46670488	78	119	119	2917050	2605995	191836	2027682	24712195	32454758	206	6592000000	6671125246	9	2847	1521	0	74457
870	1	farm	148204	smallholders	143	3	0	380	15	0	0	0	0	88	91	82	97	123	1	122	1	35309	2241925	258928	2407208	6060470	30251212	416583	41636326	3	40800000	82436326	118	171	198	4212000	3159660	379882	3845916	46432394	58029852	286	9152000000	9292466178	9	3999	1842	0	90276
871	1	farm	26235	beef intensive	160	3	0	302	15	0	0	0	0	64	67	65	73	100	1	99	1	21423	2043200	236574	2251699	6839454	28393962	327218	40092107	3	37440000	77532107	95	158	158	4475125	4082995	285402	2748560	33694418	45286500	243	7776000000	7898818607	11	4318	2414	0	116657
872	1	farm	79544	dairy	111	3	0	213	15	0	0	0	0	43	46	32	52	76	1	75	1	34144	1248125	165340	1442835	4564821	17911537	226591	25559249	3	28320000	53879249	73	119	119	3415025	2977275	211354	2051807	24760902	33416363	204	6528000000	6615295612	9	3284	1728	0	85065
873	1	farm	148204	smallholders	67	3	0	138	15	0	0	0	0	40	44	25	54	72	1	71	1	10980	886550	94802	891376	2609583	11004258	146143	15632712	3	25440000	41072712	70	108	108	2735675	2361240	156212	1533503	18759493	25546123	191	6112000000	6178618835	8	2657	1391	0	67464
874	1	farm	84168	pigs small	58	3	0	139	15	0	0	0	0	38	41	33	46	73	1	72	1	10658	860925	80928	758464	2344732	9440870	148509	13634428	3	23280000	36914428	68	99	104	2194450	1914640	156150	1596632	19600454	25462326	192	6144000000	6206376754	7	2152	1123	0	54704
875	1	farm	79526	dairy	160	3	0	326	15	0	0	0	0	60	62	61	67	91	1	90	1	19593	1944450	247426	2355401	6364265	29113064	321979	40346585	3	35520000	75866585	91	150	150	4356100	3657570	286718	2855234	34570227	45725849	235	7520000000	7641592434	9	4159	2160	0	104502
876	1	farm	79526	dairy	108	3	0	237	15	0	0	0	0	83	87	68	97	115	1	114	1	10897	1496575	157426	1590808	4471351	19884380	236643	27837183	3	35520000	63357183	113	150	159	2806550	2154845	227840	2282632	27988965	35460832	247	7904000000	8002818015	5	2684	1262	0	61567
877	1	farm	79544	dairy	125	3	0	192	15	0	0	0	0	49	52	37	57	80	1	79	1	15431	1370875	172546	1659463	5016632	20498856	202116	28920488	3	27600000	56520488	79	116	117	2770775	2317140	183400	1864163	22959159	30094637	205	6560000000	6646615125	7	2699	1379	0	66204
878	1	farm	148204	smallholders	79	3	0	124	15	0	0	0	0	41	44	41	50	75	1	74	1	12136	1153050	114498	1097138	3224977	13564373	116340	19270376	3	24480000	43750376	71	104	104	2323025	2084565	108136	1165187	14395865	20076778	186	5952000000	6015827154	5	2270	1209	0	59559
879	1	farm	148204	smallholders	174	3	0	506	15	0	0	0	0	81	83	87	89	111	1	110	1	16007	2737700	266304	2497669	7189979	30468838	556321	43716811	3	43440000	87156811	117	182	216	4946175	4017160	481278	4938057	60408258	74790928	304	9728000000	9889947739	6	4806	2388	0	114776
880	1	farm	79526	dairy	176	3	0	384	15	0	0	0	0	67	69	68	77	101	1	100	1	15923	2262300	296832	2616030	7540522	32787422	387860	45890966	3	38880000	84770966	98	164	170	4855875	4069310	343576	3543023	43172186	55983970	258	8256000000	8396754936	9	4740	2418	0	116266
881	1	farm	148204	smallholders	87	3	0	122	15	0	0	0	0	46	49	39	56	83	2	82	1	79002	1407300	174148	1599381	3778053	20078626	127382	27164891	3	52080000	79244891	76	115	115	2870625	2587305	107448	1122093	13633242	20320713	193	6176000000	6275565604	13	2802	1516	0	73923
882	1	farm	148204	smallholders	62	3	0	104	15	0	0	0	0	34	38	33	48	68	1	67	1	12810	1027150	82860	799436	2438210	9984205	95224	14427086	3	23280000	37707086	64	99	99	2452725	2150470	95776	1026137	12616641	18341749	176	5632000000	5688048835	8	2466	1282	0	61442
883	1	farm	148204	smallholders	86	3	0	219	15	0	0	0	0	46	48	47	58	80	2	79	1	114495	1139725	114570	1135012	3520993	14155853	214544	20280697	3	49440000	69720697	77	117	123	2913025	2682330	216714	2224368	27374582	35411019	211	6752000000	6857131716	9	2764	1591	0	76638
884	1	farm	79544	dairy	59	3	0	100	15	0	0	0	0	39	43	25	53	71	1	70	1	10573	894275	91926	837304	2469368	10387746	102841	14783460	3	23280000	38063460	69	99	99	2072500	1920590	102028	1024396	12488492	17608006	179	5728000000	5783671466	6	2014	1116	0	54874
885	1	farm	148204	smallholders	65	3	0	115	15	0	0	0	0	47	49	28	58	77	1	76	1	10769	945125	99658	841910	2570631	10307668	123805	14888796	3	24960000	39848796	77	106	106	2067800	1847335	117608	1199115	14585103	19816961	189	6048000000	6107665757	5	2027	1079	0	52781
886	1	farm	148204	smallholders	81	3	0	198	15	0	0	0	0	48	51	46	57	81	1	80	1	10665	1055950	111416	1075846	3248348	13328344	240462	19060366	3	25920000	44980366	78	110	130	2307650	1957165	249924	2537960	31107295	38159994	218	6976000000	7059140360	6	2234	1144	0	55919
887	1	farm	84168	pigs small	127	3	0	289	15	0	0	0	0	89	92	80	97	120	1	119	1	10758	1729375	187940	1895188	5195799	23522792	298637	32829732	3	39840000	72669732	119	168	173	3799700	2792440	270602	2730616	33434330	43027688	261	8352000000	8467697420	5	3689	1644	0	79784
888	1	farm	148204	smallholders	83	3	0	100	15	0	0	0	0	41	44	27	52	78	1	77	1	10887	1085775	106088	1079518	3248349	13399996	107736	19027463	3	23520000	42547463	71	100	100	2004025	1922305	96082	933136	11404618	16360166	185	5920000000	5978907629	6	1948	1121	0	54923
889	1	farm	26235	beef intensive	74	3	0	126	15	0	0	0	0	41	44	25	50	72	1	71	1	10607	1080450	108690	1048599	3076972	12964077	129756	18408544	3	23760000	42168544	71	101	101	2062100	1925245	130892	1385240	17126578	22630055	187	5984000000	6048798599	6	2003	1126	0	55007
890	1	farm	148204	smallholders	87	3	0	170	15	0	0	0	0	52	55	38	60	87	1	86	1	10854	1117800	111902	1072593	3372983	13203846	145815	19024940	3	29280000	48304940	82	124	124	2946450	2762165	148188	1601066	19587768	27045637	206	6592000000	6667350577	7	2817	1641	0	78919
891	1	farm	84168	pigs small	78	3	0	179	15	0	0	0	0	38	41	35	47	71	1	70	1	10802	1030675	104508	1006938	3154871	12512349	180094	17989435	3	26160000	44149435	68	111	111	3046950	2773925	172988	1797516	22021992	29813371	194	6208000000	6281962806	10	2985	1642	0	79255
892	1	farm	79526	dairy	96	3	0	169	15	0	0	0	0	81	83	82	88	114	1	113	1	12935	1477725	135354	1247252	3809213	15453810	180956	22304310	3	37440000	59744310	112	158	158	3424175	2775500	176098	1756366	21494886	29627025	237	7584000000	7673371335	8	3317	1633	0	79300
893	1	farm	26235	beef intensive	106	3	0	186	15	0	0	0	0	51	54	43	59	84	1	83	1	27070	1658475	155184	1402495	4385655	17275970	184701	25062479	3	30960000	56022479	81	131	131	3740125	3027780	179152	1842280	22581062	31370399	208	6656000000	6743392878	15	3736	1805	0	86508
894	1	farm	84168	pigs small	104	3	0	156	15	0	0	0	0	42	45	32	51	77	1	76	1	13685	1386300	175492	1583208	4097435	19878378	165489	27286301	3	25680000	52966301	72	108	108	2611200	2384165	146062	1457064	17837174	24435665	194	6208000000	6285401966	6	2505	1388	0	68119
895	1	farm	148204	smallholders	107	3	0	167	15	0	0	0	0	60	62	40	64	90	1	89	1	30931	1683900	161960	1403998	4338920	17586266	188911	25363955	3	30240000	55603955	90	127	127	2754150	2329110	160178	1720094	21209914	28173446	211	6752000000	6835777401	9	2739	1361	0	66546
896	1	farm	26235	beef intensive	83	3	0	139	15	0	0	0	0	43	47	37	57	75	1	74	1	28779	1031150	108268	993406	3271714	12085920	134919	17625377	3	25440000	43065377	73	108	108	2518400	2108505	133680	1407584	17435997	23604166	190	6080000000	6146669543	9	2432	1221	0	60243
897	1	farm	79544	dairy	66	3	0	148	15	0	0	0	0	40	43	30	51	77	1	76	1	16795	1061900	114882	959486	2882227	12067276	152322	17238093	3	25440000	42678093	70	107	108	2763900	2268595	152346	1591157	19386744	26162742	196	6272000000	6340840835	10	2784	1348	0	64817
898	1	farm	79544	dairy	66	3	0	129	15	0	0	0	0	29	31	30	41	62	1	61	1	17186	851275	99294	921220	2594001	11299262	139110	15904163	3	22320000	38224163	60	95	95	2568200	2265830	123830	1309127	16047557	22314544	176	5632000000	5692538707	7	2585	1323	0	64738
899	1	farm	84168	pigs small	77	3	0	145	15	0	0	0	0	37	40	31	46	71	1	70	1	13696	1169750	105738	973708	3193819	12137655	145100	17725770	3	24000000	41725770	67	102	102	2435450	2319170	137850	1423845	17461184	23777499	187	5984000000	6049503269	6	2351	1351	0	66262
900	1	farm	84168	pigs small	89	3	0	176	15	0	0	0	0	43	46	44	56	77	1	76	1	13161	1296425	123240	1121614	3466460	13801628	175178	19984544	3	26640000	46624544	74	112	112	2748175	2464070	148758	1552331	18755678	25669012	195	6240000000	6312293556	8	2656	1434	0	70402
901	1	farm	79526	dairy	88	3	0	161	15	0	0	0	0	57	60	45	65	91	1	90	1	10586	1089800	128286	1218780	3645627	15033682	170932	21287106	3	28080000	49367106	87	119	119	2242550	2123590	140122	1450901	17632935	23590098	207	6624000000	6696957204	5	2156	1246	0	60674
902	1	farm	79526	dairy	87	3	0	190	15	0	0	0	0	72	75	73	80	107	1	106	1	10434	1270500	125100	1192043	3614470	14860794	217920	21280827	3	31680000	52960827	103	134	149	2264050	1888810	208758	2190139	26883372	33435129	237	7584000000	7670395956	5	2194	1100	0	53966
903	1	farm	79544	dairy	90	3	0	144	15	0	0	0	0	41	44	32	50	73	1	72	1	12665	1161025	112766	1007287	3365192	12350428	158859	18155556	3	24240000	42395556	71	103	103	2269550	2075430	149982	1477737	18196968	24169667	191	6112000000	6178565223	6	2192	1201	0	59298
904	1	farm	79526	dairy	101	3	0	173	15	0	0	0	0	67	70	68	75	98	1	97	1	12247	1183075	127616	1271178	4050697	15739814	194144	22566523	3	31440000	54006523	98	133	135	2460825	2274545	191032	1891541	23240738	30058681	223	7136000000	7220065204	6	2379	1322	0	64987
905	1	farm	79526	dairy	56	3	0	90	15	0	0	0	0	33	36	28	42	64	1	63	1	28779	767900	89698	701901	2259039	8632157	94035	12544730	3	23520000	36064730	63	100	100	2499900	2313745	93950	933989	11444878	17286462	171	5472000000	5525351192	9	2439	1359	0	66107
906	1	farm	26235	beef intensive	67	3	0	159	15	0	0	0	0	44	48	28	58	78	1	77	1	10676	977875	85002	794678	2718641	9821704	151855	14549755	3	26160000	40709755	74	111	111	2749525	2136225	159008	1727836	21407519	28180113	199	6368000000	6436889868	6	2626	1251	0	61035
907	1	farm	79544	dairy	143	3	0	281	15	0	0	0	0	71	74	61	84	110	2	109	1	34510	1895650	210504	2017150	5982569	25157346	280248	35543467	3	59760000	95303467	101	142	156	3013600	2697660	235768	2313767	28064739	36325534	244	7808000000	7939629001	7	2899	1589	0	77076
908	1	farm	26235	beef intensive	69	3	0	126	15	0	0	0	0	45	49	35	59	82	1	81	1	19350	1049375	112538	957269	2921174	11838394	132231	17010982	3	25680000	42690982	75	109	109	2399500	2215675	126454	1267382	15511587	21520598	195	6240000000	6304211580	6	2323	1282	0	63305
909	1	farm	79526	dairy	105	3	0	146	15	0	0	0	0	49	52	40	58	84	1	83	1	16098	1499175	167718	1557610	4315550	19379657	150990	27070700	3	28080000	55150700	79	119	119	2804400	2633295	116194	1178120	14439520	21171529	195	6240000000	6316322229	9	2733	1530	0	75237
910	1	farm	79544	dairy	93	3	0	217	15	0	0	0	0	79	82	69	87	110	1	109	1	16988	1582275	164456	1596238	3988377	19924098	213019	27468463	3	35040000	62508463	109	148	151	2922100	2389730	199530	2070164	25553825	33135349	239	7648000000	7743643812	7	2857	1414	0	68278
911	1	farm	26235	beef intensive	67	3	0	136	15	0	0	0	0	43	45	38	51	78	1	77	1	10817	872750	100976	912098	2703061	11311626	162254	16062764	3	24720000	40782764	73	105	106	2217500	2145325	144744	1412269	17060400	22980238	194	6208000000	6271763002	4	2123	1244	0	61295
912	1	farm	79544	dairy	138	3	0	313	15	0	0	0	0	60	63	60	73	91	1	90	1	11999	1974500	247482	2115612	5647602	26304860	352308	36642364	3	33120000	69762364	90	140	154	3670600	3072160	330544	3212888	39672586	49958778	242	7744000000	7863721142	6	3682	1820	0	87776
913	1	farm	79526	dairy	180	3	0	462	15	0	0	0	0	67	70	55	75	102	1	101	1	22769	2393225	336780	2985802	7602845	37802072	469726	51590450	3	37920000	89510450	97	160	189	4665425	3903375	431382	4573463	56422678	69996323	277	8864000000	9023506773	9	4520	2335	0	111525
914	1	farm	148204	smallholders	77	3	0	129	15	0	0	0	0	51	53	52	59	81	1	80	1	10599	952650	107172	1029213	3061393	12709264	129931	17989624	3	26160000	44149624	82	111	111	2056200	1842750	123398	1251428	15290356	20564132	194	6208000000	6272713756	5	1995	1074	0	52650
915	1	farm	26235	beef intensive	92	3	0	128	15	0	0	0	0	49	53	33	63	81	1	80	1	29732	1264600	164100	1398661	3793626	17192327	131321	23944635	3	29760000	53704635	79	126	126	3397550	2981965	117354	1194932	14682899	22374700	193	6176000000	6252079335	10	3347	1777	0	85199
916	1	farm	79526	dairy	90	3	0	235	15	0	0	0	0	71	75	50	85	105	2	104	1	85331	1584900	124960	1158620	3746897	14556578	245913	21417868	3	62640000	84057868	101	143	150	3401700	2368870	233750	2331549	28614496	36950365	238	7616000000	7737008233	8	3228	1389	0	67682
917	1	farm	84168	pigs small	144	3	0	296	15	0	0	0	0	56	60	55	70	88	1	87	1	22064	1826800	207984	1984952	5912460	24802380	271720	35006296	3	33120000	68126296	86	140	140	3864275	3391185	244456	2479352	30154796	40134064	224	7168000000	7276260360	8	3746	1980	0	96891
918	1	farm	79526	dairy	124	3	0	247	15	0	0	0	0	47	50	39	56	81	1	80	1	12960	1551650	188766	1868144	5063372	23035494	276474	31983899	3	27840000	59823899	77	118	128	2991525	2420425	247300	2395665	29218139	37273054	216	6912000000	7009096953	8	2964	1434	0	69155
919	1	farm	148204	smallholders	120	3	0	266	15	0	0	0	0	46	50	38	60	80	2	79	1	46657	1580975	328932	3122206	5226954	39682195	305479	50246741	3	52560000	102806741	76	118	135	3428275	2619575	285830	2809719	34355133	43498532	223	7136000000	7282305273	7	3292	1521	0	74845
920	1	farm	84168	pigs small	48	3	0	88	15	0	0	0	0	32	35	23	41	68	1	67	1	10304	729950	67520	623570	1846184	7707522	86326	11061072	3	20880000	31941072	62	89	89	1870025	1741880	87194	894407	10976807	15570313	174	5568000000	5615511385	6	1820	1020	0	49768
921	1	farm	79544	dairy	81	3	0	191	15	0	0	0	0	65	68	60	73	96	1	95	1	11862	1021350	132144	1128674	3318453	14019802	233097	19853520	3	31200000	51053520	95	132	136	2657075	2255505	215084	1983303	24230743	31341710	224	7168000000	7250395230	5	2567	1311	0	64443
922	1	farm	79526	dairy	123	3	0	166	15	0	0	0	0	71	74	43	80	107	1	106	1	17118	1685300	228118	2013142	4884201	25210141	176491	34197394	3	33600000	67797394	101	142	142	2909550	2609180	153498	1601039	19522128	26795395	226	7232000000	7326592789	7	2844	1527	0	74548
923	1	farm	79544	dairy	87	3	0	199	15	0	0	0	0	49	52	52	58	82	1	81	1	13537	1254025	133696	1240740	3614466	15174861	214378	21632166	3	28800000	50432166	82	121	121	2922200	2396590	192900	1967618	24165161	31644469	209	6688000000	6770076635	7	2783	1413	0	68474
924	1	farm	79526	dairy	93	3	0	160	15	0	0	0	0	52	55	53	60	83	1	82	1	12008	1222325	115346	1094409	3404136	13141122	155916	19133254	3	29280000	48413254	83	123	123	2933300	2562245	151270	1528223	18859295	26034333	202	6464000000	6538447587	8	2888	1529	0	73207
925	1	farm	26235	beef intensive	56	3	0	102	15	0	0	0	0	36	39	33	47	68	1	67	1	10474	802225	79098	748393	2196722	9201820	96904	13125161	3	22080000	35205161	66	94	94	1947600	1887620	86444	877376	10685202	15484242	174	5568000000	5618689403	6	1884	1098	0	53932
926	1	farm	79544	dairy	123	3	0	277	15	0	0	0	0	75	78	73	84	108	1	107	1	11116	1311175	163064	1654322	4923154	20423962	295135	28770812	3	32880000	61650812	105	139	166	2540400	2037490	282584	2988790	36896717	44745981	254	8128000000	8234396793	6	2466	1180	0	58214
927	1	farm	84168	pigs small	89	3	0	155	15	0	0	0	0	52	56	53	66	84	1	83	1	10979	1147425	136708	1196136	3567724	14784570	145506	20978068	3	28080000	49058068	83	118	118	2698375	2103815	133292	1375047	16939987	23250516	199	6368000000	6440308584	5	2620	1236	0	60109
928	1	farm	79544	dairy	96	3	0	175	15	0	0	0	0	57	60	47	65	88	1	87	1	35703	1373650	137972	1377166	3894902	16913448	169826	23866964	3	29280000	53146964	87	124	124	2728850	2229185	164076	1728506	21146225	27996842	209	6688000000	6769143806	9	2642	1308	0	63691
929	1	farm	79526	dairy	185	3	0	340	15	0	0	0	0	80	84	87	94	114	1	113	1	17567	1902750	298544	2883240	7602848	36051018	355676	49094076	3	42720000	91814076	117	180	180	4617375	3772545	297964	3138901	38298021	50124806	266	8512000000	8653938882	11	4638	2286	0	107787
930	1	farm	84168	pigs small	78	3	0	129	15	0	0	0	0	31	34	32	41	68	1	67	1	10509	930500	102074	949331	3038021	11719063	129457	16868446	3	21600000	38468446	62	92	92	2066025	1935465	118062	1167629	14196414	19483595	179	5728000000	5785952041	5	2016	1129	0	55299
931	1	farm	79544	dairy	57	3	0	109	15	0	0	0	0	50	52	38	54	80	1	79	1	11742	796425	74802	656330	2087667	8116685	104603	11836512	3	26400000	38236512	80	112	112	2227525	2125235	104734	1081258	13198684	18737436	189	6048000000	6104973948	7	2155	1240	0	60721
932	1	farm	148204	smallholders	103	3	0	215	15	0	0	0	0	54	57	41	62	85	1	84	1	12235	1331050	152536	1423577	4144175	17644648	244265	24940252	3	28080000	53020252	84	119	128	2466650	2232125	227810	2223428	27065152	34215165	216	6912000000	6999235417	5	2366	1309	0	63775
933	1	farm	148204	smallholders	93	3	0	174	15	0	0	0	0	53	56	42	62	84	1	83	1	18624	1232675	172790	1411868	3879320	18342621	186999	25226274	3	29280000	54506274	83	123	123	2936325	2615690	168634	1723311	20896649	28340609	206	6592000000	6674846883	8	2835	1513	0	74734
934	1	farm	26235	beef intensive	107	3	0	217	15	0	0	0	0	40	43	41	48	75	1	74	1	16111	1198000	163378	1617883	4315554	20345842	225205	27865862	3	26640000	54505862	71	113	118	2971150	2702560	215948	2207714	27015959	35113331	206	6592000000	6681619193	8	2890	1578	0	77216
935	1	farm	79544	dairy	80	3	0	283	15	0	0	0	0	57	61	47	71	90	1	89	1	10549	1221650	110474	1039856	3295085	12788826	256828	18712718	3	29040000	47752718	87	123	145	2811750	2014005	268386	2895710	35700434	43690285	233	7456000000	7547443003	6	2685	1187	0	57543
936	1	farm	26235	beef intensive	89	3	0	171	15	0	0	0	0	40	44	27	54	72	1	71	1	12273	1075050	136258	1137850	3536563	13894470	188026	19968217	3	24720000	44688217	70	105	110	2504425	2193380	186198	1904533	23638667	30427203	198	6336000000	6411115420	6	2419	1275	0	62668
937	1	farm	148204	smallholders	79	3	0	158	15	0	0	0	0	58	61	59	66	92	1	91	1	11669	1203775	121426	1131302	3295087	14148359	190179	20090128	3	29520000	49610128	89	125	125	2572125	2228555	176992	1664208	20479643	27121523	213	6816000000	6892731651	7	2499	1317	0	63673
938	1	farm	79544	dairy	123	3	0	240	15	0	0	0	0	65	68	51	75	101	1	100	1	65448	1588850	213548	1750948	5156848	22084796	322549	31117538	3	36000000	67117538	95	151	154	4294700	3440500	278972	2652410	33013241	43679823	242	7744000000	7854797361	13	4205	2009	0	98300
939	1	farm	79544	dairy	98	3	0	172	15	0	0	0	0	45	48	42	53	80	1	79	1	27023	1224075	143656	1256987	3785839	15209862	194516	21814935	3	26640000	48454935	75	113	117	2711950	2303000	181740	1857330	22719979	29773999	205	6560000000	6638228934	6	2608	1334	0	65800
940	1	farm	26235	beef intensive	64	3	0	161	15	0	0	0	0	42	45	33	51	77	1	76	1	11072	1021625	96612	872194	2570634	10764274	165458	15490798	3	25680000	41170798	72	108	109	2654325	2368135	159984	1619629	19778293	26580366	197	6304000000	6371751164	8	2604	1408	0	67661
941	1	farm	148204	smallholders	60	3	0	103	15	0	0	0	0	35	38	28	44	66	1	65	1	10476	827425	88678	818548	2368098	10001151	107294	14211194	3	22080000	36291194	65	94	94	1979900	1900815	102256	1034399	12866520	17883890	175	5600000000	5654175084	5	1919	1111	0	54309
942	1	farm	79544	dairy	79	3	0	111	15	0	0	0	0	37	41	40	51	69	2	68	1	191617	1053475	121022	1023986	3232767	12767682	118063	18316995	3	39360000	57676995	70	101	101	2172650	2091425	113290	1122365	13701422	19201152	179	5728000000	5804878147	8	2072	1222	0	59755
943	1	farm	148204	smallholders	91	3	0	153	15	0	0	0	0	64	67	42	72	95	1	94	1	19250	1376900	163722	1505344	4003959	18880673	170524	26101123	3	32400000	58501123	94	136	136	3078975	2740920	164406	1604225	19761081	27349607	215	6880000000	6965850730	9	2997	1599	0	78312
944	1	farm	79526	dairy	66	3	0	101	15	0	0	0	0	37	40	38	46	71	1	70	1	12786	861950	89516	807797	2531684	9913148	108761	14312856	3	23040000	37352856	68	97	97	2099850	1918595	104658	1082498	13407519	18613120	180	5760000000	5815965976	7	2046	1120	0	54817
945	1	farm	26235	beef intensive	85	3	0	146	15	0	0	0	0	46	50	34	60	78	1	77	1	16795	1121850	137130	1121924	3427511	13887241	148564	19844220	3	25680000	45524220	76	109	109	2307550	2093070	129358	1377515	16949089	22856582	193	6176000000	6244380802	6	2227	1221	0	59802
946	1	farm	79526	dairy	78	3	0	117	15	0	0	0	0	39	43	31	53	73	1	72	1	11133	954550	102038	937897	3092552	11574998	124358	16786393	3	24480000	41266393	69	104	104	2494475	2255400	121762	1282442	15795230	21949309	186	5952000000	6015215702	7	2486	1325	0	64440
947	1	farm	148204	smallholders	95	3	0	146	15	0	0	0	0	35	38	36	48	73	1	72	1	16229	1210050	130212	1177862	3754679	14374868	145433	20793103	3	24960000	45753103	66	106	106	2894850	2480485	130220	1358314	16698734	23562603	188	6016000000	6085315706	9	2883	1487	0	70871
948	1	farm	26235	beef intensive	135	3	0	360	15	0	0	0	0	99	103	82	113	131	1	130	1	11911	1935200	234896	2268261	5530756	28068851	401256	38439220	3	42240000	80679220	129	178	207	3857400	2672880	374276	3937732	48138681	58980969	295	9440000000	9579660189	6	3693	1546	0	76368
949	1	farm	79544	dairy	99	3	0	232	15	0	0	0	0	54	58	41	68	95	1	94	1	10454	1359900	166180	1673901	4268814	20968288	235405	28672487	3	29760000	58432487	84	125	138	3228650	2390745	210098	2245014	27168023	35242530	226	7232000000	7325675017	6	3131	1403	0	68307
950	1	farm	84168	pigs small	206	3	0	445	15	0	0	0	0	58	61	60	69	91	2	90	1	53987	2218000	287524	2506142	8280544	30461432	441224	44194866	3	64320000	108514866	90	141	165	4283600	2861040	375456	3827588	46740839	58088523	253	8096000000	8262603389	10	4166	1685	0	81744
951	1	farm	84168	pigs small	103	3	0	148	15	0	0	0	0	51	55	38	65	88	1	87	1	16049	1413425	161042	1465106	4206490	18150304	139028	25535395	3	29520000	55055395	81	125	125	3182500	2693985	125520	1314245	15945462	23261712	202	6464000000	6542317107	8	3208	1610	0	76971
952	1	farm	148204	smallholders	168	3	0	418	15	0	0	0	0	71	74	62	80	106	1	105	1	20549	2668875	275292	2423290	7096514	30846146	386511	43696629	3	38160000	81856629	101	161	182	4568025	3585470	368840	3959939	48498547	60980821	270	8640000000	8782837450	10	4506	2135	0	102442
953	1	farm	79526	dairy	60	3	0	161	15	0	0	0	0	65	68	56	73	96	1	95	1	10604	908400	87774	803804	2407047	9878943	174320	14260288	3	30240000	44500288	95	128	132	2287350	2113195	174128	1866643	23004740	29446056	220	7040000000	7113946344	7	2202	1243	0	60377
954	1	farm	79526	dairy	101	3	0	133	15	0	0	0	0	43	47	44	57	78	1	77	1	16197	1340175	139708	1233605	4011743	15091760	138013	21955005	3	26400000	48355005	74	111	111	2691525	2327010	124942	1220618	14876274	21240369	191	6112000000	6181595374	8	2679	1364	0	66486
955	1	farm	148204	smallholders	66	3	0	172	15	0	0	0	0	40	43	41	48	75	1	74	1	11000	1285250	96160	822564	2679692	10380540	181485	15445691	3	25680000	41125691	71	109	112	2740050	2445555	186356	1885064	23483822	30740847	200	6400000000	6471866538	7	2682	1452	0	69873
956	1	farm	84168	pigs small	74	3	0	173	15	0	0	0	0	72	76	53	86	104	1	103	1	16414	1114600	113128	994216	3178238	12378291	188623	17967097	3	31440000	49407097	102	133	139	2175300	1947190	174728	1814911	22286859	28398988	227	7264000000	7341806085	6	2094	1135	0	55634
957	1	farm	26235	beef intensive	84	3	0	151	15	0	0	0	0	38	42	36	52	78	1	77	1	12369	1309000	120236	1074010	3404140	13200542	156205	19264133	3	24960000	44224133	68	106	106	2838750	2245075	138370	1445042	17478509	24145746	194	6208000000	6276369879	9	2889	1332	0	64145
958	1	farm	84168	pigs small	108	3	0	215	15	0	0	0	0	58	62	53	72	94	1	93	1	20817	1488275	207520	1814247	4533656	22298680	234947	30577325	3	29760000	60337325	88	126	135	2669950	2377305	200612	2081354	25713074	33042295	223	7136000000	7229379620	7	2533	1378	0	67923
959	1	farm	79544	dairy	124	3	0	259	15	0	0	0	0	58	61	47	70	90	1	89	1	11134	1561775	202704	1886564	5071161	23550345	295148	32567697	3	29040000	61607697	88	123	141	2598475	2114875	265108	2646536	31818813	39443807	229	7328000000	7429051504	4	2533	1227	0	60425
960	1	farm	26235	beef intensive	112	3	0	220	15	0	0	0	0	70	72	71	74	100	1	99	1	15848	1453050	183744	1718152	4611563	21521061	222375	29709945	3	33360000	63069945	101	141	142	2966225	2359595	208162	2120677	25734253	33388912	230	7360000000	7456458857	8	2927	1389	0	67417
961	1	farm	79526	dairy	75	3	0	136	15	0	0	0	0	49	52	44	57	82	1	81	1	12213	1087150	90960	846828	3014653	10459611	117566	15616768	3	26880000	42496768	79	113	113	2497875	2249800	112342	1205451	14843577	20909045	194	6208000000	6271405813	7	2415	1333	0	64280
962	1	farm	79526	dairy	117	3	0	311	15	0	0	0	0	97	100	86	106	128	1	127	1	11108	1710250	158004	1474618	4767357	18212116	300109	26622454	3	41280000	67902454	127	174	183	3796050	2389205	282520	2822285	34657676	43947736	271	8672000000	8783850190	6	3690	1415	0	68263
963	1	farm	79526	dairy	129	3	0	272	15	0	0	0	0	59	61	56	65	89	1	88	1	37991	1639900	426330	4436086	5164637	56477556	269752	68414262	3	34320000	102734262	89	145	145	4029100	3515750	260712	2713061	33372832	43891455	230	7360000000	7506625717	8	3889	2089	0	100450
964	1	farm	79526	dairy	169	3	0	396	15	0	0	0	0	106	110	87	120	141	2	140	1	123072	2538725	309322	2826909	6909555	35387508	448254	48420272	3	68400000	116820272	136	187	214	4125150	2917320	360394	3569605	43679422	54651891	302	9664000000	9835472163	10	3933	1689	0	83352
965	1	farm	26235	beef intensive	96	3	0	230	15	0	0	0	0	52	56	52	66	88	2	87	1	30962	1418275	141210	1381104	4058488	17241370	267575	24508023	3	57600000	82108023	82	127	138	3315825	2985640	260248	2587757	31538617	40688087	226	7232000000	7354796110	8	3234	1755	0	85304
966	1	farm	148204	smallholders	89	3	0	195	15	0	0	0	0	56	60	49	70	88	1	87	1	11970	1196350	125456	1153897	3598890	14344918	224091	20643602	3	28560000	49203602	86	121	131	2550200	2105915	214280	2197413	27113523	34181331	219	7008000000	7091384933	8	2507	1240	0	60169
967	1	farm	79544	dairy	78	3	0	136	15	0	0	0	0	51	53	52	59	81	1	80	1	10792	1109275	121304	1098338	3170448	13615577	134363	19249304	3	26160000	45409304	82	110	110	2061300	1862350	118486	1256488	15367884	20666508	194	6208000000	6274075812	6	2004	1083	0	53210
968	1	farm	26235	beef intensive	147	3	0	350	15	0	0	0	0	88	91	89	96	122	1	121	1	11846	2151825	201946	1911211	5803395	23256476	401275	33726128	3	38880000	72606128	119	163	194	3258225	2719605	371606	3603229	43723685	53676350	282	9024000000	9150282478	6	3171	1602	0	77703
969	1	farm	26235	beef intensive	60	3	0	102	15	0	0	0	0	39	42	29	48	72	1	71	1	11166	843225	83504	755168	2336940	9379482	103666	13501984	3	23040000	36541984	69	97	97	1977300	1905785	95014	967291	11702013	16647403	179	5728000000	5781189387	6	1902	1113	0	54451
970	1	farm	79544	dairy	66	3	0	129	15	0	0	0	0	47	50	31	55	80	1	79	1	14092	1039425	103508	829519	2742008	10350076	146792	15211328	3	25680000	40891328	77	109	109	2267325	2041445	129682	1329347	16187544	21955343	194	6208000000	6270846671	8	2193	1189	0	58327
971	1	farm	84168	pigs small	72	3	0	125	15	0	0	0	0	53	56	33	64	89	1	88	1	20677	1250900	132380	1108928	2991286	14165428	122700	19771623	3	27840000	47611623	83	118	118	2508350	2134195	117700	1232255	15013576	21006076	201	6432000000	6500617699	8	2534	1253	0	60977
972	1	farm	148204	smallholders	63	3	0	132	15	0	0	0	0	41	44	39	50	75	1	74	1	11858	965375	89414	799981	2516104	9820097	123059	14314029	3	24240000	38554029	71	102	102	2227575	2076375	123368	1294182	15914881	21636381	188	6016000000	6076190410	6	2175	1212	0	59325
973	1	farm	148204	smallholders	64	3	0	93	15	0	0	0	0	40	43	30	48	73	1	72	1	12420	1054125	90470	807116	2594003	10003560	89500	14638773	3	24960000	39598773	70	106	106	2570500	2218790	81322	899696	10872355	16642663	179	5728000000	5784241436	7	2581	1314	0	63394
974	1	farm	79526	dairy	139	3	0	189	15	0	0	0	0	100	102	76	104	130	1	129	1	19433	1983700	221164	1988903	5873513	24979522	201183	35247986	3	40560000	75807986	130	171	171	2925150	2612890	161562	1660979	20316235	27676816	250	8000000000	8103484802	9	2877	1517	0	74654
975	1	farm	148204	smallholders	94	3	0	195	15	0	0	0	0	53	56	37	62	89	1	88	1	25203	1273650	170806	1581919	3926060	19797258	232386	26982079	3	30720000	57702079	83	129	129	3276875	3153885	210548	2044748	24965278	33651334	217	6944000000	7035353413	9	3140	1831	0	90111
976	1	farm	79544	dairy	99	2	0	137	15	0	0	0	0	37	40	37	50	75	1	74	1	21885	1226750	144616	1317548	3840368	16394685	140277	23064244	3	24960000	48024244	67	106	106	2800075	2357110	135562	1440385	17554218	24287350	191	6112000000	6184311594	10	2776	1389	0	67346
977	1	farm	79526	dairy	178	2	0	378	15	0	0	0	0	86	89	72	94	117	2	116	1	80308	2385075	333632	2864104	7618426	36372947	395561	49969745	3	84000000	133969745	116	183	188	5211075	4489905	357674	3635021	44432140	58125815	276	8832000000	9024095560	15	5106	2653	0	128283
978	1	farm	79526	dairy	112	2	0	258	15	0	0	0	0	73	77	74	87	109	1	108	1	13779	1541925	156566	1411544	4619351	17461950	290379	25481716	3	33120000	58601716	104	140	164	2694475	2274125	278776	2846599	34653860	42747835	252	8064000000	8165349551	7	2704	1328	0	64975
979	1	farm	84168	pigs small	97	2	0	169	15	0	0	0	0	59	62	50	67	90	2	89	1	120499	1401725	148246	1434182	3778054	17788868	193079	24744153	3	58320000	83064153	89	128	128	2955025	2517200	172160	1757293	21456913	28858591	213	6816000000	6927922744	8	2899	1484	0	71920
980	1	farm	79544	dairy	79	2	0	143	15	0	0	0	0	52	56	48	66	84	1	83	1	12006	1294650	122062	984686	3170447	12312310	151164	18035319	3	28560000	46595319	82	120	120	2855500	2417520	149398	1536019	19058078	26016515	202	6464000000	6536611834	7	2866	1437	0	69072
981	1	farm	148204	smallholders	86	2	0	191	15	0	0	0	0	71	74	69	83	107	1	106	1	10623	1195250	123562	1138660	3630047	14112228	211490	20411236	3	32640000	53051236	101	137	146	2599025	2430295	202216	2003639	24576786	31811961	234	7488000000	7572863197	5	2486	1430	0	69437
982	1	farm	148204	smallholders	169	2	0	456	15	0	0	0	0	71	74	80	79	105	1	104	1	12020	2209050	269430	2482049	7080927	30827950	536377	43405783	3	38640000	82045783	110	163	204	4170150	3050110	477874	4753899	58162722	70614755	292	9344000000	9496660538	6	4077	1792	0	87146
983	1	farm	79544	dairy	75	2	0	140	15	0	0	0	0	47	50	39	55	78	1	77	1	10668	1029600	107898	941450	2960124	11757000	149186	16945258	3	25200000	42145258	77	107	109	2071850	1910440	151682	1590014	19796432	25520418	197	6304000000	6371665676	6	2009	1114	0	54584
984	1	farm	79544	dairy	86	2	0	137	15	0	0	0	0	50	53	40	60	87	1	86	1	24026	1353400	135404	1198865	3372980	14734934	136388	20931971	3	28800000	49731971	80	122	122	2944850	2650340	130278	1344175	16309299	23378942	201	6432000000	6505110913	11	2888	1554	0	75724
985	1	farm	84168	pigs small	100	2	0	161	15	0	0	0	0	37	41	33	51	72	1	71	1	15288	1335525	152738	1330261	4167543	16539982	171683	23697731	3	25200000	48897731	67	107	107	2789675	2594130	164740	1570106	19169388	26288039	191	6112000000	6187185770	8	2684	1507	0	74118
986	1	farm	84168	pigs small	197	2	0	506	15	0	0	0	0	89	92	71	97	121	1	120	1	22924	2507425	314860	3077996	8405197	38298628	510066	53114171	3	42240000	95354171	119	178	212	4540850	3475150	462050	4749615	57826628	71054293	300	9600000000	9766408464	7	4403	2070	0	99290
987	1	farm	79544	dairy	91	2	0	134	15	0	0	0	0	46	49	29	54	80	1	79	1	13335	1462875	137872	1267328	3707943	15691974	135854	22403846	3	26160000	48563846	76	110	110	2468925	2194745	129268	1312634	16160312	22265884	194	6208000000	6278829730	8	2463	1286	0	62707
988	1	farm	84168	pigs small	90	2	0	231	15	0	0	0	0	76	79	76	89	113	2	112	1	33220	1295875	168944	1454738	3684575	18211350	311878	25127359	3	64320000	89447359	106	143	172	2805450	2492035	302430	2993733	36552442	45146090	260	8320000000	8454593449	8	2673	1438	0	71201
989	1	farm	26235	beef intensive	56	2	0	117	15	0	0	0	0	40	43	39	48	75	1	74	1	10476	1018525	74540	689591	2282412	8565000	106325	12736393	3	23760000	36496393	70	100	100	2165450	1968015	109228	1191067	14805833	20239593	187	5984000000	6040735986	7	2102	1154	0	56229
990	1	farm	84168	pigs small	100	2	0	121	15	0	0	0	0	40	43	35	50	76	1	75	1	14478	1366475	147478	1408100	3965011	17563838	120408	24571310	3	26160000	50731310	70	111	111	2904550	2537325	106584	1075565	13133611	19757635	185	5920000000	5990488945	8	2824	1505	0	72495
991	1	farm	79544	dairy	71	2	0	94	15	0	0	0	0	35	38	32	44	71	1	70	1	16643	1030525	102860	851854	2921170	10426166	94960	15427535	3	23760000	39187535	65	101	101	2596425	2150400	84614	891545	11027282	16750266	177	5664000000	5719937801	10	2664	1277	0	61440
992	1	farm	84168	pigs small	83	2	0	156	15	0	0	0	0	53	56	46	62	84	1	83	1	15799	1224800	139052	1171420	3536570	14748289	153615	20973746	3	27600000	48573746	83	117	117	2363750	2171295	139900	1446737	17460596	23582278	200	6400000000	6472156024	5	2282	1258	0	62037
993	1	farm	148204	smallholders	154	2	0	369	15	0	0	0	0	78	81	74	89	110	2	109	1	117823	2171775	267036	2500004	6535647	31437320	381577	43293359	3	77280000	120573359	108	172	179	5121475	3669260	353020	3630800	43939689	56714244	267	8544000000	8721287603	10	4891	2139	0	104836
994	1	farm	79544	dairy	96	2	0	164	15	0	0	0	0	48	51	48	56	81	1	80	1	10984	1498875	147550	1328112	3918270	16567370	174793	23634971	3	26640000	50274971	78	113	114	2537400	2196950	165290	1720019	20965837	27585496	202	6464000000	6541860467	6	2535	1291	0	62770
995	1	farm	26235	beef intensive	60	2	0	76	15	0	0	0	0	47	51	30	61	79	1	78	1	13483	960850	87232	779452	2422627	9638156	75626	13963943	3	26160000	40123943	77	111	111	2356250	2246650	75292	719512	8814617	14212321	182	5824000000	5878336264	8	2330	1313	0	64190
996	1	farm	79544	dairy	147	2	0	363	15	0	0	0	0	69	72	60	77	100	1	99	1	21701	2217075	294292	2646022	6099410	33092824	375953	44725576	3	37680000	82405576	99	159	168	4721350	3302215	331042	3508079	43037909	54900595	256	8192000000	8329306171	9	4525	1941	0	94349
997	1	farm	79544	dairy	97	2	0	185	15	0	0	0	0	47	50	36	57	78	1	77	1	11673	1233025	137020	1232991	3879316	15023426	189843	21695621	3	28080000	49775621	77	119	119	2870300	2796010	164896	1767058	21739742	29338006	200	6400000000	6479113627	5	2744	1658	0	79886
998	1	farm	79526	dairy	70	2	0	145	15	0	0	0	0	53	56	49	61	84	1	83	1	10469	1140900	99586	906892	2780958	11222567	172327	16323230	3	26880000	43203230	83	114	116	2168325	1986075	160140	1594067	19342282	25250889	204	6528000000	6596454119	5	2091	1160	0	56745
999	1	farm	84168	pigs small	87	2	0	180	15	0	0	0	0	50	53	42	58	84	1	83	1	16522	1611450	131158	1210007	3700155	15042452	169624	21864846	3	30480000	52344846	80	129	129	3544800	3047660	162560	1760486	21547720	30063226	206	6592000000	6674408072	11	3513	1816	0	87076
1000	1	farm	148204	smallholders	79	2	0	135	15	0	0	0	0	39	42	39	48	70	1	69	1	10843	1005475	108154	1022006	3084763	12711810	153375	18085583	3	23520000	41605583	69	100	100	2156800	2001895	151970	1475393	18166724	23952782	188	6016000000	6081558365	6	2083	1176	0	57197
[truncated: 9 more columns]
