# Supplementary material for: Management strategies for vaccinated animals after an outbreak of foot-and-mouth disease and the impact on return to trade
Source: PLoS One. 2019 Oct 11;14(10):e0223518. doi: 10.1371/journal.pone.0223518 (PMC6788736; doi:10.1371/journal.pone.0223518)
Supplement: S1 Table — (ZIP) [file pone.0223518.s001.zip › vic_vacc2waste_farm_summary.csv]

Run	Num sim days	Current latent	Current infectious	Current recovered	Inf farms	IPs	DCPs	TPs	SPs	RCPs	RPs	VPs	xVPs	ARPs	xARPs	PORs	xPORs	Beef extensive IPs	Beef intensive IPs	Feedlot IPs	Mixed beef/sheep IPs	Dairy IPs	Pigs small IPs	Pigs large IPs	Sheep IPs	Small holders IPs	Last IP dec	Last inf day	VPs	Pending vacc	First day pending vacc	Beef extensive VPs	Beef intensive VPs	Feedlot VPs	Mixed beef/sheep VPs	Dairy VPs	Pigs small VPs	Pigs large VPs	Sheep VPs	Small holders VPs	cattle vacc	sheep vacc	pigs vacc	other vacc	Total vacc animals	Beef extensive IFs	Beef intensive IFs	Feedlot IFs	Mixed beef/sheep IFs
1	180	0	0	160	160	160	15	133	314	0	160	355	290	8165	7773	52968	45391	0	75	3	15	52	1	0	3	11	82	84	355	0	0	0	211	3	28	113	0	0	0	0	70776	7583	0	0	78359	0	75	3	15
2	107	0	0	56	56	56	6	40	94	0	56	88	70	7881	7762	52391	45726	0	29	0	8	15	1	0	0	3	44	46	88	0	0	0	60	1	4	23	0	0	0	0	15249	1651	0	0	16900	0	29	0	8
3	123	0	0	96	96	96	10	81	184	0	96	240	201	10748	10466	52754	42851	0	45	1	12	32	1	0	0	5	43	45	240	0	0	0	142	1	18	79	0	0	0	0	44246	5512	0	0	49758	0	45	1	12
4	177	0	0	83	83	83	4	63	116	0	83	127	104	6622	6443	52558	46984	0	44	0	9	24	1	0	0	5	107	109	127	0	0	0	75	1	9	42	0	0	0	0	25295	4008	0	0	29303	0	44	0	9
5	130	0	0	102	102	102	5	76	179	0	102	203	165	6707	6479	52539	46868	0	45	1	15	33	1	0	2	5	60	62	203	0	0	0	127	1	11	64	0	0	0	0	34642	3578	0	0	38220	0	45	1	15
6	106	0	0	79	79	79	6	63	145	0	79	145	122	6750	6596	52475	46817	0	36	0	8	24	1	0	4	6	37	39	145	0	0	0	84	1	15	45	0	0	0	0	25514	6257	0	0	31771	0	36	0	8
7	162	0	0	189	189	188	19	152	458	0	188	382	298	9056	8626	52980	44502	0	98	2	26	54	1	0	4	3	64	66	382	0	0	0	220	2	31	129	0	0	0	0	71578	10266	0	0	81844	0	98	2	26
8	107	0	0	94	94	94	8	72	166	0	94	164	128	8587	8371	52460	45021	0	44	1	12	30	1	0	0	6	46	48	164	0	0	0	95	1	14	54	0	0	0	0	30995	5717	0	0	36712	0	44	1	12
9	155	0	0	102	102	102	5	97	172	0	102	223	190	6912	6641	81006	75978	0	53	2	8	32	1	0	0	6	90	92	223	0	0	0	135	2	17	69	0	0	0	0	44227	7200	0	0	51427	0	53	2	8
10	110	0	0	83	83	83	7	72	114	0	83	182	155	7927	7695	52629	45681	0	40	1	9	26	1	0	2	4	46	48	182	0	0	0	99	2	18	63	0	0	0	0	35781	8453	0	0	44234	0	40	1	9
11	100	0	0	73	73	72	6	79	144	0	72	119	100	7907	7752	52432	45690	0	33	1	11	23	1	0	0	3	36	38	119	0	0	0	73	0	9	37	0	0	0	0	20888	4124	0	0	25012	0	33	1	11
12	109	0	0	80	80	80	7	67	149	0	80	108	82	7188	7045	52490	46407	0	40	2	10	22	1	0	1	4	42	42	108	0	0	0	61	0	11	36	0	0	0	0	19648	4331	0	0	23979	0	40	2	10
13	119	0	0	80	80	80	6	68	137	0	80	189	164	6940	6737	52587	46633	0	40	0	6	27	1	0	1	5	55	57	189	0	0	0	102	0	16	71	0	0	0	0	34325	4837	0	0	39162	0	40	0	6
14	133	0	0	118	118	118	6	88	215	0	118	191	144	8993	8739	113406	105837	0	56	1	15	35	1	0	3	7	62	64	191	0	0	0	111	1	16	63	0	0	0	0	34469	6777	0	0	41246	0	56	1	15
15	138	0	0	134	134	134	10	106	271	0	134	268	225	8283	7958	125019	118015	0	61	3	19	44	1	0	2	4	51	53	268	0	0	0	161	0	24	83	0	0	0	0	46026	7038	0	0	53064	0	61	3	19
16	104	0	0	82	82	82	5	55	145	0	82	118	90	6641	6502	52381	46940	0	41	0	7	28	1	0	1	4	38	40	118	0	0	0	74	0	8	36	0	0	0	0	19168	2135	0	0	21303	0	41	0	7
17	126	0	0	82	82	82	7	77	144	0	82	189	159	5996	5784	52600	47589	0	38	1	6	31	1	0	1	4	53	55	189	0	0	0	108	2	12	67	0	0	0	0	38749	4097	0	0	42846	0	38	1	6
18	94	0	0	61	61	61	5	46	100	0	61	89	69	5875	5754	52371	47730	0	30	0	6	17	1	0	2	5	33	35	89	0	0	0	49	0	7	33	0	0	0	0	16304	2158	0	0	18462	0	30	0	6
19	113	0	0	78	78	78	6	70	164	0	78	164	136	5884	5713	52644	47687	0	36	1	7	26	1	0	1	6	49	52	164	0	0	0	86	0	22	56	0	0	0	0	30870	8313	0	0	39183	0	36	1	7
20	129	0	0	114	114	114	10	97	224	0	114	171	128	6730	6500	52527	46872	0	55	1	15	35	1	0	2	5	58	61	171	0	0	0	103	1	12	55	0	0	0	0	30968	4732	0	0	35700	0	55	1	15
21	169	0	0	123	123	122	9	104	211	0	122	210	174	6001	5720	52718	47598	0	61	1	19	34	1	0	0	6	87	88	210	0	0	0	117	0	21	72	0	0	0	0	38676	9010	0	0	47686	0	61	1	19
22	124	0	0	100	100	100	6	77	197	0	100	175	138	7982	7768	52496	45608	0	56	0	12	26	1	0	0	5	57	59	175	0	0	0	104	1	16	54	0	0	0	0	29214	6108	0	0	35322	0	56	0	12
23	117	0	0	103	103	103	9	88	214	0	103	211	168	6148	5901	113959	108666	0	49	3	13	33	1	0	0	4	43	45	211	0	0	0	114	2	17	78	0	0	0	0	45680	6277	0	0	51957	0	49	3	13
24	158	0	0	136	136	136	15	96	276	0	136	340	275	8554	8150	52681	45053	0	67	1	16	44	1	0	0	7	76	77	340	0	0	0	193	2	37	108	0	0	0	0	62048	10388	0	0	72436	0	67	1	16
25	123	0	0	122	122	122	6	104	261	0	122	253	207	7879	7563	52644	45722	0	51	2	17	38	1	0	4	9	48	51	253	0	0	0	145	1	24	83	0	0	0	0	48833	10160	0	0	58993	0	51	2	17
26	107	0	0	58	58	58	2	41	120	0	58	104	89	7855	7714	52443	45753	0	34	0	4	15	1	0	0	4	48	50	104	0	0	0	60	1	10	33	0	0	0	0	18958	4129	0	0	23087	0	34	0	4
27	100	0	0	88	88	88	4	102	169	0	88	153	121	6614	6415	52531	46990	0	39	1	10	28	1	0	3	6	40	42	153	0	0	0	83	0	15	55	0	0	0	0	28453	6797	0	0	35250	0	39	1	10
28	136	0	0	118	118	118	7	118	221	0	118	254	206	8577	8281	52970	45009	0	52	1	14	43	1	0	2	5	56	58	254	0	0	0	145	1	25	83	0	0	0	0	47376	7487	0	0	54863	0	52	1	14
29	109	0	0	78	78	78	8	59	163	0	78	120	95	7690	7538	52422	45903	0	36	1	8	26	1	0	1	5	46	48	120	0	0	0	70	1	9	40	0	0	0	0	21460	4371	0	0	25831	0	36	1	8
30	135	0	0	136	136	136	5	126	339	0	136	261	208	8728	8431	52526	44839	0	75	0	12	42	1	0	0	6	47	49	261	0	0	0	149	2	25	85	0	0	0	0	45415	6729	0	0	52144	0	75	0	12
31	127	0	0	82	82	82	8	61	152	0	82	174	150	6641	6427	52855	46955	0	43	2	9	23	1	0	0	4	55	57	174	0	0	0	117	1	10	46	0	0	0	0	32307	4450	0	0	36757	0	43	2	9
32	147	0	0	117	117	117	7	101	277	0	117	281	232	6675	6333	52717	46932	0	59	0	12	35	1	0	2	8	78	80	281	0	0	0	161	2	25	93	0	0	0	0	57284	12727	0	0	70011	0	59	0	12
33	107	0	0	84	84	84	7	77	92	0	84	127	103	7192	7014	52511	46413	0	38	2	9	30	1	0	0	4	36	38	127	0	0	0	72	1	10	44	0	0	0	0	24391	3413	0	0	27804	0	38	2	9
34	153	0	0	122	122	121	10	107	258	0	121	220	166	7914	7637	52497	45690	0	65	2	14	34	1	0	0	5	73	75	220	0	0	0	126	3	15	76	0	0	0	0	42850	3392	0	0	46242	0	65	2	14
35	109	0	0	102	102	102	6	77	186	0	102	245	208	8883	8583	52856	44721	0	52	1	13	29	1	0	3	3	40	42	245	0	0	0	146	0	20	79	0	0	0	0	44901	7020	0	0	51921	0	52	1	13
36	155	0	0	140	140	140	9	107	288	0	140	289	228	6187	5863	52687	47383	0	73	3	15	43	1	0	1	4	69	71	289	0	0	0	167	1	24	97	0	0	0	0	55729	10220	0	0	65949	0	73	3	15
37	123	0	0	115	115	115	11	103	178	0	115	188	142	7369	7146	52599	46211	0	58	3	11	34	1	0	1	7	48	50	188	0	0	0	102	1	21	64	0	0	0	0	34758	8005	0	0	42763	0	58	3	11
38	168	0	0	156	156	156	13	133	333	0	156	410	337	8593	8108	52930	45013	0	66	3	20	58	1	0	1	7	83	86	410	0	0	0	226	2	37	145	0	0	0	0	77547	15060	0	0	92607	0	66	3	20
39	106	0	0	79	79	79	8	67	148	0	79	134	105	6760	6596	113699	108058	0	35	1	14	19	1	0	3	6	41	43	134	0	0	0	73	0	18	43	0	0	0	0	25765	8252	0	0	34017	0	35	1	14
40	124	0	0	105	105	104	7	88	167	0	104	177	142	6634	6404	52735	46964	0	47	1	12	37	1	0	1	5	53	55	177	0	0	0	88	2	17	70	0	0	0	0	36982	7846	0	0	44828	0	47	1	12
41	99	0	0	52	52	52	5	31	92	0	52	113	100	5908	5763	52462	47699	0	22	0	9	15	1	0	1	4	37	39	113	0	0	0	64	1	11	37	0	0	0	0	20426	4231	0	0	24657	0	22	0	9
42	116	0	0	81	81	81	10	73	135	0	81	154	128	8177	7974	52563	45431	0	40	0	8	26	1	0	0	6	53	56	154	0	0	0	88	1	10	55	0	0	0	0	29212	2657	0	0	31869	0	40	0	8
43	123	0	0	104	104	104	6	77	230	0	104	142	98	5989	5822	52546	47590	0	52	1	13	29	1	0	0	8	53	54	142	0	0	0	96	1	8	37	0	0	0	0	22436	2759	0	0	25195	0	52	1	13
44	131	0	0	78	78	78	5	55	132	0	78	144	124	5932	5740	52546	47672	0	39	0	9	23	1	0	2	4	65	67	144	0	0	0	82	2	11	49	0	0	0	0	26891	4089	0	0	30980	0	39	0	9
45	131	0	0	117	117	117	10	94	248	0	117	223	171	9047	8779	52738	44547	0	60	3	18	30	2	0	0	4	56	58	223	0	0	0	137	3	18	65	0	0	0	0	45790	8475	0	0	54265	0	60	3	18
46	101	0	0	78	78	78	10	92	136	0	78	132	103	8594	8421	52489	45012	0	27	1	12	32	1	0	2	3	38	39	132	0	0	0	74	0	14	44	0	0	0	0	22493	4722	0	0	27215	0	27	1	12
47	105	0	0	58	58	58	4	49	87	0	58	118	100	6911	6787	52396	46669	0	32	1	7	15	1	0	0	2	35	37	118	0	0	0	77	0	8	33	0	0	0	0	18853	2844	0	0	21697	0	32	1	7
48	105	0	0	75	75	75	7	46	131	0	75	158	137	5884	5681	52598	47721	0	33	2	7	26	1	0	2	4	39	40	158	0	0	0	95	1	14	48	0	0	0	0	28911	5347	0	0	34258	0	33	2	7
49	116	0	0	71	71	71	5	58	143	0	71	125	102	5876	5727	52488	47714	0	33	0	7	25	1	0	0	5	57	60	125	0	0	0	74	2	9	40	0	0	0	0	24210	2758	0	0	26968	0	33	0	7
50	119	0	0	111	111	111	7	95	209	0	111	207	163	7199	6938	52638	46402	0	53	1	11	39	1	0	2	4	52	54	207	0	0	0	115	3	19	70	0	0	0	0	41729	7675	0	0	49404	0	53	1	11
51	162	0	0	157	157	157	17	136	293	0	157	316	258	7257	6917	113610	107506	0	65	3	23	56	1	0	7	2	69	71	316	0	0	0	184	3	27	102	0	0	0	0	61873	11032	0	0	72905	0	65	3	23
52	111	0	0	76	76	76	5	56	139	0	76	150	129	5895	5727	52452	47682	0	34	0	7	25	1	0	1	8	46	48	150	0	0	0	84	1	12	53	0	0	0	0	27269	3592	0	0	30861	0	34	0	7
53	136	0	0	93	93	93	7	74	149	0	93	189	151	5915	5678	52662	47692	0	39	2	9	34	1	0	1	7	70	72	189	0	0	0	107	1	20	61	0	0	0	0	36029	6817	0	0	42846	0	39	2	9
54	104	0	0	99	99	98	4	89	215	0	98	135	105	8619	8424	52605	44987	0	50	1	6	37	1	0	0	3	33	35	135	0	0	0	81	1	11	42	0	0	0	0	24899	4846	0	0	29745	0	50	1	6
55	128	0	0	77	77	77	9	62	138	0	77	135	105	6567	6394	52567	47038	0	32	0	9	24	1	0	2	9	65	67	135	0	0	0	78	1	12	44	0	0	0	0	24795	4074	0	0	28869	0	32	0	9
56	107	0	0	89	89	89	3	62	165	0	89	129	103	6683	6499	52459	46923	0	41	4	10	23	1	0	2	8	34	36	129	0	0	0	75	1	12	41	0	0	0	0	23980	5845	0	0	29825	0	41	4	10
57	135	0	0	111	111	111	8	101	190	0	111	189	153	9813	9559	79997	73088	0	47	4	10	41	1	0	2	6	64	66	189	0	0	0	103	0	19	67	0	0	0	0	36298	6030	0	0	42328	0	47	4	10
58	139	0	0	93	93	93	8	80	193	0	93	193	161	8480	8266	52785	45094	0	48	0	10	29	1	0	1	4	61	63	193	0	0	0	115	1	15	62	0	0	0	0	34130	6574	0	0	40704	0	48	0	10
59	162	0	0	117	117	117	5	87	208	0	117	254	199	7088	6809	52698	46489	0	59	1	14	39	1	0	0	3	88	90	254	0	0	0	136	2	25	91	0	0	0	0	47912	8827	0	0	56739	0	59	1	14
60	132	0	0	96	96	96	9	79	160	0	96	228	206	7161	6892	113458	107644	0	49	0	8	32	1	0	2	4	55	57	228	0	0	0	136	0	15	77	0	0	0	0	42154	3188	0	0	45342	0	49	0	8
61	100	0	0	56	56	56	7	62	87	0	56	108	93	5847	5711	52441	47754	0	28	0	4	18	1	0	0	5	40	42	108	0	0	0	70	1	7	30	0	0	0	0	19299	1248	0	0	20547	0	28	0	4
62	132	0	0	110	110	110	7	103	186	0	110	243	203	6669	6369	52702	46932	0	51	3	14	35	1	0	2	4	56	58	243	0	0	0	145	0	15	83	0	0	0	0	45720	5040	0	0	50760	0	51	3	14
63	106	0	0	75	75	75	9	47	141	0	75	120	93	5847	5702	52469	47744	0	34	2	10	22	1	0	1	5	43	45	120	0	0	0	68	3	8	41	0	0	0	0	24322	3042	0	0	27364	0	34	2	10
64	127	0	0	99	99	99	9	74	185	0	99	172	128	7866	7646	52542	45741	0	47	2	14	30	1	0	1	4	59	62	172	0	0	0	95	2	16	59	0	0	0	0	30669	6278	0	0	36947	0	47	2	14
65	125	0	0	117	117	117	5	98	197	0	117	198	157	7029	6767	52588	46573	0	51	3	16	41	1	0	0	5	51	53	198	0	0	0	120	1	16	61	0	0	0	0	33904	4467	0	0	38371	0	51	3	16
66	128	0	0	116	116	116	6	99	238	0	116	236	187	7935	7668	52596	45643	0	58	1	11	36	1	0	2	7	52	54	236	0	0	0	139	1	20	76	0	0	0	0	42160	6815	0	0	48975	0	58	1	11
67	137	0	0	147	147	147	13	115	283	0	147	322	254	6651	6264	52951	46949	0	78	0	10	44	1	0	4	10	64	66	322	0	0	0	186	2	30	104	0	0	0	0	63244	15841	0	0	79085	0	78	0	10
68	123	0	0	97	97	97	9	71	172	0	97	171	137	6609	6385	52485	46995	0	47	1	11	34	1	0	0	3	61	63	171	0	0	0	101	1	14	55	0	0	0	0	32729	3859	0	0	36588	0	47	1	11
69	146	0	0	88	88	88	4	68	166	0	88	174	132	6226	6021	52698	47373	0	46	1	11	25	1	0	1	3	80	82	174	0	0	0	95	1	16	62	0	0	0	0	33116	7218	0	0	40334	0	46	1	11
70	133	0	0	120	120	120	11	80	248	0	120	234	191	8257	7957	52663	45346	0	60	2	17	33	1	0	3	4	57	59	234	0	0	0	129	2	18	85	0	0	0	0	46292	6192	0	0	52484	0	60	2	17
71	94	0	0	84	84	84	6	61	139	0	84	161	131	8589	8380	52451	45019	0	40	0	11	25	1	0	0	7	35	37	161	0	0	0	89	2	13	57	0	0	0	0	31882	4407	0	0	36289	0	40	0	11
72	157	0	0	127	127	125	8	112	275	0	125	329	278	8292	7917	52793	45294	0	52	2	20	40	2	0	2	7	68	70	329	0	0	0	187	2	27	113	0	0	0	0	63490	8569	0	0	72059	0	52	2	20
73	149	0	0	150	150	150	12	115	320	0	150	299	227	10939	10576	52467	42661	0	81	1	9	52	1	0	0	6	63	65	299	0	0	0	180	2	22	95	0	0	0	0	51614	6766	0	0	58380	0	81	1	9
74	110	0	0	91	91	91	7	70	175	0	91	183	142	5929	5704	52647	47677	0	49	1	11	25	1	0	0	4	45	47	183	0	0	0	105	1	13	64	0	0	0	0	33315	5297	0	0	38612	0	49	1	11
75	120	0	0	105	105	104	7	87	217	0	104	201	159	6012	5766	52458	47585	0	48	1	12	33	1	0	1	8	52	52	201	0	0	0	121	2	18	60	0	0	0	0	35496	6245	0	0	41741	0	48	1	12
76	134	0	0	121	121	120	8	106	258	0	120	273	224	7647	7342	52861	45928	0	52	2	18	42	1	0	1	4	59	61	273	0	0	0	154	1	27	91	0	0	0	0	53376	9591	0	0	62967	0	52	2	18
77	113	0	0	113	113	113	8	105	245	0	113	269	219	8009	7695	52477	45587	0	62	1	7	35	1	0	0	7	41	44	269	0	0	0	158	1	29	81	0	0	0	0	45231	9220	0	0	54451	0	62	1	7
78	165	0	0	129	129	129	14	119	254	0	129	260	229	6848	6526	52559	46730	0	57	2	15	42	1	0	2	10	78	81	260	0	0	0	151	2	21	86	0	0	0	0	46554	6365	0	0	52919	0	57	2	15
79	113	0	0	100	100	100	5	79	207	0	100	183	147	8655	8417	52491	44950	0	47	2	14	31	1	0	1	4	43	44	183	0	0	0	111	0	12	60	0	0	0	0	32897	4206	0	0	37103	0	47	2	14
80	122	0	0	112	112	111	9	95	242	0	111	241	208	7336	7030	52824	46265	0	48	1	15	36	1	0	2	8	39	41	241	0	0	0	150	2	23	66	0	0	0	0	42205	9290	0	0	51495	0	48	1	15
81	99	0	0	77	77	77	3	68	145	0	77	139	110	6900	6725	52443	46702	0	36	0	9	27	1	0	0	4	33	35	139	0	0	0	84	1	10	44	0	0	0	0	24221	3781	0	0	28002	0	36	0	9
82	181	0	0	143	143	143	11	127	254	0	143	461	401	6307	5903	53079	47167	0	69	2	15	51	1	0	1	4	94	96	461	0	0	0	260	2	35	164	0	0	0	0	91329	13323	0	0	104652	0	69	2	15
83	101	0	0	75	75	75	8	54	119	0	75	129	106	6585	6422	52514	47011	0	37	0	8	24	1	0	1	4	38	40	129	0	0	0	73	1	12	43	0	0	0	0	24383	4736	0	0	29119	0	37	0	8
84	113	0	0	67	67	67	7	55	76	0	67	103	92	7286	7136	81062	75616	0	30	0	9	24	1	0	1	2	49	51	103	0	0	0	64	1	6	32	0	0	0	0	19707	2594	0	0	22301	0	30	0	9
85	108	0	0	66	66	65	6	43	91	0	65	129	111	8563	8393	52478	45045	0	31	0	5	21	1	0	1	6	45	46	129	0	0	0	79	1	8	41	0	0	0	0	22921	3383	0	0	26304	0	31	0	5
86	151	0	0	161	161	160	8	112	357	0	160	342	277	8605	8182	52752	44995	0	81	2	22	45	1	0	0	9	73	75	342	0	0	0	199	1	36	106	0	0	0	0	65144	15289	0	0	80433	0	81	2	22
87	129	0	0	124	124	124	7	110	266	0	124	257	200	5943	5658	52628	47632	0	58	0	14	43	1	0	0	8	54	56	257	0	0	0	146	1	23	87	0	0	0	0	52185	7792	0	0	59977	0	58	0	14
88	121	0	0	101	101	101	6	79	182	0	101	240	201	6624	6341	52600	46971	0	42	3	15	33	1	0	2	5	50	52	240	0	0	0	130	2	26	82	0	0	0	0	46178	7237	0	0	53415	0	42	3	15
89	194	0	0	169	169	169	7	140	298	0	169	372	313	8092	7653	52927	45479	0	81	3	16	56	1	0	5	7	96	98	372	0	0	0	233	2	27	110	0	0	0	0	69198	9228	0	0	78426	0	81	3	16
90	138	0	0	105	105	105	7	63	215	0	105	275	228	6000	5728	52805	47553	0	56	1	12	29	1	0	1	5	64	66	275	0	0	0	170	0	24	81	0	0	0	0	49826	9813	0	0	59639	0	56	1	12
91	183	0	0	181	181	181	15	183	378	0	181	453	376	9960	9421	53151	43636	0	77	3	22	70	1	0	1	7	95	97	453	0	0	0	254	2	36	161	0	0	0	0	88848	12665	0	0	101513	0	77	3	22
92	102	0	0	80	80	80	8	68	124	0	80	128	107	9841	9666	52452	43761	0	43	2	9	19	1	0	1	5	35	37	128	0	0	0	73	0	8	47	0	0	0	0	23628	2744	0	0	26372	0	43	2	9
93	152	0	0	117	117	117	8	90	241	0	117	299	255	6215	5881	52762	47361	0	54	2	11	37	1	0	2	10	81	83	299	0	0	0	172	2	30	95	0	0	0	0	57480	11945	0	0	69425	0	54	2	11
94	142	0	0	126	126	126	4	131	232	0	126	252	217	7856	7555	52719	45716	0	67	2	12	36	1	0	2	6	60	62	252	0	0	0	148	2	25	77	0	0	0	0	49243	8146	0	0	57389	0	67	2	12
95	99	0	0	74	74	74	5	57	135	0	74	119	92	6610	6450	52424	46998	0	40	1	5	23	1	0	0	4	39	41	119	0	0	0	74	0	8	37	0	0	0	0	19918	2238	0	0	22156	0	40	1	5
96	125	0	0	76	76	76	5	53	133	0	76	187	160	5887	5672	52493	47706	0	34	0	8	27	1	0	2	4	64	66	187	0	0	0	119	1	12	55	0	0	0	0	35438	3636	0	0	39074	0	34	0	8
97	133	0	0	105	105	105	10	82	193	0	105	196	162	8684	8445	52542	44902	0	45	1	19	34	1	0	0	5	50	52	196	0	0	0	113	2	13	68	0	0	0	0	36678	3339	0	0	40017	0	45	1	19
98	102	0	0	55	55	55	5	47	103	0	55	79	69	5878	5762	52401	47728	0	30	0	5	16	1	0	0	3	40	42	79	0	0	0	44	1	5	29	0	0	0	0	14678	1666	0	0	16344	0	30	0	5
99	111	0	0	81	81	81	8	65	144	0	81	174	145	6650	6440	52436	46948	0	41	1	6	26	1	0	0	6	38	40	174	0	0	0	106	1	13	54	0	0	0	0	30308	5431	0	0	35739	0	41	1	6
100	188	0	0	262	262	262	13	226	582	0	262	534	399	8077	7526	52992	45427	0	114	5	37	84	1	2	4	15	76	79	534	25	62	0	324	0	38	172	0	0	0	0	92835	14253	0	0	107088	0	114	5	37
101	184	0	0	142	142	142	10	141	330	0	142	340	282	7697	7312	52789	45878	0	65	0	16	51	1	0	1	8	97	99	340	0	0	0	190	2	30	118	0	0	0	0	62815	11450	0	0	74265	0	65	0	16
102	123	0	0	97	97	97	6	99	176	0	97	188	150	6730	6508	52566	46859	0	38	5	12	33	1	0	0	8	52	54	188	0	0	0	102	0	14	72	0	0	0	0	34438	4164	0	0	38602	0	38	5	12
103	127	0	0	79	79	78	6	71	151	0	78	164	134	9104	8902	52590	44500	0	35	1	12	24	1	0	1	4	58	60	164	0	0	0	85	0	19	60	0	0	0	0	32331	5571	0	0	37902	0	35	1	12
104	154	0	0	130	130	130	11	111	270	0	130	328	272	6106	5740	52884	47472	0	67	3	16	37	1	0	2	4	65	67	328	0	0	0	196	2	29	101	0	0	0	0	63410	9109	0	0	72519	0	67	3	16
105	177	0	0	164	164	164	14	162	360	0	164	292	221	10490	10122	52796	43107	0	76	1	19	59	1	0	1	7	87	89	292	0	0	0	165	0	29	98	0	0	0	0	54632	8645	0	0	63277	0	76	1	19
106	140	0	0	76	76	76	7	64	135	0	76	177	150	5886	5671	52613	47717	0	27	2	12	24	1	0	4	6	77	79	177	0	0	0	94	1	19	63	0	0	0	0	35740	7550	0	0	43290	0	27	2	12
107	125	0	0	123	123	123	6	109	295	0	123	210	164	9704	9442	52501	43885	0	65	0	15	36	1	0	1	5	46	49	210	0	0	0	132	1	11	66	0	0	0	0	37341	3030	0	0	40371	0	65	0	15
108	106	0	0	71	71	71	7	53	103	0	71	138	117	6928	6748	52539	46678	0	31	2	7	24	1	0	0	6	45	47	138	0	0	0	82	1	11	44	0	0	0	0	26326	3888	0	0	30214	0	31	2	7
109	102	0	0	71	71	71	4	53	119	0	71	161	142	6617	6433	52459	46968	0	41	1	5	16	1	0	1	6	39	41	161	0	0	0	94	1	13	53	0	0	0	0	27448	3527	0	0	30975	0	41	1	5
110	134	0	0	108	108	108	6	105	199	0	108	224	191	5990	5702	52573	47613	0	50	0	13	36	1	0	1	7	64	66	224	0	0	0	141	2	15	66	0	0	0	0	40761	5387	0	0	46148	0	50	0	13
111	125	0	0	91	91	91	4	65	168	0	91	140	108	7344	7177	52502	46238	0	44	1	15	22	1	0	1	7	57	59	140	0	0	0	83	0	15	42	0	0	0	0	25835	5439	0	0	31274	0	44	1	15
112	103	0	0	62	62	62	7	49	82	0	62	102	86	8225	8087	52386	45379	0	34	1	5	16	1	0	0	5	40	42	102	0	0	0	63	0	6	33	0	0	0	0	18328	2021	0	0	20349	0	34	1	5
113	99	0	0	67	67	67	7	48	139	0	67	119	102	6592	6434	52426	47011	0	28	1	8	19	1	0	0	10	37	39	119	0	0	0	69	1	8	41	0	0	0	0	21229	3128	0	0	24357	0	28	1	8
114	111	0	0	105	105	105	5	67	197	0	105	243	199	7955	7659	52496	45651	0	56	1	13	27	1	0	2	5	42	45	243	0	0	0	144	1	23	75	0	0	0	0	42438	5758	0	0	48196	0	56	1	13
115	119	0	0	82	82	82	7	69	173	0	82	123	98	7943	7810	52463	45624	0	44	0	10	25	1	0	0	2	41	43	123	0	0	0	76	0	13	34	0	0	0	0	21366	4252	0	0	25618	0	44	0	10
116	110	0	0	97	97	97	9	67	140	0	97	143	108	6599	6400	52718	47009	0	45	1	9	35	1	0	0	6	40	42	143	0	0	0	81	0	9	53	0	0	0	0	27929	4216	0	0	32145	0	45	1	9
117	133	0	0	107	107	107	7	82	239	0	107	286	248	8047	7753	52684	45506	0	47	1	15	34	1	0	2	7	54	57	286	0	0	0	187	1	21	77	0	0	0	0	46745	4864	0	0	51609	0	47	1	15
118	143	0	0	112	112	112	6	73	197	0	112	174	142	6740	6531	52639	46829	0	49	1	16	33	1	0	3	9	66	69	174	0	0	0	107	1	12	54	0	0	0	0	30882	4522	0	0	35404	0	49	1	16
119	152	0	0	110	110	110	9	82	203	0	110	170	123	5891	5665	52615	47716	0	52	2	11	38	1	0	2	4	83	84	170	0	0	0	93	3	17	57	0	0	0	0	34404	6237	0	0	40641	0	52	2	11
120	126	0	0	88	88	88	8	54	151	0	88	176	149	9062	8832	52721	44545	0	43	2	14	22	1	0	0	6	55	57	176	0	0	0	98	0	16	62	0	0	0	0	32687	6727	0	0	39414	0	43	2	14
121	89	0	0	71	71	71	5	58	93	0	71	124	105	6584	6413	52450	47025	0	35	1	6	23	1	0	0	5	31	33	124	0	0	0	69	1	13	41	0	0	0	0	23500	4248	0	0	27748	0	35	1	6
122	137	0	0	121	121	121	15	97	222	0	121	242	191	6006	5722	52659	47580	0	59	2	22	30	1	0	2	5	64	67	242	0	0	0	137	2	23	80	0	0	0	0	49246	10593	0	0	59839	0	59	2	22
123	135	0	0	109	109	109	9	99	194	0	109	220	177	5958	5685	52655	47643	0	55	0	13	35	1	0	1	4	62	64	220	0	0	0	132	1	15	72	0	0	0	0	40186	4724	0	0	44910	0	55	0	13
124	120	0	0	90	90	90	5	81	168	0	90	160	127	6646	6467	52484	46930	0	43	1	7	34	2	0	0	3	53	55	160	0	0	0	95	2	9	54	0	0	0	0	29425	2024	0	0	31449	0	43	1	7
125	124	0	0	97	97	96	6	63	162	0	96	176	144	5990	5785	52529	47589	0	44	1	11	31	1	0	2	6	52	54	176	0	0	0	96	1	14	65	0	0	0	0	32721	5155	0	0	37876	0	44	1	11
126	142	0	0	87	87	87	12	44	162	0	87	227	197	8061	7840	52882	45490	0	37	1	11	25	1	0	2	10	50	52	227	0	0	0	131	0	20	76	0	0	0	0	40503	5864	0	0	46367	0	37	1	11
127	148	0	0	193	193	193	11	129	452	0	193	349	279	8337	7938	52965	45204	0	105	4	25	46	1	0	0	12	55	57	349	0	0	0	209	2	29	109	0	0	0	0	62158	9251	0	0	71409	0	105	4	25
128	136	0	0	101	101	101	8	94	226	0	101	191	152	8185	7941	52568	45420	0	47	2	17	25	1	0	0	9	60	62	191	0	0	0	102	2	16	71	0	0	0	0	37822	9697	0	0	47519	0	47	2	17
129	152	0	0	126	126	125	12	98	218	0	125	330	283	8068	7674	52706	45532	0	61	1	15	41	1	0	0	6	69	71	330	0	0	0	205	1	25	99	0	0	0	0	61202	8860	0	0	70062	0	61	1	15
130	137	0	0	114	114	114	5	70	231	0	114	176	138	10510	10267	52513	43095	0	53	1	16	34	1	0	0	9	54	57	176	0	0	0	103	0	16	57	0	0	0	0	31034	4594	0	0	35628	0	53	1	16
131	154	0	0	125	125	125	13	101	243	0	125	235	193	9411	9106	52831	44190	0	52	3	23	38	1	0	3	5	58	61	235	0	0	0	138	1	26	70	0	0	0	0	41540	8838	0	0	50378	0	52	3	23
132	122	0	0	81	81	81	6	61	138	0	81	214	187	8272	8022	52507	45324	0	41	0	9	26	1	0	0	4	56	58	214	0	0	0	118	2	15	79	0	0	0	0	40846	5363	0	0	46209	0	41	0	9
133	141	0	0	109	109	109	9	102	208	0	109	184	149	10006	9784	112469	104796	0	48	2	14	33	1	0	1	10	70	72	184	0	0	0	111	1	13	59	0	0	0	0	32431	6824	0	0	39255	0	48	2	14
134	97	0	0	72	72	72	4	48	149	0	72	122	104	6845	6677	52411	46761	0	35	0	8	21	1	0	1	6	36	38	122	0	0	0	71	2	11	38	0	0	0	0	22985	3872	0	0	26857	0	35	0	8
135	100	0	0	75	75	75	4	58	142	0	75	117	97	6463	6299	52469	47143	0	38	2	9	19	1	0	1	5	36	38	117	0	0	0	66	0	6	45	0	0	0	0	20795	2571	0	0	23366	0	38	2	9
136	124	0	0	82	82	82	4	74	130	0	82	158	135	6625	6420	52741	46977	0	37	1	10	22	1	0	3	8	55	56	158	0	0	0	88	1	15	54	0	0	0	0	29792	6198	0	0	35990	0	37	1	10
137	117	0	0	77	77	76	7	76	143	0	76	180	153	6649	6462	52532	46923	0	42	0	7	25	1	0	0	1	51	53	180	0	0	0	99	2	15	64	0	0	0	0	34068	5978	0	0	40046	0	42	0	7
138	114	0	0	89	89	89	6	60	201	0	89	154	120	5916	5724	52548	47681	0	44	1	9	26	1	0	0	8	47	49	154	0	0	0	94	0	13	47	0	0	0	0	27445	3772	0	0	31217	0	44	1	9
139	104	0	0	90	90	90	5	53	167	0	90	149	125	7269	7063	52453	46336	0	48	1	6	30	1	0	1	3	41	43	149	0	0	0	84	1	16	48	0	0	0	0	26881	5990	0	0	32871	0	48	1	6
140	108	0	0	96	96	96	5	90	199	0	96	208	176	7607	7361	52792	45981	0	43	0	11	32	1	0	1	8	36	38	208	0	0	0	121	2	20	65	0	0	0	0	38357	7185	0	0	45542	0	43	0	11
141	128	0	0	111	111	111	11	81	262	0	111	277	219	8656	8334	52534	44950	0	64	0	13	29	1	0	0	4	46	49	277	0	0	0	162	1	24	90	0	0	0	0	47917	6918	0	0	54835	0	64	0	13
142	163	0	0	161	161	159	18	131	356	0	159	376	305	9040	8610	113970	105764	0	78	3	20	51	1	0	0	6	69	71	376	0	0	0	199	1	30	146	0	0	0	0	74220	10198	0	0	84418	0	78	3	20
143	93	0	0	73	73	72	3	65	125	0	72	107	84	6822	6685	52439	46773	0	35	2	10	20	1	0	0	4	31	33	107	0	0	0	60	0	11	36	0	0	0	0	19107	4969	0	0	24076	0	35	2	10
144	107	0	0	82	82	82	7	65	145	0	82	191	171	6270	6030	52539	47331	0	38	2	11	22	1	0	1	7	42	44	191	0	0	0	107	2	13	69	0	0	0	0	36838	5261	0	0	42099	0	38	2	11
145	105	0	0	63	63	63	7	61	86	0	63	131	112	8635	8468	52424	44971	0	30	0	10	19	1	0	1	2	39	42	131	0	0	0	76	0	10	45	0	0	0	0	23601	3287	0	0	26888	0	30	0	10
146	97	0	0	72	72	72	6	62	120	0	72	130	103	5875	5723	52475	47716	0	35	0	9	22	1	0	0	5	37	39	130	0	0	0	70	2	12	46	0	0	0	0	24854	4454	0	0	29308	0	35	0	9
147	139	0	0	82	82	82	7	83	147	0	82	211	187	6622	6380	52645	46965	0	36	1	13	28	1	0	0	3	67	69	211	0	0	0	118	2	19	72	0	0	0	0	40827	6925	0	0	47752	0	36	1	13
148	97	0	0	54	54	54	7	34	89	0	54	104	91	7891	7754	52409	45715	0	28	0	6	16	1	0	0	3	36	38	104	0	0	0	63	1	6	34	0	0	0	0	18380	1784	0	0	20164	0	28	0	6
149	100	0	0	64	64	64	4	41	112	0	64	88	74	8651	8523	52411	44953	0	32	2	8	17	1	0	0	4	35	38	88	0	0	0	53	1	10	24	0	0	0	0	14194	4097	0	0	18291	0	32	2	8
150	109	0	0	90	90	90	9	75	158	0	90	140	117	6573	6385	52452	47022	0	37	0	10	33	1	0	2	7	49	51	140	0	0	0	84	0	8	48	0	0	0	0	24797	2285	0	0	27082	0	37	0	10
151	108	0	0	83	83	83	5	69	126	0	83	155	131	6608	6415	52475	46985	0	36	1	11	28	1	0	1	5	44	46	155	0	0	0	87	0	16	52	0	0	0	0	28720	5809	0	0	34529	0	36	1	11
152	100	0	0	60	60	60	6	57	101	0	60	126	105	6591	6433	52420	47016	0	30	1	4	19	1	0	1	4	42	44	126	0	0	0	67	1	9	49	0	0	0	0	24456	3457	0	0	27913	0	30	1	4
153	116	0	0	104	104	104	8	79	209	0	104	165	142	7902	7664	52698	45704	0	45	1	15	33	1	0	1	8	48	50	165	0	0	0	98	1	11	55	0	0	0	0	29525	3476	0	0	33001	0	45	1	15
154	109	0	0	89	89	89	4	66	180	0	89	136	106	8586	8398	52527	45021	0	46	0	9	27	1	0	0	6	48	51	136	0	0	0	79	0	15	42	0	0	0	0	23659	5409	0	0	29068	0	46	0	9
155	101	0	0	88	88	88	6	70	161	0	88	154	125	7308	7106	52519	46295	0	46	2	8	24	1	0	0	7	40	42	154	0	0	0	83	3	13	55	0	0	0	0	31201	5488	0	0	36689	0	46	2	8
156	134	0	0	128	128	128	8	111	251	0	128	345	286	7957	7566	52843	45634	0	62	3	15	43	1	0	0	4	48	51	345	0	0	0	203	1	30	111	0	0	0	0	61036	11328	0	0	72364	0	62	3	15
157	127	0	0	66	66	66	6	60	138	0	66	121	97	5883	5741	52528	47710	0	37	0	6	19	1	0	0	3	64	67	121	0	0	0	70	1	7	43	0	0	0	0	24184	2364	0	0	26548	0	37	0	6
158	175	0	0	127	127	127	18	108	249	0	127	341	298	6016	5637	53038	47552	0	67	1	16	36	1	0	0	6	89	92	341	0	0	0	190	3	26	122	0	0	0	0	65712	8511	0	0	74223	0	67	1	16
159	110	0	0	72	72	72	5	61	141	0	72	145	120	8622	8443	52483	44979	0	27	2	16	20	1	0	0	6	39	41	145	0	0	0	90	0	8	47	0	0	0	0	24131	3558	0	0	27689	0	27	2	16
160	163	0	0	143	143	142	11	116	309	0	142	329	273	9524	9137	52563	44062	0	69	5	19	39	1	0	2	7	53	54	329	0	0	0	196	3	22	108	0	0	0	0	64019	7314	0	0	71333	0	69	5	19
161	115	0	0	90	90	90	8	71	176	0	90	165	136	5946	5731	52506	47657	0	47	2	7	28	1	0	1	4	51	53	165	0	0	0	86	1	16	62	0	0	0	0	30256	5337	0	0	35593	0	47	2	7
162	100	0	0	59	59	59	8	47	84	0	59	105	92	5877	5736	52393	47727	0	33	0	8	14	1	0	0	3	42	45	105	0	0	0	60	1	8	36	0	0	0	0	18138	2077	0	0	20215	0	33	0	8
163	154	0	0	238	238	238	8	211	569	0	238	490	341	9546	9018	52759	44017	0	118	3	20	85	1	0	1	10	70	72	490	0	0	0	302	2	37	149	0	0	0	0	86276	10423	0	0	96699	0	118	3	20
164	121	0	0	111	111	111	8	82	205	0	111	178	144	8594	8354	52591	45005	0	55	2	9	36	1	0	1	7	52	54	178	0	0	0	99	1	14	64	0	0	0	0	36687	6250	0	0	42937	0	55	2	9
165	116	0	0	98	98	98	5	98	170	0	98	204	166	7908	7651	52597	45699	0	47	1	12	30	1	0	1	6	47	47	204	0	0	0	116	1	14	73	0	0	0	0	36806	3631	0	0	40437	0	47	1	12
166	100	0	0	76	76	76	2	63	164	0	76	149	122	5869	5696	52452	47720	0	37	0	7	23	1	0	1	7	41	43	149	0	0	0	87	1	13	48	0	0	0	0	26174	4348	0	0	30522	0	37	0	7
167	132	0	0	84	84	84	10	61	123	0	84	157	137	9442	9231	63771	55656	0	39	3	11	22	1	0	0	8	58	59	157	0	0	0	90	2	8	57	0	0	0	0	30492	2776	0	0	33268	0	39	3	11
168	105	0	0	68	68	68	6	73	120	0	68	147	125	6550	6376	52499	47045	0	33	0	7	22	1	0	0	5	44	46	147	0	0	0	83	0	12	52	0	0	0	0	25558	4552	0	0	30110	0	33	0	7
169	102	0	0	67	67	67	8	49	134	0	67	129	118	9949	9787	52440	43642	0	30	1	8	18	1	0	3	6	34	36	129	0	0	0	78	1	7	43	0	0	0	0	22159	2411	0	0	24570	0	30	1	8
170	93	0	0	59	59	59	7	51	114	0	59	134	116	5855	5685	52436	47754	0	29	2	6	19	1	0	0	2	36	38	134	0	0	0	73	1	10	50	0	0	0	0	25960	2618	0	0	28578	0	29	2	6
171	105	0	0	90	90	90	4	60	169	0	90	151	120	8610	8411	52479	44993	0	44	2	10	28	1	0	1	4	40	42	151	0	0	0	80	1	20	50	0	0	0	0	28746	6683	0	0	35429	0	44	2	10
172	139	0	0	78	78	78	6	64	121	0	78	138	112	6611	6452	52424	46972	0	39	0	6	25	1	0	1	6	76	77	138	0	0	0	82	2	12	42	0	0	0	0	23815	3344	0	0	27159	0	39	0	6
173	110	0	0	96	96	96	6	90	184	0	96	168	137	7002	6788	52596	46593	0	53	0	7	30	1	0	0	5	42	44	168	0	0	0	100	1	17	50	0	0	0	0	30190	4717	0	0	34907	0	53	0	7
174	136	0	0	122	122	122	11	92	235	0	122	276	226	6637	6308	53019	46958	0	66	0	14	32	1	0	2	7	61	63	276	0	0	0	162	1	20	93	0	0	0	0	54729	7315	0	0	62044	0	66	0	14
175	127	0	0	107	107	107	6	94	220	0	107	199	153	5945	5699	52691	47655	0	58	1	10	35	1	0	0	2	62	64	199	0	0	0	119	0	16	64	0	0	0	0	37329	7836	0	0	45165	0	58	1	10
176	107	0	0	59	59	59	8	36	87	0	59	107	90	8590	8449	52558	45016	0	25	1	6	20	1	0	2	4	45	48	107	0	0	0	59	1	8	39	0	0	0	0	23750	3504	0	0	27254	0	25	1	6
177	140	0	0	132	132	132	14	116	275	0	132	307	253	10027	9663	112818	104790	0	49	3	21	47	1	0	4	7	56	58	307	0	0	0	177	2	28	100	0	0	0	0	57746	12154	0	0	69900	0	49	3	21
178	134	0	0	125	125	125	11	94	275	0	125	212	161	9100	8828	113629	105724	0	73	0	12	35	1	0	0	4	61	63	212	0	0	0	116	1	19	76	0	0	0	0	38703	4834	0	0	43537	0	73	0	12
179	119	0	0	77	77	77	7	76	150	0	77	120	90	5906	5763	52470	47684	0	35	0	9	29	1	0	0	3	54	56	120	0	0	0	68	0	10	42	0	0	0	0	21791	3628	0	0	25419	0	35	0	9
180	110	0	0	87	87	86	4	95	129	0	86	175	141	5919	5719	52528	47668	0	38	0	8	33	1	0	0	6	39	41	175	0	0	0	99	0	15	61	0	0	0	0	31704	4022	0	0	35726	0	38	0	8
181	118	0	0	100	100	100	9	95	188	0	100	206	158	6880	6635	64042	58215	0	46	1	9	38	1	0	0	5	51	53	206	0	0	0	115	3	17	71	0	0	0	0	44574	7656	0	0	52230	0	46	1	9
182	147	0	0	182	182	182	11	161	338	0	182	389	294	9908	9468	64288	55164	0	90	0	19	61	1	0	2	9	66	69	389	0	0	0	232	2	31	124	0	0	0	0	69791	13115	0	0	82906	0	90	0	19
183	300	0	0	514	514	514	21	395	1112	0	514	788	602	10850	9761	52805	42737	0	241	5	47	188	2	0	5	26	184	186	788	646	40	0	440	2	64	282	0	0	0	0	136351	15403	0	0	151754	0	241	5	47
184	139	0	0	152	152	152	12	120	291	0	152	372	299	8945	8547	64083	56110	0	77	0	17	49	1	0	1	7	66	69	372	0	0	0	217	3	35	117	0	0	0	0	70953	13400	0	0	84353	0	77	0	17
185	100	0	0	84	84	84	6	65	173	0	84	130	103	5879	5716	52467	47711	0	41	1	9	25	1	0	1	6	37	39	130	0	0	0	70	2	9	49	0	0	0	0	25856	3797	0	0	29653	0	41	1	9
186	207	0	0	287	287	287	18	207	625	0	287	555	403	9521	8869	53097	44055	0	146	7	37	87	1	0	2	7	91	93	555	26	62	0	341	2	45	167	0	0	0	0	96230	10167	0	0	106397	0	146	7	37
187	104	0	0	97	97	97	10	89	174	0	97	169	141	8336	8108	113295	106492	0	51	1	7	29	1	0	2	6	34	35	169	0	0	0	87	1	18	63	0	0	0	0	29031	6990	0	0	36021	0	51	1	7
188	128	0	0	116	116	115	10	105	221	0	115	246	207	8787	8476	64333	56310	0	48	1	15	42	1	0	0	8	47	49	246	0	0	0	139	2	18	87	0	0	0	0	52026	8872	0	0	60898	0	48	1	15
189	185	0	0	240	240	239	19	195	545	0	239	492	397	7067	6582	52791	46396	0	91	1	38	89	1	1	7	11	88	90	492	8	73	0	282	4	36	170	0	0	0	0	95958	9335	0	0	105293	0	91	1	38
190	98	0	0	66	66	66	6	53	108	0	66	135	118	6588	6417	52463	47013	0	32	1	10	17	1	0	1	4	36	38	135	0	0	0	79	1	11	44	0	0	0	0	23479	3746	0	0	27225	0	32	1	10
191	135	0	0	151	151	151	8	118	349	0	151	359	303	7108	6761	52615	46399	0	75	3	10	51	1	0	3	8	54	56	359	0	0	0	199	1	39	120	0	0	0	0	63324	10291	0	0	73615	0	75	3	10
192	148	0	0	119	119	118	5	98	226	0	118	205	154	6721	6467	52684	46875	0	58	2	16	34	1	0	0	7	75	77	205	0	0	0	125	3	16	61	0	0	0	0	39813	7256	0	0	47069	0	58	2	16
193	116	0	0	160	160	160	6	109	391	0	160	271	171	6794	6499	52550	46784	0	86	1	12	54	1	0	0	6	46	48	271	0	0	0	161	2	25	83	0	0	0	0	44725	7330	0	0	52055	0	86	1	12
194	99	0	0	95	95	95	4	74	148	0	95	180	145	5891	5677	52552	47697	0	48	1	8	33	1	0	0	4	38	40	180	0	0	0	107	1	16	56	0	0	0	0	33071	5540	0	0	38611	0	48	1	8
195	114	0	0	94	94	94	10	69	168	0	94	144	111	6614	6429	52604	46980	0	41	1	12	31	1	0	1	7	49	51	144	0	0	0	79	2	10	53	0	0	0	0	29248	4031	0	0	33279	0	41	1	12
196	121	0	0	94	94	93	9	84	172	0	93	194	170	9243	9012	52499	44339	0	40	0	12	32	1	0	0	8	44	46	194	0	0	0	108	0	17	69	0	0	0	0	39121	20546	0	0	59667	0	40	0	12
197	116	0	0	104	104	104	5	95	214	0	104	180	136	5880	5645	52606	47729	0	51	3	8	37	1	0	1	3	49	51	180	0	0	0	110	1	16	53	0	0	0	0	33869	7130	0	0	40999	0	51	3	8
198	116	0	0	81	81	81	5	68	142	0	81	169	145	6622	6418	52505	46970	0	33	1	7	32	1	0	2	5	56	59	169	0	0	0	97	2	15	55	0	0	0	0	31009	4679	0	0	35688	0	33	1	7
199	182	0	0	139	139	139	9	120	246	0	139	298	247	5959	5602	52707	47626	0	59	1	24	43	1	0	0	11	103	105	298	0	0	0	175	2	19	102	0	0	0	0	57749	7713	0	0	65462	0	59	1	24
200	148	0	0	183	183	182	10	149	425	0	182	302	228	8306	7916	113994	106511	0	82	2	31	55	1	0	2	9	61	63	302	0	0	0	175	2	27	98	0	0	0	0	57818	15305	0	0	73123	0	82	2	31
201	108	0	0	86	86	86	6	71	164	0	86	166	142	7635	7420	113290	107190	0	41	2	8	30	1	0	0	4	42	44	166	0	0	0	95	1	17	53	0	0	0	0	32224	6385	0	0	38609	0	41	2	8
202	94	0	0	67	67	66	7	43	103	0	66	123	106	6603	6453	52446	46989	0	37	0	4	19	1	0	0	5	32	34	123	0	0	0	70	2	10	41	0	0	0	0	23079	3534	0	0	26613	0	37	0	4
203	143	0	0	134	134	134	7	105	280	0	134	282	216	7934	7609	52778	45655	0	67	4	14	41	1	0	0	7	52	55	282	0	0	0	154	3	28	97	0	0	0	0	60530	9444	0	0	69974	0	67	4	14
204	164	0	0	102	102	102	8	67	188	0	102	247	207	7284	6994	52705	46311	0	54	0	9	33	1	0	1	4	94	96	247	0	0	0	139	2	22	84	0	0	0	0	48861	6764	0	0	55625	0	54	0	9
205	108	0	0	85	85	85	7	68	121	0	85	119	95	5938	5780	52434	47654	0	39	1	9	27	1	0	0	8	43	46	119	0	0	0	75	1	9	34	0	0	0	0	19812	2662	0	0	22474	0	39	1	9
206	128	0	0	81	81	81	5	63	154	0	81	171	147	8905	8686	52555	44700	0	39	1	10	22	1	0	3	5	49	50	171	0	0	0	106	1	14	50	0	0	0	0	29576	4901	0	0	34477	0	39	1	10
207	279	0	0	316	316	316	15	297	619	0	316	595	457	8089	7381	52793	45460	0	160	3	28	106	2	0	3	14	177	179	595	144	54	0	341	3	45	206	0	0	0	0	105237	12875	0	0	118112	0	160	3	28
208	113	0	0	71	71	71	8	58	106	0	71	153	125	7078	6914	52716	46504	0	32	1	12	22	1	0	0	3	45	47	153	0	0	0	92	0	18	43	0	0	0	0	25864	7522	0	0	33386	0	32	1	12
209	109	0	0	83	83	83	6	66	165	0	83	145	115	8666	8477	52443	44939	0	45	0	5	27	1	0	0	5	42	44	145	0	0	0	92	1	14	38	0	0	0	0	23989	4610	0	0	28599	0	45	0	5
210	125	0	0	150	150	150	7	123	309	0	150	286	222	6710	6410	52711	46832	0	75	2	18	47	1	0	0	7	53	56	286	0	0	0	162	3	23	98	0	0	0	0	55607	6671	0	0	62278	0	75	2	18
211	124	0	0	72	72	71	5	91	125	0	71	145	123	5900	5736	52471	47684	0	32	1	8	24	1	0	0	5	57	59	145	0	0	0	88	1	12	44	0	0	0	0	25215	2761	0	0	27976	0	32	1	8
212	149	0	0	98	98	98	6	75	214	0	98	255	211	7938	7666	52678	45639	0	48	0	15	27	1	0	1	6	78	81	255	0	0	0	154	1	23	77	0	0	0	0	47859	7924	0	0	55783	0	48	0	15
213	128	0	0	117	117	117	5	94	236	0	117	224	179	6717	6451	52596	46867	0	53	1	14	42	1	0	0	6	54	57	224	0	0	0	127	1	21	75	0	0	0	0	39279	8398	0	0	47677	0	53	1	14
214	107	0	0	82	82	82	4	65	177	0	82	146	112	5895	5729	52525	47691	0	41	1	11	24	1	0	0	4	43	45	146	0	0	0	84	0	13	49	0	0	0	0	25482	5341	0	0	30823	0	41	1	11
215	113	0	0	86	86	86	3	81	228	0	86	154	117	5911	5735	52552	47676	0	43	1	7	28	1	0	1	5	42	44	154	0	0	0	92	0	12	50	0	0	0	0	25898	4059	0	0	29957	0	43	1	7
216	146	0	0	144	144	144	8	136	269	0	144	294	227	7382	7070	52773	46173	0	74	1	14	46	1	0	2	6	74	76	294	0	0	0	178	2	27	87	0	0	0	0	54399	11834	0	0	66233	0	74	1	14
217	133	0	0	105	105	105	12	69	190	0	105	229	185	9209	8930	52742	44394	0	57	0	17	25	1	0	0	5	50	52	229	0	0	0	144	0	24	61	0	0	0	0	37435	9127	0	0	46562	0	57	0	17
218	107	0	0	80	80	80	6	73	130	0	80	136	108	6811	6634	52531	46792	0	40	0	7	28	1	0	1	3	44	46	136	0	0	0	85	2	5	44	0	0	0	0	24632	2085	0	0	26717	0	40	0	7
219	150	0	0	102	102	102	7	75	187	0	102	291	255	6618	6295	52836	46962	0	52	1	13	31	1	0	1	3	80	82	291	0	0	0	176	0	28	87	0	0	0	0	54107	12596	0	0	66703	0	52	1	13
220	181	0	0	154	154	154	13	109	327	0	154	286	233	11027	10663	113870	103788	0	73	4	24	41	1	0	4	7	82	84	286	0	0	0	166	0	25	95	0	0	0	0	53228	10000	0	0	63228	0	73	4	24
221	110	0	0	78	78	78	5	88	133	0	78	179	151	7074	6855	52603	46530	0	37	0	9	27	1	0	0	4	46	49	179	0	0	0	101	1	13	64	0	0	0	0	34401	3753	0	0	38154	0	37	0	9
222	111	0	0	75	75	75	8	64	130	0	75	157	135	7924	7727	52483	45677	0	38	0	9	21	1	0	0	6	46	48	157	0	0	0	99	1	11	46	0	0	0	0	27936	4066	0	0	32002	0	38	0	9
223	129	0	0	88	88	88	2	67	170	0	88	206	170	7012	6760	52931	46596	0	44	1	14	24	1	0	1	3	56	58	206	0	0	0	115	1	25	65	0	0	0	0	39700	9908	0	0	49608	0	44	1	14
224	101	0	0	75	75	75	8	53	100	0	75	139	121	6645	6486	52465	46932	0	35	1	9	21	1	0	3	5	35	37	139	0	0	0	79	2	12	46	0	0	0	0	25620	4382	0	0	30002	0	35	1	9
225	92	0	0	62	62	62	5	54	65	0	62	122	109	8597	8433	52403	45010	0	33	0	6	19	1	0	0	3	28	29	122	0	0	0	73	2	8	39	0	0	0	0	22206	1351	0	0	23557	0	33	0	6
226	153	0	0	94	94	94	9	83	155	0	94	245	210	9837	9544	52604	43766	0	44	0	12	25	1	0	2	10	65	67	245	0	0	0	131	1	25	88	0	0	0	0	44136	7266	0	0	51402	0	44	0	12
227	122	0	0	122	122	122	9	98	256	0	122	234	182	7853	7557	52719	45753	0	59	1	12	42	1	0	0	7	48	50	234	0	0	0	128	2	19	85	0	0	0	0	46501	6748	0	0	53249	0	59	1	12
228	109	0	0	77	77	77	5	55	136	0	77	151	127	5866	5671	52518	47739	0	35	1	10	26	1	0	0	4	48	50	151	0	0	0	89	1	16	45	0	0	0	0	28889	6957	0	0	35846	0	35	1	10
229	111	0	0	73	73	73	3	77	144	0	73	129	109	8633	8461	52513	44971	0	33	3	8	23	1	0	1	4	46	48	129	0	0	0	78	2	8	41	0	0	0	0	24383	2748	0	0	27131	0	33	3	8
230	155	0	0	110	110	110	10	101	226	0	110	245	202	7870	7569	52900	45733	0	50	0	16	36	1	0	0	7	60	62	245	0	0	0	133	2	18	92	0	0	0	0	47020	4741	0	0	51761	0	50	0	16
231	114	0	0	73	73	73	4	43	125	0	73	141	117	6613	6430	52510	46994	0	39	2	6	20	1	0	0	5	52	54	141	0	0	0	76	0	12	53	0	0	0	0	26491	3774	0	0	30265	0	39	2	6
232	101	0	0	67	67	67	4	55	110	0	67	126	104	5862	5703	52428	47740	0	32	1	7	19	1	0	0	7	36	38	126	0	0	0	71	1	10	44	0	0	0	0	22639	4214	0	0	26853	0	32	1	7
233	135	0	0	91	91	91	9	93	166	0	91	222	185	9849	9582	52499	43756	0	35	1	8	41	1	0	1	4	65	67	222	0	0	0	118	2	25	77	0	0	0	0	39620	7869	0	0	47489	0	35	1	8
234	103	0	0	62	62	61	5	52	76	0	61	115	102	5853	5695	52498	47756	0	24	0	12	21	1	0	0	3	44	46	115	0	0	0	75	0	9	31	0	0	0	0	19126	2778	0	0	21904	0	24	0	12
235	138	0	0	115	115	115	5	77	206	0	115	203	168	7650	7417	52653	45914	0	51	3	18	35	1	0	0	7	55	57	203	0	0	0	119	1	20	63	0	0	0	0	37848	7027	0	0	44875	0	51	3	18
236	119	0	0	84	84	84	6	71	167	0	84	146	111	7874	7686	52506	45733	0	39	0	7	33	1	0	0	4	55	57	146	0	0	0	85	0	8	53	0	0	0	0	24958	1857	0	0	26815	0	39	0	7
237	105	0	0	71	71	71	8	50	119	0	71	99	78	8550	8410	52400	45055	0	29	1	13	23	1	0	1	3	43	46	99	0	0	0	53	0	9	37	0	0	0	0	18353	4864	0	0	23217	0	29	1	13
238	99	0	0	64	64	64	5	56	116	0	64	83	67	7141	7018	52387	46465	0	30	1	6	19	1	0	0	7	35	37	83	0	0	0	50	1	4	28	0	0	0	0	14545	1005	0	0	15550	0	30	1	6
239	101	0	0	74	74	74	4	60	127	0	74	107	85	6700	6556	52395	46899	0	37	1	7	21	1	0	1	6	39	41	107	0	0	0	64	1	7	35	0	0	0	0	19783	2459	0	0	22242	0	37	1	7
240	114	0	0	104	104	104	5	66	174	0	104	216	172	6693	6434	52615	46904	0	49	1	11	36	1	0	1	5	42	44	216	0	0	0	118	1	25	72	0	0	0	0	37060	8748	0	0	45808	0	49	1	11
241	187	0	0	223	223	223	9	165	452	0	223	510	427	8059	7446	53054	45518	0	104	5	34	69	1	0	1	9	84	86	510	163	53	0	271	2	52	185	0	0	0	0	99958	19280	0	0	119238	0	104	5	34
242	123	0	0	79	79	79	10	62	133	0	79	192	163	7473	7245	52508	46127	0	36	0	13	26	1	0	0	3	40	43	192	0	0	0	117	1	16	58	0	0	0	0	31748	4528	0	0	36276	0	36	0	13
243	113	0	0	118	118	118	5	94	250	0	118	213	155	6560	6299	52631	47042	0	56	3	14	35	1	0	2	7	46	48	213	0	0	0	118	3	18	74	0	0	0	0	48294	6156	0	0	54450	0	56	3	14
244	96	0	0	73	73	73	5	68	116	0	73	127	105	7281	7114	52462	46322	0	31	0	8	28	1	0	1	4	33	35	127	0	0	0	77	1	6	43	0	0	0	0	23049	1433	0	0	24482	0	31	0	8
245	133	0	0	110	110	109	9	65	216	0	109	185	144	7545	7316	113318	107269	0	52	0	13	33	1	0	1	9	60	61	185	0	0	0	115	2	16	52	0	0	0	0	33285	7400	0	0	40685	0	52	0	13
246	112	0	0	81	81	81	6	72	152	0	81	101	79	5958	5839	52399	47615	0	41	0	6	27	1	0	0	6	39	41	101	0	0	0	59	0	6	36	0	0	0	0	18410	1174	0	0	19584	0	41	0	6
247	130	0	0	120	120	120	9	83	251	0	120	250	208	7946	7631	52778	45655	0	57	2	20	31	1	0	2	7	55	56	250	0	0	0	139	1	22	88	0	0	0	0	50983	9874	0	0	60857	0	57	2	20
248	105	0	0	69	69	69	7	50	119	0	69	150	130	5864	5670	52727	47745	0	34	1	8	18	1	0	1	6	43	45	150	0	0	0	86	2	15	47	0	0	0	0	29014	6440	0	0	35454	0	34	1	8
249	177	0	0	140	140	140	7	103	279	0	140	372	305	5924	5488	52778	47681	0	66	1	17	45	1	0	0	10	113	115	372	0	0	0	204	2	36	130	0	0	0	0	75130	15564	0	0	90694	0	66	1	17
250	114	0	0	80	80	80	7	62	138	0	80	106	81	8585	8430	52429	45023	0	39	1	7	25	1	0	1	6	52	54	106	0	0	0	63	1	8	34	0	0	0	0	19076	1861	0	0	20937	0	39	1	7
251	121	0	0	113	113	113	8	83	234	0	113	181	137	8682	8442	52579	44922	0	62	2	16	25	1	0	3	4	45	47	181	0	0	0	109	0	13	59	0	0	0	0	31730	4292	0	0	36022	0	62	2	16
252	112	0	0	84	84	84	7	63	182	0	84	156	123	5953	5757	52520	47650	0	44	1	7	25	1	0	0	6	49	51	156	0	0	0	91	0	16	49	0	0	0	0	27629	6532	0	0	34161	0	44	1	7
253	157	0	0	120	120	120	10	82	229	0	120	231	182	8710	8418	52716	44894	0	62	2	16	31	1	0	0	8	73	75	231	0	0	0	125	1	24	81	0	0	0	0	45081	9890	0	0	54971	0	62	2	16
254	174	0	0	166	166	166	8	140	340	0	166	339	268	6965	6590	52577	46590	0	79	5	18	52	1	0	2	9	70	72	339	0	0	0	211	3	20	105	0	0	0	0	59978	5409	0	0	65387	0	79	5	18
255	139	0	0	97	97	97	7	82	164	0	97	238	208	7952	7656	52760	45653	0	47	2	8	31	1	0	0	8	59	61	238	0	0	0	141	1	20	76	0	0	0	0	43301	5034	0	0	48335	0	47	2	8
256	105	0	0	64	64	64	5	61	91	0	64	106	88	7860	7715	52406	45747	0	25	1	6	25	2	0	1	4	39	41	106	0	0	0	61	1	11	33	0	0	0	0	19145	4450	0	0	23595	0	25	1	6
257	128	0	0	111	111	111	7	77	227	0	111	251	203	8536	8232	52637	45068	0	61	2	10	30	1	0	1	6	53	55	251	0	0	0	144	2	27	78	0	0	0	0	47388	8379	0	0	55767	0	61	2	10
258	148	0	0	93	93	93	5	75	135	0	93	205	168	7904	7652	52447	45701	0	45	0	9	34	1	0	0	4	82	85	205	0	0	0	120	0	19	66	0	0	0	0	35011	5500	0	0	40511	0	45	0	9
259	103	0	0	75	75	75	6	46	112	0	75	114	92	8648	8490	52390	44957	0	38	0	7	23	1	0	0	6	40	42	114	0	0	0	69	1	7	37	0	0	0	0	20864	1241	0	0	22105	0	38	0	7
260	124	0	0	87	87	87	6	68	156	0	87	153	130	5966	5787	52460	47610	0	40	0	6	34	1	0	0	6	53	54	153	0	0	0	91	1	16	45	0	0	0	0	27001	5077	0	0	32078	0	40	0	6
261	123	0	0	94	94	94	8	72	167	0	94	237	205	7875	7607	52448	45708	0	41	1	8	33	1	0	2	8	52	54	237	0	0	0	136	2	16	83	0	0	0	0	44731	5333	0	0	50064	0	41	1	8
262	131	0	0	84	84	84	5	95	149	0	84	166	138	5953	5771	52527	47621	0	36	0	13	24	1	0	1	9	60	63	166	0	0	0	102	1	13	50	0	0	0	0	29888	7919	0	0	37807	0	36	0	13
263	98	0	0	78	78	78	4	70	150	0	78	111	85	5917	5760	52556	47691	0	39	1	9	24	1	0	2	2	37	39	111	0	0	0	69	1	9	32	0	0	0	0	20224	3654	0	0	23878	0	39	1	9
264	129	0	0	91	91	91	8	83	195	0	91	220	187	5954	5731	52481	47605	0	44	1	5	33	1	0	1	6	55	57	220	0	0	0	133	3	16	68	0	0	0	0	41223	4981	0	0	46204	0	44	1	5
265	137	0	0	147	147	146	10	126	299	0	146	304	239	8051	7698	52763	45531	0	72	2	23	44	1	0	0	4	59	61	304	0	0	0	178	2	27	97	0	0	0	0	60842	9620	0	0	70462	0	72	2	23
266	107	0	0	66	66	66	6	34	124	0	66	130	111	6570	6413	52458	47024	0	33	0	7	22	1	0	0	3	44	46	130	0	0	0	69	2	8	51	0	0	0	0	24277	2449	0	0	26726	0	33	0	7
267	138	0	0	147	147	147	9	129	323	0	147	355	282	8569	8168	52523	45017	0	67	1	18	53	1	0	1	6	58	60	355	0	0	0	207	2	23	123	0	0	0	0	59608	8317	0	0	67925	0	67	1	18
268	109	0	0	76	76	76	6	66	136	0	76	158	131	6924	6748	52444	46659	0	38	1	8	22	1	0	1	5	42	44	158	0	0	0	94	1	13	50	0	0	0	0	27847	3833	0	0	31680	0	38	1	8
269	118	0	0	68	68	67	6	62	120	0	67	136	114	7847	7672	52465	45761	0	37	1	6	19	1	0	0	3	58	58	136	0	0	0	75	1	14	46	0	0	0	0	26936	4807	0	0	31743	0	37	1	6
270	113	0	0	77	77	77	7	63	145	0	77	165	138	8598	8393	52468	45006	0	42	1	7	19	1	0	1	6	49	52	165	0	0	0	97	0	9	59	0	0	0	0	29560	2297	0	0	31857	0	42	1	7
271	131	0	0	109	109	108	13	98	194	0	108	179	144	7990	7751	52462	45611	0	51	2	10	40	1	0	0	4	52	55	179	0	0	0	107	2	17	53	0	0	0	0	33243	5177	0	0	38420	0	51	2	10
272	133	0	0	107	107	107	10	83	227	0	107	208	162	5917	5671	52708	47674	0	45	4	11	37	1	0	3	6	59	61	208	0	0	0	113	1	18	76	0	0	0	0	37372	5577	0	0	42949	0	45	4	11
273	160	0	0	167	167	166	14	137	343	0	166	360	284	9406	8968	52936	44196	0	79	0	21	56	1	0	3	6	57	59	360	0	0	0	204	2	31	123	0	0	0	0	68888	12000	0	0	80888	0	79	0	21
274	106	0	0	94	94	94	7	81	192	0	94	193	159	6659	6439	52532	46922	0	44	2	13	25	1	0	2	7	37	38	193	0	0	0	110	0	22	61	0	0	0	0	33759	8995	0	0	42754	0	44	2	13
275	121	0	0	110	110	109	7	88	235	0	109	227	183	6057	5820	52469	47502	0	51	1	12	35	1	0	2	7	46	47	227	0	0	0	139	1	20	67	0	0	0	0	37040	6298	0	0	43338	0	51	1	12
276	96	0	0	71	71	71	7	54	125	0	71	125	107	9785	9617	52421	43819	0	37	1	5	22	1	0	1	4	34	36	125	0	0	0	73	0	10	42	0	0	0	0	20615	4231	0	0	24846	0	37	1	5
277	165	0	0	155	155	155	10	139	363	0	155	389	323	7969	7537	52734	45599	0	70	3	17	60	1	0	0	4	77	79	389	0	0	0	211	0	28	150	0	0	0	0	71285	8301	0	0	79586	0	70	3	17
278	151	0	0	167	167	166	7	143	396	0	166	369	312	9637	9169	52863	43967	0	79	1	26	53	1	0	1	5	54	57	369	0	0	0	237	4	28	100	0	0	0	0	64604	7283	0	0	71887	0	79	1	26
279	123	0	0	98	98	98	9	68	189	0	98	153	133	10821	10601	52554	42782	0	49	2	15	23	1	0	4	4	37	39	153	0	0	0	86	1	12	54	0	0	0	0	27501	5344	0	0	32845	0	49	2	15
280	124	0	0	105	105	105	10	77	210	0	105	164	121	8691	8474	52650	44914	0	56	1	12	28	1	0	0	7	49	51	164	0	0	0	80	1	15	68	0	0	0	0	33001	5946	0	0	38947	0	56	1	12
281	148	0	0	135	135	135	15	94	306	0	135	354	306	6888	6535	52661	46638	0	63	3	19	41	1	0	3	5	57	59	354	0	0	0	217	1	24	112	0	0	0	0	62268	6977	0	0	69245	0	63	3	19
282	118	0	0	104	104	104	4	105	189	0	104	264	234	6007	5677	52478	47599	0	44	1	15	35	1	0	1	7	47	49	264	0	0	0	148	2	18	96	0	0	0	0	48268	4607	0	0	52875	0	44	1	15
283	115	0	0	89	89	89	8	74	165	0	89	153	130	5897	5694	52590	47701	0	42	1	11	25	1	0	2	7	48	51	153	0	0	0	94	1	13	45	0	0	0	0	27913	3983	0	0	31896	0	42	1	11
284	234	0	0	313	313	313	14	255	715	0	313	652	528	11347	10534	113288	103463	0	154	7	27	109	1	0	3	12	121	123	652	253	42	0	406	2	45	199	0	0	0	0	114001	14092	0	0	128093	0	154	7	27
285	149	0	0	123	123	123	8	105	240	0	123	274	220	7919	7604	52631	45667	0	48	0	17	47	1	0	2	8	80	83	274	0	0	0	160	2	30	82	0	0	0	0	50293	7299	0	0	57592	0	48	0	17
286	124	0	0	82	82	82	6	76	159	0	82	148	117	8585	8393	52470	45022	0	39	0	13	25	1	0	0	4	63	65	148	0	0	0	88	1	11	48	0	0	0	0	25730	3378	0	0	29108	0	39	0	13
287	118	0	0	79	79	79	7	67	140	0	79	151	126	8583	8386	52539	45023	0	31	2	8	28	1	0	0	9	56	58	151	0	0	0	85	1	12	53	0	0	0	0	28416	4262	0	0	32678	0	31	2	8
288	128	0	0	99	99	99	5	96	170	0	99	219	187	6611	6335	52624	46993	0	48	0	11	30	1	0	1	8	61	63	219	0	0	0	119	1	21	78	0	0	0	0	39515	8362	0	0	47877	0	48	0	11
289	115	0	0	77	77	77	4	66	123	0	77	164	143	7047	6833	52504	46561	0	36	2	11	22	1	0	0	5	38	41	164	0	0	0	99	0	16	49	0	0	0	0	28945	6008	0	0	34953	0	36	2	11
290	103	0	0	67	67	67	6	46	103	0	67	108	96	8658	8503	52424	44948	0	34	0	7	19	1	0	1	5	37	39	108	0	0	0	58	0	10	40	0	0	0	0	19023	2090	0	0	21113	0	34	0	7
291	178	0	0	171	171	171	15	124	331	0	171	445	380	10018	9483	52667	43580	0	94	3	19	46	1	0	2	6	74	76	445	0	0	0	252	4	29	160	0	0	0	0	79986	6903	0	0	86889	0	94	3	19
292	117	0	0	85	85	85	7	62	141	0	85	204	169	8085	7897	112389	106687	0	41	1	11	26	1	0	0	5	48	51	204	0	0	0	117	1	14	72	0	0	0	0	36119	6514	0	0	42633	0	41	1	11
293	188	0	0	138	138	137	17	108	249	0	137	232	186	11200	10889	52685	42402	0	70	2	17	41	1	0	1	5	104	107	232	0	0	0	136	2	18	76	0	0	0	0	42634	5932	0	0	48566	0	70	2	17
294	122	0	0	84	84	84	5	72	118	0	84	150	119	6606	6408	52617	47003	0	36	1	7	31	1	0	2	6	60	63	150	0	0	0	87	2	10	51	0	0	0	0	27981	4312	0	0	32293	0	36	1	7
295	144	0	0	175	175	174	9	138	387	0	174	358	276	8559	8162	81705	74299	0	89	0	23	54	1	0	2	5	53	55	358	0	0	0	225	0	29	104	0	0	0	0	61623	11781	0	0	73404	0	89	0	23
296	176	0	0	149	149	149	14	100	301	0	149	288	235	9996	9629	52924	43601	0	59	2	22	56	1	0	1	8	69	71	288	0	0	0	155	0	25	108	0	0	0	0	54646	10564	0	0	65210	0	59	2	22
297	173	0	0	120	120	120	8	91	223	0	120	273	219	6726	6446	52772	46829	0	70	2	9	31	1	0	1	6	95	97	273	0	0	0	159	1	23	90	0	0	0	0	48826	9179	0	0	58005	0	70	2	9
298	111	0	0	72	72	72	7	56	127	0	72	136	104	5934	5795	52483	47643	0	36	0	10	20	1	0	1	4	44	46	136	0	0	0	73	1	11	51	0	0	0	0	25080	3959	0	0	29039	0	36	0	10
299	101	0	0	67	67	67	6	53	100	0	67	147	122	6227	6071	52434	47354	0	37	0	3	20	1	0	0	6	32	34	147	0	0	0	93	2	9	43	0	0	0	0	26455	2209	0	0	28664	0	37	0	3
300	152	0	0	122	122	122	6	91	220	0	122	283	236	8976	8629	52698	44627	0	57	3	14	42	1	0	0	5	82	85	283	0	0	0	159	1	22	101	0	0	0	0	53104	5989	0	0	59093	0	57	3	14
301	150	0	0	118	118	118	10	113	213	0	118	249	196	8964	8660	52625	44640	0	49	1	12	49	1	0	0	6	75	78	249	0	0	0	130	0	24	95	0	0	0	0	48134	7026	0	0	55160	0	49	1	12
302	116	0	0	72	72	72	5	76	107	0	72	153	132	6620	6436	52495	46974	0	31	1	7	28	1	0	0	4	49	49	153	0	0	0	91	1	13	48	0	0	0	0	27787	5412	0	0	33199	0	31	1	7
303	180	0	0	95	95	95	7	78	159	0	95	240	207	6687	6433	52810	46879	0	48	1	13	28	1	0	0	4	105	107	240	0	0	0	126	3	16	95	0	0	0	0	52475	3506	0	0	55981	0	48	1	13
304	136	0	0	104	104	104	13	74	206	0	104	247	220	9138	8826	52624	44464	0	45	2	19	29	1	0	2	6	55	57	247	0	0	0	151	0	15	81	0	0	0	0	43358	5442	0	0	48800	0	45	2	19
305	136	0	0	85	85	85	8	60	160	0	85	163	134	6643	6457	52542	46938	0	43	0	9	25	1	0	1	6	68	70	163	0	0	0	100	1	10	52	0	0	0	0	32240	3331	0	0	35571	0	43	0	9
306	115	0	0	72	72	72	10	62	144	0	72	139	111	6590	6424	52465	47007	0	35	0	5	27	1	0	0	4	55	57	139	0	0	0	79	1	11	48	0	0	0	0	26528	3781	0	0	30309	0	35	0	5
307	105	0	0	93	93	93	7	57	189	0	93	165	131	5886	5678	52592	47712	0	44	1	9	30	1	0	2	6	43	46	165	0	0	0	99	2	15	49	0	0	0	0	30215	5652	0	0	35867	0	44	1	9
308	103	0	0	83	83	83	1	67	144	0	83	152	123	5902	5702	52436	47706	0	37	1	10	27	1	0	0	7	43	46	152	0	0	0	88	1	12	51	0	0	0	0	27787	3596	0	0	31383	0	37	1	10
309	133	0	0	117	117	117	6	84	250	0	117	220	174	6057	5826	52561	47497	0	57	1	12	39	1	0	1	6	58	60	220	0	0	0	138	1	18	63	0	0	0	0	35343	6201	0	0	41544	0	57	1	12
310	102	0	0	86	86	86	4	57	147	0	86	155	131	6614	6425	52511	46972	0	43	0	8	26	1	0	1	7	40	42	155	0	0	0	90	2	13	50	0	0	0	0	30458	3603	0	0	34061	0	43	0	8
311	101	0	0	63	63	63	8	56	124	0	63	109	88	9041	8897	52462	44566	0	30	0	7	19	1	0	2	4	35	37	109	0	0	0	66	1	10	32	0	0	0	0	20176	5172	0	0	25348	0	30	0	7
312	104	0	0	61	61	61	8	61	104	0	61	119	104	5925	5794	52492	47655	0	21	1	5	27	1	0	2	4	38	40	119	0	0	0	66	1	8	44	0	0	0	0	21550	2108	0	0	23658	0	21	1	5
313	121	0	0	100	100	100	5	85	187	0	100	166	121	7894	7679	52519	45714	0	51	0	11	29	1	0	1	7	51	52	166	0	0	0	101	1	12	52	0	0	0	0	28742	3410	0	0	32152	0	51	0	11
314	104	0	0	104	104	103	7	87	228	0	103	178	139	8581	8348	52611	45024	0	50	0	9	37	1	0	0	6	40	42	178	0	0	0	97	2	11	68	0	0	0	0	35282	4407	0	0	39689	0	50	0	9
315	126	0	0	118	118	118	11	120	219	0	118	224	181	10453	10163	52553	43152	0	53	1	11	44	1	0	2	6	59	61	224	0	0	0	132	1	21	70	0	0	0	0	41839	6354	0	0	48193	0	53	1	11
316	112	0	0	104	104	104	8	77	209	0	104	200	167	7875	7611	52733	45732	0	50	2	11	34	1	0	0	6	43	45	200	0	0	0	110	0	16	74	0	0	0	0	40285	8314	0	0	48599	0	50	2	11
317	100	0	0	67	67	67	8	49	106	0	67	101	88	8382	8234	52385	45225	0	32	2	9	16	1	0	0	7	36	39	101	0	0	0	62	0	6	33	0	0	0	0	17076	1923	0	0	18999	0	32	2	9
318	92	0	0	52	52	52	6	52	74	0	52	74	59	6588	6487	52366	47016	0	30	0	5	14	1	0	0	2	34	36	74	0	0	0	46	0	5	23	0	0	0	0	11869	1735	0	0	13604	0	30	0	5
319	99	0	0	71	71	71	8	53	152	0	71	146	120	5871	5691	52514	47732	0	31	1	9	24	1	0	1	4	38	40	146	0	0	0	92	0	12	42	0	0	0	0	25116	4520	0	0	29636	0	31	1	9
320	165	0	0	220	220	220	16	208	523	0	220	467	356	10332	9871	52967	43167	0	96	5	30	78	1	0	2	8	67	70	467	0	0	0	277	3	38	149	0	0	0	0	86757	12291	0	0	99048	0	96	5	30
321	138	0	0	96	96	96	5	73	209	0	96	169	122	8048	7860	52469	45536	0	49	1	8	31	1	0	0	6	72	74	169	0	0	0	102	1	12	54	0	0	0	0	29872	4181	0	0	34053	0	49	1	8
322	114	0	0	101	101	101	4	84	158	0	101	140	108	7938	7739	52470	45666	0	47	0	13	31	1	0	1	8	49	51	140	0	0	0	84	1	8	47	0	0	0	0	25322	4094	0	0	29416	0	47	0	13
323	244	0	0	204	204	204	12	189	442	0	204	513	417	8015	7405	52951	45588	0	76	1	36	81	1	0	3	6	140	142	513	44	68	0	268	3	44	198	0	0	0	0	98192	10288	0	0	108480	0	76	1	36
324	106	0	0	84	84	84	4	76	131	0	84	183	151	7864	7635	52543	45744	0	42	1	9	29	1	0	0	2	35	37	183	0	0	0	102	1	18	62	0	0	0	0	32748	6326	0	0	39074	0	42	1	9
325	261	0	0	266	266	265	10	254	558	0	265	614	490	8655	7918	53085	44941	0	118	3	30	105	1	0	1	7	160	162	614	180	77	0	362	2	46	204	0	0	0	0	108462	11980	0	0	120442	0	118	3	30
326	118	0	0	103	103	103	8	95	220	0	103	163	114	7879	7669	52526	45728	0	52	1	11	32	1	0	0	6	53	55	163	0	0	0	88	0	17	58	0	0	0	0	29433	4680	0	0	34113	0	52	1	11
327	136	0	0	99	99	99	7	68	213	0	99	247	205	6666	6408	52723	46902	0	53	2	10	30	1	0	1	2	59	62	247	0	0	0	149	2	22	74	0	0	0	0	46343	6710	0	0	53053	0	53	2	10
328	153	0	0	142	142	142	14	97	272	0	142	268	228	7506	7196	52665	46048	0	70	5	21	33	1	0	2	10	58	61	268	0	0	0	170	0	21	77	0	0	0	0	47244	4831	0	0	52075	0	70	5	21
329	96	0	0	65	65	65	6	53	146	0	65	110	85	8529	8386	52449	45078	0	32	1	5	21	1	0	0	5	37	39	110	0	0	0	62	1	9	38	0	0	0	0	19324	3578	0	0	22902	0	32	1	5
330	131	0	0	98	98	98	10	87	159	0	98	187	155	6630	6389	52829	46972	0	49	0	13	30	1	0	0	5	61	64	187	0	0	0	103	1	19	64	0	0	0	0	36469	8304	0	0	44773	0	49	0	13
331	123	0	0	80	80	80	6	54	155	0	80	183	150	6725	6518	52655	46866	0	41	2	10	20	1	0	1	5	49	51	183	0	0	0	97	0	18	68	0	0	0	0	37192	7418	0	0	44610	0	41	2	10
332	88	0	0	49	49	49	6	53	66	0	49	112	101	8879	8736	52368	44728	0	24	0	4	17	1	0	0	3	27	28	112	0	0	0	66	2	8	36	0	0	0	0	21346	2265	0	0	23611	0	24	0	4
333	120	0	0	103	103	103	4	113	195	0	103	183	146	6688	6456	52611	46909	0	44	1	14	38	1	0	0	5	52	55	183	0	0	0	111	1	18	53	0	0	0	0	32682	6396	0	0	39078	0	44	1	14
334	135	0	0	90	90	90	7	87	156	0	90	239	211	7890	7615	52594	45698	0	44	0	9	30	1	0	1	5	60	62	239	0	0	0	146	2	15	76	0	0	0	0	40870	2875	0	0	43745	0	44	0	9
335	132	0	0	102	102	102	7	94	165	0	102	226	185	8620	8360	52573	44967	0	49	1	11	36	1	0	0	4	54	56	226	0	0	0	128	1	17	80	0	0	0	0	41293	3717	0	0	45010	0	49	1	11
336	142	0	0	111	111	111	6	89	212	0	111	222	185	6632	6367	52676	46951	0	57	2	14	32	1	0	0	5	71	73	222	0	0	0	118	2	24	78	0	0	0	0	42548	6303	0	0	48851	0	57	2	14
337	136	0	0	203	203	202	7	175	496	0	202	326	234	7728	7390	52764	45788	0	96	4	26	62	1	0	1	12	54	56	326	0	0	0	185	2	30	109	0	0	0	0	59623	10732	0	0	70355	0	96	4	26
338	99	0	0	77	77	77	7	94	138	0	77	137	118	6638	6458	52447	46961	0	32	1	10	29	1	0	2	2	34	36	137	0	0	0	76	1	11	49	0	0	0	0	25637	3504	0	0	29141	0	32	1	10
339	101	0	0	63	63	63	5	44	114	0	63	138	123	7544	7367	52441	46061	0	30	0	7	18	1	0	0	7	36	38	138	0	0	0	79	0	10	49	0	0	0	0	25017	3890	0	0	28907	0	30	0	7
340	131	0	0	84	84	84	9	65	155	0	84	115	99	10206	10032	52512	43399	0	43	0	11	24	1	0	1	4	58	61	115	0	0	0	70	0	8	37	0	0	0	0	20485	1923	0	0	22408	0	43	0	11
341	138	0	0	161	161	161	10	133	303	0	161	353	283	7116	6711	52596	46459	0	80	4	16	52	1	0	0	8	54	56	353	0	0	0	196	1	25	131	0	0	0	0	71510	7911	0	0	79421	0	80	4	16
342	105	0	0	86	86	86	6	46	153	0	86	146	126	5881	5698	52506	47704	0	38	1	8	28	1	0	3	7	44	47	146	0	0	0	80	2	11	53	0	0	0	0	29514	3984	0	0	33498	0	38	1	8
343	104	0	0	58	58	58	5	32	89	0	58	164	149	6593	6395	52497	47012	0	26	1	8	16	1	0	0	6	39	41	164	0	0	0	93	2	14	55	0	0	0	0	30908	4088	0	0	34996	0	26	1	8
344	135	0	0	115	115	115	9	97	239	0	115	179	128	9494	9262	52575	44109	0	51	1	13	45	1	0	1	3	51	53	179	0	0	0	88	2	18	71	0	0	0	0	36364	7100	0	0	43464	0	51	1	13
345	111	0	0	75	75	75	8	61	112	0	75	137	114	11659	11481	52506	41944	0	33	0	16	19	1	0	2	4	43	45	137	0	0	0	75	1	11	50	0	0	0	0	25454	3260	0	0	28714	0	33	0	16
346	106	0	0	81	81	81	4	73	134	0	81	154	127	6600	6405	52622	47001	0	39	1	11	24	1	0	0	5	44	46	154	0	0	0	89	1	13	51	0	0	0	0	28908	5549	0	0	34457	0	39	1	11
347	148	0	0	150	150	149	8	147	351	0	149	338	262	6797	6474	52831	46729	0	69	3	17	53	1	0	1	5	61	63	338	0	0	0	213	1	29	95	0	0	0	0	61698	8982	0	0	70680	0	69	3	17
348	127	0	0	137	137	137	12	112	311	0	137	236	179	8723	8436	52655	44862	0	65	1	20	37	1	0	3	10	52	54	236	0	0	0	147	1	20	68	0	0	0	0	43527	7680	0	0	51207	0	65	1	20
349	103	0	0	61	61	61	7	34	124	0	61	113	95	5870	5720	52391	47738	0	32	0	7	15	1	0	1	5	43	45	113	0	0	0	64	2	7	40	0	0	0	0	21252	1707	0	0	22959	0	32	0	7
350	118	0	0	61	61	61	9	56	96	0	61	127	104	6592	6442	52648	47007	0	35	1	4	18	1	0	0	2	56	58	127	0	0	0	79	1	12	35	0	0	0	0	24098	3373	0	0	27471	0	35	1	4
351	121	0	0	112	112	112	6	92	213	0	112	192	155	6622	6374	52713	46973	0	51	2	13	37	1	0	1	7	51	53	192	0	0	0	98	1	15	78	0	0	0	0	37863	7114	0	0	44977	0	51	2	13
352	162	0	0	177	177	177	17	146	336	0	177	438	365	8669	8143	52780	44929	0	86	1	19	59	1	0	0	11	65	67	438	0	0	0	254	2	28	154	0	0	0	0	81036	7201	0	0	88237	0	86	1	19
353	129	0	0	77	77	77	9	65	145	0	77	234	209	6022	5776	52540	47552	0	34	0	7	25	1	0	1	9	56	58	234	0	0	0	142	2	15	75	0	0	0	0	41995	5040	0	0	47035	0	34	0	7
354	114	0	0	75	75	75	6	58	101	0	75	147	127	9182	8989	52582	44423	0	38	0	10	21	1	0	3	2	48	50	147	0	0	0	92	0	7	48	0	0	0	0	25504	2233	0	0	27737	0	38	0	10
355	142	0	0	124	124	124	9	105	235	0	124	245	194	6712	6416	52662	46880	0	54	3	14	43	1	0	2	7	71	73	245	0	0	0	143	2	20	80	0	0	0	0	49519	6682	0	0	56201	0	54	3	14
356	152	0	0	101	101	101	7	103	187	0	101	214	174	6686	6454	52579	46885	0	47	3	12	33	1	0	2	3	80	80	214	0	0	0	132	1	12	69	0	0	0	0	36924	3643	0	0	40567	0	47	3	12
357	119	0	0	61	61	61	6	55	82	0	61	163	148	5848	5646	52612	47759	0	29	0	8	21	1	0	0	2	59	61	163	0	0	0	98	1	14	50	0	0	0	0	28766	5899	0	0	34665	0	29	0	8
358	164	0	0	126	126	126	5	112	284	0	126	223	172	5926	5648	52730	47668	0	58	4	13	43	1	0	1	6	91	93	223	0	0	0	118	1	24	80	0	0	0	0	47670	9102	0	0	56772	0	58	4	13
359	138	0	0	109	109	109	7	90	213	0	109	239	196	7941	7644	52844	45665	0	51	0	16	32	1	0	1	8	61	64	239	0	0	0	135	1	23	80	0	0	0	0	46044	9170	0	0	55214	0	51	0	16
360	148	0	0	124	124	124	5	91	250	0	124	374	327	9293	8852	52616	44311	0	57	0	18	40	1	0	1	7	72	74	374	0	0	0	213	1	32	128	0	0	0	0	72056	7972	0	0	80028	0	57	0	18
361	107	0	0	74	74	74	6	54	139	0	74	165	138	8610	8406	52428	44996	0	41	0	6	22	1	0	0	4	38	40	165	0	0	0	99	0	9	57	0	0	0	0	28582	1805	0	0	30387	0	41	0	6
362	120	0	0	76	76	76	4	63	131	0	76	120	94	6680	6522	52474	46922	0	37	1	7	25	1	0	1	4	49	51	120	0	0	0	66	1	9	44	0	0	0	0	22227	3885	0	0	26112	0	37	1	7
363	108	0	0	83	83	83	10	50	158	0	83	134	107	6725	6559	52374	46865	0	45	0	10	20	1	0	0	7	39	41	134	0	0	0	89	1	9	35	0	0	0	0	20910	1516	0	0	22426	0	45	0	10
364	117	0	0	63	63	63	7	55	98	0	63	150	130	7002	6852	52409	46569	0	27	0	9	22	1	0	1	3	51	53	150	0	0	0	82	1	12	55	0	0	0	0	29236	2521	0	0	31757	0	27	0	9
365	94	0	0	54	54	54	7	24	112	0	54	104	91	8227	8088	52534	45381	0	27	0	11	11	1	0	1	3	33	35	104	0	0	0	65	1	10	28	0	0	0	0	18157	3914	0	0	22071	0	27	0	11
366	104	0	0	79	79	79	4	80	150	0	79	148	117	7057	6867	52537	46551	0	36	1	6	29	1	0	2	4	38	40	148	0	0	0	80	1	9	58	0	0	0	0	28683	3306	0	0	31989	0	36	1	6
367	118	0	0	74	74	74	7	78	155	0	74	155	133	6537	6335	52572	47072	0	26	1	14	26	1	0	2	4	53	54	155	0	0	0	96	2	10	47	0	0	0	0	27567	3459	0	0	31026	0	26	1	14
368	152	0	0	122	122	122	9	86	207	0	122	225	175	8939	8651	52835	44666	0	61	1	11	38	1	0	2	8	74	76	225	0	0	0	136	1	15	73	0	0	0	0	43594	7274	0	0	50868	0	61	1	11
369	164	0	0	168	168	168	9	103	345	0	168	386	315	8678	8232	52828	44899	0	84	2	19	49	1	0	6	7	70	72	386	0	0	0	232	0	29	125	0	0	0	0	67281	7617	0	0	74898	0	84	2	19
370	135	0	0	150	150	150	13	119	253	0	150	236	186	6689	6400	52620	46878	0	81	4	18	41	1	0	1	4	54	56	236	0	0	0	134	0	23	79	0	0	0	0	42401	7997	0	0	50398	0	81	4	18
371	109	0	0	82	82	82	3	76	169	0	82	167	141	6604	6413	52746	46978	0	43	0	11	22	1	0	1	4	41	43	167	0	0	0	93	1	11	62	0	0	0	0	31535	3504	0	0	35039	0	43	0	11
372	127	0	0	99	99	99	5	61	191	0	99	173	139	6666	6443	52543	46933	0	47	3	14	26	1	0	2	6	54	57	173	0	0	0	97	0	15	61	0	0	0	0	32533	5438	0	0	37971	0	47	3	14
373	134	0	0	83	83	83	7	78	151	0	83	137	111	8662	8478	52546	44942	0	43	0	11	24	1	0	1	3	63	66	137	0	0	0	82	0	10	45	0	0	0	0	24649	3523	0	0	28172	0	43	0	11
374	158	0	0	138	138	138	8	87	318	0	138	341	288	9743	9336	64191	55344	0	69	1	23	38	1	0	0	6	71	73	341	0	0	0	200	2	21	118	0	0	0	0	68714	5331	0	0	74045	0	69	1	23
375	121	0	0	83	83	83	6	64	150	0	83	149	127	6594	6399	52520	47005	0	35	0	10	28	1	0	1	8	56	58	149	0	0	0	98	1	9	41	0	0	0	0	25669	2622	0	0	28291	0	35	0	10
376	140	0	0	90	90	90	9	77	130	0	90	186	155	10981	10762	52422	42607	0	47	2	11	25	1	0	0	4	65	67	186	0	0	0	118	2	14	52	0	0	0	0	34839	3059	0	0	37898	0	47	2	11
377	117	0	0	83	83	83	5	73	178	0	83	204	173	6247	6010	52664	47348	0	37	0	15	26	1	0	1	3	54	56	204	0	0	0	116	0	19	69	0	0	0	0	37665	7674	0	0	45339	0	37	0	15
378	129	0	0	77	77	77	11	47	142	0	77	178	157	6733	6555	52510	46825	0	38	2	12	17	1	0	2	5	57	59	178	0	0	0	102	0	17	59	0	0	0	0	31246	4588	0	0	35834	0	38	2	12
379	99	0	0	77	77	77	7	50	139	0	77	128	101	6585	6431	52463	47005	0	40	1	9	22	1	0	1	3	39	42	128	0	0	0	70	0	11	47	0	0	0	0	22674	4236	0	0	26910	0	40	1	9
380	102	0	0	65	65	65	7	51	108	0	65	138	121	6614	6469	52385	46959	0	30	0	7	21	1	0	1	5	40	42	138	0	0	0	86	0	8	44	0	0	0	0	23338	3211	0	0	26549	0	30	0	7
381	173	0	0	140	140	140	10	128	289	0	140	224	170	9215	8915	113298	105613	0	57	2	21	49	1	0	1	9	93	95	224	0	0	0	137	1	20	66	0	0	0	0	40328	6069	0	0	46397	0	57	2	21
382	121	0	0	123	123	123	10	109	247	0	123	177	124	8587	8346	52747	45021	0	59	4	15	39	1	0	1	4	50	52	177	0	0	0	103	0	12	62	0	0	0	0	29850	4285	0	0	34135	0	59	4	15
383	137	0	0	126	126	126	11	118	286	0	126	317	257	6443	6190	63998	58535	0	55	2	14	46	1	0	0	8	64	67	317	0	0	0	188	1	26	102	0	0	0	0	59057	9213	0	0	68270	0	55	2	14
384	92	0	0	62	62	62	5	48	131	0	62	85	64	7855	7735	52399	45753	0	34	0	4	17	1	0	0	6	33	35	85	0	0	0	52	1	6	26	0	0	0	0	15726	2641	0	0	18367	0	34	0	4
385	105	0	0	75	75	75	6	64	141	0	75	114	86	6241	6092	52464	47361	0	38	1	6	24	1	0	1	4	44	44	114	0	0	0	62	1	9	42	0	0	0	0	21095	3373	0	0	24468	0	38	1	6
386	123	0	0	98	98	98	8	89	187	0	98	188	153	6644	6405	52600	46958	0	46	1	9	37	1	0	0	4	51	53	188	0	0	0	109	1	15	63	0	0	0	0	35241	6684	0	0	41925	0	46	1	9
387	130	0	0	108	108	107	8	87	225	0	107	265	226	6365	6124	64176	58651	0	47	3	14	37	1	0	2	3	48	51	265	0	0	0	151	0	25	89	0	0	0	0	49257	9660	0	0	58917	0	47	3	14
388	184	0	0	231	231	230	17	183	582	0	230	479	350	7859	7351	52936	45683	0	118	1	30	73	1	0	0	7	88	90	479	0	0	0	298	0	38	143	0	0	0	0	83636	11900	0	0	95536	0	118	1	30
389	117	0	0	122	122	122	8	105	233	0	122	212	160	7461	7220	52551	46112	0	56	1	11	47	1	0	1	5	50	52	212	0	0	0	139	1	12	60	0	0	0	0	37862	4093	0	0	41955	0	56	1	11
390	167	0	0	192	192	192	13	157	451	0	192	473	374	8241	7718	53055	45330	0	95	2	24	66	1	0	0	4	75	77	473	5	69	0	274	1	51	147	0	0	0	0	89854	18975	0	0	108829	0	95	2	24
391	152	0	0	135	135	135	15	110	241	0	135	325	279	9986	9596	112708	104828	0	56	2	19	47	1	0	0	10	67	69	325	0	0	0	188	1	21	115	0	0	0	0	56786	8702	0	0	65488	0	56	2	19
392	127	0	0	145	145	145	11	90	308	0	145	269	206	7144	6850	52568	46413	0	73	3	21	37	1	0	4	6	50	52	269	0	0	0	160	2	17	90	0	0	0	0	50005	5402	0	0	55407	0	73	3	21
393	111	0	0	70	70	70	7	64	110	0	70	225	204	5963	5739	52545	47601	0	31	0	9	24	1	0	2	3	41	43	225	0	0	0	138	0	14	73	0	0	0	0	38193	2856	0	0	41049	0	31	0	9
394	114	0	0	91	91	90	5	60	162	0	90	135	111	7967	7775	52476	45638	0	45	1	12	25	1	0	1	5	47	49	135	0	0	0	81	0	14	40	0	0	0	0	23992	5342	0	0	29334	0	45	1	12
395	121	0	0	102	102	100	8	91	195	0	100	150	125	11231	11029	78634	71657	0	49	2	6	30	1	0	3	9	47	49	150	0	0	0	86	2	11	51	0	0	0	0	27486	4061	0	0	31547	0	49	2	6
396	166	0	0	199	199	198	14	195	390	0	198	465	371	8962	8415	52965	44630	0	80	5	20	80	1	0	3	9	74	76	465	0	0	0	257	2	41	165	0	0	0	0	83997	10113	0	0	94110	0	80	5	20
397	133	0	0	106	106	106	6	102	227	0	106	211	173	8616	8346	52729	44989	0	50	1	11	37	1	0	1	5	59	61	211	0	0	0	132	1	18	60	0	0	0	0	38633	5859	0	0	44492	0	50	1	11
398	171	0	0	167	167	167	7	138	320	0	167	282	210	6728	6394	52604	46843	0	76	4	15	60	1	0	2	9	97	99	282	0	0	0	152	2	24	104	0	0	0	0	52612	7869	0	0	60481	0	76	4	15
399	110	0	0	94	94	94	6	74	166	0	94	160	124	6635	6443	52653	46953	0	45	2	8	32	1	0	1	5	44	46	160	0	0	0	92	0	14	54	0	0	0	0	28541	5022	0	0	33563	0	45	2	8
400	96	0	0	53	53	53	6	47	89	0	53	111	98	6589	6447	52419	47016	0	25	1	8	16	1	0	0	2	38	41	111	0	0	0	65	0	8	38	0	0	0	0	18605	2424	0	0	21029	0	25	1	8
401	123	0	0	100	100	100	3	114	189	0	100	231	196	7882	7594	52531	45724	0	46	1	12	33	1	0	1	6	46	48	231	0	0	0	132	0	17	82	0	0	0	0	39839	6171	0	0	46010	0	46	1	12
402	146	0	0	125	125	125	9	122	226	0	125	206	161	6675	6422	52829	46906	0	57	5	12	42	1	0	1	7	71	73	206	0	0	0	126	1	25	54	0	0	0	0	40340	13067	0	0	53407	0	57	5	12
403	129	0	0	100	100	100	9	86	181	0	100	172	137	9235	9007	113398	105594	0	47	2	11	33	1	0	1	5	53	55	172	0	0	0	85	0	26	61	0	0	0	0	33024	11908	0	0	44932	0	47	2	11
404	124	0	0	109	109	109	8	86	213	0	109	198	148	6216	5981	52769	47376	0	51	1	15	32	1	0	0	9	51	53	198	0	0	0	114	1	19	64	0	0	0	0	38124	7418	0	0	45542	0	51	1	15
405	120	0	0	82	82	82	7	66	139	0	82	135	110	7901	7719	52759	45703	0	37	2	9	28	1	0	0	5	47	49	135	0	0	0	81	0	10	44	0	0	0	0	23845	3596	0	0	27441	0	37	2	9
406	117	0	0	96	96	96	7	97	184	0	96	183	148	6609	6377	52574	46993	0	44	2	10	31	1	0	1	7	53	55	183	0	0	0	103	0	15	65	0	0	0	0	34215	6012	0	0	40227	0	44	2	10
407	112	0	0	75	75	75	9	88	108	0	75	126	98	8807	8644	52442	44797	0	34	0	10	28	1	0	0	2	46	48	126	0	0	0	75	1	9	41	0	0	0	0	22227	1539	0	0	23766	0	34	0	10
408	156	0	0	119	119	119	11	85	258	0	119	279	226	7329	7036	52931	46233	0	56	2	17	35	1	0	1	7	75	77	279	0	0	0	149	2	22	106	0	0	0	0	53028	6022	0	0	59050	0	56	2	17
409	98	0	0	61	61	61	6	44	120	0	61	106	83	5876	5738	52400	47732	0	28	0	7	20	1	0	1	4	40	43	106	0	0	0	62	1	9	34	0	0	0	0	19753	3295	0	0	23048	0	28	0	7
410	156	0	0	125	125	125	13	125	184	0	125	360	303	9037	8633	52763	44553	0	59	0	10	47	1	0	2	6	73	75	360	0	0	0	200	2	28	130	0	0	0	0	72562	7789	0	0	80351	0	59	0	10
411	142	0	0	138	138	138	7	126	329	0	138	231	178	7356	7080	52739	46218	0	69	1	18	44	1	0	1	4	63	66	231	0	0	0	131	0	23	77	0	0	0	0	42168	7574	0	0	49742	0	69	1	18
412	151	0	0	89	89	89	4	63	139	0	89	168	134	7858	7642	52645	45749	0	41	2	11	26	1	0	1	7	79	79	168	0	0	0	88	1	9	70	0	0	0	0	33087	4014	0	0	37101	0	41	2	11
413	122	0	0	107	107	107	11	60	200	0	107	203	154	7653	7406	113930	107171	0	56	2	20	24	1	0	0	4	50	53	203	0	0	0	125	1	19	58	0	0	0	0	37827	8643	0	0	46470	0	56	2	20
414	234	0	0	296	296	296	11	249	608	0	296	582	460	8941	8232	52826	44626	0	149	3	35	94	1	0	2	12	140	143	582	141	49	0	326	1	56	199	0	0	0	0	107592	13156	0	0	120748	0	149	3	35
415	197	0	0	127	127	127	12	114	227	0	127	306	258	8330	7992	52778	45237	0	52	2	18	49	1	0	2	3	101	104	306	0	0	0	156	1	23	126	0	0	0	0	64580	16969	0	0	81549	0	52	2	18
416	104	0	0	71	71	71	5	53	152	0	71	142	122	8747	8566	52471	44855	0	44	2	5	15	1	0	0	4	34	36	142	0	0	0	81	0	11	50	0	0	0	0	24667	3957	0	0	28624	0	44	2	5
417	125	0	0	147	147	146	12	134	312	0	146	313	246	8993	8644	52920	44578	0	66	3	16	53	1	0	1	6	47	49	313	0	0	0	179	2	36	96	0	0	0	0	62124	13832	0	0	75956	0	66	3	16
418	174	0	0	90	90	90	8	81	177	0	90	193	163	7860	7613	52594	45748	0	38	2	19	24	1	0	3	3	105	107	193	0	0	0	120	2	16	55	0	0	0	0	37423	7709	0	0	45132	0	38	2	19
419	177	0	0	168	168	168	5	156	357	0	168	422	342	7878	7375	52971	45729	0	76	2	21	60	1	0	0	8	101	103	422	0	0	0	229	1	43	149	0	0	0	0	86418	18404	0	0	104822	0	76	2	21
420	135	0	0	124	124	124	7	86	244	0	124	225	175	6475	6215	113376	108324	0	58	4	12	38	1	0	2	9	68	71	225	0	0	0	132	0	19	74	0	0	0	0	41911	10048	0	0	51959	0	58	4	12
421	137	0	0	84	84	84	10	63	120	0	84	167	142	7380	7164	113527	107448	0	38	2	14	23	1	0	0	6	67	70	167	0	0	0	95	0	18	54	0	0	0	0	31542	9944	0	0	41486	0	38	2	14
422	99	0	0	74	74	74	7	54	107	0	74	117	92	8636	8479	52455	44969	0	42	0	7	19	1	0	0	5	35	37	117	0	0	0	66	0	9	42	0	0	0	0	21817	3212	0	0	25029	0	42	0	7
423	153	0	0	135	135	135	8	103	284	0	135	325	258	9617	9232	52854	43989	0	68	2	19	42	1	0	0	3	78	80	325	0	0	0	186	1	33	105	0	0	0	0	62247	12952	0	0	75199	0	68	2	19
424	160	0	0	110	110	110	13	78	200	0	110	216	175	9719	9446	52687	43883	0	54	2	13	30	2	0	4	5	73	75	216	0	0	0	127	0	23	66	0	0	0	0	39305	7105	0	0	46410	0	54	2	13
425	115	0	0	94	94	94	8	79	198	0	94	182	143	7931	7704	52590	45673	0	53	1	9	26	1	0	1	3	48	50	182	0	0	0	104	1	13	64	0	0	0	0	33515	4056	0	0	37571	0	53	1	9
426	167	0	0	102	102	102	9	89	151	0	102	271	224	7906	7609	52486	45679	0	57	3	7	31	1	0	1	2	88	90	271	0	0	0	149	2	23	97	0	0	0	0	54011	4018	0	0	58029	0	57	3	7
427	142	0	0	122	122	122	10	83	245	0	122	295	244	6770	6458	52633	46790	0	66	1	17	27	1	0	0	10	61	63	295	0	0	0	171	1	31	92	0	0	0	0	55094	11319	0	0	66413	0	66	1	17
428	145	0	0	115	115	115	13	90	245	0	115	296	252	8687	8375	52532	44872	0	49	3	14	39	1	0	1	8	59	62	296	0	0	0	182	0	23	91	0	0	0	0	51460	6909	0	0	58369	0	49	3	14
429	133	0	0	150	150	149	12	104	330	0	149	297	241	10081	9707	52824	43517	0	79	2	20	41	1	0	0	6	50	52	297	0	0	0	178	0	29	90	0	0	0	0	52571	9988	0	0	62559	0	79	2	20
430	109	0	0	69	69	69	5	53	88	0	69	148	123	7269	7095	52542	46327	0	35	0	9	20	1	0	0	4	46	48	148	0	0	0	84	0	12	52	0	0	0	0	28001	4133	0	0	32134	0	35	0	9
431	107	0	0	85	85	85	7	74	182	0	85	174	142	7297	7082	52540	46305	0	45	1	8	25	1	0	1	4	41	43	174	0	0	0	99	1	12	62	0	0	0	0	32500	3668	0	0	36168	0	45	1	8
432	130	0	0	102	102	102	8	81	221	0	102	178	143	7872	7652	52723	45717	0	48	1	19	25	1	0	0	8	57	60	178	0	0	0	111	1	13	53	0	0	0	0	33283	3870	0	0	37153	0	48	1	19
433	143	0	0	99	99	99	5	74	158	0	99	197	159	9670	9422	52570	43934	0	51	1	9	32	1	0	0	5	73	75	197	0	0	0	111	2	18	66	0	0	0	0	38517	6381	0	0	44898	0	51	1	9
434	142	0	0	179	179	178	14	157	425	0	178	310	224	9484	9101	64028	55605	0	86	4	21	61	1	0	0	5	53	55	310	0	0	0	168	1	27	114	0	0	0	0	60999	6894	0	0	67893	0	86	4	21
435	103	0	0	78	78	78	5	46	144	0	78	122	100	7261	7106	52571	46330	0	37	0	8	24	1	0	1	7	37	39	122	0	0	0	73	0	10	39	0	0	0	0	22726	4080	0	0	26806	0	37	0	8
436	103	0	0	85	85	85	6	67	165	0	85	145	108	7847	7661	52481	45760	0	44	0	9	22	1	0	1	8	41	43	145	0	0	0	87	0	9	49	0	0	0	0	27127	2421	0	0	29548	0	44	0	9
437	108	0	0	90	90	90	6	66	187	0	90	132	106	5980	5831	52517	47587	0	46	3	12	23	1	0	0	5	34	37	132	0	0	0	76	0	9	47	0	0	0	0	22148	3528	0	0	25676	0	46	3	12
438	124	0	0	83	83	83	11	53	150	0	83	168	145	5909	5692	52647	47694	0	39	1	12	23	1	0	2	5	53	55	168	0	0	0	91	1	13	63	0	0	0	0	31857	4624	0	0	36481	0	39	1	12
439	126	0	0	90	90	90	7	97	125	0	90	155	120	8182	7981	52745	45423	0	39	1	11	34	1	0	2	2	51	54	155	0	0	0	89	1	13	52	0	0	0	0	28767	5110	0	0	33877	0	39	1	11
440	147	0	0	127	127	127	7	102	243	0	127	312	256	9288	8917	113383	105538	0	62	4	9	46	1	0	0	5	64	66	312	0	0	0	172	1	25	114	0	0	0	0	58472	8011	0	0	66483	0	62	4	9
441	178	0	0	219	219	217	14	183	487	0	217	524	403	8969	8383	52781	44611	0	113	2	14	73	1	0	2	12	77	80	524	25	70	0	303	1	44	176	0	0	0	0	93605	12063	0	0	105668	0	113	2	14
442	164	0	0	168	168	167	10	132	346	0	167	332	264	10923	10508	52835	42675	0	74	1	22	57	1	0	3	9	72	74	332	0	0	0	188	2	27	115	0	0	0	0	61976	11789	0	0	73765	0	74	1	22
443	141	0	0	180	180	180	17	139	386	0	180	412	325	11717	11225	52526	41884	0	100	2	16	54	1	0	2	5	55	57	412	0	0	0	238	4	33	137	0	0	0	0	72750	8685	0	0	81435	0	100	2	16
444	106	0	0	68	68	68	5	60	93	0	68	118	98	6591	6438	52491	47010	0	33	0	11	19	1	0	0	4	46	48	118	0	0	0	68	1	9	40	0	0	0	0	22282	2817	0	0	25099	0	33	0	11
445	107	0	0	78	78	78	5	63	142	0	78	149	122	6600	6407	52475	47007	0	38	2	11	21	1	0	2	3	48	50	149	0	0	0	83	1	11	54	0	0	0	0	26026	3628	0	0	29654	0	38	2	11
446	109	0	0	74	74	74	4	67	106	0	74	155	127	7865	7670	52701	45743	0	27	2	7	31	1	0	1	5	42	45	155	0	0	0	87	2	12	54	0	0	0	0	32022	4098	0	0	36120	0	27	2	7
447	175	0	0	211	211	211	12	166	511	0	211	360	293	7209	6802	81429	75605	0	84	3	35	64	1	0	3	21	74	71	360	0	0	0	207	1	36	116	0	0	0	0	66334	12029	0	0	78363	0	84	3	35
448	319	0	0	435	435	435	18	387	908	0	435	708	498	8833	7919	53124	44762	0	218	5	32	165	1	0	2	12	219	221	708	342	53	0	409	1	65	233	0	0	0	0	122799	17497	0	0	140296	0	218	5	32
449	127	0	0	116	116	115	9	80	212	0	115	189	158	5957	5696	52680	47645	0	54	3	15	34	1	0	0	8	49	51	189	0	0	0	110	0	17	62	0	0	0	0	35219	6174	0	0	41393	0	54	3	15
450	124	0	0	96	96	96	8	77	195	0	96	179	150	9645	9409	52585	43959	0	45	1	15	26	2	0	0	7	49	51	179	0	0	0	103	0	19	57	0	0	0	0	32212	7227	0	0	39439	0	45	1	15
451	96	0	0	61	61	61	4	50	112	0	61	106	90	6599	6456	52417	47007	0	30	1	7	17	1	0	2	3	37	40	106	0	0	0	66	0	10	30	0	0	0	0	17096	3907	0	0	21003	0	30	1	7
452	116	0	0	90	90	90	6	73	153	0	90	149	118	6598	6395	52514	47011	0	43	2	6	28	1	0	2	8	53	54	149	0	0	0	78	0	13	58	0	0	0	0	27834	6189	0	0	34023	0	43	2	6
453	113	0	0	92	92	92	10	70	165	0	92	157	129	10159	9947	52515	43446	0	44	1	11	27	1	0	2	6	40	41	157	0	0	0	94	2	11	50	0	0	0	0	31961	4096	0	0	36057	0	44	1	11
454	116	0	0	87	87	86	10	77	178	0	86	117	94	9683	9515	52471	43919	0	40	2	12	29	1	0	0	2	46	48	117	0	0	0	63	1	13	40	0	0	0	0	21227	5285	0	0	26512	0	40	2	12
455	172	0	0	125	125	125	9	82	275	0	125	235	178	10313	10021	52765	43290	0	65	3	12	36	1	0	0	8	90	92	235	0	0	0	136	1	19	79	0	0	0	0	43776	6949	0	0	50725	0	65	3	12
456	126	0	0	123	123	123	13	89	205	0	123	326	280	7972	7579	52762	45632	0	61	2	15	37	1	0	0	7	58	60	326	0	0	0	193	2	27	104	0	0	0	0	61951	9030	0	0	70981	0	61	2	15
457	94	0	0	66	66	66	7	55	82	0	66	150	135	6603	6408	52433	47005	0	30	0	8	24	1	0	1	2	34	36	150	0	0	0	88	1	12	49	0	0	0	0	27971	5017	0	0	32988	0	30	0	8
458	108	0	0	91	91	91	9	76	168	0	91	181	145	7694	7466	52570	45912	0	44	1	9	28	1	0	0	8	41	43	181	0	0	0	96	2	21	62	0	0	0	0	36564	8416	0	0	44980	0	44	1	9
459	109	0	0	109	109	109	9	74	207	0	109	181	136	7937	7701	52510	45668	0	57	1	5	36	1	0	0	9	47	49	181	0	0	0	97	0	15	69	0	0	0	0	35467	4095	0	0	39562	0	57	1	5
460	107	0	0	94	94	94	5	93	162	0	94	189	156	8642	8401	52520	44963	0	43	1	8	32	1	0	1	8	41	43	189	0	0	0	105	2	17	65	0	0	0	0	35782	6704	0	0	42486	0	43	1	8
461	99	0	0	71	71	71	7	46	133	0	71	135	109	6620	6456	52417	46978	0	37	1	8	20	1	0	1	3	39	42	135	0	0	0	81	0	11	43	0	0	0	0	22065	3251	0	0	25316	0	37	1	8
462	128	0	0	99	99	99	6	70	182	0	99	239	199	7885	7611	52738	45705	0	43	1	15	32	1	0	1	6	60	60	239	0	0	0	134	0	24	81	0	0	0	0	44029	7855	0	0	51884	0	43	1	15
463	143	0	0	102	102	102	6	97	209	0	102	214	176	9324	9058	53037	44278	0	48	1	16	30	1	0	3	3	54	57	214	0	0	0	115	1	21	77	0	0	0	0	45863	9080	0	0	54943	0	48	1	16
464	162	0	0	140	140	140	7	150	276	0	140	358	305	6813	6430	52795	46739	0	68	1	15	50	1	0	0	5	79	81	358	0	0	0	206	1	27	124	0	0	0	0	66244	6571	0	0	72815	0	68	1	15
465	151	0	0	93	93	92	12	74	159	0	92	234	195	6006	5775	52561	47552	0	39	1	8	38	2	0	1	3	79	81	234	0	0	0	121	3	20	90	0	0	0	0	46280	5251	0	0	51531	0	39	1	8
466	108	0	0	83	83	82	8	65	160	0	82	159	134	7769	7568	112459	107054	0	45	1	14	18	1	0	0	3	39	41	159	0	0	0	83	0	16	60	0	0	0	0	30561	5341	0	0	35902	0	45	1	14
467	138	0	0	133	133	133	10	122	293	0	133	235	183	7953	7649	52624	45649	0	55	2	15	49	1	0	0	11	63	64	235	0	0	0	130	2	22	81	0	0	0	0	48430	7526	0	0	55956	0	55	2	15
468	147	0	0	178	178	178	7	144	442	0	178	367	275	8594	8167	52709	44994	0	88	2	23	55	1	0	1	8	61	63	367	0	0	0	195	1	37	134	0	0	0	0	64460	10992	0	0	75452	0	88	2	23
469	132	0	0	108	108	108	13	101	249	0	108	224	182	9075	8802	52615	44522	0	57	0	9	36	1	0	0	5	47	49	224	0	0	0	125	1	28	70	0	0	0	0	42244	6933	0	0	49177	0	57	0	9
470	117	0	0	104	104	104	9	105	174	0	104	213	184	9088	8834	113288	105716	0	41	3	11	40	1	0	1	7	41	43	213	0	0	0	129	1	15	68	0	0	0	0	37075	5751	0	0	42826	0	41	3	11
471	108	0	0	67	67	67	8	63	96	0	67	131	116	6619	6468	52452	46963	0	31	0	9	22	1	0	0	4	43	46	131	0	0	0	79	3	11	38	0	0	0	0	28164	4213	0	0	32377	0	31	0	9
472	125	0	0	98	98	98	7	86	200	0	98	230	182	8878	8606	52631	44728	0	38	2	13	39	2	0	1	3	47	49	230	0	0	0	120	3	16	91	0	0	0	0	44922	5163	0	0	50085	0	38	2	13
473	129	0	0	131	131	131	8	99	245	0	131	276	222	10826	10482	52495	42779	0	58	0	13	45	1	0	2	12	53	56	276	0	0	0	146	2	24	104	0	0	0	0	50553	8306	0	0	58859	0	58	0	13
474	120	0	0	81	81	81	7	76	163	0	81	136	110	6614	6433	52468	46990	0	42	0	10	22	1	0	1	5	59	61	136	0	0	0	73	2	12	49	0	0	0	0	26134	4280	0	0	30414	0	42	0	10
475	121	0	0	105	105	105	11	100	199	0	105	260	220	9998	9682	52583	43607	0	46	1	13	37	1	0	2	5	45	47	260	0	0	0	152	2	26	80	0	0	0	0	45818	8024	0	0	53842	0	46	1	13
476	111	0	0	78	78	78	6	64	157	0	78	149	124	5907	5766	52476	47646	0	40	0	9	21	1	0	0	7	46	48	149	0	0	0	87	1	11	50	0	0	0	0	27806	4524	0	0	32330	0	40	0	9
477	104	0	0	86	86	86	7	65	152	0	86	133	103	6597	6414	52461	47011	0	46	1	8	25	1	0	1	4	44	46	133	0	0	0	80	0	15	38	0	0	0	0	23126	6210	0	0	29336	0	46	1	8
478	108	0	0	65	65	65	6	67	139	0	65	145	125	8162	7988	80336	74733	0	29	0	9	23	1	0	0	3	44	46	145	0	0	0	79	0	9	57	0	0	0	0	26120	3060	0	0	29180	0	29	0	9
479	97	0	0	71	71	71	5	54	111	0	71	130	110	5887	5723	52452	47710	0	37	0	6	20	1	0	2	5	39	41	130	0	0	0	69	1	11	49	0	0	0	0	25005	3192	0	0	28197	0	37	0	6
480	154	0	0	153	153	153	5	123	313	0	153	371	303	8755	8343	52805	44815	0	82	3	17	44	1	0	1	5	63	65	371	0	0	0	214	2	30	125	0	0	0	0	65573	10537	0	0	76110	0	82	3	17
481	110	0	0	69	69	69	4	68	110	0	69	154	132	8598	8405	52551	45008	0	34	1	5	21	1	0	3	4	40	42	154	0	0	0	82	1	15	56	0	0	0	0	27900	5247	0	0	33147	0	34	1	5
482	129	0	0	112	112	111	10	103	199	0	111	220	186	6660	6381	52547	46936	0	53	0	17	33	1	0	1	6	56	58	220	0	0	0	127	1	21	71	0	0	0	0	41345	7378	0	0	48723	0	53	0	17
483	126	0	0	93	93	92	6	70	185	0	92	174	137	5936	5734	52643	47651	0	43	0	13	28	1	0	1	6	56	58	174	0	0	0	109	1	13	51	0	0	0	0	29613	3952	0	0	33565	0	43	0	13
484	112	0	0	66	66	66	6	41	107	0	66	118	94	6057	5925	63813	59023	0	32	1	6	21	1	0	0	5	47	50	118	0	0	0	72	1	9	36	0	0	0	0	21766	2254	0	0	24020	0	32	1	6
485	103	0	0	75	75	75	4	58	148	0	75	129	107	8958	8784	52476	44648	0	35	0	6	27	1	0	1	5	37	39	129	0	0	0	76	1	15	37	0	0	0	0	23069	4977	0	0	28046	0	35	0	6
486	117	0	0	114	114	113	8	82	192	0	113	250	204	6713	6433	52555	46864	0	63	1	10	32	1	0	1	5	48	50	250	0	0	0	151	1	19	79	0	0	0	0	43579	6794	0	0	50373	0	63	1	10
487	127	0	0	105	105	104	8	103	231	0	104	203	166	7763	7542	112964	107026	0	53	2	14	29	1	0	0	5	41	43	203	0	0	0	126	2	21	54	0	0	0	0	40838	9914	0	0	50752	0	53	2	14
488	126	0	0	88	88	88	12	77	127	0	88	169	139	5687	5490	52591	47897	0	40	1	13	26	1	0	4	3	50	52	169	0	0	0	91	2	13	63	0	0	0	0	33548	5793	0	0	39341	0	40	1	13
489	127	0	0	69	69	69	5	59	108	0	69	148	132	5875	5681	52504	47732	0	34	0	4	20	1	0	1	9	66	67	148	0	0	0	84	2	13	49	0	0	0	0	27206	4608	0	0	31814	0	34	0	4
490	138	0	0	89	89	89	4	60	195	0	89	160	132	8566	8353	52627	45040	0	49	1	12	20	1	0	1	5	64	66	160	0	0	0	97	1	15	47	0	0	0	0	28048	6193	0	0	34241	0	49	1	12
491	104	0	0	83	83	83	11	49	168	0	83	166	138	7811	7602	52495	45791	0	42	1	11	21	1	0	0	7	33	36	166	0	0	0	102	2	12	50	0	0	0	0	29803	5602	0	0	35405	0	42	1	11
492	148	0	0	104	104	104	5	91	201	0	104	271	232	6741	6448	52748	46830	0	50	1	11	39	1	0	0	2	62	64	271	0	0	0	165	2	19	85	0	0	0	0	48132	4756	0	0	52888	0	50	1	11
493	103	0	0	80	80	80	8	56	129	0	80	137	106	8216	8037	52514	45391	0	37	0	7	30	1	0	0	5	38	40	137	0	0	0	81	0	12	44	0	0	0	0	24060	3608	0	0	27668	0	37	0	7
494	162	0	0	141	141	141	10	134	299	0	141	339	286	10501	10091	52579	43096	0	62	3	16	48	1	0	1	10	71	74	339	0	0	0	206	2	20	111	0	0	0	0	61316	3267	0	0	64583	0	62	3	16
495	112	0	0	90	90	90	6	80	182	0	90	167	133	7894	7680	52582	45711	0	48	1	13	24	1	0	0	3	41	44	167	0	0	0	97	1	16	53	0	0	0	0	29073	4987	0	0	34060	0	48	1	13
496	125	0	0	160	160	160	7	133	366	0	160	284	212	8914	8594	52590	44648	0	81	4	13	49	4	0	1	8	44	46	284	0	0	0	184	1	16	83	0	0	0	0	49111	2868	0	0	51979	0	81	4	13
497	146	0	0	142	142	142	12	125	283	0	142	311	253	12466	12107	52668	41112	0	65	3	22	44	1	0	0	7	57	59	311	0	0	0	174	4	25	108	0	0	0	0	64748	7187	0	0	71935	0	65	3	22
498	115	0	0	96	96	96	9	76	163	0	96	202	163	6591	6364	52753	46991	0	44	2	9	34	1	0	1	5	41	43	202	0	0	0	115	1	18	68	0	0	0	0	39678	8265	0	0	47943	0	44	2	9
499	116	0	0	100	100	100	5	81	208	0	100	156	122	9966	9763	112763	104853	0	57	1	9	24	1	0	0	8	45	47	156	0	0	0	90	2	14	50	0	0	0	0	34218	6140	0	0	40358	0	57	1	9
500	120	0	0	71	71	71	8	43	102	0	71	148	134	10662	10467	52617	42942	0	35	1	10	19	1	0	0	5	41	43	148	0	0	0	85	1	12	50	0	0	0	0	26124	3893	0	0	30017	0	35	1	10
501	169	0	0	125	125	125	6	118	255	0	125	245	195	7643	7341	52671	45953	0	60	2	17	39	1	0	1	5	95	97	245	0	0	0	135	2	23	85	0	0	0	0	51947	8276	0	0	60223	0	60	2	17
502	106	0	0	105	105	105	11	106	187	0	105	169	138	9351	9116	52442	44255	0	42	0	12	41	1	0	1	8	38	40	169	0	0	0	101	1	13	54	0	0	0	0	28739	3120	0	0	31859	0	42	0	12
503	132	0	0	114	114	114	10	114	197	0	114	249	216	8614	8315	52772	44969	0	56	1	15	34	1	0	0	7	51	53	249	0	0	0	153	0	20	76	0	0	0	0	46253	7204	0	0	53457	0	56	1	15
504	108	0	0	119	119	119	7	92	248	0	119	229	182	7871	7575	52527	45738	0	58	2	9	43	1	0	0	6	47	49	229	0	0	0	134	1	17	77	0	0	0	0	42035	6526	0	0	48561	0	58	2	9
505	128	0	0	102	102	102	10	87	189	0	102	184	147	5896	5670	52728	47695	0	55	2	9	30	1	0	1	4	63	65	184	0	0	0	112	0	20	52	0	0	0	0	34058	9247	0	0	43305	0	55	2	9
506	103	0	0	96	96	96	7	79	165	0	96	182	144	5910	5678	52608	47696	0	47	1	10	33	1	0	0	4	40	42	182	0	0	0	100	1	15	66	0	0	0	0	35189	5195	0	0	40384	0	47	1	10
507	105	0	0	87	87	87	10	75	168	0	87	150	123	5907	5713	52580	47691	0	43	0	6	30	1	0	2	5	44	46	150	0	0	0	79	1	15	55	0	0	0	0	29381	4689	0	0	34070	0	43	0	6
508	93	0	0	64	64	64	5	54	100	0	64	122	103	5874	5712	52459	47735	0	31	0	6	22	1	0	0	4	34	36	122	0	0	0	74	1	14	33	0	0	0	0	22423	4793	0	0	27216	0	31	0	6
509	113	0	0	96	96	96	6	78	204	0	96	178	139	6599	6374	52592	47005	0	47	2	11	29	1	0	1	5	45	48	178	0	0	0	97	0	16	65	0	0	0	0	32478	6132	0	0	38610	0	47	2	11
510	111	0	0	83	83	83	4	56	163	0	83	147	121	8637	8444	52512	44966	0	37	2	5	32	1	0	1	5	44	46	147	0	0	0	77	2	11	57	0	0	0	0	29811	3544	0	0	33355	0	37	2	5
511	103	0	0	81	81	81	6	62	165	0	81	141	116	9905	9717	52470	43700	0	43	0	7	26	1	0	0	4	42	44	141	0	0	0	75	2	11	53	0	0	0	0	26479	4361	0	0	30840	0	43	0	7
512	111	0	0	76	76	76	6	80	158	0	76	124	99	5870	5702	52531	47737	0	38	2	7	21	1	0	1	6	49	51	124	0	0	0	74	0	10	40	0	0	0	0	22067	3885	0	0	25952	0	38	2	7
513	119	0	0	97	97	97	6	101	213	0	97	173	136	8645	8451	52504	44930	0	43	1	15	28	1	0	3	6	45	47	173	0	0	0	104	1	14	54	0	0	0	0	30525	6426	0	0	36951	0	43	1	15
514	116	0	0	66	66	66	5	57	107	0	66	135	116	6630	6456	52525	46976	0	29	1	7	21	1	0	0	7	53	55	135	0	0	0	79	1	9	46	0	0	0	0	24715	3328	0	0	28043	0	29	1	7
515	136	0	0	86	86	86	7	85	133	0	86	178	155	5914	5678	52629	47695	0	42	1	10	28	1	0	0	4	69	71	178	0	0	0	100	1	20	57	0	0	0	0	32956	6945	0	0	39901	0	42	1	10
516	359	0	0	359	359	359	14	262	754	0	359	657	520	8932	8090	53261	44645	0	192	6	37	107	1	0	3	13	244	246	657	317	50	0	397	3	50	207	0	0	0	0	127958	19777	0	0	147735	0	192	6	37
517	134	0	0	98	98	97	4	59	199	0	97	156	123	9978	9770	52558	43624	0	51	2	12	24	1	0	5	2	52	54	156	0	0	0	91	2	19	44	0	0	0	0	26837	9410	0	0	36247	0	51	2	12
518	108	0	0	103	103	103	9	72	200	0	103	191	155	7941	7696	113259	106884	0	53	1	8	33	1	0	1	6	38	40	191	0	0	0	111	2	18	60	0	0	0	0	35401	6209	0	0	41610	0	53	1	8
519	118	0	0	91	91	91	8	83	139	0	91	128	102	7416	7242	52507	46179	0	36	1	14	31	1	0	1	7	48	50	128	0	0	0	79	2	7	40	0	0	0	0	26220	2239	0	0	28459	0	36	1	14
520	150	0	0	146	146	146	7	101	281	0	146	332	271	5959	5561	52753	47636	0	70	1	22	40	1	0	2	10	81	83	332	0	0	0	191	1	31	109	0	0	0	0	60972	9961	0	0	70933	0	70	1	22
521	110	0	0	76	76	75	6	60	130	0	75	111	83	5923	5773	52497	47683	0	36	0	11	24	1	0	1	2	47	49	111	0	0	0	64	0	9	38	0	0	0	0	21412	2964	0	0	24376	0	36	0	11
522	124	0	0	101	101	101	8	101	211	0	101	185	144	6681	6473	52520	46896	0	51	4	6	36	1	0	0	3	54	56	185	0	0	0	97	2	16	70	0	0	0	0	35406	7536	0	0	42942	0	51	4	6
523	142	0	0	96	96	96	5	70	204	0	96	210	170	7965	7730	52534	45618	0	48	3	11	27	1	0	0	6	71	74	210	0	0	0	132	0	18	60	0	0	0	0	37604	5993	0	0	43597	0	48	3	11
524	99	0	0	59	59	59	7	43	88	0	59	108	93	7382	7236	112171	107450	0	26	0	9	19	1	0	2	2	40	42	108	0	0	0	64	2	9	33	0	0	0	0	21537	4308	0	0	25845	0	26	0	9
525	151	0	0	93	93	93	8	82	155	0	93	141	120	6593	6397	52614	47004	0	36	1	18	30	1	0	3	4	85	88	141	0	0	0	96	0	13	32	0	0	0	0	24351	5817	0	0	30168	0	36	1	18
526	126	0	0	93	93	93	7	65	219	0	93	213	188	7450	7180	52648	46153	0	43	0	15	26	1	0	4	4	51	52	213	0	0	0	131	1	18	63	0	0	0	0	38734	6447	0	0	45181	0	43	0	15
527	152	0	0	167	167	166	17	126	339	0	166	455	381	6872	6414	52897	46653	0	78	3	16	49	1	0	7	12	59	61	455	0	0	0	271	2	35	147	0	0	0	0	86861	10944	0	0	97805	0	79	3	16
528	120	0	0	93	93	93	4	72	172	0	93	187	148	6194	5962	52625	47411	0	44	2	12	29	1	0	1	4	54	56	187	0	0	0	95	1	19	72	0	0	0	0	37430	8200	0	0	45630	0	44	2	12
529	105	0	0	103	103	103	7	83	191	0	103	183	149	7923	7688	52668	45674	0	49	2	10	32	1	0	1	8	37	39	183	0	0	0	90	2	17	74	0	0	0	0	36147	6649	0	0	42796	0	49	2	10
530	123	0	0	122	122	122	12	120	248	0	122	187	153	8591	8332	52584	45007	0	59	2	11	43	1	0	0	6	48	50	187	0	0	0	115	1	17	54	0	0	0	0	31687	6398	0	0	38085	0	59	2	11
531	114	0	0	83	83	83	4	57	172	0	83	194	170	5913	5683	52569	47678	0	34	1	11	29	1	0	2	5	45	48	194	0	0	0	119	1	16	58	0	0	0	0	36381	6489	0	0	42870	0	34	1	11
532	97	0	0	97	97	97	5	80	196	0	97	173	142	6624	6409	52521	46966	0	45	1	11	28	1	0	2	9	34	35	173	0	0	0	104	2	11	56	0	0	0	0	31589	4560	0	0	36149	0	45	1	11
533	104	0	0	73	73	73	5	49	125	0	73	117	98	5900	5738	52452	47705	0	36	2	8	18	1	0	0	8	43	45	117	0	0	0	57	0	13	47	0	0	0	0	21305	5524	0	0	26829	0	36	2	8
534	178	0	0	200	200	200	13	177	478	0	200	534	423	9974	9388	52805	43603	0	95	3	23	70	1	0	2	6	79	81	534	0	0	0	308	2	45	179	0	0	0	0	91884	13832	0	0	105716	0	95	3	23
535	134	0	0	104	104	104	10	77	181	0	104	201	172	11824	11572	113602	102990	0	52	0	10	36	1	0	0	5	53	55	201	0	0	0	121	0	15	65	0	0	0	0	34952	4677	0	0	39629	0	52	0	10
536	123	0	0	96	96	96	7	95	186	0	96	173	144	6589	6364	52717	47010	0	42	0	16	33	1	0	1	3	55	57	173	0	0	0	105	0	12	56	0	0	0	0	31820	5733	0	0	37553	0	42	0	16
537	123	0	0	95	95	95	7	79	184	0	95	170	142	7930	7700	52630	45677	0	45	2	13	29	1	0	2	3	51	54	170	0	0	0	104	2	13	51	0	0	0	0	32718	5543	0	0	38261	0	45	2	13
538	181	0	0	129	129	129	13	127	245	0	129	296	244	6761	6433	52938	46808	0	51	3	19	47	1	0	1	7	101	103	296	0	0	0	168	0	28	100	0	0	0	0	57565	9753	0	0	67318	0	51	3	19
539	150	0	0	140	140	140	15	106	244	0	140	321	252	11547	11168	52898	42054	0	67	2	22	40	1	0	1	7	58	60	321	0	0	0	180	1	28	112	0	0	0	0	60040	12014	0	0	72054	0	67	2	22
540	137	0	0	142	142	142	14	98	268	0	142	266	208	11075	10737	52589	42527	0	68	2	17	42	1	0	1	11	54	56	266	0	0	0	171	1	23	71	0	0	0	0	46095	8309	0	0	54404	0	68	2	17
541	109	0	0	57	57	57	9	54	74	0	57	101	92	8247	8108	52382	45357	0	24	0	7	21	1	0	0	4	40	42	101	0	0	0	60	1	8	32	0	0	0	0	18450	3097	0	0	21547	0	24	0	7
542	122	0	0	100	100	100	7	79	211	0	100	229	188	7889	7636	52823	45690	0	43	0	13	36	1	0	1	6	47	49	229	0	0	0	120	1	23	85	0	0	0	0	45616	7502	0	0	53118	0	43	0	13
543	138	0	0	131	131	131	6	114	276	0	131	220	180	6662	6364	52725	46939	0	66	1	19	38	1	0	1	5	57	59	220	0	0	0	127	1	16	76	0	0	0	0	41791	7504	0	0	49295	0	66	1	19
544	143	0	0	114	114	114	12	95	239	0	114	296	240	6072	5784	52734	47476	0	44	1	15	44	1	0	1	8	67	69	296	0	0	0	154	2	38	102	0	0	0	0	57742	10650	0	0	68392	0	44	1	15
545	119	0	0	85	85	85	7	73	173	0	85	146	118	8622	8430	52620	44981	0	43	1	11	24	1	0	0	5	39	41	146	0	0	0	84	1	15	46	0	0	0	0	29627	7623	0	0	37250	0	43	1	11
546	151	0	0	124	124	124	12	93	271	0	124	302	253	11112	10744	52906	42493	0	65	2	16	33	1	0	0	7	62	64	302	0	0	0	188	3	27	84	0	0	0	0	56277	10182	0	0	66459	0	65	2	16
547	116	0	0	103	103	103	8	79	225	0	103	153	116	5910	5711	52531	47684	0	53	2	9	31	1	0	1	6	47	49	153	0	0	0	78	1	14	60	0	0	0	0	27683	5034	0	0	32717	0	53	2	9
548	98	0	0	67	67	67	5	45	114	0	67	125	104	5859	5692	52471	47751	0	28	0	9	23	1	0	2	4	39	42	125	0	0	0	66	1	9	49	0	0	0	0	25524	4279	0	0	29803	0	28	0	9
549	130	0	0	94	94	94	7	63	174	0	94	193	161	8631	8385	52729	44974	0	46	3	6	28	1	0	2	8	49	51	193	0	0	0	109	2	14	68	0	0	0	0	41492	5415	0	0	46907	0	46	3	6
550	149	0	0	174	174	174	7	138	424	0	174	419	329	8696	8290	52728	44822	0	89	1	18	56	1	0	3	6	53	55	419	0	0	0	248	1	30	140	0	0	0	0	68929	9214	0	0	78143	0	89	1	18
551	145	0	0	120	120	120	10	97	261	0	120	259	207	7699	7430	52650	45857	0	44	2	19	43	1	0	2	9	68	71	259	0	0	0	153	2	24	80	0	0	0	0	45651	6770	0	0	52421	0	44	2	19
552	110	0	0	49	49	49	4	38	87	0	49	87	72	6896	6798	52416	46695	0	20	1	5	16	1	0	2	4	51	53	87	0	0	0	54	0	5	28	0	0	0	0	14625	2034	0	0	16659	0	20	1	5
553	136	0	0	102	102	102	10	65	155	0	102	220	192	13038	12780	52535	40540	0	49	2	11	31	1	0	3	5	51	53	220	0	0	0	147	0	14	59	0	0	0	0	39226	4047	0	0	43273	0	49	2	11
554	127	0	0	106	106	106	7	88	224	0	106	159	120	9301	9084	52632	44304	0	46	2	11	36	1	0	1	9	58	60	159	0	0	0	96	0	12	51	0	0	0	0	29487	4184	0	0	33671	0	46	2	11
555	148	0	0	102	102	102	8	96	149	0	102	200	156	7928	7684	52528	45672	0	45	1	11	37	1	0	2	5	81	83	200	0	0	0	122	1	17	60	0	0	0	0	38721	6928	0	0	45649	0	45	1	11
556	133	0	0	90	90	90	4	68	169	0	90	193	163	6589	6364	52547	46997	0	40	0	14	27	1	0	3	5	69	71	193	0	0	0	106	1	14	72	0	0	0	0	35432	5061	0	0	40493	0	40	0	14
557	100	0	0	58	58	58	8	40	87	0	58	110	87	5882	5746	52485	47723	0	22	1	5	22	1	0	2	5	41	44	110	0	0	0	67	1	7	35	0	0	0	0	19307	1792	0	0	21099	0	22	1	5
558	112	0	0	94	94	94	10	71	170	0	94	147	117	8643	8441	52502	44962	0	54	1	7	25	1	0	2	4	47	47	147	0	0	0	83	1	12	51	0	0	0	0	26282	3820	0	0	30102	0	54	1	7
559	122	0	0	132	132	132	5	109	248	0	132	210	165	8642	8375	52582	44942	0	63	4	17	40	2	0	1	5	47	50	210	0	0	0	124	1	21	64	0	0	0	0	37537	7613	0	0	45150	0	63	4	17
560	103	0	0	73	73	73	5	66	122	0	73	144	128	5895	5702	52505	47711	0	37	1	9	22	1	0	1	2	39	41	144	0	0	0	87	1	12	44	0	0	0	0	27375	4108	0	0	31483	0	37	1	9
561	167	0	0	110	110	109	10	69	208	0	109	236	194	9615	9351	52775	43960	0	55	2	16	25	1	0	2	8	85	86	236	0	0	0	144	1	24	67	0	0	0	0	43708	7315	0	0	51023	0	55	2	16
562	177	0	0	213	213	213	13	175	460	0	213	397	305	8230	7735	52786	45361	0	102	5	28	65	2	0	2	9	83	86	397	0	0	0	240	2	33	122	0	0	0	0	72989	9258	0	0	82247	0	102	5	28
563	146	0	0	140	140	140	9	96	346	0	140	251	194	9023	8699	52753	44581	0	67	1	19	44	1	0	1	7	68	70	251	0	0	0	152	1	20	78	0	0	0	0	47974	7327	0	0	55301	0	67	1	19
564	164	0	0	88	88	88	5	94	163	0	88	222	185	6654	6430	52619	46911	0	39	1	11	32	1	0	0	4	92	94	222	0	0	0	133	3	13	73	0	0	0	0	38476	3550	0	0	42026	0	39	1	11
565	96	0	0	75	75	75	9	47	131	0	75	171	145	7870	7655	52518	45739	0	42	1	6	22	1	0	0	3	36	38	171	0	0	0	82	1	17	71	0	0	0	0	34245	6782	0	0	41027	0	42	1	6
566	128	0	0	88	88	88	6	78	146	0	88	189	161	6719	6510	52494	46855	0	38	2	7	33	1	0	1	6	54	56	189	0	0	0	103	2	16	68	0	0	0	0	37293	4977	0	0	42270	0	38	2	7
567	139	0	0	109	109	109	8	73	220	0	109	334	295	8633	8256	52746	44954	0	58	1	10	34	1	0	0	5	63	65	334	0	0	0	192	0	35	107	0	0	0	0	60406	13132	0	0	73538	0	58	1	10
568	129	0	0	65	65	65	4	54	132	0	65	132	109	5871	5701	52579	47739	0	21	0	13	24	1	0	0	6	68	71	132	0	0	0	77	0	11	44	0	0	0	0	23091	4883	0	0	27974	0	21	0	13
569	150	0	0	117	117	117	12	81	267	0	117	267	218	8618	8310	52700	44969	0	53	1	13	43	1	0	0	6	73	75	267	0	0	0	154	1	21	91	0	0	0	0	48439	5264	0	0	53703	0	53	1	13
570	130	0	0	76	76	76	5	63	135	0	76	142	112	6642	6497	52452	46929	0	38	0	8	24	1	0	0	5	64	66	142	0	0	0	87	1	11	43	0	0	0	0	24889	4874	0	0	29763	0	38	0	8
571	151	0	0	144	144	143	9	117	308	0	143	359	296	7939	7531	52609	45644	0	69	2	12	48	1	0	0	11	65	67	359	0	0	0	217	2	29	111	0	0	0	0	67770	10198	0	0	77968	0	69	2	12
572	118	0	0	55	55	55	5	47	95	0	55	111	93	5986	5845	52545	47621	0	26	0	8	16	1	0	1	3	56	59	111	0	0	0	66	0	14	31	0	0	0	0	19773	4730	0	0	24503	0	26	0	8
573	171	0	0	151	151	150	10	126	349	0	150	341	272	8665	8274	52599	44918	0	67	1	19	55	1	0	3	4	82	84	341	0	0	0	184	3	27	127	0	0	0	0	64612	9154	0	0	73766	0	67	1	19
574	121	0	0	139	139	139	8	101	291	0	139	266	216	8593	8247	52747	45012	0	68	4	13	45	1	0	1	7	53	55	266	0	0	0	146	1	30	89	0	0	0	0	51712	11062	0	0	62774	0	68	4	13
575	103	0	0	63	63	63	9	42	113	0	63	113	92	9785	9638	52475	43821	0	32	0	10	15	1	0	0	5	40	43	113	0	0	0	63	1	11	38	0	0	0	0	21383	4379	0	0	25762	0	32	0	10
576	131	0	0	106	106	106	7	93	190	0	106	255	208	8210	7914	52740	45386	0	50	1	14	32	1	0	0	8	56	58	255	0	0	0	147	0	19	89	0	0	0	0	46102	7357	0	0	53459	0	50	1	14
577	121	0	0	131	131	131	9	86	285	0	131	235	184	10328	10043	52560	43256	0	65	1	18	37	1	0	2	7	49	51	235	0	0	0	147	1	19	68	0	0	0	0	43083	8367	0	0	51450	0	65	1	18
578	104	0	0	81	81	81	5	68	180	0	81	183	154	6005	5822	52462	47557	0	43	2	7	22	1	0	0	6	35	37	183	0	0	0	106	0	12	65	0	0	0	0	29997	4144	0	0	34141	0	43	2	7
579	142	0	0	79	79	78	4	75	113	0	78	184	159	5943	5715	52515	47662	0	37	1	5	26	1	0	2	6	78	80	184	0	0	0	105	0	18	61	0	0	0	0	34073	5840	0	0	39913	0	37	1	5
580	98	0	0	42	42	42	4	31	58	0	42	75	67	5857	5754	52385	47751	0	24	1	4	7	1	0	0	5	39	40	75	0	0	0	49	0	6	20	0	0	0	0	11841	2179	0	0	14020	0	24	1	4
581	106	0	0	84	84	84	13	59	113	0	84	156	131	9195	8991	113454	105632	0	39	1	11	28	1	0	1	3	39	42	156	0	0	0	90	0	15	51	0	0	0	0	26757	9098	0	0	35855	0	39	1	11
582	134	0	0	157	157	157	11	134	324	0	157	323	233	6834	6460	52695	46764	0	89	0	14	49	1	0	1	3	58	60	323	0	0	0	199	2	33	89	0	0	0	0	55121	9223	0	0	64344	0	89	0	14
583	160	0	0	142	142	142	3	119	292	0	142	319	254	9648	9263	52593	43955	0	68	2	11	49	1	0	3	8	76	78	319	0	0	0	182	1	25	111	0	0	0	0	55604	6739	0	0	62343	0	68	2	11
584	143	0	0	98	98	98	7	96	163	0	98	179	143	8667	8436	52553	44937	0	47	1	14	29	1	0	2	4	63	66	179	0	0	0	103	2	14	60	0	0	0	0	34176	4597	0	0	38773	0	47	1	14
585	177	0	0	200	200	200	11	174	437	0	200	546	447	8726	8096	52765	44871	0	93	3	22	65	2	0	3	12	67	70	546	48	62	0	308	1	42	195	0	0	0	0	100716	13490	0	0	114206	0	93	3	22
586	96	0	0	47	47	47	6	29	62	0	47	102	90	7853	7722	52451	45755	0	22	1	9	10	1	0	1	3	34	36	102	0	0	0	52	1	12	37	0	0	0	0	19470	5281	0	0	24751	0	22	1	9
587	128	0	0	95	95	95	5	102	178	0	95	214	175	8605	8347	52768	44997	0	43	1	9	32	1	0	3	6	63	65	214	0	0	0	120	0	23	71	0	0	0	0	40217	10085	0	0	50302	0	43	1	9
588	180	0	0	152	152	152	8	154	330	0	152	255	206	8685	8341	52850	44915	0	69	1	18	55	1	0	2	6	89	90	255	0	0	0	145	1	24	85	0	0	0	0	45837	10049	0	0	55886	0	69	1	18
589	105	0	0	63	63	63	5	50	100	0	63	137	120	8945	8777	52454	44654	0	28	0	6	21	1	0	2	5	41	43	137	0	0	0	87	2	8	40	0	0	0	0	23992	3398	0	0	27390	0	28	0	6
590	166	0	0	184	184	183	13	164	467	0	183	344	263	8709	8283	52730	44885	0	94	5	16	62	1	0	2	3	76	78	344	0	0	0	192	2	33	117	0	0	0	0	72505	8272	0	0	80777	0	94	5	16
591	103	0	0	69	69	69	6	65	119	0	69	143	120	7883	7700	52527	45725	0	35	0	6	21	1	0	1	5	41	42	143	0	0	0	81	1	14	47	0	0	0	0	28146	4381	0	0	32527	0	35	0	6
592	98	0	0	63	63	63	4	49	108	0	63	102	86	5853	5725	52401	47740	0	27	0	8	21	1	0	0	6	39	41	102	0	0	0	66	0	7	29	0	0	0	0	17437	1834	0	0	19271	0	27	0	8
593	123	0	0	104	104	104	6	76	216	0	104	169	126	7294	7075	52514	46309	0	52	2	9	34	1	0	2	4	56	58	169	0	0	0	100	1	15	53	0	0	0	0	29391	4638	0	0	34029	0	52	2	9
594	132	0	0	95	95	95	9	90	180	0	95	210	172	5899	5646	52661	47701	0	51	1	11	26	1	0	1	4	66	68	210	0	0	0	116	0	22	72	0	0	0	0	37923	6533	0	0	44456	0	51	1	11
595	163	0	0	109	109	109	6	102	211	0	109	287	242	5955	5621	52603	47642	0	45	0	10	45	1	0	3	5	98	100	287	0	0	0	171	2	23	91	0	0	0	0	54771	7211	0	0	61982	0	45	0	10
596	152	0	0	92	92	92	7	77	166	0	92	194	163	6955	6721	52566	46638	0	47	2	14	22	1	0	3	3	82	85	194	0	0	0	114	1	19	60	0	0	0	0	34616	7514	0	0	42130	0	47	2	14
597	98	0	0	65	65	65	8	59	118	0	65	148	132	6592	6416	52460	47001	0	32	1	8	18	1	0	0	5	36	38	148	0	0	0	79	2	9	58	0	0	0	0	29876	3618	0	0	33494	0	32	1	8
598	119	0	0	94	94	94	6	68	156	0	94	203	176	7302	7079	52462	46265	0	48	0	10	28	1	0	1	6	46	48	203	0	0	0	132	0	11	60	0	0	0	0	34009	2112	0	0	36121	0	48	0	10
599	165	0	0	154	154	154	8	151	344	0	154	341	276	7976	7585	52867	45599	0	66	0	21	57	1	0	2	7	71	73	341	0	0	0	199	1	25	116	0	0	0	0	59970	8640	0	0	68610	0	66	0	21
600	141	0	0	154	154	154	15	123	348	0	154	323	251	9457	9073	52845	44136	0	74	3	21	46	1	0	0	9	58	61	323	0	0	0	175	4	28	116	0	0	0	0	70857	11818	0	0	82675	0	74	3	21
601	114	0	0	106	106	106	4	86	222	0	106	228	181	5899	5635	52611	47692	0	57	2	12	28	1	0	0	6	49	51	228	0	0	0	124	1	19	84	0	0	0	0	42848	6729	0	0	49577	0	57	2	12
602	116	0	0	97	97	97	7	83	204	0	97	198	155	7869	7625	52477	45737	0	43	1	14	30	1	0	1	7	43	45	198	0	0	0	124	0	17	57	0	0	0	0	31978	4102	0	0	36080	0	43	1	14
603	126	0	0	74	74	74	8	72	132	0	74	155	127	8585	8391	52451	45022	0	33	2	10	25	1	0	0	3	56	58	155	0	0	0	86	2	14	53	0	0	0	0	27149	3377	0	0	30526	0	33	2	10
604	128	0	0	126	126	126	7	89	252	0	126	283	230	6029	5713	52634	47545	0	62	1	13	40	1	0	2	7	53	55	283	0	0	0	159	2	22	100	0	0	0	0	55523	5898	0	0	61421	0	62	1	13
605	122	0	0	109	109	109	7	83	182	0	109	150	113	8590	8379	52539	45013	0	58	0	9	37	1	0	1	3	56	58	150	0	0	0	82	2	13	53	0	0	0	0	29427	4673	0	0	34100	0	58	0	9
606	129	0	0	138	138	138	9	114	275	0	138	220	175	9601	9305	52751	43996	0	66	1	12	47	1	0	1	10	48	50	220	0	0	0	127	1	26	66	0	0	0	0	41594	10725	0	0	52319	0	66	1	12
607	148	0	0	112	112	112	16	100	184	0	112	186	154	7909	7652	52853	45696	0	47	2	19	37	1	0	0	6	62	65	186	0	0	0	107	1	15	63	0	0	0	0	33830	4335	0	0	38165	0	47	2	19
608	169	0	0	206	206	205	17	205	449	0	205	392	319	6078	5652	52989	47438	0	98	5	24	70	1	0	1	6	69	71	392	0	0	0	223	0	44	125	0	0	0	0	69809	17816	0	0	87625	0	98	5	24
609	131	0	0	122	122	122	12	111	205	0	122	340	288	5915	5527	52967	47677	0	56	1	7	50	1	0	0	7	63	65	340	0	0	0	192	2	30	116	0	0	0	0	67655	9975	0	0	77630	0	56	1	7
610	117	0	0	90	90	89	8	91	180	0	89	187	161	7397	7156	52652	46208	0	40	0	11	30	1	0	1	6	43	45	187	0	0	0	104	2	17	64	0	0	0	0	36617	6933	0	0	43550	0	40	0	11
611	123	0	0	107	107	107	13	93	196	0	107	201	159	6001	5746	52609	47602	0	52	1	12	34	1	0	1	6	53	56	201	0	0	0	116	1	17	67	0	0	0	0	36119	5729	0	0	41848	0	52	1	12
612	169	0	0	151	151	151	15	157	255	0	151	377	308	5967	5537	52974	47618	0	64	5	13	56	1	0	1	11	87	89	377	0	0	0	217	2	35	123	0	0	0	0	71296	9279	0	0	80575	0	64	5	13
613	171	0	0	143	143	143	8	126	292	0	143	285	222	8602	8259	52766	44990	0	71	3	15	50	1	0	1	2	96	98	285	0	0	0	152	2	27	104	0	0	0	0	59970	11515	0	0	71485	0	71	3	15
614	135	0	0	146	146	146	11	118	319	0	146	288	218	9561	9268	80564	73279	0	72	2	15	46	1	1	2	7	63	66	288	0	0	0	176	2	16	94	0	0	0	0	53721	6646	0	0	60367	0	72	2	15
615	106	0	0	98	98	97	6	92	205	0	97	132	97	5917	5738	52509	47682	0	46	0	11	31	1	0	1	7	42	45	132	0	0	0	77	1	7	47	0	0	0	0	23772	3104	0	0	26876	0	46	0	11
616	114	0	0	97	97	97	7	90	170	0	97	167	132	8601	8382	52584	45003	0	46	2	10	30	1	0	0	8	47	49	167	0	0	0	96	2	12	57	0	0	0	0	30563	4882	0	0	35445	0	46	2	10
617	95	0	0	67	67	66	8	69	113	0	66	115	97	6610	6475	52430	46976	0	30	0	8	20	2	0	2	4	32	34	115	0	0	0	70	0	11	34	0	0	0	0	19544	4827	0	0	24371	0	30	0	8
618	123	0	0	81	81	81	2	66	151	0	81	168	138	5878	5672	52568	47723	0	39	1	9	28	1	0	1	2	59	61	168	0	0	0	90	1	13	64	0	0	0	0	32459	4941	0	0	37400	0	39	1	9
619	137	0	0	85	85	85	10	61	176	0	85	162	136	6638	6447	52559	46946	0	41	1	10	25	1	0	2	5	67	68	162	0	0	0	94	1	17	50	0	0	0	0	29197	5947	0	0	35144	0	41	1	10
620	119	0	0	101	101	101	6	72	180	0	101	216	176	7642	7384	52493	45953	0	50	2	13	29	1	0	0	6	48	50	216	0	0	0	132	1	15	68	0	0	0	0	35190	3228	0	0	38418	0	50	2	13
621	102	0	0	64	64	64	7	35	113	0	64	106	86	6619	6481	52424	46983	0	35	2	5	15	1	0	1	5	42	43	106	0	0	0	59	0	11	36	0	0	0	0	18903	3976	0	0	22879	0	35	2	5
622	124	0	0	97	97	97	16	89	175	0	97	144	116	7289	7087	52776	46314	0	46	1	13	32	1	0	0	4	45	47	144	0	0	0	89	1	10	44	0	0	0	0	28576	4674	0	0	33250	0	46	1	13
623	127	0	0	84	84	84	8	65	166	0	84	212	189	6671	6415	52491	46926	0	42	1	11	24	1	0	1	4	60	63	212	0	0	0	125	1	16	70	0	0	0	0	37044	5558	0	0	42602	0	42	1	11
624	106	0	0	78	78	78	8	63	145	0	78	148	121	8798	8608	52463	44807	0	36	1	8	26	1	0	0	6	44	46	148	0	0	0	78	1	10	59	0	0	0	0	27525	3351	0	0	30876	0	36	1	8
625	123	0	0	105	105	103	10	75	192	0	103	188	146	5972	5740	52751	47625	0	51	1	15	28	1	0	1	6	52	54	188	0	0	0	99	0	18	71	0	0	0	0	38383	8162	0	0	46545	0	51	1	15
626	139	0	0	93	93	93	5	99	161	0	93	183	152	6966	6734	52576	46635	0	41	2	11	33	1	0	0	5	76	78	183	0	0	0	99	0	14	70	0	0	0	0	34146	4582	0	0	38728	0	41	2	11
627	105	0	0	69	69	69	5	44	115	0	69	109	96	7543	7396	52458	46053	0	35	2	11	14	1	0	2	4	36	39	109	0	0	0	65	0	8	36	0	0	0	0	18049	3117	0	0	21166	0	35	2	11
628	131	0	0	116	116	116	14	90	242	0	116	243	194	8932	8642	52605	44662	0	54	0	16	36	1	0	1	8	48	50	243	0	0	0	148	0	24	71	0	0	0	0	41524	8912	0	0	50436	0	54	0	16
629	103	0	0	100	100	99	8	74	177	0	99	186	149	7268	7048	52470	46318	0	46	0	12	30	1	0	4	6	42	44	186	0	0	0	108	1	15	62	0	0	0	0	33172	5512	0	0	38684	0	46	0	12
630	117	0	0	86	86	86	7	53	166	0	86	142	114	6592	6401	52543	47013	0	42	2	8	27	1	0	2	4	51	53	142	0	0	0	83	2	11	46	0	0	0	0	31542	2611	0	0	34153	0	42	2	8
631	120	0	0	90	90	90	7	77	168	0	90	201	166	9971	9747	112305	104835	0	39	2	11	31	1	0	0	6	44	47	201	0	0	0	119	0	16	66	0	0	0	0	33014	6848	0	0	39862	0	39	2	11
632	163	0	0	130	130	130	6	115	238	0	130	346	280	5983	5641	52793	47563	0	62	1	13	48	1	0	0	5	92	95	346	0	0	0	191	1	26	128	0	0	0	0	62132	6140	0	0	68272	0	62	1	13
633	121	0	0	99	99	99	6	98	186	0	99	191	156	6637	6437	52470	46922	0	42	1	9	40	1	0	0	6	55	57	191	0	0	0	108	0	11	72	0	0	0	0	35084	4204	0	0	39288	0	42	1	9
634	117	0	0	74	74	74	4	76	131	0	74	136	109	5844	5681	52483	47750	0	30	2	6	27	1	0	1	7	58	60	136	0	0	0	81	1	10	44	0	0	0	0	26357	2890	0	0	29247	0	30	2	6
635	108	0	0	82	82	82	5	71	157	0	82	157	128	8588	8385	52658	45019	0	41	0	9	26	1	0	0	5	45	47	157	0	0	0	88	1	16	52	0	0	0	0	29330	6642	0	0	35972	0	41	0	9
636	127	0	0	110	110	110	6	72	220	0	110	226	177	6645	6365	52686	46962	0	56	0	10	37	1	0	1	5	63	65	226	0	0	0	131	2	21	72	0	0	0	0	41686	10036	0	0	51722	0	56	0	10
637	111	0	0	92	92	92	8	68	165	0	92	147	120	9579	9375	80480	73324	0	45	2	7	29	1	0	2	6	40	43	147	0	0	0	94	0	13	40	0	0	0	0	25185	5225	0	0	30410	0	45	2	7
638	138	0	0	114	114	114	10	107	212	0	114	298	245	7922	7629	52662	45626	0	55	1	13	36	1	0	2	6	62	64	298	0	0	0	188	0	21	89	0	0	0	0	49449	4747	0	0	54196	0	55	1	13
639	116	0	0	94	94	94	10	77	181	0	94	193	154	11341	11108	81019	71555	0	54	1	10	24	1	0	0	4	39	41	193	0	0	0	114	0	17	62	0	0	0	0	33977	5294	0	0	39271	0	54	1	10
640	149	0	0	146	146	146	8	125	287	0	146	310	252	7910	7520	52755	45696	0	69	3	17	49	1	0	2	5	71	73	310	0	0	0	169	2	29	110	0	0	0	0	59084	11686	0	0	70770	0	69	3	17
641	143	0	0	155	155	155	9	143	323	0	155	283	229	9394	9025	52659	44205	0	65	1	23	55	1	0	2	8	60	63	283	0	0	0	159	1	20	103	0	0	0	0	55143	5012	0	0	60155	0	65	1	23
642	127	0	0	147	147	147	13	141	301	0	147	366	306	8043	7604	64259	57051	0	65	2	11	58	1	0	3	7	56	58	366	0	0	0	205	3	29	129	0	0	0	0	79576	12802	0	0	92378	0	65	2	11
643	155	0	0	93	93	93	7	68	186	0	93	144	114	6778	6578	81687	76126	0	41	0	14	28	1	0	3	6	88	90	144	0	0	0	84	0	12	48	0	0	0	0	26265	2011	0	0	28276	0	41	0	14
644	111	0	0	60	60	60	5	40	108	0	60	134	119	7888	7740	52374	45695	0	36	0	5	15	1	0	0	3	49	52	134	0	0	0	79	1	11	43	0	0	0	0	22345	3239	0	0	25584	0	36	0	5
645	150	0	0	117	117	116	10	117	262	0	116	256	211	8632	8325	52592	44962	0	49	1	15	42	1	0	1	7	70	72	256	0	0	0	143	2	21	90	0	0	0	0	49156	6348	0	0	55504	0	49	1	15
646	109	0	0	54	54	54	4	43	88	0	54	119	112	6625	6466	52360	46982	0	25	0	5	13	1	0	2	8	51	53	119	0	0	0	71	0	8	40	0	0	0	0	20524	2265	0	0	22789	0	25	0	5
647	111	0	0	65	65	65	4	47	142	0	65	128	111	6591	6465	52392	46973	0	36	1	6	12	1	0	1	8	47	49	128	0	0	0	74	0	6	48	0	0	0	0	22568	1336	0	0	23904	0	36	1	6
648	134	0	0	110	110	110	10	95	215	0	110	251	200	6046	5772	52618	47532	0	51	2	17	34	1	0	0	5	55	57	251	0	0	0	142	2	17	90	0	0	0	0	50802	3856	0	0	54658	0	51	2	17
649	113	0	0	77	77	77	7	60	130	0	77	149	127	5876	5686	52448	47724	0	36	0	6	25	1	0	2	7	52	50	149	0	0	0	82	1	14	52	0	0	0	0	27284	5301	0	0	32585	0	36	0	6
650	101	0	0	70	70	70	6	63	101	0	70	131	105	5874	5706	52485	47733	0	39	0	9	17	1	0	1	3	41	43	131	0	0	0	77	2	11	41	0	0	0	0	22899	4283	0	0	27182	0	39	0	9
651	122	0	0	65	65	65	5	53	128	0	65	143	123	7099	6945	52418	46481	0	30	0	9	18	1	0	1	6	56	59	143	0	0	0	84	1	12	46	0	0	0	0	23816	3286	0	0	27102	0	30	0	9
652	111	0	0	73	73	73	7	65	146	0	73	133	113	5893	5714	52482	47714	0	34	0	8	24	1	0	1	5	46	48	133	0	0	0	81	0	9	43	0	0	0	0	23306	3347	0	0	26653	0	34	0	8
653	170	0	0	143	143	143	8	112	305	0	143	356	287	6926	6549	52782	46635	0	68	3	18	45	1	0	2	6	77	79	356	0	0	0	197	0	30	129	0	0	0	0	64863	9438	0	0	74301	0	68	3	18
654	144	0	0	111	111	111	7	88	244	0	111	244	196	5959	5660	52880	47647	0	49	1	15	38	1	0	0	7	67	69	244	0	0	0	133	1	23	87	0	0	0	0	48788	8449	0	0	57237	0	49	1	15
655	128	0	0	82	82	82	6	72	159	0	82	140	112	6613	6448	52651	46972	0	38	0	13	25	1	0	2	3	60	62	140	0	0	0	77	1	13	49	0	0	0	0	26868	6987	0	0	33855	0	38	0	13
656	96	0	0	92	92	92	5	62	150	0	92	141	107	7875	7684	52519	45731	0	46	0	8	33	1	0	0	4	35	37	141	0	0	0	76	0	15	50	0	0	0	0	26468	3563	0	0	30031	0	46	0	8
657	132	0	0	126	126	126	11	104	284	0	126	263	209	10836	10509	52970	42770	0	61	2	14	42	1	0	3	3	50	52	263	0	0	0	146	0	24	93	0	0	0	0	51881	8792	0	0	60673	0	61	2	14
658	134	0	0	102	102	102	7	86	189	0	102	202	165	7883	7622	52673	45725	0	47	2	14	30	1	0	1	7	67	69	202	0	0	0	114	2	15	71	0	0	0	0	37189	5201	0	0	42390	0	47	2	14
659	117	0	0	87	87	87	9	82	150	0	87	167	134	8193	7979	52717	45414	0	37	1	12	27	1	0	1	8	50	52	167	0	0	0	100	1	12	54	0	0	0	0	31288	5316	0	0	36604	0	37	1	12
660	117	0	0	74	74	74	4	56	153	0	74	147	116	5857	5677	52684	47747	0	34	1	9	21	1	0	0	8	54	56	147	0	0	0	86	1	15	45	0	0	0	0	28940	7945	0	0	36885	0	34	1	9
661	129	0	0	110	110	109	5	81	234	0	109	183	140	7870	7712	52460	45653	0	58	0	12	31	1	0	3	4	55	57	183	0	0	0	94	1	19	69	0	0	0	0	33153	6384	0	0	39537	0	58	0	12
662	104	0	0	66	66	66	8	47	147	0	66	91	71	6894	6767	52460	46710	0	35	1	7	18	1	0	1	3	37	39	91	0	0	0	53	2	6	30	0	0	0	0	16267	2370	0	0	18637	0	35	1	7
663	111	0	0	82	82	82	8	48	131	0	82	120	97	9707	9537	113217	105122	0	38	2	10	21	1	0	2	8	41	43	120	0	0	0	70	1	10	39	0	0	0	0	21396	3208	0	0	24604	0	38	2	10
664	107	0	0	87	87	87	7	73	194	0	87	171	135	6589	6386	52716	47006	0	43	1	12	25	1	0	0	5	43	45	171	0	0	0	101	0	11	59	0	0	0	0	30327	3004	0	0	33331	0	43	1	12
665	144	0	0	124	124	124	7	129	230	0	124	226	177	8272	7995	52623	45318	0	49	2	22	44	1	0	1	5	67	69	226	0	0	0	135	1	17	73	0	0	0	0	43015	4997	0	0	48012	0	49	2	22
666	118	0	0	105	105	105	5	81	203	0	105	183	139	7955	7721	52579	45649	0	47	2	10	36	1	0	1	8	51	53	183	0	0	0	99	2	18	64	0	0	0	0	34297	6953	0	0	41250	0	47	2	10
667	113	0	0	63	63	63	7	58	123	0	63	236	214	6736	6478	52434	46859	0	32	0	5	22	1	0	1	2	44	45	236	0	0	0	149	1	12	74	0	0	0	0	40092	1996	0	0	42088	0	32	0	5
668	156	0	0	94	94	94	7	82	190	0	94	262	223	6061	5804	52431	47493	0	43	0	9	34	1	0	0	7	87	89	262	0	0	0	162	2	18	80	0	0	0	0	41765	5191	0	0	46956	0	43	0	9
669	126	0	0	112	112	111	12	74	214	0	111	267	219	6715	6400	52854	46884	0	55	3	15	31	1	0	3	3	53	55	267	0	0	0	160	2	22	83	0	0	0	0	49995	8944	0	0	58939	0	55	3	15
670	156	0	0	114	114	113	7	80	186	0	113	213	167	7620	7359	52562	45975	0	58	1	14	33	1	0	0	6	87	89	213	0	0	0	130	1	20	62	0	0	0	0	38423	5699	0	0	44122	0	58	1	14
671	143	0	0	108	108	108	9	76	196	0	108	228	193	7936	7667	52563	45646	0	57	1	11	33	1	0	2	3	61	64	228	0	0	0	137	2	14	75	0	0	0	0	40917	5047	0	0	45964	0	57	1	11
672	106	0	0	79	79	79	7	50	116	0	79	109	90	8605	8445	52469	45000	0	38	0	9	22	1	0	1	8	42	44	109	0	0	0	56	0	12	41	0	0	0	0	18722	4716	0	0	23438	0	38	0	9
673	123	0	0	99	99	99	6	63	207	0	99	150	118	8585	8376	52763	45021	0	45	2	11	32	1	0	1	7	51	52	150	0	0	0	86	1	12	51	0	0	0	0	28192	4692	0	0	32884	0	45	2	11
674	111	0	0	84	84	84	6	70	176	0	84	149	121	9295	9097	52486	44312	0	42	1	8	28	1	0	1	3	46	48	149	0	0	0	81	1	13	54	0	0	0	0	27624	4219	0	0	31843	0	42	1	8
675	126	0	0	92	92	92	11	82	181	0	92	143	109	7905	7714	52500	45699	0	45	3	10	25	1	0	0	8	57	60	143	0	0	0	77	0	12	54	0	0	0	0	25964	4280	0	0	30244	0	45	3	10
676	109	0	0	73	73	73	5	56	153	0	73	116	90	5885	5734	52435	47717	0	44	0	6	20	1	0	0	2	46	48	116	0	0	0	65	0	7	44	0	0	0	0	20356	1579	0	0	21935	0	44	0	6
677	111	0	0	88	88	88	9	60	160	0	88	177	143	7782	7586	113316	107021	0	43	2	13	23	1	0	0	6	47	49	177	0	0	0	99	0	18	60	0	0	0	0	33036	5100	0	0	38136	0	43	2	13
678	119	0	0	106	106	106	5	98	204	0	106	147	107	6592	6399	52690	47002	0	44	0	17	35	1	0	1	8	51	54	147	0	0	0	81	1	16	49	0	0	0	0	28176	7366	0	0	35542	0	44	0	17
679	127	0	0	108	108	108	10	94	208	0	108	233	183	8885	8604	52452	44719	0	55	1	10	35	1	0	1	5	48	50	233	0	0	0	146	1	13	73	0	0	0	0	37576	3152	0	0	40728	0	55	1	10
680	118	0	0	78	78	78	6	58	118	0	78	176	148	8603	8416	52460	44972	0	37	1	7	24	1	0	2	6	44	46	176	0	0	0	101	0	15	60	0	0	0	0	32671	3976	0	0	36647	0	37	1	7
681	190	0	0	253	253	253	13	223	534	0	253	520	399	6983	6425	53098	46537	0	105	5	31	97	1	0	2	12	83	86	520	77	60	0	310	3	41	166	0	0	0	0	99718	13266	0	0	112984	0	105	5	31
682	120	0	0	92	92	92	5	67	187	0	92	132	105	7825	7636	52526	45781	0	45	2	10	23	2	0	2	8	54	55	132	0	0	0	80	0	9	43	0	0	0	0	22505	3731	0	0	26236	0	45	2	10
683	99	0	0	73	73	73	5	63	133	0	73	116	89	5922	5777	52448	47675	0	33	1	7	26	1	0	1	4	38	40	116	0	0	0	69	0	7	40	0	0	0	0	20151	2268	0	0	22419	0	33	1	7
684	114	0	0	78	78	78	6	61	146	0	78	157	133	8241	8040	52607	45363	0	36	1	13	21	1	0	1	5	46	48	157	0	0	0	86	2	11	58	0	0	0	0	31577	4438	0	0	36015	0	36	1	13
685	90	0	0	47	47	47	6	50	59	0	47	92	85	5865	5738	52361	47744	0	19	0	6	12	1	0	1	8	33	35	92	0	0	0	50	1	8	33	0	0	0	0	17451	2984	0	0	20435	0	19	0	6
686	118	0	0	104	104	104	5	93	197	0	104	177	140	6594	6371	52494	46999	0	48	1	6	39	1	0	1	8	51	53	177	0	0	0	94	1	14	68	0	0	0	0	33532	4414	0	0	37946	0	48	1	6
687	112	0	0	77	77	77	7	53	134	0	77	149	117	5922	5750	52577	47670	0	42	1	9	21	1	0	0	3	42	43	149	0	0	0	89	1	10	49	0	0	0	0	26071	2736	0	0	28807	0	42	1	9
688	137	0	0	106	106	106	5	84	230	0	106	267	224	10449	10130	52718	43154	0	56	0	14	31	1	0	0	4	60	62	267	0	0	0	165	1	17	84	0	0	0	0	47563	5827	0	0	53390	0	56	0	14
689	93	0	0	80	80	80	5	63	138	0	80	148	119	8585	8393	52430	45022	0	43	1	5	26	1	0	1	3	34	36	148	0	0	0	85	1	12	50	0	0	0	0	26970	3583	0	0	30553	0	43	1	5
690	151	0	0	145	145	144	7	144	291	0	144	277	223	8671	8313	52933	44934	0	64	5	16	50	1	0	1	7	74	73	277	0	0	0	153	1	26	97	0	0	0	0	54189	11328	0	0	65517	0	64	5	16
691	172	0	0	186	186	186	11	179	387	0	186	433	351	8781	8261	53023	44816	0	90	2	20	64	1	0	1	8	82	84	433	0	0	0	250	1	29	153	0	0	0	0	81929	9919	0	0	91848	0	90	2	20
692	101	0	0	57	57	57	5	33	82	0	57	119	101	5871	5730	52455	47726	0	25	1	8	17	1	0	1	4	42	44	119	0	0	0	68	1	9	41	0	0	0	0	20623	3228	0	0	23851	0	25	1	8
693	134	0	0	129	129	129	7	111	273	0	129	177	135	8619	8364	52523	44986	0	59	2	19	38	1	0	2	8	63	64	177	0	0	0	104	0	16	57	0	0	0	0	31972	7737	0	0	39709	0	59	2	19
694	128	0	0	127	127	127	7	145	272	0	127	211	151	6952	6706	52665	46630	0	60	1	13	48	1	0	0	4	57	59	211	0	0	0	117	1	22	71	0	0	0	0	40169	6435	0	0	46604	0	60	1	13
695	100	0	0	67	67	67	3	53	125	0	67	153	132	5861	5676	52462	47739	0	31	0	6	24	1	0	0	5	41	43	153	0	0	0	90	1	14	48	0	0	0	0	27460	4074	0	0	31534	0	31	0	6
696	165	0	0	205	205	204	10	169	479	0	204	502	382	9716	9206	52642	43822	0	115	1	18	60	1	0	0	9	78	80	502	0	0	0	325	2	28	147	0	0	0	0	87132	5940	0	0	93072	0	115	1	18
697	145	0	0	109	109	109	7	102	221	0	109	266	216	6772	6500	52489	46789	0	57	1	10	35	1	0	1	4	68	70	266	0	0	0	162	0	21	83	0	0	0	0	43351	4749	0	0	48100	0	57	1	10
698	111	0	0	83	83	83	7	61	135	0	83	125	98	6939	6773	52477	46660	0	43	1	7	26	1	0	0	5	46	48	125	0	0	0	72	1	10	42	0	0	0	0	23141	3895	0	0	27036	0	43	1	7
699	97	0	0	84	84	84	6	70	135	0	84	107	86	7870	7708	52458	45736	0	38	0	11	26	1	0	1	7	37	39	107	0	0	0	62	2	6	37	0	0	0	0	19428	1692	0	0	21120	0	38	0	11
700	87	0	0	58	58	58	4	54	103	0	58	97	81	8588	8457	52355	45018	0	23	0	7	21	1	0	2	4	29	31	97	0	0	0	59	1	8	29	0	0	0	0	17865	2217	0	0	20082	0	23	0	7
701	132	0	0	110	110	110	6	104	188	0	110	263	223	9232	8908	52645	44373	0	52	0	11	37	1	0	4	5	57	59	263	0	0	0	145	2	24	92	0	0	0	0	51421	7749	0	0	59170	0	52	0	11
702	136	0	0	113	113	113	10	97	235	0	113	206	159	6413	6169	52707	47173	0	58	2	17	30	1	0	0	5	57	59	206	0	0	0	106	1	25	74	0	0	0	0	44668	13283	0	0	57951	0	58	2	17
703	171	0	0	182	182	182	9	159	408	0	182	407	325	7450	7035	52782	46072	0	93	2	18	55	1	0	1	12	88	90	407	0	0	0	250	3	30	124	0	0	0	0	75623	8064	0	0	83687	0	93	2	18
704	112	0	0	72	72	72	5	84	121	0	72	172	148	7885	7673	52556	45721	0	34	1	12	22	1	0	0	2	50	52	172	0	0	0	93	2	20	57	0	0	0	0	33099	8480	0	0	41579	0	34	1	12
705	137	0	0	120	120	120	10	118	216	0	120	321	272	6685	6368	52851	46854	0	52	2	18	40	1	0	1	6	55	57	321	0	0	0	191	0	26	104	0	0	0	0	59083	10845	0	0	69928	0	52	2	18
706	120	0	0	107	107	107	4	74	208	0	107	175	137	6628	6411	52726	46959	0	56	2	10	30	1	0	1	7	46	48	175	0	0	0	111	1	12	51	0	0	0	0	31913	5016	0	0	36929	0	56	2	10
707	107	0	0	97	97	96	9	103	180	0	96	173	144	7910	7680	52516	45694	0	38	1	14	37	1	0	1	4	37	39	173	0	0	0	100	1	16	56	0	0	0	0	31078	6261	0	0	37339	0	38	1	14
708	126	0	0	93	93	93	7	76	143	0	93	173	141	6692	6471	52511	46909	0	48	1	6	30	1	0	2	5	57	59	173	0	0	0	87	2	12	72	0	0	0	0	33836	3546	0	0	37382	0	48	1	6
709	118	0	0	77	77	77	12	59	131	0	77	151	132	6987	6796	113382	107833	0	37	3	11	22	1	0	1	2	48	51	151	0	0	0	87	1	11	52	0	0	0	0	28454	4429	0	0	32883	0	37	3	11
710	126	0	0	109	109	109	5	84	219	0	109	213	164	8583	8318	52652	45023	0	55	1	10	34	1	0	0	8	57	59	213	0	0	0	120	2	22	69	0	0	0	0	40955	7972	0	0	48927	0	55	1	10
711	108	0	0	49	49	49	6	50	96	0	49	122	110	5871	5723	52460	47732	0	20	0	4	19	1	0	3	2	48	50	122	0	0	0	74	1	13	34	0	0	0	0	21969	4150	0	0	26119	0	20	0	4
712	122	0	0	90	90	90	7	80	183	0	90	243	210	8978	8766	63600	56042	0	46	3	8	25	1	0	0	7	44	46	243	0	0	0	144	1	17	81	0	0	0	0	45438	4306	0	0	49744	0	46	3	8
713	96	0	0	83	83	82	8	51	151	0	82	174	151	8591	8365	52499	45016	0	40	0	7	23	1	0	2	9	35	37	174	0	0	0	95	1	17	61	0	0	0	0	34409	7069	0	0	41478	0	40	0	7
714	110	0	0	108	108	108	5	79	192	0	108	198	157	9384	9127	52779	44222	0	52	0	14	35	1	0	0	6	40	42	198	0	0	0	116	1	16	65	0	0	0	0	37144	6018	0	0	43162	0	52	0	14
715	112	0	0	113	113	113	3	94	176	0	113	186	138	5077	4848	52635	48515	0	52	1	12	41	1	0	1	5	45	48	186	0	0	0	108	1	17	60	0	0	0	0	30744	5771	0	0	36515	0	52	1	12
716	106	0	0	75	75	75	5	62	137	0	75	119	97	8608	8444	52480	44998	0	37	0	11	23	1	0	1	2	42	44	119	0	0	0	64	1	13	41	0	0	0	0	22338	5529	0	0	27867	0	37	0	11
717	107	0	0	85	85	85	8	75	135	0	85	168	140	5894	5688	52663	47701	0	38	1	11	29	1	0	1	4	42	44	168	0	0	0	104	0	16	48	0	0	0	0	30000	6720	0	0	36720	0	38	1	11
718	108	0	0	84	84	84	5	57	147	0	84	155	134	7980	7775	52635	45621	0	37	0	10	27	1	0	2	7	34	36	155	0	0	0	82	0	14	59	0	0	0	0	29246	5946	0	0	35192	0	37	0	10
719	145	0	0	100	100	100	8	70	182	0	100	185	147	9775	9536	52691	43831	0	57	1	13	22	1	0	2	4	76	78	185	0	0	0	116	1	16	52	0	0	0	0	36204	6184	0	0	42388	0	57	1	13
720	154	0	0	136	136	136	10	98	277	0	136	238	185	6720	6414	52847	46879	0	62	2	22	35	1	0	5	9	73	75	238	0	0	0	144	1	21	72	0	0	0	0	44715	10047	0	0	54762	0	62	2	22
721	139	0	0	97	97	97	5	74	121	0	97	200	162	6622	6388	52559	46967	0	50	1	7	33	1	0	0	5	72	74	200	0	0	0	114	1	20	65	0	0	0	0	36221	4845	0	0	41066	0	50	1	7
722	113	0	0	94	94	94	7	75	149	0	94	106	95	8577	8398	52407	45027	0	43	1	9	34	1	0	0	6	49	51	106	0	0	0	62	1	7	36	0	0	0	0	18844	2145	0	0	20989	0	43	1	9
723	184	0	0	190	190	190	23	156	326	0	190	533	454	8716	8095	53156	44875	0	85	1	21	73	1	0	3	6	78	80	533	93	51	0	309	4	43	177	0	0	0	0	101691	12155	0	0	113846	0	85	1	21
724	143	0	0	80	80	80	6	92	144	0	80	166	137	6640	6429	52816	46968	0	35	1	12	24	1	0	0	7	66	68	166	0	0	0	99	2	16	49	0	0	0	0	35510	7784	0	0	43294	0	35	1	12
725	94	0	0	65	65	65	6	42	140	0	65	110	92	5877	5733	52417	47724	0	35	1	5	20	1	0	0	3	35	37	110	0	0	0	65	1	8	36	0	0	0	0	19106	2317	0	0	21423	0	35	1	5
726	147	0	0	104	104	104	17	70	150	0	104	251	223	7023	6731	52623	46556	0	48	1	16	26	1	0	5	7	69	71	251	0	0	0	157	1	15	78	0	0	0	0	43083	4882	0	0	47965	0	48	1	16
727	117	0	0	63	63	62	5	43	97	0	62	109	88	8259	8116	52494	45348	0	34	1	9	14	1	0	0	3	53	50	109	0	0	0	60	1	5	43	0	0	0	0	19535	1149	0	0	20684	0	34	1	9
728	118	0	0	83	83	81	9	72	120	0	81	174	146	5884	5662	52507	47725	0	32	0	9	31	1	0	4	4	57	58	174	0	0	0	103	2	13	56	0	0	0	0	32695	4386	0	0	37081	0	32	0	9
729	130	0	0	118	118	118	14	94	231	0	118	280	227	8963	8642	52503	44627	0	57	3	15	34	1	0	2	6	49	52	280	0	0	0	172	2	15	91	0	0	0	0	49061	5930	0	0	54991	0	57	3	15
730	113	0	0	89	89	89	4	78	169	0	89	132	102	6841	6663	52600	46760	0	38	1	12	31	1	1	0	5	42	45	132	0	0	0	84	2	10	36	0	0	0	0	24529	3991	0	0	28520	0	38	1	12
731	100	0	0	68	68	68	5	48	102	0	68	122	102	8693	8530	80935	74211	0	37	0	4	20	1	0	1	5	41	43	122	0	0	0	71	1	11	39	0	0	0	0	24306	4223	0	0	28529	0	37	0	4
732	114	0	0	97	97	97	2	76	185	0	97	161	131	6643	6438	52527	46948	0	43	2	14	30	1	0	1	6	49	52	161	0	0	0	93	1	14	53	0	0	0	0	28956	6092	0	0	35048	0	43	2	14
733	131	0	0	102	102	102	6	83	180	0	102	235	196	8025	7748	52568	45568	0	46	2	16	32	1	0	2	3	52	54	235	0	0	0	141	3	16	75	0	0	0	0	45212	6625	0	0	51837	0	46	2	16
734	145	0	0	130	130	130	13	101	254	0	130	289	230	8613	8266	52720	44988	0	69	1	17	34	1	0	1	7	65	67	289	0	0	0	179	0	24	86	0	0	0	0	47554	6620	0	0	54174	0	69	1	17
735	112	0	0	91	91	91	7	63	124	0	91	138	118	6653	6459	52447	46946	0	39	1	11	31	1	0	3	5	44	46	138	0	0	0	84	2	11	41	0	0	0	0	23639	3699	0	0	27338	0	39	1	11
736	132	0	0	88	88	88	7	88	169	0	88	118	92	7891	7725	52429	45709	0	44	0	11	23	1	0	2	7	66	68	118	0	0	0	68	0	6	44	0	0	0	0	20597	2857	0	0	23454	0	44	0	11
737	114	0	0	72	72	72	8	51	113	0	72	139	124	9890	9735	78437	72980	0	33	0	11	23	1	0	1	3	48	50	139	0	0	0	85	0	6	48	0	0	0	0	22441	637	0	0	23078	0	33	0	11
738	138	0	0	106	106	106	5	103	162	0	106	197	154	8942	8691	80831	73960	0	48	1	10	40	1	0	1	5	71	74	197	0	0	0	115	3	17	62	0	0	0	0	40268	5701	0	0	45969	0	48	1	10
739	94	0	0	62	62	62	4	38	100	0	62	124	105	5870	5709	52473	47738	0	33	1	7	14	1	0	3	3	36	38	124	0	0	0	75	0	10	39	0	0	0	0	21588	4228	0	0	25816	0	33	1	7
740	116	0	0	121	121	121	7	125	235	0	121	253	204	7632	7320	52654	45969	0	57	2	12	41	1	0	0	8	51	53	253	0	0	0	146	0	23	84	0	0	0	0	47957	9660	0	0	57617	0	57	2	12
741	110	0	0	73	73	73	6	64	112	0	73	152	135	7909	7719	52502	45687	0	35	1	7	23	2	0	0	5	41	44	152	0	0	0	95	0	10	47	0	0	0	0	26991	3116	0	0	30107	0	35	1	7
742	129	0	0	95	95	94	4	73	196	0	94	204	163	7471	7271	52514	46086	0	50	0	6	32	1	0	1	4	61	63	204	0	0	0	119	2	17	66	0	0	0	0	37664	4310	0	0	41974	0	50	0	6
743	123	0	0	100	100	100	13	53	169	0	100	242	201	11154	10877	113132	103660	0	52	1	13	25	1	0	0	8	39	42	242	0	0	0	158	1	17	66	0	0	0	0	42604	4151	0	0	46755	0	52	1	13
744	120	0	0	88	88	88	9	86	129	0	88	146	115	9909	9714	52495	43697	0	34	1	11	36	1	0	1	4	47	48	146	0	0	0	83	1	9	53	0	0	0	0	25252	2682	0	0	27934	0	34	1	11
745	163	0	0	209	209	209	21	160	467	0	209	367	274	11409	10971	52666	42160	0	103	2	28	62	1	0	5	8	65	68	367	0	0	0	225	2	20	120	0	0	0	0	63236	5114	0	0	68350	0	103	2	28
746	123	0	0	99	99	99	4	81	187	0	99	195	142	5935	5766	52424	47607	0	50	1	10	30	1	0	1	6	57	59	195	0	0	0	122	1	15	57	0	0	0	0	30886	3937	0	0	34823	0	50	1	10
747	121	0	0	110	110	110	7	84	214	0	110	225	178	8608	8343	52588	44983	0	55	1	12	33	1	0	1	7	53	55	225	0	0	0	122	0	24	79	0	0	0	0	42235	7136	0	0	49371	0	55	1	12
748	135	0	0	100	100	100	7	73	195	0	100	224	185	7193	6941	52609	46388	0	51	3	12	31	1	0	0	2	56	58	224	0	0	0	137	1	16	70	0	0	0	0	38081	4364	0	0	42445	0	51	3	12
749	158	0	0	137	137	137	14	110	279	0	137	374	319	10095	9668	113398	104714	0	62	1	13	51	1	0	1	8	68	70	374	0	0	0	216	2	25	131	0	0	0	0	66008	9217	0	0	75225	0	62	1	13
750	106	0	0	64	64	64	6	51	104	0	64	114	106	5896	5746	52420	47698	0	29	1	6	21	1	0	1	5	39	41	114	0	0	0	76	1	8	29	0	0	0	0	19002	2218	0	0	21220	0	29	1	6
751	112	0	0	76	76	75	6	56	122	0	75	103	83	6920	6774	52481	46682	0	38	0	11	22	1	0	0	3	41	43	103	0	0	0	55	2	7	39	0	0	0	0	20650	2275	0	0	22925	0	38	0	11
752	130	0	0	111	111	111	8	89	246	0	111	260	217	8651	8376	113273	106134	0	53	1	16	33	1	0	1	6	55	58	260	0	0	0	151	1	23	85	0	0	0	0	47181	7217	0	0	54398	0	53	1	16
753	185	0	0	221	221	221	15	186	485	0	221	454	365	6387	5933	52885	47095	0	104	3	28	74	1	0	0	11	83	85	454	0	0	0	248	1	48	157	0	0	0	0	83046	16852	0	0	99898	0	104	3	28
754	120	0	0	102	102	102	10	74	222	0	102	182	151	7995	7779	52501	45582	0	39	3	18	24	2	0	5	11	45	47	182	0	0	0	111	3	15	53	0	0	0	0	37060	4758	0	0	41818	0	39	3	18
755	163	0	0	165	165	165	9	146	362	0	165	355	276	6771	6414	52872	46759	0	74	2	26	53	1	0	5	4	78	81	355	0	0	0	216	0	32	107	0	0	0	0	67879	11142	0	0	79021	0	74	2	26
756	155	0	0	112	112	111	10	86	212	0	111	166	141	8705	8467	52640	44895	0	55	2	16	35	1	0	0	2	58	60	166	0	0	0	99	0	18	49	0	0	0	0	30496	7284	0	0	37780	0	55	2	16
757	121	0	0	135	135	134	7	108	275	0	134	212	161	6607	6368	52882	46951	0	66	1	15	43	1	0	1	7	46	48	212	0	0	0	120	1	23	68	0	0	0	0	39555	8666	0	0	48221	0	66	1	15
758	114	0	0	87	87	87	9	102	162	0	87	208	173	7736	7491	52488	45863	0	38	2	9	32	1	0	1	4	44	46	208	0	0	0	125	1	12	70	0	0	0	0	36720	3010	0	0	39730	0	38	2	9
759	192	0	0	208	208	208	14	210	474	0	208	451	350	9638	9109	113265	105171	0	86	3	27	82	1	0	2	7	102	102	451	0	0	0	259	1	34	157	0	0	0	0	83409	9014	0	0	92423	0	86	3	27
760	105	0	0	71	71	71	7	49	115	0	71	129	106	11239	11077	112902	103584	0	37	0	10	17	1	0	1	5	40	41	129	0	0	0	75	1	6	47	0	0	0	0	23375	2809	0	0	26184	0	37	0	10
761	211	0	0	274	274	274	13	206	721	0	274	545	423	8839	8189	53120	44728	0	139	0	32	89	1	0	0	13	94	96	545	154	42	0	322	2	46	175	0	0	0	0	98266	15541	0	0	113807	0	139	0	32
762	116	0	0	82	82	82	6	64	123	0	82	139	117	8986	8806	52450	44609	0	45	2	8	19	1	0	1	6	44	46	139	0	0	0	89	0	11	39	0	0	0	0	22847	4446	0	0	27293	0	45	2	8
763	105	0	0	65	65	65	7	57	129	0	65	115	94	8551	8399	52433	45056	0	31	1	6	22	1	0	1	3	44	46	115	0	0	0	70	0	13	32	0	0	0	0	20776	5355	0	0	26131	0	31	1	6
764	129	0	0	109	109	109	7	97	251	0	109	166	126	6714	6518	52529	46861	0	54	2	13	28	1	0	2	9	52	54	166	0	0	0	92	1	14	59	0	0	0	0	29914	5712	0	0	35626	0	54	2	13
765	134	0	0	78	78	78	6	61	127	0	78	126	108	5922	5749	52456	47679	0	37	1	8	26	1	0	1	4	69	70	126	0	0	0	67	2	12	45	0	0	0	0	23853	4624	0	0	28477	0	37	1	8
766	166	0	0	133	133	133	7	92	273	0	133	249	206	6838	6527	52866	46748	0	67	0	20	36	1	0	1	8	80	82	249	0	0	0	131	1	22	95	0	0	0	0	51407	7414	0	0	58821	0	67	0	20
767	110	0	0	76	76	76	9	61	163	0	76	196	176	7388	7172	52539	46190	0	42	1	12	14	1	0	0	6	40	42	196	0	0	0	124	1	14	57	0	0	0	0	34082	6079	0	0	40161	0	42	1	12
768	102	0	0	70	70	70	8	61	126	0	70	128	107	7871	7700	52431	45737	0	30	0	5	27	1	0	2	5	36	38	128	0	0	0	68	2	11	47	0	0	0	0	24025	3915	0	0	27940	0	30	0	5
769	122	0	0	99	99	99	5	80	199	0	99	165	129	7083	6881	52569	46505	0	48	0	12	32	1	0	2	4	53	55	165	0	0	0	92	0	13	60	0	0	0	0	31228	3843	0	0	35071	0	48	0	12
770	138	0	0	178	178	178	15	146	396	0	178	355	254	10530	10158	52567	43024	0	97	0	23	52	1	0	1	4	57	58	355	0	0	0	222	0	22	111	0	0	0	0	57954	5187	0	0	63141	0	97	0	23
771	105	0	0	67	67	67	7	63	103	0	67	121	105	8132	7974	52423	45468	0	29	0	9	24	1	0	2	2	41	43	121	0	0	0	69	0	10	42	0	0	0	0	21761	3011	0	0	24772	0	29	0	9
772	97	0	0	54	54	54	6	38	77	0	54	101	83	5908	5778	52367	47699	0	27	0	5	16	1	0	0	5	36	38	101	0	0	0	55	1	7	38	0	0	0	0	19190	2947	0	0	22137	0	27	0	5
773	116	0	0	68	68	68	6	62	129	0	68	160	135	6638	6467	52466	46944	0	32	0	9	21	1	0	0	5	49	50	160	0	0	0	94	1	11	54	0	0	0	0	28551	3586	0	0	32137	0	32	0	9
774	138	0	0	96	96	96	7	66	179	0	96	246	211	6609	6318	52747	46989	0	46	2	12	31	1	0	0	4	67	70	246	0	0	0	139	0	19	88	0	0	0	0	47841	7836	0	0	55677	0	46	2	12
775	104	0	0	65	65	65	5	47	110	0	65	138	113	5888	5722	52465	47714	0	30	1	8	19	1	0	1	5	42	44	138	0	0	0	71	0	16	51	0	0	0	0	25221	5457	0	0	30678	0	30	1	8
776	116	0	0	96	96	95	9	71	202	0	95	169	138	6645	6466	52439	46915	0	49	0	6	34	1	0	2	3	46	48	169	0	0	0	96	1	14	58	0	0	0	0	29641	3246	0	0	32887	0	49	0	6
777	99	0	0	68	68	68	5	56	96	0	68	97	77	6614	6477	52434	46992	0	36	1	6	21	1	0	0	3	37	40	97	0	0	0	62	1	8	26	0	0	0	0	15640	3105	0	0	18745	0	36	1	6
778	124	0	0	82	82	82	9	65	130	0	82	176	154	7940	7714	52582	45664	0	39	0	11	25	2	0	1	4	50	53	176	0	0	0	100	1	12	63	0	0	0	0	34437	6231	0	0	40668	0	39	0	11
779	107	0	0	91	91	91	5	81	193	0	91	163	134	7681	7504	52562	45885	0	43	1	8	30	1	0	1	7	38	41	163	0	0	0	98	1	17	47	0	0	0	0	27794	5512	0	0	33306	0	43	1	8
780	102	0	0	64	64	64	9	44	96	0	64	163	144	6590	6396	52595	47010	0	29	2	4	22	1	0	0	6	42	44	163	0	0	0	94	1	13	55	0	0	0	0	31003	5190	0	0	36193	0	29	2	4
781	94	0	0	57	57	57	8	34	99	0	57	75	57	8584	8479	52394	45021	0	30	0	7	15	1	0	0	4	32	34	75	0	0	0	45	0	5	25	0	0	0	0	12323	1091	0	0	13414	0	30	0	7
782	124	0	0	90	90	90	7	89	183	0	90	175	135	6613	6410	52730	46979	0	41	1	12	31	1	0	1	3	53	55	175	0	0	0	99	1	11	64	0	0	0	0	35673	4336	0	0	40009	0	41	1	12
783	171	0	0	150	150	150	10	136	329	0	150	372	305	6677	6272	53168	46887	0	72	3	14	52	1	0	2	6	90	92	372	0	0	0	218	5	26	123	0	0	0	0	75538	9790	0	0	85328	0	72	3	14
784	113	0	0	104	104	104	7	78	205	0	104	153	121	9937	9721	52561	43668	0	54	1	13	29	1	0	2	4	43	43	153	0	0	0	84	0	14	55	0	0	0	0	27720	5168	0	0	32888	0	54	1	13
785	118	0	0	131	131	131	7	101	327	0	131	215	163	6656	6371	52726	46949	0	65	2	16	36	1	0	4	7	47	50	215	0	0	0	122	1	16	76	0	0	0	0	39624	5969	0	0	45593	0	65	2	16
786	103	0	0	67	67	67	8	52	102	0	67	135	119	9625	9448	52392	43980	0	36	0	5	21	1	0	0	4	34	36	135	0	0	0	78	0	11	46	0	0	0	0	22541	3086	0	0	25627	0	36	0	5
787	107	0	0	58	58	58	6	37	117	0	58	106	89	6939	6800	52455	46667	0	25	1	9	14	1	0	2	6	45	46	106	0	0	0	59	2	8	37	0	0	0	0	20481	3923	0	0	24404	0	25	1	9
788	110	0	0	81	81	81	6	67	157	0	81	144	111	9746	9573	52546	43849	0	41	1	9	23	1	0	3	3	43	45	144	0	0	0	88	1	12	43	0	0	0	0	24782	3775	0	0	28557	0	41	1	9
789	145	0	0	163	163	162	11	123	368	0	162	358	293	10850	10411	52523	42748	0	71	0	22	56	1	0	1	11	54	56	358	0	0	0	208	2	30	118	0	0	0	0	61879	7295	0	0	69174	0	71	0	22
790	192	0	0	169	169	169	17	159	305	0	169	418	352	8650	8166	53081	44927	0	77	1	18	64	1	0	1	7	109	111	418	0	0	0	227	0	48	143	0	0	0	0	81442	17544	0	0	98986	0	77	1	18
791	128	0	0	49	49	49	5	45	84	0	49	76	66	7877	7769	52403	45730	0	23	1	6	13	1	0	2	3	68	71	76	0	0	0	48	0	8	20	0	0	0	0	12181	2484	0	0	14665	0	23	1	6
792	116	0	0	61	61	61	5	39	109	0	61	146	129	8665	8483	52429	44941	0	30	1	10	13	1	0	1	5	46	48	146	0	0	0	82	1	10	53	0	0	0	0	26172	3382	0	0	29554	0	30	1	10
793	134	0	0	97	97	97	9	79	156	0	97	211	170	7904	7651	52812	45696	0	42	2	14	32	1	0	0	6	59	61	211	0	0	0	109	1	22	79	0	0	0	0	42294	8410	0	0	50704	0	42	2	14
794	156	0	0	128	128	128	11	113	250	0	128	293	248	7319	6954	52665	46284	0	58	1	14	47	1	0	2	5	72	74	293	0	0	0	165	0	18	110	0	0	0	0	52975	4781	0	0	57756	0	58	1	14
795	121	0	0	104	104	104	7	87	194	0	104	193	149	5956	5751	52479	47610	0	43	2	10	38	1	0	3	7	52	54	193	0	0	0	105	1	14	73	0	0	0	0	34345	6433	0	0	40778	0	43	2	10
796	96	0	0	58	58	58	6	38	114	0	58	97	85	6588	6455	52443	47016	0	30	1	6	14	1	0	1	5	38	40	97	0	0	0	57	1	8	31	0	0	0	0	18127	2899	0	0	21026	0	30	1	6
797	173	0	0	155	155	155	12	113	278	0	155	384	318	6860	6518	52596	46623	0	79	0	17	51	1	0	0	7	82	84	384	0	0	0	234	3	27	120	0	0	0	0	71007	7024	0	0	78031	0	79	0	17
798	109	0	0	75	75	75	7	51	117	0	75	139	114	5918	5754	52449	47671	0	39	0	7	19	1	0	2	7	44	47	139	0	0	0	85	1	15	38	0	0	0	0	24078	5104	0	0	29182	0	39	0	7
799	212	0	0	146	146	146	6	124	296	0	146	362	294	9642	9215	52579	43959	0	60	3	16	59	1	0	1	6	124	126	362	0	0	0	208	2	22	130	0	0	0	0	60473	5692	0	0	66165	0	60	3	16
800	134	0	0	98	98	98	7	85	189	0	98	218	182	7867	7593	53003	45741	0	46	1	11	33	1	0	0	6	57	59	218	0	0	0	122	1	23	72	0	0	0	0	42779	8158	0	0	50937	0	46	1	11
801	138	0	0	119	119	119	7	78	291	0	119	309	261	6986	6676	52742	46558	0	60	1	16	28	1	0	3	10	57	60	309	0	0	0	189	0	33	87	0	0	0	0	53974	9288	0	0	63262	0	60	1	16
802	108	0	0	94	94	93	7	89	208	0	93	140	108	8587	8392	52547	45021	0	41	1	9	30	1	0	1	10	44	46	140	0	0	0	81	1	9	49	0	0	0	0	28062	3721	0	0	31783	0	41	1	9
803	127	0	0	121	121	121	14	122	278	0	121	212	161	10425	10183	52496	43149	0	63	1	13	36	1	0	1	6	45	47	212	0	0	0	127	0	14	71	0	0	0	0	36008	4012	0	0	40020	0	63	1	13
804	172	0	0	124	124	124	9	131	209	0	124	289	234	8534	8193	52691	45063	0	57	3	14	45	1	0	1	3	90	93	289	0	0	0	158	1	22	108	0	0	0	0	53464	7880	0	0	61344	0	57	3	14
805	116	0	0	104	104	103	4	91	191	0	103	182	139	7770	7542	52521	45830	0	50	1	12	36	1	0	0	3	48	50	182	0	0	0	105	2	18	57	0	0	0	0	32790	5890	0	0	38680	0	50	1	12
806	118	0	0	87	87	87	9	66	169	0	87	165	136	10582	10367	52571	43024	0	44	1	9	28	1	0	1	3	51	53	165	0	0	0	95	0	11	59	0	0	0	0	31158	5433	0	0	36591	0	44	1	9
807	148	0	0	161	161	161	14	136	350	0	161	316	247	8609	8222	52755	44984	0	80	2	19	48	1	0	2	9	78	80	316	0	0	0	181	1	27	107	0	0	0	0	58002	7233	0	0	65235	0	80	2	19
808	135	0	0	119	119	119	10	106	256	0	119	263	218	7614	7338	52782	45939	0	55	3	19	37	1	0	0	4	55	57	263	0	0	0	163	0	15	85	0	0	0	0	44153	6505	0	0	50658	0	55	3	19
809	117	0	0	82	82	82	4	70	159	0	82	116	99	6611	6451	52487	46982	0	39	1	8	24	2	0	0	8	49	50	116	0	0	0	65	0	12	39	0	0	0	0	20133	3662	0	0	23795	0	39	1	8
810	170	0	0	158	158	158	14	127	319	0	158	375	290	5935	5510	52872	47656	0	72	0	19	61	1	0	1	4	102	104	375	0	0	0	204	3	34	134	0	0	0	0	78800	14824	0	0	93624	0	72	0	19
811	127	0	0	107	107	107	8	92	200	0	107	178	141	5927	5713	52589	47653	0	48	2	18	31	1	0	0	7	55	57	178	0	0	0	98	0	21	59	0	0	0	0	32081	6818	0	0	38899	0	48	2	18
812	107	0	0	92	92	92	6	74	114	0	92	182	155	5925	5689	52534	47678	0	52	1	8	25	1	0	1	4	44	46	182	0	0	0	108	0	20	54	0	0	0	0	37042	8884	0	0	45926	0	52	1	8
813	155	0	0	132	132	132	8	140	272	0	132	271	210	9939	9647	52513	43625	0	60	1	10	53	1	0	0	7	76	78	271	0	0	0	164	1	19	87	0	0	0	0	46920	3067	0	0	49987	0	60	1	10
814	111	0	0	99	99	98	8	94	196	0	98	156	111	6570	6373	52478	47032	0	45	1	13	31	1	0	1	6	48	50	156	0	0	0	92	0	18	46	0	0	0	0	26814	5215	0	0	32029	0	45	1	13
815	107	0	0	71	71	71	4	52	109	0	71	163	141	6621	6435	52441	46967	0	33	0	8	24	1	0	1	4	46	48	163	0	0	0	95	1	14	53	0	0	0	0	28968	4087	0	0	33055	0	33	0	8
816	139	0	0	137	137	137	9	108	227	0	137	298	225	12686	12336	52487	40916	0	78	1	13	35	1	0	2	7	54	56	298	0	0	0	178	1	23	96	0	0	0	0	48815	7517	0	0	56332	0	78	1	13
817	110	0	0	59	59	59	6	45	116	0	59	162	142	7275	7083	112358	107554	0	31	3	6	15	1	0	0	3	48	50	162	0	0	0	87	0	15	60	0	0	0	0	32266	5681	0	0	37947	0	31	3	6
818	156	0	0	148	148	148	8	140	290	0	148	383	319	7654	7277	52745	45870	0	68	2	12	57	1	0	1	7	65	66	383	0	0	0	224	2	28	129	0	0	0	0	71918	9531	0	0	81449	0	68	2	12
819	107	0	0	69	69	69	3	36	124	0	69	127	111	6672	6515	52462	46919	0	39	0	4	18	1	0	0	7	43	45	127	0	0	0	68	1	14	44	0	0	0	0	23073	5230	0	0	28303	0	39	0	4
820	171	0	0	181	181	181	8	153	390	0	181	408	320	9572	9091	112735	105246	0	82	2	25	57	1	0	5	9	83	85	408	0	0	0	243	1	38	126	0	0	0	0	74367	20980	0	0	95347	0	82	2	25
821	96	0	0	72	72	72	6	57	128	0	72	122	97	5850	5705	52488	47740	0	40	0	7	20	1	0	1	3	38	40	122	0	0	0	67	2	10	43	0	0	0	0	24606	4088	0	0	28694	0	40	0	7
822	112	0	0	149	149	149	5	149	368	0	149	351	269	5957	5603	52582	47593	0	68	2	12	59	1	0	0	7	46	48	351	0	0	0	193	1	28	129	0	0	0	0	66367	8127	0	0	74494	0	68	2	12
823	147	0	0	135	135	135	10	104	264	0	135	282	229	9855	9502	52718	43748	0	67	3	13	41	1	0	0	10	66	68	282	0	0	0	155	2	16	109	0	0	0	0	53427	7264	0	0	60691	0	67	3	13
824	105	0	0	66	66	66	8	46	108	0	66	112	85	5869	5726	52427	47737	0	32	0	8	21	1	0	0	4	44	47	112	0	0	0	67	2	9	34	0	0	0	0	21143	2838	0	0	23981	0	32	0	8
825	107	0	0	67	67	67	6	52	139	0	67	134	120	7850	7671	52531	45756	0	32	0	7	20	1	0	1	6	44	46	134	0	0	0	74	1	14	45	0	0	0	0	25974	4722	0	0	30696	0	32	0	7
826	128	0	0	106	106	106	6	95	195	0	106	181	138	8581	8344	52619	45026	0	48	1	11	36	1	0	3	6	67	69	181	0	0	0	108	0	17	56	0	0	0	0	33461	7347	0	0	40808	0	48	1	11
827	112	0	0	97	97	97	5	85	179	0	97	151	124	6703	6531	52494	46862	0	51	0	9	29	1	0	2	5	41	43	151	0	0	0	87	1	13	50	0	0	0	0	28009	5413	0	0	33422	0	51	0	9
828	100	0	0	76	76	76	5	74	131	0	76	120	92	8595	8436	52463	45010	0	40	1	8	21	1	0	2	3	39	41	120	0	0	0	68	1	9	42	0	0	0	0	22229	3677	0	0	25906	0	40	1	8
829	101	0	0	64	64	64	6	50	106	0	64	87	68	6582	6468	52366	47014	0	38	0	8	14	1	0	1	2	41	44	87	0	0	0	53	1	8	25	0	0	0	0	14757	3205	0	0	17962	0	38	0	8
830	113	0	0	102	102	102	6	83	193	0	102	155	119	6688	6500	52458	46893	0	51	2	10	29	1	0	2	7	40	42	155	0	0	0	90	1	8	56	0	0	0	0	27376	3063	0	0	30439	0	51	2	10
831	134	0	0	113	113	113	8	92	245	0	113	266	219	7242	6939	53017	46343	0	59	1	12	35	1	0	1	4	61	63	266	0	0	0	148	2	31	85	0	0	0	0	52929	12916	0	0	65845	0	59	1	12
832	124	0	0	115	115	115	10	79	207	0	115	197	157	9451	9237	52643	44105	0	53	2	15	36	1	0	1	7	48	50	197	0	0	0	129	0	12	56	0	0	0	0	35214	3718	0	0	38932	0	53	2	15
833	127	0	0	105	105	105	7	74	244	0	105	267	216	6067	5879	52461	47414	0	59	2	8	28	1	0	1	6	53	55	267	0	0	0	174	2	16	75	0	0	0	0	45725	4016	0	0	49741	0	59	2	8
834	102	0	0	84	84	84	4	63	170	0	84	134	102	5898	5718	52458	47710	0	38	1	10	24	1	0	2	8	42	44	134	0	0	0	75	0	13	46	0	0	0	0	24600	5557	0	0	30157	0	38	1	10
835	112	0	0	101	101	101	4	90	176	0	101	180	137	5911	5686	52525	47690	0	42	1	9	40	1	0	3	5	49	51	180	0	0	0	102	1	17	60	0	0	0	0	33647	5927	0	0	39574	0	42	1	9
836	120	0	0	90	90	90	10	66	164	0	90	161	134	10604	10390	52596	43000	0	35	1	13	29	1	0	1	10	44	47	161	0	0	0	90	2	16	53	0	0	0	0	31570	7543	0	0	39113	0	35	1	13
837	118	0	0	100	100	100	4	78	187	0	100	236	198	6648	6392	52606	46924	0	44	2	12	31	1	0	1	9	49	51	236	0	0	0	133	0	20	83	0	0	0	0	42855	5999	0	0	48854	0	44	2	12
838	111	0	0	85	85	84	6	73	139	0	84	160	135	8590	8377	52574	45018	0	41	0	11	26	1	0	1	4	49	50	160	0	0	0	98	1	10	51	0	0	0	0	29183	2099	0	0	31282	0	41	0	11
839	121	0	0	74	74	73	7	46	115	0	73	143	120	9965	9783	112346	104862	0	37	1	7	23	1	0	1	3	50	52	143	0	0	0	85	1	13	44	0	0	0	0	24876	5047	0	0	29923	0	37	1	7
840	145	0	0	112	112	112	6	95	284	0	112	250	201	9602	9305	52435	43996	0	47	0	14	43	1	0	2	5	51	53	250	0	0	0	132	2	20	96	0	0	0	0	45784	5895	0	0	51679	0	47	0	14
841	100	0	0	50	50	49	4	42	82	0	49	92	80	5868	5745	52483	47740	0	27	1	6	10	1	0	0	4	40	48	92	0	0	0	64	1	7	20	0	0	0	0	15648	2957	0	0	18605	0	27	1	6
842	155	0	0	141	141	141	9	86	281	0	141	284	223	9779	9438	52543	43812	0	77	1	11	40	1	0	0	11	72	74	284	0	0	0	178	1	20	85	0	0	0	0	50399	6672	0	0	57071	0	77	1	11
843	106	0	0	71	71	71	6	68	128	0	71	101	76	6591	6461	52423	47006	0	34	0	7	25	1	0	0	4	46	48	101	0	0	0	53	0	9	39	0	0	0	0	17248	2942	0	0	20190	0	34	0	7
844	126	0	0	121	121	120	8	97	243	0	120	164	122	9730	9501	52587	43871	0	64	0	18	30	1	0	3	4	47	49	164	0	0	0	98	1	15	50	0	0	0	0	30410	6768	0	0	37178	0	64	0	18
845	150	0	0	157	157	156	6	106	333	0	156	327	263	9964	9568	52546	43627	0	75	1	16	48	1	0	5	10	61	63	327	0	0	0	191	2	29	105	0	0	0	0	58766	5785	0	0	64551	0	75	1	16
846	127	0	0	110	110	109	11	84	198	0	109	232	186	7862	7573	52478	45746	0	45	0	16	37	1	0	2	8	52	55	232	0	0	0	120	0	20	92	0	0	0	0	42596	7119	0	0	49715	0	45	0	16
847	128	0	0	122	122	121	10	94	261	0	121	219	183	8911	8617	52822	44693	0	51	2	16	40	1	0	2	9	50	53	219	0	0	0	120	2	22	75	0	0	0	0	43743	7081	0	0	50824	0	51	2	16
848	131	0	0	80	80	80	9	93	122	0	80	198	174	6623	6384	52685	46976	0	29	2	11	32	1	0	3	2	64	66	198	0	0	0	106	2	19	71	0	0	0	0	37575	6837	0	0	44412	0	29	2	11
849	138	0	0	157	157	157	14	140	337	0	157	344	266	9012	8604	52715	44587	0	85	1	18	47	1	0	1	4	55	57	344	0	0	0	201	2	33	108	0	0	0	0	63355	12431	0	0	75786	0	85	1	18
850	133	0	0	89	89	89	4	70	147	0	89	221	182	7907	7647	52536	45696	0	40	1	8	29	1	0	0	10	69	71	221	0	0	0	128	0	12	81	0	0	0	0	41113	3435	0	0	44548	0	40	1	8
851	135	0	0	128	128	128	10	126	262	0	128	276	219	7063	6743	52816	46524	0	52	2	18	50	1	0	0	5	53	55	276	0	0	0	163	2	21	90	0	0	0	0	57785	8052	0	0	65837	0	52	2	18
852	110	0	0	99	99	99	7	89	204	0	99	211	174	7371	7123	52524	46218	0	48	0	8	35	1	0	1	6	45	47	211	0	0	0	118	1	19	73	0	0	0	0	37938	5912	0	0	43850	0	48	0	8
853	124	0	0	104	104	103	12	88	221	0	103	194	152	14039	13804	52477	39555	0	48	3	14	30	1	0	0	7	42	44	194	0	0	0	129	2	9	54	0	0	0	0	34086	3740	0	0	37826	0	48	3	14
854	148	0	0	150	150	150	9	141	295	0	150	305	224	9701	9337	52587	43903	0	71	1	17	49	1	0	2	9	64	66	305	0	0	0	187	1	25	92	0	0	0	0	51563	7898	0	0	59461	0	71	1	17
855	103	0	0	70	70	70	5	55	111	0	70	124	99	7868	7705	52452	45740	0	36	0	9	19	1	0	0	5	44	47	124	0	0	0	75	1	7	41	0	0	0	0	23733	1793	0	0	25526	0	36	0	9
856	106	0	0	72	72	72	11	61	128	0	72	142	126	7005	6838	52463	46578	0	34	0	8	24	1	0	1	4	40	42	142	0	0	0	77	1	13	51	0	0	0	0	27069	3736	0	0	30805	0	34	0	8
857	117	0	0	116	116	116	10	105	220	0	116	196	156	9802	9544	52539	43798	0	55	2	9	43	1	0	0	6	44	46	196	0	0	0	104	0	23	69	0	0	0	0	35044	6983	0	0	42027	0	55	2	9
858	116	0	0	88	88	88	10	60	166	0	88	160	133	10091	9883	52499	43510	0	44	1	10	26	1	0	2	4	43	45	160	0	0	0	90	2	16	52	0	0	0	0	29027	6412	0	0	35439	0	44	1	10
859	152	0	0	113	113	113	19	82	225	0	113	140	123	10940	10724	52595	42654	0	58	2	15	28	1	0	1	8	59	61	140	0	0	0	81	1	9	49	0	0	0	0	26957	2239	0	0	29196	0	58	2	15
860	175	0	0	152	152	151	11	118	277	0	151	335	263	8690	8326	52702	44874	0	67	1	17	60	1	0	0	5	88	90	335	0	0	0	203	2	22	108	0	0	0	0	56059	7850	0	0	63909	0	67	1	17
861	110	0	0	74	74	74	7	70	129	0	74	162	139	5926	5741	52450	47660	0	32	2	4	26	1	0	1	8	47	49	162	0	0	0	85	1	13	63	0	0	0	0	30518	4726	0	0	35244	0	32	2	4
862	99	0	0	67	67	67	3	67	120	0	67	95	77	5906	5780	52438	47690	0	35	0	9	17	1	0	1	4	35	38	95	0	0	0	51	1	8	35	0	0	0	0	16552	2997	0	0	19549	0	35	0	9
863	121	0	0	105	105	104	9	99	195	0	104	149	115	9824	9623	52759	43772	0	54	1	11	35	1	0	1	1	45	47	149	0	0	0	89	0	11	49	0	0	0	0	27921	3201	0	0	31122	0	54	1	11
864	115	0	0	104	104	104	7	83	198	0	104	171	129	6604	6392	52585	46989	0	49	0	13	34	1	0	1	6	48	50	171	0	0	0	99	2	18	52	0	0	0	0	31018	7337	0	0	38355	0	49	0	13
865	134	0	0	122	122	121	6	104	273	0	121	212	160	5923	5664	52885	47669	0	57	3	13	40	1	0	1	6	62	63	212	0	0	0	122	2	20	68	0	0	0	0	42685	9353	0	0	52038	0	57	3	13
866	138	0	0	78	78	78	6	60	128	0	78	197	171	6015	5792	52500	47573	0	37	0	10	26	1	0	1	3	71	73	197	0	0	0	112	1	23	61	0	0	0	0	35476	9539	0	0	45015	0	37	0	10
867	120	0	0	89	89	89	6	83	159	0	89	215	187	7897	7628	52519	45710	0	40	2	9	29	1	0	3	5	58	59	215	0	0	0	117	0	21	77	0	0	0	0	40884	8318	0	0	49202	0	40	2	9
868	156	0	0	182	182	182	16	140	440	0	182	341	260	12247	11821	52896	41351	0	85	3	23	59	1	0	1	10	63	65	341	0	0	0	181	1	34	125	0	0	0	0	68518	14800	0	0	83318	0	85	3	23
869	119	0	0	84	84	84	7	70	170	0	84	198	160	7924	7719	52442	45651	0	43	0	7	28	1	0	1	4	47	50	198	0	0	0	125	2	13	58	0	0	0	0	36241	3052	0	0	39293	0	43	0	7
870	172	0	0	143	143	143	12	124	247	0	143	380	320	8533	8088	52912	45063	0	57	2	19	53	1	0	0	11	88	90	380	0	0	0	222	1	35	122	0	0	0	0	71053	13936	0	0	84989	0	57	2	19
871	158	0	0	160	160	160	5	140	358	0	160	302	235	9947	9564	52811	43655	0	65	2	15	66	1	0	3	8	64	66	302	0	0	0	164	1	31	106	0	0	0	0	54309	12653	0	0	66962	0	65	2	15
872	120	0	0	111	111	111	11	77	222	0	111	213	175	7241	6963	52780	46365	0	53	0	15	34	1	0	2	6	43	45	213	0	0	0	137	1	24	51	0	0	0	0	37194	9232	0	0	46426	0	53	0	15
873	108	0	0	67	67	67	5	56	119	0	67	138	124	6594	6432	52449	46991	0	34	1	6	19	1	0	1	5	40	43	138	0	0	0	80	1	17	40	0	0	0	0	24217	5695	0	0	29912	0	34	1	6
874	99	0	0	58	58	58	4	46	118	0	58	139	125	5873	5699	52497	47732	0	26	0	5	21	1	0	1	4	38	40	139	0	0	0	82	2	9	46	0	0	0	0	26407	3744	0	0	30151	0	26	0	5
875	150	0	0	160	160	160	12	124	355	0	160	326	255	9456	9161	52659	44038	0	86	3	14	46	1	0	2	8	60	60	326	0	0	0	204	0	30	92	0	0	0	0	55910	9643	0	0	65553	0	86	3	14
876	150	0	0	108	108	108	7	103	177	0	108	237	195	6751	6514	52497	46797	0	48	2	9	41	1	0	0	7	83	86	237	0	0	0	140	0	21	76	0	0	0	0	41026	7162	0	0	48188	0	48	2	9
877	117	0	0	125	125	125	12	117	235	0	125	192	145	7412	7165	52572	46179	0	63	0	11	41	1	0	2	7	49	51	192	0	0	0	109	2	18	63	0	0	0	0	35386	5724	0	0	41110	0	63	0	11
878	104	0	0	79	79	79	4	70	134	0	79	124	97	6605	6438	52430	47000	0	42	0	7	26	1	0	1	2	41	43	124	0	0	0	76	2	6	40	0	0	0	0	21801	1667	0	0	23468	0	42	0	7
879	183	0	0	174	174	174	17	164	370	0	174	506	428	9014	8441	53030	44571	0	85	1	28	48	1	0	1	10	81	82	506	74	55	0	293	2	47	164	0	0	0	0	95887	17474	0	0	113361	0	85	1	28
880	164	0	0	176	176	176	13	142	400	0	176	384	304	9532	9073	52854	44061	0	82	1	29	55	1	0	2	6	67	68	384	0	0	0	225	1	35	123	0	0	0	0	68941	9808	0	0	78749	0	82	1	29
881	115	0	0	87	87	87	11	67	174	0	87	122	94	8099	7934	112993	106723	0	40	5	13	26	1	0	0	2	46	48	122	0	0	0	71	1	8	42	0	0	0	0	22869	2963	0	0	25832	0	40	5	13
882	99	0	0	62	62	62	6	51	102	0	62	104	86	9083	8944	52423	44522	0	30	0	4	22	1	0	0	5	34	37	104	0	0	0	62	1	7	34	0	0	0	0	17988	1201	0	0	19189	0	30	0	4
883	117	0	0	86	86	86	6	81	149	0	86	219	192	9457	9187	80314	73446	0	39	0	8	32	1	0	0	6	46	47	219	0	0	0	119	0	20	80	0	0	0	0	38023	5552	0	0	43575	0	39	0	8
884	99	0	0	59	59	59	5	37	96	0	59	100	90	5860	5726	52485	47739	0	25	0	8	21	1	0	0	4	39	42	100	0	0	0	63	1	10	26	0	0	0	0	17064	3982	0	0	21046	0	25	0	8
885	106	0	0	65	65	65	4	44	125	0	65	115	102	6594	6432	52466	47015	0	29	0	12	15	1	0	1	7	47	47	115	0	0	0	68	0	12	35	0	0	0	0	20801	4500	0	0	25301	0	29	0	12
886	110	0	0	81	81	81	6	85	119	0	81	198	172	7938	7714	52436	45647	0	39	1	8	26	1	0	0	6	48	50	198	0	0	0	114	3	20	61	0	0	0	0	41730	7230	0	0	48960	0	39	1	8
887	168	0	0	127	127	127	10	98	242	0	127	289	227	7004	6690	52737	46570	0	63	2	11	43	1	0	1	6	89	91	289	0	0	0	176	1	22	90	0	0	0	0	52537	8171	0	0	60708	0	63	2	11
888	100	0	0	83	83	83	7	55	164	0	83	100	75	8581	8431	52455	45025	0	46	1	3	28	1	0	0	4	41	43	100	0	0	0	57	2	10	31	0	0	0	0	18505	3457	0	0	21962	0	46	1	3
889	101	0	0	74	74	74	4	50	96	0	74	126	108	7894	7718	52417	45714	0	36	1	8	25	1	0	0	3	41	43	126	0	0	0	69	0	11	46	0	0	0	0	23350	2956	0	0	26306	0	36	1	8
890	124	0	0	87	87	87	7	58	142	0	87	170	145	8623	8400	52457	44982	0	44	0	9	25	1	0	0	8	52	54	170	0	0	0	110	2	8	50	0	0	0	0	27616	1758	0	0	29374	0	44	0	9
891	111	0	0	80	80	78	10	73	140	0	78	179	150	9740	9520	52464	43866	0	35	1	8	26	1	0	1	6	38	40	179	0	0	0	102	1	16	60	0	0	0	0	32622	3860	0	0	36482	0	35	1	8
892	158	0	0	96	96	96	10	86	162	0	96	169	141	6015	5813	52593	47564	0	49	1	8	30	1	0	1	6	81	82	169	0	0	0	95	0	15	59	0	0	0	0	31565	5257	0	0	36822	0	49	1	8
893	131	0	0	106	106	106	13	89	165	0	106	186	159	6082	5877	52466	47472	0	52	1	15	31	1	0	1	5	51	53	186	0	0	0	103	2	15	66	0	0	0	0	32461	5090	0	0	37551	0	52	1	15
894	109	0	0	104	104	104	4	83	227	0	104	156	117	6592	6386	52540	47007	0	51	2	10	30	1	0	2	8	42	44	156	0	0	0	91	1	14	50	0	0	0	0	28476	5252	0	0	33728	0	51	2	10
895	128	0	0	107	107	107	9	88	220	0	107	167	125	5926	5702	52574	47680	0	50	0	11	36	1	0	2	7	60	61	167	0	0	0	86	1	13	67	0	0	0	0	34631	3581	0	0	38212	0	50	0	11
896	108	0	0	83	83	83	8	55	148	0	83	139	112	5945	5763	52416	47656	0	44	0	9	23	1	0	1	5	43	46	139	0	0	0	78	0	10	51	0	0	0	0	24525	2794	0	0	27319	0	44	0	9
897	108	0	0	66	66	66	7	65	91	0	66	148	131	5944	5776	52495	47641	0	24	1	12	23	1	0	1	4	40	42	148	0	0	0	87	2	13	46	0	0	0	0	27218	3689	0	0	30907	0	24	1	12
898	95	0	0	66	66	66	8	45	132	0	66	129	106	9119	8956	52372	44486	0	35	1	8	16	1	0	1	4	29	30	129	0	0	0	79	2	8	40	0	0	0	0	25300	2866	0	0	28166	0	35	1	8
899	102	0	0	78	78	77	5	77	145	0	77	145	113	8588	8404	52472	45020	0	38	0	8	27	1	0	0	3	37	39	145	0	0	0	86	1	10	48	0	0	0	0	26344	3041	0	0	29385	0	38	0	8
900	113	0	0	89	89	89	7	68	186	0	89	176	137	5919	5718	52693	47670	0	43	1	10	24	1	0	2	8	43	45	176	0	0	0	112	0	12	52	0	0	0	0	30779	4837	0	0	35616	0	43	1	10
901	119	0	0	88	88	88	5	57	151	0	88	161	121	7855	7651	52566	45754	0	43	1	10	29	1	0	0	4	57	59	161	0	0	0	96	1	16	48	0	0	0	0	29672	5130	0	0	34802	0	43	1	10
902	134	0	0	87	87	87	9	78	136	0	87	190	159	5880	5649	52624	47719	0	38	0	10	32	1	0	0	6	72	74	190	0	0	0	102	1	17	70	0	0	0	0	38319	5983	0	0	44302	0	38	0	10
903	103	0	0	90	90	90	9	72	160	0	90	144	108	5885	5692	52567	47724	0	47	0	8	23	1	0	2	9	41	43	144	0	0	0	80	1	12	51	0	0	0	0	27458	4902	0	0	32360	0	47	0	8
904	133	0	0	101	101	101	6	79	203	0	101	173	139	8584	8352	52640	45022	0	54	1	7	33	1	0	1	4	67	69	173	0	0	0	98	0	19	56	0	0	0	0	33092	6519	0	0	39611	0	54	1	7
905	100	0	0	56	56	56	10	35	94	0	56	90	78	9952	9827	52410	43653	0	25	0	11	13	1	0	1	5	33	35	90	0	0	0	51	1	9	29	0	0	0	0	15808	3408	0	0	19216	0	25	0	11
906	111	0	0	67	67	67	5	59	97	0	67	159	138	5963	5769	52439	47640	0	31	0	8	22	1	0	0	5	44	47	159	0	0	0	81	2	12	64	0	0	0	0	28685	1916	0	0	30601	0	31	0	8
907	142	0	0	143	143	143	8	109	277	0	143	281	199	9410	9078	113485	105418	0	71	3	12	50	1	0	3	3	71	73	281	0	0	0	173	1	25	82	0	0	0	0	47856	9311	0	0	57167	0	71	3	12
908	109	0	0	69	69	69	6	45	92	0	69	126	102	5893	5728	52632	47715	0	32	1	11	21	1	0	0	3	45	48	126	0	0	0	74	0	9	43	0	0	0	0	22913	4015	0	0	26928	0	32	1	11
909	119	0	0	105	105	105	8	118	214	0	105	146	105	5908	5717	52603	47687	0	53	1	10	35	1	0	1	4	49	51	146	0	0	0	81	2	10	53	0	0	0	0	26818	3841	0	0	30659	0	53	1	10
910	148	0	0	93	93	93	5	79	180	0	93	217	180	5983	5757	52512	47584	0	44	3	13	29	1	0	1	2	79	81	217	0	0	0	117	0	18	82	0	0	0	0	38334	4852	0	0	43186	0	44	3	13
911	105	0	0	67	67	67	4	49	147	0	67	136	112	7851	7678	52642	45757	0	30	1	9	20	1	0	0	6	43	44	136	0	0	0	81	1	16	38	0	0	0	0	25834	7519	0	0	33353	0	30	1	9
912	140	0	0	138	138	138	10	120	264	0	138	313	261	8980	8593	52710	44622	0	64	1	20	39	3	0	4	7	60	62	313	0	0	0	168	1	33	111	0	0	0	0	58300	13820	0	0	72120	0	64	1	20
913	160	0	0	180	180	180	9	144	430	0	180	462	388	9815	9268	52841	43778	0	74	7	27	54	1	0	6	11	67	69	462	0	0	0	256	1	39	166	0	0	0	0	83489	11882	0	0	95371	0	74	7	27
914	111	0	0	77	77	77	6	65	135	0	77	129	104	5886	5711	52427	47722	0	38	0	6	26	1	0	1	5	51	52	129	0	0	0	78	1	11	39	0	0	0	0	22732	3698	0	0	26430	0	38	0	6
915	126	0	0	92	92	92	8	61	174	0	92	128	99	9025	8859	52457	44564	0	48	2	16	20	1	0	2	3	49	52	128	0	0	0	78	0	10	40	0	0	0	0	22357	4440	0	0	26797	0	48	2	16
916	143	0	0	90	90	90	6	74	177	0	90	235	196	7564	7323	112298	107229	0	36	1	11	32	2	0	2	6	71	74	235	0	0	0	127	1	22	85	0	0	0	0	41810	8378	0	0	50188	0	36	1	11
917	140	0	0	144	144	144	13	111	307	0	144	296	230	10645	10301	52707	42939	0	71	3	14	47	1	0	1	7	56	59	296	0	0	0	185	1	21	89	0	0	0	0	48411	6742	0	0	55153	0	71	3	14
918	118	0	0	124	124	124	6	82	300	0	124	247	191	6685	6394	52686	46905	0	60	2	12	41	1	0	1	7	47	49	247	0	0	0	142	2	23	80	0	0	0	0	46552	9935	0	0	56487	0	60	2	12
919	118	0	0	120	120	120	7	90	252	0	120	266	222	9438	9149	113566	105347	0	49	4	22	36	1	0	3	5	46	49	266	0	0	0	147	1	30	88	0	0	0	0	49992	12618	0	0	62610	0	49	4	22
920	89	0	0	48	48	48	5	40	116	0	48	88	75	5854	5753	52387	47738	0	21	0	5	15	1	0	0	6	32	34	88	0	0	0	52	1	4	31	0	0	0	0	15484	2024	0	0	17508	0	21	0	5
921	132	0	0	81	81	81	10	66	129	0	81	191	159	5875	5647	52669	47727	0	39	0	11	24	1	0	2	4	65	67	191	0	0	0	107	1	23	60	0	0	0	0	36517	11480	0	0	47997	0	39	0	11
922	142	0	0	123	123	123	11	96	224	0	123	166	131	8606	8361	52533	44999	0	57	4	17	29	1	0	5	10	71	73	166	0	0	0	99	1	14	52	0	0	0	0	31054	4823	0	0	35877	0	57	4	17
923	122	0	0	87	87	87	4	74	160	0	87	199	164	6678	6445	52749	46918	0	40	1	13	26	1	0	1	5	49	51	199	0	0	0	105	0	21	73	0	0	0	0	37043	6628	0	0	43671	0	40	1	13
924	124	0	0	93	93	93	10	67	194	0	93	160	130	7910	7709	52507	45682	0	60	1	7	17	1	0	2	5	52	54	160	0	0	0	98	0	13	49	0	0	0	0	26726	5065	0	0	31791	0	60	1	7
925	94	0	0	56	56	56	5	45	105	0	56	102	82	7850	7718	52419	45758	0	30	1	6	14	1	0	1	3	36	38	102	0	0	0	66	2	7	27	0	0	0	0	16981	2727	0	0	19708	0	30	1	6
926	139	0	0	123	123	123	9	113	223	0	123	277	221	5881	5573	52640	47697	0	66	0	10	40	1	0	0	6	75	77	277	0	0	0	154	2	19	102	0	0	0	0	54803	4800	0	0	59603	0	66	0	10
927	119	0	0	90	90	89	7	44	227	0	89	155	126	5946	5772	52412	47627	0	44	1	14	21	1	0	2	6	52	55	155	0	0	0	91	1	14	49	0	0	0	0	25414	4190	0	0	29604	0	44	1	14
928	124	0	0	96	96	96	9	63	189	0	96	175	144	7502	7309	52483	46065	0	50	1	7	33	1	0	0	4	57	59	175	0	0	0	107	1	13	54	0	0	0	0	30666	3749	0	0	34415	0	50	1	7
929	180	0	0	187	187	185	10	172	437	0	185	340	267	10187	9759	52594	43403	0	87	3	19	62	1	0	2	11	80	83	340	0	0	0	196	3	28	113	0	0	0	0	65108	6849	0	0	71957	0	87	3	19
930	92	0	0	78	78	78	4	57	136	0	78	129	100	7873	7702	52469	45734	0	40	1	8	21	1	0	1	6	31	33	129	0	0	0	78	1	11	39	0	0	0	0	22418	3947	0	0	26365	0	40	1	8
931	112	0	0	57	57	57	5	32	93	0	57	109	94	7864	7721	52423	45742	0	26	1	6	14	1	0	0	9	50	51	109	0	0	0	67	0	7	35	0	0	0	0	18586	2653	0	0	21239	0	26	1	6
932	119	0	0	103	103	103	4	89	187	0	103	215	177	7861	7589	52600	45745	0	47	1	11	33	1	0	2	8	54	56	215	0	0	0	123	1	22	69	0	0	0	0	40669	9300	0	0	49969	0	47	1	11
933	124	0	0	93	93	93	5	77	166	0	93	174	137	7013	6817	52739	46567	0	45	1	11	29	1	1	1	4	53	55	174	0	0	0	106	0	15	53	0	0	0	0	32757	5276	0	0	38033	0	45	1	11
934	113	0	0	107	107	107	5	87	227	0	107	217	180	9616	9339	52646	43988	0	47	3	8	37	1	0	3	8	40	42	217	0	0	0	122	1	22	72	0	0	0	0	39615	6166	0	0	45781	0	47	3	8
935	123	0	0	80	80	80	7	67	141	0	80	283	253	6021	5734	52435	47547	0	40	0	9	26	1	0	1	3	57	60	283	0	0	0	165	1	18	99	0	0	0	0	48209	3587	0	0	51796	0	40	0	9
936	105	0	0	89	89	89	6	49	148	0	89	171	143	6626	6418	52536	46964	0	50	1	13	19	1	0	1	4	40	43	171	0	0	0	97	2	13	59	0	0	0	0	33294	4899	0	0	38193	0	50	1	13
937	125	0	0	79	79	79	6	78	133	0	79	158	122	6622	6445	52600	46968	0	39	0	7	29	1	0	1	2	58	60	158	0	0	0	86	2	16	54	0	0	0	0	31243	7719	0	0	38962	0	39	0	7
938	152	0	0	123	123	123	11	111	244	0	123	240	196	7157	6899	52543	46396	0	50	1	19	40	1	0	3	9	65	67	240	0	0	0	119	2	24	95	0	0	0	0	50721	15669	0	0	66390	0	50	1	19
939	113	0	0	98	98	98	8	65	155	0	98	172	141	7877	7651	52655	45724	0	53	0	12	24	1	0	0	8	45	47	172	0	0	0	99	1	16	56	0	0	0	0	33558	6074	0	0	39632	0	53	0	12
940	109	0	0	64	64	64	3	52	124	0	64	161	143	9640	9441	52441	43966	0	31	1	7	19	1	0	1	4	42	44	161	0	0	0	98	1	14	48	0	0	0	0	28286	5461	0	0	33747	0	31	1	7
941	94	0	0	60	60	60	7	53	93	0	60	103	86	7858	7718	52453	45750	0	31	1	6	16	1	0	2	3	35	37	103	0	0	0	55	0	10	38	0	0	0	0	18612	3235	0	0	21847	0	31	1	6
942	102	0	0	79	79	79	5	57	146	0	79	111	89	9731	9570	81583	73173	0	40	0	8	26	1	0	1	3	37	40	111	0	0	0	66	1	10	34	0	0	0	0	20133	3954	0	0	24087	0	40	0	8
943	137	0	0	91	91	91	7	102	181	0	91	153	131	6594	6385	52608	47007	0	37	2	14	33	1	0	1	3	64	66	153	0	0	0	80	0	16	57	0	0	0	0	28208	6701	0	0	34909	0	37	2	14
944	98	0	0	66	66	66	6	37	107	0	66	101	83	6804	6661	52432	46804	0	35	0	6	18	1	0	1	5	37	39	101	0	0	0	57	1	8	35	0	0	0	0	19451	2615	0	0	22066	0	35	0	6
945	109	0	0	85	85	85	4	65	172	0	85	146	115	5901	5719	52531	47695	0	38	0	12	25	1	0	2	7	46	49	146	0	0	0	82	0	10	54	0	0	0	0	26756	3360	0	0	30116	0	38	0	12
946	104	0	0	78	78	78	6	63	133	0	78	117	95	7876	7712	52681	45729	0	35	0	9	25	1	0	0	8	39	42	117	0	0	0	67	1	10	39	0	0	0	0	22288	2936	0	0	25224	0	35	0	9
947	106	0	0	95	95	95	7	63	204	0	95	146	110	9691	9496	52468	43913	0	50	0	14	23	1	0	0	7	35	37	146	0	0	0	91	1	12	42	0	0	0	0	25358	4237	0	0	29595	0	50	0	14
948	178	0	0	135	135	135	6	118	240	0	135	360	297	6380	6018	53041	47164	0	70	3	16	39	1	0	0	6	99	102	360	0	0	0	209	2	33	116	0	0	0	0	71445	10007	0	0	81452	0	70	3	16
949	126	0	0	99	99	99	10	94	179	0	99	232	184	5970	5740	52626	47591	0	41	2	13	37	1	0	0	5	54	57	232	0	0	0	133	2	19	78	0	0	0	0	43531	4034	0	0	47565	0	41	2	13
950	141	0	0	207	207	206	11	145	508	0	206	445	327	6663	6307	113518	107997	0	119	1	28	49	1	0	1	7	58	60	445	0	0	0	267	1	36	141	0	0	0	0	76216	13669	0	0	89885	0	119	1	28
951	125	0	0	103	103	103	6	74	209	0	103	148	119	8694	8495	52487	44897	0	52	1	13	30	1	0	1	5	51	54	148	0	0	0	94	1	9	44	0	0	0	0	25134	3036	0	0	28170	0	52	1	13
952	161	0	0	169	169	168	13	153	387	0	168	418	350	8036	7544	52708	45552	0	68	2	21	61	2	1	1	12	71	73	418	0	0	0	251	0	29	138	0	0	0	0	71451	6649	0	0	78100	0	68	2	21
953	128	0	0	60	60	60	4	45	132	0	60	161	143	7849	7652	52460	45759	0	30	0	8	17	1	0	0	4	65	67	161	0	0	0	90	1	15	55	0	0	0	0	31968	3291	0	0	35259	0	30	0	8
954	112	0	0	102	102	101	14	86	154	0	101	133	107	7177	6982	52514	46424	0	52	1	14	25	1	0	1	7	43	46	133	0	0	0	82	1	15	35	0	0	0	0	22870	5378	0	0	28248	0	52	1	14
955	109	0	0	66	66	66	4	51	120	0	66	172	150	7923	7714	52378	45684	0	31	0	7	22	1	0	1	4	40	42	172	0	0	0	87	2	17	66	0	0	0	0	31398	5567	0	0	36965	0	31	0	7
956	133	0	0	74	74	74	7	65	132	0	74	173	142	5856	5657	52555	47741	0	33	0	12	25	1	0	0	3	72	75	173	0	0	0	96	2	15	60	0	0	0	0	32677	5736	0	0	38413	0	33	0	12
957	106	0	0	84	84	84	8	71	150	0	84	151	119	5969	5789	52482	47622	0	45	1	10	23	1	0	1	3	38	41	151	0	0	0	92	1	12	46	0	0	0	0	27904	3792	0	0	31696	0	45	1	10
958	126	0	0	108	108	108	4	69	207	0	108	215	168	6609	6346	52743	46992	0	53	3	20	24	1	0	4	3	58	61	215	0	0	0	117	2	21	75	0	0	0	0	40443	7439	0	0	47882	0	53	3	20
959	123	0	0	124	124	124	7	92	220	0	124	259	215	6637	6310	52745	46965	0	59	1	13	41	1	0	2	7	58	60	259	0	0	0	157	2	22	78	0	0	0	0	50967	9162	0	0	60129	0	59	1	13
960	141	0	0	112	112	112	8	94	209	0	112	220	176	7166	6887	52520	46439	0	50	1	14	37	1	0	1	8	70	66	220	0	0	0	135	2	17	66	0	0	0	0	39481	5675	0	0	45156	0	50	1	14
961	114	0	0	75	75	75	7	60	179	0	75	136	110	7916	7739	52437	45690	0	37	0	8	24	1	0	0	5	49	47	136	0	0	0	82	0	7	47	0	0	0	0	21931	1798	0	0	23729	0	37	0	8
962	174	0	0	117	117	117	10	76	230	0	117	311	261	6152	5840	52511	47396	0	57	1	14	36	1	0	1	7	97	99	311	0	0	0	182	0	31	98	0	0	0	0	50252	11102	0	0	61354	0	57	1	14
963	145	0	0	129	129	129	8	78	288	0	129	272	226	11047	10705	52565	42554	0	64	3	14	37	1	0	1	9	59	60	272	0	0	0	158	2	18	94	0	0	0	0	48292	6430	0	0	54722	0	64	3	14
964	187	0	0	169	169	169	8	123	345	0	169	396	309	6543	6131	113564	108229	0	75	4	21	53	1	0	1	14	106	109	396	0	0	0	220	2	39	135	0	0	0	0	74953	16702	0	0	91655	0	75	4	21
965	127	0	0	97	97	96	9	90	187	0	96	230	192	10021	9758	113626	104792	0	46	1	10	35	1	0	0	3	52	55	230	0	0	0	134	3	21	72	0	0	0	0	46468	8008	0	0	54476	0	46	1	10
966	121	0	0	89	89	89	6	72	167	0	89	195	164	5901	5674	52535	47687	0	41	0	9	31	1	0	0	7	56	59	195	0	0	0	101	2	22	70	0	0	0	0	38565	7106	0	0	45671	0	41	0	9
967	111	0	0	78	78	78	4	68	129	0	78	136	109	6586	6415	52482	47012	0	36	1	10	23	1	0	2	5	51	48	136	0	0	0	81	0	11	44	0	0	0	0	23738	3562	0	0	27300	0	36	1	10
968	164	0	0	147	147	147	8	134	312	0	147	350	287	7644	7221	52917	45959	0	80	0	18	38	1	0	1	9	88	90	350	0	0	0	207	2	29	112	0	0	0	0	67899	14041	0	0	81940	0	80	0	18
969	98	0	0	60	60	60	8	47	85	0	60	102	82	7855	7718	52414	45754	0	26	1	8	16	1	0	1	7	39	41	102	0	0	0	65	1	7	29	0	0	0	0	18498	2540	0	0	21038	0	26	1	8
970	109	0	0	66	66	66	5	53	128	0	66	129	106	5881	5733	52476	47709	0	26	1	12	18	1	0	3	5	47	49	129	0	0	0	76	0	14	39	0	0	0	0	24294	5755	0	0	30049	0	26	1	12
971	118	0	0	72	72	72	7	66	111	0	72	125	105	5918	5762	52377	47675	0	29	1	8	26	1	0	2	5	53	55	125	0	0	0	77	1	8	39	0	0	0	0	22568	2241	0	0	24809	0	29	1	8
972	103	0	0	63	63	63	8	50	98	0	63	132	113	7857	7687	52444	45751	0	33	0	7	18	1	0	1	3	41	43	132	0	0	0	76	0	11	45	0	0	0	0	22307	2619	0	0	24926	0	33	0	7
973	106	0	0	64	64	64	6	58	117	0	64	93	74	6639	6518	52438	46958	0	32	0	7	20	1	0	1	3	40	42	93	0	0	0	61	0	5	27	0	0	0	0	16924	1109	0	0	18033	0	32	0	7
974	171	0	0	139	139	139	7	135	264	0	139	189	136	6647	6383	52614	46956	0	59	1	17	51	1	0	2	8	100	101	189	0	0	0	105	1	16	67	0	0	0	0	35856	4978	0	0	40834	0	59	1	17
975	130	0	0	94	94	94	6	77	204	0	94	195	157	9296	9056	52818	44307	0	42	2	13	30	1	0	0	6	53	55	195	0	0	0	110	1	24	60	0	0	0	0	37891	9757	0	0	47648	0	42	2	13
976	106	0	0	99	99	99	8	75	174	0	99	137	109	8200	8021	52454	45385	0	56	2	9	24	1	0	2	5	37	39	137	0	0	0	79	1	10	47	0	0	0	0	26166	2147	0	0	28313	0	56	2	9
977	183	0	0	178	178	178	11	137	324	0	178	378	310	10639	10171	113547	104179	0	72	4	27	59	2	0	5	9	86	88	378	0	0	0	219	1	31	127	0	0	0	0	67769	12890	0	0	80659	0	72	4	27
978	140	0	0	113	113	112	10	98	226	0	112	258	210	9062	8746	52670	44546	0	55	1	12	36	1	0	3	4	73	76	258	0	0	0	150	1	21	86	0	0	0	0	50008	9168	0	0	59176	0	55	1	12
979	128	0	0	97	97	97	5	84	192	0	97	169	133	8964	8743	80444	73938	0	46	2	9	28	1	0	2	9	59	61	169	0	0	0	104	2	12	51	0	0	0	0	34552	4618	0	0	39170	0	46	2	9
980	121	0	0	79	79	79	6	60	141	0	79	143	123	9122	8930	52523	44482	0	38	0	9	23	1	0	4	4	52	55	143	0	0	0	77	0	13	53	0	0	0	0	26213	4568	0	0	30781	0	38	0	9
981	138	0	0	86	86	86	6	71	160	0	86	191	158	7872	7633	52612	45737	0	43	1	10	29	1	0	0	2	71	73	191	0	0	0	98	1	20	72	0	0	0	0	35786	7400	0	0	43186	0	43	1	10
982	163	0	0	169	169	169	10	144	415	0	169	456	375	6752	6281	52932	46789	0	84	3	19	54	1	0	4	4	71	73	456	17	63	0	264	4	44	144	0	0	0	0	92912	16322	0	0	109234	0	84	3	19
983	107	0	0	75	75	75	7	70	143	0	75	140	121	7853	7663	52432	45755	0	37	0	7	23	1	0	2	5	47	49	140	0	0	0	70	0	10	60	0	0	0	0	27441	2723	0	0	30164	0	37	0	7
984	122	0	0	86	86	86	8	68	171	0	86	137	112	7095	6907	52499	46509	0	48	1	10	21	1	0	0	5	50	52	137	0	0	0	86	0	9	42	0	0	0	0	24033	3687	0	0	27720	0	48	1	10
985	107	0	0	101	101	100	7	77	157	0	100	161	128	5881	5660	52590	47726	0	46	1	14	32	1	0	0	6	37	40	161	0	0	0	93	0	17	51	0	0	0	0	28342	6812	0	0	35154	0	46	1	14
986	178	0	0	197	197	197	12	188	398	0	197	506	402	8390	7830	53071	45185	0	94	3	23	70	1	0	0	6	89	91	506	0	0	0	302	1	42	161	0	0	0	0	91264	12215	0	0	103479	0	94	3	23
987	111	0	0	91	91	91	7	77	141	0	91	134	109	6636	6446	52472	46968	0	44	1	12	26	1	0	2	5	46	48	134	0	0	0	75	1	11	47	0	0	0	0	23678	3969	0	0	27647	0	44	1	12
988	143	0	0	90	90	90	10	64	169	0	90	231	193	6422	6179	113617	108376	0	43	3	10	26	1	0	3	4	76	78	231	0	0	0	132	2	26	71	0	0	0	0	51380	12495	0	0	63875	0	43	3	10
989	101	0	0	56	56	56	3	47	122	0	56	117	99	5917	5814	52392	47645	0	29	0	5	19	1	0	0	2	40	42	117	0	0	0	70	1	6	40	0	0	0	0	20488	883	0	0	21371	0	29	0	5
990	111	0	0	100	100	100	8	95	186	0	100	121	93	8637	8455	52493	44966	0	46	2	9	32	1	0	1	9	40	42	121	0	0	0	71	0	8	42	0	0	0	0	20882	3636	0	0	24518	0	46	2	9
991	101	0	0	71	71	71	5	50	134	0	71	94	74	7267	7131	52385	46338	0	36	0	12	17	1	0	3	2	35	37	94	0	0	0	58	1	7	28	0	0	0	0	17005	2258	0	0	19263	0	36	0	12
992	117	0	0	83	83	83	6	75	151	0	83	156	127	6600	6397	52598	47007	0	35	1	13	28	1	0	0	5	53	55	156	0	0	0	96	0	12	48	0	0	0	0	27254	3942	0	0	31196	0	35	1	13
993	172	0	0	154	154	154	14	134	283	0	154	369	306	7361	6951	113576	107427	0	65	3	18	56	1	0	3	8	78	80	369	0	0	0	218	0	27	124	0	0	0	0	66887	10714	0	0	77601	0	65	3	18
994	113	0	0	96	96	96	7	79	154	0	96	164	138	8644	8417	52558	44963	0	46	1	10	31	1	0	2	5	48	50	164	0	0	0	96	1	14	53	0	0	0	0	30307	5286	0	0	35593	0	46	1	10
995	111	0	0	60	60	60	7	53	85	0	60	76	63	7887	7771	52447	45720	0	30	0	7	18	1	0	1	3	47	50	76	0	0	0	47	0	7	22	0	0	0	0	12127	3407	0	0	15534	0	30	0	7
996	159	0	0	147	147	147	14	103	328	0	147	363	304	8215	7782	52821	45381	0	65	5	23	39	1	0	5	9	69	71	363	0	0	0	214	2	25	122	0	0	0	0	68947	7095	0	0	76042	0	65	5	23
997	119	0	0	97	97	97	11	74	187	0	97	185	144	7869	7635	52575	45738	0	52	0	13	25	1	0	1	5	47	49	185	0	0	0	106	2	15	62	0	0	0	0	33895	4629	0	0	38524	0	52	0	13
998	114	0	0	70	70	70	6	46	125	0	70	145	120	5901	5716	52620	47708	0	36	0	7	21	1	0	1	4	53	55	145	0	0	0	84	2	14	45	0	0	0	0	28573	6696	0	0	35269	0	36	0	7
999	129	0	0	87	87	87	8	81	187	0	87	180	154	8914	8699	52445	44674	0	39	2	12	28	1	0	2	3	50	52	180	0	0	0	107	0	12	61	0	0	0	0	31796	2419	0	0	34215	0	39	2	12
1000	100	0	0	79	79	79	5	75	141	0	79	135	112	7872	7691	52450	45732	0	36	0	7	26	1	0	1	8	39	41	135	0	0	0	72	1	14	48	0	0	0	0	25505	5875	0	0	31380	0	36	0	7
[truncated: 24 more columns]
