# Supplementary material for: Management strategies for vaccinated animals after an outbreak of foot-and-mouth disease and the impact on return to trade
Source: PLoS One. 2019 Oct 11;14(10):e0223518. doi: 10.1371/journal.pone.0223518 (PMC6788736; doi:10.1371/journal.pone.0223518)
Supplement: S1 Table — (ZIP) [file pone.0223518.s001.zip › vic_vacc_control_summary.csv]

Run	Detect day	Detect type	Detect farm ID	Detect herd type	Num IPs	IP convergence (%)	Num RCPs	Num VPs	Vacc start day	Vacc trigger IPs	Vacc trigger pending culls	Vacc trigger area	Vacc trigger density	Day last IP	Day last cull	Day last VP	Day last RP	Last day of control	Cum juris	Control Duration	Control Duration convergence (%)	Cum convex hull (km2)	Surv cost	Cull cost	Disposal cost	Disinfect cost	Compensation cost	Vacc cost	Total control ops cost	Control Ops Cost convergence (%)	Control centre costs	Total cost of control	Post surv start	Post surv end	Post mgmt end	Post surv cost	Post lab cost	Post cull cost	Post disposal cost	Post compensation cost	Total post-mgmt cost	Days out of market	Loss of trade	TOTAL COST	Post surv clusters	Post surv clinical insp	Post surv non-vacc herds tested	Post surv vacc herds tested	Post surv non-vacc samples
1	1	farm	26235	beef intensive	73	0	0	161	15	0	0	0	0	42	45	43	50	73	1	72	0	10234	1125650	101260	967790	3061395	12073774	166482	17496352	0	17280000	34776352	0	0	89	0	0	165848	1684231	20229270	22079349	177	5664000000	5720855700	0	0	0	0	0
2	1	farm	79544	dairy	201	65	0	460	15	0	0	0	0	76	79	83	88	107	1	106	26	23286	2830725	296918	2776070	8459722	34421908	489471	49274814	66	25440000	74714814	0	0	146	0	0	428522	4421032	53856950	58706504	234	7488000000	7621421317	0	0	0	0	0
3	1	farm	26235	beef intensive	100	50	0	254	15	0	0	0	0	72	75	78	81	103	1	102	18	10582	1576600	169776	1657712	4144175	20688200	260264	28496727	47	24480000	52976727	0	0	124	0	0	223838	2349443	29005122	31578403	212	6784000000	6868555130	0	0	0	0	0
4	1	farm	26235	beef intensive	113	39	0	210	15	0	0	0	0	46	49	46	54	77	1	76	17	21491	1495500	202216	1834990	4642721	22931394	221059	31327880	35	18240000	49567880	0	0	96	0	0	203188	2078442	25321906	27603536	184	5888000000	5965171415	0	0	0	0	0
5	1	farm	26235	beef intensive	113	31	0	206	15	0	0	0	0	73	76	55	81	104	1	103	14	16889	1506175	193098	1751436	4572611	21713965	247014	29984299	29	24720000	54704299	0	0	127	0	0	237836	2279405	27894992	30412233	215	6880000000	6965116532	0	0	0	0	0
6	1	farm	79526	dairy	107	27	0	228	15	0	0	0	0	59	62	49	67	90	1	89	12	13664	1517600	182654	1561651	4245438	19381104	228291	27116737	25	21360000	48476737	0	0	112	0	0	232504	2423124	29938772	32594400	200	6400000000	6481071137	0	0	0	0	0
7	1	farm	79526	dairy	67	27	0	148	15	0	0	0	0	42	45	41	50	73	1	72	12	24331	1164175	110256	898978	2991281	11215821	147203	16527714	26	17280000	33807714	0	0	87	0	0	143838	1469151	18056181	19669170	175	5600000000	5653476884	0	0	0	0	0
8	1	farm	79526	dairy	112	24	0	178	15	0	0	0	0	51	54	47	62	82	1	81	11	16252	1493475	173584	1468120	4728403	18003250	182169	26049001	23	19440000	45489001	0	0	97	0	0	160002	1708837	20913892	22782731	185	5920000000	5988271732	0	0	0	0	0
9	1	farm	148204	smallholders	65	24	0	139	15	0	0	0	0	37	39	28	47	67	1	66	11	18112	850500	103244	877977	2679689	10711144	136693	15359248	24	15840000	31199248	0	0	80	0	0	129622	1305202	15943500	17378324	168	5376000000	5424577572	0	0	0	0	0
10	1	farm	79544	dairy	76	23	0	120	15	0	0	0	0	39	42	36	48	70	1	69	11	28615	993650	115158	980546	3084761	12304380	136516	17615010	23	16560000	34175010	0	0	82	0	0	118006	1154387	14146794	15419187	170	5440000000	5489594197	0	0	0	0	0
11	1	farm	79526	dairy	60	23	0	141	15	0	0	0	0	53	56	36	62	84	1	83	10	10433	968300	85766	808702	2469369	10068502	151693	14552331	23	19920000	34472331	0	0	98	0	0	144890	1482440	18274202	19901532	186	5952000000	6006373863	0	0	0	0	0
12	1	farm	79526	dairy	95	21	0	164	15	0	0	0	0	66	70	57	80	98	1	97	9	19973	1350650	183214	1583640	3988377	20005612	184128	27295621	21	23280000	50575621	0	0	113	0	0	158560	1652173	20046358	21857091	201	6432000000	6504432712	0	0	0	0	0
13	1	farm	79526	dairy	77	20	0	119	15	0	0	0	0	32	35	30	41	63	1	62	10	10451	896425	94594	946534	2928965	11613220	115887	16595625	21	14880000	31475625	0	0	75	0	0	119704	1212478	14842740	16174921	163	5216000000	5263650546	0	0	0	0	0
14	1	farm	79526	dairy	132	19	0	277	15	0	0	0	0	77	80	71	86	108	1	107	9	14453	2231150	235674	2094086	5538548	26365592	271669	36736720	20	25680000	62416720	0	0	130	0	0	234272	2412320	29400902	32047493	218	6976000000	7070464213	0	0	0	0	0
15	1	farm	79544	dairy	88	18	0	158	15	0	0	0	0	45	48	45	54	76	1	75	9	11313	1033125	113900	1059289	3513201	13051260	152237	18923012	19	18000000	36923012	0	0	90	0	0	141746	1458099	18002524	19602370	178	5696000000	5752525381	0	0	0	0	0
16	1	farm	26235	beef intensive	86	17	0	201	15	0	0	0	0	56	59	57	66	87	1	86	8	10574	1359600	125708	1085553	3489831	13471354	218758	19750804	18	20640000	40390804	0	0	108	0	0	223626	2344964	28707576	31276166	196	6272000000	6343666970	0	0	0	0	0
17	1	farm	148204	smallholders	94	16	0	132	15	0	0	0	0	37	40	36	48	68	1	67	8	15231	1143150	159642	1321063	3910480	16589465	138781	23262581	17	16080000	39342581	0	0	80	0	0	117940	1212383	14965522	16295845	168	5376000000	5431638426	0	0	0	0	0
18	1	farm	148204	smallholders	70	15	0	108	15	0	0	0	0	51	54	52	60	82	1	81	8	12525	899925	109478	863208	2851065	10835118	105486	15664280	17	19440000	35104280	0	0	92	0	0	98326	1059057	12935349	14092732	180	5760000000	5809197012	0	0	0	0	0
19	1	farm	26235	beef intensive	128	15	0	191	15	0	0	0	0	53	57	44	67	85	1	84	8	12710	1392100	220584	2143888	5071159	26468636	225087	35521454	16	20160000	55681454	0	0	104	0	0	194228	1967468	24037298	26198993	192	6144000000	6225880447	0	0	0	0	0
20	1	farm	84168	pigs small	63	15	0	159	15	0	0	0	0	49	52	35	57	80	1	79	7	13805	1192750	106908	802062	2609580	9972340	167321	14850962	16	18960000	33810962	0	0	96	0	0	169674	1751085	21551708	23472468	184	5888000000	5945283429	0	0	0	0	0
21	1	farm	148204	smallholders	86	14	0	131	15	0	0	0	0	37	40	38	45	68	1	67	7	10762	1100875	115922	1136671	3357404	14023376	140796	19875043	16	16080000	35955043	0	0	81	0	0	127766	1222463	14949626	16299855	169	5408000000	5460254898	0	0	0	0	0
22	1	farm	148204	smallholders	145	14	0	316	15	0	0	0	0	42	45	41	54	73	2	72	7	92934	1812625	234764	2201240	5982566	27381258	339561	37952015	16	28800000	66752015	0	0	104	0	0	332410	3347766	40632127	44312303	192	6144000000	6255064318	0	0	0	0	0
23	1	farm	79526	dairy	114	13	0	205	15	0	0	0	0	72	75	68	81	103	1	102	7	17140	1820700	175630	1444968	4525864	17644904	239365	25851430	15	24480000	50331430	0	0	123	0	0	211548	2101484	25777916	28090948	211	6752000000	6830422378	0	0	0	0	0
24	1	farm	148204	smallholders	113	13	0	221	15	0	0	0	0	66	69	73	74	97	1	96	7	10874	1389125	178798	1770838	4743994	22282998	250940	30616693	14	23040000	53656693	0	0	117	0	0	208492	2142216	26086576	28437284	205	6560000000	6642093978	0	0	0	0	0
25	1	farm	79544	dairy	72	12	0	137	15	0	0	0	0	40	43	39	49	71	1	70	7	11343	1025575	91652	895824	2780959	11036328	147536	15977874	14	16800000	32777874	0	0	86	0	0	150056	1457451	17794381	19401888	174	5568000000	5620179762	0	0	0	0	0
26	1	farm	26235	beef intensive	116	12	0	256	15	0	0	0	0	52	55	53	60	83	1	82	6	14259	1563375	177928	1656526	4860836	20733274	257169	29249109	14	19680000	48929109	0	0	104	0	0	227320	2300166	28032770	30560256	192	6144000000	6223489365	0	0	0	0	0
27	1	farm	26235	beef intensive	134	12	0	262	15	0	0	0	0	46	49	47	59	77	1	76	6	25582	1900375	206612	1953016	5670977	24463686	277368	34472033	13	18240000	52712033	0	0	101	0	0	252236	2529770	30861446	33643452	189	6048000000	6134355485	0	0	0	0	0
28	1	farm	79526	dairy	220	13	0	480	15	0	0	0	0	78	82	67	92	110	1	109	6	34864	2664525	302086	2847591	9043960	35512258	480379	50850799	14	26160000	77010799	0	0	149	0	0	435304	4491729	54757966	59684998	237	7584000000	7720695797	0	0	0	0	0
29	1	farm	79544	dairy	67	13	0	127	15	0	0	0	0	39	42	40	48	70	1	69	6	25089	979700	85600	758655	2617374	9469690	135602	14046622	14	16560000	30606622	0	0	83	0	0	134436	1483164	18284449	19902049	171	5472000000	5522508671	0	0	0	0	0
30	1	farm	79544	dairy	119	13	0	254	15	0	0	0	0	72	75	73	81	103	1	102	6	18937	1741700	181204	1763021	4915366	21930296	259154	30790741	14	24480000	55270741	0	0	127	0	0	251464	2559602	31431526	34242593	215	6880000000	6969513334	0	0	0	0	0
31	1	farm	26235	beef intensive	236	14	0	549	15	0	0	0	0	99	102	103	107	130	1	129	7	25270	3221625	608050	6369201	10072228	81065778	534681	101871564	21	30960000	132831564	0	0	173	0	0	475032	4961925	60966928	66403884	261	8352000000	8551235448	0	0	0	0	0
32	1	farm	79526	dairy	141	14	0	324	15	0	0	0	0	110	113	96	118	141	1	140	7	23994	2193550	208440	2097043	5655394	26124874	323517	36602818	20	33600000	70202818	0	0	168	0	0	289290	2965950	36214508	39469748	256	8192000000	8301672566	0	0	0	0	0
33	1	farm	84168	pigs small	90	13	0	174	15	0	0	0	0	38	41	35	46	69	1	68	7	10344	1190050	126718	1180449	3707945	14592280	183432	20980874	20	16320000	37300874	0	0	86	0	0	175532	1840885	22801794	24818211	174	5568000000	5630119086	0	0	0	0	0
34	1	farm	148204	smallholders	97	13	0	242	15	0	0	0	0	53	56	51	62	84	1	83	7	24719	1405825	192434	1668982	3848161	21008521	276145	28400069	19	19920000	48320069	0	0	109	0	0	276070	2876177	35268251	38420498	197	6304000000	6390740567	0	0	0	0	0
35	1	farm	26235	beef intensive	171	13	0	276	15	0	0	0	0	64	67	61	73	95	1	94	7	64898	1846075	335842	2790526	7291250	35015312	307719	47586724	18	22560000	70146724	0	0	119	0	0	258608	2641853	31984658	34885119	207	6624000000	6729031843	0	0	0	0	0
36	1	farm	148204	smallholders	88	13	0	114	15	0	0	0	0	34	37	33	47	65	1	64	7	14767	1273125	191448	1518824	3754685	19348170	108334	26194586	18	15360000	41554586	0	0	75	0	0	94014	1001612	12257469	13353095	163	5216000000	5270907681	0	0	0	0	0
37	1	farm	26235	beef intensive	95	12	0	142	15	0	0	0	0	52	55	38	60	83	1	82	7	13727	1422300	172110	1439397	3941638	18142084	151383	25268911	18	19680000	44948911	0	0	97	0	0	143448	1492594	18277295	19913337	185	5920000000	5984862248	0	0	0	0	0
38	1	farm	79526	dairy	66	12	0	78	15	0	0	0	0	30	33	25	41	61	1	60	7	32877	1023225	99350	834682	2601790	10339778	72293	14971118	17	14400000	29371118	0	0	69	0	0	71464	738648	9177130	9987242	157	5024000000	5063358360	0	0	0	0	0
39	1	farm	148204	smallholders	109	12	0	196	15	0	0	0	0	39	42	40	49	70	1	69	7	14088	1256250	140892	1310067	4331130	16339586	199008	23576933	17	16560000	40136933	0	0	88	0	0	193416	2051014	25370493	27614924	176	5632000000	5699751857	0	0	0	0	0
40	1	farm	148204	smallholders	82	12	0	120	15	0	0	0	0	49	53	44	63	81	1	80	7	12164	1468750	133572	1262601	3357404	15869029	119898	22211254	17	19200000	41411254	0	0	92	0	0	112762	1207868	14813256	16133886	180	5760000000	5817545139	0	0	0	0	0
41	1	farm	79544	dairy	111	12	0	115	15	0	0	0	0	54	58	32	68	86	1	85	6	13157	1439775	180380	1806291	4681674	22654647	109632	30872399	16	20400000	51272399	0	0	95	0	0	85144	919994	11234278	12239416	183	5856000000	5919511815	0	0	0	0	0
42	1	farm	26235	beef intensive	74	11	0	194	15	0	0	0	0	39	42	35	47	70	2	69	6	151756	994300	105262	1013710	2952334	12448262	187001	17700870	16	30960000	48660870	0	0	87	0	0	181950	1862899	22961068	25005917	175	5600000000	5673666787	0	0	0	0	0
43	1	farm	148204	smallholders	170	11	0	443	15	0	0	0	0	62	65	54	70	93	1	92	6	13684	2155650	255874	2470064	7213356	30641536	451030	43187510	16	22080000	65267510	0	0	132	0	0	429742	4450190	53862780	58742712	220	7040000000	7164010222	0	0	0	0	0
44	1	farm	148204	smallholders	158	11	0	432	15	0	0	0	0	83	86	78	91	114	1	113	6	18886	2615700	245528	2367580	6597962	29435946	467428	41730144	15	27120000	68850144	0	0	155	0	0	444046	4413348	53744422	58601816	243	7776000000	7903451960	0	0	0	0	0
45	1	farm	84168	pigs small	101	11	0	152	15	0	0	0	0	42	46	30	56	74	1	73	6	16181	1258675	155006	1382324	3957216	17148585	162357	24064162	15	17520000	41584162	0	0	89	0	0	148614	1506337	18748462	20403412	177	5664000000	5725987574	0	0	0	0	0
46	1	farm	79544	dairy	85	11	0	156	15	0	0	0	0	47	50	40	55	78	1	77	6	11459	1140725	123406	1189872	3513203	14746758	165960	20879925	15	18480000	39359925	0	0	94	0	0	167084	1615030	19641749	21423863	182	5824000000	5884783788	0	0	0	0	0
47	1	farm	79544	dairy	85	11	0	114	15	0	0	0	0	38	42	31	52	70	1	69	6	10681	1210175	120476	1136603	3575519	14062924	121593	20227290	15	16560000	36787290	0	0	81	0	0	104758	966103	11632688	12703549	169	5408000000	5457490839	0	0	0	0	0
48	1	farm	148204	smallholders	95	10	0	208	15	0	0	0	0	56	60	53	70	88	1	87	6	17049	1242775	135784	1236015	3965009	15463692	198711	22241986	15	20880000	43121986	0	0	106	0	0	189514	1946925	23755454	25891894	194	6208000000	6277013879	0	0	0	0	0
49	1	farm	84168	pigs small	138	10	0	333	15	0	0	0	0	78	81	63	86	109	1	108	6	17537	1984450	232706	2012645	5702128	25139536	343229	35414694	14	25920000	61334694	0	0	139	0	0	326130	3395662	41577173	45298965	227	7264000000	7370633659	0	0	0	0	0
50	1	farm	79544	dairy	96	10	0	179	15	0	0	0	0	36	40	34	50	68	1	67	6	12660	1219850	133200	1245976	3793627	15093580	201517	21687750	14	16080000	37767750	0	0	85	0	0	181246	1879432	22984965	25045643	173	5536000000	5598813393	0	0	0	0	0
51	1	farm	148204	smallholders	88	10	0	121	15	0	0	0	0	35	37	25	46	65	1	64	6	23317	1269900	153854	1201741	3723523	15245891	126315	21721224	14	15360000	37081224	0	0	76	0	0	114186	1184429	14174432	15473047	164	5248000000	5300554271	0	0	0	0	0
52	1	farm	84168	pigs small	105	10	0	223	15	0	0	0	0	48	51	41	57	79	1	78	6	20278	1723500	183928	1819060	4323343	22792267	244080	31086177	14	18720000	49806177	0	0	100	0	0	226790	2296341	27945924	30469054	188	6016000000	6096275232	0	0	0	0	0
53	1	farm	26235	beef intensive	86	10	0	191	15	0	0	0	0	77	80	61	86	108	1	107	6	16462	1418675	148248	1471054	3513203	18428264	190241	25169686	13	25680000	50849686	0	0	124	0	0	166416	1731233	21178210	23075860	212	6784000000	6857925545	0	0	0	0	0
54	1	farm	79544	dairy	141	9	0	252	15	0	0	0	0	65	68	50	78	96	1	95	5	15341	1555650	213010	1864210	5655395	23317260	237241	32842767	13	22800000	55642767	0	0	116	0	0	211880	2221713	27691232	30124825	204	6528000000	6613767592	0	0	0	0	0
55	1	farm	26235	beef intensive	114	9	0	220	15	0	0	0	0	68	71	55	77	99	1	98	5	12227	1624550	193168	1891460	4798518	23496196	227631	32231523	13	23520000	55751523	0	0	118	0	0	194410	1969045	24078314	26241769	206	6592000000	6673993292	0	0	0	0	0
56	1	farm	84168	pigs small	116	9	0	217	15	0	0	0	0	71	74	56	79	102	1	101	5	12183	1567100	183304	1858338	4814102	23239086	230905	31892836	13	24240000	56132836	0	0	123	0	0	223612	2199456	26590124	29013192	211	6752000000	6837146027	0	0	0	0	0
57	1	farm	79526	dairy	76	9	0	107	15	0	0	0	0	44	47	33	52	75	1	74	5	13484	1208350	129206	1120288	3240556	13944190	107274	19749865	12	17760000	37509865	0	0	85	0	0	94402	1011449	12239709	13345560	173	5536000000	5586855425	0	0	0	0	0
58	1	farm	26235	beef intensive	84	9	0	120	15	0	0	0	0	41	45	39	55	73	1	72	5	10861	1118200	121052	1060106	3318452	13037996	132214	18788019	12	17280000	36068019	0	0	86	0	0	130552	1323232	16365058	17818842	174	5568000000	5621886861	0	0	0	0	0
59	1	farm	84168	pigs small	62	9	0	99	15	0	0	0	0	39	42	29	48	70	1	69	5	10251	968350	96510	921794	2477156	11465054	92268	16021131	12	16560000	32581131	0	0	79	0	0	86390	868432	10585822	11540645	167	5344000000	5388121776	0	0	0	0	0
60	1	farm	148204	smallholders	128	9	0	343	15	0	0	0	0	96	99	91	104	127	1	126	5	15095	2467875	222334	2003348	5741088	25318463	383828	36136936	12	30240000	66376936	0	0	159	0	0	352574	3661778	44784988	48799341	247	7904000000	8019176277	0	0	0	0	0
61	1	farm	84168	pigs small	73	9	0	156	15	0	0	0	0	44	48	38	58	76	1	75	5	10805	987575	118904	1015036	3030231	12633750	149700	17935196	12	18000000	35935196	0	0	90	0	0	150758	1624122	19798472	21573352	178	5696000000	5753508547	0	0	0	0	0
62	1	farm	148204	smallholders	99	9	0	178	15	0	0	0	0	49	53	33	63	81	1	80	5	13320	1284950	135904	1300977	4050700	16269301	193343	23235175	12	19200000	42435175	0	0	98	0	0	172276	1681562	20570922	22424760	186	5952000000	6016859934	0	0	0	0	0
63	1	farm	84168	pigs small	70	9	0	152	15	0	0	0	0	35	37	36	43	65	1	64	5	10634	933275	93916	869011	2773168	10629972	151232	15450574	12	15360000	30810574	0	0	79	0	0	148766	1571445	19364717	21084928	167	5344000000	5395895502	0	0	0	0	0
64	1	farm	79544	dairy	79	9	0	141	15	0	0	0	0	37	40	31	46	68	1	67	5	21945	1076525	165606	1483576	3178241	18877958	151008	24932914	12	16080000	41012914	0	0	81	0	0	136212	1370020	16956676	18462909	169	5408000000	5467475823	0	0	0	0	0
65	1	farm	84168	pigs small	171	9	0	483	15	0	0	0	0	74	77	75	83	105	1	104	5	20454	2468200	266360	2579652	7275681	32373762	506235	45469890	12	24960000	70429890	0	0	147	0	0	469802	4971231	60552739	65993772	235	7520000000	7656423662	0	0	0	0	0
66	1	farm	26235	beef intensive	88	8	0	177	15	0	0	0	0	64	66	59	68	94	1	93	5	10330	1170100	140494	1419048	3583315	17841586	199672	24354216	11	22320000	46674216	0	0	110	0	0	166982	1658000	20013584	21838567	198	6336000000	6404512783	0	0	0	0	0
67	1	farm	84168	pigs small	78	8	0	135	15	0	0	0	0	50	53	43	59	81	1	80	5	10702	1149525	100536	960842	3115922	11876676	143706	17347207	11	19200000	36547207	0	0	95	0	0	141286	1455532	17837100	19433918	183	5856000000	5911981125	0	0	0	0	0
68	1	farm	26235	beef intensive	104	8	0	219	15	0	0	0	0	54	57	50	63	85	1	84	5	13463	1416100	169932	1546479	4284390	19148428	262434	26827762	11	20160000	46987762	0	0	108	0	0	244654	2366026	28498493	31109173	196	6272000000	6350096935	0	0	0	0	0
69	1	farm	79526	dairy	103	8	0	227	15	0	0	0	0	58	61	46	66	89	1	88	5	12626	1548075	154040	1523817	4245444	19069038	244388	26784802	11	21120000	47904802	0	0	111	0	0	239144	2446225	29952957	32638326	199	6368000000	6448543128	0	0	0	0	0
70	1	farm	148204	smallholders	197	8	0	488	15	0	0	0	0	132	135	129	140	163	1	162	5	18555	2695050	274074	2703071	8280560	33392216	525898	47870870	11	38880000	86750870	0	0	206	0	0	479434	4964978	60967600	66412012	294	9408000000	9561162882	0	0	0	0	0
71	1	farm	79544	dairy	65	8	0	115	15	0	0	0	0	35	38	25	44	66	1	65	5	10930	943450	91112	854737	2648533	10608511	108593	15254935	11	15600000	30854935	0	0	77	0	0	106856	1089569	13350462	14546887	165	5280000000	5325401822	0	0	0	0	0
72	1	farm	79544	dairy	118	8	0	291	15	0	0	0	0	74	78	76	88	106	1	105	5	28659	1761975	201280	1943476	4962107	24290617	323700	33483154	11	25200000	58683154	0	0	132	0	0	287054	3019327	36529252	39835633	220	7040000000	7138518787	0	0	0	0	0
73	1	farm	148204	smallholders	63	8	0	79	15	0	0	0	0	40	43	38	48	71	2	70	5	35996	1105200	99218	877316	2601792	10915000	89364	15687890	11	30960000	46647890	0	0	79	0	0	75252	716540	8667108	9458900	167	5344000000	5400106789	0	0	0	0	0
74	1	farm	79526	dairy	113	8	0	275	15	0	0	0	0	49	52	39	61	80	1	79	5	26336	1460225	155302	1416989	4658301	17633548	263818	25588184	11	18960000	44548184	0	0	104	0	0	258114	2595470	31489429	34343012	192	6144000000	6222891196	0	0	0	0	0
75	1	farm	84168	pigs small	73	8	0	173	15	0	0	0	0	54	57	56	62	85	1	84	5	11759	978525	114476	1081415	2983494	13392366	176168	18726444	11	20160000	38886444	0	0	102	0	0	183926	1949681	23884208	26017815	190	6080000000	6144904259	0	0	0	0	0
76	1	farm	79544	dairy	95	8	0	188	15	0	0	0	0	49	52	34	57	80	1	79	5	22615	1239175	169202	1610615	3941640	20214736	177754	27353121	10	18960000	46313121	0	0	96	0	0	163886	1718973	21217964	23100824	184	5888000000	5957413945	0	0	0	0	0
77	1	farm	26235	beef intensive	138	8	0	294	15	0	0	0	0	52	55	52	60	83	1	82	5	19741	1686350	198190	1974506	5476228	24317559	306606	33959439	10	19680000	53639439	0	0	108	0	0	275078	2946413	36278900	39500391	196	6272000000	6365139830	0	0	0	0	0
78	1	farm	79526	dairy	81	8	0	142	15	0	0	0	0	46	49	46	55	77	1	76	5	11171	1135150	117434	1067240	3310665	13209752	145146	18985388	10	18240000	37225388	0	0	90	0	0	133292	1400825	17059908	18594025	178	5696000000	5751819413	0	0	0	0	0
79	1	farm	84168	pigs small	91	8	0	216	15	0	0	0	0	48	51	49	57	79	1	78	5	11112	1185350	129274	1100961	3614464	13522670	214319	19767038	10	18720000	38487038	0	0	99	0	0	221856	2382635	28776424	31380915	187	5984000000	6053867953	0	0	0	0	0
80	1	farm	26235	beef intensive	116	8	0	301	15	0	0	0	0	63	66	58	71	94	1	93	5	13638	1327500	154572	1536556	4642720	19023836	311337	26996522	10	22320000	49316522	0	0	121	0	0	296468	3098045	38140600	41535113	209	6688000000	6778851635	0	0	0	0	0
81	1	farm	79526	dairy	105	8	0	191	15	0	0	0	0	54	57	44	63	85	1	84	5	10828	1372150	160446	1536847	4401238	18999822	185226	26655729	10	20160000	46815729	0	0	100	0	0	161446	1762103	21700318	23623867	188	6016000000	6086439596	0	0	0	0	0
82	1	farm	79526	dairy	88	7	0	162	15	0	0	0	0	53	55	40	60	83	1	82	5	11464	1180500	131488	1214746	3482038	14898585	167001	21074358	10	19680000	40754358	0	0	98	0	0	155922	1655883	20091652	21903457	186	5952000000	6014657815	0	0	0	0	0
83	1	farm	79526	dairy	102	7	0	221	15	0	0	0	0	43	46	34	54	74	1	73	5	11826	1375925	150704	1398051	4253233	17373379	235437	24786729	10	17520000	42306729	0	0	96	0	0	233876	2410173	29432243	32076292	184	5888000000	5962383021	0	0	0	0	0
84	1	farm	84168	pigs small	103	7	0	237	15	0	0	0	0	54	57	41	64	85	1	84	5	18474	1925475	176858	1572370	4541455	19772004	251821	28239983	10	20160000	48399983	0	0	107	0	0	232636	2412040	29534490	32179166	195	6240000000	6320579149	0	0	0	0	0
85	1	farm	148204	smallholders	218	7	0	416	15	0	0	0	0	92	95	88	101	123	1	122	5	16838	2698750	377232	3804604	9191977	47801716	471724	64346002	10	29280000	93626002	0	0	158	0	0	387392	3976146	48631031	52994569	246	7872000000	8018620571	0	0	0	0	0
86	1	farm	26235	beef intensive	79	7	0	167	15	0	0	0	0	38	41	36	49	69	1	68	5	11686	1015075	110698	1027798	3279507	12796087	188016	18417181	10	16320000	34737181	0	0	87	0	0	181638	1792058	21998511	23972206	175	5600000000	5658709387	0	0	0	0	0
87	1	farm	79526	dairy	92	7	0	129	15	0	0	0	0	75	79	58	89	107	1	106	5	25025	1099975	139090	1221779	3707944	15164046	138825	21471660	10	25440000	46911660	0	0	119	0	0	124242	1277809	15793498	17195549	207	6624000000	6688107209	0	0	0	0	0
88	1	farm	79544	dairy	77	7	0	145	15	0	0	0	0	42	45	35	50	73	1	72	5	19546	1058025	117542	1035880	3147078	12821210	159467	18339201	10	17280000	35619201	0	0	87	0	0	147022	1512367	18571510	20230899	175	5600000000	5655850100	0	0	0	0	0
89	1	farm	26235	beef intensive	135	7	0	329	15	0	0	0	0	75	78	67	84	106	1	105	4	26576	1982875	213066	1984925	5655394	24777426	321216	34934902	9	25200000	60134902	0	0	134	0	0	300278	3076654	37866490	41243423	222	7104000000	7205378325	0	0	0	0	0
90	1	farm	148204	smallholders	156	7	0	390	15	0	0	0	0	54	57	53	62	85	1	84	4	21226	1857450	257338	2471400	6566796	30629141	388971	42171096	9	20160000	62331096	0	0	118	0	0	367416	3840635	46738868	50946919	206	6592000000	6705278015	0	0	0	0	0
91	1	farm	26235	beef intensive	130	7	0	303	15	0	0	0	0	76	79	65	85	107	1	106	4	11105	1823525	194008	1864359	5406124	23212626	316082	32816724	9	25440000	58256724	0	0	133	0	0	280488	2948366	35999132	39227987	221	7072000000	7169484711	0	0	0	0	0
92	1	farm	79526	dairy	81	7	0	174	15	0	0	0	0	45	48	32	53	76	1	75	4	14141	1228600	123248	1132006	3217184	13862927	197195	19761160	9	18000000	37761160	0	0	94	0	0	187976	1855964	22597956	24641897	182	5824000000	5886403057	0	0	0	0	0
93	1	farm	79526	dairy	100	7	0	247	15	0	0	0	0	57	60	40	68	88	1	87	4	14646	1514600	145990	1304534	4011745	16015552	224407	23216828	9	20880000	44096828	0	0	108	0	0	209746	2222372	27105530	29537648	196	6272000000	6345634476	0	0	0	0	0
94	1	farm	26235	beef intensive	137	7	0	298	15	0	0	0	0	60	64	44	74	92	1	91	4	21105	1868675	225756	2225286	5772243	27894550	291532	38278043	9	21840000	60118043	0	0	118	0	0	283670	2971510	36401670	39656849	206	6592000000	6691774892	0	0	0	0	0
95	1	farm	79526	dairy	86	7	0	159	15	0	0	0	0	40	43	41	49	71	1	70	4	11256	1008375	111402	1067951	3380773	13159502	174084	18902087	9	16800000	35702087	0	0	87	0	0	170732	1753796	21709374	23633903	175	5600000000	5659335990	0	0	0	0	0
96	1	farm	26235	beef intensive	129	7	0	237	15	0	0	0	0	54	58	47	68	86	1	85	4	29716	1681250	204648	1798909	5328222	22278692	264931	31556652	9	20400000	51956652	0	0	107	0	0	220624	2164687	26238880	28624190	195	6240000000	6320580842	0	0	0	0	0
97	1	farm	26235	beef intensive	77	7	0	132	15	0	0	0	0	43	47	32	57	75	1	74	4	15985	1191075	135534	1210160	3287295	15116155	147634	21087854	9	17760000	38847854	0	0	87	0	0	120192	1232631	15084018	16436840	175	5600000000	5655284694	0	0	0	0	0
98	1	farm	79526	dairy	95	7	0	198	15	0	0	0	0	56	58	57	64	86	1	85	4	11542	1299325	145612	1419554	3661202	17347418	199699	24072810	9	20400000	44472810	0	0	103	0	0	177990	1768844	21427460	23374294	191	6112000000	6179847104	0	0	0	0	0
99	1	farm	148204	smallholders	92	7	0	158	15	0	0	0	0	63	66	48	71	94	1	93	4	14652	1298800	136854	1225766	3715735	15221800	179945	21778900	9	22320000	44098900	0	0	110	0	0	166272	1624448	19764628	21555349	198	6336000000	6401654248	0	0	0	0	0
100	1	farm	148204	smallholders	100	7	0	231	15	0	0	0	0	57	61	56	71	89	1	88	4	13471	1527600	169554	1659832	4159755	20556812	246710	28320263	9	21120000	49440263	0	0	110	0	0	223742	2352852	28380056	30956650	198	6336000000	6416396913	0	0	0	0	0
101	1	farm	79544	dairy	172	7	0	390	15	0	0	0	0	72	75	71	84	103	2	102	4	85251	1977300	231238	2405162	6964082	29712163	361618	41651563	9	46080000	87731563	0	0	133	0	0	330926	3439656	41987514	45758096	221	7072000000	7205489659	0	0	0	0	0
102	1	farm	84168	pigs small	123	7	0	305	15	0	0	0	0	71	75	55	85	103	1	102	4	10795	1578325	223014	2167506	5289277	27036480	321630	36616232	8	24480000	61096232	0	0	129	0	0	285042	2985235	35981116	39251393	217	6944000000	7044347626	0	0	0	0	0
103	1	farm	84168	pigs small	82	7	0	175	15	0	0	0	0	42	45	32	50	73	1	72	4	11270	1165375	132640	1188461	3279504	14712752	177568	20656300	8	17280000	37936300	0	0	89	0	0	173186	1838988	22514758	24526932	177	5664000000	5726463232	0	0	0	0	0
104	1	farm	79544	dairy	76	7	0	150	15	0	0	0	0	41	45	39	55	73	1	72	4	11943	930550	113046	1007060	3006861	12423532	174900	17655949	8	17280000	34935949	0	0	88	0	0	156424	1514513	18663344	20334281	176	5632000000	5687270230	0	0	0	0	0
105	1	farm	148204	smallholders	68	7	0	150	15	0	0	0	0	44	47	38	52	75	1	74	4	10878	890875	91472	824800	2710849	10107527	157031	14782554	8	17760000	32542554	0	0	90	0	0	157658	1593889	19467718	21219264	178	5696000000	5749761818	0	0	0	0	0
106	1	farm	79526	dairy	76	6	0	131	15	0	0	0	0	42	46	31	56	74	1	73	4	10937	1153025	123464	1158804	3154868	14150415	135868	19876444	8	17520000	37396444	0	0	86	0	0	121196	1204981	14843783	16169960	174	5568000000	5621566403	0	0	0	0	0
107	1	farm	79526	dairy	112	6	0	207	15	0	0	0	0	66	68	67	71	96	1	95	4	19021	1564800	200706	1952451	4666087	24184714	229101	32797859	8	22800000	55597859	0	0	116	0	0	207802	2073535	25462021	27743358	204	6528000000	6611341217	0	0	0	0	0
108	1	farm	148204	smallholders	73	6	0	173	15	0	0	0	0	57	60	48	65	88	1	87	4	11190	1041175	115222	1106266	3053602	13726225	185902	19228392	8	20880000	40108392	0	0	106	0	0	189004	1908099	23107314	25204416	194	6208000000	6273312809	0	0	0	0	0
109	1	farm	79544	dairy	68	6	0	133	15	0	0	0	0	40	43	35	48	71	1	70	4	11542	913300	101888	852462	2601794	10633623	130198	15233265	8	16800000	32033265	0	0	84	0	0	127254	1329777	16364446	17821477	172	5504000000	5553854742	0	0	0	0	0
110	1	farm	79526	dairy	132	6	0	266	15	0	0	0	0	56	59	57	65	87	1	86	4	17944	1505425	195682	1655676	5390540	20476302	311581	29535206	8	20640000	50175206	0	0	114	0	0	295656	3032822	37783702	41112181	202	6464000000	6555287387	0	0	0	0	0
111	1	farm	79526	dairy	80	6	0	144	15	0	0	0	0	50	54	32	64	82	1	81	4	29197	1309925	157520	1293770	3287292	16272285	154212	22475005	8	19440000	41915005	0	0	95	0	0	130940	1363977	16715209	18210126	183	5856000000	5916125131	0	0	0	0	0
112	1	farm	79526	dairy	180	6	0	460	15	0	0	0	0	98	101	91	106	129	1	128	4	25311	2735475	274126	2501492	7641798	31374948	514953	45042791	8	30720000	75762791	0	0	173	0	0	480596	4832957	59097722	64411275	261	8352000000	8492174066	0	0	0	0	0
113	1	farm	148204	smallholders	51	6	0	79	15	0	0	0	0	31	34	21	39	62	1	61	4	12351	812650	76152	641378	1963025	7712218	69632	11275055	8	14640000	25915055	0	0	70	0	0	75894	807638	9961482	10845014	158	5056000000	5092760069	0	0	0	0	0
114	1	farm	79526	dairy	106	6	0	219	15	0	0	0	0	64	67	65	73	95	2	94	4	173452	1579975	216106	1771816	4634934	22300888	231982	30735702	8	35760000	66495702	0	0	115	0	0	211684	2236352	27234600	29682636	203	6496000000	6592178338	0	0	0	0	0
115	1	farm	79526	dairy	103	6	0	180	15	0	0	0	0	51	54	40	60	82	1	81	4	18166	1647100	162006	1344964	4331128	16901813	178486	24565497	8	19440000	44005497	0	0	98	0	0	164286	1716890	20648012	22529187	186	5952000000	6018534684	0	0	0	0	0
116	1	farm	79526	dairy	100	6	0	241	15	0	0	0	0	72	75	72	80	103	1	102	4	13052	1613725	157778	1574975	4003959	19619007	254148	27223592	8	24480000	51703592	0	0	126	0	0	245882	2515871	30617687	33379440	214	6848000000	6933083032	0	0	0	0	0
117	1	farm	84168	pigs small	100	6	0	151	15	0	0	0	0	47	50	34	55	78	1	77	4	13604	1245125	146722	1454998	3832583	18038174	159062	24876664	8	18480000	43356664	0	0	94	0	0	162246	1630199	20078346	21870792	182	5824000000	5889227456	0	0	0	0	0
118	1	farm	79544	dairy	52	6	0	96	15	0	0	0	0	36	39	43	45	67	1	66	4	10427	751475	77066	677354	2118826	8378393	89983	12093097	8	15840000	27933097	0	0	76	0	0	82924	849490	10485562	11417975	164	5248000000	5287351072	0	0	0	0	0
119	1	farm	148204	smallholders	73	6	0	104	15	0	0	0	0	53	56	39	63	84	1	83	4	10863	1218850	106152	949894	2882224	11685776	102082	16944978	8	19920000	36864978	0	0	94	0	0	102844	1118092	13836225	15057162	182	5824000000	5875922140	0	0	0	0	0
120	1	farm	79544	dairy	102	6	0	248	15	0	0	0	0	49	52	50	57	80	1	79	4	10629	1352025	148306	1441654	4229863	17791685	269898	25233431	8	18960000	44193431	0	0	105	0	0	261658	2583484	31791842	34636984	193	6176000000	6254830415	0	0	0	0	0
121	1	farm	79526	dairy	79	6	0	214	15	0	0	0	0	46	50	41	60	78	1	77	4	29708	1324550	130396	1125767	3396349	13941930	246750	20165743	8	18480000	38645743	0	0	100	0	0	240810	2566242	31583099	34390151	188	6016000000	6089035894	0	0	0	0	0
122	1	farm	84168	pigs small	232	6	0	445	15	0	0	0	0	71	74	60	79	102	1	101	4	64258	2214150	419020	3310796	9986524	42484390	509535	58924415	8	24240000	83164415	0	0	144	0	0	469034	4901544	60587455	65958033	232	7424000000	7573122448	0	0	0	0	0
123	1	farm	148204	smallholders	128	6	0	306	15	0	0	0	0	66	69	60	74	97	1	96	4	14424	1892175	203052	1967558	5491811	24467588	341036	34363220	8	23040000	57403220	0	0	124	0	0	289348	3000290	36836876	40126513	212	6784000000	6881529733	0	0	0	0	0
124	1	farm	148204	smallholders	163	6	0	317	15	0	0	0	0	65	69	61	79	97	1	96	4	21363	1937625	214240	1874714	6527846	23075463	313610	33943497	8	23040000	56983497	0	0	124	0	0	292326	3042556	36332440	39667322	212	6784000000	6880650820	0	0	0	0	0
125	1	farm	79526	dairy	70	6	0	124	15	0	0	0	0	33	36	34	42	64	1	63	4	15355	1009475	116874	937264	2866643	11622507	124222	16676985	8	15120000	31796985	0	0	77	0	0	131124	1364850	16673560	18169534	165	5280000000	5329966519	0	0	0	0	0
126	1	farm	79544	dairy	120	6	0	251	15	0	0	0	0	57	59	58	68	87	1	86	4	14057	1633425	183652	1614218	5024417	19901303	275025	28632040	8	20640000	49272040	0	0	111	0	0	257876	2655292	32671712	35584881	199	6368000000	6452856921	0	0	0	0	0
127	1	farm	79544	dairy	53	6	0	90	15	0	0	0	0	37	40	37	46	68	2	67	4	36089	894175	71048	626452	2001979	7767118	82959	11443731	8	30000000	41443731	0	0	77	0	0	84948	868327	10512010	11465284	165	5280000000	5332909016	0	0	0	0	0
128	1	farm	84168	pigs small	102	6	0	207	15	0	0	0	0	46	49	34	54	77	1	76	3	10475	1229850	147936	1365329	4245442	16923658	218053	24130268	8	18240000	42370268	0	0	95	0	0	192796	1974357	23912884	26080036	183	5856000000	5924450304	0	0	0	0	0
129	1	farm	79526	dairy	202	6	0	493	15	0	0	0	0	85	88	95	94	116	1	115	3	24726	3122900	281150	2536094	8498673	31456401	549905	46445123	8	27600000	74045123	0	0	164	0	0	527880	5342288	65557684	71427852	252	8064000000	8209472975	0	0	0	0	0
130	1	farm	26235	beef intensive	88	6	0	202	15	0	0	0	0	63	66	58	72	94	1	93	3	26257	1247300	131390	1299400	3575522	16267841	194390	22715842	8	22320000	45035842	0	0	112	0	0	184404	1867036	22941024	24992464	200	6400000000	6470028306	0	0	0	0	0
131	1	farm	26235	beef intensive	87	6	0	177	15	0	0	0	0	51	54	47	59	82	1	81	3	12907	1111400	134224	1269637	3279505	15777706	182234	21754706	7	19440000	41194706	0	0	99	0	0	182670	1914476	23482484	25579630	187	5984000000	6050774336	0	0	0	0	0
132	1	farm	148204	smallholders	110	6	0	212	15	0	0	0	0	44	47	35	52	75	3	74	3	107615	1387225	140996	1283706	4385655	15784416	235343	23217341	7	48720000	71937341	0	0	97	0	0	236578	2468956	30852328	33557862	185	5920000000	6025495204	0	0	0	0	0
133	1	farm	84168	pigs small	72	6	0	101	15	0	0	0	0	40	43	30	48	71	1	70	3	17881	935950	101108	962446	2788748	11947444	103813	16839509	7	16800000	33639509	0	0	81	0	0	92028	913734	11094208	12099970	169	5408000000	5453739480	0	0	0	0	0
134	1	farm	79526	dairy	54	6	0	100	15	0	0	0	0	41	44	27	50	72	1	71	3	10702	776550	71460	596801	2087665	7392582	92939	11017996	7	17040000	28057996	0	0	82	0	0	100832	1081179	13324653	14506664	170	5440000000	5482564660	0	0	0	0	0
135	1	farm	26235	beef intensive	202	6	0	301	15	0	0	0	0	87	91	67	101	119	2	118	3	59069	2666700	522284	5255649	8631108	66890058	359710	84325509	8	48000000	132325509	0	0	146	0	0	279268	2687846	33254932	36222046	234	7488000000	7656547555	0	0	0	0	0
136	1	farm	26235	beef intensive	129	6	0	231	15	0	0	0	0	87	91	69	101	119	1	118	3	21331	1751850	233766	2251915	5110108	28173786	253844	37775269	8	28320000	66095269	0	0	141	0	0	227138	2269989	27518106	30015232	229	7328000000	7424110501	0	0	0	0	0
137	1	farm	79544	dairy	79	6	0	114	15	0	0	0	0	45	48	33	54	76	2	75	3	72817	1249875	133598	1018364	3084756	12686095	146931	18319618	8	32880000	51199618	0	0	90	0	0	133630	1062500	13206268	14402398	178	5696000000	5761602016	0	0	0	0	0
138	1	farm	26235	beef intensive	78	6	0	104	15	0	0	0	0	40	43	32	51	71	1	70	3	22088	1203825	180384	1107560	3123707	15572668	103476	21291620	8	16800000	38091620	0	0	82	0	0	101604	985298	12029100	13116002	170	5440000000	5491207621	0	0	0	0	0
139	1	farm	84168	pigs small	86	6	0	159	15	0	0	0	0	72	74	52	80	102	1	101	3	11352	1146275	119788	1163149	3528782	14496664	163183	20617841	8	24240000	44857841	0	0	117	0	0	155118	1498068	18035422	19688608	205	6560000000	6624546448	0	0	0	0	0
140	1	farm	79544	dairy	124	6	0	269	15	0	0	0	0	52	55	44	60	83	1	82	3	11097	1672350	211296	1936670	5125684	24089718	263127	33298845	8	19680000	52978845	0	0	107	0	0	258116	2654273	32628360	35540750	195	6240000000	6328519595	0	0	0	0	0
141	1	farm	84168	pigs small	131	6	0	249	15	0	0	0	0	45	48	37	54	76	1	75	3	11293	1536975	176342	1666984	5164638	20591636	257142	29393717	8	18000000	47393717	0	0	97	0	0	225396	2362054	29009874	31597324	185	5920000000	5998991041	0	0	0	0	0
142	1	farm	26235	beef intensive	84	6	0	176	15	0	0	0	0	43	46	39	52	74	1	73	3	15112	1209650	134258	1243942	3380775	15553264	176645	21698534	8	17520000	39218534	0	0	91	0	0	179398	1820423	22397238	24397060	179	5728000000	5791615594	0	0	0	0	0
143	1	farm	148204	smallholders	134	6	0	277	15	0	0	0	0	81	84	76	90	112	1	111	3	17477	1955250	259544	2327141	5577502	29612718	296943	40029099	8	26640000	66669099	0	0	137	0	0	266928	2732974	33710926	36710827	225	7200000000	7303379926	0	0	0	0	0
144	1	farm	79544	dairy	144	6	0	446	15	0	0	0	0	60	63	58	68	91	1	90	3	20430	1969975	207376	1976402	5834560	24407352	481247	34876913	7	21600000	56476913	0	0	133	0	0	466082	4925790	60898374	66290246	221	7072000000	7194767159	0	0	0	0	0
145	1	farm	148204	smallholders	154	6	0	350	15	0	0	0	0	68	72	71	82	100	1	99	3	35973	2286000	236420	2250522	6340897	28052626	364297	39530762	7	23760000	63290762	0	0	129	0	0	314936	3191540	38711383	42217858	217	6944000000	7049508620	0	0	0	0	0
146	1	farm	148204	smallholders	81	6	0	131	15	0	0	0	0	40	43	37	49	71	1	70	3	24164	1072325	127404	1257464	3302876	15762830	137295	21660195	7	16800000	38460195	0	0	84	0	0	132556	1335388	16412076	17880020	172	5504000000	5560340215	0	0	0	0	0
147	1	farm	79526	dairy	96	6	0	193	15	0	0	0	0	51	54	39	60	82	1	81	3	17655	1381525	167086	1633178	4011749	20375668	214216	27783423	7	19440000	47223423	0	0	100	0	0	193060	1983868	24107518	26284446	188	6016000000	6089507869	0	0	0	0	0
148	1	farm	26235	beef intensive	116	6	0	195	15	0	0	0	0	63	66	48	71	94	1	93	3	17902	1836900	199006	1622534	4915358	20256292	195254	29025344	7	22320000	51345344	0	0	111	0	0	179674	1933438	23689021	25802134	199	6368000000	6445147477	0	0	0	0	0
149	1	farm	79544	dairy	82	6	0	159	15	0	0	0	0	44	47	45	54	75	1	74	3	10972	1094600	134436	1164848	3388564	14621396	162196	20566040	7	17760000	38326040	0	0	89	0	0	147172	1521364	18583568	20252104	177	5664000000	5722578144	0	0	0	0	0
150	1	farm	79526	dairy	70	6	0	152	15	0	0	0	0	56	59	49	64	87	1	86	3	16004	1013175	103952	924032	2687481	11388737	181642	16299019	7	20640000	36939019	0	0	104	0	0	174846	1696795	20876316	22747957	192	6144000000	6203686976	0	0	0	0	0
151	1	farm	84168	pigs small	80	6	0	123	15	0	0	0	0	36	39	33	48	67	1	66	3	22951	1344275	127134	1069106	3178238	13351490	131809	19202052	7	15840000	35042052	0	0	79	0	0	115542	1135303	14015930	15266774	167	5344000000	5394308826	0	0	0	0	0
152	1	farm	79526	dairy	118	6	0	289	15	0	0	0	0	70	73	71	81	101	1	100	3	21723	2127350	214282	1927897	4969891	23886740	323050	33449210	7	24000000	57449210	0	0	129	0	0	301292	3001365	36333825	39636482	217	6944000000	7041085692	0	0	0	0	0
153	1	farm	26235	beef intensive	92	6	0	188	15	0	0	0	0	51	54	54	61	82	1	81	3	16407	1265475	128304	1182816	3552146	14581954	213253	20923948	7	19440000	40363948	0	0	102	0	0	211686	2148566	26600642	28960893	190	6080000000	6149324841	0	0	0	0	0
154	1	farm	84168	pigs small	193	6	0	384	15	0	0	0	0	105	108	108	115	136	1	135	3	25038	2196200	354814	3194284	8451932	39887358	462323	54546911	7	32400000	86946911	0	0	172	0	0	389098	3936386	48065422	52390907	260	8320000000	8459337818	0	0	0	0	0
155	1	farm	79526	dairy	104	6	0	269	15	0	0	0	0	72	75	70	80	103	1	102	3	10690	1430750	144266	1355249	4206493	16704216	296314	24137288	7	24480000	48617288	0	0	131	0	0	294646	2933566	35966524	39194736	219	7008000000	7095812024	0	0	0	0	0
156	1	farm	79526	dairy	227	6	0	405	15	0	0	0	0	68	71	68	77	99	3	98	3	528784	2483925	380088	3163036	9441231	39465746	442953	55376980	7	61680000	117056980	0	0	134	0	0	380350	3932363	47870470	52183183	222	7104000000	7273240163	0	0	0	0	0
157	1	farm	79544	dairy	122	6	0	170	15	0	0	0	0	53	55	42	61	83	1	82	3	28123	1569725	193198	1725586	5016636	21763944	184095	30453184	7	19680000	50133184	0	0	99	0	0	166502	1634517	20216694	22017713	187	5984000000	6056150897	0	0	0	0	0
158	1	farm	84168	pigs small	151	6	0	291	15	0	0	0	0	63	66	50	71	94	1	93	3	22889	1935900	247402	2325377	6488900	28913936	320511	40232026	7	22320000	62552026	0	0	118	0	0	257978	2675421	32547844	35481244	206	6592000000	6690033270	0	0	0	0	0
159	1	farm	148204	smallholders	71	6	0	146	15	0	0	0	0	51	54	43	60	82	1	81	3	10432	946725	125446	1207436	2804331	15107330	185082	20376349	7	19440000	39816349	0	0	100	0	0	179484	1717038	21208328	23104850	188	6016000000	6078921199	0	0	0	0	0
160	1	farm	84168	pigs small	78	6	0	186	15	0	0	0	0	60	64	62	74	92	1	91	3	10829	1254475	101376	966060	3053600	11754932	185454	17315898	7	21840000	39155898	0	0	109	0	0	187312	2045272	25296864	27529449	197	6304000000	6370685346	0	0	0	0	0
161	1	farm	26235	beef intensive	57	6	0	95	15	0	0	0	0	32	35	27	41	63	1	62	3	10342	750650	81472	742226	2235671	9066269	95205	12971493	7	14880000	27851493	0	0	72	0	0	92492	967604	11834850	12894946	160	5120000000	5160746438	0	0	0	0	0
162	1	farm	148204	smallholders	94	6	0	211	15	0	0	0	0	57	60	46	65	88	1	87	3	11047	1312500	160294	1558564	3902696	19617288	232602	26783945	7	20880000	47663945	0	0	108	0	0	208058	2078809	25222043	27508910	196	6272000000	6347172854	0	0	0	0	0
163	1	farm	79526	dairy	68	6	0	91	15	0	0	0	0	38	41	29	48	69	1	68	3	10542	852625	92984	857842	2718639	10538084	102149	15162323	7	16320000	31482323	0	0	78	0	0	88024	834275	10182126	11104425	166	5312000000	5354586748	0	0	0	0	0
164	1	farm	148204	smallholders	122	6	0	263	15	0	0	0	0	60	63	52	68	91	1	90	3	12732	1653250	228716	2133328	5008841	26610114	289148	35923398	7	21600000	57523398	0	0	116	0	0	269052	2735708	32982270	35987030	204	6528000000	6621510427	0	0	0	0	0
165	1	farm	84168	pigs small	81	6	0	221	15	0	0	0	0	50	53	42	60	81	1	80	3	12899	1289050	131468	1077250	3388564	13406848	245837	19539018	7	19200000	38739018	0	0	104	0	0	245164	2498218	30230006	32973388	192	6144000000	6215712406	0	0	0	0	0
166	1	farm	84168	pigs small	135	5	0	267	15	0	0	0	0	80	83	79	89	111	1	110	3	16450	2011250	219060	2289748	5561922	28591936	240286	38914202	7	26400000	65314202	0	0	131	0	0	217308	2278760	28137158	30633226	219	7008000000	7103947428	0	0	0	0	0
167	1	farm	148204	smallholders	71	5	0	126	15	0	0	0	0	55	58	49	64	86	1	85	3	19359	1075325	95260	866432	2905594	10600790	112867	15656268	7	20400000	36056268	0	0	97	0	0	104570	1080268	13248854	14433692	185	5920000000	5970489961	0	0	0	0	0
168	1	farm	26235	beef intensive	129	5	0	178	15	0	0	0	0	75	78	61	83	106	1	105	3	39430	1608275	250452	2263930	5686555	28599945	186567	38595723	7	25200000	63795723	0	0	120	0	0	144580	1469120	17994490	19608190	208	6656000000	6739403913	0	0	0	0	0
169	1	farm	84168	pigs small	107	5	0	196	15	0	0	0	0	52	54	53	56	82	1	81	3	21406	1304400	157310	1480448	4253228	18088335	224789	25508510	7	19440000	44948510	0	0	100	0	0	192596	1941926	23981406	26115928	188	6016000000	6087064438	0	0	0	0	0
170	1	farm	79544	dairy	145	5	0	407	15	0	0	0	0	78	81	83	90	109	1	108	3	12725	2356775	250642	2578313	5959199	32171228	444853	43761011	7	25920000	69681011	0	0	146	0	0	404026	4195512	51561286	56160824	234	7488000000	7613841836	0	0	0	0	0
171	1	farm	79526	dairy	121	5	0	328	15	0	0	0	0	66	69	68	74	97	1	96	3	22568	1800025	183380	1717178	5188010	21477835	366004	30732431	7	23040000	53772431	0	0	129	0	0	358142	3765202	46520850	50644194	217	6944000000	7048416625	0	0	0	0	0
172	1	farm	26235	beef intensive	67	5	0	156	15	0	0	0	0	50	53	37	58	81	1	80	3	16638	1048150	90746	835101	2726431	10374444	153922	15228794	7	19200000	34428794	0	0	96	0	0	155112	1624712	20194481	21974304	184	5888000000	5944403099	0	0	0	0	0
173	1	farm	26235	beef intensive	194	5	0	449	15	0	0	0	0	90	93	86	98	121	1	120	3	35023	3128025	373172	3523376	8288351	44264034	542364	60119322	7	28800000	88919322	0	0	164	0	0	477542	4951346	60685224	66114112	252	8064000000	8219033434	0	0	0	0	0
174	1	farm	79526	dairy	110	5	0	229	15	0	0	0	0	66	69	50	74	97	1	96	3	14411	1433925	172634	1517924	4463553	18763470	262443	26613949	7	23040000	49653949	0	0	120	0	0	245786	2517613	30870920	33634318	208	6656000000	6739288267	0	0	0	0	0
175	1	farm	26235	beef intensive	92	5	0	216	15	0	0	0	0	51	54	44	59	82	1	81	3	18544	1407000	131068	1286201	3926063	16007472	217949	22975754	7	19440000	42415754	0	0	102	0	0	212348	2166188	26450282	28828818	190	6080000000	6151244571	0	0	0	0	0
176	1	farm	84168	pigs small	79	5	0	195	15	0	0	0	0	56	59	39	64	87	1	86	3	11264	1219800	123152	1114254	3318452	13761638	206771	19744068	7	20640000	40384068	0	0	106	0	0	195892	2009315	24435730	26640938	194	6208000000	6275025005	0	0	0	0	0
177	1	farm	79526	dairy	162	5	0	301	15	0	0	0	0	79	82	65	88	110	1	109	3	32219	2053225	508320	5042338	6878393	64167948	311539	78961762	7	26160000	105121762	0	0	134	0	0	257442	2675248	32687422	35620112	222	7104000000	7244741874	0	0	0	0	0
178	1	farm	79526	dairy	90	5	0	150	15	0	0	0	0	65	68	52	74	96	1	95	3	19212	1262925	167428	1558280	3855954	19561196	152543	26558326	7	22800000	49358326	0	0	110	0	0	140762	1442540	17539279	19122581	198	6336000000	6404480908	0	0	0	0	0
179	1	farm	79526	dairy	52	5	0	103	15	0	0	0	0	42	45	40	50	73	1	72	3	12613	823550	76530	671281	2149984	8271968	114784	12108096	7	17280000	29388096	0	0	85	0	0	117070	1204006	14610837	15931914	173	5536000000	5581320010	0	0	0	0	0
180	1	farm	148204	smallholders	104	5	0	211	15	0	0	0	0	46	49	43	55	77	1	76	3	34742	1364700	154654	1406878	4362288	17412842	228487	24929849	7	18240000	43169849	0	0	98	0	0	219200	2127078	25949342	28295620	186	5952000000	6023465469	0	0	0	0	0
181	1	farm	26235	beef intensive	113	5	0	250	15	0	0	0	0	63	66	64	73	94	1	93	3	13182	1577875	190766	1906846	4673886	23931094	260002	32540468	7	22320000	54860468	0	0	114	0	0	216390	2246630	27422453	29885472	202	6464000000	6548745941	0	0	0	0	0
182	1	farm	79526	dairy	100	5	0	255	15	0	0	0	0	68	72	62	82	100	1	99	3	28669	1631025	219974	1479017	4222072	18981114	462691	26995894	7	23760000	50755894	0	0	137	0	0	375390	3225481	40347807	43948678	225	7200000000	7294704571	0	0	0	0	0
183	1	farm	148204	smallholders	79	5	0	133	15	0	0	0	0	44	48	37	58	76	1	75	3	12137	1049225	109024	965488	3209396	11869988	139605	17342727	7	18000000	35342727	0	0	89	0	0	130590	1309338	16121184	17561112	177	5664000000	5716903839	0	0	0	0	0
184	1	farm	26235	beef intensive	135	5	0	289	15	0	0	0	0	71	75	67	85	103	1	102	3	25295	1942250	189330	1890392	5780034	23520690	268678	33591373	7	24480000	58071373	0	0	127	0	0	263410	2772356	33439706	36475472	215	6880000000	6974546845	0	0	0	0	0
185	1	farm	79526	dairy	77	5	0	174	15	0	0	0	0	44	47	30	52	75	1	74	3	23199	1068350	112802	1089387	3217193	13712234	172601	19372566	7	17760000	37132566	0	0	92	0	0	174416	1782673	21796330	23753419	180	5760000000	5820885985	0	0	0	0	0
186	1	farm	26235	beef intensive	100	5	0	288	15	0	0	0	0	41	45	44	55	73	1	72	3	12713	1533900	130842	1202519	3965006	14808626	242885	21883779	7	17280000	39163779	0	0	96	0	0	250906	2669391	32476669	35396966	184	5888000000	5962560745	0	0	0	0	0
187	1	farm	79544	dairy	72	5	0	120	15	0	0	0	0	45	49	31	59	77	1	76	3	19747	1111100	111354	894915	2882224	11141172	119249	16260014	7	18240000	34500014	0	0	89	0	0	121558	1262576	15650988	17035122	177	5664000000	5715535136	0	0	0	0	0
188	1	farm	79544	dairy	73	5	0	129	15	0	0	0	0	35	38	27	43	66	1	65	3	14875	911175	118108	1110519	2897805	13744511	145251	18927369	7	15600000	34527369	0	0	81	0	0	147472	1418292	17347692	18913456	169	5408000000	5461440825	0	0	0	0	0
189	1	farm	84168	pigs small	243	5	0	528	15	0	0	0	0	72	75	57	81	103	1	102	3	36533	2499050	318986	3179518	10041050	39302700	483719	55825024	7	24480000	80305024	0	0	139	0	0	397816	4205421	51402871	56006108	227	7264000000	7400311132	0	0	0	0	0
190	1	farm	79526	dairy	124	5	0	207	15	0	0	0	0	70	73	55	79	101	1	100	3	32062	1723375	248624	2111310	5219167	26661395	252165	36216036	7	24000000	60216036	0	0	121	0	0	212622	2140756	26041752	28395130	209	6688000000	6776611166	0	0	0	0	0
191	1	farm	79544	dairy	160	5	0	326	15	0	0	0	0	49	52	48	57	80	1	79	3	11588	1615875	209276	2021204	6418796	24881158	332502	35478811	7	18960000	54438811	0	0	106	0	0	279034	2829238	34429737	37538009	194	6208000000	6299976820	0	0	0	0	0
192	1	farm	84168	pigs small	68	5	0	127	15	0	0	0	0	35	38	31	43	66	1	65	3	10455	908650	78280	762104	2508315	9353006	126311	13736667	7	15600000	29336667	0	0	79	0	0	130168	1339816	16413581	17883566	167	5344000000	5391220232	0	0	0	0	0
193	1	farm	26235	beef intensive	100	5	0	181	15	0	0	0	0	58	61	54	68	89	1	88	3	20585	1418875	160722	1366301	3926057	16779873	193818	23845647	7	21120000	44965647	0	0	106	0	0	181748	1853487	22632214	24667449	194	6208000000	6277633096	0	0	0	0	0
194	1	farm	148204	smallholders	73	5	0	126	15	0	0	0	0	42	46	43	56	74	1	73	3	12909	968500	113578	911684	2913384	11316552	118612	16342310	7	17520000	33862310	0	0	86	0	0	119338	1312884	16244514	17676736	174	5568000000	5619539047	0	0	0	0	0
195	1	farm	79544	dairy	91	5	0	149	15	0	0	0	0	53	56	46	61	84	1	83	3	13892	1239725	124578	1192840	3746895	14786534	146225	21236797	7	19920000	41156797	0	0	97	0	0	128694	1339308	16025502	17493504	185	5920000000	5978650301	0	0	0	0	0
196	1	farm	79544	dairy	282	5	0	566	15	0	0	0	0	111	114	113	119	142	1	141	3	37811	3943725	487226	4782244	12081989	60033264	588265	81916714	7	33840000	115756714	0	0	188	0	0	519376	5543986	68299480	74362842	276	8832000000	9022119556	0	0	0	0	0
197	1	farm	26235	beef intensive	85	5	0	166	15	0	0	0	0	53	56	44	62	84	1	83	3	16997	1266150	125640	1203505	3536573	15044312	194003	21370182	7	19920000	41290182	0	0	102	0	0	183854	1839987	22239324	24263165	190	6080000000	6145553347	0	0	0	0	0
198	1	farm	148204	smallholders	76	5	0	124	15	0	0	0	0	30	33	29	43	61	1	60	3	19007	880625	97498	924826	2921177	11536934	141828	16502888	7	14400000	30902888	0	0	75	0	0	140516	1475426	18130334	19746276	163	5216000000	5266649164	0	0	0	0	0
199	1	farm	79544	dairy	94	5	0	164	15	0	0	0	0	50	54	42	64	82	1	81	3	10601	1356025	130432	1233646	3965009	15243314	166411	22094836	7	19440000	41534836	0	0	96	0	0	149414	1567577	19183368	20900359	184	5888000000	5950435195	0	0	0	0	0
200	1	farm	26235	beef intensive	60	5	0	109	15	0	0	0	0	41	44	27	49	72	1	71	3	10287	896775	82482	792106	2430421	9910782	101135	14213701	7	17040000	31253701	0	0	82	0	0	97882	1035466	12545339	13678687	170	5440000000	5484932388	0	0	0	0	0
201	1	farm	26235	beef intensive	109	5	0	262	15	0	0	0	0	87	90	76	95	118	1	117	3	15231	1696500	165614	1669928	4377870	20640493	276361	28826766	7	28080000	56906766	0	0	144	0	0	283710	2863546	35103462	38250717	232	7424000000	7519157483	0	0	0	0	0
202	1	farm	148204	smallholders	102	5	0	255	15	0	0	0	0	40	43	34	51	71	2	70	3	34169	1676450	168194	1535306	4167541	19198847	249750	26996087	7	29280000	56276087	0	0	94	0	0	243194	2485118	30271833	33000145	182	5824000000	5913276232	0	0	0	0	0
203	1	farm	148204	smallholders	54	5	0	106	15	0	0	0	0	45	47	46	53	75	1	74	3	10459	758150	73990	679984	2001979	8417888	107142	12039133	7	17760000	29799133	0	0	86	0	0	110252	1153168	14094532	15357952	174	5568000000	5613157085	0	0	0	0	0
204	1	farm	148204	smallholders	130	5	0	208	15	0	0	0	0	55	58	56	65	86	1	85	3	22485	1793925	235470	2103975	5585287	26432972	218420	36370049	7	20400000	56770049	0	0	105	0	0	195470	2012476	24525922	26733868	193	6176000000	6259503917	0	0	0	0	0
205	1	farm	148204	smallholders	114	5	0	193	15	0	0	0	0	53	56	54	64	84	1	83	3	20201	1550450	164636	1536959	4572611	18991494	225837	27041988	7	19920000	46961988	0	0	102	0	0	193546	1984077	24635746	26813368	190	6080000000	6153775356	0	0	0	0	0
206	1	farm	84168	pigs small	69	5	0	143	15	0	0	0	0	43	45	44	49	73	1	72	3	12151	930475	95760	850810	2664112	10541440	156759	15239356	7	17280000	32519356	0	0	89	0	0	164348	1626316	19908708	21699372	177	5664000000	5718218728	0	0	0	0	0
207	1	farm	26235	beef intensive	65	5	0	85	15	0	0	0	0	42	45	32	50	73	1	72	3	10984	952075	91086	894287	2570636	11125264	87026	15720375	7	17280000	33000375	0	0	81	0	0	77796	779787	9543416	10401000	169	5408000000	5451401374	0	0	0	0	0
208	1	farm	79544	dairy	58	5	0	115	15	0	0	0	0	37	40	29	46	68	1	67	3	11588	939125	95628	828292	2422629	10300594	118656	14704924	7	16080000	30784924	0	0	80	0	0	125308	1297197	15939182	17361686	168	5376000000	5424146611	0	0	0	0	0
209	1	farm	79526	dairy	86	5	0	183	15	0	0	0	0	44	47	50	52	75	1	74	3	12565	1178875	149886	1490764	3707950	18748756	236577	25512809	6	17760000	43272809	0	0	95	0	0	204864	2061686	25222084	27488635	183	5856000000	5926761444	0	0	0	0	0
210	1	farm	84168	pigs small	144	5	0	278	15	0	0	0	0	63	66	59	71	94	1	93	3	11972	1759450	204524	1852191	5896876	22798242	300873	32812156	6	22320000	55132156	0	0	117	0	0	253674	2645939	32252688	35152301	205	6560000000	6650284457	0	0	0	0	0
211	1	farm	84168	pigs small	99	5	0	215	15	0	0	0	0	53	56	39	62	84	1	83	3	13050	1296875	145152	1362994	4050698	16972512	221690	24049920	6	19920000	43969920	0	0	103	0	0	204114	2076462	25572666	27853242	191	6112000000	6183823162	0	0	0	0	0
212	1	farm	79544	dairy	103	5	0	210	15	0	0	0	0	64	67	65	72	95	1	94	3	12475	1548825	178114	1813930	4229864	22663714	224314	30658760	6	22560000	53218760	0	0	112	0	0	175018	1832452	22139087	24146557	200	6400000000	6477365317	0	0	0	0	0
213	1	farm	79544	dairy	68	5	0	126	15	0	0	0	0	38	41	30	47	69	1	68	3	10505	970800	91748	883053	2656322	10857247	127557	15586727	6	16320000	31906727	0	0	80	0	0	114262	1179855	14414758	15708874	168	5376000000	5423615601	0	0	0	0	0
214	1	farm	26235	beef intensive	86	5	0	142	15	0	0	0	0	47	50	41	55	78	1	77	3	10919	1122475	117342	1167736	3341826	14546216	141138	20436733	6	18480000	38916733	0	0	92	0	0	134766	1318612	16231275	17684654	180	5760000000	5816601387	0	0	0	0	0
215	1	farm	148204	smallholders	107	5	0	201	15	0	0	0	0	67	71	68	81	99	1	98	3	15824	1579375	159146	1450060	4486927	18192824	253080	26121411	6	23520000	49641411	0	0	121	0	0	234702	2305152	28481620	31021474	209	6688000000	6768662885	0	0	0	0	0
216	1	farm	148204	smallholders	95	5	0	181	15	0	0	0	0	53	56	52	61	84	1	83	3	10572	1567250	161484	1593540	3918272	19989158	192671	27422376	6	19920000	47342376	0	0	101	0	0	171798	1722141	20656961	22550900	189	6048000000	6117893276	0	0	0	0	0
217	1	farm	79544	dairy	77	5	0	143	15	0	0	0	0	41	45	30	55	73	1	72	3	19807	1113975	122502	1236046	3139288	15308086	139716	21059614	6	17280000	38339614	0	0	87	0	0	144454	1529390	18724969	20398813	175	5600000000	5658738427	0	0	0	0	0
218	1	farm	26235	beef intensive	42	5	0	82	15	0	0	0	0	33	36	24	41	64	1	63	3	10270	637400	59384	508057	1635857	6248398	88293	9177388	6	15120000	24297388	0	0	74	0	0	94410	967208	12005891	13067508	162	5184000000	5221364897	0	0	0	0	0
219	1	farm	84168	pigs small	96	5	0	153	15	0	0	0	0	52	55	48	60	83	1	82	3	14535	1323750	154682	1447549	4003959	18000950	159504	25090394	6	19680000	44770394	0	0	96	0	0	135742	1371744	16571248	18078734	184	5888000000	5950849129	0	0	0	0	0
220	1	farm	26235	beef intensive	131	5	0	264	15	0	0	0	0	52	56	42	66	84	1	83	3	12255	1434400	194354	1734316	5413915	21643936	301415	30722335	6	19920000	50642335	0	0	110	0	0	279974	2735503	33478276	36493753	198	6336000000	6423136089	0	0	0	0	0
221	1	farm	26235	beef intensive	87	5	0	105	15	0	0	0	0	41	44	33	51	72	1	71	3	17491	1194650	120262	1112692	3645627	13770186	103115	19946533	6	17040000	36986533	0	0	81	0	0	90112	930355	11466608	12487074	169	5408000000	5457473608	0	0	0	0	0
222	1	farm	84168	pigs small	73	5	0	146	15	0	0	0	0	47	50	31	55	78	1	77	3	12747	1037050	102368	930708	2804328	11493228	165336	16533018	6	18480000	35013018	0	0	94	0	0	163962	1610132	19917449	21691542	182	5824000000	5880704561	0	0	0	0	0
223	1	farm	148204	smallholders	131	5	0	284	15	0	0	0	0	55	59	42	69	87	1	86	3	16589	1711750	200242	1798546	5507385	22078644	325005	31621572	6	20640000	52261572	0	0	115	0	0	291436	2834226	34357109	37482771	203	6496000000	6585744343	0	0	0	0	0
224	1	farm	84168	pigs small	83	5	0	187	15	0	0	0	0	52	55	48	61	83	1	82	3	13601	1125475	127582	982276	3178233	12111576	192104	17717245	6	19680000	37397245	0	0	102	0	0	202400	2030033	24937110	27169543	190	6080000000	6144566788	0	0	0	0	0
225	1	farm	79526	dairy	174	5	0	430	15	0	0	0	0	90	94	100	104	122	1	121	3	24947	2824775	282318	2575483	7462627	32014876	481734	45641812	6	29040000	74681812	0	0	163	0	0	453624	4644648	56885245	61983517	251	8032000000	8168665329	0	0	0	0	0
226	1	farm	79544	dairy	82	5	0	138	15	0	0	0	0	58	61	34	66	89	1	88	3	13620	1128525	121878	1062686	3224975	13138063	136556	18812684	6	21120000	39932684	0	0	102	0	0	134472	1404824	17248911	18788206	190	6080000000	6138720890	0	0	0	0	0
227	1	farm	79544	dairy	68	5	0	151	15	0	0	0	0	50	53	51	58	81	1	80	3	15686	1053325	105118	868302	2695268	10770280	140302	15632595	6	19200000	34832595	0	0	95	0	0	148570	1563127	19226454	20938151	183	5856000000	5911770746	0	0	0	0	0
228	1	farm	26235	beef intensive	84	5	0	113	15	0	0	0	0	38	41	36	47	69	1	68	3	12621	1327700	147082	1296299	3443091	16286422	119419	22620013	6	16320000	38940013	0	0	81	0	0	122078	1312758	16329292	17764128	169	5408000000	5464704140	0	0	0	0	0
229	1	farm	26235	beef intensive	82	5	0	229	15	0	0	0	0	41	44	39	49	72	1	71	3	10370	1075750	106824	1016428	3178241	12596580	215939	18189762	6	17040000	35229762	0	0	93	0	0	225268	2350696	28684548	31260513	181	5792000000	5858490275	0	0	0	0	0
230	1	farm	79526	dairy	87	5	0	127	15	0	0	0	0	34	37	40	43	65	1	64	3	17952	1063275	173780	1397693	3482038	17566424	143632	23826843	6	15360000	39186843	0	0	78	0	0	132652	1290555	16013535	17436742	166	5312000000	5368623585	0	0	0	0	0
231	1	farm	79544	dairy	102	5	0	193	15	0	0	0	0	46	49	41	57	77	1	76	3	16498	1404025	155270	1518674	4175339	19129102	196488	26578898	6	18240000	44818898	0	0	94	0	0	182210	1866251	23188555	25237016	182	5824000000	5894055914	0	0	0	0	0
232	1	farm	84168	pigs small	117	5	0	215	15	0	0	0	0	52	55	43	60	83	1	82	3	31118	1680400	152478	1439640	4821885	17777455	225277	26097135	6	19680000	45777135	0	0	102	0	0	193756	1855624	22540620	24590001	190	6080000000	6150367136	0	0	0	0	0
233	1	farm	148204	smallholders	64	5	0	130	15	0	0	0	0	40	43	40	48	71	1	70	3	13980	917050	99028	971280	2453788	12015028	122294	16578468	6	16800000	33378468	0	0	83	0	0	121646	1270834	15705048	17097528	171	5472000000	5522475996	0	0	0	0	0
234	1	farm	79544	dairy	89	5	0	122	15	0	0	0	0	36	39	38	49	67	1	66	3	11376	1151450	129454	1188657	3513201	14767246	132957	20882965	6	15840000	36722965	0	0	79	0	0	119064	1239820	15309646	16668530	167	5344000000	5397391495	0	0	0	0	0
235	1	farm	79544	dairy	80	5	0	166	15	0	0	0	0	46	48	47	56	76	1	75	3	11106	1114225	132016	1178492	3388563	14524851	183707	20521854	6	18000000	38521854	0	0	93	0	0	175182	1724301	21134349	23033832	181	5792000000	5853555686	0	0	0	0	0
236	1	farm	26235	beef intensive	53	5	0	146	15	0	0	0	0	44	47	27	53	75	1	74	2	10782	867000	70530	626353	2181146	7877425	126693	11749147	6	17760000	29509147	0	0	88	0	0	138196	1461809	17961527	19561532	176	5632000000	5681070679	0	0	0	0	0
237	1	farm	148204	smallholders	100	5	0	211	15	0	0	0	0	51	54	39	60	82	1	81	2	10601	1255650	138328	1306188	3965008	16143085	220203	23028462	6	19440000	42468462	0	0	102	0	0	217420	2225086	27488216	29930722	190	6080000000	6152399184	0	0	0	0	0
238	1	farm	26235	beef intensive	189	5	0	400	15	0	0	0	0	80	83	81	88	111	1	110	2	14779	2247550	302514	2837444	7828751	35423031	424191	49063480	6	26400000	75463480	0	0	145	0	0	370764	3777752	46204684	50353200	233	7456000000	7581816680	0	0	0	0	0
239	1	farm	84168	pigs small	58	5	0	109	15	0	0	0	0	34	37	31	43	65	1	64	2	18699	926425	77800	740673	2181143	9073852	113654	13113547	6	15360000	28473547	0	0	77	0	0	118354	1274753	15749406	17142513	165	5280000000	5325616060	0	0	0	0	0
240	1	farm	84168	pigs small	64	5	0	96	15	0	0	0	0	31	34	21	42	62	1	61	2	39089	803325	75814	686012	2438206	8435654	99227	12538238	6	14640000	27178238	0	0	72	0	0	98756	998444	12551654	13648855	160	5120000000	5160827093	0	0	0	0	0
241	1	farm	79526	dairy	92	5	0	180	15	0	0	0	0	52	55	52	61	83	1	82	2	13710	1278975	143558	1390072	3746893	17227227	196701	23983426	6	19680000	43663426	0	0	99	0	0	166564	1668602	20452305	22287471	187	5984000000	6049950898	0	0	0	0	0
242	1	farm	148204	smallholders	127	5	0	284	15	0	0	0	0	70	73	69	79	101	1	100	2	11010	1863975	182410	1791256	5336016	22366614	284705	31824976	6	24000000	55824976	0	0	125	0	0	265462	2795954	34207798	37269214	213	6816000000	6909094190	0	0	0	0	0
243	1	farm	79526	dairy	79	5	0	180	15	0	0	0	0	64	67	65	74	95	1	94	2	11381	989775	103434	998446	3147080	12332842	193404	17764982	6	22560000	40324982	0	0	115	0	0	205496	2074354	25347692	27627542	203	6496000000	6563952525	0	0	0	0	0
244	1	farm	79544	dairy	127	5	0	181	15	0	0	0	0	74	77	42	82	105	1	104	2	35973	1567925	277838	2547441	5343802	32209784	174417	42121207	6	24960000	67081207	0	0	120	0	0	158254	1653347	20080882	21892483	208	6656000000	6744973690	0	0	0	0	0
245	1	farm	84168	pigs small	112	5	0	222	15	0	0	0	0	57	60	43	65	88	1	87	2	19402	1606200	209648	1884571	4782939	23763092	242001	32488451	6	20880000	53368451	0	0	107	0	0	207088	2153866	26037382	28398336	195	6240000000	6321766787	0	0	0	0	0
246	1	farm	84168	pigs small	84	5	0	204	15	0	0	0	0	40	43	36	49	71	1	70	2	11041	1142700	127112	1235369	3295087	15474616	205149	21480033	6	16800000	38280033	0	0	91	0	0	208088	2065936	25108254	27382278	179	5728000000	5793662311	0	0	0	0	0
247	1	farm	84168	pigs small	286	5	0	581	15	0	0	0	0	148	151	140	156	179	1	178	3	25454	3330975	484044	4751534	12378005	59722292	615450	81282300	6	42720000	124002300	0	0	225	0	0	513696	5412670	66447400	72373766	313	10016000000	10212376066	0	0	0	0	0
248	1	farm	148204	smallholders	185	5	0	287	15	0	0	0	0	85	88	60	93	116	1	115	3	17486	2377750	350924	3218067	7805382	40720722	296398	54769242	6	27600000	82369242	0	0	143	0	0	294330	3040092	37145149	40479571	231	7392000000	7514848813	0	0	0	0	0
249	1	farm	79526	dairy	111	5	0	296	15	0	0	0	0	68	71	60	76	99	1	98	3	20312	1684175	192290	1768936	4658302	22142132	331706	30777541	6	23520000	54297541	0	0	129	0	0	325798	3267353	39891228	43484380	217	6944000000	7041781921	0	0	0	0	0
250	1	farm	79544	dairy	69	5	0	117	15	0	0	0	0	32	35	27	45	63	1	62	3	14703	971875	102184	946379	2827696	11649517	126155	16623806	6	14880000	31503806	0	0	75	0	0	121982	1252298	15529430	16903710	163	5216000000	5264407516	0	0	0	0	0
251	1	farm	26235	beef intensive	104	5	0	170	15	0	0	0	0	59	63	34	73	91	1	90	3	13249	1608925	156154	1432474	4222070	17737375	170912	25327910	6	21600000	46927910	0	0	107	0	0	164438	1702996	20783849	22651283	195	6240000000	6309579193	0	0	0	0	0
252	1	farm	26235	beef intensive	117	5	0	257	15	0	0	0	0	53	56	52	61	84	1	83	3	11787	1642800	191338	1841375	4798516	22860675	282388	31617092	6	19920000	51537092	0	0	108	0	0	253702	2499622	30738364	33491688	196	6272000000	6357028780	0	0	0	0	0
253	1	farm	26235	beef intensive	58	5	0	142	15	0	0	0	0	35	38	30	43	66	1	65	3	12201	825225	86478	777296	2321361	9627550	173579	13811488	6	15600000	29411488	0	0	83	0	0	176758	1738526	21427478	23342761	171	5472000000	5524754249	0	0	0	0	0
254	1	farm	79526	dairy	151	5	0	313	15	0	0	0	0	79	82	43	87	110	1	109	3	24398	1806075	203202	1831248	6200675	22334548	299464	32675212	6	26160000	58835212	0	0	134	0	0	257422	2583794	31453326	34294542	222	7104000000	7197129754	0	0	0	0	0
255	1	farm	26235	beef intensive	103	5	0	220	15	0	0	0	0	75	79	63	89	107	1	106	3	11039	1540075	178088	1567996	4346707	19628332	209753	27470950	6	25440000	52910950	0	0	126	0	0	200088	2040404	24969892	27210383	214	6848000000	6928121333	0	0	0	0	0
256	1	farm	148204	smallholders	165	5	0	456	15	0	0	0	0	87	90	72	95	118	1	117	3	19961	2037075	223708	2150775	6605754	26685996	448038	38151346	6	28080000	66231346	0	0	156	0	0	429734	4544192	56340348	61314274	244	7808000000	7935545620	0	0	0	0	0
257	1	farm	26235	beef intensive	98	5	0	174	15	0	0	0	0	52	56	52	66	84	1	83	3	11215	1272750	137078	1255403	3965011	15601910	179818	22411970	6	19920000	42331970	0	0	102	0	0	185198	1847156	22653216	24685569	190	6080000000	6147017539	0	0	0	0	0
258	1	farm	79544	dairy	104	5	0	224	15	0	0	0	0	49	52	50	57	80	1	79	3	30640	1494825	149448	1291795	4198701	16027734	249532	23412035	6	18960000	42372035	0	0	103	0	0	247474	2480600	30720578	33448653	191	6112000000	6187820688	0	0	0	0	0
259	1	farm	148204	smallholders	109	5	0	226	15	0	0	0	0	53	56	44	62	84	1	83	3	19044	1575325	136480	1289502	4362286	15695331	220119	23279043	6	19920000	43199043	0	0	104	0	0	210396	2231010	27186536	29627942	192	6144000000	6216826984	0	0	0	0	0
260	1	farm	26235	beef intensive	74	5	0	128	15	0	0	0	0	42	45	30	50	73	1	72	3	10578	905875	95440	901674	2921175	11130076	120398	16074638	6	17280000	33354638	0	0	85	0	0	122388	1311586	15970958	17404932	173	5536000000	5586759570	0	0	0	0	0
261	1	farm	79526	dairy	121	5	0	341	15	0	0	0	0	58	61	59	67	89	2	88	2	37932	1599350	192282	1829851	4915363	22756128	328662	31621635	6	39360000	70981635	0	0	118	0	0	324082	3432472	41878958	45635512	206	6592000000	6708617147	0	0	0	0	0
262	1	farm	148204	smallholders	94	5	0	201	15	0	0	0	0	70	72	57	78	100	1	99	2	14138	1312375	153558	1444736	3918270	18096540	210302	25135781	6	23760000	48895781	0	0	118	0	0	189222	1984338	24360179	26533739	206	6592000000	6667429520	0	0	0	0	0
263	1	farm	79544	dairy	81	5	0	124	15	0	0	0	0	51	54	38	59	82	1	81	2	11074	1147175	113524	1073698	3427515	13352524	123749	19238185	6	19440000	38678185	0	0	94	0	0	123014	1192088	14535486	15850588	182	5824000000	5878528772	0	0	0	0	0
264	1	farm	26235	beef intensive	63	5	0	103	15	0	0	0	0	38	41	27	46	69	1	68	2	10410	1011850	79932	747130	2461576	9216793	92017	13609299	6	16320000	29929299	0	0	78	0	0	86370	900227	11066512	12053109	166	5312000000	5353982408	0	0	0	0	0
265	1	farm	148204	smallholders	57	5	0	130	15	0	0	0	0	34	37	28	43	65	1	64	2	14790	810850	77250	708750	2173354	8712824	124344	12607372	6	15360000	27967372	0	0	78	0	0	129054	1332457	16350602	17812113	166	5312000000	5357779484	0	0	0	0	0
266	1	farm	79544	dairy	112	5	0	244	15	0	0	0	0	57	61	54	71	89	1	88	2	16073	1504375	162512	1549872	4728411	19314823	243669	27503662	6	21120000	48623662	0	0	110	0	0	224874	2395683	29505474	32126030	198	6336000000	6416749692	0	0	0	0	0
267	1	farm	79526	dairy	120	5	0	327	15	0	0	0	0	71	75	79	85	103	1	102	2	12505	1901400	200450	1702476	5032208	21198446	365691	30400672	6	24480000	54880672	0	0	136	0	0	353340	3503628	42908717	46765685	224	7168000000	7269646357	0	0	0	0	0
268	1	farm	79544	dairy	95	5	0	175	15	0	0	0	0	53	56	54	62	84	1	83	2	15913	1424200	147868	1281928	3910478	15766200	189253	22719927	6	19920000	42639927	0	0	102	0	0	186476	1890133	23505336	25581945	190	6080000000	6148221871	0	0	0	0	0
269	1	farm	26235	beef intensive	68	5	0	91	15	0	0	0	0	39	43	40	53	71	1	70	2	12565	1010975	105186	933512	2827696	11578850	105254	16561472	6	16800000	33361472	0	0	81	0	0	90490	890104	10932486	11913080	169	5408000000	5453274552	0	0	0	0	0
270	1	farm	148204	smallholders	79	5	0	156	15	0	0	0	0	39	42	34	49	70	1	69	2	19988	1237125	112944	992446	3139289	12353608	156074	17991486	6	16560000	34551486	0	0	86	0	0	169774	1837197	22582982	24589954	174	5568000000	5627141440	0	0	0	0	0
271	1	farm	79544	dairy	79	5	0	127	15	0	0	0	0	49	52	50	57	80	1	79	2	13494	1061425	117516	1148918	3318458	14336108	139445	20121869	6	18960000	39081869	0	0	94	0	0	139446	1405120	17253245	18797812	182	5824000000	5881879681	0	0	0	0	0
272	1	farm	79544	dairy	83	5	0	154	15	0	0	0	0	43	46	41	52	74	1	73	2	10646	1033725	113458	1104761	3357404	13621806	164376	19395530	6	17520000	36915530	0	0	90	0	0	161866	1609081	19801258	21572204	178	5696000000	5754487734	0	0	0	0	0
273	1	farm	148204	smallholders	110	5	0	196	15	0	0	0	0	49	52	49	57	80	1	79	2	14685	1272100	178218	1686764	4712834	21061612	212294	29123822	6	18960000	48083822	0	0	98	0	0	186770	1889849	22974930	25051549	186	5952000000	6025135371	0	0	0	0	0
274	1	farm	79544	dairy	116	5	0	240	15	0	0	0	0	56	59	47	67	87	1	86	2	29343	1730275	222902	2079079	5110112	26188924	271042	35602334	6	20640000	56242334	0	0	109	0	0	237398	2450052	30078778	32766228	197	6304000000	6393008562	0	0	0	0	0
275	1	farm	84168	pigs small	74	4	0	96	15	0	0	0	0	50	54	36	64	82	1	81	2	15648	1279925	100958	864443	2991285	10824307	99050	16159968	6	19440000	35599968	0	0	90	0	0	78046	786276	9727774	10592096	178	5696000000	5742192064	0	0	0	0	0
276	1	farm	79544	dairy	99	4	0	206	15	0	0	0	0	56	59	57	64	87	1	86	2	22419	1300100	154234	1494878	4050696	18601506	213396	25814810	6	20640000	46454810	0	0	106	0	0	201100	2073548	25434113	27708761	194	6208000000	6282163571	0	0	0	0	0
277	1	farm	26235	beef intensive	73	4	0	162	15	0	0	0	0	47	50	34	56	78	1	77	2	11014	1101375	118128	1067823	2944545	13315206	172929	18720005	6	18480000	37200005	0	0	95	0	0	173266	1713092	20934659	22821016	183	5856000000	5916021022	0	0	0	0	0
278	1	farm	79544	dairy	68	4	0	137	15	0	0	0	0	62	66	43	76	94	1	93	2	12223	1021500	121116	1187109	2640744	14846296	154054	19970819	6	22320000	42290819	0	0	109	0	0	156400	1560926	19244191	20961517	197	6304000000	6367252336	0	0	0	0	0
279	1	farm	26235	beef intensive	102	4	0	227	15	0	0	0	0	59	62	43	68	90	1	89	2	18568	1588550	137014	1255111	4120802	15415290	218067	22734833	6	21360000	44094833	0	0	110	0	0	214650	2216153	26940070	29370873	198	6336000000	6409465707	0	0	0	0	0
280	1	farm	84168	pigs small	132	4	0	348	15	0	0	0	0	67	70	55	75	98	1	97	2	12022	1969500	200390	1843774	5554127	22763436	347132	32678358	6	23280000	55958358	0	0	126	0	0	310872	3229524	39232332	42772728	214	6848000000	6946731086	0	0	0	0	0
281	1	farm	79544	dairy	94	4	0	176	15	0	0	0	0	73	77	60	87	105	1	104	2	12192	1309750	157464	1429042	3918270	17873834	181704	24870065	6	24960000	49830065	0	0	121	0	0	166650	1702188	20644788	22513626	209	6688000000	6760343691	0	0	0	0	0
282	1	farm	148204	smallholders	106	4	0	240	15	0	0	0	0	109	112	96	118	140	1	139	2	10760	1501925	164160	1394462	4572615	17597065	252898	25483125	5	33360000	58843125	0	0	162	0	0	239790	2467172	30629407	33336369	250	8000000000	8092179494	0	0	0	0	0
283	1	farm	148204	smallholders	62	4	0	117	15	0	0	0	0	37	40	38	45	68	1	67	2	10351	958875	85686	843412	2516107	10496291	124510	15024881	5	16080000	31104881	0	0	80	0	0	121710	1222648	14931116	16275474	168	5376000000	5423380355	0	0	0	0	0
284	1	farm	79526	dairy	62	4	0	206	15	0	0	0	0	48	51	49	57	79	1	78	2	17307	1031275	105192	904466	2555054	11269348	212668	16078003	5	18720000	34798003	0	0	99	0	0	215414	2188624	26561959	28965998	187	5984000000	6047764001	0	0	0	0	0
285	1	farm	84168	pigs small	85	4	0	139	15	0	0	0	0	57	61	33	71	89	1	88	2	10745	1066475	136216	1335652	3528781	16562870	146822	22776815	5	21120000	43896815	0	0	102	0	0	133784	1358010	16605284	18097078	190	6080000000	6141993894	0	0	0	0	0
286	1	farm	79544	dairy	118	4	0	259	15	0	0	0	0	75	79	78	89	107	1	106	2	14743	2066025	214354	1865992	5226954	23227306	289690	32890321	5	25440000	58330321	0	0	131	0	0	263184	2723942	33237966	36225093	219	7008000000	7102555414	0	0	0	0	0
287	1	farm	148204	smallholders	205	4	0	449	15	0	0	0	0	75	77	76	83	105	1	104	2	17546	2632025	361726	3377466	8818056	42257748	492230	57939251	5	24960000	82899251	0	0	144	0	0	422232	4167342	50473658	55063232	232	7424000000	7561962483	0	0	0	0	0
288	1	farm	84168	pigs small	62	4	0	106	15	0	0	0	0	39	42	28	47	70	1	69	2	10651	899650	86640	767320	2422628	9464718	105251	13746207	5	16560000	30306207	0	0	80	0	0	102324	1039183	12831744	13973251	168	5376000000	5420279458	0	0	0	0	0
289	1	farm	148204	smallholders	161	4	0	293	15	0	0	0	0	64	67	60	73	95	1	94	2	18688	2136125	251598	2380705	6574592	29567012	332863	41242896	5	22560000	63802896	0	0	122	0	0	284918	2863071	35317726	38465716	210	6720000000	6822268611	0	0	0	0	0
290	1	farm	84168	pigs small	107	4	0	204	15	0	0	0	0	44	47	47	53	75	1	74	2	16186	1223675	142038	1306652	4292181	16245626	193785	23403957	5	17760000	41163957	0	0	93	0	0	183180	1867118	22544528	24594826	181	5792000000	5857758783	0	0	0	0	0
291	1	farm	79544	dairy	116	4	0	249	15	0	0	0	0	61	65	53	75	93	1	92	2	15240	1350075	167164	1474513	4658300	18294720	260798	26205570	5	22080000	48285570	0	0	117	0	0	264424	2747596	33791954	36803974	205	6560000000	6645089544	0	0	0	0	0
292	1	farm	79544	dairy	138	4	0	252	15	0	0	0	0	62	65	58	71	93	1	92	2	16231	2066850	271216	2619704	5990357	32743700	277793	43969620	5	22080000	66049620	0	0	116	0	0	245710	2515518	30488260	33249488	204	6528000000	6627299108	0	0	0	0	0
293	1	farm	84168	pigs small	74	4	0	152	15	0	0	0	0	79	82	80	87	110	1	109	2	28169	1241550	121158	1078184	3154870	13419100	165662	19180525	5	26160000	45340525	0	0	125	0	0	155768	1547618	18625482	20328868	213	6816000000	6881669393	0	0	0	0	0
294	1	farm	148204	smallholders	108	4	0	159	15	0	0	0	0	52	55	40	61	83	1	82	2	18491	1387675	180698	1496938	4564821	18588446	160575	26379153	5	19680000	46059153	0	0	97	0	0	143978	1477951	17771856	19393784	185	5920000000	5985452938	0	0	0	0	0
295	1	farm	84168	pigs small	68	4	0	123	15	0	0	0	0	47	51	54	61	79	1	78	2	10958	1059000	100000	872561	2812116	10824433	136846	15804956	5	18720000	34524956	0	0	92	0	0	126916	1233079	15125878	16485872	180	5760000000	5811010828	0	0	0	0	0
296	1	farm	148204	smallholders	176	4	0	464	15	0	0	0	0	94	97	80	103	125	2	124	2	149790	2459525	326232	3076954	7672958	38673968	448949	52658586	5	51120000	103778586	0	0	163	0	0	421276	4447030	54159423	59027730	251	8032000000	8194806316	0	0	0	0	0
297	1	farm	148204	smallholders	58	4	0	145	15	0	0	0	0	49	52	41	57	80	1	79	2	20400	996725	82212	755852	2344733	9532948	145848	13858317	5	18960000	32818317	0	0	94	0	0	147348	1506458	18285544	19939350	182	5824000000	5876757667	0	0	0	0	0
298	1	farm	79544	dairy	101	4	0	198	15	0	0	0	0	78	81	67	87	109	1	108	2	20193	1384025	163644	1390966	4370081	17596228	199150	25104094	5	25920000	51024094	0	0	127	0	0	185198	1906022	23408299	25499519	215	6880000000	6956523613	0	0	0	0	0
299	1	farm	79544	dairy	92	4	0	141	15	0	0	0	0	57	60	41	66	88	1	87	2	11446	1097675	137864	1268053	3707947	15860329	150625	22222493	5	20880000	43102493	0	0	101	0	0	134882	1375749	16745256	18255887	189	6048000000	6109358380	0	0	0	0	0
300	1	farm	79526	dairy	78	4	0	186	15	0	0	0	0	62	65	46	70	93	1	92	2	10797	1131800	114804	1108404	3100343	13730430	172834	19358615	5	22080000	41438615	0	0	110	0	0	181340	1868391	22975286	25025017	198	6336000000	6402463632	0	0	0	0	0
301	1	farm	148204	smallholders	378	5	0	731	15	0	0	0	0	169	172	163	181	200	1	199	2	30021	4520675	667190	6146811	16101526	77930342	648646	106015190	6	47760000	153775190	0	0	254	0	0	612584	6491344	79536320	86640249	342	10944000000	11184415439	0	0	0	0	0
302	1	farm	26235	beef intensive	96	5	0	175	15	0	0	0	0	63	66	48	71	94	1	93	2	11307	1429550	152080	1310589	3933847	16153940	194997	23175003	6	22320000	45495003	0	0	111	0	0	183978	1908542	23518176	25610697	199	6368000000	6439105700	0	0	0	0	0
303	1	farm	148204	smallholders	111	5	0	219	15	0	0	0	0	67	71	52	81	99	1	98	2	35244	1681575	201242	1701896	4743986	21403029	231506	29963234	6	23520000	53483234	0	0	119	0	0	215736	2228627	27207386	29651750	207	6624000000	6707134983	0	0	0	0	0
304	1	farm	26235	beef intensive	113	5	0	248	15	0	0	0	0	69	71	70	73	99	1	98	2	24088	1431575	158854	1335496	4541449	16365782	270384	24103541	6	23520000	47623541	0	0	123	0	0	255770	2579274	31742508	34577552	211	6752000000	6834201093	0	0	0	0	0
305	1	farm	84168	pigs small	82	5	0	131	15	0	0	0	0	49	53	33	63	81	1	80	2	14088	1342825	118878	1076132	3411931	13313350	121348	19384464	6	19200000	38584464	0	0	91	0	0	101570	1035360	12620750	13757680	179	5728000000	5780342144	0	0	0	0	0
306	1	farm	148204	smallholders	102	4	0	200	15	0	0	0	0	67	70	53	76	98	1	97	2	10398	1380050	153384	1544096	4144180	19370180	196321	26788211	6	23280000	50068211	0	0	115	0	0	176658	1792206	21932838	23901702	203	6496000000	6569969913	0	0	0	0	0
307	1	farm	26235	beef intensive	90	4	0	213	15	0	0	0	0	43	46	37	51	74	1	73	2	11070	1294700	115686	1066642	3520987	13105310	212499	19315824	5	17520000	36835824	0	0	94	0	0	209970	2205313	27283828	29699111	182	5824000000	5890534935	0	0	0	0	0
308	1	farm	26235	beef intensive	65	4	0	125	15	0	0	0	0	40	43	40	49	71	1	70	2	11424	864200	90658	845055	2632951	10348352	136270	14917485	5	16800000	31717485	0	0	85	0	0	141540	1409184	17210132	18760856	173	5536000000	5586478341	0	0	0	0	0
309	1	farm	26235	beef intensive	87	4	0	184	15	0	0	0	0	68	71	52	77	99	1	98	2	15444	1397400	124578	1124098	3443092	13948720	195786	20233674	5	23520000	43753674	0	0	116	0	0	177660	1873631	23137914	25189206	204	6528000000	6596942880	0	0	0	0	0
310	1	farm	148204	smallholders	200	4	0	365	15	0	0	0	0	101	104	102	109	132	1	131	2	18795	2655150	349672	3319065	8342877	41328886	410098	56405748	5	31440000	87845748	0	0	163	0	0	340794	3480476	42267932	46089202	251	8032000000	8165934949	0	0	0	0	0
311	1	farm	79526	dairy	89	4	0	164	15	0	0	0	0	51	54	37	59	82	1	81	2	21699	1334525	153876	1426383	3513197	17562664	159875	24150519	5	19440000	43590519	0	0	96	0	0	148512	1579318	19603976	21331806	184	5888000000	5952922325	0	0	0	0	0
312	1	farm	84168	pigs small	105	4	0	247	15	0	0	0	0	51	55	45	65	83	1	82	2	12295	1596775	166404	1627216	4268811	20121411	233044	28013661	5	19680000	47693661	0	0	103	0	0	213628	2268610	27509454	29991691	191	6112000000	6189685352	0	0	0	0	0
313	1	farm	26235	beef intensive	226	4	0	482	15	0	0	0	0	118	121	122	127	149	1	148	2	33740	3242300	397474	4062422	9262075	50454118	502549	67920938	5	35520000	103440938	0	0	187	0	0	418346	4319633	52394000	57131980	275	8800000000	8960572918	0	0	0	0	0
314	1	farm	26235	beef intensive	82	4	0	144	15	0	0	0	0	62	65	49	70	93	1	92	2	11350	1023425	130642	1221644	3396354	15187299	150713	21110078	5	22080000	43190078	0	0	107	0	0	145910	1470316	18007469	19623696	195	6240000000	6302813773	0	0	0	0	0
315	1	farm	26235	beef intensive	73	4	0	135	15	0	0	0	0	34	37	30	42	65	1	64	2	11733	974900	105876	934092	2882225	11508260	145563	16550916	5	15360000	31910916	0	0	78	0	0	133246	1326735	16318000	17777981	166	5312000000	5361688897	0	0	0	0	0
316	1	farm	79526	dairy	117	4	0	320	15	0	0	0	0	93	97	97	107	125	1	124	2	17751	1787350	176628	1553965	5078948	19310950	336587	28244427	5	29760000	58004427	0	0	156	0	0	336708	3433995	42178535	45949238	244	7808000000	7911953665	0	0	0	0	0
317	1	farm	79544	dairy	77	4	0	143	15	0	0	0	0	42	45	30	51	73	1	72	2	12410	970350	108052	1025348	2983492	12499813	137683	17724738	5	17280000	35004738	0	0	86	0	0	132876	1409954	17296524	18839354	174	5568000000	5621844091	0	0	0	0	0
318	1	farm	79526	dairy	78	4	0	154	15	0	0	0	0	37	40	36	49	68	1	67	2	13505	1016550	111316	981513	2975704	12179340	161389	17425812	5	16080000	33505812	0	0	84	0	0	161722	1608102	19570360	21340184	172	5504000000	5558845997	0	0	0	0	0
319	1	farm	26235	beef intensive	72	4	0	111	15	0	0	0	0	37	41	38	51	69	1	68	2	11703	917950	95176	873824	2757587	10696356	104905	15445798	5	16320000	31765798	0	0	78	0	0	90786	985304	12092600	13168690	166	5312000000	5356934487	0	0	0	0	0
320	1	farm	84168	pigs small	221	4	0	497	15	0	0	0	0	63	66	61	71	94	1	93	2	18030	2409600	337074	3421312	9199760	42797738	506186	58671670	5	22320000	80991670	0	0	133	0	0	430844	4500506	54736742	59668093	221	7072000000	7212659763	0	0	0	0	0
321	1	farm	79526	dairy	92	4	0	206	15	0	0	0	0	42	45	49	51	73	1	72	2	13330	1313250	134374	1310312	3591098	16287072	213482	22849589	5	17280000	40129589	0	0	93	0	0	210842	2018302	24636246	26865389	181	5792000000	5858994978	0	0	0	0	0
322	1	farm	84168	pigs small	85	4	0	172	15	0	0	0	0	46	48	47	50	76	1	75	2	16462	1362275	141264	1234865	3630047	15556184	193731	22118366	5	18000000	40118366	0	0	94	0	0	184122	1793326	21777923	23755372	182	5824000000	5887873738	0	0	0	0	0
323	1	farm	26235	beef intensive	61	4	0	111	15	0	0	0	0	33	36	28	42	64	1	63	2	10588	793575	73742	715370	2282412	8839368	101113	12805580	5	15120000	27925580	0	0	74	0	0	102686	1124096	13777866	15004648	162	5184000000	5226930228	0	0	0	0	0
324	1	farm	79544	dairy	158	4	0	319	15	0	0	0	0	85	89	86	99	117	1	116	2	22238	1966100	264806	2293486	6777122	28718697	332957	40353168	5	27840000	68193168	0	0	144	0	0	297040	3043348	36904881	40245269	232	7424000000	7532438436	0	0	0	0	0
325	1	farm	26235	beef intensive	69	4	0	149	15	0	0	0	0	48	51	49	56	79	1	78	2	12840	1176850	92930	788620	2726427	9755690	145338	14685855	5	18720000	33405855	0	0	93	0	0	147266	1552005	18845646	20544917	181	5792000000	5845950772	0	0	0	0	0
326	1	farm	79544	dairy	111	4	0	278	15	0	0	0	0	74	77	62	83	105	1	104	2	18758	1723550	175556	1517708	4533662	18864638	280705	27095820	5	24960000	52055820	0	0	131	0	0	282938	2911334	35348011	38542282	219	7008000000	7098598102	0	0	0	0	0
327	1	farm	84168	pigs small	84	4	0	134	15	0	0	0	0	46	49	34	55	77	1	76	2	21351	1081750	117580	1068669	3334036	13333729	154493	19090257	5	18240000	37330257	0	0	91	0	0	144972	1405600	17344024	18894596	179	5728000000	5784224853	0	0	0	0	0
328	1	farm	84168	pigs small	102	4	0	158	15	0	0	0	0	52	55	50	61	83	2	82	2	30859	1431875	171910	1737209	4058489	21759629	173708	29332820	5	33840000	63172820	0	0	99	0	0	156746	1520402	18702234	20379381	187	5984000000	6067552201	0	0	0	0	0
329	1	farm	79544	dairy	104	4	0	156	15	0	0	0	0	49	52	43	61	80	1	79	2	21219	1413350	174276	1616767	4229863	20169134	171922	27775312	5	18960000	46735312	0	0	96	0	0	158162	1513503	18209102	19880767	184	5888000000	5954616079	0	0	0	0	0
330	1	farm	26235	beef intensive	110	4	0	172	15	0	0	0	0	44	47	45	52	75	1	74	2	17717	1333925	164036	1440562	4689460	17908213	205701	25741898	5	17760000	43501898	0	0	92	0	0	173994	1677078	20495936	22347008	180	5760000000	5825848906	0	0	0	0	0
331	1	farm	79526	dairy	98	4	0	200	15	0	0	0	0	43	46	42	52	74	1	73	2	11715	1374175	154398	1499330	4151963	18676798	208531	26065196	5	17520000	43585196	0	0	93	0	0	199442	2064344	25201418	27465203	181	5792000000	5863050399	0	0	0	0	0
332	1	farm	79526	dairy	125	4	0	212	15	0	0	0	0	81	84	46	89	112	1	111	2	12474	1611175	165494	1597784	4985468	19685864	245892	28291676	5	26640000	54931676	0	0	134	0	0	233638	2414720	29930322	32578680	222	7104000000	7191510356	0	0	0	0	0
333	1	farm	148204	smallholders	81	4	0	194	15	0	0	0	0	56	59	41	64	87	1	86	2	17787	1181800	125760	1127648	3217185	13795228	216525	19664147	5	20640000	40304147	0	0	106	0	0	202152	2001550	24316602	26520305	194	6208000000	6274824452	0	0	0	0	0
334	1	farm	79526	dairy	292	4	0	551	15	0	0	0	0	122	125	123	130	153	2	152	2	130060	4156950	460970	4451083	12097561	55261484	619677	77047724	5	50400000	127447724	0	0	205	0	0	573282	5876658	71511442	77961382	293	9376000000	9581409107	0	0	0	0	0
335	1	farm	79526	dairy	81	4	0	114	15	0	0	0	0	58	61	43	68	89	2	88	2	32861	1214825	234244	2239679	3201606	28328682	137213	35356249	5	36240000	71596249	0	0	101	0	0	114536	1104534	13673938	14893008	189	6048000000	6134489257	0	0	0	0	0
336	1	farm	79544	dairy	93	4	0	197	15	0	0	0	0	48	51	45	57	79	1	78	2	14520	1335450	147938	1224448	3762472	15268118	221074	21959500	5	18720000	40679500	0	0	99	0	0	210762	2165360	26539310	28915432	187	5984000000	6053594931	0	0	0	0	0
337	1	farm	79526	dairy	94	4	0	252	15	0	0	0	0	51	54	37	59	82	1	81	2	11485	1257975	127878	1139933	3739104	14149434	261412	20675737	5	19440000	40115737	0	0	107	0	0	271228	2729493	33759538	36760259	195	6240000000	6316875996	0	0	0	0	0
338	1	farm	84168	pigs small	65	4	0	194	15	0	0	0	0	57	60	43	65	88	1	87	2	10923	1068300	109576	952461	2757590	11992607	210789	17091323	5	20880000	37971323	0	0	109	0	0	222854	2267708	27837410	30327971	197	6304000000	6372299294	0	0	0	0	0
339	1	farm	79526	dairy	57	4	0	121	15	0	0	0	0	35	38	29	44	66	1	65	2	10557	818750	91368	826409	2422629	10259769	140912	14559837	5	15600000	30159837	0	0	80	0	0	140676	1417162	17261722	18819560	168	5376000000	5424979398	0	0	0	0	0
340	1	farm	26235	beef intensive	116	4	0	248	15	0	0	0	0	72	75	69	81	103	2	102	2	29360	1734425	184372	1569863	4915359	19485381	253349	28142749	5	46560000	74702749	0	0	125	0	0	232906	2419695	29920740	32573342	213	6816000000	6923276091	0	0	0	0	0
341	1	farm	79526	dairy	84	4	0	130	15	0	0	0	0	42	45	48	51	73	1	72	2	23497	1188375	125634	1059284	3474250	13179513	128489	19155545	5	17280000	36435545	0	0	85	0	0	112934	1116907	13480897	14710738	173	5536000000	5587146283	0	0	0	0	0
342	1	farm	79526	dairy	79	4	0	133	15	0	0	0	0	61	64	62	70	92	1	91	2	10247	1243100	103832	1028488	3224979	12745330	159176	18504906	5	21840000	40344906	0	0	107	0	0	159802	1663837	20676305	22499944	195	6240000000	6302844849	0	0	0	0	0
343	1	farm	79544	dairy	64	4	0	137	15	0	0	0	0	43	46	29	56	74	1	73	2	10857	862900	96350	883910	2617374	11033968	143284	15637787	5	17520000	33157787	0	0	88	0	0	142000	1425859	17309660	18877518	176	5632000000	5684035305	0	0	0	0	0
344	1	farm	79526	dairy	138	4	0	207	15	0	0	0	0	85	88	69	94	116	1	115	2	15764	1879475	233588	2245466	5850142	27997069	236725	38442466	5	27600000	66042466	0	0	134	0	0	193798	1986656	23978073	26158526	222	7104000000	7196200992	0	0	0	0	0
345	1	farm	79526	dairy	110	4	0	181	15	0	0	0	0	58	62	44	72	90	1	89	2	25725	1498275	168428	1597959	4393446	19755433	202177	27615718	5	21360000	48975718	0	0	106	0	0	172180	1803602	22098578	24074360	194	6208000000	6281050077	0	0	0	0	0
346	1	farm	148204	smallholders	172	4	0	396	15	0	0	0	0	75	78	76	84	106	1	105	2	35289	2278650	287350	2797621	7228938	35059332	414459	48066350	5	25200000	73266350	0	0	140	0	0	375340	3876386	47270512	51522238	228	7296000000	7420788588	0	0	0	0	0
347	1	farm	79526	dairy	77	4	0	167	15	0	0	0	0	39	42	29	49	70	1	69	2	10872	1035700	129418	1150931	3263927	14347696	166510	20094183	5	16560000	36654183	0	0	85	0	0	154924	1646408	20033653	21834985	173	5536000000	5594489168	0	0	0	0	0
348	1	farm	84168	pigs small	89	4	0	180	15	0	0	0	0	50	53	33	58	81	1	80	2	29854	1210925	135164	1243233	3661208	15591143	217332	22059005	5	19200000	41259005	0	0	101	0	0	212826	2188964	27008486	29410276	189	6048000000	6118669281	0	0	0	0	0
349	1	farm	79526	dairy	148	4	0	325	15	0	0	0	0	73	76	60	86	104	1	103	2	35103	2451375	263488	2111591	6418794	26771618	361410	38378276	5	24720000	63098276	0	0	136	0	0	339702	3344814	40960416	44644932	224	7168000000	7275743208	0	0	0	0	0
350	1	farm	84168	pigs small	60	4	0	83	15	0	0	0	0	50	53	33	58	81	1	80	2	10604	1120300	101602	974459	2375888	12042404	90895	16705549	5	19200000	35905549	0	0	89	0	0	75410	795566	9884987	10755963	177	5664000000	5710661512	0	0	0	0	0
351	1	farm	26235	beef intensive	174	4	0	339	15	0	0	0	0	97	100	81	106	128	1	127	2	29218	3014550	548212	5568286	7166618	70746658	377585	87421909	5	30480000	117901909	0	0	159	0	0	331178	3288848	40418540	44038565	247	7904000000	8065940474	0	0	0	0	0
352	1	farm	79526	dairy	87	4	0	182	15	0	0	0	0	62	65	54	74	93	1	92	2	17904	1505850	191536	1842320	3684579	23330480	221192	30775958	5	22080000	52855958	0	0	112	0	0	200654	1976789	24182772	26360215	200	6400000000	6479216172	0	0	0	0	0
353	1	farm	148204	smallholders	81	4	0	106	15	0	0	0	0	37	40	38	45	68	1	67	2	16053	1055525	149868	1203667	3396353	15093914	103291	21002618	5	16080000	37082618	0	0	78	0	0	95408	953726	11716045	12765178	166	5312000000	5361847797	0	0	0	0	0
354	1	farm	79526	dairy	93	4	0	191	15	0	0	0	0	48	52	46	62	80	1	79	2	11570	1231500	122788	1192154	3793635	14847792	183025	21370894	5	18960000	40330894	0	0	97	0	0	179182	1879810	22912034	24971026	185	5920000000	5985301919	0	0	0	0	0
355	1	farm	26235	beef intensive	79	4	0	160	15	0	0	0	0	53	56	39	62	84	1	83	2	10863	1142200	108162	917615	3092547	11246276	160577	16667378	5	19920000	36587378	0	0	100	0	0	168330	1733528	21299058	23200917	188	6016000000	6075788294	0	0	0	0	0
356	1	farm	148204	smallholders	97	4	0	171	15	0	0	0	0	46	49	38	54	77	1	76	2	24326	1519850	153414	1383736	4128596	17320716	175474	24681786	5	18240000	42921786	0	0	91	0	0	146456	1570594	19275674	20992724	179	5728000000	5791914511	0	0	0	0	0
357	1	farm	26235	beef intensive	89	4	0	210	15	0	0	0	0	63	67	64	77	95	1	94	2	22436	1517050	148744	1501344	3700160	18824865	189384	25881547	5	22560000	48441547	0	0	112	0	0	177180	1890418	23085096	25152694	200	6400000000	6473594242	0	0	0	0	0
358	1	farm	79544	dairy	127	4	0	231	15	0	0	0	0	71	74	42	80	102	1	101	2	18240	1618200	206276	1866899	5374964	23455740	261067	32783146	5	24240000	57023146	0	0	127	0	0	263802	2592256	31600292	34456350	215	6880000000	6971479496	0	0	0	0	0
359	1	farm	26235	beef intensive	88	4	0	146	15	0	0	0	0	43	46	31	56	74	1	73	2	15189	1120575	131746	1095554	3474247	13454128	163010	19439260	5	17520000	36959260	0	0	89	0	0	159976	1658099	20706742	22524817	177	5664000000	5723484077	0	0	0	0	0
360	1	farm	84168	pigs small	187	4	0	363	15	0	0	0	0	46	49	45	57	77	1	76	2	30324	1822900	276248	2527245	7766432	31662244	323641	44378710	5	18240000	62618710	0	0	102	0	0	276270	2897708	35381768	38555745	190	6080000000	6181174455	0	0	0	0	0
361	1	farm	26235	beef intensive	87	4	0	157	15	0	0	0	0	39	42	37	48	70	1	69	2	14009	1272200	122232	1092960	3567730	13701157	163345	19919624	5	16560000	36479624	0	0	85	0	0	154352	1567598	19197456	20919406	173	5536000000	5593399029	0	0	0	0	0
362	1	farm	79544	dairy	85	4	0	200	15	0	0	0	0	53	56	41	61	84	1	83	2	14423	1365250	131976	1203478	3489830	14938009	211471	21340013	5	19920000	41260013	0	0	104	0	0	218672	2299534	28195984	30714190	192	6144000000	6215974204	0	0	0	0	0
363	1	farm	26235	beef intensive	102	4	0	147	15	0	0	0	0	42	45	34	51	73	1	72	2	15722	1212675	143642	1328735	4144173	16373560	168300	23371085	5	17280000	40651085	0	0	87	0	0	141106	1479285	17955122	19575513	175	5600000000	5660226598	0	0	0	0	0
364	1	farm	79544	dairy	85	4	0	150	15	0	0	0	0	64	68	34	78	96	2	95	2	97141	1412950	123218	1068442	3544361	13397687	178919	19725577	5	43200000	62925577	0	0	113	0	0	175830	1655795	20293931	22125556	201	6432000000	6517051133	0	0	0	0	0
365	1	farm	26235	beef intensive	73	4	0	156	15	0	0	0	0	53	56	51	65	84	1	83	2	11251	1109375	134044	1204641	3069183	15045326	165078	20727647	5	19920000	40647647	0	0	99	0	0	150260	1468210	17868880	19487350	187	5984000000	6044134997	0	0	0	0	0
366	1	farm	79544	dairy	113	4	0	165	15	0	0	0	0	51	54	38	59	82	1	81	2	12788	1449125	150352	1441053	4736203	18025670	155987	25958390	5	19440000	45398390	0	0	96	0	0	139704	1454321	17684260	19278285	184	5888000000	5952676675	0	0	0	0	0
367	1	farm	79526	dairy	105	4	0	233	15	0	0	0	0	76	79	77	84	107	1	106	2	26153	1616025	185222	1790098	4455767	22380188	231567	30658867	5	25440000	56098867	0	0	127	0	0	214164	2255830	27572544	30042538	215	6880000000	6966141404	0	0	0	0	0
368	1	farm	79526	dairy	85	4	0	206	15	0	0	0	0	49	52	50	58	80	1	79	2	14125	1217425	124846	1167212	3606682	14665182	200608	20981954	5	18960000	39941954	0	0	100	0	0	214518	2247500	27682936	30144954	188	6016000000	6086086908	0	0	0	0	0
369	1	farm	148204	smallholders	98	4	0	224	15	0	0	0	0	49	52	50	57	80	1	79	2	11768	1406925	144104	1258778	4066276	15746363	231109	22853555	5	18960000	41813555	0	0	100	0	0	213800	2170724	26566052	28950575	188	6016000000	6086764130	0	0	0	0	0
370	1	farm	84168	pigs small	77	4	0	147	15	0	0	0	0	49	52	35	57	80	2	79	2	43759	1198375	223898	2110932	3100340	26816108	167114	33616768	5	35760000	69376768	0	0	95	0	0	153944	1525558	19060948	20740450	183	5856000000	5946117218	0	0	0	0	0
371	1	farm	26235	beef intensive	64	4	0	110	15	0	0	0	0	59	63	40	73	91	1	90	2	10592	1063800	84352	774369	2601793	9561471	103057	14188842	5	21600000	35788842	0	0	101	0	0	94694	985450	12134227	13214372	189	6048000000	6097003213	0	0	0	0	0
372	1	farm	79526	dairy	112	4	0	247	15	0	0	0	0	69	71	63	77	99	1	98	2	11680	2000925	149472	1394665	4860837	17339912	249633	25995444	5	23520000	49515444	0	0	119	0	0	217190	2234639	27432240	29884070	207	6624000000	6703399513	0	0	0	0	0
373	1	farm	26235	beef intensive	63	4	0	110	15	0	0	0	0	44	47	30	52	75	1	74	2	10751	799375	92100	871196	2601794	10738546	108344	15211354	5	17760000	32971354	0	0	85	0	0	102410	1059944	12966546	14128900	173	5536000000	5583100254	0	0	0	0	0
374	1	farm	148204	smallholders	102	4	0	223	15	0	0	0	0	40	43	33	49	71	1	70	2	11226	1290825	158644	1617721	4214286	20120816	233703	27635995	5	16800000	44435995	0	0	90	0	0	202380	2102740	25634989	27940109	178	5696000000	5768376104	0	0	0	0	0
375	1	farm	84168	pigs small	92	4	0	156	15	0	0	0	0	56	58	52	62	86	2	85	2	121314	1285825	130336	1153948	3450881	14259674	171206	20451871	5	38640000	59091871	0	0	102	0	0	159388	1594541	19385328	21139257	190	6080000000	6160231128	0	0	0	0	0
376	1	farm	79526	dairy	170	4	0	241	15	0	0	0	0	54	57	46	65	85	1	84	2	27596	1940575	306348	2899942	7143251	36425394	294833	49010344	5	20160000	69170344	0	0	105	0	0	207754	1926918	23611697	25746369	193	6176000000	6270916713	0	0	0	0	0
377	1	farm	148204	smallholders	99	4	0	188	15	0	0	0	0	65	68	58	73	96	1	95	2	11053	1346550	158340	1509563	4206495	18732873	205067	26158888	5	22800000	48958888	0	0	113	0	0	171800	1736057	21202204	23110061	201	6432000000	6504068949	0	0	0	0	0
378	1	farm	26235	beef intensive	102	4	0	191	15	0	0	0	0	47	50	47	60	78	1	77	2	12040	1271000	145878	1375265	4144172	16963193	200883	24100391	5	18480000	42580391	0	0	96	0	0	195152	2071357	25385254	27651763	184	5888000000	5958232154	0	0	0	0	0
379	1	farm	84168	pigs small	78	4	0	137	15	0	0	0	0	38	41	39	51	69	1	68	2	12261	1157650	111284	1048840	3061392	12897352	143364	18419881	5	16320000	34739881	0	0	82	0	0	128374	1298858	15781591	17208822	170	5440000000	5491948704	0	0	0	0	0
380	1	farm	26235	beef intensive	69	4	0	113	15	0	0	0	0	38	41	32	46	69	1	68	2	11435	899950	106712	970344	2882226	11982581	126369	16968182	5	16320000	33288182	0	0	81	0	0	123054	1234048	15247664	16604766	169	5408000000	5457892948	0	0	0	0	0
381	1	farm	26235	beef intensive	126	4	0	256	15	0	0	0	0	54	58	50	68	86	1	85	2	16044	1349575	188010	1887982	5032209	23288932	244792	31991500	5	20400000	52391500	0	0	105	0	0	208772	2205857	26711226	29125855	193	6176000000	6257517355	0	0	0	0	0
382	1	farm	84168	pigs small	67	4	0	122	15	0	0	0	0	45	49	44	59	77	1	76	2	12812	914400	96290	873104	2656321	10744854	128286	15413255	5	18240000	33653255	0	0	89	0	0	119740	1219680	14942958	16282378	177	5664000000	5713935632	0	0	0	0	0
383	1	farm	148204	smallholders	105	4	0	172	15	0	0	0	0	49	53	43	63	81	1	80	2	19587	1268500	158262	1272658	4050691	15774456	186780	22711347	5	19200000	41911347	0	0	98	0	0	172018	1755866	21484945	23412829	186	5952000000	6017324177	0	0	0	0	0
384	1	farm	79544	dairy	84	4	0	127	15	0	0	0	0	36	39	42	45	67	1	66	2	24359	1038300	109766	1001367	3380774	12444222	133003	18107432	5	15840000	33947432	0	0	79	0	0	119114	1204002	14682315	16005431	167	5344000000	5393952863	0	0	0	0	0
385	1	farm	79526	dairy	109	4	0	297	15	0	0	0	0	55	58	55	64	86	1	85	2	12568	1600200	189158	1482075	4525873	18586789	290438	26674533	5	20400000	47074533	0	0	111	0	0	277902	2946719	35893590	39118211	199	6368000000	6454192744	0	0	0	0	0
386	1	farm	79526	dairy	70	4	0	212	15	0	0	0	0	65	68	51	73	96	1	95	2	12107	1145250	101052	960363	3069183	12052678	199731	17528257	5	22800000	40328257	0	0	116	0	0	211586	2277529	28039594	30528708	204	6528000000	6598856965	0	0	0	0	0
387	1	farm	79526	dairy	142	4	0	293	15	0	0	0	0	63	66	70	71	94	1	93	2	13236	1799350	202672	1983888	6091629	24687246	332430	35097215	5	22320000	57417215	0	0	123	0	0	314874	3196442	39175797	42687113	211	6752000000	6852104328	0	0	0	0	0
388	1	farm	79526	dairy	139	4	0	398	15	0	0	0	0	70	73	59	78	101	1	100	2	11110	2041600	190912	1832222	5632026	22558159	392079	32646998	5	24000000	56646998	0	0	136	0	0	391172	4112422	50008788	54512382	224	7168000000	7279159380	0	0	0	0	0
389	1	farm	26235	beef intensive	127	4	0	298	15	0	0	0	0	75	79	75	89	107	1	106	2	13390	2077700	226526	2033280	5499596	25242019	349337	35428458	5	25440000	60868458	0	0	136	0	0	309914	3135427	37986080	41431420	224	7168000000	7270299878	0	0	0	0	0
390	1	farm	148204	smallholders	83	4	0	157	15	0	0	0	0	37	40	31	47	68	1	67	2	11400	1091375	130254	1217066	3559940	15149276	166079	21313989	5	16080000	37393989	0	0	83	0	0	150870	1566216	19169342	20886428	171	5472000000	5530280416	0	0	0	0	0
391	1	farm	79544	dairy	75	4	0	132	15	0	0	0	0	50	54	51	64	82	1	81	2	10430	1113025	100004	977344	2983493	12098555	131079	17403500	5	19440000	36843500	0	0	95	0	0	129844	1360796	16790424	18281064	183	5856000000	5911124564	0	0	0	0	0
392	1	farm	148204	smallholders	97	4	0	239	15	0	0	0	0	67	70	57	75	98	1	97	2	11450	1676475	143152	1298770	4050694	16026170	227468	23422728	5	23280000	46702728	0	0	119	0	0	223286	2296678	28182354	30702318	207	6624000000	6701405047	0	0	0	0	0
393	1	farm	79526	dairy	87	4	0	128	15	0	0	0	0	46	49	34	55	77	1	76	2	16526	1065125	146782	1368079	3497623	17156120	132650	23366379	5	18240000	41606379	0	0	90	0	0	128960	1287068	15857131	17273158	178	5696000000	5754879538	0	0	0	0	0
394	1	farm	26235	beef intensive	68	4	0	161	15	0	0	0	0	40	44	44	54	72	1	71	2	12314	997625	101030	960800	2547264	11884446	161750	16652915	5	17040000	33692915	0	0	88	0	0	169620	1702256	20953783	22825658	176	5632000000	5688518573	0	0	0	0	0
395	1	farm	79544	dairy	63	4	0	106	15	0	0	0	0	47	50	34	56	78	1	77	2	13218	1005625	92376	808636	2679690	10025120	104998	14716446	5	18480000	33196446	0	0	88	0	0	101558	1110508	13760156	14972222	176	5632000000	5680168668	0	0	0	0	0
396	1	farm	84168	pigs small	86	4	0	123	15	0	0	0	0	47	51	39	61	79	2	78	2	72073	1113600	158444	1230806	3513196	15381310	134432	21531788	5	35040000	56571788	0	0	92	0	0	125712	1243303	15404090	16773104	180	5760000000	5833344893	0	0	0	0	0
397	1	farm	84168	pigs small	121	4	0	266	15	0	0	0	0	53	56	47	64	84	2	83	2	34875	1794625	313884	2764516	5001049	35074454	315319	45263848	5	33120000	78383848	0	0	113	0	0	298072	2796021	34210158	37304252	201	6432000000	6547688099	0	0	0	0	0
398	1	farm	79526	dairy	58	4	0	123	15	0	0	0	0	37	40	34	47	68	1	67	2	10368	838750	79358	740203	2282412	9177022	136031	13253776	5	16080000	29333776	0	0	81	0	0	136742	1419502	17485528	19041773	169	5408000000	5456375549	0	0	0	0	0
399	1	farm	79544	dairy	84	4	0	134	15	0	0	0	0	47	50	35	60	78	1	77	2	14429	1072700	128868	1186340	3427511	14594091	151922	20561432	5	18480000	39041432	0	0	92	0	0	138080	1377484	16938405	18453969	180	5760000000	5817495401	0	0	0	0	0
400	1	farm	84168	pigs small	164	4	0	413	15	0	0	0	0	74	77	64	82	105	1	104	2	14258	2115675	276984	2788776	6893977	34767866	448214	47291492	5	24960000	72251492	0	0	142	0	0	406400	4048270	49416990	53871659	230	7360000000	7486123151	0	0	0	0	0
401	1	farm	79526	dairy	141	4	0	331	15	0	0	0	0	79	82	65	87	110	1	109	2	14083	1702725	201810	2046053	5515183	25521348	353080	35340200	5	26160000	61500200	0	0	138	0	0	308874	3227054	39435614	42971542	226	7232000000	7336471742	0	0	0	0	0
402	1	farm	79544	dairy	86	4	0	174	15	0	0	0	0	42	45	34	50	73	1	72	2	10571	1023625	113242	1110026	3404144	13667895	196271	19515203	5	17280000	36795203	0	0	91	0	0	190632	1944155	23998630	26133418	179	5728000000	5790928621	0	0	0	0	0
403	1	farm	148204	smallholders	104	4	0	213	15	0	0	0	0	41	44	38	52	72	1	71	2	10540	1248225	147778	1460979	4190913	18008894	245091	25301881	5	17040000	42341881	0	0	94	0	0	226216	2208359	27058696	29493272	182	5824000000	5895835153	0	0	0	0	0
404	1	farm	84168	pigs small	126	4	0	326	15	0	0	0	0	103	106	89	112	134	1	133	2	11267	1685675	179524	1760537	5242538	21892680	286916	31047871	5	31920000	62967871	0	0	158	0	0	260302	2712510	32841624	35814436	246	7872000000	7970782307	0	0	0	0	0
405	1	farm	79526	dairy	135	4	0	363	15	0	0	0	0	64	67	47	72	95	1	94	2	26039	1777475	210326	2026861	5406116	24878279	389276	34688332	5	22560000	57248332	0	0	130	0	0	390814	4080735	49722285	54193834	218	6976000000	7087442166	0	0	0	0	0
406	1	farm	79526	dairy	78	4	0	148	15	0	0	0	0	42	45	33	50	73	1	72	2	11229	998450	111648	974018	3147080	12122649	148731	17502576	5	17280000	34782576	0	0	87	0	0	147466	1511334	18489967	20148767	175	5600000000	5654931343	0	0	0	0	0
407	1	farm	79544	dairy	112	4	0	209	15	0	0	0	0	63	67	57	77	95	1	94	2	25023	1462250	190602	1767089	4767356	21943970	224808	30356075	5	22560000	52916075	0	0	115	0	0	213064	2150431	25863148	28226643	203	6496000000	6577142718	0	0	0	0	0
408	1	farm	148204	smallholders	92	4	0	168	15	0	0	0	0	66	69	51	74	97	1	96	2	19231	1375150	138978	1108856	3770262	13873022	172648	20438917	5	23040000	43478917	0	0	112	0	0	156666	1699137	20635190	22490994	200	6400000000	6465969910	0	0	0	0	0
409	1	farm	148204	smallholders	117	4	0	202	15	0	0	0	0	70	73	52	79	101	1	100	2	15768	1469875	178178	1706749	4728413	21420406	212461	29716082	5	24000000	53716082	0	0	120	0	0	189618	1810269	22299568	24299456	208	6656000000	6734015537	0	0	0	0	0
410	1	farm	79544	dairy	54	4	0	90	15	0	0	0	0	37	40	29	45	68	1	67	2	11670	890675	75826	629845	2157773	7788434	87452	11630005	5	16080000	27710005	0	0	77	0	0	93148	992340	12089444	13174932	165	5280000000	5320884937	0	0	0	0	0
411	1	farm	84168	pigs small	75	4	0	157	15	0	0	0	0	68	71	56	76	99	1	98	2	11718	1185450	109820	1016467	3069182	12709706	171405	18262029	5	23520000	41782029	0	0	115	0	0	162040	1637842	20180152	21980035	203	6496000000	6559762064	0	0	0	0	0
412	1	farm	148204	smallholders	86	4	0	227	15	0	0	0	0	51	55	51	65	83	1	82	2	15949	1309300	149362	1393000	3552148	17426634	242795	24073239	5	19680000	43753239	0	0	105	0	0	230640	2315628	28444924	30991192	193	6176000000	6250744432	0	0	0	0	0
413	1	farm	84168	pigs small	106	4	0	235	15	0	0	0	0	102	105	86	110	133	2	132	2	156372	1790100	209194	1969666	4362287	24629958	255024	33216228	5	61200000	94416228	0	0	156	0	0	239198	2367061	29282529	31888788	244	7808000000	7934305016	0	0	0	0	0
414	1	farm	79544	dairy	129	4	0	227	15	0	0	0	0	54	58	38	68	86	1	85	2	12640	1713200	220458	2277389	5188009	28318746	230828	37948630	5	20400000	58348630	0	0	104	0	0	187408	1931312	23470564	25589284	192	6144000000	6227937914	0	0	0	0	0
415	1	farm	148204	smallholders	96	4	0	172	15	0	0	0	0	67	70	50	75	98	1	97	2	22806	1257900	155796	1465938	3801421	18235708	184094	25100857	5	23280000	48380857	0	0	115	0	0	172136	1685972	20839089	22697197	203	6496000000	6567078055	0	0	0	0	0
416	1	farm	84168	pigs small	84	4	0	121	15	0	0	0	0	39	43	33	53	71	2	70	2	155837	1113275	141156	1201844	3419721	15006190	112342	20994528	5	27360000	48354528	0	0	81	0	0	102248	1063636	12901413	14067297	169	5408000000	5470421825	0	0	0	0	0
417	1	farm	79544	dairy	94	4	0	171	15	0	0	0	0	54	56	40	62	84	1	83	2	12520	1280175	144030	1380638	3824791	17033577	169407	23832618	5	19920000	43752618	0	0	99	0	0	160010	1634456	19925771	21720237	187	5984000000	6049472856	0	0	0	0	0
418	1	farm	79526	dairy	135	4	0	267	15	0	0	0	0	99	102	85	107	130	1	129	2	11712	1853600	186518	1794931	5195790	21973763	300621	31305222	5	30960000	62265222	0	0	155	0	0	266138	2711945	32985860	35963943	243	7776000000	7874229165	0	0	0	0	0
419	1	farm	79526	dairy	128	4	0	228	15	0	0	0	0	56	58	49	61	86	1	85	2	18445	1613900	198512	1837010	5398331	22853622	239096	32140471	5	20400000	52540471	0	0	105	0	0	202214	2018707	24716222	26937143	193	6176000000	6255477613	0	0	0	0	0
420	1	farm	148204	smallholders	84	4	0	141	15	0	0	0	0	51	55	35	65	83	1	82	2	23133	1080025	122652	1131800	3263925	13896414	153045	19647860	5	19680000	39327860	0	0	96	0	0	133250	1300574	15951217	17385041	184	5888000000	5944712902	0	0	0	0	0
421	1	farm	84168	pigs small	186	4	0	376	15	0	0	0	0	67	71	50	81	99	1	98	2	21084	2046525	317028	2799117	7914439	35062535	389577	48529221	5	23520000	72049221	0	0	131	0	0	347754	3564932	43022216	46934902	219	7008000000	7126984122	0	0	0	0	0
422	1	farm	79526	dairy	98	4	0	195	15	0	0	0	0	119	122	102	127	150	1	149	2	28368	1423125	141134	1216645	4159750	14930914	206809	22078376	5	35760000	57838376	0	0	168	0	0	191732	1996459	24632526	26820716	256	8192000000	8276659092	0	0	0	0	0
423	1	farm	79526	dairy	81	4	0	166	15	0	0	0	0	40	43	37	48	71	1	70	2	15329	1057500	110764	948256	3022439	11552530	171697	16863186	5	16800000	33663186	0	0	88	0	0	176326	1836522	22680012	24692860	176	5632000000	5690356046	0	0	0	0	0
424	1	farm	26235	beef intensive	87	4	0	128	15	0	0	0	0	40	44	38	54	72	1	71	2	10548	1394050	126024	1099454	3559936	13568008	128184	19875655	5	17040000	36915655	0	0	83	0	0	115730	1242112	15291851	16649694	171	5472000000	5525565349	0	0	0	0	0
425	1	farm	79526	dairy	167	4	0	435	15	0	0	0	0	72	75	67	81	103	1	102	2	14332	2322100	284390	2752479	7205565	34305928	484386	47354848	5	24480000	71834848	0	0	143	0	0	440620	4558588	55971363	60970571	231	7392000000	7524805418	0	0	0	0	0
426	1	farm	84168	pigs small	159	4	0	396	15	0	0	0	0	97	100	98	106	128	1	127	2	11664	2328475	290730	2819786	6839449	35370773	451303	48100516	5	30480000	78580516	0	0	161	0	0	359864	3676460	44686578	48722901	249	7968000000	8095303417	0	0	0	0	0
427	1	farm	148204	smallholders	116	4	0	241	15	0	0	0	0	52	55	35	60	83	1	82	2	11767	1577675	193898	1875391	4689458	23144866	253309	31734597	5	19680000	51414597	0	0	104	0	0	225526	2355266	28354616	30935408	192	6144000000	6226350005	0	0	0	0	0
428	1	farm	84168	pigs small	259	4	0	520	15	0	0	0	0	90	94	80	104	122	1	121	2	33375	3128250	451542	4167862	11123838	52215175	568848	71655514	5	29040000	100695514	0	0	167	0	0	500986	5215903	63683705	69400594	255	8160000000	8330096108	0	0	0	0	0
429	1	farm	26235	beef intensive	196	4	0	479	15	0	0	0	0	99	101	100	103	129	1	128	2	18005	2912150	239240	2420885	8031281	29719470	419185	43742211	5	30720000	74462211	0	0	162	0	0	370456	3980855	48259368	52610679	250	8000000000	8127072890	0	0	0	0	0
430	1	farm	148204	smallholders	104	4	0	175	15	0	0	0	0	45	48	44	54	76	1	75	2	20611	1384075	166468	1325736	4331128	16610200	177112	23994719	5	18000000	41994719	0	0	92	0	0	171638	1816700	22430026	24418364	180	5760000000	5826413083	0	0	0	0	0
431	1	farm	84168	pigs small	77	4	0	173	15	0	0	0	0	40	43	34	48	71	1	70	2	10478	1048275	107484	998096	3076968	12153992	181705	17566520	5	16800000	34366520	0	0	89	0	0	186178	1909780	23582388	25678345	177	5664000000	5724044865	0	0	0	0	0
432	1	farm	84168	pigs small	156	4	0	309	15	0	0	0	0	86	89	70	94	117	2	116	2	116470	2268975	270696	2586708	6683651	32124776	388583	44323388	5	49200000	93523388	0	0	148	0	0	323496	3063488	37404342	40791326	236	7552000000	7686314714	0	0	0	0	0
433	1	farm	84168	pigs small	87	4	0	190	15	0	0	0	0	51	54	45	59	82	1	81	2	10447	1276075	135570	1271484	3544358	15708929	224950	22161366	5	19440000	41601366	0	0	101	0	0	200860	2077646	25209882	27488388	189	6048000000	6117089754	0	0	0	0	0
434	1	farm	148204	smallholders	135	4	0	316	15	0	0	0	0	64	67	51	73	95	1	94	2	18142	1905675	207528	2094734	5632030	25959103	314023	36113093	5	22560000	58673093	0	0	121	0	0	276940	2846720	34563846	37687506	209	6688000000	6784360599	0	0	0	0	0
435	1	farm	148204	smallholders	62	4	0	104	15	0	0	0	0	42	45	42	50	73	1	72	2	11664	991550	78818	769910	2368101	9530298	117946	13856623	5	17280000	31136623	0	0	84	0	0	116208	1243984	15551164	16911356	172	5504000000	5552047979	0	0	0	0	0
436	1	farm	79526	dairy	91	4	0	211	15	0	0	0	0	50	54	39	64	82	1	81	2	19078	1364275	147234	1472472	3661211	18567692	191957	25404842	5	19440000	44844842	0	0	101	0	0	197088	2038203	25099099	27334390	189	6048000000	6120179232	0	0	0	0	0
437	1	farm	26235	beef intensive	89	4	0	123	15	0	0	0	0	58	61	47	71	89	1	88	2	19805	1517150	163470	1539189	3489830	19131908	125165	25966712	5	21120000	47086712	0	0	99	0	0	101410	1061433	13039304	14202147	187	5984000000	6045288859	0	0	0	0	0
438	1	farm	148204	smallholders	113	4	0	190	15	0	0	0	0	58	61	42	66	89	1	88	2	16088	1480300	176180	1570642	4510300	19821862	223803	27783087	5	21120000	48903087	0	0	109	0	0	206504	1883059	22948601	25038164	197	6304000000	6377941250	0	0	0	0	0
439	1	farm	148204	smallholders	80	4	0	171	15	0	0	0	0	73	76	74	81	104	1	103	2	11981	1196275	133194	1209229	3318455	14966726	208494	21032373	5	24720000	45752373	0	0	123	0	0	194798	1888337	23132971	25216106	211	6752000000	6822968479	0	0	0	0	0
440	1	farm	26235	beef intensive	74	4	0	148	15	0	0	0	0	42	44	29	46	72	1	71	2	11544	991150	105564	943535	2967912	11572155	164569	16744885	5	17040000	33784885	0	0	88	0	0	161590	1605591	19627524	21394705	176	5632000000	5687179590	0	0	0	0	0
441	1	farm	84168	pigs small	71	4	0	156	15	0	0	0	0	63	65	64	67	93	1	92	2	10452	963150	89330	795701	2594002	9798738	181109	14422030	5	22080000	36502030	0	0	110	0	0	175198	1739187	21350919	23265304	198	6336000000	6395767334	0	0	0	0	0
442	1	farm	26235	beef intensive	109	4	0	283	15	0	0	0	0	68	71	56	77	99	1	98	2	17658	1539775	199312	1713058	4416817	21529960	255910	29654831	5	23520000	53174831	0	0	123	0	0	256888	2718862	33007122	35982872	211	6752000000	6841157703	0	0	0	0	0
443	1	farm	79544	dairy	96	4	0	195	15	0	0	0	0	55	58	56	65	86	1	85	2	10783	1453500	158642	1530958	3863738	19074945	197290	26279074	5	20400000	46679074	0	0	103	0	0	179688	1917736	23413738	25511162	191	6112000000	6184190236	0	0	0	0	0
444	1	farm	79526	dairy	81	4	0	119	15	0	0	0	0	53	56	28	62	84	1	83	2	14939	1180125	134020	1106901	3240553	13665796	135628	19463022	5	19920000	39383022	0	0	96	0	0	120646	1146895	14106209	15373750	184	5888000000	5942756772	0	0	0	0	0
445	1	farm	148204	smallholders	89	4	0	183	15	0	0	0	0	101	105	88	115	133	1	132	2	10351	1277075	124336	1222778	3692368	15201220	176374	21694151	5	31680000	53374151	0	0	150	0	0	173246	1761430	21300932	23235608	238	7616000000	7692609759	0	0	0	0	0
446	1	farm	26235	beef intensive	77	4	0	128	15	0	0	0	0	35	38	38	46	66	1	65	2	13846	1036400	106758	980181	3014651	12061826	127512	17327328	4	15600000	32927328	0	0	79	0	0	135034	1373013	16791590	18299636	167	5344000000	5395226964	0	0	0	0	0
447	1	farm	26235	beef intensive	90	4	0	205	15	0	0	0	0	50	54	38	64	82	1	81	2	14350	1445550	150854	1257509	3871531	15788268	221636	22735347	4	19440000	42175347	0	0	104	0	0	225766	2227280	27124570	29577616	192	6144000000	6215752963	0	0	0	0	0
448	1	farm	79526	dairy	109	4	0	287	15	0	0	0	0	101	104	87	109	132	1	131	2	11111	1716750	177098	1538262	4486920	18595098	323429	26837557	4	31440000	58277557	0	0	160	0	0	307184	3173200	38955792	42436175	248	7936000000	8036713732	0	0	0	0	0
449	1	farm	84168	pigs small	194	4	0	490	15	0	0	0	0	68	71	72	77	99	1	98	2	27695	2711900	311658	2990074	7992332	37398992	489973	51894929	4	23520000	75414929	0	0	137	0	0	431240	4581270	55522387	60534897	225	7200000000	7335949826	0	0	0	0	0
450	1	farm	79526	dairy	79	4	0	118	15	0	0	0	0	51	53	40	55	81	1	80	2	10804	977900	104778	929434	3115920	11493108	130671	16751812	4	19200000	35951812	0	0	93	0	0	121954	1237918	15275096	16634968	181	5792000000	5844586781	0	0	0	0	0
451	1	farm	148204	smallholders	118	4	0	323	15	0	0	0	0	48	51	42	60	79	1	78	2	11803	1706800	175570	1589216	5055581	19700466	360831	28588463	4	18720000	47308463	0	0	111	0	0	346790	3484361	42813388	46644539	199	6368000000	6461953002	0	0	0	0	0
452	1	farm	26235	beef intensive	94	4	0	185	15	0	0	0	0	46	50	33	60	78	1	77	2	24477	1507400	369394	3716512	3871528	47640585	196062	57301481	4	18480000	75781481	0	0	96	0	0	190846	1970888	24263814	26425548	184	5888000000	5990207029	0	0	0	0	0
453	1	farm	79544	dairy	90	4	0	167	15	0	0	0	0	68	71	46	76	99	1	98	2	14041	1162300	126150	1215398	3591098	14988450	174142	21257539	4	23520000	44777539	0	0	116	0	0	173788	1786936	22021990	23982714	204	6528000000	6596760253	0	0	0	0	0
454	1	farm	84168	pigs small	110	4	0	232	15	0	0	0	0	81	84	76	90	112	1	111	2	12277	1588825	157526	1464795	4751783	18306702	240932	26510564	4	26640000	53150564	0	0	133	0	0	220076	2252230	27347820	29820126	221	7072000000	7154970689	0	0	0	0	0
455	1	farm	79526	dairy	111	4	0	241	15	0	0	0	0	74	77	75	83	105	1	104	2	10568	1417050	159978	1588268	4603777	19843966	250839	27863879	4	24960000	52823879	0	0	126	0	0	230398	2412641	29272042	31915082	214	6848000000	6932738960	0	0	0	0	0
456	1	farm	79544	dairy	82	4	0	224	15	0	0	0	0	44	47	33	53	75	1	74	2	10977	1097825	119174	1067065	3271715	13144748	230948	18931475	4	17760000	36691475	0	0	96	0	0	229608	2395332	29421283	32046223	184	5888000000	5956737698	0	0	0	0	0
457	1	farm	26235	beef intensive	168	4	0	463	15	0	0	0	0	127	130	110	135	158	1	157	2	19346	2720400	266452	2465561	7104300	30647128	516506	43720347	4	37680000	81400347	0	0	203	0	0	498508	5116205	62887684	68502397	291	9312000000	9461902744	0	0	0	0	0
458	1	farm	148204	smallholders	77	4	0	107	15	0	0	0	0	43	47	37	57	75	1	74	2	10666	1068575	107126	824308	2936752	10170378	112979	15220118	4	17760000	32980118	0	0	85	0	0	102734	1117582	13970338	15190654	173	5536000000	5584170772	0	0	0	0	0
459	1	farm	26235	beef intensive	93	4	0	170	15	0	0	0	0	78	81	61	87	109	1	108	2	10497	1383025	128746	1227888	3817004	15250767	194513	22001943	4	25920000	47921943	0	0	125	0	0	164630	1724522	21391597	23280748	213	6816000000	6887202692	0	0	0	0	0
460	1	farm	79526	dairy	103	4	0	201	15	0	0	0	0	67	69	60	72	97	1	96	2	21860	1597700	156820	1474722	4097436	18399926	229390	25955994	4	23040000	48995994	0	0	118	0	0	215060	2138857	26211630	28565546	206	6592000000	6669561540	0	0	0	0	0
461	1	farm	79544	dairy	67	4	0	121	15	0	0	0	0	51	55	44	65	83	1	82	2	14578	1085775	117594	1009382	2570636	12742144	141009	17666540	4	19680000	37346540	0	0	96	0	0	137740	1469248	18117703	19724691	184	5888000000	5945071230	0	0	0	0	0
462	1	farm	84168	pigs small	111	4	0	272	15	0	0	0	0	40	43	41	50	71	1	70	2	27320	1465250	205476	2094991	4775156	26437192	441845	35419910	4	16800000	52219910	0	0	113	0	0	412770	3146600	39598190	43157561	201	6432000000	6527377471	0	0	0	0	0
463	1	farm	79544	dairy	123	4	0	243	15	0	0	0	0	75	78	74	84	106	1	105	2	13102	1708300	197546	1966705	5281487	24575155	299862	34029055	4	25200000	59229055	0	0	131	0	0	267534	2801223	34456154	37524911	219	7008000000	7104753966	0	0	0	0	0
464	1	farm	148204	smallholders	70	4	0	124	15	0	0	0	0	43	47	30	57	75	1	74	2	18761	1050450	110480	975798	2874435	12034921	131480	17177564	4	17760000	34937564	0	0	86	0	0	112402	1189966	14533844	15836213	174	5568000000	5618773777	0	0	0	0	0
465	1	farm	79544	dairy	61	4	0	127	15	0	0	0	0	36	39	37	44	67	1	66	2	16336	952025	97138	729684	2445997	9312730	111041	13648615	4	15840000	29488615	0	0	79	0	0	118374	1238470	15202586	16559430	167	5344000000	5390048046	0	0	0	0	0
466	1	farm	79526	dairy	302	4	0	557	15	0	0	0	0	78	81	84	86	109	1	108	2	23890	2969350	416240	4015971	12658429	49948401	540592	70548983	4	25920000	96468983	0	0	151	0	0	465936	4761356	58322544	63549836	239	7648000000	7808018819	0	0	0	0	0
467	1	farm	26235	beef intensive	96	4	0	174	15	0	0	0	0	64	67	75	73	95	1	94	2	20174	1306625	146758	1285600	3887111	15977646	200741	22804482	4	22560000	45364482	0	0	113	0	0	186734	1866488	22788580	24841802	201	6432000000	6502206284	0	0	0	0	0
468	1	farm	79526	dairy	102	4	0	201	15	0	0	0	0	64	67	46	72	95	1	94	2	18203	1627050	135780	1296418	4245438	15892618	187286	23384590	4	22560000	45944590	0	0	112	0	0	180114	1917270	23459686	25557070	200	6400000000	6471501660	0	0	0	0	0
469	1	farm	79544	dairy	109	4	0	203	15	0	0	0	0	65	68	57	74	96	1	95	2	12682	1459625	174850	1699875	4650513	21242501	211414	29438778	4	22800000	52238778	0	0	116	0	0	212140	2223526	27104212	29539878	204	6528000000	6609778656	0	0	0	0	0
470	1	farm	26235	beef intensive	74	4	0	177	15	0	0	0	0	40	43	38	48	71	1	70	2	16556	1278000	114714	987734	2921172	12073250	180891	17555762	4	16800000	34355762	0	0	89	0	0	179166	1737828	21296494	23213488	177	5664000000	5721569250	0	0	0	0	0
471	1	farm	84168	pigs small	75	4	0	153	15	0	0	0	0	33	36	32	42	64	1	63	2	11502	1068625	110636	943438	3045811	11699710	178692	17046912	4	15120000	32166912	0	0	81	0	0	177772	1842786	22835082	24855640	169	5408000000	5465022552	0	0	0	0	0
472	1	farm	26235	beef intensive	111	4	0	246	15	0	0	0	0	46	49	40	54	77	1	76	2	19574	1422850	167200	1560076	4705042	19656594	247908	27759669	4	18240000	45999669	0	0	99	0	0	241382	2569514	31818592	34629488	187	5984000000	6064629157	0	0	0	0	0
473	1	farm	79526	dairy	73	4	0	158	15	0	0	0	0	54	57	41	62	85	1	84	2	13542	1092625	110232	1040040	3014652	12882020	154717	18294286	4	20160000	38454286	0	0	99	0	0	147938	1570466	19142630	20861034	187	5984000000	6043315320	0	0	0	0	0
474	1	farm	148204	smallholders	82	4	0	148	15	0	0	0	0	37	40	34	46	68	1	67	2	18621	1001050	117918	1066230	3178237	13229684	147269	18740387	4	16080000	34820387	0	0	82	0	0	144516	1452411	17815046	19411974	170	5440000000	5494232361	0	0	0	0	0
475	1	farm	26235	beef intensive	83	4	0	190	15	0	0	0	0	40	44	40	54	72	1	71	2	11588	1100925	134106	1225645	3256138	15334944	218120	21269879	4	17040000	38309879	0	0	92	0	0	208852	2111510	25713743	28034105	180	5760000000	5826343984	0	0	0	0	0
476	1	farm	84168	pigs small	110	4	0	221	15	0	0	0	0	65	68	53	73	96	1	95	2	11821	1578175	179414	1529305	4650511	18990802	241820	27170027	4	22800000	49970027	0	0	117	0	0	221480	2245838	27153633	29620950	205	6560000000	6639590977	0	0	0	0	0
477	1	farm	148204	smallholders	120	4	0	240	15	0	0	0	0	43	46	36	51	74	1	73	2	20593	1501525	169322	1627639	4954311	20028908	226240	28507944	4	17520000	46027944	0	0	94	0	0	211524	2182781	26337318	28731623	182	5824000000	5898759567	0	0	0	0	0
478	1	farm	79544	dairy	90	4	0	180	15	0	0	0	0	40	43	42	49	71	2	70	2	89702	1216800	118566	1103274	3645627	13629966	192793	19907026	4	30000000	49907026	0	0	89	0	0	190430	1883572	23504330	25578332	177	5664000000	5739485358	0	0	0	0	0
479	1	farm	84168	pigs small	67	4	0	129	15	0	0	0	0	33	36	42	41	64	1	63	2	10819	923100	91116	846146	2555055	10444666	141043	15001127	4	15120000	30121127	0	0	78	0	0	137162	1329194	16180554	17646911	166	5312000000	5359768038	0	0	0	0	0
480	1	farm	79526	dairy	110	4	0	236	15	0	0	0	0	43	46	42	51	74	1	73	2	12211	1470825	174790	1344845	4471341	16824394	240655	24526850	4	17520000	42046850	0	0	96	0	0	233450	2368060	28916421	31517931	184	5888000000	5961564780	0	0	0	0	0
481	1	farm	26235	beef intensive	93	4	0	217	15	0	0	0	0	51	54	48	60	82	1	81	2	10843	1495500	148682	1487779	3941644	18669150	220390	25963146	4	19440000	45403146	0	0	103	0	0	218776	2219949	27126133	29564858	191	6112000000	6186968004	0	0	0	0	0
482	1	farm	79526	dairy	66	4	0	101	15	0	0	0	0	46	48	28	50	76	1	75	2	14592	956050	106898	924856	2594003	11473901	110759	16166467	4	18000000	34166467	0	0	86	0	0	99814	994358	12066368	13160540	174	5568000000	5615327007	0	0	0	0	0
483	1	farm	84168	pigs small	119	4	0	248	15	0	0	0	0	50	53	45	63	81	1	80	2	12679	1425700	203004	1821197	4985472	22685856	265087	31386317	4	19200000	50586317	0	0	103	0	0	242714	2582960	31351938	34177612	191	6112000000	6196763928	0	0	0	0	0
484	1	farm	79544	dairy	78	4	0	134	15	0	0	0	0	38	41	31	46	69	1	68	2	12436	1011050	114832	1111754	3154872	13822854	142527	19357889	4	16320000	35677889	0	0	83	0	0	140062	1364940	16724858	18229860	171	5472000000	5525907749	0	0	0	0	0
485	1	farm	79544	dairy	59	4	0	112	15	0	0	0	0	35	39	29	49	67	1	66	2	10531	763600	79156	720274	2391469	8889214	107886	12951599	4	15840000	28791599	0	0	78	0	0	107070	1161958	14368326	15637354	166	5312000000	5356428954	0	0	0	0	0
486	1	farm	84168	pigs small	117	4	0	240	15	0	0	0	0	56	59	52	64	87	1	86	2	13847	1482725	165668	1584223	4736200	19586872	274470	27830157	4	20640000	48470157	0	0	111	0	0	262616	2695921	33163790	36122327	199	6368000000	6452592484	0	0	0	0	0
487	1	farm	79526	dairy	74	4	0	136	15	0	0	0	0	43	47	50	57	75	1	74	2	15435	1190750	119162	1076164	3038023	13414903	144329	18983331	4	17760000	36743331	0	0	88	0	0	137370	1429731	17785209	19352310	176	5632000000	5688095641	0	0	0	0	0
488	1	farm	148204	smallholders	452	4	0	718	15	0	0	0	0	160	163	157	171	191	1	190	2	41733	5300550	708262	6749658	19217434	84164805	714472	116855181	4	45600000	162455181	0	0	246	0	0	609528	6199139	76244926	83053593	334	10688000000	10933508774	0	0	0	0	0
489	1	farm	148204	smallholders	130	4	0	241	15	0	0	0	0	68	71	46	76	99	1	98	2	33252	1745725	256894	2188359	5561912	27324198	299989	37377078	4	23520000	60897078	0	0	126	0	0	289274	3019293	36988304	40296871	214	6848000000	6949193949	0	0	0	0	0
490	1	farm	84168	pigs small	75	4	0	156	15	0	0	0	0	55	58	44	64	86	1	85	2	11674	1190575	111626	939956	2975702	11665030	174945	17057834	4	20400000	37457834	0	0	103	0	0	176074	1799957	22386542	24362573	191	6112000000	6173820407	0	0	0	0	0
491	1	farm	26235	beef intensive	117	4	0	238	15	0	0	0	0	54	57	41	66	85	1	84	2	20018	1533075	175728	1562949	4860833	19277916	256733	27667234	4	20160000	47827234	0	0	107	0	0	238466	2472712	30324204	33035382	195	6240000000	6320862616	0	0	0	0	0
492	1	farm	79544	dairy	85	4	0	167	15	0	0	0	0	42	46	33	56	74	1	73	2	11963	1165900	118932	1133811	3474250	13990136	177059	20060089	4	17520000	37580089	0	0	91	0	0	171762	1714682	20962226	22848671	179	5728000000	5788428760	0	0	0	0	0
493	1	farm	79544	dairy	112	4	0	186	15	0	0	0	0	36	38	35	47	66	1	65	2	18405	1306500	158420	1470236	4463555	18109402	205213	25713326	4	15600000	41313326	0	0	85	0	0	193038	1915819	23337984	25446841	173	5536000000	5602760167	0	0	0	0	0
494	1	farm	26235	beef intensive	90	4	0	181	15	0	0	0	0	42	46	43	56	74	1	73	2	56069	1326700	140988	1115566	3552148	14021536	199972	20356909	4	17520000	37876909	0	0	94	0	0	207234	2108740	25730894	28046868	182	5824000000	5889923778	0	0	0	0	0
495	1	farm	84168	pigs small	77	4	0	209	15	0	0	0	0	66	69	49	74	97	1	96	2	22354	1132200	112824	998406	3186028	12446601	214794	18090853	4	23040000	41130853	0	0	117	0	0	216722	2206289	26961502	29384513	205	6560000000	6630515366	0	0	0	0	0
496	1	farm	79544	dairy	46	4	0	84	15	0	0	0	0	42	46	43	56	74	1	73	2	10990	740850	73262	670597	1939660	8327016	78282	11829666	4	17520000	29349666	0	0	83	0	0	81414	803817	9551998	10437229	171	5472000000	5511786895	0	0	0	0	0
497	1	farm	148204	smallholders	72	4	0	159	15	0	0	0	0	47	51	36	61	79	1	78	2	10386	991225	108136	1041554	2952336	12915474	168242	18176967	4	18720000	36896967	0	0	94	0	0	157074	1577786	19149353	20884212	182	5824000000	5881781179	0	0	0	0	0
498	1	farm	148204	smallholders	117	4	0	225	15	0	0	0	0	86	89	75	94	117	1	116	2	14645	1515975	183530	1701680	4845256	21068492	255913	29570845	4	27840000	57410845	0	0	139	0	0	237620	2392528	29406734	32036882	227	7264000000	7353447728	0	0	0	0	0
499	1	farm	148204	smallholders	71	4	0	127	15	0	0	0	0	36	39	31	44	67	1	66	2	13053	1095225	99566	886104	2967915	11082906	117563	16249278	4	15840000	32089278	0	0	78	0	0	115074	1234433	15198508	16548015	166	5312000000	5360637294	0	0	0	0	0
500	1	farm	26235	beef intensive	100	4	0	207	15	0	0	0	0	67	70	65	76	98	1	97	2	11283	1437125	145754	1343005	4042907	16584024	232840	23785655	4	23280000	47065655	0	0	117	0	0	206868	2164388	26635724	29006979	205	6560000000	6636072634	0	0	0	0	0
501	1	farm	148204	smallholders	74	4	0	157	15	0	0	0	0	52	55	53	60	83	1	82	2	14164	1110250	129760	1219288	2983495	15322903	171371	20937067	4	19680000	40617067	0	0	100	0	0	176142	1815642	22338518	24330302	188	6016000000	6080947370	0	0	0	0	0
502	1	farm	79544	dairy	116	4	0	314	15	0	0	0	0	114	117	115	123	145	1	144	2	10940	1953475	156632	1506038	4658299	18506260	316332	27097036	4	34560000	61657036	0	0	174	0	0	319974	3286521	40430587	44037082	262	8384000000	8489694118	0	0	0	0	0
503	1	farm	26235	beef intensive	63	4	0	145	15	0	0	0	0	39	42	30	51	70	1	69	2	11722	975600	85002	753766	2477156	9334750	148301	13774575	4	16560000	30334575	0	0	84	0	0	145182	1527748	18590962	20263891	172	5504000000	5554598467	0	0	0	0	0
504	1	farm	84168	pigs small	94	4	0	157	15	0	0	0	0	45	48	38	54	76	1	75	2	16967	1355450	167010	1592352	3972805	20193790	170656	27452064	4	18000000	45452064	0	0	91	0	0	153690	1542922	18743134	20439746	179	5728000000	5793891810	0	0	0	0	0
505	1	farm	79544	dairy	164	4	0	423	15	0	0	0	0	68	72	55	82	100	1	99	2	11625	2130050	283594	2704579	7104299	33664122	467780	46354424	4	23760000	70114424	0	0	137	0	0	411620	4308091	52187136	56906847	225	7200000000	7327021270	0	0	0	0	0
506	1	farm	79544	dairy	70	4	0	156	15	0	0	0	0	36	39	29	45	67	1	66	2	11356	1081550	94168	876976	2734220	10735122	148934	15670970	4	15840000	31510970	0	0	82	0	0	149802	1542915	18924712	20617430	170	5440000000	5492128399	0	0	0	0	0
507	1	farm	79526	dairy	66	4	0	140	15	0	0	0	0	36	39	42	48	67	1	66	2	19364	1181750	122780	1227931	2726432	15474814	132053	20865760	4	15840000	36705760	0	0	81	0	0	145718	1569730	19346920	21062369	169	5408000000	5465768129	0	0	0	0	0
508	1	farm	84168	pigs small	41	4	0	79	15	0	0	0	0	29	32	26	38	60	1	59	2	10315	739875	61018	545078	1620278	6702130	85621	9754001	4	14160000	23914001	0	0	69	0	0	84428	823275	10023498	10931202	157	5024000000	5058845202	0	0	0	0	0
509	1	farm	79526	dairy	84	4	0	123	15	0	0	0	0	51	54	46	59	82	1	81	2	12180	1097100	144114	1296682	3528780	16186808	134721	22388205	4	19440000	41828205	0	0	94	0	0	116766	1147790	14130341	15394897	182	5824000000	5881223102	0	0	0	0	0
510	1	farm	79544	dairy	89	4	0	160	15	0	0	0	0	75	78	81	84	106	1	105	2	11164	1221175	128288	1166648	3645628	14561276	172657	20895672	4	25200000	46095672	0	0	121	0	0	159214	1690054	20781798	22631066	209	6688000000	6756726738	0	0	0	0	0
511	1	farm	148204	smallholders	121	4	0	232	15	0	0	0	0	59	63	44	73	91	1	90	2	23863	1487575	199716	1700460	5203589	21534967	239369	30365676	4	21600000	51965676	0	0	112	0	0	218708	2237353	27029770	29485830	200	6400000000	6481451506	0	0	0	0	0
512	1	farm	79544	dairy	158	4	0	303	15	0	0	0	0	50	53	42	59	81	1	80	2	14065	1613425	263780	2222381	6465533	28499204	290589	39354912	4	19200000	58554912	0	0	106	0	0	265892	2727389	33162502	36155783	194	6208000000	6302710695	0	0	0	0	0
513	1	farm	84168	pigs small	91	4	0	206	15	0	0	0	0	59	62	47	67	90	1	89	2	11389	1470675	144060	1388671	3668995	17323022	221408	24216831	4	21360000	45576831	0	0	110	0	0	212122	2208704	26790169	29210994	198	6336000000	6410787826	0	0	0	0	0
514	1	farm	79544	dairy	765	4	0	859	15	0	0	0	0	220	223	230	228	251	2	250	2	120564	7925825	1115096	10385649	31914819	131096076	895426	183332891	5	111120000	294452891	0	0	325	0	0	823408	8219984	101229713	110273104	413	13216000000	13620725995	0	0	0	0	0
515	1	farm	79526	dairy	157	4	0	335	15	0	0	0	0	96	99	84	105	127	1	126	2	14164	2487875	267384	2408116	6535638	29874444	363333	41936791	5	30240000	72176791	0	0	158	0	0	335274	3446719	42495010	46277003	246	7872000000	7990453794	0	0	0	0	0
516	1	farm	26235	beef intensive	122	4	0	255	15	0	0	0	0	54	57	49	65	85	1	84	2	25352	1661975	212820	2056671	5164639	25751088	233839	35081033	5	20160000	55241033	0	0	105	0	0	213146	2210177	26781704	29205027	193	6176000000	6260446060	0	0	0	0	0
517	1	farm	84168	pigs small	136	4	0	292	15	0	0	0	0	65	68	55	74	96	1	95	2	11169	1700100	217210	2138720	5670981	26766912	294531	36788454	5	22800000	59588454	0	0	122	0	0	281536	2920356	35951378	39153270	210	6720000000	6818741724	0	0	0	0	0
518	1	farm	79526	dairy	80	4	0	147	15	0	0	0	0	33	36	33	41	64	1	63	2	15491	957050	106772	1020395	3131501	12623894	164259	18003872	5	15120000	33123872	0	0	80	0	0	167534	1655233	20235203	22057970	168	5376000000	5431181841	0	0	0	0	0
519	1	farm	79526	dairy	126	4	0	247	15	0	0	0	0	69	73	67	83	101	1	100	2	17879	2175350	203768	1835863	5297062	22577796	289765	32379603	5	24000000	56379603	0	0	125	0	0	258154	2570227	31210598	34038979	213	6816000000	6906418582	0	0	0	0	0
520	1	farm	79526	dairy	102	4	0	190	15	0	0	0	0	46	49	39	55	77	1	76	2	22878	1350525	148796	1352218	4074068	16854586	191600	23971794	5	18240000	42211794	0	0	93	0	0	169948	1770926	21701794	23642668	181	5792000000	5857854462	0	0	0	0	0
521	1	farm	148204	smallholders	299	4	0	497	15	0	0	0	0	111	113	78	115	141	1	140	2	15128	3013625	543928	5267182	12580520	65095452	553916	87054624	5	33600000	120654624	0	0	179	0	0	422470	4325288	52321620	57069378	267	8544000000	8721724001	0	0	0	0	0
522	1	farm	26235	beef intensive	68	4	0	115	15	0	0	0	0	39	42	26	48	70	1	69	2	12353	1182350	101152	952083	2726430	11710821	120328	16793164	5	16560000	33353164	0	0	81	0	0	113950	1158518	14311864	15584332	169	5408000000	5456937495	0	0	0	0	0
523	1	farm	79526	dairy	169	4	0	273	15	0	0	0	0	47	50	48	58	78	1	77	2	14813	1707550	250322	2313169	6800495	28922850	288887	40283272	5	18480000	58763272	0	0	100	0	0	235474	2308664	28341694	30885833	188	6016000000	6105649105	0	0	0	0	0
524	1	farm	79526	dairy	105	4	0	215	15	0	0	0	0	51	54	43	60	82	1	81	2	10941	1375850	148590	1376021	4183123	17012193	222918	24318695	5	19440000	43758695	0	0	102	0	0	210800	2159802	26484982	28855584	190	6080000000	6152614280	0	0	0	0	0
525	1	farm	79526	dairy	79	4	0	139	15	0	0	0	0	51	54	48	63	82	1	81	2	14917	1087725	118016	1087510	3271716	13411521	154235	19130724	5	19440000	38570724	0	0	96	0	0	137958	1387354	17236340	18761653	184	5888000000	5945332377	0	0	0	0	0
526	1	farm	26235	beef intensive	85	4	0	139	15	0	0	0	0	46	49	48	55	77	1	76	2	15945	1257050	138700	1205978	3575523	15287870	156476	21621597	5	18240000	39861597	0	0	92	0	0	149484	1493680	18246813	19889978	180	5760000000	5819751575	0	0	0	0	0
527	1	farm	84168	pigs small	76	4	0	134	15	0	0	0	0	50	54	51	64	82	1	81	2	22758	1192350	124824	1041322	3069180	12925911	129624	18483212	5	19440000	37923212	0	0	94	0	0	121512	1264923	15638934	17025369	182	5824000000	5878948581	0	0	0	0	0
528	1	farm	79544	dairy	82	4	0	142	15	0	0	0	0	43	47	34	57	75	1	74	2	17762	1174025	130042	1235158	3147076	15074451	156760	20917512	5	17760000	38677512	0	0	90	0	0	152764	1504503	18591072	20248339	178	5696000000	5754925851	0	0	0	0	0
529	1	farm	26235	beef intensive	87	4	0	203	15	0	0	0	0	66	70	59	80	98	1	97	2	11023	1288575	107658	1047890	3559939	12930560	215913	19150534	5	23280000	42430534	0	0	118	0	0	211860	2100634	25745318	28057812	206	6592000000	6662488347	0	0	0	0	0
530	1	farm	26235	beef intensive	100	4	0	219	15	0	0	0	0	92	95	93	102	123	1	122	2	19847	1513200	179294	1797921	4167544	22391276	228106	30277341	5	29280000	59557341	0	0	143	0	0	215218	2293936	28172265	30681419	231	7392000000	7482238760	0	0	0	0	0
531	1	farm	79544	dairy	115	4	0	328	15	0	0	0	0	57	61	56	71	89	1	88	2	25260	1640350	157518	1400922	4697251	17450910	326594	25673545	5	21120000	46793545	0	0	119	0	0	336734	3566941	43937696	47841371	207	6624000000	6718634916	0	0	0	0	0
532	1	farm	79544	dairy	96	4	0	170	15	0	0	0	0	42	46	37	56	74	1	73	2	13928	1316450	168736	1592874	3949427	19897104	171395	27095986	5	17520000	44615986	0	0	90	0	0	169812	1755844	21730350	23656005	178	5696000000	5764271992	0	0	0	0	0
533	1	farm	26235	beef intensive	83	4	0	227	15	0	0	0	0	47	50	48	56	78	1	77	2	11007	1180100	123698	1127066	3489829	13967089	251877	20139658	5	18480000	38619658	0	0	101	0	0	248518	2604436	32120249	34973203	189	6048000000	6121592861	0	0	0	0	0
534	1	farm	79544	dairy	70	4	0	124	15	0	0	0	0	43	46	30	51	74	1	73	2	14418	935000	119486	1083143	2843278	13541000	115887	18637794	5	17520000	36157794	0	0	86	0	0	115748	1172932	14067100	15355780	174	5568000000	5619513574	0	0	0	0	0
535	1	farm	26235	beef intensive	128	4	0	237	15	0	0	0	0	65	68	52	74	96	2	95	2	133455	1874275	196802	1763266	5188004	21704937	260286	30987571	5	41520000	72507571	0	0	118	0	0	241590	2521280	30793780	33556651	206	6592000000	6698064222	0	0	0	0	0
536	1	farm	84168	pigs small	89	4	0	198	15	0	0	0	0	50	53	46	60	81	1	80	2	13262	1257350	137718	1187406	3637835	14713502	225500	21159312	5	19200000	40359312	0	0	100	0	0	199958	2021926	24503218	26725102	188	6016000000	6083084414	0	0	0	0	0
537	1	farm	79544	dairy	68	4	0	192	15	0	0	0	0	68	71	54	78	99	1	98	2	10513	1121500	109018	979913	2890015	12098080	197825	17396351	5	23520000	40916351	0	0	117	0	0	192250	1964752	23820672	25977674	205	6560000000	6626894025	0	0	0	0	0
538	1	farm	84168	pigs small	113	4	0	233	15	0	0	0	0	42	45	37	55	73	1	72	2	12664	1323275	162228	1436083	4533662	17766993	250201	25472442	5	17280000	42752442	0	0	96	0	0	246886	2544138	31137802	33928826	184	5888000000	5964681268	0	0	0	0	0
539	1	farm	84168	pigs small	124	4	0	311	15	0	0	0	0	71	75	61	85	103	1	102	2	13404	1761625	178668	1700163	5180219	21051934	329383	30201993	5	24480000	54681993	0	0	132	0	0	315646	3271518	40216910	43804074	220	7040000000	7138486066	0	0	0	0	0
540	1	farm	79526	dairy	93	4	0	137	15	0	0	0	0	42	46	33	56	74	1	73	2	27017	1345325	160306	1473541	3894903	18553030	152738	25579842	5	17520000	43099842	0	0	87	0	0	131860	1345514	16343978	17821352	175	5600000000	5660921194	0	0	0	0	0
541	1	farm	84168	pigs small	99	4	0	280	15	0	0	0	0	77	80	51	86	108	1	107	2	13339	1627875	149270	1414238	4175333	17481103	300858	25148677	5	25680000	50828677	0	0	136	0	0	302556	3086336	37794231	41183123	224	7168000000	7260011800	0	0	0	0	0
542	1	farm	79544	dairy	106	4	0	243	15	0	0	0	0	105	109	90	119	137	1	136	2	27895	1591450	161006	1425584	4486930	17914988	273623	25853581	5	32640000	58493581	0	0	161	0	0	256672	2535728	30934165	33726564	249	7968000000	8060220146	0	0	0	0	0
543	1	farm	26235	beef intensive	125	4	0	303	15	0	0	0	0	113	116	97	121	144	1	143	2	41067	2424325	211276	1898568	5265905	24030832	296674	34127580	5	34320000	68447580	0	0	170	0	0	277814	2891138	35663675	38832626	258	8256000000	8363280206	0	0	0	0	0
544	1	farm	148204	smallholders	98	4	0	173	15	0	0	0	0	38	41	39	49	69	1	68	2	13108	1258300	168494	1537013	4167543	19119426	191444	26442221	5	16320000	42762221	0	0	86	0	0	167840	1624432	19611422	21403695	174	5568000000	5632165916	0	0	0	0	0
545	1	farm	79544	dairy	58	4	0	145	15	0	0	0	0	39	42	40	50	70	1	69	2	10511	942450	101948	959584	2430418	11898354	131695	16464450	5	16560000	33024450	0	0	83	0	0	134182	1374201	16635395	18143778	171	5472000000	5523168228	0	0	0	0	0
546	1	farm	84168	pigs small	87	4	0	206	15	0	0	0	0	52	56	55	66	84	1	83	2	15559	1615150	156142	1378858	3606676	17264356	233318	24254501	5	19920000	44174501	0	0	105	0	0	221292	2209180	27119506	29549978	193	6176000000	6249724479	0	0	0	0	0
547	1	farm	79526	dairy	141	4	0	279	15	0	0	0	0	59	62	58	67	90	1	89	2	24706	1693150	200396	1955547	5881299	24206978	282519	34219888	5	21360000	55579888	0	0	114	0	0	250430	2525868	31361182	34137480	202	6464000000	6553717368	0	0	0	0	0
548	1	farm	26235	beef intensive	103	4	0	137	15	0	0	0	0	45	48	34	54	76	1	75	2	30090	1435975	137358	1318532	4050695	16221854	141080	23305493	5	18000000	41305493	0	0	89	0	0	128400	1264950	15325485	16718835	177	5664000000	5722024328	0	0	0	0	0
549	1	farm	79544	dairy	102	4	0	213	15	0	0	0	0	57	60	48	65	88	1	87	2	19199	1647975	202806	1875015	4253228	23382176	208895	31570095	5	20880000	52450095	0	0	107	0	0	201808	2051631	24919584	27173022	195	6240000000	6319623117	0	0	0	0	0
550	1	farm	148204	smallholders	63	4	0	98	15	0	0	0	0	34	37	28	43	65	1	64	2	10505	860300	83552	702356	2368098	8695758	100084	12810147	5	15360000	28170147	0	0	75	0	0	93662	970378	12011997	13076037	163	5216000000	5257246183	0	0	0	0	0
551	1	farm	79526	dairy	329	4	0	650	15	0	0	0	0	111	114	120	120	142	2	141	2	85010	3832350	446938	4334434	14029431	54162125	647510	77452787	5	62640000	140092787	0	0	192	0	0	568328	5992054	73483044	80043425	280	8960000000	9180136213	0	0	0	0	0
552	1	farm	26235	beef intensive	88	4	0	144	15	0	0	0	0	47	49	48	59	77	1	76	2	12393	1082850	154588	1403698	3622258	17611746	150877	24026017	5	18240000	42266017	0	0	89	0	0	125686	1326330	16283911	17735927	177	5664000000	5724001944	0	0	0	0	0
553	1	farm	26235	beef intensive	75	4	0	203	15	0	0	0	0	53	55	54	63	83	1	82	2	16011	1310325	107456	946267	3108129	11801994	215656	17489827	5	19680000	37169827	0	0	105	0	0	231078	2307602	28473158	31011839	193	6176000000	6244181666	0	0	0	0	0
554	1	farm	26235	beef intensive	67	4	0	134	15	0	0	0	0	39	42	40	49	70	1	69	2	10819	875275	91986	857338	2671902	10523203	144133	15163837	5	16560000	31723837	0	0	84	0	0	144988	1449855	17738190	19333033	172	5504000000	5555056870	0	0	0	0	0
555	1	farm	79544	dairy	151	4	0	356	15	0	0	0	0	74	77	63	83	105	1	104	2	19683	2279500	212692	2053008	6107208	25519778	362659	36534845	5	24960000	61494845	0	0	136	0	0	342202	3650044	45255559	49247806	224	7168000000	7278742651	0	0	0	0	0
556	1	farm	26235	beef intensive	90	4	0	180	15	0	0	0	0	45	49	35	59	77	1	76	2	12707	1299075	125654	1137656	3583305	14005344	187498	20338532	5	18240000	38578532	0	0	94	0	0	180566	1866609	22918504	24965679	182	5824000000	5887544211	0	0	0	0	0
557	1	farm	79544	dairy	111	4	0	227	15	0	0	0	0	49	53	55	63	81	2	80	2	132176	1616125	172190	1612066	4370076	19767080	244806	27782343	5	31440000	59222343	0	0	102	0	0	219470	2281194	27731870	30232534	190	6080000000	6169454877	0	0	0	0	0
558	1	farm	79526	dairy	92	4	0	173	15	0	0	0	0	47	50	33	57	78	1	77	2	17381	1089200	141454	1159369	3754682	14374112	202232	20721048	5	18480000	39201048	0	0	96	0	0	181376	1808647	21946660	23936683	184	5888000000	5951137732	0	0	0	0	0
559	1	farm	26235	beef intensive	82	4	0	183	15	0	0	0	0	34	37	35	44	65	1	64	2	13105	1154025	133972	1221273	3544360	15215622	192154	21461406	5	15360000	36821406	0	0	82	0	0	180774	1826327	22074934	24082035	170	5440000000	5500903441	0	0	0	0	0
560	1	farm	79544	dairy	195	4	0	522	15	0	0	0	0	64	67	74	72	95	1	94	2	17854	2598200	286248	2606614	8101387	32397978	538746	46529172	5	22560000	69089172	0	0	141	0	0	515790	5343631	65189170	71048590	229	7328000000	7468137763	0	0	0	0	0
561	1	farm	79544	dairy	53	4	0	128	15	0	0	0	0	35	38	32	45	66	1	65	2	13436	808225	69292	647395	2111035	7996555	108197	11740699	5	15600000	27340699	0	0	77	0	0	109602	1153379	13761653	15024634	165	5280000000	5322365333	0	0	0	0	0
562	1	farm	84168	pigs small	90	4	0	151	15	0	0	0	0	41	44	35	49	72	1	71	2	10757	1161875	123194	1222328	3723528	15233306	147691	21611922	5	17040000	38651922	0	0	85	0	0	137714	1433131	17449010	19019855	173	5536000000	5593671777	0	0	0	0	0
563	1	farm	79544	dairy	98	4	0	297	15	0	0	0	0	80	84	66	94	112	1	111	2	11221	1765900	182206	1758647	4183125	21922891	344948	30157717	5	26640000	56797717	0	0	140	0	0	303710	3152200	38635423	42091334	228	7296000000	7394889051	0	0	0	0	0
564	1	farm	79526	dairy	76	4	0	115	15	0	0	0	0	44	47	44	52	75	1	74	2	11486	1233150	114402	1058224	3030234	13228140	119855	18784006	5	17760000	36544006	0	0	86	0	0	111078	1102140	13516504	14729722	174	5568000000	5619273728	0	0	0	0	0
565	1	farm	79544	dairy	103	4	0	153	15	0	0	0	0	49	53	36	63	81	1	80	2	18789	1297650	170006	1496567	4261019	18537416	169034	25931692	5	19200000	45131692	0	0	96	0	0	150308	1483756	18040988	19675051	184	5888000000	5952806743	0	0	0	0	0
566	1	farm	79526	dairy	94	4	0	199	15	0	0	0	0	69	72	61	78	100	1	99	2	13814	1326225	149700	1409285	3965009	17527022	224324	24601566	5	23760000	48361566	0	0	119	0	0	205504	2100008	25651773	27957285	207	6624000000	6700318851	0	0	0	0	0
567	1	farm	79544	dairy	96	4	0	236	15	0	0	0	0	51	55	47	65	83	1	82	2	23299	1523450	184058	1615408	3980582	19918051	263015	27484564	5	19680000	47164564	0	0	106	0	0	245766	2521449	30669952	33437166	194	6208000000	6288601731	0	0	0	0	0
568	1	farm	79526	dairy	107	4	0	187	15	0	0	0	0	53	56	55	62	84	1	83	2	11659	1517300	163064	1451815	4533665	18095544	182709	25944097	4	19920000	45864097	0	0	99	0	0	162008	1697076	20853485	22712569	187	5984000000	6052576666	0	0	0	0	0
569	1	farm	84168	pigs small	88	4	0	148	15	0	0	0	0	39	42	40	48	70	1	69	2	15347	1110550	149424	1369629	3614469	17080567	165891	23490530	4	16560000	40050530	0	0	85	0	0	154420	1519029	18720031	20393480	173	5536000000	5596444010	0	0	0	0	0
570	1	farm	26235	beef intensive	161	4	0	420	15	0	0	0	0	88	91	78	96	119	1	118	2	17194	2419550	264034	2628554	6878402	33188936	427932	45807408	4	28320000	74127408	0	0	155	0	0	389456	3980513	49064444	53434413	243	7776000000	7903561821	0	0	0	0	0
571	1	farm	148204	smallholders	66	4	0	119	15	0	0	0	0	42	45	37	50	73	1	72	2	10636	900600	107520	851782	2749797	10505638	117629	15232966	4	17280000	32512966	0	0	84	0	0	113058	1218038	14914660	16245756	172	5504000000	5552758721	0	0	0	0	0
572	1	farm	79526	dairy	87	4	0	142	15	0	0	0	0	40	42	39	48	70	1	69	2	16277	1286125	151028	1399131	3544360	17504521	159511	24044676	4	16560000	40604676	0	0	84	0	0	145150	1468991	17831978	19446120	172	5504000000	5564050796	0	0	0	0	0
573	1	farm	79544	dairy	102	4	0	300	15	0	0	0	0	48	51	44	61	79	1	78	2	21903	1609500	132218	1224711	4042906	15196978	296216	22502529	4	18720000	41222529	0	0	107	0	0	309606	3288512	40501688	44099807	195	6240000000	6325322336	0	0	0	0	0
574	1	farm	79544	dairy	73	4	0	162	15	0	0	0	0	62	65	57	70	93	1	92	2	10433	1102300	104754	980721	2897804	12019805	180495	17285879	4	22080000	39365879	0	0	109	0	0	171060	1755648	21590584	23517292	197	6304000000	6366883171	0	0	0	0	0
575	1	farm	79544	dairy	84	4	0	93	15	0	0	0	0	50	53	57	59	81	1	80	2	12540	1383950	123756	1159096	3287294	14331628	90808	20376532	4	19200000	39576532	0	0	90	0	0	80508	807988	9784774	10673270	178	5696000000	5746249803	0	0	0	0	0
576	1	farm	79544	dairy	95	4	0	163	15	0	0	0	0	51	54	39	60	82	1	81	2	10968	1110550	123366	1158556	3707946	14366212	176439	20643069	4	19440000	40083069	0	0	97	0	0	152852	1540078	18805553	20498483	185	5920000000	5980581551	0	0	0	0	0
577	1	farm	79544	dairy	128	4	0	255	15	0	0	0	0	52	54	53	57	82	1	81	2	19502	1566775	217544	2129353	5195800	26591354	276509	35977335	4	19440000	55417335	0	0	105	0	0	240522	2454502	29417460	32112484	193	6176000000	6263529819	0	0	0	0	0
578	1	farm	26235	beef intensive	120	4	0	366	15	0	0	0	0	83	86	78	91	114	1	113	2	11191	1928900	197142	1959296	5180224	24677030	364415	34307006	4	27120000	61427006	0	0	146	0	0	349394	3580603	44219714	48149711	234	7488000000	7597576717	0	0	0	0	0
579	1	farm	148204	smallholders	254	4	0	536	15	0	0	0	0	89	93	98	103	121	1	120	2	15471	3444725	363250	3626615	10414964	45078716	562405	63490676	4	28800000	92290676	0	0	166	0	0	499686	5200808	64523272	70223766	254	8128000000	8290514442	0	0	0	0	0
580	1	farm	79544	dairy	144	4	0	386	15	0	0	0	0	84	87	72	93	115	1	114	2	26423	2295325	228814	2293632	6021521	28709708	392326	39941326	4	27360000	67301326	0	0	148	0	0	359180	3661711	44968805	48989696	236	7552000000	7668291021	0	0	0	0	0
581	1	farm	79526	dairy	75	4	0	160	15	0	0	0	0	45	49	43	59	77	1	76	2	83607	1140325	149078	1036177	3263927	13341724	153579	19084810	4	18240000	37324810	0	0	91	0	0	145598	1569150	19315644	21030392	179	5728000000	5786355202	0	0	0	0	0
582	1	farm	79544	dairy	92	4	0	213	15	0	0	0	0	45	48	40	54	76	1	75	2	12170	1228925	136800	1304559	3739103	16135878	189204	22734469	4	18000000	40734469	0	0	92	0	0	167368	1759342	21218235	23144946	180	5760000000	5823879414	0	0	0	0	0
583	1	farm	79544	dairy	89	4	0	181	15	0	0	0	0	36	39	29	44	67	1	66	2	10616	1166125	117348	1176140	3443090	14376966	179794	20459464	4	15840000	36299464	0	0	85	0	0	185888	1931740	23844016	25961644	173	5536000000	5598261108	0	0	0	0	0
584	1	farm	26235	beef intensive	65	4	0	82	15	0	0	0	0	42	45	33	51	73	1	72	2	12404	955700	104338	1009856	2547264	12515482	78927	17211567	4	17280000	34491567	0	0	80	0	0	67730	698522	8545758	9312010	168	5376000000	5419803577	0	0	0	0	0
585	1	farm	26235	beef intensive	97	4	0	175	15	0	0	0	0	72	75	73	80	103	1	102	2	14298	1795600	177340	1669149	4120812	21238452	218365	29219718	4	24480000	53699718	0	0	121	0	0	187902	1814177	21958052	23960132	209	6688000000	6765659849	0	0	0	0	0
586	1	farm	84168	pigs small	89	4	0	144	15	0	0	0	0	62	65	53	71	93	1	92	2	11711	1098950	123378	1108930	3552145	13560971	157144	19601518	4	22080000	41681518	0	0	107	0	0	137666	1314986	16173697	17626348	195	6240000000	6299307867	0	0	0	0	0
587	1	farm	79526	dairy	106	4	0	214	15	0	0	0	0	49	53	40	63	81	1	80	2	11929	1370250	154064	1409303	4229863	17588168	233792	24985441	4	19200000	44185441	0	0	102	0	0	220332	2195944	26868911	29285187	190	6080000000	6153470627	0	0	0	0	0
588	1	farm	79544	dairy	123	4	0	184	15	0	0	0	0	54	58	40	68	86	1	85	2	11795	1390050	165436	1619361	5188011	20078394	204478	28645730	4	20400000	49045730	0	0	102	0	0	169528	1688609	20776132	22634269	190	6080000000	6151679999	0	0	0	0	0
589	1	farm	84168	pigs small	114	4	0	187	15	0	0	0	0	41	44	39	49	72	1	71	2	12661	1318100	159820	1359702	4564817	16702800	212420	24317660	4	17040000	41357660	0	0	90	0	0	188838	1926666	23974362	26089866	178	5696000000	5763447525	0	0	0	0	0
590	1	farm	79544	dairy	91	4	0	173	15	0	0	0	0	44	47	35	52	75	1	74	2	10825	1405400	126278	1173532	3707946	14562626	192394	21168177	4	17760000	38928177	0	0	92	0	0	177228	1783357	21902850	23863435	180	5760000000	5822791612	0	0	0	0	0
591	1	farm	26235	beef intensive	137	4	0	394	15	0	0	0	0	66	69	66	75	97	1	96	2	12316	2244325	252966	2330431	5850135	29118742	424255	40220853	4	23040000	63260853	0	0	132	0	0	391568	4090842	49849700	54332110	220	7040000000	7157592963	0	0	0	0	0
592	1	farm	84168	pigs small	107	4	0	161	15	0	0	0	0	54	57	41	62	85	1	84	2	18778	1519300	145752	1295744	4120802	15990632	151516	23223746	4	20160000	43383746	0	0	98	0	0	132306	1393281	16980396	18505984	186	5952000000	6013889729	0	0	0	0	0
593	1	farm	148204	smallholders	72	4	0	156	15	0	0	0	0	49	52	33	58	80	1	79	2	15580	1190200	102604	930712	2967915	11578905	162129	16932466	4	18960000	35892466	0	0	95	0	0	154168	1516194	18546564	20216926	183	5856000000	5912109391	0	0	0	0	0
594	1	farm	79526	dairy	119	4	0	297	15	0	0	0	0	65	68	54	74	96	1	95	2	10582	1690975	160764	1457318	5071161	18260370	279274	26919862	4	22800000	49719862	0	0	119	0	0	249116	2564950	31249622	34063688	207	6624000000	6707783550	0	0	0	0	0
595	1	farm	84168	pigs small	96	4	0	171	15	0	0	0	0	63	66	48	72	94	1	93	2	18477	1512925	154886	1338394	4066277	16646797	199761	23919040	4	22320000	46239040	0	0	110	0	0	167600	1709199	21137770	23014568	198	6336000000	6405253609	0	0	0	0	0
596	1	farm	84168	pigs small	98	4	0	207	15	0	0	0	0	62	65	50	71	93	1	92	2	18671	1457550	182154	1627546	3957218	20635292	189051	28048812	4	22080000	50128812	0	0	110	0	0	179058	1907570	23392944	25479572	198	6336000000	6411608384	0	0	0	0	0
597	1	farm	79544	dairy	55	4	0	119	15	0	0	0	0	32	35	37	40	63	1	62	2	10238	859350	86240	853407	2025348	10525570	105281	14455195	4	14880000	29335195	0	0	74	0	0	109488	1195445	14521231	15826164	162	5184000000	5229161359	0	0	0	0	0
598	1	farm	148204	smallholders	71	4	0	148	15	0	0	0	0	53	57	45	67	85	1	84	2	18400	1289000	114198	1015018	3022444	12729193	169696	18339548	4	20160000	38499548	0	0	100	0	0	161784	1707595	21193380	23062758	188	6016000000	6077562307	0	0	0	0	0
599	1	farm	79544	dairy	65	4	0	143	15	0	0	0	0	39	42	39	47	70	1	69	2	10386	1018725	95566	941695	2562844	11643507	139073	16401410	4	16560000	32961410	0	0	83	0	0	132710	1415696	17276780	18825185	171	5472000000	5523786595	0	0	0	0	0
600	1	farm	26235	beef intensive	135	4	0	304	15	0	0	0	0	84	86	85	92	114	1	113	2	15782	2142925	236378	2173612	5702133	26985677	334197	37574922	4	27120000	64694922	0	0	143	0	0	315244	3253144	39728291	43296680	231	7392000000	7499991602	0	0	0	0	0
601	1	farm	26235	beef intensive	89	4	0	185	15	0	0	0	0	49	52	35	58	80	1	79	2	19071	1324750	148218	1327718	3661208	16590383	198651	23250928	4	18960000	42210928	0	0	96	0	0	163822	1644680	20268126	22076628	184	5888000000	5952287556	0	0	0	0	0
602	1	farm	26235	beef intensive	47	4	0	91	15	0	0	0	0	42	46	26	56	74	1	73	2	10735	793750	76608	660359	1924079	8119088	102396	11676280	4	17520000	29196280	0	0	85	0	0	106982	1037378	12745516	13889876	173	5536000000	5579086156	0	0	0	0	0
603	1	farm	148204	smallholders	121	4	0	264	15	0	0	0	0	52	55	53	61	83	1	82	2	29683	1472275	181270	1669115	4907571	20491770	269998	28991999	4	19680000	48671999	0	0	107	0	0	257422	2656768	32622116	35536307	195	6240000000	6324208306	0	0	0	0	0
604	1	farm	79544	dairy	88	4	0	234	15	0	0	0	0	38	41	30	47	69	1	68	2	11969	1244075	124540	1179544	3723525	14575647	219974	21067305	4	16320000	37387305	0	0	89	0	0	213690	2170982	26343968	28728640	177	5664000000	5730115945	0	0	0	0	0
605	1	farm	79526	dairy	89	4	0	123	15	0	0	0	0	38	41	31	47	69	1	68	2	10717	1185125	107894	1087139	3536570	13458768	127516	19503012	4	16320000	35823012	0	0	82	0	0	132768	1356541	16619866	18109175	170	5440000000	5493932187	0	0	0	0	0
606	1	farm	79526	dairy	181	4	0	355	15	0	0	0	0	59	61	52	65	89	2	88	2	38851	1885425	286816	2689142	7501581	33567327	372349	46302639	4	36000000	82302639	0	0	120	0	0	339554	3589560	43290083	47219197	208	6656000000	6785521836	0	0	0	0	0
607	1	farm	26235	beef intensive	110	4	0	236	15	0	0	0	0	49	52	41	57	80	1	79	2	12128	1164950	155558	1477924	4510294	18139578	247236	25695540	4	18960000	44655540	0	0	102	0	0	238470	2438856	29614171	32291497	190	6080000000	6156947037	0	0	0	0	0
608	1	farm	79526	dairy	72	4	0	118	15	0	0	0	0	32	35	33	45	63	1	62	2	10837	945850	133108	1307228	2960125	16307497	125525	21779332	4	14880000	36659332	0	0	74	0	0	112234	1102277	13193526	14408038	162	5184000000	5235067370	0	0	0	0	0
609	1	farm	84168	pigs small	90	4	0	126	15	0	0	0	0	36	39	35	44	67	1	66	2	10837	1111425	129186	1152340	3645627	14261582	140901	20441061	4	15840000	36281061	0	0	80	0	0	126196	1197148	14771042	16094386	168	5376000000	5428375447	0	0	0	0	0
610	1	farm	79526	dairy	97	4	0	187	15	0	0	0	0	57	60	50	69	88	1	87	2	10704	1334425	147910	1420270	4089648	17791846	194356	24978454	4	20880000	45858454	0	0	105	0	0	180580	1915544	23230298	25326422	193	6176000000	6247184877	0	0	0	0	0
611	1	farm	148204	smallholders	68	4	0	104	15	0	0	0	0	46	49	39	54	77	1	76	2	11031	989050	96970	913885	2757590	11374144	109267	16240905	4	18240000	34480905	0	0	87	0	0	96432	948402	11414584	12459418	175	5600000000	5646940323	0	0	0	0	0
612	1	farm	26235	beef intensive	79	4	0	212	15	0	0	0	0	48	51	49	56	79	1	78	2	12942	1426975	104650	940905	3240557	11617874	216884	17547844	4	18720000	36267844	0	0	100	0	0	223112	2373851	29505566	32102529	188	6016000000	6084370373	0	0	0	0	0
613	1	farm	26235	beef intensive	62	4	0	118	15	0	0	0	0	43	46	44	51	74	1	73	2	11745	903400	99784	774200	2570633	9689771	124440	14162228	4	17520000	31682228	0	0	87	0	0	133190	1429175	17514630	19076995	175	5600000000	5650759223	0	0	0	0	0
614	1	farm	79526	dairy	78	4	0	110	15	0	0	0	0	47	50	34	59	78	1	77	2	19925	1051400	127182	1169809	3170451	14658530	126750	20304121	4	18480000	38784121	0	0	89	0	0	110530	1130303	13881810	15122643	177	5664000000	5717906765	0	0	0	0	0
615	1	farm	84168	pigs small	107	4	0	277	15	0	0	0	0	49	52	50	57	80	1	79	2	15238	1520000	153066	1420990	4346707	17476234	331853	25248850	4	18960000	44208850	0	0	110	0	0	322410	3099748	38312424	41734582	198	6336000000	6421943432	0	0	0	0	0
616	1	farm	79526	dairy	83	4	0	133	15	0	0	0	0	44	47	31	52	75	1	74	2	13675	1064600	112386	1030543	3310668	12843523	127392	18489111	4	17760000	36249111	0	0	86	0	0	110250	1160669	14266677	15537596	174	5568000000	5619786708	0	0	0	0	0
617	1	farm	79544	dairy	104	4	0	188	15	0	0	0	0	40	43	31	48	71	1	70	2	14893	1366500	146710	1342516	4315546	16522974	170503	23864749	4	16800000	40664749	0	0	86	0	0	153526	1607211	19439385	21200122	174	5568000000	5629864871	0	0	0	0	0
618	1	farm	26235	beef intensive	65	4	0	109	15	0	0	0	0	44	47	42	53	75	1	74	2	10873	894600	93782	807952	2461577	9974098	110952	14342962	4	17760000	32102962	0	0	86	0	0	109488	1089382	13402715	14601586	174	5568000000	5614704547	0	0	0	0	0
619	1	farm	79526	dairy	80	4	0	150	15	0	0	0	0	43	46	29	55	74	1	73	2	14450	1031150	130850	1064270	3193815	13184730	167747	18772563	4	17520000	36292563	0	0	90	0	0	166054	1628109	20072104	21866266	178	5696000000	5754158829	0	0	0	0	0
620	1	farm	26235	beef intensive	103	4	0	171	15	0	0	0	0	52	56	46	66	84	1	83	2	32405	1369475	219402	1635417	4424605	20760188	239627	28648714	4	19920000	48568714	0	0	100	0	0	159746	1557999	18933398	20651144	188	6016000000	6085219858	0	0	0	0	0
621	1	farm	26235	beef intensive	128	4	0	361	15	0	0	0	0	60	63	48	68	91	1	90	2	18878	2117000	192670	1806214	5499599	22558493	373917	32547893	4	21600000	54147893	0	0	124	0	0	360992	3764817	46164568	50290376	212	6784000000	6888438270	0	0	0	0	0
622	1	farm	79544	dairy	54	4	0	121	15	0	0	0	0	40	43	27	50	71	1	70	2	11496	1019300	90442	803637	2048714	9875828	121011	13958932	4	16800000	30758932	0	0	84	0	0	133492	1389267	17212288	18735048	172	5504000000	5553493980	0	0	0	0	0
623	1	farm	79526	dairy	85	4	0	142	15	0	0	0	0	55	57	56	63	85	1	84	2	10716	1110175	117384	1097287	3443092	13603562	141706	19513207	4	20160000	39673207	0	0	99	0	0	139496	1422655	17359930	18922080	187	5984000000	6042595287	0	0	0	0	0
624	1	farm	84168	pigs small	150	4	0	280	15	0	0	0	0	59	63	50	73	91	1	90	2	31876	2142150	255038	2340830	6317530	29327950	309052	40692550	4	21600000	62292550	0	0	116	0	0	265780	2527384	30830696	33623861	204	6528000000	6623916411	0	0	0	0	0
625	1	farm	84168	pigs small	79	4	0	160	15	0	0	0	0	50	53	37	59	81	1	80	2	11625	1114950	116484	1128202	3224981	13990650	155635	19730902	4	19200000	38930902	0	0	96	0	0	154844	1580828	19417492	21153164	184	5888000000	5948084066	0	0	0	0	0
626	1	farm	84168	pigs small	72	4	0	172	15	0	0	0	0	38	41	36	46	69	1	68	2	18991	1004575	117956	1027199	2913384	12764422	188532	18016068	4	16320000	34336068	0	0	87	0	0	183506	1851590	22771766	24806862	175	5600000000	5659142930	0	0	0	0	0
627	1	farm	79526	dairy	99	4	0	155	15	0	0	0	0	44	47	43	53	75	1	74	2	20463	1117775	171794	1591708	3918270	20034501	164132	26998181	4	17760000	44758181	0	0	88	0	0	135384	1345316	16492396	17973095	176	5632000000	5694731276	0	0	0	0	0
628	1	farm	84168	pigs small	90	4	0	184	15	0	0	0	0	53	57	40	67	85	1	84	2	22242	1354750	166458	1529584	3645626	19195062	211325	26102805	4	20160000	46262805	0	0	102	0	0	181220	1856140	22294114	24331473	190	6080000000	6150594278	0	0	0	0	0
629	1	farm	79526	dairy	103	4	0	150	15	0	0	0	0	38	41	37	47	69	1	68	2	30184	1253225	160570	1298372	4167541	16167682	155778	23203167	4	16320000	39523167	0	0	84	0	0	148372	1483821	18446226	20078420	172	5504000000	5563601586	0	0	0	0	0
630	1	farm	79526	dairy	113	4	0	249	15	0	0	0	0	72	75	55	81	103	1	102	2	11030	1503100	167810	1597419	4549244	19808438	263604	27889616	4	24480000	52369616	0	0	125	0	0	237610	2591888	31696113	34525610	213	6816000000	6902895226	0	0	0	0	0
631	1	farm	26235	beef intensive	94	4	0	161	15	0	0	0	0	37	40	28	48	68	1	67	2	15633	1248950	161462	1252960	3637835	15782208	181852	22265267	4	16080000	38345267	0	0	84	0	0	167818	1658727	20147060	21973605	172	5504000000	5564318872	0	0	0	0	0
632	1	farm	84168	pigs small	85	4	0	156	15	0	0	0	0	41	45	42	55	73	1	72	2	20066	1212575	139152	1168783	3606677	14521426	185725	20834337	4	17280000	38114337	0	0	90	0	0	173350	1642216	19913527	21729094	178	5696000000	5755843430	0	0	0	0	0
633	1	farm	26235	beef intensive	131	4	0	295	15	0	0	0	0	76	79	82	85	107	1	106	2	20693	2094625	250916	1879954	5818975	23743472	341864	34129806	4	25440000	59569806	0	0	137	0	0	325454	3316280	40772031	44413764	225	7200000000	7303983570	0	0	0	0	0
634	1	farm	79526	dairy	80	4	0	179	15	0	0	0	0	39	42	33	47	70	1	69	2	14765	1256075	108200	1009656	3318455	12597412	161166	18450964	4	16560000	35010964	0	0	86	0	0	161886	1660648	20227671	22050206	174	5568000000	5625061170	0	0	0	0	0
635	1	farm	84168	pigs small	91	4	0	143	15	0	0	0	0	40	44	29	54	72	1	71	2	18360	1185900	125960	1249470	3770265	15496251	158062	21985908	4	17040000	39025908	0	0	87	0	0	151832	1515650	18483772	20151253	175	5600000000	5659177161	0	0	0	0	0
636	1	farm	79544	dairy	98	4	0	227	15	0	0	0	0	84	87	72	92	115	1	114	2	12772	1539075	141224	1253824	4089643	15621794	223212	22868772	4	27360000	50228772	0	0	135	0	0	209694	2121154	25886420	28217268	223	7136000000	7214446040	0	0	0	0	0
637	1	farm	148204	smallholders	69	4	0	119	15	0	0	0	0	34	37	30	42	65	1	64	2	12476	949875	103264	932238	2804328	11609582	117997	16517283	4	15360000	31877283	0	0	76	0	0	114482	1174208	14257495	15546184	164	5248000000	5295423468	0	0	0	0	0
638	1	farm	84168	pigs small	84	4	0	116	15	0	0	0	0	50	53	35	59	81	1	80	2	11844	924975	124202	1123502	3388561	13799126	116303	19476668	4	19200000	38676668	0	0	91	0	0	97190	983007	12315233	13395430	179	5728000000	5780072098	0	0	0	0	0
639	1	farm	148204	smallholders	89	4	0	176	15	0	0	0	0	51	54	48	64	82	1	81	2	12674	1151325	136244	1198696	3778055	14974003	211196	21449520	4	19440000	40889520	0	0	101	0	0	194150	1922600	23492027	25608777	189	6048000000	6114498297	0	0	0	0	0
640	1	farm	79544	dairy	154	4	0	315	15	0	0	0	0	68	71	59	76	99	1	98	2	36657	1707200	236276	2066652	6520065	26199438	351950	37081581	4	23520000	60601581	0	0	129	0	0	319056	3045600	37153988	40518644	217	6944000000	7045120225	0	0	0	0	0
641	1	farm	26235	beef intensive	87	4	0	121	15	0	0	0	0	37	39	34	45	67	1	66	2	16033	1127350	121554	1118678	3520992	13923060	127795	19939429	4	15840000	35779429	0	0	79	0	0	123062	1205710	14686116	16014888	167	5344000000	5395794317	0	0	0	0	0
642	1	farm	148204	smallholders	140	4	0	336	15	0	0	0	0	65	68	56	73	96	1	95	2	13643	2231350	225948	2140236	5818981	26460442	362004	37238960	4	22800000	60038960	0	0	126	0	0	324144	3223908	38861492	42409544	214	6848000000	6950448504	0	0	0	0	0
643	1	farm	84168	pigs small	99	4	0	186	15	0	0	0	0	41	45	30	55	73	1	72	2	28250	1363300	134620	1237156	4097432	15168473	167781	22168762	4	17280000	39448762	0	0	88	0	0	152822	1618870	19831176	21602868	176	5632000000	5693051630	0	0	0	0	0
644	1	farm	26235	beef intensive	123	4	0	254	15	0	0	0	0	63	67	47	77	95	1	94	2	13847	1788875	196212	1709647	5421701	21339750	281577	30737762	4	22560000	53297762	0	0	119	0	0	258816	2734695	33830086	36823597	207	6624000000	6714121359	0	0	0	0	0
645	1	farm	79526	dairy	67	4	0	92	15	0	0	0	0	37	40	30	45	68	1	67	2	18986	937825	89432	804800	2617372	9985891	100299	14535619	4	16080000	30615619	0	0	77	0	0	89156	909810	11208494	12207460	165	5280000000	5322823080	0	0	0	0	0
646	1	farm	79526	dairy	92	4	0	245	15	0	0	0	0	76	79	64	84	107	1	106	2	11584	1469400	123114	1192016	3684578	14889358	210477	21568944	4	25440000	47008944	0	0	126	0	0	209196	2238928	27054107	29502231	214	6848000000	6924511175	0	0	0	0	0
647	1	farm	79526	dairy	105	4	0	177	15	0	0	0	0	113	116	109	121	144	1	143	2	10688	1641775	137474	1239466	4385652	15208903	175046	22788317	4	34320000	57108317	0	0	160	0	0	168790	1790474	21913330	23872594	248	7936000000	8016980910	0	0	0	0	0
648	1	farm	79526	dairy	77	4	0	169	15	0	0	0	0	38	41	29	51	69	1	68	2	11605	1278000	104120	978376	3263929	12249100	173015	18046540	4	16320000	34366540	0	0	86	0	0	179528	1823895	22151954	24155378	174	5568000000	5626521918	0	0	0	0	0
649	1	farm	84168	pigs small	100	4	0	210	15	0	0	0	0	56	60	38	70	88	1	87	2	22707	1426100	149770	1383867	4136388	17307256	203438	24606819	4	20880000	45486819	0	0	107	0	0	206066	2203502	26994192	29403760	195	6240000000	6314890578	0	0	0	0	0
650	1	farm	79544	dairy	87	4	0	229	15	0	0	0	0	54	58	48	68	86	1	85	2	19030	1118625	127156	1072132	3427508	13184884	225204	19155509	4	20400000	39555509	0	0	107	0	0	228604	2399384	29221374	31849363	195	6240000000	6311404872	0	0	0	0	0
651	1	farm	79544	dairy	75	4	0	187	15	0	0	0	0	48	52	42	62	80	1	79	2	15909	1089200	113270	993719	3108129	12347904	183549	17835771	4	18960000	36795771	0	0	98	0	0	191684	1932307	23536570	25660561	186	5952000000	6014456332	0	0	0	0	0
652	1	farm	148204	smallholders	92	4	0	200	15	0	0	0	0	41	45	40	55	73	1	72	2	10441	1203400	124412	1169854	3653416	14502640	199290	20853011	4	17280000	38133011	0	0	91	0	0	190336	1939244	23896186	26025766	179	5728000000	5792158777	0	0	0	0	0
653	1	farm	79526	dairy	60	4	0	96	15	0	0	0	0	33	36	24	42	64	1	63	2	10337	789750	75482	709551	2329151	8779904	101581	12785418	4	15120000	27905418	0	0	75	0	0	102270	970346	11999650	13072266	163	5216000000	5256977685	0	0	0	0	0
654	1	farm	84168	pigs small	69	4	0	140	15	0	0	0	0	40	43	41	49	71	1	70	2	12617	1064425	101532	904075	2858856	11192700	145692	16267279	4	16800000	33067279	0	0	84	0	0	136708	1387742	16879314	18403763	172	5504000000	5555471042	0	0	0	0	0
655	1	farm	84168	pigs small	106	4	0	235	15	0	0	0	0	58	61	59	67	89	1	88	2	11741	1447975	138218	1321196	4424608	16324590	253050	23909637	4	21120000	45029637	0	0	113	0	0	253040	2519834	30988488	33761362	201	6432000000	6510790999	0	0	0	0	0
656	1	farm	84168	pigs small	120	4	0	258	15	0	0	0	0	55	58	52	65	86	1	85	2	12064	2004650	183512	1901419	5047801	24043136	235903	33416420	4	20400000	53816420	0	0	105	0	0	205854	2203254	27157910	29567018	193	6176000000	6259383439	0	0	0	0	0
657	1	farm	148204	smallholders	74	4	0	134	15	0	0	0	0	59	62	38	67	90	1	89	2	11206	962475	98182	948040	2835485	11651143	114606	16609931	4	21360000	37969931	0	0	101	0	0	115620	1256607	15547978	16920205	189	6048000000	6102890136	0	0	0	0	0
658	1	farm	79544	dairy	112	4	0	214	15	0	0	0	0	44	47	44	57	75	1	74	2	16567	1508350	212040	2024939	4837468	25400106	233992	34216896	4	17760000	51976896	0	0	94	0	0	197958	1996306	24212706	26406969	182	5824000000	5902383865	0	0	0	0	0
659	1	farm	79526	dairy	128	4	0	370	15	0	0	0	0	55	58	50	63	86	1	85	2	12183	1839625	157684	1542026	5211374	18926650	372965	28050325	4	20400000	48450325	0	0	120	0	0	376048	3866908	47097472	51340429	208	6656000000	6755790754	0	0	0	0	0
660	1	farm	79544	dairy	76	4	0	127	15	0	0	0	0	50	53	51	58	81	1	80	2	10388	962175	97876	930490	3006865	11527786	122888	16648080	4	19200000	35848080	0	0	93	0	0	124316	1321776	16127864	17573956	181	5792000000	5845422035	0	0	0	0	0
661	1	farm	148204	smallholders	68	4	0	139	15	0	0	0	0	38	42	29	52	70	1	69	2	12127	869875	105122	1001063	2710852	12420164	164123	17271199	4	16560000	33831199	0	0	85	0	0	151272	1410939	17073126	18635337	173	5536000000	5588466536	0	0	0	0	0
662	1	farm	84168	pigs small	90	4	0	160	15	0	0	0	0	47	50	36	55	78	2	77	2	107088	1184350	178924	1507547	3762476	19126294	172832	25932424	4	34320000	60252424	0	0	92	0	0	148096	1509700	18281677	19939474	180	5760000000	5840191897	0	0	0	0	0
663	1	farm	84168	pigs small	269	4	0	576	15	0	0	0	0	111	114	110	124	142	1	141	2	45789	3383925	462752	4316846	11895036	54670141	607961	75336660	4	33840000	109176660	0	0	188	0	0	519100	5466625	67256700	73242425	276	8832000000	9014419085	0	0	0	0	0
664	1	farm	148204	smallholders	127	4	0	284	15	0	0	0	0	61	64	47	70	92	1	91	2	33387	1449600	197888	1855127	5110110	23053931	320060	31986716	4	21840000	53826716	0	0	122	0	0	318738	3127180	38139232	41585151	210	6720000000	6815411867	0	0	0	0	0
665	1	farm	26235	beef intensive	131	4	0	265	15	0	0	0	0	47	50	39	55	78	1	77	2	41367	1508775	186942	1751051	5421702	21683242	268886	30820599	4	18480000	49300599	0	0	100	0	0	244070	2605781	31719616	34569467	188	6016000000	6099870066	0	0	0	0	0
666	1	farm	26235	beef intensive	185	4	0	393	15	0	0	0	0	114	118	111	128	146	1	145	2	12577	2705025	327836	3196102	7961179	39961308	422976	54574426	4	34800000	89374426	0	0	180	0	0	374766	3925888	47808127	52108781	268	8576000000	8717483207	0	0	0	0	0
667	1	farm	79544	dairy	88	4	0	167	15	0	0	0	0	36	39	35	45	67	1	66	2	11718	1069225	114714	1100210	3295083	13470024	178875	19228131	4	15840000	35068131	0	0	84	0	0	173976	1714966	21007628	22896569	172	5504000000	5561964700	0	0	0	0	0
668	1	farm	79526	dairy	87	4	0	196	15	0	0	0	0	44	47	46	52	75	1	74	2	17316	1169525	135130	1161070	3443088	14285958	215608	20410379	4	17760000	38170379	0	0	95	0	0	214490	2190413	27094844	29499747	183	5856000000	5923670126	0	0	0	0	0
669	1	farm	148204	smallholders	52	4	0	84	15	0	0	0	0	40	43	24	48	71	1	70	2	10640	744325	76396	726160	2087666	8937786	78922	12651255	4	16800000	29451255	0	0	79	0	0	69362	707904	8506674	9283940	167	5344000000	5382735194	0	0	0	0	0
670	1	farm	26235	beef intensive	140	4	0	390	15	0	0	0	0	110	114	95	124	142	1	141	2	14428	2226925	223434	2131576	5990358	26595648	440599	37608540	4	33840000	71448540	0	0	183	0	0	449770	4624461	57292808	62367039	271	8672000000	8805815579	0	0	0	0	0
671	1	farm	26235	beef intensive	186	4	0	457	15	0	0	0	0	64	67	57	73	95	1	94	2	17418	2214475	232322	2343314	7797594	29076800	419906	42084411	4	22560000	64644411	0	0	129	0	0	373994	3978036	48129538	52481568	217	6944000000	7061125979	0	0	0	0	0
672	1	farm	26235	beef intensive	57	4	0	97	15	0	0	0	0	49	52	38	58	80	1	79	2	15961	1039000	78122	719372	2297991	8940320	101255	13176059	4	18960000	32136059	0	0	90	0	0	92310	926654	11207019	12225982	178	5696000000	5740362042	0	0	0	0	0
673	1	farm	79544	dairy	74	4	0	144	15	0	0	0	0	66	69	50	75	97	1	96	2	11091	1002450	104780	986443	2952334	12096306	167626	17309939	4	23040000	40349939	0	0	112	0	0	157094	1575360	19374437	21106891	200	6400000000	6461456830	0	0	0	0	0
674	1	farm	79544	dairy	58	4	0	75	15	0	0	0	0	67	71	55	81	99	1	98	2	12409	792775	83168	766906	2259040	9476954	80853	13459696	4	23520000	36979696	0	0	107	0	0	72810	700738	8633740	9407287	195	6240000000	6286386983	0	0	0	0	0
675	1	farm	79526	dairy	150	4	0	295	15	0	0	0	0	68	71	64	77	99	1	98	2	21935	2108725	296690	2599214	6496696	32960990	313018	44775333	4	23520000	68295333	0	0	126	0	0	292862	3022081	36943171	40258114	214	6848000000	6956553447	0	0	0	0	0
676	1	farm	79526	dairy	168	4	0	403	15	0	0	0	0	64	67	57	73	95	1	94	2	18451	1858500	246544	2473600	6855028	30759282	425317	42618272	4	22560000	65178272	0	0	130	0	0	389076	4099957	50184829	54673862	218	6976000000	7095852134	0	0	0	0	0
677	1	farm	79526	dairy	99	4	0	176	15	0	0	0	0	45	48	36	56	76	1	75	2	13434	1394925	140480	1290341	4027325	15892618	184263	22929952	4	18000000	40929952	0	0	92	0	0	171026	1802376	21973948	23947350	180	5760000000	5824877301	0	0	0	0	0
678	1	farm	79526	dairy	120	4	0	173	15	0	0	0	0	58	61	51	67	89	1	88	2	13094	1546375	186854	1598000	4985468	19760728	191857	28269281	4	21120000	49389281	0	0	106	0	0	177608	1815761	22180132	24173502	194	6208000000	6281562783	0	0	0	0	0
679	1	farm	79526	dairy	84	4	0	142	15	0	0	0	0	42	45	28	51	73	1	72	2	15449	1199975	127498	1153570	3427514	14396100	159464	20464122	4	17280000	37744122	0	0	88	0	0	150882	1425276	17466615	19042773	176	5632000000	5688786895	0	0	0	0	0
680	1	farm	84168	pigs small	121	4	0	199	15	0	0	0	0	41	44	30	50	72	1	71	2	16651	1367300	169044	1651273	4876415	20345061	208916	28618008	4	17040000	45658008	0	0	89	0	0	181708	1824352	22294436	24300496	177	5664000000	5733958505	0	0	0	0	0
681	1	farm	79526	dairy	104	4	0	327	15	0	0	0	0	48	51	42	56	79	1	78	2	46497	1485600	137430	1338066	4113014	16298316	330194	23702620	4	18720000	42422620	0	0	110	0	0	338578	3571826	43679004	47589408	198	6336000000	6426012028	0	0	0	0	0
682	1	farm	79544	dairy	129	4	0	324	15	0	0	0	0	65	68	56	74	96	1	95	2	33205	1634200	235638	2004034	5491808	25227020	378629	34971330	4	22800000	57771330	0	0	128	0	0	353646	3621470	44493769	48468884	216	6912000000	7018240214	0	0	0	0	0
683	1	farm	84168	pigs small	115	4	0	247	15	0	0	0	0	56	59	57	65	87	1	86	2	10859	1749875	147534	1458020	4806304	17856395	255306	26273434	4	20640000	46913434	0	0	111	0	0	254014	2620994	32276946	35151954	199	6368000000	6450065388	0	0	0	0	0
684	1	farm	79544	dairy	70	4	0	154	15	0	0	0	0	56	58	57	61	86	1	85	2	11884	1290400	105086	980138	2928966	12175529	170608	17650728	4	20400000	38050728	0	0	101	0	0	158280	1578528	19045104	20781912	189	6048000000	6106832640	0	0	0	0	0
685	1	farm	79544	dairy	64	4	0	156	15	0	0	0	0	41	45	41	55	73	1	72	2	12001	829600	98592	920761	2523897	11353339	166645	15892834	4	17280000	33172834	0	0	89	0	0	165208	1621798	19715120	21502126	177	5664000000	5718674960	0	0	0	0	0
686	1	farm	84168	pigs small	134	4	0	295	15	0	0	0	0	62	65	61	74	93	1	92	2	19230	1951150	229948	1792539	5670973	23092779	300887	33038276	4	22080000	55118276	0	0	119	0	0	285222	2929162	36093037	39307422	207	6624000000	6718425698	0	0	0	0	0
687	1	farm	26235	beef intensive	59	4	0	109	15	0	0	0	0	37	40	43	46	68	1	67	2	10574	710650	78750	718315	2259043	8910774	126495	12804026	4	16080000	28884026	0	0	81	0	0	124968	1232111	15180661	16537740	169	5408000000	5453421766	0	0	0	0	0
688	1	farm	148204	smallholders	107	4	0	245	15	0	0	0	0	58	61	55	70	89	1	88	2	11150	1552825	175352	1670211	4510298	20918252	250839	29077777	4	21120000	50197777	0	0	111	0	0	240172	2536706	31132392	33909271	199	6368000000	6452107048	0	0	0	0	0
689	1	farm	84168	pigs small	70	4	0	132	15	0	0	0	0	54	57	53	62	85	1	84	2	12002	1137225	105274	992300	2905595	12282680	129017	17552091	4	20160000	37712091	0	0	97	0	0	123350	1302316	15970439	17396105	185	5920000000	5975108196	0	0	0	0	0
690	1	farm	79526	dairy	74	4	0	156	15	0	0	0	0	52	56	38	66	84	1	83	2	10498	1137450	111324	1087466	3100343	13484058	158893	19079534	4	19920000	38999534	0	0	99	0	0	154172	1559545	19145584	20859301	187	5984000000	6043858835	0	0	0	0	0
691	1	farm	79544	dairy	61	4	0	140	15	0	0	0	0	37	40	24	45	68	1	67	2	10398	884975	87454	781693	2438206	9555860	142377	13890565	4	16080000	29970565	0	0	83	0	0	149138	1495217	18312356	19956712	171	5472000000	5521927277	0	0	0	0	0
692	1	farm	79544	dairy	281	4	0	512	15	0	0	0	0	101	104	101	110	132	1	131	2	23001	3908075	464896	4409237	11863870	55155928	546632	76348639	4	31440000	107788639	0	0	176	0	0	485126	4920984	59884790	65290900	264	8448000000	8621079539	0	0	0	0	0
693	1	farm	79544	dairy	132	4	0	254	15	0	0	0	0	95	99	81	109	127	1	126	2	12821	2123750	199744	1832958	5569705	22731298	312117	32769572	4	30240000	63009572	0	0	153	0	0	274958	2773336	34106706	37155000	241	7712000000	7812164573	0	0	0	0	0
694	1	farm	148204	smallholders	217	4	0	466	15	0	0	0	0	75	79	71	89	107	1	106	2	36735	2604725	346636	3218733	9145232	40155602	503283	55974211	4	25440000	81414211	0	0	148	0	0	450626	4661237	57112584	62224447	236	7552000000	7695638658	0	0	0	0	0
695	1	farm	79526	dairy	74	4	0	157	15	0	0	0	0	41	44	42	49	72	1	71	2	11401	891450	98254	917172	2851067	11326668	179003	16263615	4	17040000	33303615	0	0	89	0	0	174314	1657892	20158571	21990777	177	5664000000	5719294392	0	0	0	0	0
696	1	farm	148204	smallholders	77	4	0	138	15	0	0	0	0	41	44	30	49	72	1	71	2	12533	1030800	90928	902855	2952338	11245852	137920	16360693	4	17040000	33400693	0	0	86	0	0	137374	1401005	17101744	18640123	174	5568000000	5620040816	0	0	0	0	0
697	1	farm	79526	dairy	103	4	0	219	15	0	0	0	0	63	67	51	77	95	1	94	2	21512	1510750	153064	1434499	4206494	17751049	224130	25279986	4	22560000	47839986	0	0	114	0	0	204892	2103255	25421258	27729404	202	6464000000	6539569391	0	0	0	0	0
698	1	farm	79526	dairy	69	4	0	115	15	0	0	0	0	31	34	31	42	62	1	61	2	14192	1032025	88126	759242	2609579	9308538	106025	13903535	4	14640000	28543535	0	0	73	0	0	110940	1193697	14989046	16293682	161	5152000000	5196837218	0	0	0	0	0
699	1	farm	79526	dairy	133	4	0	336	15	0	0	0	0	75	79	51	89	107	1	106	2	22132	1984150	229626	2224577	5406121	27636682	367576	37848732	4	25440000	63288732	0	0	136	0	0	318534	3243902	39318393	42880828	224	7168000000	7274169561	0	0	0	0	0
700	1	farm	26235	beef intensive	89	4	0	122	15	0	0	0	0	53	57	40	67	85	2	84	2	171090	1321850	130594	1141076	3559935	14048125	129522	20331102	4	37920000	58251102	0	0	96	0	0	109416	1179374	14580938	15869727	184	5888000000	5962120829	0	0	0	0	0
701	1	farm	79526	dairy	85	4	0	206	15	0	0	0	0	42	45	40	51	73	1	72	2	11359	1311000	123872	1146208	3334033	14068276	220142	20203531	4	17280000	37483531	0	0	94	0	0	228036	2322243	28413146	30963424	182	5824000000	5892446956	0	0	0	0	0
702	1	farm	79526	dairy	95	4	0	243	15	0	0	0	0	54	57	41	63	85	1	84	2	16786	1338175	140644	1328524	3910480	16503301	252245	23473368	4	20160000	43633368	0	0	108	0	0	245338	2533136	31087352	33865826	196	6272000000	6349499194	0	0	0	0	0
703	1	farm	26235	beef intensive	99	4	0	194	15	0	0	0	0	42	45	36	50	73	1	72	2	16638	1411025	156164	1343153	4058485	16767328	204590	23940745	4	17280000	41220745	0	0	91	0	0	192356	1961669	23633810	25787835	179	5728000000	5795008580	0	0	0	0	0
704	1	farm	84168	pigs small	89	4	0	215	15	0	0	0	0	65	69	69	79	97	1	96	2	12236	1399425	139446	1291748	3715734	15979704	216970	22743027	4	23040000	45783027	0	0	116	0	0	203450	2238325	27482302	29924077	204	6528000000	6603707105	0	0	0	0	0
705	1	farm	79526	dairy	79	3	0	138	15	0	0	0	0	33	36	32	44	64	1	63	2	11002	1098025	120226	1131140	3334038	14272668	142829	20098926	4	15120000	35218926	0	0	77	0	0	131578	1359142	16557000	18047719	165	5280000000	5333266645	0	0	0	0	0
706	1	farm	79526	dairy	54	3	0	89	15	0	0	0	0	37	40	38	46	68	1	67	2	10240	927550	71234	687668	2181147	8543666	92525	12503789	4	16080000	28583789	0	0	78	0	0	93494	940658	11550218	12584369	166	5312000000	5353168158	0	0	0	0	0
707	1	farm	79526	dairy	83	3	0	128	15	0	0	0	0	36	39	39	44	67	1	66	2	12922	1219875	120662	1152290	3388562	14218256	113984	20213630	4	15840000	36053630	0	0	77	0	0	93022	974122	11961760	13028903	165	5280000000	5329082533	0	0	0	0	0
708	1	farm	79544	dairy	107	3	0	149	15	0	0	0	0	51	55	43	65	83	1	82	2	14732	1581225	147282	1318727	4284388	16204928	150177	23686728	4	19680000	43366728	0	0	97	0	0	139312	1439993	17818128	19397433	185	5920000000	5982764161	0	0	0	0	0
709	1	farm	148204	smallholders	99	3	0	177	15	0	0	0	0	49	52	53	61	80	1	79	2	10738	1262250	159816	1595936	4019539	19785038	215021	27037600	4	18960000	45997600	0	0	98	0	0	184238	1728754	20851685	22764677	186	5952000000	6020762277	0	0	0	0	0
710	1	farm	26235	beef intensive	96	3	0	162	15	0	0	0	0	58	60	34	62	88	1	87	2	13301	1206150	132884	1228869	3809214	15207790	167199	21752106	4	20880000	42632106	0	0	104	0	0	165458	1624439	20105779	21895676	192	6144000000	6208527782	0	0	0	0	0
711	1	farm	79526	dairy	48	3	0	95	15	0	0	0	0	32	35	30	41	63	1	62	2	19862	785775	73570	618700	1900712	7788962	103428	11271148	4	14880000	26151148	0	0	75	0	0	113324	1127963	13792086	15033373	163	5216000000	5257184521	0	0	0	0	0
712	1	farm	79544	dairy	53	3	0	92	15	0	0	0	0	37	41	38	51	69	1	68	2	10675	827000	80694	715817	2095453	8733218	84536	12536718	4	16320000	28856718	0	0	78	0	0	81460	815706	9968534	10865700	166	5312000000	5351722418	0	0	0	0	0
713	1	farm	84168	pigs small	100	3	0	202	15	0	0	0	0	55	58	44	64	86	1	85	2	15605	1594525	152172	1304741	4206490	16216802	219548	23694278	4	20400000	44094278	0	0	106	0	0	208992	2110563	25636863	27956418	194	6208000000	6280050696	0	0	0	0	0
714	1	farm	79526	dairy	117	3	0	289	15	0	0	0	0	64	68	48	78	96	1	95	2	22333	1757850	215060	1977903	4853049	24881148	293904	33978914	4	22800000	56778914	0	0	121	0	0	277812	2961994	36250359	39490166	209	6688000000	6784269079	0	0	0	0	0
715	1	farm	26235	beef intensive	72	3	0	99	15	0	0	0	0	35	39	33	49	67	1	66	2	12014	1001325	108814	956585	2952333	11832550	107708	16959316	4	15840000	32799316	0	0	76	0	0	84484	843314	10299320	11227118	164	5248000000	5292026433	0	0	0	0	0
716	1	farm	79544	dairy	68	3	0	141	15	0	0	0	0	51	55	35	65	83	1	82	2	14555	939125	105876	883690	2819905	10871566	161193	15781355	4	19680000	35461355	0	0	99	0	0	162666	1640311	20222222	22025199	187	5984000000	6041486554	0	0	0	0	0
717	1	farm	148204	smallholders	89	3	0	153	15	0	0	0	0	59	62	56	68	90	1	89	2	19521	1413350	124792	1124282	3614469	14102308	162100	20541301	4	21360000	41901301	0	0	106	0	0	158222	1567274	19266457	20991952	194	6208000000	6270893253	0	0	0	0	0
718	1	farm	26235	beef intensive	108	3	0	232	15	0	0	0	0	54	57	45	62	85	1	84	2	16758	1586750	161990	1553746	4447978	19228663	256245	27235372	4	20160000	47395372	0	0	107	0	0	230138	2373764	28897004	31500906	195	6240000000	6318896278	0	0	0	0	0
719	1	farm	84168	pigs small	99	3	0	247	15	0	0	0	0	55	58	44	63	86	2	85	2	20429	1437625	179804	1676178	4331130	20939976	264363	28829076	4	32640000	61469076	0	0	109	0	0	243862	2501397	30396383	33141642	197	6304000000	6398610718	0	0	0	0	0
720	1	farm	84168	pigs small	67	3	0	129	15	0	0	0	0	58	61	42	66	89	1	88	2	19631	948000	94442	807041	2687481	10081959	142597	14761520	4	21120000	35881520	0	0	103	0	0	144764	1567334	19567664	21279762	191	6112000000	6169161283	0	0	0	0	0
721	1	farm	84168	pigs small	89	3	0	207	15	0	0	0	0	51	54	41	59	82	1	81	2	10661	1196125	140348	1296423	3754683	15948360	216428	22552367	4	19440000	41992367	0	0	100	0	0	193280	2013361	24624578	26831218	188	6016000000	6084823586	0	0	0	0	0
722	1	farm	79526	dairy	79	3	0	159	15	0	0	0	0	62	65	44	70	93	1	92	2	19887	1154750	140984	1380784	3076970	17101637	161517	23016642	4	22080000	45096642	0	0	109	0	0	168224	1714167	20908268	22790659	197	6304000000	6371887301	0	0	0	0	0
723	1	farm	148204	smallholders	79	3	0	125	15	0	0	0	0	40	44	26	54	72	1	71	2	20306	1058000	133884	1211348	3287297	15202300	134881	21027710	4	17040000	38067710	0	0	85	0	0	128778	1361799	16835032	18325608	173	5536000000	5592393319	0	0	0	0	0
724	1	farm	79526	dairy	90	3	0	239	15	0	0	0	0	73	76	74	82	104	1	103	2	12456	1339150	148420	1480385	3731321	18660514	235421	25595211	4	24720000	50315211	0	0	127	0	0	251712	2614504	32213361	35079578	215	6880000000	6965394788	0	0	0	0	0
725	1	farm	79544	dairy	96	3	0	145	15	0	0	0	0	48	52	38	62	80	1	79	2	10641	1175875	146160	1346247	3887109	16597724	154326	23307441	4	18960000	42267441	0	0	93	0	0	127358	1287385	15776661	17191404	181	5792000000	5851458845	0	0	0	0	0
726	1	farm	26235	beef intensive	97	3	0	245	15	0	0	0	0	51	54	52	61	82	1	81	2	11961	1384725	131422	1277872	3941640	15850357	227716	22813731	4	19440000	42253731	0	0	102	0	0	213454	2143019	26008280	28364754	190	6080000000	6150618485	0	0	0	0	0
727	1	farm	26235	beef intensive	104	3	0	183	15	0	0	0	0	59	62	38	67	90	1	89	2	23681	1343225	150726	1351958	4354502	16954117	206105	24360633	4	21360000	45720633	0	0	107	0	0	180648	1876979	23195549	25253176	195	6240000000	6310973809	0	0	0	0	0
728	1	farm	79526	dairy	121	3	0	256	15	0	0	0	0	52	55	35	61	83	1	82	2	13013	1314350	179764	1625240	5133478	20274388	244082	28771303	4	19680000	48451303	0	0	103	0	0	217010	2279169	27586176	30082355	191	6112000000	6190533658	0	0	0	0	0
729	1	farm	84168	pigs small	160	3	0	372	15	0	0	0	0	82	85	73	90	113	1	112	2	16059	2294950	261164	2567880	6753760	32012260	391784	44281798	4	26880000	71161798	0	0	144	0	0	344428	3712408	45333218	49390054	232	7424000000	7544551853	0	0	0	0	0
730	1	farm	84168	pigs small	99	3	0	130	15	0	0	0	0	33	36	33	46	64	1	63	2	11168	1114725	146140	1389841	4027330	17301789	143982	24123807	4	15120000	39243807	0	0	76	0	0	119004	1214008	15003402	16336414	164	5248000000	5303580220	0	0	0	0	0
731	1	farm	26235	beef intensive	62	3	0	100	15	0	0	0	0	47	50	32	56	78	1	77	2	10761	1011350	94620	778734	2555052	9626024	103321	14169100	4	18480000	32649100	0	0	88	0	0	95292	1001882	12314996	13412171	176	5632000000	5678061271	0	0	0	0	0
732	1	farm	26235	beef intensive	66	3	0	150	15	0	0	0	0	56	59	42	64	87	3	86	2	94591	1107225	106520	837626	2625157	10124117	163806	14964451	4	57360000	72324451	0	0	103	0	0	160476	1502685	18563514	20226674	191	6112000000	6204551125	0	0	0	0	0
733	1	farm	79526	dairy	72	3	0	161	15	0	0	0	0	53	55	48	57	83	1	82	2	10777	1183850	110090	980773	2897802	11907351	182493	17262359	4	19680000	36942359	0	0	100	0	0	178630	1843718	22932111	24954458	188	6016000000	6077896817	0	0	0	0	0
734	1	farm	26235	beef intensive	68	3	0	114	15	0	0	0	0	40	43	30	48	71	1	70	2	10755	1071200	97350	833429	2765378	10273500	108898	15149754	4	16800000	31949754	0	0	81	0	0	99624	1038305	12688470	13826399	169	5408000000	5453776153	0	0	0	0	0
735	1	farm	79526	dairy	261	3	0	506	15	0	0	0	0	96	99	95	104	127	1	126	2	26023	2782900	394222	3740866	11279632	46598550	522173	65318343	4	30240000	95558343	0	0	167	0	0	437212	4486005	55089936	60013152	255	8160000000	8315571496	0	0	0	0	0
736	1	farm	148204	smallholders	76	3	0	211	15	0	0	0	0	49	53	28	63	81	1	80	2	10737	984850	107380	914546	3022438	11339656	215319	16584190	4	19200000	35784190	0	0	103	0	0	229194	2320650	28520830	31070674	191	6112000000	6178854864	0	0	0	0	0
737	1	farm	79544	dairy	114	3	0	300	15	0	0	0	0	56	59	44	64	87	1	86	2	11772	1510325	154210	1478448	4323338	18243884	281875	25992080	4	20640000	46632080	0	0	113	0	0	288100	3021134	36764416	40073650	201	6432000000	6518705729	0	0	0	0	0
738	1	farm	26235	beef intensive	95	3	0	190	15	0	0	0	0	45	48	36	53	76	1	75	2	16659	1562575	146916	1371424	3910480	17115894	190802	24298092	4	18000000	42298092	0	0	94	0	0	192858	2010879	24286491	26490228	182	5824000000	5892788320	0	0	0	0	0
739	1	farm	26235	beef intensive	94	3	0	242	15	0	0	0	0	55	58	45	64	86	1	85	2	10625	1289425	143698	1353519	3894901	16769460	259482	23710485	4	20400000	44110485	0	0	110	0	0	258878	2703629	33023704	35986211	198	6336000000	6416096696	0	0	0	0	0
740	1	farm	84168	pigs small	56	3	0	102	15	0	0	0	0	41	44	42	52	72	1	71	2	10963	983925	99496	850860	2360308	10629325	102777	15026691	4	17040000	32066691	0	0	83	0	0	104750	1033686	12544598	13683034	171	5472000000	5517749725	0	0	0	0	0
741	1	farm	84168	pigs small	46	3	0	102	15	0	0	0	0	36	39	27	44	67	1	66	2	10280	693600	59478	534337	1752705	6580438	98705	9719263	4	15840000	25559263	0	0	78	0	0	106114	1071261	13160582	14337956	166	5312000000	5351897220	0	0	0	0	0
742	1	farm	148204	smallholders	116	3	0	239	15	0	0	0	0	59	62	48	67	90	1	89	2	11236	1822700	167526	1577509	4876421	19803057	273879	28521092	4	21360000	49881092	0	0	114	0	0	253252	2411966	29353661	32018879	202	6464000000	6545899971	0	0	0	0	0
743	1	farm	79526	dairy	168	3	0	496	15	0	0	0	0	106	109	95	115	137	1	136	2	19940	3341025	348750	3427623	7353574	42958143	501408	57930523	4	32640000	90570523	0	0	179	0	0	467752	4881650	59684080	65033482	267	8544000000	8699604005	0	0	0	0	0
744	1	farm	84168	pigs small	108	3	0	165	15	0	0	0	0	50	53	37	58	81	1	80	2	13906	1257625	151366	1305634	4159750	16128999	158951	23162326	4	19200000	42362326	0	0	95	0	0	144272	1453556	17750112	19347941	183	5856000000	5917710266	0	0	0	0	0
745	1	farm	79544	dairy	99	3	0	202	15	0	0	0	0	61	64	59	69	92	1	91	2	11638	1264700	133534	1298554	3972799	15976288	234407	22880282	4	21840000	44720282	0	0	113	0	0	222022	2155534	26458916	28836472	201	6432000000	6505556753	0	0	0	0	0
746	1	farm	79526	dairy	72	3	0	136	15	0	0	0	0	38	41	36	49	69	1	68	2	12146	1037625	120910	1125882	2991281	13925409	151530	19352637	4	16320000	35672637	0	0	82	0	0	137414	1435014	17811088	19383516	170	5440000000	5495056153	0	0	0	0	0
747	1	farm	79526	dairy	105	3	0	248	15	0	0	0	0	65	68	50	74	96	1	95	2	12407	1641950	153774	1419464	4338920	17610152	272291	25436551	4	22800000	48236551	0	0	119	0	0	248096	2551808	31451452	34251357	207	6624000000	6706487907	0	0	0	0	0
748	1	farm	148204	smallholders	131	3	0	286	15	0	0	0	0	83	86	77	92	114	1	113	2	13712	1941650	210662	1889309	5336013	23572327	328548	33278509	4	27120000	60398509	0	0	142	0	0	299782	2988011	36239312	39527105	230	7360000000	7459925615	0	0	0	0	0
749	1	farm	84168	pigs small	108	3	0	225	15	0	0	0	0	51	54	38	59	82	1	81	2	10717	1370650	162278	1613673	4183124	19962257	238880	27530862	4	19440000	46970862	0	0	103	0	0	229408	2393168	29220516	31843092	191	6112000000	6190813954	0	0	0	0	0
750	1	farm	148204	smallholders	111	3	0	286	15	0	0	0	0	56	59	57	65	87	1	86	2	12405	1671550	152532	1395232	4549243	17441268	291073	25500898	4	20640000	46140898	0	0	113	0	0	283538	2993494	37348654	40625686	201	6432000000	6518766584	0	0	0	0	0
751	1	farm	148204	smallholders	138	3	0	325	15	0	0	0	0	54	58	51	68	86	1	85	2	12339	2061475	206228	2003587	5772245	24828375	360546	35232456	4	20400000	55632456	0	0	118	0	0	339242	3359945	40925159	44624346	206	6592000000	6692256802	0	0	0	0	0
752	1	farm	148204	smallholders	128	3	0	235	15	0	0	0	0	52	55	44	61	83	1	82	2	14499	1628850	210444	1956710	5297063	24323474	260936	33677477	4	19680000	53357477	0	0	105	0	0	226262	2236023	27197782	29660067	193	6176000000	6259017544	0	0	0	0	0
753	1	farm	79544	dairy	88	3	0	206	15	0	0	0	0	37	40	41	47	68	2	67	2	43702	1169275	146374	1360924	3583311	17128746	213885	23602515	4	29280000	52882515	0	0	88	0	0	210238	2096964	25632034	27939236	176	5632000000	5712821751	0	0	0	0	0
754	1	farm	79544	dairy	115	3	0	189	15	0	0	0	0	60	64	50	74	92	1	91	2	10682	1731625	178842	1787407	4580403	22276815	195147	30750239	4	21840000	52590239	0	0	108	0	0	166836	1687223	20881979	22736038	196	6272000000	6347326277	0	0	0	0	0
755	1	farm	26235	beef intensive	141	3	0	207	15	0	0	0	0	52	55	49	61	83	1	82	2	21607	1674925	212138	2154206	5935830	26834298	220236	37031634	4	19680000	56711634	0	0	100	0	0	178296	1869116	23013256	25060667	188	6016000000	6097772301	0	0	0	0	0
756	1	farm	79526	dairy	52	3	0	96	15	0	0	0	0	39	42	28	48	70	1	69	2	10388	851375	69088	660362	2079878	8189458	94779	11944940	4	16560000	28504940	0	0	80	0	0	94440	943049	11620752	12658241	168	5376000000	5417163181	0	0	0	0	0
757	1	farm	84168	pigs small	69	3	0	109	15	0	0	0	0	40	43	41	49	71	1	70	2	13114	1029475	119790	1091522	2742010	13662299	121801	18766898	4	16800000	35566898	0	0	83	0	0	119600	1192669	14517558	15829827	171	5472000000	5523396725	0	0	0	0	0
758	1	farm	148204	smallholders	196	3	0	504	15	0	0	0	0	140	143	126	148	171	2	170	2	113986	3251725	335484	3197840	8553207	40084418	558468	55981141	4	65280000	121261141	0	0	219	0	0	525400	5280358	64602302	70408061	307	9824000000	10015669202	0	0	0	0	0
759	1	farm	84168	pigs small	128	3	0	227	15	0	0	0	0	105	108	73	113	136	1	135	2	11080	1562175	214140	2015348	5149058	25006300	248328	34195348	4	32400000	66595348	0	0	157	0	0	221122	2271222	27650333	30142677	245	7840000000	7936738025	0	0	0	0	0
760	1	farm	148204	smallholders	62	3	0	116	15	0	0	0	0	36	40	34	50	68	1	67	2	10860	979750	106662	853160	2601792	10684000	117137	15342500	4	16080000	31422500	0	0	80	0	0	115886	1202571	14739820	16058277	168	5376000000	5423480777	0	0	0	0	0
761	1	farm	79526	dairy	115	3	0	174	15	0	0	0	0	59	62	37	67	90	1	89	2	20741	1435550	179128	1560244	4588192	19557090	182801	27503006	4	21360000	48863006	0	0	106	0	0	163662	1654722	20276861	22095245	194	6208000000	6278958251	0	0	0	0	0
762	1	farm	148204	smallholders	102	3	0	226	15	0	0	0	0	69	72	70	79	100	1	99	2	18105	1511225	179662	1619091	4159751	20113212	242426	27825367	4	23760000	51585367	0	0	121	0	0	230060	2392765	29053448	31676272	209	6688000000	6771261639	0	0	0	0	0
763	1	farm	79544	dairy	107	3	0	306	15	0	0	0	0	58	62	59	72	90	1	89	2	17347	2065750	151844	1393434	4393449	17418720	281290	25704487	4	21360000	47064487	0	0	115	0	0	275268	2843471	34305648	37424387	203	6496000000	6580488874	0	0	0	0	0
764	1	farm	79544	dairy	59	3	0	107	15	0	0	0	0	36	39	30	45	67	1	66	2	10342	818075	79282	759782	2321362	9424848	103052	13506402	4	15840000	29346402	0	0	78	0	0	105842	1087909	13221011	14414762	166	5312000000	5355761164	0	0	0	0	0
765	1	farm	26235	beef intensive	103	3	0	225	15	0	0	0	0	50	53	38	58	81	1	80	2	11392	1348125	153618	1353328	4245439	16732662	228321	24061493	4	19200000	43261493	0	0	103	0	0	232010	2336342	28629236	31197587	191	6112000000	6186459080	0	0	0	0	0
766	1	farm	79544	dairy	87	3	0	201	15	0	0	0	0	57	60	41	65	88	1	87	2	11341	1152250	129580	1186355	3536569	14621168	205945	20831867	4	20880000	41711867	0	0	107	0	0	199100	2040617	24770674	27010391	195	6240000000	6308722258	0	0	0	0	0
767	1	farm	79526	dairy	176	3	0	456	15	0	0	0	0	104	107	92	113	135	1	134	2	29518	2633925	199932	1987348	7283467	24636833	417164	37158670	4	32160000	69318670	0	0	170	0	0	389442	4158709	51210864	55759014	258	8256000000	8381077684	0	0	0	0	0
768	1	farm	79544	dairy	129	3	0	265	15	0	0	0	0	107	111	92	121	139	1	138	2	12831	1923200	188894	1768822	5078949	21917889	292702	31170456	4	33120000	64290456	0	0	165	0	0	279150	2941522	35783130	39003801	253	8096000000	8199294257	0	0	0	0	0
769	1	farm	148204	smallholders	62	3	0	116	15	0	0	0	0	44	48	34	58	76	1	75	2	10993	912025	88008	818235	2391469	10121696	129895	14461328	4	18000000	32461328	0	0	89	0	0	124038	1223444	14978057	16325539	177	5664000000	5712786867	0	0	0	0	0
770	1	farm	79544	dairy	81	3	0	153	15	0	0	0	0	39	43	27	53	71	1	70	2	10571	1025300	115198	1037639	3396351	12705904	160509	18440901	4	16800000	35240901	0	0	86	0	0	155766	1584488	19478922	21219176	174	5568000000	5624460076	0	0	0	0	0
771	1	farm	148204	smallholders	81	3	0	126	15	0	0	0	0	36	40	32	50	68	2	67	2	51068	1214500	120546	1123240	3217188	14025383	131242	19832099	4	29280000	49112099	0	0	80	0	0	123336	1258254	15542020	16923610	168	5376000000	5442035710	0	0	0	0	0
772	1	farm	84168	pigs small	94	3	0	207	15	0	0	0	0	54	57	41	62	85	1	84	2	31766	1245300	152216	1335418	3918270	16763454	227499	23642157	4	20160000	43802157	0	0	106	0	0	225100	2290196	28048164	30563461	194	6208000000	6282365618	0	0	0	0	0
773	1	farm	84168	pigs small	113	3	0	281	15	0	0	0	0	80	83	71	88	111	1	110	2	11897	1577225	170786	1625512	4627143	20272609	300277	28573553	4	26400000	54973553	0	0	139	0	0	305686	3142154	38830332	42278173	227	7264000000	7361251726	0	0	0	0	0
774	1	farm	26235	beef intensive	111	3	0	264	15	0	0	0	0	64	67	54	72	95	1	94	2	11636	1566350	171720	1548639	4634933	19355874	243848	27521364	4	22560000	50081364	0	0	118	0	0	246730	2609330	31832430	34688490	206	6592000000	6676769854	0	0	0	0	0
775	1	farm	26235	beef intensive	156	3	0	324	15	0	0	0	0	81	84	71	90	112	1	111	2	31999	2661875	287692	2724646	6660283	34211274	348394	46894164	4	26640000	73534164	0	0	140	0	0	305000	3117465	38183064	41605529	228	7296000000	7411139693	0	0	0	0	0
776	1	farm	79544	dairy	164	3	0	413	15	0	0	0	0	52	55	51	60	83	1	82	2	11181	1776625	255738	2486916	6917341	30828046	413437	42678104	4	19680000	62358104	0	0	117	0	0	382610	4025974	49576732	53985316	205	6560000000	6676343420	0	0	0	0	0
777	1	farm	79526	dairy	94	3	0	218	15	0	0	0	0	42	45	44	52	73	1	72	2	17600	1239875	122234	1217171	3801423	15039884	218130	21638718	4	17280000	38918718	0	0	92	0	0	205800	2132750	26141666	28480217	180	5760000000	5827398935	0	0	0	0	0
778	1	farm	84168	pigs small	91	3	0	157	15	0	0	0	0	52	54	53	60	82	2	81	2	102252	1214600	142674	1223795	3591101	15394280	176349	21742800	4	30960000	52702800	0	0	99	0	0	169850	1651406	20320852	22142108	187	5984000000	6058844907	0	0	0	0	0
779	1	farm	148204	smallholders	120	3	0	255	15	0	0	0	0	61	64	50	69	92	2	91	2	37784	2059150	201250	1931468	5024424	24163606	240334	33620231	4	41520000	75140231	0	0	112	0	0	213432	2204503	26907543	29325478	200	6400000000	6504465708	0	0	0	0	0
780	1	farm	79544	dairy	98	3	0	147	15	0	0	0	0	38	41	34	48	69	1	68	2	32029	1227625	175604	1210435	4097434	15962488	141344	22814929	4	16320000	39134929	0	0	83	0	0	146636	1472200	18018962	19637798	171	5472000000	5530772727	0	0	0	0	0
781	1	farm	148204	smallholders	77	3	0	252	15	0	0	0	0	75	78	64	83	106	1	105	2	10666	1343225	100458	957784	3014651	11648885	238352	17303356	4	25200000	42503356	0	0	129	0	0	248622	2625142	32188347	35062112	217	6944000000	7021565467	0	0	0	0	0
782	1	farm	79544	dairy	99	3	0	157	15	0	0	0	0	51	53	52	55	81	1	80	2	12421	1057100	132612	1274245	4035117	15800162	161925	22461160	4	19200000	41661160	0	0	96	0	0	148782	1496941	17919278	19565001	184	5888000000	5949226161	0	0	0	0	0
783	1	farm	26235	beef intensive	107	3	0	213	15	0	0	0	0	55	58	46	64	86	1	85	2	14119	1411500	151222	1457145	4331129	18039178	241910	25632084	4	20400000	46032084	0	0	108	0	0	238506	2452727	30421172	33112405	196	6272000000	6351144489	0	0	0	0	0
784	1	farm	148204	smallholders	67	3	0	151	15	0	0	0	0	85	88	86	93	116	1	115	2	13107	1042000	106016	1027793	2749802	12760254	181289	17867154	4	27600000	45467154	0	0	133	0	0	176806	1675454	20700690	22552950	221	7072000000	7140020103	0	0	0	0	0
785	1	farm	79544	dairy	104	3	0	225	15	0	0	0	0	57	61	54	71	89	1	88	2	11859	1553550	152410	1448964	4198703	17843354	262286	25459266	4	21120000	46579266	0	0	112	0	0	244808	2452232	29843392	32540433	200	6400000000	6479119699	0	0	0	0	0
786	1	farm	79544	dairy	86	3	0	144	15	0	0	0	0	34	36	35	45	64	1	63	2	14302	1098425	115524	1095471	3310664	13483558	149542	19253184	4	15120000	34373184	0	0	78	0	0	136754	1342688	16318345	17797786	166	5312000000	5364170971	0	0	0	0	0
787	1	farm	79526	dairy	108	3	0	205	15	0	0	0	0	55	58	42	64	86	1	85	2	20173	1491075	161860	1459858	4494712	18112752	199262	25919519	4	20400000	46319519	0	0	105	0	0	203018	2128300	25933142	28264460	193	6176000000	6250583979	0	0	0	0	0
788	1	farm	79526	dairy	92	3	0	193	15	0	0	0	0	53	56	39	62	84	1	83	2	11475	1460550	133494	1207602	3785844	14900103	203454	21691047	4	19920000	41611047	0	0	103	0	0	201334	2065792	25363822	27630949	191	6112000000	6181241996	0	0	0	0	0
789	1	farm	26235	beef intensive	92	3	0	244	15	0	0	0	0	48	51	37	56	79	1	78	2	11193	1298850	136496	1409296	3676788	17617847	229843	24369120	4	18720000	43089120	0	0	101	0	0	236966	2447885	29994206	32679057	189	6048000000	6123768178	0	0	0	0	0
790	1	farm	26235	beef intensive	110	3	0	155	15	0	0	0	0	41	44	40	49	72	1	71	2	27861	1276875	176558	1474090	4440184	18453800	180854	26002361	4	17040000	43042361	0	0	88	0	0	164258	1632870	20078502	21875630	176	5632000000	5696917991	0	0	0	0	0
791	1	farm	84168	pigs small	56	3	0	107	15	0	0	0	0	31	34	26	40	62	1	61	2	10469	783675	76366	675036	2149982	8185212	106883	11977154	4	14640000	26617154	0	0	72	0	0	103284	1069605	13255268	14428158	160	5120000000	5161045311	0	0	0	0	0
792	1	farm	79544	dairy	95	3	0	130	15	0	0	0	0	40	42	29	48	70	1	69	2	18172	1324700	163242	1351944	4066278	17060998	136002	24103164	4	16560000	40663164	0	0	81	0	0	111052	1074231	13051290	14236573	169	5408000000	5462899738	0	0	0	0	0
793	1	farm	84168	pigs small	53	3	0	114	15	0	0	0	0	35	38	26	43	66	1	65	2	10268	757675	71462	621875	1955239	7579325	104547	11090123	4	15600000	26690123	0	0	76	0	0	105680	1142388	13758010	15006078	164	5248000000	5289696201	0	0	0	0	0
794	1	farm	84168	pigs small	90	3	0	147	15	0	0	0	0	42	46	32	56	74	1	73	2	21463	1173675	141144	1207096	3661205	15020223	141996	21345339	4	17520000	38865339	0	0	88	0	0	145904	1460502	17726568	19332974	176	5632000000	5690198312	0	0	0	0	0
795	1	farm	148204	smallholders	81	3	0	126	15	0	0	0	0	33	36	29	42	64	1	63	2	10744	937800	123284	1157420	3232768	14393764	127571	19972608	4	15120000	35092608	0	0	76	0	0	120532	1211918	14890250	16222699	164	5248000000	5299315307	0	0	0	0	0
796	1	farm	79544	dairy	116	3	0	242	15	0	0	0	0	58	61	53	66	89	1	88	2	23408	1918950	159576	1580026	4627140	19448246	222741	27956680	4	21120000	49076680	0	0	108	0	0	205642	2122978	25921926	28250547	196	6272000000	6349327227	0	0	0	0	0
797	1	farm	79526	dairy	54	3	0	135	15	0	0	0	0	54	57	39	63	85	1	84	2	10838	1036550	82800	736688	2157775	9180499	130126	13324438	4	20160000	33484438	0	0	98	0	0	138458	1461380	18012329	19612166	186	5952000000	6005096605	0	0	0	0	0
798	1	farm	84168	pigs small	79	3	0	184	15	0	0	0	0	50	53	51	60	81	1	80	2	10636	1220725	108174	978669	3123708	12106642	197219	17735137	4	19200000	36935137	0	0	100	0	0	200310	2056239	25289517	27546066	188	6016000000	6080481203	0	0	0	0	0
799	1	farm	79526	dairy	288	3	0	551	15	0	0	0	0	68	71	76	77	99	1	98	2	28004	2904475	433978	4248655	12066408	52982401	573194	73209110	4	23520000	96729110	0	0	141	0	0	461802	4626356	56319444	61407602	229	7328000000	7486136712	0	0	0	0	0
800	1	farm	79544	dairy	81	3	0	135	15	0	0	0	0	36	39	33	44	67	1	66	2	11419	1098875	96988	954999	3209399	11885980	136225	17382466	4	15840000	33222466	0	0	81	0	0	136150	1345041	16423366	17904558	169	5408000000	5459127024	0	0	0	0	0
801	1	farm	79526	dairy	59	3	0	128	15	0	0	0	0	39	42	42	47	70	1	69	2	11594	855925	74210	669719	2259040	8240491	131603	12230989	4	16560000	28790989	0	0	83	0	0	131406	1382900	16755172	18269477	171	5472000000	5519060466	0	0	0	0	0
802	1	farm	79526	dairy	168	3	0	254	15	0	0	0	0	66	69	56	74	97	2	96	2	35792	2116675	279186	2486896	7018604	30615076	310210	42826646	4	44640000	87466646	0	0	117	0	0	211126	2081817	25213448	27506390	205	6560000000	6674973037	0	0	0	0	0
803	1	farm	79544	dairy	84	3	0	169	15	0	0	0	0	63	66	49	72	94	1	93	2	30839	1068325	128014	1135096	3357405	14233186	184731	20106758	4	22320000	42426758	0	0	112	0	0	187844	1885644	22972879	25046367	200	6400000000	6467473125	0	0	0	0	0
804	1	farm	26235	beef intensive	89	3	0	169	15	0	0	0	0	65	68	47	75	96	1	95	2	12792	1458025	138596	1231569	3489829	15279614	197015	21794648	4	22800000	44594648	0	0	115	0	0	191604	1795676	22108190	24095469	203	6496000000	6564690117	0	0	0	0	0
805	1	farm	79544	dairy	128	3	0	205	15	0	0	0	0	59	62	49	67	90	1	89	2	18359	1614900	202514	2000023	5195798	24824027	225052	34062314	4	21360000	55422314	0	0	109	0	0	197706	2056826	25298127	27552659	197	6304000000	6386974973	0	0	0	0	0
806	1	farm	79544	dairy	117	3	0	234	15	0	0	0	0	56	59	44	64	87	1	86	2	12244	1505100	169990	1519130	4884206	18995097	233813	27307337	4	20640000	47947337	0	0	109	0	0	233416	2347713	29082912	31664041	197	6304000000	6383611378	0	0	0	0	0
807	1	farm	84168	pigs small	52	3	0	115	15	0	0	0	0	35	38	25	45	66	1	65	2	10464	1097725	73756	629642	2165564	7759009	119712	11845408	4	15600000	27445408	0	0	79	0	0	129712	1367903	16664546	18162162	167	5344000000	5389607570	0	0	0	0	0
808	1	farm	148204	smallholders	72	3	0	164	15	0	0	0	0	88	91	79	96	119	1	118	2	22384	1191700	121208	1044418	2999069	12846078	182439	18384912	4	28320000	46704912	0	0	136	0	0	178902	1921205	23853532	25953639	224	7168000000	7240658552	0	0	0	0	0
809	1	farm	26235	beef intensive	90	3	0	184	15	0	0	0	0	42	45	42	55	73	1	72	2	11046	1200100	124956	1179009	3567726	14442404	218207	20732402	4	17280000	38012402	0	0	94	0	0	219744	2200358	26634452	29054554	182	5824000000	5891066955	0	0	0	0	0
810	1	farm	148204	smallholders	101	3	0	260	15	0	0	0	0	77	80	62	87	108	1	107	2	14915	1712050	158118	1385356	4268807	17069276	287150	24880758	4	25680000	50560758	0	0	133	0	0	271352	2750852	33478474	36500678	221	7072000000	7159061437	0	0	0	0	0
811	1	farm	148204	smallholders	98	3	0	181	15	0	0	0	0	43	46	44	52	74	1	73	2	22349	1464950	186600	1628572	3855952	20671911	187849	27995834	4	17520000	45515834	0	0	92	0	0	182970	1794089	21873533	23850592	180	5760000000	5829366427	0	0	0	0	0
812	1	farm	84168	pigs small	83	3	0	165	15	0	0	0	0	50	53	32	59	81	1	80	2	12009	1184550	136654	1294024	3435303	16142574	168790	22361896	4	19200000	41561896	0	0	96	0	0	157304	1576825	19414944	21149073	184	5888000000	5950710968	0	0	0	0	0
813	1	farm	26235	beef intensive	102	3	0	256	15	0	0	0	0	47	50	33	56	78	1	77	2	12137	1329800	165304	1521817	4167546	19190909	268576	26643952	4	18480000	45123952	0	0	103	0	0	270994	2739172	33296327	36306494	191	6112000000	6193430445	0	0	0	0	0
814	1	farm	26235	beef intensive	160	3	0	469	15	0	0	0	0	75	78	78	83	106	1	105	2	12867	2602450	262642	2499520	7166620	31217240	526212	44274685	4	25200000	69474685	0	0	152	0	0	516370	5399233	66474385	72389988	240	7680000000	7821864673	0	0	0	0	0
815	1	farm	84168	pigs small	78	3	0	133	15	0	0	0	0	50	53	33	58	81	1	80	2	10963	1188750	119912	1150265	3108130	14207042	135339	19909438	4	19200000	39109438	0	0	93	0	0	123716	1304510	15996988	17425214	181	5792000000	5848534652	0	0	0	0	0
816	1	farm	84168	pigs small	114	3	0	267	15	0	0	0	0	64	67	54	73	95	1	94	2	21207	1762825	174624	1602983	4705038	19789888	304229	28339587	4	22560000	50899587	0	0	122	0	0	297074	3081008	37674538	41052620	210	6720000000	6811952207	0	0	0	0	0
817	1	farm	148204	smallholders	87	3	0	147	15	0	0	0	0	50	53	34	58	81	1	80	2	12126	1124900	111670	1036809	3458672	12886064	153586	18771702	4	19200000	37971702	0	0	95	0	0	147458	1530695	18834533	20512686	183	5856000000	5914484388	0	0	0	0	0
818	1	farm	26235	beef intensive	53	3	0	102	15	0	0	0	0	46	49	29	55	77	1	76	2	10721	917975	72568	702846	2033138	8647329	92853	12466709	4	18240000	30706709	0	0	87	0	0	91306	903773	10994016	11989095	175	5600000000	5642695804	0	0	0	0	0
819	1	farm	148204	smallholders	157	3	0	383	15	0	0	0	0	67	69	68	71	97	1	96	2	20377	1960050	180362	1717981	6247415	21028242	324829	31458879	4	23040000	54498879	0	0	125	0	0	308972	3264494	40240482	43813948	213	6816000000	6914312827	0	0	0	0	0
820	1	farm	79544	dairy	84	3	0	159	15	0	0	0	0	52	56	37	66	84	1	83	2	11937	1243750	118812	1097192	3287293	13553586	161996	19462628	4	19920000	39382628	0	0	99	0	0	153382	1597896	19650648	21401926	187	5984000000	6044784554	0	0	0	0	0
821	1	farm	26235	beef intensive	123	3	0	209	15	0	0	0	0	59	61	31	65	89	1	88	2	35044	1514350	191454	1863628	5016633	23332512	199220	32117797	4	21120000	53237797	0	0	107	0	0	185164	1867079	23072757	25125000	195	6240000000	6318362798	0	0	0	0	0
822	1	farm	26235	beef intensive	168	3	0	389	15	0	0	0	0	67	70	53	75	98	1	97	2	13086	2236650	273222	2626796	7026404	32813175	404934	45381181	4	23280000	68661181	0	0	129	0	0	341896	3560546	43587880	47490322	217	6944000000	7060151503	0	0	0	0	0
823	1	farm	79544	dairy	115	3	0	238	15	0	0	0	0	59	62	60	67	90	2	89	2	125539	1625575	175936	1619111	4884207	20257878	251755	28814462	4	41520000	70334462	0	0	114	0	0	259672	2661818	32384194	35305684	202	6464000000	6569640146	0	0	0	0	0
824	1	farm	79526	dairy	63	3	0	105	15	0	0	0	0	39	42	29	49	70	1	69	2	12550	990625	101450	822141	2555053	10126664	125556	14721489	4	16560000	31281489	0	0	81	0	0	113176	1159942	14304518	15577637	169	5408000000	5454859126	0	0	0	0	0
825	1	farm	148204	smallholders	229	3	0	547	15	0	0	0	0	158	161	146	166	189	1	188	2	30143	3377925	408288	3848877	9900837	48272640	562063	66370630	4	45120000	111490630	0	0	237	0	0	531692	5368414	65550228	71450334	325	10400000000	10582940964	0	0	0	0	0
826	1	farm	84168	pigs small	65	3	0	129	15	0	0	0	0	45	48	46	53	76	1	75	2	13896	1025475	111356	1100308	2734222	13831080	134694	18937136	4	18000000	36937136	0	0	88	0	0	123460	1309239	16131130	17563830	176	5632000000	5686500965	0	0	0	0	0
827	1	farm	79544	dairy	81	3	0	178	15	0	0	0	0	53	57	37	67	85	1	84	2	11955	1126125	105650	994948	3224975	12264626	149787	17866111	4	20160000	38026111	0	0	99	0	0	145394	1575063	19027662	20748119	187	5984000000	6042774230	0	0	0	0	0
828	1	farm	79526	dairy	111	3	0	254	15	0	0	0	0	77	80	76	86	108	1	107	2	12364	1544150	172914	1505642	4642717	18662572	269214	26797209	4	25680000	52477209	0	0	131	0	0	251404	2624591	32221208	35097204	219	7008000000	7095574413	0	0	0	0	0
829	1	farm	79526	dairy	211	3	0	344	15	0	0	0	0	89	92	78	97	120	1	119	2	26672	2663300	369036	3115442	9246489	39849780	360270	55604317	4	28560000	84164317	0	0	146	0	0	282448	3046810	37420184	40749443	234	7488000000	7612913760	0	0	0	0	0
830	1	farm	84168	pigs small	133	3	0	275	15	0	0	0	0	57	60	43	66	88	1	87	2	26892	1837400	226076	1978713	5398330	24676508	308197	34425224	4	20880000	55305224	0	0	115	0	0	290632	2863015	34910954	38064601	203	6496000000	6589369825	0	0	0	0	0
831	1	farm	148204	smallholders	128	3	0	307	15	0	0	0	0	58	61	50	66	89	1	88	2	27197	1753925	206422	1757392	5507392	22077157	344831	31647119	4	21120000	52767119	0	0	118	0	0	310888	3163356	39069452	42543696	206	6592000000	6687310815	0	0	0	0	0
832	1	farm	79544	dairy	74	3	0	129	15	0	0	0	0	43	46	26	53	74	1	73	2	14869	1151775	113206	994196	2866645	12262909	125538	17514269	4	17520000	35034269	0	0	87	0	0	125870	1245251	15063890	16435011	175	5600000000	5651469280	0	0	0	0	0
833	1	farm	84168	pigs small	90	3	0	177	15	0	0	0	0	53	57	51	67	85	1	84	2	12727	1416625	127154	1088611	3528778	13505476	189896	19856539	4	20160000	40016539	0	0	102	0	0	178664	1782626	21795744	23757034	190	6080000000	6143773573	0	0	0	0	0
834	1	farm	79526	dairy	111	3	0	206	15	0	0	0	0	43	46	37	53	74	1	73	2	16893	1584350	192614	1789639	4533664	22388350	228917	30717534	4	17520000	48237534	0	0	95	0	0	217730	2149272	26146154	28513156	183	5856000000	5932750690	0	0	0	0	0
835	1	farm	148204	smallholders	136	3	0	296	15	0	0	0	0	70	73	62	78	101	1	100	2	11738	1708400	198122	1768221	5561917	22014746	272909	31524314	4	24000000	55524314	0	0	124	0	0	256116	2713426	32936522	35906063	212	6784000000	6875430378	0	0	0	0	0
836	1	farm	26235	beef intensive	118	3	0	269	15	0	0	0	0	60	63	61	70	91	1	90	2	10902	1542200	168976	1611862	4876416	19935952	273325	28408730	4	21600000	50008730	0	0	114	0	0	248582	2575616	30967382	33791579	202	6464000000	6547800309	0	0	0	0	0
837	1	farm	84168	pigs small	185	3	0	456	15	0	0	0	0	65	69	61	79	97	1	96	2	18811	2073925	256718	2594684	7867703	32166050	496681	45455761	4	23040000	68495761	0	0	138	0	0	450056	4431285	54160952	59042293	226	7232000000	7359538054	0	0	0	0	0
838	1	farm	79544	dairy	64	3	0	112	15	0	0	0	0	53	56	37	62	84	1	83	2	10700	932775	85710	828421	2578426	10362050	126071	14913452	4	19920000	34833452	0	0	96	0	0	120214	1136392	13898643	15155249	184	5888000000	5937988701	0	0	0	0	0
839	1	farm	84168	pigs small	84	3	0	157	15	0	0	0	0	32	35	30	43	63	1	62	2	19993	1051400	126072	1148985	3419721	14085214	165725	19997118	4	14880000	34877118	0	0	78	0	0	150344	1514428	18325254	19990026	166	5312000000	5366867144	0	0	0	0	0
840	1	farm	26235	beef intensive	94	3	0	145	15	0	0	0	0	40	43	30	49	71	1	70	2	28885	1244350	152982	1280380	3965006	16125866	160645	22929230	4	16800000	39729230	0	0	86	0	0	152656	1602040	19853197	21607894	174	5568000000	5629337123	0	0	0	0	0
841	1	farm	79526	dairy	88	3	0	183	15	0	0	0	0	42	45	34	50	73	1	72	2	10592	1196525	124614	1171955	3567728	14443686	180677	20685184	4	17280000	37965184	0	0	90	0	0	184884	1944000	24155207	26284091	178	5696000000	5760249275	0	0	0	0	0
842	1	farm	26235	beef intensive	81	3	0	136	15	0	0	0	0	41	45	33	55	73	1	72	2	14356	1151950	113152	1094393	3147079	13420688	150903	19078165	3	17280000	36358165	0	0	87	0	0	141364	1353553	16660706	18155623	175	5600000000	5654513788	0	0	0	0	0
843	1	farm	148204	smallholders	100	3	0	189	15	0	0	0	0	65	68	51	74	96	1	95	2	12457	1273425	143974	1364832	3926058	16553624	200353	23462266	3	22800000	46262266	0	0	113	0	0	173162	1711366	20993060	22877588	201	6432000000	6501139854	0	0	0	0	0
844	1	farm	79544	dairy	77	3	0	149	15	0	0	0	0	37	40	34	45	68	2	67	2	76607	1347575	135812	1136765	3061388	14142576	176064	20000180	3	29280000	49280180	0	0	86	0	0	178372	1673577	20613626	22465575	174	5568000000	5639745755	0	0	0	0	0
845	1	farm	84168	pigs small	88	3	0	178	15	0	0	0	0	46	49	46	54	77	1	76	2	23303	1176025	123986	1192378	3435298	14655326	191392	20774406	3	18240000	39014406	0	0	95	0	0	189148	1982180	24363720	26535048	183	5856000000	5921549454	0	0	0	0	0
846	1	farm	79526	dairy	108	3	0	231	15	0	0	0	0	45	49	35	59	77	1	76	2	15726	1315050	169670	1650663	4292183	20720706	238091	28386363	3	18240000	46626363	0	0	99	0	0	231946	2417103	29402290	32051339	187	5984000000	6062677702	0	0	0	0	0
847	1	farm	148204	smallholders	80	3	0	158	15	0	0	0	0	61	64	46	74	92	1	91	2	10648	1041000	101674	982195	3045813	12167240	195016	17532938	3	21840000	39372938	0	0	111	0	0	189442	1786828	21719622	23695893	199	6368000000	6431068831	0	0	0	0	0
848	1	farm	79526	dairy	98	3	0	182	15	0	0	0	0	63	67	57	77	95	1	94	2	13074	1686900	156982	1295199	4159751	16015137	198073	23512042	3	22560000	46072042	0	0	110	0	0	163188	1762762	21633264	23559214	198	6336000000	6405631256	0	0	0	0	0
849	1	farm	79526	dairy	109	3	0	180	15	0	0	0	0	55	58	51	63	86	1	85	2	11644	1456300	136402	1301450	4198701	15898001	182578	23173432	3	20400000	43573432	0	0	101	0	0	157472	1574098	19100770	20832339	189	6048000000	6112405771	0	0	0	0	0
850	1	farm	148204	smallholders	74	3	0	182	15	0	0	0	0	38	41	39	47	69	1	68	2	10648	1033800	103102	1023012	2866649	12605394	198409	17830366	3	16320000	34150366	0	0	88	0	0	195264	1929832	23523197	25648293	176	5632000000	5691798659	0	0	0	0	0
851	1	farm	79544	dairy	64	3	0	145	15	0	0	0	0	46	49	42	54	77	1	76	2	11174	917025	86108	827683	2562845	10239484	138472	14771617	3	18240000	33011617	0	0	91	0	0	142064	1426664	17457034	19025763	179	5728000000	5780037380	0	0	0	0	0
852	1	farm	26235	beef intensive	132	3	0	235	15	0	0	0	0	47	50	54	56	78	2	77	2	312815	1553675	262804	2173664	5647602	27241557	251596	37130899	3	32400000	69530899	0	0	100	0	0	242190	2525337	30999404	33766931	188	6016000000	6119297830	0	0	0	0	0
853	1	farm	26235	beef intensive	60	3	0	123	15	0	0	0	0	38	40	39	46	68	1	67	2	10488	924200	81072	757904	2352518	9246013	156190	13517897	3	16080000	29597897	0	0	83	0	0	158630	1612904	19904317	21675850	171	5472000000	5523273747	0	0	0	0	0
854	1	farm	148204	smallholders	84	3	0	188	15	0	0	0	0	59	62	51	68	90	1	89	2	11973	1283050	131786	1186762	3450882	14829578	192314	21074372	3	21360000	42434372	0	0	109	0	0	197670	2018716	24787076	27003461	197	6304000000	6373437833	0	0	0	0	0
855	1	farm	26235	beef intensive	95	3	0	273	15	0	0	0	0	46	49	47	58	77	1	76	2	10644	1618850	149544	1348022	4003956	16692731	249039	24062142	3	18240000	42302142	0	0	100	0	0	248734	2645854	32235198	35129785	188	6016000000	6093431927	0	0	0	0	0
856	1	farm	79544	dairy	200	3	0	448	15	0	0	0	0	70	73	82	79	101	2	100	2	161772	2121675	318038	2915816	8350665	36219460	451857	50377511	3	38160000	88537511	0	0	137	0	0	401574	4221963	51761762	56385299	225	7200000000	7344922810	0	0	0	0	0
857	1	farm	84168	pigs small	190	3	0	477	15	0	0	0	0	77	80	85	90	108	1	107	2	22671	2581425	349354	3331006	8264983	41950359	527158	57004285	3	25680000	82684285	0	0	150	0	0	465494	4771944	58581680	63819118	238	7616000000	7762503403	0	0	0	0	0
858	1	farm	79526	dairy	83	3	0	172	15	0	0	0	0	38	41	38	50	69	1	68	2	10637	1083250	113164	1033481	3287296	12705315	189544	18412050	3	16320000	34732050	0	0	86	0	0	171100	1689494	20674132	22534726	174	5568000000	5625266776	0	0	0	0	0
859	1	farm	26235	beef intensive	117	3	0	224	15	0	0	0	0	46	49	43	59	77	1	76	2	23371	1612875	210916	2051752	5117905	25948260	232263	35173972	3	18240000	53413972	0	0	95	0	0	191136	1901860	22831914	24924910	183	5856000000	5934338881	0	0	0	0	0
860	1	farm	79526	dairy	230	3	0	516	15	0	0	0	0	88	91	91	96	119	1	118	2	35246	2689250	343004	3446514	9729463	42941974	492179	59642383	3	28320000	87962383	0	0	157	0	0	424210	4406422	54048305	58878938	245	7840000000	7986841321	0	0	0	0	0
861	1	farm	79544	dairy	87	3	0	158	15	0	0	0	0	43	46	34	52	74	1	73	2	14059	1113450	116206	1101690	3404143	13561884	178255	19475627	3	17520000	36995627	0	0	92	0	0	183742	1865446	23136300	25185488	180	5760000000	5822181116	0	0	0	0	0
862	1	farm	26235	beef intensive	76	3	0	132	15	0	0	0	0	42	45	30	55	73	1	72	2	17163	1117000	109226	1018505	3131501	12677521	135192	18188945	3	17280000	35468945	0	0	86	0	0	133156	1368814	16899782	18401752	174	5568000000	5621870697	0	0	0	0	0
863	1	farm	148204	smallholders	58	3	0	107	15	0	0	0	0	55	58	37	65	86	1	85	2	11320	791825	79766	692595	2259040	8499432	114575	12437233	3	20400000	32837233	0	0	97	0	0	113406	1166548	14294792	15574747	185	5920000000	5968411980	0	0	0	0	0
864	1	farm	26235	beef intensive	63	3	0	99	15	0	0	0	0	35	38	32	43	66	1	65	2	10885	887575	94220	894447	2555054	11088872	100953	15621120	3	15600000	31221120	0	0	76	0	0	97056	991973	12078672	13167702	164	5248000000	5292388822	0	0	0	0	0
865	1	farm	84168	pigs small	131	3	0	303	15	0	0	0	0	79	83	76	93	111	1	110	2	15105	2495950	288712	2629930	5616445	33040965	366764	44438766	3	26400000	70838766	0	0	143	0	0	335254	3185847	38857420	42378521	231	7392000000	7505217288	0	0	0	0	0
866	1	farm	148204	smallholders	122	3	0	237	15	0	0	0	0	45	49	40	59	77	1	76	2	14916	1583075	174858	1584968	4790726	19695237	246103	28074967	3	18240000	46314967	0	0	98	0	0	225974	2286648	27807177	30319799	186	5952000000	6028634766	0	0	0	0	0
867	1	farm	148204	smallholders	118	3	0	155	15	0	0	0	0	48	51	57	58	79	1	78	2	15436	1589775	181112	1568030	4751775	19434650	151116	27676458	3	18720000	46396458	0	0	92	0	0	125734	1268260	15635624	17029618	180	5760000000	5823426076	0	0	0	0	0
868	1	farm	84168	pigs small	73	3	0	169	15	0	0	0	0	37	40	38	48	68	1	67	2	16194	1014450	118736	1000449	2944546	12532324	174816	17785321	3	16080000	33865321	0	0	85	0	0	172766	1785656	21864930	23823352	173	5536000000	5593688673	0	0	0	0	0
869	1	farm	26235	beef intensive	62	3	0	147	15	0	0	0	0	37	40	28	45	68	1	67	2	10703	937025	87902	841196	2422630	10440893	132280	14861926	3	16080000	30941926	0	0	81	0	0	138090	1447322	17725948	19311360	169	5408000000	5458253286	0	0	0	0	0
870	1	farm	148204	smallholders	136	3	0	179	15	0	0	0	0	62	66	39	76	94	1	93	2	15311	1448200	227644	1646786	5709919	20716258	191208	29940015	3	22320000	52260015	0	0	109	0	0	153274	1633104	20182288	21968666	197	6304000000	6378228681	0	0	0	0	0
871	1	farm	84168	pigs small	81	3	0	140	15	0	0	0	0	39	43	31	53	71	1	70	2	15456	1062475	136126	1055311	3084757	13202882	149010	18690561	3	16800000	35490561	0	0	85	0	0	142548	1500039	18431642	20074228	173	5536000000	5591564790	0	0	0	0	0
872	1	farm	148204	smallholders	68	3	0	150	15	0	0	0	0	44	46	45	49	74	1	73	2	10566	973975	95756	874919	2695272	10887482	157130	15684534	3	17520000	33204534	0	0	89	0	0	150820	1567150	19076378	20794347	177	5664000000	5717998881	0	0	0	0	0
873	1	farm	79544	dairy	78	3	0	131	15	0	0	0	0	41	45	35	55	73	1	72	2	24611	1049025	120318	1090922	3232767	13622451	146972	19262454	3	17280000	36542454	0	0	86	0	0	132980	1314850	16189948	17637778	174	5568000000	5622180233	0	0	0	0	0
874	1	farm	79544	dairy	103	3	0	191	15	0	0	0	0	68	71	53	76	99	1	98	2	11549	1665925	127016	1201842	4089645	14823369	190910	22098707	3	23520000	45618707	0	0	118	0	0	197636	2008629	24720040	26926306	206	6592000000	6664545013	0	0	0	0	0
875	1	farm	148204	smallholders	80	3	0	127	15	0	0	0	0	44	47	28	52	75	2	74	2	122878	1200475	121510	1068250	3310664	13254460	111272	19066631	3	32640000	51706631	0	0	85	0	0	103688	1091891	13389627	14585206	173	5536000000	5602291837	0	0	0	0	0
876	1	farm	79544	dairy	53	3	0	116	15	0	0	0	0	34	37	28	42	65	1	64	2	10739	757725	65786	607012	1963029	7432383	133437	10959372	3	15360000	26319372	0	0	79	0	0	143630	1381568	17021798	18546996	167	5344000000	5388866368	0	0	0	0	0
877	1	farm	84168	pigs small	137	3	0	321	15	0	0	0	0	61	63	57	70	91	1	90	2	19984	1738375	187562	1719466	5834560	21554424	322206	31356592	3	21600000	52956592	0	0	119	0	0	301842	3090359	37563617	40955818	207	6624000000	6717912411	0	0	0	0	0
878	1	farm	79526	dairy	85	3	0	131	15	0	0	0	0	72	74	33	76	102	1	101	2	13089	1368850	145506	1384546	3598888	17203583	141972	23843345	3	24240000	48083345	0	0	116	0	0	138484	1411056	17231760	18781300	204	6528000000	6594864646	0	0	0	0	0
879	1	farm	84168	pigs small	97	3	0	207	15	0	0	0	0	43	46	27	51	74	1	73	2	14849	1232225	137664	1355704	3871532	16897263	188608	23682996	3	17520000	41202996	0	0	93	0	0	196018	2025866	24745630	26967514	181	5792000000	5860170510	0	0	0	0	0
880	1	farm	26235	beef intensive	119	3	0	239	15	0	0	0	0	45	49	41	59	77	1	76	2	10923	1375725	180034	1686118	4845255	20823526	249948	29160607	3	18240000	47400607	0	0	99	0	0	238120	2429746	29550728	32218593	187	5984000000	6063619200	0	0	0	0	0
881	1	farm	79544	dairy	94	3	0	185	15	0	0	0	0	69	72	55	77	100	1	99	2	14101	1143050	140158	1291378	3778052	15923130	199647	22475415	3	23760000	46235415	0	0	118	0	0	185318	1921352	23473868	25580538	206	6592000000	6663815953	0	0	0	0	0
882	1	farm	79526	dairy	77	3	0	147	15	0	0	0	0	46	49	35	57	77	1	76	2	10550	1135725	110582	1018498	3147080	12584938	148014	18144837	3	18240000	36384837	0	0	90	0	0	134592	1376035	16672594	18183221	178	5696000000	5750568058	0	0	0	0	0
883	1	farm	79544	dairy	96	3	0	174	15	0	0	0	0	35	38	36	44	66	1	65	2	17408	1244350	123648	1215810	3918270	15053146	166363	21721587	3	15600000	37321587	0	0	81	0	0	151510	1576580	19358908	21086998	169	5408000000	5466408584	0	0	0	0	0
884	1	farm	84168	pigs small	126	3	0	311	15	0	0	0	0	64	67	61	72	95	1	94	2	18692	2035325	208654	2015660	5522972	25251420	319064	35353095	3	22560000	57913095	0	0	121	0	0	281468	2951482	36154784	39387734	209	6688000000	6785300829	0	0	0	0	0
885	1	farm	79544	dairy	74	3	0	133	15	0	0	0	0	40	43	40	53	71	1	70	2	17136	1153875	127420	1154488	2928961	14307654	149879	19822277	3	16800000	36622277	0	0	85	0	0	138686	1428804	17637900	19205390	173	5536000000	5591827668	0	0	0	0	0
886	1	farm	148204	smallholders	149	3	0	295	15	0	0	0	0	59	63	49	73	91	1	90	1	26011	2168450	238684	2102000	6449953	26220966	301144	37481196	3	21600000	59081196	0	0	117	0	0	281650	2815576	34242338	37339564	205	6560000000	6656420760	0	0	0	0	0
887	1	farm	79544	dairy	96	3	0	221	15	0	0	0	0	61	65	55	75	93	1	92	1	12102	1669375	139114	1228205	3887109	15189730	219107	22332640	3	22080000	44412640	0	0	113	0	0	223776	2450918	30091226	32765921	201	6432000000	6509178561	0	0	0	0	0
888	1	farm	26235	beef intensive	122	3	0	226	15	0	0	0	0	51	53	56	63	81	1	80	1	54645	1756200	185092	1557315	5125689	19571796	247916	28444008	3	19200000	47644008	0	0	103	0	0	232868	2417686	29888838	32539392	191	6112000000	6192183401	0	0	0	0	0
889	1	farm	26235	beef intensive	112	3	0	187	15	0	0	0	0	51	54	58	61	82	1	81	1	11545	1513575	206984	1911672	4712830	23910039	186320	32441420	3	19440000	51881420	0	0	98	0	0	167426	1753796	21054656	22975878	186	5952000000	6026857298	0	0	0	0	0
890	1	farm	84168	pigs small	105	3	0	240	15	0	0	0	0	58	62	41	72	90	1	89	1	15694	1492125	158412	1397385	4510293	17348480	267589	25174284	3	21360000	46534284	0	0	112	0	0	227378	2258966	28003424	30489769	200	6400000000	6477024052	0	0	0	0	0
891	1	farm	26235	beef intensive	87	3	0	156	15	0	0	0	0	47	49	38	51	77	1	76	1	12558	1015450	129336	1228156	3489831	15277750	161065	21301587	3	18240000	39541587	0	0	92	0	0	153812	1568833	19287340	21009985	180	5760000000	5820551572	0	0	0	0	0
892	1	farm	26235	beef intensive	200	3	0	414	15	0	0	0	0	87	90	70	96	118	1	117	1	27012	2245075	419048	3381430	8428559	42434768	452422	57361302	3	28080000	85441302	0	0	156	0	0	414916	4207088	50798390	55420395	244	7808000000	7948861697	0	0	0	0	0
893	1	farm	148204	smallholders	101	3	0	238	15	0	0	0	0	50	53	39	58	81	1	80	1	12261	1338025	142416	1327725	4066272	16204858	252286	23331582	3	19200000	42531582	0	0	104	0	0	239374	2389732	29021090	31650195	192	6144000000	6218181777	0	0	0	0	0
894	1	farm	79526	dairy	132	3	0	290	15	0	0	0	0	55	58	46	63	86	1	85	1	18884	1657225	187680	1882089	5421703	23140292	291725	32580713	3	20400000	52980713	0	0	112	0	0	280842	2980307	35879514	39140663	200	6400000000	6492121376	0	0	0	0	0
895	1	farm	79544	dairy	96	3	0	150	15	0	0	0	0	44	46	41	52	74	1	73	1	34377	1187175	140562	1226198	3715735	15187300	153548	21610518	3	17520000	39130518	0	0	89	0	0	157908	1618718	20140928	21917553	177	5664000000	5725048071	0	0	0	0	0
896	1	farm	79544	dairy	83	3	0	174	15	0	0	0	0	47	51	39	61	79	1	78	1	11587	1229425	131632	1157114	3318452	14134417	209087	20180127	3	18720000	38900127	0	0	99	0	0	207500	2001609	24701053	26910162	187	5984000000	6049810289	0	0	0	0	0
897	1	farm	79544	dairy	61	3	0	103	15	0	0	0	0	43	46	27	52	74	1	73	1	12018	869125	101876	1007638	2508318	12665098	110694	17262748	3	17520000	34782748	0	0	85	0	0	105702	1056152	12885088	14046942	173	5536000000	5584829690	0	0	0	0	0
898	1	farm	84168	pigs small	95	3	0	225	15	0	0	0	0	54	57	40	62	85	1	84	1	10543	1514925	126748	1176939	3980587	14598310	221773	21619282	3	20160000	41779282	0	0	105	0	0	207132	2092203	25688112	27987447	193	6176000000	6245766729	0	0	0	0	0
899	1	farm	84168	pigs small	75	3	0	141	15	0	0	0	0	56	59	42	65	87	1	86	1	12875	1149450	101676	954173	2913387	11853096	139471	17111254	3	20640000	37751254	0	0	101	0	0	138944	1435298	17508277	19082518	189	6048000000	6104833772	0	0	0	0	0
900	1	farm	148204	smallholders	65	3	0	95	15	0	0	0	0	36	39	31	45	67	1	66	1	10553	987475	112452	834550	2547264	10562146	92460	15136347	3	15840000	30976347	0	0	76	0	0	91880	991370	12086517	13169767	164	5248000000	5292146114	0	0	0	0	0
901	1	farm	26235	beef intensive	85	3	0	88	15	0	0	0	0	101	104	29	109	132	1	131	1	13705	1219225	111120	963461	3201605	11756221	88978	17340611	3	31440000	48780611	0	0	141	0	0	90990	945148	11720771	12756910	229	7328000000	7389537520	0	0	0	0	0
902	1	farm	79526	dairy	87	3	0	219	15	0	0	0	0	43	46	41	52	74	2	73	1	36241	1241675	132864	1117010	3489832	14440960	208675	20631017	3	32880000	53511017	0	0	94	0	0	206822	2018221	24618028	26843071	182	5824000000	5904354087	0	0	0	0	0
903	1	farm	148204	smallholders	94	3	0	216	15	0	0	0	0	52	55	43	61	83	1	82	1	16321	1659525	133066	1240450	3801423	15323526	245450	22403439	3	19680000	42083439	0	0	106	0	0	243780	2523346	31461422	34228548	194	6208000000	6284311987	0	0	0	0	0
904	1	farm	79544	dairy	81	3	0	206	15	0	0	0	0	53	56	46	61	84	1	83	1	11221	1172550	143470	1409180	3334035	17535578	229851	23824664	3	19920000	43744664	0	0	105	0	0	216536	2177906	26558490	28952932	193	6176000000	6248697596	0	0	0	0	0
905	1	farm	79544	dairy	129	3	0	248	15	0	0	0	0	72	75	60	81	103	1	102	1	17329	1692775	192472	1685740	5047785	20586706	301934	29507413	3	24480000	53987413	0	0	130	0	0	291314	2903220	35363477	38558011	218	6976000000	7068545424	0	0	0	0	0
906	1	farm	84168	pigs small	77	3	0	142	15	0	0	0	0	53	57	38	67	85	1	84	1	13463	1095175	124094	1120106	3139290	13923931	158755	19561352	3	20160000	39721352	0	0	99	0	0	143236	1440405	17643750	19227391	187	5984000000	6042948743	0	0	0	0	0
907	1	farm	26235	beef intensive	44	3	0	69	15	0	0	0	0	38	41	27	46	69	1	68	1	10234	828500	60668	537764	1783863	6591204	65307	9867305	3	16320000	26187305	0	0	77	0	0	70810	688070	8467566	9226446	165	5280000000	5315413751	0	0	0	0	0
908	1	farm	84168	pigs small	75	3	0	103	15	0	0	0	0	49	52	30	57	80	1	79	1	10984	1083675	103902	917271	2999072	11416216	103955	16624091	3	18960000	35584091	0	0	90	0	0	92994	973721	11927248	12993963	178	5696000000	5744578054	0	0	0	0	0
909	1	farm	26235	beef intensive	81	3	0	162	15	0	0	0	0	38	41	39	46	69	1	68	1	14795	1036500	115448	1020530	3287295	12602380	178889	18241042	3	16320000	34561042	0	0	85	0	0	170672	1740553	21029230	22940455	173	5536000000	5593501497	0	0	0	0	0
910	1	farm	79526	dairy	92	3	0	159	15	0	0	0	0	44	47	31	52	75	1	74	1	11343	1022625	133932	1284093	3692365	15820912	169029	22122956	3	17760000	39882956	0	0	90	0	0	154704	1533681	18747668	20436054	178	5696000000	5756319009	0	0	0	0	0
911	1	farm	26235	beef intensive	83	3	0	128	15	0	0	0	0	46	49	31	54	77	1	76	1	16987	1178200	133960	1328227	3552151	16634310	126109	22952957	3	18240000	41192957	0	0	89	0	0	117508	1208421	14725319	16051248	177	5664000000	5721244205	0	0	0	0	0
912	1	farm	148204	smallholders	115	3	0	279	15	0	0	0	0	70	73	71	78	101	1	100	1	10608	1586575	158178	1521079	4759570	18844240	299601	27169243	3	24000000	51169243	0	0	128	0	0	292502	2982121	36458942	39733565	216	6912000000	7002902808	0	0	0	0	0
913	1	farm	79526	dairy	84	3	0	120	15	0	0	0	0	73	76	36	81	104	1	103	1	10976	1162025	123906	1162451	3435304	14451285	128236	20463208	3	24720000	45183208	0	0	115	0	0	110028	1067242	12928672	14105943	203	6496000000	6555289151	0	0	0	0	0
914	1	farm	79544	dairy	123	3	0	261	15	0	0	0	0	58	61	42	67	89	1	88	1	14526	1413300	155056	1445900	4798512	17806404	277685	25896856	3	21120000	47016856	0	0	115	0	0	282860	2819398	34709291	37811550	203	6496000000	6580828405	0	0	0	0	0
915	1	farm	148204	smallholders	125	3	0	276	15	0	0	0	0	62	65	60	72	93	1	92	1	15808	1802050	177380	1678790	5172429	20844851	270846	29946346	3	22080000	52026346	0	0	117	0	0	255448	2555816	30953882	33765145	205	6560000000	6645791491	0	0	0	0	0
916	1	farm	148204	smallholders	146	3	0	304	15	0	0	0	0	55	58	55	67	86	1	85	1	13262	1691450	215128	1954984	5818976	23904629	332794	33917962	3	20400000	54317962	0	0	114	0	0	304118	3092024	37577299	40973441	202	6464000000	6559291403	0	0	0	0	0
917	1	farm	84168	pigs small	90	3	0	120	15	0	0	0	0	57	60	47	65	88	1	87	1	20966	1306725	132364	1285391	3692369	16036532	138152	22591533	3	20880000	43471533	0	0	100	0	0	116882	1214161	14987302	16318344	188	6016000000	6075789877	0	0	0	0	0
918	1	farm	26235	beef intensive	76	3	0	118	15	0	0	0	0	42	45	30	51	73	1	72	1	15320	1184700	94560	909900	3209400	11371022	115288	16884871	3	17280000	34164871	0	0	84	0	0	109242	1108802	13577374	14795418	172	5504000000	5552960289	0	0	0	0	0
919	1	farm	84168	pigs small	84	3	0	137	15	0	0	0	0	35	39	36	49	67	1	66	1	10860	1151025	128168	1165298	3489830	14384400	136571	20455292	3	15840000	36295292	0	0	79	0	0	126866	1333534	16374172	17834572	167	5344000000	5398129864	0	0	0	0	0
920	1	farm	79544	dairy	129	3	0	307	15	0	0	0	0	62	65	61	74	93	1	92	1	17176	1993775	180534	1814265	5312644	22367585	313777	31982580	3	22080000	54062580	0	0	120	0	0	293642	3092416	37478589	40864647	208	6656000000	6750927227	0	0	0	0	0
921	1	farm	79526	dairy	211	3	0	498	15	0	0	0	0	70	73	61	79	101	1	100	1	26868	2243100	316322	3075932	8771319	38300010	472204	53178888	3	24000000	77178888	0	0	140	0	0	434508	4628894	56615757	61679158	228	7296000000	7434858046	0	0	0	0	0
922	1	farm	84168	pigs small	78	3	0	123	15	0	0	0	0	43	46	33	51	74	1	73	1	26836	1116425	96252	944197	3084764	11752204	135742	17129584	3	17520000	34649584	0	0	88	0	0	140278	1443935	17841544	19425758	176	5632000000	5686075342	0	0	0	0	0
923	1	farm	79526	dairy	201	3	0	346	15	0	0	0	0	71	74	57	79	102	1	101	1	36106	2103700	357752	3116102	8514250	39196116	366816	53654736	3	24240000	77894736	0	0	132	0	0	327296	3362011	41090862	44780169	220	7040000000	7162674905	0	0	0	0	0
924	1	farm	79526	dairy	105	3	0	310	15	0	0	0	0	70	73	68	78	101	1	100	1	16454	1829275	181256	1707518	4362291	21504722	343209	29928271	3	24000000	53928271	0	0	130	0	0	311910	3116414	37915806	41344131	218	6976000000	7071272402	0	0	0	0	0
925	1	farm	84168	pigs small	99	3	0	203	15	0	0	0	0	54	57	48	62	85	1	84	1	11637	1226575	145058	1358901	3902686	16486329	218848	23338397	3	20160000	43498397	0	0	104	0	0	192402	1811835	21919982	23924220	192	6144000000	6211422616	0	0	0	0	0
926	1	farm	84168	pigs small	90	3	0	169	15	0	0	0	0	47	50	43	55	78	1	77	1	16723	1236950	133576	1187320	3762474	14687677	185505	21193503	3	18480000	39673503	0	0	95	0	0	167822	1574341	19289106	21031268	183	5856000000	5916704771	0	0	0	0	0
927	1	farm	84168	pigs small	89	3	0	161	15	0	0	0	0	39	42	35	47	70	1	69	1	17344	1252725	181556	1431052	3684573	18117452	152839	24820197	3	16560000	41380197	0	0	84	0	0	147962	1543162	18861375	20552500	172	5504000000	5565932696	0	0	0	0	0
928	1	farm	26235	beef intensive	56	3	0	104	15	0	0	0	0	37	40	37	46	68	1	67	1	22369	804325	76468	729407	2134406	9036924	100788	12882318	3	16080000	28962318	0	0	78	0	0	93794	927873	11196650	12218316	166	5312000000	5353180635	0	0	0	0	0
929	1	farm	148204	smallholders	97	3	0	254	15	0	0	0	0	58	61	44	67	89	1	88	1	12188	1479475	142168	1145599	4019530	14118710	247617	21153100	3	21120000	42273100	0	0	112	0	0	252876	2649017	32306530	35208423	200	6400000000	6477481523	0	0	0	0	0
930	1	farm	26235	beef intensive	222	3	0	497	15	0	0	0	0	85	88	89	93	116	1	115	1	41615	2493950	359450	3314882	9526925	41408394	541227	57644829	3	27600000	85244829	0	0	160	0	0	480460	4878538	59771928	65130926	248	7936000000	8086375755	0	0	0	0	0
931	1	farm	148204	smallholders	122	3	0	263	15	0	0	0	0	52	55	51	64	83	1	82	1	38591	1495225	197756	1698460	5117899	21244861	297731	30051931	3	19680000	49731931	0	0	110	0	0	286684	2928382	36109080	39324146	198	6336000000	6425056077	0	0	0	0	0
932	1	farm	84168	pigs small	257	3	0	450	15	0	0	0	0	87	90	80	95	118	1	117	1	20125	2680300	389646	3632620	10625281	44779087	506043	62612978	3	28080000	90692978	0	0	156	0	0	426644	4439790	54369710	59236144	244	7808000000	7957929122	0	0	0	0	0
933	1	farm	84168	pigs small	114	3	0	298	15	0	0	0	0	64	67	48	73	95	1	94	1	13450	1710025	170146	1499596	4564821	18590350	348573	26883511	3	22560000	49443511	0	0	127	0	0	346012	3527208	43328486	47201706	215	6880000000	6976645217	0	0	0	0	0
934	1	farm	84168	pigs small	100	3	0	174	15	0	0	0	0	39	43	31	53	71	1	70	1	10245	1191075	138402	1359774	4113014	16716800	184180	23703245	3	16800000	40503245	0	0	86	0	0	157656	1584076	19488428	21230160	174	5568000000	5629733405	0	0	0	0	0
935	1	farm	79526	dairy	118	3	0	220	15	0	0	0	0	50	53	51	59	81	1	80	1	26419	1598500	208948	1774010	4775145	22177328	258278	30792209	3	19200000	49992209	0	0	104	0	0	240998	2383207	29102012	31726217	192	6144000000	6225718426	0	0	0	0	0
936	1	farm	26235	beef intensive	130	3	0	224	15	0	0	0	0	42	45	40	55	73	1	72	1	22291	1661200	164612	1559261	5156842	18972336	211845	27726096	3	17280000	45006096	0	0	91	0	0	183524	1865772	22894386	24943682	179	5728000000	5797949778	0	0	0	0	0
937	1	farm	79526	dairy	92	3	0	237	15	0	0	0	0	53	56	48	62	84	1	83	1	27502	1432225	127956	1154790	3918273	14425641	220948	21279833	3	19920000	41199833	0	0	105	0	0	228860	2423383	29959310	32611552	193	6176000000	6249811386	0	0	0	0	0
938	1	farm	79544	dairy	71	3	0	165	15	0	0	0	0	40	43	39	48	71	1	70	1	10605	951275	104592	952992	2882225	11767867	157692	16816643	3	16800000	33616643	0	0	86	0	0	162230	1720222	20929934	22812386	174	5568000000	5624429029	0	0	0	0	0
939	1	farm	26235	beef intensive	142	3	0	455	15	0	0	0	0	97	100	86	108	128	2	127	1	221062	2254700	232346	1854952	5741074	22723424	465754	33272250	3	57360000	90632250	0	0	170	0	0	465224	4870224	58835390	64170838	258	8256000000	8410803088	0	0	0	0	0
940	1	farm	79526	dairy	68	3	0	139	15	0	0	0	0	41	45	26	55	73	1	72	1	10407	899625	87146	793575	2671900	9751080	124472	14327798	3	17280000	31607798	0	0	85	0	0	121984	1265573	15523096	16910653	173	5536000000	5584518451	0	0	0	0	0
941	1	farm	84168	pigs small	202	3	0	365	15	0	0	0	0	79	81	80	87	109	1	108	1	13205	1908125	267376	2667892	8179288	32764514	347506	46134702	3	25920000	72054702	0	0	136	0	0	285012	2883964	35291716	38460692	224	7168000000	7278515394	0	0	0	0	0
942	1	farm	84168	pigs small	64	3	0	127	15	0	0	0	0	48	50	49	52	78	1	77	1	12476	1020875	93156	859221	2477157	10588596	144084	15183088	3	18480000	33663088	0	0	92	0	0	150466	1608440	20011528	21770433	180	5760000000	5815433521	0	0	0	0	0
943	1	farm	79526	dairy	89	3	0	138	15	0	0	0	0	48	51	34	56	79	2	78	1	134501	1236250	134328	1247252	3676786	15325411	146298	21766325	3	33360000	55126325	0	0	92	0	0	129196	1363766	16450287	17943248	180	5760000000	5833069573	0	0	0	0	0
944	1	farm	79544	dairy	167	3	0	478	15	0	0	0	0	98	101	110	108	129	1	128	1	26372	2722825	318538	3064995	7143247	38271012	546328	52066944	3	30720000	82786944	0	0	176	0	0	522992	5479459	67011763	73014214	264	8448000000	8603801158	0	0	0	0	0
945	1	farm	26235	beef intensive	99	3	0	168	15	0	0	0	0	57	60	56	69	88	1	87	1	11514	1629325	174538	1566320	4307760	19556949	191329	27426221	3	20880000	48306221	0	0	105	0	0	172158	1746070	21189515	23107743	193	6176000000	6247413964	0	0	0	0	0
946	1	farm	26235	beef intensive	157	3	0	328	15	0	0	0	0	86	89	77	95	117	1	116	1	16948	2232000	280502	2788767	6543434	34847538	353048	47045289	3	27840000	74885289	0	0	147	0	0	326282	3250696	39299612	42876590	235	7520000000	7637761879	0	0	0	0	0
947	1	farm	79526	dairy	99	3	0	245	15	0	0	0	0	61	63	62	65	91	1	90	1	10831	1320650	141856	1339850	4105229	16634418	250863	23792866	3	21600000	45392866	0	0	114	0	0	249384	2567025	31111937	33928346	202	6464000000	6543321212	0	0	0	0	0
948	1	farm	79544	dairy	143	3	0	362	15	0	0	0	0	67	71	68	81	99	1	98	1	15404	2077450	205584	1985526	6099416	24726805	369096	35463877	3	23520000	58983877	0	0	131	0	0	350414	3606570	44081622	48038606	219	7008000000	7115022483	0	0	0	0	0
949	1	farm	79544	dairy	64	3	0	119	15	0	0	0	0	30	33	30	40	61	1	60	1	18874	805150	80040	743728	2430418	9143270	115840	13318447	3	14400000	27718447	0	0	73	0	0	115142	1171886	14298772	15585800	161	5152000000	5195304246	0	0	0	0	0
950	1	farm	26235	beef intensive	96	3	0	234	15	0	0	0	0	37	41	34	51	69	1	68	1	10621	1180925	124954	1201516	3879324	14971360	235762	21593840	3	16320000	37913840	0	0	91	0	0	231774	2325692	28668524	31225990	179	5728000000	5797139831	0	0	0	0	0
951	1	farm	79544	dairy	64	3	0	134	15	0	0	0	0	37	40	31	49	68	1	67	1	10455	906825	86706	766010	2570633	9437474	141080	13908728	3	16080000	29988728	0	0	82	0	0	140748	1441955	17708947	19291650	170	5440000000	5489280378	0	0	0	0	0
952	1	farm	26235	beef intensive	138	3	0	320	15	0	0	0	0	103	106	88	115	134	1	133	1	11712	1738550	193878	1883459	5608658	23347305	364806	33136656	3	31920000	65056656	0	0	165	0	0	335926	3366288	41215050	44917264	253	8096000000	8205973920	0	0	0	0	0
953	1	farm	84168	pigs small	141	3	0	317	15	0	0	0	0	82	86	65	96	114	1	113	1	29347	1927950	274786	2620109	6239630	32875351	355188	44293014	3	27120000	71413014	0	0	143	0	0	316692	3342580	41298932	44958204	231	7392000000	7508371219	0	0	0	0	0
954	1	farm	84168	pigs small	136	3	0	262	15	0	0	0	0	73	76	58	82	104	1	103	1	17218	2250350	236722	2323602	5569709	29032784	269738	39682905	3	24720000	64402905	0	0	126	0	0	238644	2427860	29656087	32322591	214	6848000000	6944725496	0	0	0	0	0
955	1	farm	84168	pigs small	93	3	0	176	15	0	0	0	0	41	44	34	50	72	1	71	1	15670	1317225	152804	1303045	3910479	16157830	198966	23040348	3	17040000	40080348	0	0	89	0	0	175188	1748608	21171368	23095164	177	5664000000	5727175513	0	0	0	0	0
956	1	farm	148204	smallholders	79	3	0	144	15	0	0	0	0	50	53	42	58	81	1	80	1	24500	1055850	115532	1112148	3061390	13689658	141851	19176429	3	19200000	38376429	0	0	95	0	0	141756	1464966	18049384	19656106	183	5856000000	5914032535	0	0	0	0	0
957	1	farm	79544	dairy	112	3	0	271	15	0	0	0	0	47	50	54	56	78	1	77	1	10767	1418650	179076	1811457	4634938	22692962	281802	31018884	3	18480000	49498884	0	0	102	0	0	259986	2662700	32767841	35690526	190	6080000000	6165189411	0	0	0	0	0
958	1	farm	148204	smallholders	90	3	0	156	15	0	0	0	0	50	54	54	64	82	1	81	1	15283	1550800	149214	1269027	3887110	15773543	177217	22806911	3	19440000	42246911	0	0	95	0	0	134428	1443530	17772711	19350669	183	5856000000	5917597580	0	0	0	0	0
959	1	farm	79526	dairy	152	3	0	263	15	0	0	0	0	68	72	66	82	100	2	99	1	52778	2045400	247922	2273728	6629122	28421078	298938	39916188	3	44640000	84556188	0	0	122	0	0	233312	2343679	28639205	31216196	210	6720000000	6835772384	0	0	0	0	0
960	1	farm	79544	dairy	114	3	0	280	15	0	0	0	0	63	66	62	71	94	1	93	1	15537	1800725	198872	1920960	4627139	24015561	248538	32811795	3	22320000	55131795	0	0	115	0	0	225924	2394670	28784057	31404652	203	6496000000	6582536446	0	0	0	0	0
961	1	farm	26235	beef intensive	148	3	0	437	15	0	0	0	0	81	84	70	90	112	1	111	1	16544	2202550	245122	2033865	6340895	25465419	456779	36744630	3	26640000	63384630	0	0	151	0	0	438862	4588315	56353358	61380535	239	7648000000	7772765165	0	0	0	0	0
962	1	farm	148204	smallholders	70	3	0	129	15	0	0	0	0	36	39	36	45	67	1	66	1	13139	1049550	100652	845611	2819906	10438585	133484	15387788	3	15840000	31227788	0	0	79	0	0	124356	1277552	15602102	17004011	167	5344000000	5392231799	0	0	0	0	0
963	1	farm	79526	dairy	67	3	0	126	15	0	0	0	0	42	45	36	50	73	1	72	1	10559	908725	94278	865174	2625163	10697733	125701	15316774	3	17280000	32596774	0	0	85	0	0	123040	1274375	15701794	17099209	173	5536000000	5585695983	0	0	0	0	0
964	1	farm	84168	pigs small	103	3	0	273	15	0	0	0	0	63	66	53	72	94	1	93	1	14746	1669175	181926	1786192	4299971	22261790	285969	30485023	3	22320000	52805023	0	0	119	0	0	276818	2989330	36280445	39546593	207	6624000000	6716351616	0	0	0	0	0
965	1	farm	148204	smallholders	145	3	0	216	15	0	0	0	0	45	49	37	59	77	1	76	1	12949	1664700	195594	1797471	6107198	22040484	234665	32040112	3	18240000	50280112	0	0	93	0	0	169968	1701297	21107158	22978423	181	5792000000	5865258535	0	0	0	0	0
966	1	farm	79526	dairy	98	3	0	251	15	0	0	0	0	73	76	57	81	104	1	103	1	11929	1531200	163372	1446217	4097429	17572151	295060	25105429	3	24720000	49825429	0	0	130	0	0	276034	2812673	34092946	37181654	218	6976000000	7063007082	0	0	0	0	0
967	1	farm	148204	smallholders	94	3	0	182	15	0	0	0	0	61	65	41	75	93	1	92	1	10962	1396375	144268	1258229	3793629	15354354	207731	22154586	3	22080000	44234586	0	0	110	0	0	183782	1916768	23541948	25642499	198	6336000000	6405877084	0	0	0	0	0
968	1	farm	79526	dairy	199	3	0	494	15	0	0	0	0	116	119	118	125	147	1	146	1	14950	2539050	347446	3361226	8677843	41962885	516716	57405166	3	35040000	92445166	0	0	189	0	0	460666	4646365	56355926	61462957	277	8864000000	9017908122	0	0	0	0	0
969	1	farm	26235	beef intensive	84	3	0	166	15	0	0	0	0	63	66	51	71	94	1	93	1	11958	1245225	139592	1396418	3466463	17490430	164145	23902273	3	22320000	46222273	0	0	109	0	0	157644	1691030	20679256	22527930	197	6304000000	6372750204	0	0	0	0	0
970	1	farm	148204	smallholders	56	3	0	154	15	0	0	0	0	39	43	28	53	71	1	70	1	10437	817450	91816	772283	2282407	9414053	171778	13549787	3	16800000	30349787	0	0	89	0	0	178526	1717718	21019540	22915784	177	5664000000	5717265571	0	0	0	0	0
971	1	farm	148204	smallholders	107	3	0	152	15	0	0	0	0	55	58	51	64	86	1	85	1	17266	1273725	180580	1537848	4564819	19109066	162987	26829025	3	20400000	47229025	0	0	101	0	0	148222	1479697	17883052	19510971	189	6048000000	6114739995	0	0	0	0	0
972	1	farm	79544	dairy	149	3	0	313	15	0	0	0	0	53	56	44	64	84	1	83	1	13026	1682750	215682	1948563	6340900	24553706	319872	35061473	3	19920000	54981473	0	0	111	0	0	291004	2943893	35601388	38836285	199	6368000000	6461817758	0	0	0	0	0
973	1	farm	79544	dairy	73	3	0	97	15	0	0	0	0	39	43	29	53	71	1	70	1	10695	1130700	105926	985100	2866642	11985880	94515	17168763	3	16800000	33968763	0	0	80	0	0	88616	913097	11316836	12318550	168	5376000000	5422287312	0	0	0	0	0
974	1	farm	26235	beef intensive	72	3	0	147	15	0	0	0	0	46	49	40	55	77	1	76	1	14327	1145550	113510	1048874	2913385	12966555	165129	18353002	3	18240000	36593002	0	0	91	0	0	143690	1479712	18064116	19687518	179	5728000000	5784280520	0	0	0	0	0
975	1	farm	148204	smallholders	66	3	0	116	15	0	0	0	0	48	50	49	58	78	1	77	1	11573	1090350	104574	901105	2742009	11148943	113811	16100792	3	18480000	34580792	0	0	88	0	0	95318	1008886	12350631	13454836	176	5632000000	5680035627	0	0	0	0	0
976	1	farm	148204	smallholders	89	3	0	153	15	0	0	0	0	53	56	42	62	84	1	83	1	10718	1168550	143838	1380017	3591099	17180524	171803	23635832	3	19920000	43555832	0	0	99	0	0	151148	1476277	18166237	19793662	187	5984000000	6047349493	0	0	0	0	0
977	1	farm	26235	beef intensive	91	3	0	168	15	0	0	0	0	50	53	45	58	81	1	80	1	23179	1520775	161958	1536415	3746894	19227130	149528	26342699	3	19200000	45542699	0	0	95	0	0	139228	1393263	16706717	18239208	183	5856000000	5919781907	0	0	0	0	0
978	1	farm	84168	pigs small	107	3	0	175	15	0	0	0	0	50	54	39	64	82	1	81	1	29320	1526350	213286	1843974	4494711	23105373	212825	31396519	3	19440000	50836519	0	0	100	0	0	185654	1783287	21816176	23785116	188	6016000000	6090621636	0	0	0	0	0
979	1	farm	84168	pigs small	110	3	0	199	15	0	0	0	0	65	69	58	79	97	1	96	1	14014	1437500	159964	1489444	4494715	18293484	220657	26095763	3	23040000	49135763	0	0	116	0	0	192132	1887928	22892714	24972773	204	6528000000	6602108536	0	0	0	0	0
980	1	farm	26235	beef intensive	84	3	0	150	15	0	0	0	0	66	69	52	75	97	1	96	1	11026	1204475	127098	1156295	3435299	14202045	150980	20276192	3	23040000	43316192	0	0	110	0	0	132938	1362856	16634426	18130220	198	6336000000	6397446412	0	0	0	0	0
981	1	farm	84168	pigs small	247	3	0	526	15	0	0	0	0	109	113	99	123	141	2	140	1	58099	3818675	417854	3685930	10835614	46194798	560700	65513570	3	65040000	130553570	0	0	186	0	0	501150	5127246	62523084	68151480	274	8768000000	8966705050	0	0	0	0	0
982	1	farm	26235	beef intensive	72	3	0	135	15	0	0	0	0	51	54	42	60	82	1	81	1	13431	1177825	108888	951689	3022443	11845764	158239	17264849	3	19440000	36704849	0	0	97	0	0	151946	1500516	18544734	20197196	185	5920000000	5976902045	0	0	0	0	0
983	1	farm	79544	dairy	72	3	0	126	15	0	0	0	0	41	44	38	50	72	1	71	1	10809	1178875	91246	847053	2936756	10478146	124520	15656596	3	17040000	32696596	0	0	84	0	0	120614	1255889	15330122	16706625	172	5504000000	5553403221	0	0	0	0	0
984	1	farm	26235	beef intensive	237	3	0	449	15	0	0	0	0	87	90	90	96	118	1	117	1	12600	2907625	423448	3435921	10235807	45206240	478739	62687781	3	28080000	90767781	0	0	153	0	0	387314	4040676	49400812	53828802	241	7712000000	7856596583	0	0	0	0	0
985	1	farm	26235	beef intensive	84	3	0	101	15	0	0	0	0	49	53	32	63	81	1	80	1	11031	1173400	119314	1072658	3349615	13304822	103105	19122913	3	19200000	38322913	0	0	90	0	0	84342	889724	10986424	11960491	178	5696000000	5746283404	0	0	0	0	0
986	1	farm	26235	beef intensive	105	3	0	300	15	0	0	0	0	70	74	82	84	102	1	101	1	31872	1760650	186854	1781397	4619360	22602154	292705	31243120	3	24240000	55483120	0	0	128	0	0	281034	2941812	36208883	39431729	216	6912000000	7006914849	0	0	0	0	0
987	1	farm	79526	dairy	88	3	0	151	15	0	0	0	0	41	43	42	45	71	1	70	1	11350	1150400	114318	1096011	3552152	13645838	154339	19713058	3	16800000	36513058	0	0	85	0	0	140394	1403986	17124376	18668756	173	5536000000	5591181815	0	0	0	0	0
988	1	farm	84168	pigs small	128	3	0	268	15	0	0	0	0	57	61	56	71	89	1	88	1	31746	1619925	201888	1937149	5312644	24173930	279258	33524795	3	21120000	54644795	0	0	112	0	0	241568	2467595	30047346	32756509	200	6400000000	6487401303	0	0	0	0	0
989	1	farm	79544	dairy	74	3	0	120	15	0	0	0	0	43	46	29	52	74	1	73	1	32058	1160275	89580	890939	2905597	11074932	121918	16243241	3	17520000	33763241	0	0	86	0	0	118942	1227888	15081814	16428644	174	5568000000	5618191885	0	0	0	0	0
990	1	farm	148204	smallholders	192	3	0	395	15	0	0	0	0	67	70	67	75	98	1	97	1	17550	2297025	302008	2844277	8163708	35174499	412224	49193741	3	23280000	72473741	0	0	130	0	0	353816	3732309	45353202	49439327	218	6976000000	7097913068	0	0	0	0	0
991	1	farm	148204	smallholders	144	3	0	270	15	0	0	0	0	102	105	54	110	133	2	132	1	269982	1978225	241818	2015847	5928039	25423902	314317	35902149	3	60960000	96862149	0	0	161	0	0	296998	2974005	37095260	40366264	249	7968000000	8105228412	0	0	0	0	0
992	1	farm	26235	beef intensive	64	3	0	123	15	0	0	0	0	51	54	36	59	82	1	81	1	16081	1029600	104314	827856	2632952	10374820	118629	15088171	3	19440000	34528171	0	0	93	0	0	113008	1178444	14276450	15567902	181	5792000000	5842096073	0	0	0	0	0
993	1	farm	84168	pigs small	70	3	0	119	15	0	0	0	0	46	49	47	55	77	1	76	1	22509	985750	131952	1093041	2757589	13767381	117177	18852890	3	18240000	37092890	0	0	88	0	0	110584	1101926	13472308	14684818	176	5632000000	5683777708	0	0	0	0	0
994	1	farm	79544	dairy	131	3	0	298	15	0	0	0	0	76	79	63	84	107	1	106	1	20382	2098675	252298	2335698	5670979	29470138	299234	40127023	3	25440000	65567023	0	0	131	0	0	262238	2688462	32830083	35780783	219	7008000000	7109347806	0	0	0	0	0
995	1	farm	79544	dairy	129	3	0	214	15	0	0	0	0	56	60	39	70	88	1	87	1	17798	1719250	213314	2042237	5234745	25538942	183684	34932172	3	20880000	55812172	0	0	104	0	0	168792	1792976	22122353	24084120	192	6144000000	6223896293	0	0	0	0	0
996	1	farm	148204	smallholders	90	3	0	200	15	0	0	0	0	60	63	45	72	91	1	90	1	10513	1196350	134464	1285418	3863743	15945924	207600	22633498	3	21600000	44233498	0	0	108	0	0	174498	1780731	21422592	23377820	196	6272000000	6339611319	0	0	0	0	0
997	1	farm	26235	beef intensive	98	3	0	200	15	0	0	0	0	45	48	39	54	76	1	75	1	11157	1241625	145836	1371971	4066280	17173756	224691	24224159	3	18000000	42224159	0	0	96	0	0	215270	2151351	26089444	28456066	184	5888000000	5958680224	0	0	0	0	0
998	1	farm	148204	smallholders	145	3	0	268	15	0	0	0	0	99	102	98	111	130	1	129	1	26684	2416000	216576	2055962	5772241	25461546	257657	36179982	3	30960000	67139982	0	0	152	0	0	245926	2663512	32644439	35553877	240	7680000000	7782693859	0	0	0	0	0
999	1	farm	84168	pigs small	85	3	0	171	15	0	0	0	0	58	62	50	72	90	1	89	1	12548	1426850	116150	1073572	3326241	13106352	170031	19219195	3	21360000	40579195	0	0	105	0	0	160394	1682510	20722903	22565806	193	6176000000	6239145001	0	0	0	0	0
1000	1	farm	79544	dairy	83	3	0	136	15	0	0	0	0	69	72	35	77	100	1	99	1	11377	1266825	123372	1118482	3341825	13931350	146773	19928628	3	23760000	43688628	0	0	114	0	0	141918	1451398	17673921	19267238	202	6464000000	6526955865	0	0	0	0	0
[truncated: 9 more columns]
