# Supplementary material for: Management strategies for vaccinated animals after an outbreak of foot-and-mouth disease and the impact on return to trade
Source: PLoS One. 2019 Oct 11;14(10):e0223518. doi: 10.1371/journal.pone.0223518 (PMC6788736; doi:10.1371/journal.pone.0223518)
Supplement: S1 Table — (ZIP) [file pone.0223518.s001.zip › vic_vacc_farm_summary.csv]

Run	Num sim days	Current latent	Current infectious	Current recovered	Inf farms	IPs	DCPs	TPs	SPs	RCPs	RPs	VPs	xVPs	ARPs	xARPs	PORs	xPORs	Beef extensive IPs	Beef intensive IPs	Feedlot IPs	Mixed beef/sheep IPs	Dairy IPs	Pigs small IPs	Pigs large IPs	Sheep IPs	Small holders IPs	Last IP dec	Last inf day	VPs	Pending vacc	First day pending vacc	Beef extensive VPs	Beef intensive VPs	Feedlot VPs	Mixed beef/sheep VPs	Dairy VPs	Pigs small VPs	Pigs large VPs	Sheep VPs	Small holders VPs	cattle vacc	sheep vacc	pigs vacc	other vacc	Total vacc animals	Beef extensive IFs	Beef intensive IFs	Feedlot IFs	Mixed beef/sheep IFs
1	73	0	0	73	73	73	3	67	133	0	73	161	139	5942	5739	52536	47663	0	32	0	7	29	1	0	0	4	42	44	161	0	0	0	103	1	15	42	0	0	0	0	28870	5030	0	0	33900	0	32	0	7
2	107	0	0	201	201	201	14	181	433	0	201	460	354	6182	5680	52953	47379	0	97	0	26	68	1	0	1	8	76	78	460	0	0	0	274	2	40	144	0	0	0	0	86734	12682	0	0	99416	0	97	0	26
3	103	0	0	100	100	100	5	90	191	0	100	254	209	8665	8365	52528	44940	0	48	2	11	33	1	0	0	5	72	74	254	0	0	0	142	2	17	93	0	0	0	0	47344	5351	0	0	52695	0	48	2	11
4	77	0	0	114	114	113	7	102	199	0	113	210	168	8157	7891	52505	45442	0	50	3	14	34	1	0	4	7	46	48	210	0	0	0	128	0	17	65	0	0	0	0	38959	5969	0	0	44928	0	50	3	14
5	104	0	0	113	113	113	6	105	228	0	113	206	172	9623	9347	52690	43982	0	58	1	11	34	1	0	4	4	73	75	206	0	0	0	117	2	21	66	0	0	0	0	39920	10776	0	0	50696	0	58	1	11
6	90	0	0	107	107	107	11	68	156	0	107	228	198	6616	6351	52777	46958	0	58	1	11	29	1	0	2	5	59	61	228	0	0	0	127	2	18	81	0	0	0	0	41347	4899	0	0	46246	0	58	1	11
7	73	0	0	67	67	67	10	68	99	0	67	148	124	6667	6489	52665	46934	0	26	0	16	21	1	0	0	3	42	44	148	0	0	0	89	1	12	46	0	0	0	0	25851	4079	0	0	29930	0	26	0	16
8	82	0	0	112	112	112	4	74	218	0	112	178	139	6670	6451	52631	46912	0	56	1	20	30	1	0	0	4	51	53	178	0	0	0	100	0	15	63	0	0	0	0	32465	4510	0	0	36975	0	56	1	20
9	67	0	0	65	65	65	8	49	144	0	65	139	116	5859	5694	52555	47739	0	31	1	11	17	1	0	0	4	37	37	139	0	0	0	85	0	12	42	0	0	0	0	22965	4970	0	0	27935	0	31	1	11
10	70	0	0	76	76	76	7	54	183	0	76	120	89	8237	8082	52534	45367	0	35	1	10	23	1	0	0	6	39	41	120	0	0	0	67	2	10	41	0	0	0	0	23029	4857	0	0	27886	0	35	1	10
11	84	0	0	60	60	60	6	49	112	0	60	141	118	5871	5705	52489	47731	0	25	1	7	21	1	0	0	5	53	55	141	0	0	0	78	2	11	50	0	0	0	0	26434	4437	0	0	30871	0	25	1	7
12	98	0	0	95	95	95	6	74	187	0	95	164	131	5919	5707	52480	47681	0	41	2	14	29	1	0	3	5	66	69	164	0	0	0	98	0	14	52	0	0	0	0	31587	5953	0	0	37540	0	41	2	14
13	63	0	0	77	77	77	5	45	140	0	77	119	97	8585	8420	52444	45020	0	44	0	4	23	1	0	0	5	32	34	119	0	0	0	77	1	11	30	0	0	0	0	20415	3139	0	0	23554	0	44	0	4
14	108	0	0	132	132	132	11	130	283	0	132	277	211	6810	6557	52720	46714	0	60	2	17	43	1	0	3	6	77	79	277	0	0	0	173	3	20	81	0	0	0	0	48525	6601	0	0	55126	0	60	2	17
15	76	0	0	88	88	88	8	76	131	0	88	158	126	7876	7677	52474	45723	0	44	0	8	29	1	0	0	6	45	47	158	0	0	0	89	1	13	55	0	0	0	0	26695	4264	0	0	30959	0	44	0	8
16	87	0	0	86	86	86	4	96	134	0	86	201	176	6606	6360	52672	46992	0	41	1	10	27	1	0	0	6	56	58	201	0	0	0	117	1	14	69	0	0	0	0	39606	4711	0	0	44317	0	41	1	10
17	68	0	0	94	94	94	9	99	191	0	94	132	97	8618	8437	52473	44986	0	41	1	14	30	1	0	0	7	37	39	132	0	0	0	74	2	10	46	0	0	0	0	24590	3598	0	0	28188	0	41	1	14
18	82	0	0	70	70	70	6	38	133	0	70	108	87	5884	5735	52402	47722	0	33	0	10	20	1	0	2	4	51	53	108	0	0	0	66	1	7	34	0	0	0	0	19500	1815	0	0	21315	0	33	0	10
19	85	0	0	128	128	128	9	119	229	0	128	191	145	5872	5613	52778	47728	0	67	3	12	36	1	0	1	8	53	56	191	0	0	0	107	0	17	67	0	0	0	0	39395	6389	0	0	45784	0	67	3	12
20	80	0	0	63	63	63	5	49	110	0	63	159	141	5919	5722	52460	47688	0	27	0	13	16	1	0	1	5	49	51	159	0	0	0	86	1	17	55	0	0	0	0	28545	5590	0	0	34135	0	27	0	13
21	68	0	0	86	86	86	7	55	120	0	86	131	105	6641	6463	52430	46960	0	44	1	8	25	1	0	0	7	37	39	131	0	0	0	76	0	14	41	0	0	0	0	22851	6032	0	0	28883	0	44	1	8
22	73	0	0	146	146	145	12	128	303	0	145	316	266	11247	10864	112363	103563	0	73	1	16	47	1	0	1	6	42	44	316	0	0	0	189	2	29	96	0	0	0	0	58931	10206	0	0	69137	0	73	1	16
23	103	0	0	114	114	114	5	83	246	0	114	205	158	5931	5691	52694	47651	0	66	0	16	24	1	0	4	3	72	74	205	0	0	0	117	1	20	67	0	0	0	0	39938	9017	0	0	48955	0	66	0	16
24	97	0	0	114	114	113	9	111	221	0	113	221	176	7621	7348	52597	45977	0	45	3	12	42	1	0	2	8	66	68	221	0	0	0	123	3	17	78	0	0	0	0	44732	6200	0	0	50932	0	45	3	12
25	71	0	0	72	72	72	6	49	101	0	72	137	118	8103	7931	52446	45493	0	39	1	5	21	1	0	0	5	40	42	137	0	0	0	78	1	15	43	0	0	0	0	24383	5823	0	0	30206	0	39	1	5
26	83	0	0	116	116	116	8	108	186	0	116	256	204	6017	5767	52608	47527	0	57	1	12	40	1	0	2	3	52	54	256	0	0	0	154	1	18	83	0	0	0	0	44671	7685	0	0	52356	0	57	1	12
27	77	0	0	134	134	134	8	117	274	0	134	262	208	7591	7290	52526	45982	0	58	3	17	46	1	0	2	7	46	48	262	0	0	0	151	2	24	85	0	0	0	0	47822	8695	0	0	56517	0	58	3	17
28	110	0	0	220	220	220	17	184	505	0	220	480	365	10325	9832	52959	43197	0	106	2	22	74	1	0	4	11	78	81	480	0	0	0	297	2	37	144	0	0	0	0	85544	11968	0	0	97512	0	106	2	22
29	70	0	0	67	67	67	6	59	130	0	67	127	103	8593	8431	52453	45013	0	31	1	7	20	1	0	0	7	39	41	127	0	0	0	76	1	5	45	0	0	0	0	25855	1438	0	0	27293	0	31	1	7
30	103	0	0	119	119	119	13	119	234	0	119	254	210	6723	6489	52637	46796	0	55	2	13	40	1	0	1	7	72	74	254	0	0	0	148	0	21	85	0	0	0	0	45435	7268	0	0	52703	0	55	2	13
31	130	0	0	237	237	236	15	236	493	0	236	549	434	8592	8066	52837	44878	0	95	5	21	98	1	0	2	14	99	101	549	56	77	0	308	2	45	194	0	0	0	0	96825	11490	0	0	108315	0	95	5	21
32	141	0	0	141	141	141	6	123	264	0	141	324	261	6132	5784	52608	47428	0	79	2	11	43	1	0	0	5	110	112	324	0	0	0	191	2	27	104	0	0	0	0	58025	7589	0	0	65614	0	79	2	11
33	69	0	0	90	90	90	6	70	131	0	90	174	141	5885	5659	52509	47724	0	43	0	10	30	1	0	2	4	38	40	174	0	0	0	95	2	10	67	0	0	0	0	33500	3621	0	0	37121	0	43	0	10
34	84	0	0	97	97	97	12	71	128	0	97	242	213	7970	7680	52557	45624	0	47	2	9	28	1	0	4	6	53	55	242	0	0	0	139	2	20	81	0	0	0	0	48879	7216	0	0	56095	0	47	2	9
35	95	0	0	171	171	171	20	129	406	0	171	276	212	15036	14671	52764	38560	0	83	3	23	54	1	0	4	3	64	66	276	0	0	0	164	1	24	87	0	0	0	0	52654	10102	0	0	62756	0	83	3	23
36	65	0	0	88	88	88	6	88	123	0	88	114	90	6631	6469	52398	46967	0	37	2	12	30	1	0	2	4	34	36	114	0	0	0	67	0	8	39	0	0	0	0	19421	2552	0	0	21973	0	37	2	12
37	83	0	0	95	95	95	6	67	194	0	95	142	120	8610	8434	52474	44965	0	42	2	14	28	1	0	2	6	52	54	142	0	0	0	81	1	11	49	0	0	0	0	26482	4312	0	0	30794	0	42	2	14
38	61	0	0	66	66	66	9	38	110	0	66	78	62	8603	8484	52370	45002	0	36	0	9	16	1	0	0	4	30	32	78	0	0	0	47	0	4	27	0	0	0	0	13048	1603	0	0	14651	0	36	0	9
39	70	0	0	109	109	109	6	77	204	0	109	196	156	8607	8354	52456	44995	0	54	0	8	36	1	0	4	6	39	41	196	0	0	0	110	0	15	71	0	0	0	0	37114	3054	0	0	40168	0	54	0	8
40	81	0	0	82	82	82	8	77	155	0	82	120	95	6048	5880	52423	47557	0	41	1	9	26	1	0	0	4	49	52	120	0	0	0	69	1	8	42	0	0	0	0	22561	1612	0	0	24173	0	41	1	9
41	86	0	0	111	111	111	8	101	197	0	111	115	76	6594	6415	52448	47012	0	54	1	9	43	1	0	0	3	54	57	115	0	0	0	69	1	8	37	0	0	0	0	20638	1464	0	0	22102	0	54	1	9
42	70	0	0	74	74	74	6	62	134	0	74	194	165	6777	6555	81078	76117	0	39	1	7	22	1	0	0	4	39	41	194	0	0	0	117	1	14	62	0	0	0	0	32884	5132	0	0	38016	0	39	1	7
43	93	0	0	170	170	170	7	136	329	0	170	443	366	8773	8298	52944	44780	0	82	2	20	59	1	0	1	5	62	64	443	0	0	0	276	1	29	137	0	0	0	0	80732	10766	0	0	91498	0	82	2	20
44	114	0	0	158	158	158	11	140	338	0	158	432	356	6927	6486	52822	46614	0	80	3	15	53	2	0	2	3	83	85	432	0	0	0	251	1	39	141	0	0	0	0	80305	14978	0	0	95283	0	80	3	15
45	74	0	0	101	101	101	5	80	204	0	101	152	118	8591	8379	52487	45016	0	54	1	10	27	1	0	2	6	42	45	152	0	0	0	78	1	14	59	0	0	0	0	28455	4564	0	0	33019	0	54	1	10
46	78	0	0	85	85	85	10	67	167	0	85	156	132	5914	5713	52630	47684	0	39	1	8	31	1	0	0	5	47	49	156	0	0	0	95	0	13	48	0	0	0	0	27744	6191	0	0	33935	0	39	1	8
47	70	0	0	85	85	85	8	60	131	0	85	114	90	5952	5784	52491	47655	0	41	1	10	29	1	0	0	3	38	41	114	0	0	0	69	0	15	30	0	0	0	0	18896	6162	0	0	25058	0	41	1	10
48	88	0	0	95	95	95	7	79	223	0	95	208	167	5914	5734	52513	47618	0	45	1	11	32	1	0	1	4	56	59	208	0	0	0	121	1	19	67	0	0	0	0	35578	4732	0	0	40310	0	45	1	11
49	109	0	0	139	139	138	12	110	298	0	138	333	276	7339	6962	52732	46238	0	68	1	20	38	1	0	5	5	78	80	333	0	0	0	199	1	27	106	0	0	0	0	60886	8818	0	0	69704	0	68	1	20
50	68	0	0	96	96	96	7	65	182	0	96	179	141	8668	8444	52549	44933	0	50	0	15	22	1	0	1	7	36	39	179	0	0	0	102	2	21	54	0	0	0	0	35459	5505	0	0	40964	0	50	0	15
51	65	0	0	88	88	88	10	81	159	0	88	121	101	5958	5781	52472	47644	0	38	2	14	26	1	0	3	4	35	36	121	0	0	0	81	1	9	30	0	0	0	0	21684	4067	0	0	25751	0	38	2	14
52	79	0	0	105	105	105	6	89	198	0	105	223	186	7919	7637	52734	45686	0	46	4	11	35	1	0	0	8	48	50	223	0	0	0	129	2	21	71	0	0	0	0	42516	7159	0	0	49675	0	46	4	11
53	108	0	0	86	86	86	4	72	168	0	86	191	152	6716	6507	52509	46869	0	41	2	7	30	1	0	0	5	77	79	191	0	0	0	108	0	15	68	0	0	0	0	34449	4090	0	0	38539	0	41	2	7
54	96	0	0	141	141	141	8	123	331	0	141	252	191	8600	8278	52533	45004	0	71	1	14	44	1	0	1	9	65	67	252	0	0	0	139	0	18	95	0	0	0	0	42654	5448	0	0	48102	0	71	1	14
55	99	0	0	114	114	114	6	96	235	0	114	220	168	8619	8375	52715	44957	0	56	2	12	39	1	0	1	3	68	70	220	0	0	0	127	1	16	76	0	0	0	0	39632	6698	0	0	46330	0	56	2	12
56	102	0	0	116	116	116	11	99	221	0	116	217	181	8637	8361	52559	44956	0	53	2	9	44	1	0	1	6	71	73	217	0	0	0	132	1	21	63	0	0	0	0	39427	7675	0	0	47102	0	53	2	9
57	75	0	0	77	77	76	7	72	139	0	76	107	80	8483	8338	52482	45120	0	34	1	12	24	1	0	1	3	44	46	107	0	0	0	71	1	8	27	0	0	0	0	19810	1869	0	0	21679	0	34	1	12
58	73	0	0	84	84	84	3	61	153	0	84	120	101	8594	8433	52448	44996	0	43	0	11	22	1	0	1	6	41	44	120	0	0	0	65	1	12	42	0	0	0	0	23361	3502	0	0	26863	0	43	0	11
59	70	0	0	62	62	62	6	62	148	0	62	99	79	6592	6461	52397	47012	0	30	1	8	17	2	0	0	4	39	41	99	0	0	0	62	0	8	29	0	0	0	0	16258	2495	0	0	18753	0	30	1	8
60	127	0	0	128	128	128	6	124	257	0	128	343	284	6068	5739	52747	47463	0	46	2	20	52	1	0	2	5	96	98	343	0	0	0	189	2	29	123	0	0	0	0	67816	10170	0	0	77986	0	46	2	20
61	76	0	0	73	73	73	3	48	134	0	73	156	137	7648	7473	52451	45931	0	37	0	9	23	1	0	1	2	44	47	156	0	0	0	94	1	8	53	0	0	0	0	28084	2109	0	0	30193	0	37	0	9
62	81	0	0	99	99	99	7	72	171	0	99	178	139	5936	5711	52570	47665	0	43	2	9	35	1	0	2	7	49	52	178	0	0	0	99	1	19	59	0	0	0	0	32329	7204	0	0	39533	0	43	2	9
63	65	0	0	71	71	70	4	47	120	0	70	152	128	7074	6887	52461	46529	0	34	0	9	20	1	0	0	6	35	36	152	0	0	0	88	1	10	53	0	0	0	0	27682	2914	0	0	30596	0	34	0	9
64	68	0	0	79	79	79	7	68	163	0	79	141	115	6008	5838	52381	47582	0	37	2	7	26	1	0	0	6	37	39	141	0	0	0	80	1	11	49	0	0	0	0	25616	5211	0	0	30827	0	37	2	7
65	105	0	0	171	171	171	14	193	352	0	171	483	403	10093	9572	52834	43468	0	72	2	18	67	1	0	2	9	74	76	483	0	0	0	281	2	32	168	0	0	0	0	93562	8733	0	0	102295	0	72	2	18
66	94	0	0	88	88	88	5	104	134	0	88	177	144	7762	7542	52515	45840	0	38	2	5	35	1	0	0	7	64	65	177	0	0	0	106	3	18	50	0	0	0	0	34438	6246	0	0	40684	0	38	2	5
67	81	0	0	79	79	78	6	73	153	0	78	135	112	6625	6448	52493	46976	0	39	0	6	27	1	0	0	5	50	52	135	0	0	0	80	2	9	44	0	0	0	0	25604	3565	0	0	29169	0	39	0	6
68	85	0	0	104	104	104	6	84	201	0	104	219	181	7873	7606	52681	45723	0	45	2	16	31	1	0	0	9	54	56	219	0	0	0	127	1	27	64	0	0	0	0	42570	11269	0	0	53839	0	45	2	16
69	89	0	0	103	103	103	8	87	203	0	103	227	192	6033	5775	52524	47544	0	50	1	9	37	1	0	0	5	58	60	227	0	0	0	139	2	14	72	0	0	0	0	43852	5711	0	0	49563	0	50	1	9
70	163	0	0	197	197	197	15	156	372	0	197	488	390	6723	6209	53058	46818	0	90	1	25	69	1	0	0	11	132	134	488	15	111	0	277	1	46	164	0	0	0	0	92703	14178	0	0	106881	0	90	1	25
71	66	0	0	65	65	65	6	51	117	0	65	115	95	6638	6486	52415	46968	0	31	0	7	22	1	0	0	4	35	37	115	0	0	0	68	1	10	36	0	0	0	0	19339	2704	0	0	22043	0	31	0	7
72	106	0	0	118	118	118	8	98	256	0	118	291	245	8603	8278	52797	44973	0	50	2	14	43	1	0	0	8	74	77	291	0	0	0	180	1	20	90	0	0	0	0	58264	7359	0	0	65623	0	50	2	14
73	71	0	0	63	63	63	5	51	109	0	63	79	59	8053	7947	112305	106769	0	30	1	9	18	1	0	1	3	40	42	79	0	0	0	47	0	8	24	0	0	0	0	14820	3469	0	0	18289	0	30	1	9
74	80	0	0	113	113	113	9	90	206	0	113	275	227	9022	8705	52678	44569	0	58	0	10	39	1	0	2	3	49	51	275	0	0	0	169	1	25	80	0	0	0	0	45963	7728	0	0	53691	0	58	0	10
75	85	0	0	73	73	73	6	43	135	0	73	173	155	8585	8364	52560	45022	0	34	1	9	23	1	0	0	5	54	56	173	0	0	0	103	0	12	58	0	0	0	0	32605	2987	0	0	35592	0	34	1	9
76	80	0	0	95	95	95	9	74	165	0	95	188	148	7905	7678	52472	45693	0	47	3	10	30	2	0	0	3	49	51	188	0	0	0	105	0	11	72	0	0	0	0	32520	3444	0	0	35964	0	47	3	10
77	83	0	0	139	139	138	9	97	298	0	138	294	234	8847	8490	52580	44752	0	76	3	12	39	1	0	0	7	52	54	294	0	0	0	173	3	17	101	0	0	0	0	57004	4906	0	0	61910	0	76	3	12
78	77	0	0	81	81	81	7	72	162	0	81	142	114	5881	5706	52516	47713	0	39	1	10	25	1	0	0	5	46	48	142	0	0	0	85	2	9	46	0	0	0	0	26538	2831	0	0	29369	0	39	1	10
79	79	0	0	92	92	91	5	78	180	0	91	216	191	6666	6414	52723	46918	0	51	0	9	25	1	0	2	3	48	50	216	0	0	0	136	0	17	63	0	0	0	0	39071	4310	0	0	43381	0	51	0	9
80	94	0	0	116	116	116	6	99	238	0	116	301	249	8570	8214	52652	45035	0	61	1	11	35	1	0	1	6	63	65	301	0	0	0	166	2	24	109	0	0	0	0	56206	6888	0	0	63094	0	61	1	11
81	85	0	0	105	105	105	6	89	237	0	105	191	147	8584	8340	52564	45022	0	50	1	12	36	1	0	1	4	54	56	191	0	0	0	112	1	12	66	0	0	0	0	34399	3007	0	0	37406	0	50	1	12
82	83	0	0	88	88	88	5	61	180	0	88	162	138	8609	8390	52605	44998	0	45	0	10	24	1	0	3	5	53	54	162	0	0	0	98	0	12	52	0	0	0	0	29757	4140	0	0	33897	0	45	0	10
83	74	0	0	104	104	102	9	89	185	0	102	221	188	8625	8357	52608	44967	0	48	1	11	36	1	0	0	5	43	45	221	0	0	0	126	2	17	76	0	0	0	0	42192	5563	0	0	47755	0	48	1	11
84	85	0	0	104	104	103	10	94	175	0	103	237	202	6800	6562	52625	46747	0	40	0	17	39	1	0	2	4	54	56	237	0	0	0	138	2	22	75	0	0	0	0	43890	7357	0	0	51247	0	40	0	17
85	123	0	0	218	218	218	10	208	499	0	218	416	317	8688	8200	53014	44879	0	93	5	19	86	1	0	1	13	92	94	416	0	0	0	238	3	32	143	0	0	0	0	84113	11627	0	0	95740	0	93	5	19
86	69	0	0	79	79	79	10	48	133	0	79	167	134	8128	7957	52661	45444	0	38	0	8	28	1	0	1	3	38	40	167	0	0	0	90	1	19	57	0	0	0	0	32347	5973	0	0	38320	0	38	0	8
87	107	0	0	92	92	92	8	60	165	0	92	129	100	9202	9020	52455	44402	0	45	0	11	28	1	0	1	6	75	78	129	0	0	0	69	1	10	49	0	0	0	0	24172	4083	0	0	28255	0	45	0	11
88	73	0	0	77	77	77	6	67	146	0	77	145	117	5865	5688	52576	47732	0	36	0	11	23	1	0	1	5	42	44	145	0	0	0	83	2	12	48	0	0	0	0	27196	5338	0	0	32534	0	36	0	11
89	106	0	0	135	135	135	11	120	280	0	135	329	265	8100	7772	52491	45442	0	65	3	17	42	1	0	2	5	75	77	329	0	0	0	184	0	27	118	0	0	0	0	56743	8523	0	0	65266	0	65	3	17
90	85	0	0	156	156	156	17	122	317	0	156	390	322	8721	8306	52812	44830	0	73	3	26	43	1	0	3	7	54	56	390	0	0	0	232	3	39	116	0	0	0	0	69516	9407	0	0	78923	0	73	3	26
91	107	0	0	130	130	130	7	124	239	0	130	303	245	6717	6390	52741	46849	0	60	2	14	45	1	0	1	7	76	78	303	0	0	0	171	1	27	104	0	0	0	0	55856	8364	0	0	64220	0	60	2	14
92	76	0	0	81	81	81	7	70	173	0	81	174	142	7874	7658	52576	45733	0	45	1	10	20	1	0	0	4	45	47	174	0	0	0	101	1	17	55	0	0	0	0	33073	7234	0	0	40307	0	45	1	10
93	88	0	0	100	100	100	6	83	177	0	100	247	206	6019	5793	52548	47515	0	52	0	12	29	1	0	0	6	57	59	247	0	0	0	149	1	20	77	0	0	0	0	40352	5147	0	0	45499	0	52	0	12
94	92	0	0	137	137	137	5	129	270	0	137	298	250	7032	6696	52647	46531	0	67	2	15	47	1	0	1	4	60	63	298	0	0	0	176	2	28	92	0	0	0	0	52223	6913	0	0	59136	0	67	2	15
95	71	0	0	87	87	86	6	67	163	0	86	159	125	9401	9200	52449	44203	0	45	1	8	25	1	0	0	6	40	42	159	0	0	0	90	1	13	55	0	0	0	0	30951	4393	0	0	35344	0	45	1	8
96	86	0	0	129	129	129	13	118	272	0	129	237	180	5906	5628	52710	47677	0	63	2	17	39	1	0	0	7	54	57	237	0	0	0	137	1	26	73	0	0	0	0	43264	11048	0	0	54312	0	63	2	17
97	75	0	0	77	77	77	4	73	123	0	77	132	99	7857	7687	52523	45751	0	36	1	11	25	1	0	1	2	43	46	132	0	0	0	76	1	14	41	0	0	0	0	25104	5026	0	0	30130	0	36	1	11
98	86	0	0	95	95	95	7	66	213	0	95	198	155	6377	6145	52478	47219	0	51	2	11	21	1	0	2	7	56	57	198	0	0	0	125	0	19	54	0	0	0	0	34152	6577	0	0	40729	0	51	2	11
99	94	0	0	92	92	92	9	78	181	0	92	158	126	6983	6800	52473	46596	0	43	0	11	29	2	0	1	6	63	65	158	0	0	0	93	2	14	49	0	0	0	0	30841	5850	0	0	36691	0	43	0	11
100	89	0	0	100	100	100	4	85	203	0	100	231	190	7523	7272	52645	46052	0	44	2	13	33	1	0	0	7	57	60	231	0	0	0	139	1	19	72	0	0	0	0	44245	5792	0	0	50037	0	44	2	13
101	103	0	0	172	172	172	14	131	385	0	172	390	305	12279	11821	113537	102540	0	94	4	13	54	1	0	0	6	72	74	390	0	0	0	231	0	33	126	0	0	0	0	65875	7328	0	0	73203	0	94	4	13
102	103	0	0	123	123	123	7	114	231	0	123	305	255	8005	7677	52597	45559	0	56	4	15	43	1	0	0	4	71	74	305	0	0	0	189	3	19	94	0	0	0	0	58548	6566	0	0	65114	0	56	4	15
103	73	0	0	82	82	82	6	67	168	0	82	175	146	7655	7453	52557	45933	0	39	1	11	22	1	0	2	6	42	44	175	0	0	0	105	1	16	53	0	0	0	0	32643	3262	0	0	35905	0	39	1	11
104	73	0	0	76	76	76	6	42	136	0	76	150	119	7853	7663	52542	45756	0	40	0	9	21	1	0	0	5	41	44	150	0	0	0	81	2	15	52	0	0	0	0	28270	7625	0	0	35895	0	40	0	9
105	75	0	0	68	68	68	5	64	110	0	68	150	125	5848	5672	52466	47749	0	34	1	9	18	1	0	0	5	44	46	150	0	0	0	89	0	12	49	0	0	0	0	27271	4699	0	0	31970	0	34	1	9
106	74	0	0	76	76	76	5	62	131	0	76	131	107	6631	6460	52478	46971	0	38	1	10	23	1	0	0	3	42	45	131	0	0	0	75	0	15	41	0	0	0	0	22132	5729	0	0	27861	0	38	1	10
107	96	0	0	112	112	112	10	96	198	0	112	207	167	6017	5764	52765	47571	0	58	3	15	31	1	0	1	3	66	67	207	0	0	0	124	1	16	66	0	0	0	0	38995	7756	0	0	46751	0	58	3	15
108	88	0	0	74	74	73	5	58	116	0	73	173	151	8586	8369	52619	45021	0	35	2	9	23	1	0	0	3	57	59	173	0	0	0	105	0	15	53	0	0	0	0	32607	5197	0	0	37804	0	35	2	9
109	71	0	0	68	68	68	9	45	107	0	68	133	113	5909	5740	52435	47693	0	31	0	7	20	1	0	1	8	40	42	133	0	0	0	79	2	9	43	0	0	0	0	23367	3037	0	0	26404	0	31	0	7
110	87	0	0	132	132	132	7	101	298	0	132	266	212	8639	8306	52773	44964	0	61	0	19	40	1	0	1	10	56	58	266	0	0	0	141	2	23	100	0	0	0	0	54617	8749	0	0	63366	0	61	0	19
111	82	0	0	80	80	80	5	56	161	0	80	144	115	9371	9214	52516	44205	0	35	1	14	20	1	0	4	5	50	53	144	0	0	0	85	1	12	46	0	0	0	0	25302	6296	0	0	31598	0	35	1	14
112	129	0	0	180	180	180	17	144	379	0	180	460	377	8642	8108	53160	44949	0	79	2	23	65	1	0	0	10	98	100	460	0	0	0	252	0	46	162	0	0	0	0	87932	17112	0	0	105044	0	79	2	23
113	62	0	0	51	51	51	5	29	77	0	51	79	73	6579	6463	52370	47027	0	29	0	8	9	1	0	1	3	31	33	79	0	0	0	47	0	5	27	0	0	0	0	12976	1080	0	0	14056	0	29	0	8
114	95	0	0	106	106	106	8	104	198	0	106	219	180	6983	6710	81645	75915	0	46	1	14	41	1	0	0	3	64	66	219	0	0	0	127	2	14	76	0	0	0	0	42967	3897	0	0	46864	0	46	1	14
115	82	0	0	103	103	103	8	91	196	0	103	180	146	9666	9428	52526	43937	0	46	0	14	34	1	0	4	4	51	53	180	0	0	0	113	1	14	52	0	0	0	0	32266	3899	0	0	36165	0	46	0	14
116	103	0	0	100	100	100	10	103	183	0	100	241	199	6682	6409	52738	46906	0	51	2	8	32	1	0	0	6	72	74	241	0	0	0	143	1	21	76	0	0	0	0	45011	6612	0	0	51623	0	51	2	8
117	78	0	0	100	100	100	7	62	178	0	100	151	125	6595	6390	52719	46999	0	52	1	7	30	1	0	0	9	47	49	151	0	0	0	86	1	13	51	0	0	0	0	27731	4638	0	0	32369	0	52	1	7
118	67	0	0	52	52	52	6	39	92	0	52	96	79	7850	7725	52385	45758	0	24	0	6	17	1	0	1	3	36	38	96	0	0	0	54	0	7	35	0	0	0	0	15904	2378	0	0	18282	0	24	0	6
119	84	0	0	73	73	73	5	68	117	0	73	104	90	6592	6436	52424	47015	0	39	0	8	20	1	0	1	4	53	55	104	0	0	0	58	0	6	40	0	0	0	0	19173	1413	0	0	20586	0	39	0	8
120	80	0	0	102	102	102	7	96	190	0	102	248	207	8605	8303	52687	45002	0	49	0	11	36	1	0	0	5	49	51	248	0	0	0	138	3	25	82	0	0	0	0	46160	8886	0	0	55046	0	49	0	11
121	78	0	0	79	79	79	10	59	159	0	79	214	186	9849	9616	52685	43733	0	33	1	17	21	1	0	2	4	46	49	214	0	0	0	121	2	19	72	0	0	0	0	44488	5525	0	0	50013	0	33	1	17
122	102	0	0	234	234	232	20	206	577	0	232	445	353	10804	10241	52922	42788	0	104	3	32	79	1	1	4	8	71	73	445	0	0	0	236	2	39	168	0	0	0	0	92300	10917	0	0	103217	0	104	3	32
123	97	0	0	128	128	128	12	116	270	0	128	306	240	9616	9264	52618	43982	0	56	2	18	45	1	0	0	6	66	68	306	0	0	0	162	2	31	111	0	0	0	0	61081	8098	0	0	69179	0	56	2	18
124	97	0	0	163	163	163	10	121	355	0	163	317	263	8685	8371	52683	44817	0	84	1	23	42	1	0	1	11	65	68	317	0	0	0	208	1	30	78	0	0	0	0	54501	9342	0	0	63843	0	84	1	23
125	64	0	0	70	70	70	8	40	159	0	70	124	111	9926	9765	52460	43668	0	35	1	12	17	1	0	0	4	33	35	124	0	0	0	73	0	11	40	0	0	0	0	22236	2964	0	0	25200	0	35	1	12
126	87	0	0	120	120	120	8	91	244	0	120	251	207	6699	6388	52589	46899	0	62	0	17	36	1	0	1	3	57	58	251	0	0	0	137	0	27	87	0	0	0	0	48046	7908	0	0	55954	0	62	0	17
127	68	0	0	53	53	53	6	29	102	0	53	90	79	6009	5884	63832	59092	0	25	0	5	15	1	0	1	6	37	39	90	0	0	0	54	0	6	30	0	0	0	0	14794	2043	0	0	16837	0	25	0	5
128	77	0	0	102	102	102	7	100	217	0	102	207	159	5919	5687	52527	47666	0	45	0	13	35	1	0	2	6	46	48	207	0	0	0	127	2	16	62	0	0	0	0	38262	6078	0	0	44340	0	45	0	13
129	116	0	0	202	202	202	22	184	420	0	202	493	405	8749	8166	53092	44841	0	97	0	24	71	1	0	1	8	85	87	493	41	62	0	280	1	42	170	0	0	0	0	95497	16459	0	0	111956	0	97	0	24
130	94	0	0	88	88	88	5	77	177	0	88	202	168	8610	8381	52526	44977	0	41	2	7	31	1	0	0	6	63	65	202	0	0	0	118	1	15	68	0	0	0	0	34030	5509	0	0	39539	0	41	2	7
131	82	0	0	87	87	87	8	55	177	0	87	177	148	6625	6407	52446	46972	0	43	2	9	21	1	0	1	10	51	53	177	0	0	0	102	1	13	61	0	0	0	0	32837	4102	0	0	36939	0	43	2	9
132	75	0	0	110	110	110	10	84	180	0	110	212	177	10552	10281	123479	115764	0	56	0	14	31	1	0	0	8	44	46	212	0	0	0	113	2	16	81	0	0	0	0	42548	5137	0	0	47685	0	56	0	14
133	71	0	0	72	72	72	9	52	129	0	72	101	76	7397	7277	52410	46189	0	39	1	6	20	1	0	0	5	40	42	101	0	0	0	63	1	8	29	0	0	0	0	18178	2937	0	0	21115	0	39	1	6
134	72	0	0	54	54	54	5	44	82	0	54	100	88	6170	6034	52379	47438	0	27	0	6	14	1	0	2	4	41	43	100	0	0	0	61	1	4	34	0	0	0	0	17493	1244	0	0	18737	0	27	0	6
135	119	0	0	203	203	202	8	182	411	0	202	301	212	10902	10518	112650	103906	0	82	10	23	72	1	0	2	12	87	88	301	0	0	0	163	3	33	102	0	0	0	0	58184	15634	0	0	73818	0	82	10	23
136	119	0	0	129	129	129	8	123	247	0	129	231	181	7972	7707	52570	45597	0	66	3	13	36	1	0	1	9	87	90	231	0	0	0	139	1	23	68	0	0	0	0	42070	9885	0	0	51955	0	66	3	13
137	76	0	0	79	79	79	10	50	141	0	79	114	94	10953	10801	63824	54134	0	44	1	10	17	1	0	2	4	45	47	114	0	0	0	71	0	12	31	0	0	0	0	18710	12132	0	0	30842	0	44	1	10
138	71	0	0	78	78	78	6	65	153	0	78	104	84	5901	5773	52476	47679	0	40	1	10	19	1	1	1	5	40	42	104	0	0	0	63	0	8	33	0	0	0	0	17448	3690	0	0	21138	0	40	1	10
139	102	0	0	86	86	86	7	80	165	0	86	159	131	6610	6414	52491	46983	0	38	1	9	30	1	0	1	6	72	72	159	0	0	0	97	1	16	45	0	0	0	0	27552	5778	0	0	33330	0	38	1	9
140	83	0	0	124	124	124	5	82	248	0	124	269	223	6722	6399	52611	46868	0	62	3	17	33	1	0	4	4	52	54	269	0	0	0	160	0	21	88	0	0	0	0	46667	6771	0	0	53438	0	62	3	17
141	76	0	0	131	131	131	11	122	282	0	131	249	186	6684	6378	52549	46919	0	65	0	12	41	1	0	2	10	45	47	249	0	0	0	145	2	21	81	0	0	0	0	46474	5630	0	0	52104	0	65	0	12
142	74	0	0	84	84	84	4	81	140	0	84	176	154	8744	8520	52526	44856	0	35	1	10	27	1	0	2	8	43	45	176	0	0	0	104	2	12	58	0	0	0	0	30819	5125	0	0	35944	0	35	1	10
143	112	0	0	134	134	134	6	118	257	0	134	277	220	9628	9294	52862	43966	0	54	2	14	49	1	0	5	9	81	83	277	0	0	0	151	2	23	101	0	0	0	0	52434	7903	0	0	60337	0	54	2	14
144	91	0	0	144	144	144	14	102	291	0	144	446	383	6845	6369	52772	46718	0	68	2	16	44	1	0	4	9	60	62	446	0	0	0	246	4	35	161	0	0	0	0	86946	10572	0	0	97518	0	68	2	16
145	100	0	0	155	155	154	15	135	325	0	154	350	273	8115	7703	52777	45484	0	71	3	20	47	1	0	2	10	68	71	350	0	0	0	212	1	32	105	0	0	0	0	64283	9746	0	0	74029	0	71	3	20
146	71	0	0	81	81	81	6	67	148	0	81	131	102	6644	6480	52424	46951	0	43	1	6	27	1	0	1	2	40	42	131	0	0	0	71	1	10	49	0	0	0	0	24188	3717	0	0	27905	0	43	1	6
147	82	0	0	96	96	96	8	81	168	0	96	193	155	6630	6390	52888	46973	0	46	3	10	32	1	0	0	4	51	53	193	0	0	0	112	1	15	65	0	0	0	0	37866	5656	0	0	43522	0	46	3	10
148	94	0	0	116	116	116	5	73	224	0	116	195	154	6024	5832	52491	47512	0	55	1	22	31	1	0	1	5	63	65	195	0	0	0	112	1	12	70	0	0	0	0	35845	3643	0	0	39488	0	55	1	22
149	75	0	0	82	82	82	6	76	128	0	82	159	131	8582	8379	52517	45022	0	37	1	10	27	1	0	1	5	44	46	159	0	0	0	89	1	14	55	0	0	0	0	28752	4190	0	0	32942	0	37	1	10
150	87	0	0	70	70	70	8	66	132	0	70	152	128	5845	5659	52618	47757	0	35	1	7	19	1	0	0	7	56	58	152	0	0	0	87	1	15	49	0	0	0	0	30142	7030	0	0	37172	0	35	1	7
151	67	0	0	80	80	80	6	68	160	0	80	123	94	7352	7192	52548	46248	0	38	1	9	23	1	0	2	6	36	38	123	0	0	0	68	1	11	43	0	0	0	0	22599	4276	0	0	26875	0	38	1	9
152	101	0	0	118	118	118	8	93	211	0	118	289	241	7932	7583	53029	45672	0	55	1	18	37	1	0	0	6	70	72	289	0	0	0	173	0	25	91	0	0	0	0	54592	11384	0	0	65976	0	55	1	18
153	82	0	0	93	93	92	9	68	136	0	92	188	159	5954	5712	52550	47651	0	50	1	9	23	1	0	2	6	51	53	188	0	0	0	101	2	17	68	0	0	0	0	37389	5979	0	0	43368	0	50	1	9
154	136	0	0	194	194	193	15	138	442	0	193	384	298	8281	7817	52969	45306	0	83	3	33	65	1	0	1	7	105	107	384	0	0	0	211	1	35	137	0	0	0	0	78382	16003	0	0	94385	0	83	3	33
155	103	0	0	104	104	104	8	86	193	0	104	269	226	7916	7594	52748	45690	0	54	0	9	35	1	0	0	5	72	74	269	0	0	0	147	1	27	94	0	0	0	0	51334	9010	0	0	60344	0	54	0	9
156	99	0	0	227	227	227	18	182	495	0	227	405	318	10038	9555	143021	134035	0	108	1	36	66	1	0	2	13	68	70	405	0	0	0	234	1	40	130	0	0	0	0	77412	12703	0	0	90115	0	108	1	36
157	83	0	0	122	122	122	8	109	183	0	122	170	137	8672	8424	52678	44931	0	53	1	11	45	1	0	3	8	53	54	170	0	0	0	95	2	14	59	0	0	0	0	31092	6508	0	0	37600	0	53	1	11
158	94	0	0	151	151	151	11	127	359	0	151	291	219	6694	6362	52781	46882	0	72	2	24	47	1	0	1	4	63	65	291	0	0	0	171	3	28	89	0	0	0	0	57027	8040	0	0	65067	0	72	2	24
159	82	0	0	71	71	71	6	61	146	0	71	146	125	7854	7665	52635	45753	0	31	2	6	23	1	0	1	7	51	53	146	0	0	0	78	2	15	51	0	0	0	0	29693	8322	0	0	38015	0	31	2	6
160	92	0	0	78	78	78	5	51	161	0	78	186	156	8935	8719	52522	44661	0	39	0	10	21	1	0	0	7	60	63	186	0	0	0	109	1	9	67	0	0	0	0	35520	1785	0	0	37305	0	39	0	10
161	63	0	0	57	57	57	4	42	104	0	57	95	80	5865	5740	52415	47737	0	29	0	7	15	1	0	1	4	32	34	95	0	0	0	59	1	5	30	0	0	0	0	17164	2133	0	0	19297	0	29	0	7
162	88	0	0	94	94	94	8	82	167	0	94	211	171	7856	7596	52670	45753	0	36	1	10	37	1	0	0	9	57	59	211	0	0	0	122	2	23	64	0	0	0	0	39220	8296	0	0	47516	0	36	1	10
163	69	0	0	68	68	68	2	48	136	0	68	91	67	7850	7721	52413	45758	0	36	0	7	20	1	0	1	3	38	40	91	0	0	0	56	0	10	25	0	0	0	0	16491	4476	0	0	20967	0	36	0	7
164	91	0	0	122	122	122	8	90	248	0	122	263	212	8472	8149	52625	45131	0	60	3	13	37	1	0	3	5	60	62	263	0	0	0	164	1	20	78	0	0	0	0	50596	8220	0	0	58816	0	60	3	13
165	81	0	0	81	81	81	7	57	144	0	81	221	196	6992	6724	52514	46613	0	31	0	14	27	1	0	0	8	50	52	221	0	0	0	133	2	22	64	0	0	0	0	42307	7796	0	0	50103	0	31	0	14
166	111	0	0	135	135	135	7	129	271	0	135	267	207	8648	8329	52482	44943	0	65	3	11	48	1	0	0	7	80	82	267	0	0	0	157	0	19	91	0	0	0	0	44494	4049	0	0	48543	0	65	3	11
167	86	0	0	71	71	71	6	61	134	0	71	126	102	6713	6585	52429	46856	0	35	0	10	21	1	0	0	4	55	57	126	0	0	0	79	1	9	37	0	0	0	0	19878	3063	0	0	22941	0	35	0	10
168	106	0	0	129	129	129	15	112	215	0	129	178	130	11514	11269	52589	42086	0	53	5	21	43	1	0	2	4	75	77	178	0	0	0	100	2	12	64	0	0	0	0	32923	4989	0	0	37912	0	53	5	21
169	82	0	0	107	107	107	10	71	243	0	107	196	150	9185	8936	52728	44421	0	57	1	12	29	1	0	1	6	52	51	196	0	0	0	108	2	22	64	0	0	0	0	37601	8360	0	0	45961	0	57	1	12
170	109	0	0	145	145	145	9	127	307	0	145	407	334	6755	6337	52927	46798	0	74	4	13	47	1	0	0	6	78	80	407	0	0	0	233	2	31	141	0	0	0	0	80051	10136	0	0	90187	0	74	4	13
171	97	0	0	121	121	121	7	107	237	0	121	328	279	7575	7241	52808	45973	0	50	2	16	44	1	0	2	6	66	68	328	0	0	0	181	3	25	119	0	0	0	0	67002	7044	0	0	74046	0	50	2	16
172	81	0	0	67	67	67	6	41	86	0	67	156	132	8562	8373	52481	45042	0	34	0	6	23	1	0	0	3	50	52	156	0	0	0	91	0	10	55	0	0	0	0	28308	2814	0	0	31122	0	34	0	6
173	121	0	0	194	194	194	13	178	386	0	194	449	374	6910	6411	52897	46635	0	82	5	26	67	1	0	3	10	90	92	449	39	67	0	246	3	42	158	0	0	0	0	94516	15860	0	0	110376	0	82	5	26
174	97	0	0	110	110	110	11	100	251	0	110	229	188	6619	6343	52898	46973	0	55	0	15	32	1	0	0	7	66	68	229	0	0	0	132	1	20	76	0	0	0	0	45951	7429	0	0	53380	0	55	0	15
175	82	0	0	92	92	92	9	111	164	0	92	216	181	6696	6529	52428	46812	0	42	1	9	36	1	0	0	3	51	53	216	0	0	0	123	1	22	70	0	0	0	0	38609	5660	0	0	44269	0	42	1	9
176	87	0	0	79	79	79	7	57	142	0	79	195	164	5912	5709	52698	47662	0	37	1	13	22	1	0	2	3	56	58	195	0	0	0	116	1	16	62	0	0	0	0	36215	5840	0	0	42055	0	37	1	13
177	110	0	0	163	163	162	10	136	365	0	162	301	229	7833	7471	52959	45752	0	69	2	27	52	1	0	0	11	79	81	301	0	0	0	176	1	24	100	0	0	0	0	54173	9244	0	0	63417	0	69	2	27
178	96	0	0	90	90	90	4	98	184	0	90	150	126	7919	7724	52514	45674	0	38	2	11	33	1	0	1	4	65	67	150	0	0	0	90	2	13	45	0	0	0	0	26282	4803	0	0	31085	0	38	2	11
179	73	0	0	52	52	52	7	35	77	0	52	103	91	7382	7250	52448	46221	0	25	0	7	16	1	0	1	2	42	44	103	0	0	0	62	1	10	30	0	0	0	0	19904	3469	0	0	23373	0	25	0	7
180	77	0	0	104	104	104	7	97	229	0	104	211	173	7950	7691	52613	45646	0	48	1	14	34	1	0	1	5	46	48	211	0	0	0	118	1	25	67	0	0	0	0	38007	8739	0	0	46746	0	48	1	14
181	94	0	0	113	113	113	5	108	226	0	113	250	199	6706	6444	52570	46858	0	50	3	9	42	1	0	1	7	63	65	250	0	0	0	145	1	17	87	0	0	0	0	47024	5655	0	0	52679	0	50	3	9
182	100	0	0	100	100	100	9	93	173	0	100	255	214	7939	7679	52517	45621	0	44	1	15	33	1	0	0	6	68	71	255	0	0	0	133	1	30	91	0	0	0	0	56056	41457	0	0	97513	0	44	1	15
183	76	0	0	79	79	79	5	64	151	0	79	133	106	6603	6427	52496	47002	0	38	0	11	23	1	0	1	5	44	47	133	0	0	0	73	0	13	47	0	0	0	0	23624	4883	0	0	28507	0	38	0	11
184	103	0	0	135	135	135	11	127	272	0	135	289	244	7763	7426	52528	45809	0	60	1	18	49	1	0	0	6	71	72	289	0	0	0	187	1	19	82	0	0	0	0	49574	4729	0	0	54303	0	60	1	18
185	75	0	0	77	77	77	8	91	95	0	77	174	148	5941	5783	52452	47606	0	33	1	5	32	1	0	1	4	44	46	174	0	0	0	101	1	17	55	0	0	0	0	30825	4199	0	0	35024	0	33	1	5
186	73	0	0	101	101	100	11	84	189	0	100	288	254	9144	8805	52504	44455	0	51	1	12	27	1	0	1	7	41	44	288	0	0	0	177	0	22	89	0	0	0	0	44867	4216	0	0	49083	0	51	1	12
187	77	0	0	72	72	72	5	61	135	0	72	120	104	9584	9419	52399	44019	0	32	0	12	19	1	0	1	7	45	48	120	0	0	0	68	0	11	41	0	0	0	0	21069	3160	0	0	24229	0	32	0	12
188	66	0	0	73	73	73	5	59	167	0	73	129	109	6617	6451	52506	46981	0	38	2	7	20	1	0	1	4	35	37	129	0	0	0	71	1	13	44	0	0	0	0	24094	5632	0	0	29726	0	38	2	7
189	103	0	0	243	243	243	17	193	573	0	243	528	381	11348	10766	52720	42224	0	134	1	22	80	1	0	1	4	72	74	528	0	0	0	321	1	35	171	0	0	0	0	89857	7826	0	0	97683	0	134	1	22
190	101	0	0	124	124	124	8	104	244	0	124	207	154	6842	6609	52671	46727	0	58	3	14	41	1	0	3	4	70	72	207	0	0	0	124	2	17	64	0	0	0	0	43210	8208	0	0	51418	0	58	3	14
191	80	0	0	160	160	160	8	128	361	0	160	326	238	6979	6622	52923	46594	0	81	0	15	52	1	0	1	10	49	51	326	0	0	0	196	1	30	99	0	0	0	0	57161	10613	0	0	67774	0	81	0	15
192	66	0	0	68	68	68	5	35	140	0	68	127	104	6598	6437	52423	47005	0	39	0	4	18	1	0	0	6	35	37	127	0	0	0	75	0	10	42	0	0	0	0	22617	3006	0	0	25623	0	39	0	4
193	89	0	0	100	100	100	7	76	200	0	100	181	150	9960	9722	52782	43642	0	49	1	13	26	1	0	1	9	58	60	181	0	0	0	108	1	15	57	0	0	0	0	33518	5961	0	0	39479	0	49	1	13
194	74	0	0	73	73	73	7	57	88	0	73	126	105	9277	9108	52418	44328	0	35	0	9	21	1	0	2	5	42	45	126	0	0	0	75	1	5	45	0	0	0	0	22736	1121	0	0	23857	0	35	0	9
195	84	0	0	92	92	91	8	86	165	0	91	149	117	7907	7733	52539	45673	0	47	1	8	31	1	0	0	3	53	55	149	0	0	0	93	1	10	45	0	0	0	0	26348	3292	0	0	29640	0	47	1	8
196	142	0	0	282	282	282	14	224	592	0	282	566	434	7879	7204	52909	45694	0	128	5	29	107	1	0	3	9	111	113	566	154	67	0	317	3	34	212	0	0	0	0	110100	8583	0	0	118683	0	128	5	29
197	84	0	0	85	85	85	12	78	133	0	85	166	141	8887	8674	52652	44714	0	37	1	8	32	1	0	1	5	53	55	166	0	0	0	94	2	16	54	0	0	0	0	32953	6645	0	0	39598	0	37	1	8
198	61	0	0	76	76	76	8	59	137	0	76	124	98	8234	8067	52588	45373	0	34	0	7	24	1	0	1	9	30	32	124	0	0	0	73	3	10	38	0	0	0	0	26053	2628	0	0	28681	0	34	0	7
199	82	0	0	94	94	94	7	87	171	0	94	164	128	7883	7666	52615	45726	0	44	0	12	33	1	0	0	4	50	53	164	0	0	0	99	1	13	51	0	0	0	0	29873	3874	0	0	33747	0	44	0	12
200	72	0	0	60	60	60	2	49	128	0	60	109	91	5869	5735	52443	47728	0	26	0	5	23	1	0	0	5	41	43	109	0	0	0	68	1	6	34	0	0	0	0	18812	1608	0	0	20420	0	26	0	5
201	118	0	0	109	109	109	6	91	155	0	109	262	230	5984	5700	52851	47575	0	56	1	8	37	1	0	0	6	87	89	262	0	0	0	147	1	28	86	0	0	0	0	48373	7840	0	0	56213	0	56	1	8
202	71	0	0	102	102	102	12	72	199	0	102	255	215	6505	6267	113459	108254	0	49	2	15	28	1	0	0	7	40	42	255	0	0	0	147	0	24	84	0	0	0	0	43826	6959	0	0	50785	0	49	2	15
203	75	0	0	54	54	54	5	40	91	0	54	106	92	5861	5719	52397	47749	0	26	0	4	15	1	0	2	6	45	46	106	0	0	0	62	1	10	33	0	0	0	0	19634	2039	0	0	21673	0	26	0	4
204	86	0	0	132	132	130	9	121	240	0	130	208	173	6806	6557	52568	46754	0	58	2	19	44	1	0	1	5	55	57	208	0	0	0	119	1	19	69	0	0	0	0	37202	7366	0	0	44568	0	58	2	19
205	84	0	0	114	114	114	5	95	211	0	114	193	147	6624	6395	52806	46958	0	59	2	13	32	1	0	0	7	53	55	193	0	0	0	100	2	18	73	0	0	0	0	38724	7322	0	0	46046	0	59	2	13
206	73	0	0	69	69	69	5	42	138	0	69	143	125	5854	5665	52482	47755	0	31	1	8	19	1	0	1	8	43	44	143	0	0	0	83	0	13	47	0	0	0	0	26422	5602	0	0	32024	0	31	1	8
207	73	0	0	65	65	65	3	62	101	0	65	85	65	8581	8458	52416	45026	0	34	0	3	23	1	0	1	3	42	44	85	0	0	0	53	1	7	24	0	0	0	0	15441	2232	0	0	17673	0	34	0	3
208	68	0	0	58	58	58	5	67	114	0	58	115	103	5874	5720	52418	47733	0	23	0	9	20	1	0	0	5	37	39	115	0	0	0	65	1	9	40	0	0	0	0	21349	2707	0	0	24056	0	23	0	9
209	75	0	0	86	86	86	8	88	140	0	86	183	146	5857	5635	52824	47747	0	35	3	8	34	1	0	2	3	44	46	183	0	0	0	102	2	18	61	0	0	0	0	41445	6671	0	0	48116	0	35	3	8
210	94	0	0	144	144	144	6	111	326	0	144	278	219	9494	9160	52781	44091	0	69	0	21	43	1	0	0	10	63	65	278	0	0	0	160	2	25	91	0	0	0	0	51789	9529	0	0	61318	0	69	0	21
211	84	0	0	99	99	99	6	78	181	0	99	215	171	7880	7617	52581	45727	0	47	1	9	34	1	0	2	5	53	55	215	0	0	0	118	0	19	78	0	0	0	0	39351	5667	0	0	45018	0	47	1	9
212	95	0	0	103	103	103	9	74	217	0	103	210	158	8894	8640	52692	44713	0	49	3	10	34	1	0	0	6	64	66	210	0	0	0	127	1	14	68	0	0	0	0	40945	4452	0	0	45397	0	49	3	10
213	69	0	0	68	68	68	6	67	132	0	68	126	100	6600	6443	52486	47003	0	37	1	5	20	1	0	0	4	38	40	126	0	0	0	71	1	10	44	0	0	0	0	22962	2897	0	0	25859	0	37	1	5
214	78	0	0	86	86	86	4	73	151	0	86	142	110	5928	5764	52432	47654	0	44	2	6	26	1	0	0	7	47	49	142	0	0	0	82	0	14	46	0	0	0	0	24081	4712	0	0	28793	0	44	2	6
215	99	0	0	107	107	107	8	91	201	0	107	201	158	6608	6362	52788	46987	0	50	0	12	39	1	0	0	5	67	70	201	0	0	0	104	3	20	74	0	0	0	0	42410	9325	0	0	51735	0	50	0	12
216	84	0	0	95	95	95	5	73	171	0	95	181	146	6074	5844	52592	47529	0	46	3	8	32	1	0	1	4	53	55	181	0	0	0	111	1	15	54	0	0	0	0	32992	6298	0	0	39290	0	46	3	8
217	73	0	0	77	77	77	10	47	126	0	77	143	125	10545	10352	52449	43060	0	39	1	10	22	1	0	0	4	41	44	143	0	0	0	85	2	11	45	0	0	0	0	25723	2523	0	0	28246	0	39	1	10
218	64	0	0	42	42	42	5	26	79	0	42	82	71	5856	5757	52386	47744	0	22	0	5	11	1	0	0	3	33	35	82	0	0	0	47	1	5	29	0	0	0	0	15705	2220	0	0	17925	0	22	0	5
219	83	0	0	96	96	96	7	79	180	0	96	153	114	6602	6403	52649	47001	0	43	2	12	32	1	0	0	6	52	54	153	0	0	0	93	1	11	48	0	0	0	0	27954	4485	0	0	32439	0	43	2	12
220	84	0	0	131	131	131	12	110	238	0	131	264	217	7889	7549	52876	45717	0	58	0	14	48	1	0	1	9	52	55	264	0	0	0	143	2	29	90	0	0	0	0	49671	12059	0	0	61730	0	58	0	14
221	72	0	0	87	87	87	7	74	143	0	87	105	76	8612	8465	52443	44986	0	40	0	11	30	1	0	1	4	41	43	105	0	0	0	61	1	8	35	0	0	0	0	18475	2441	0	0	20916	0	40	0	11
222	78	0	0	73	73	73	5	57	146	0	73	146	122	8962	8776	52482	44643	0	36	0	7	21	1	0	1	7	47	49	146	0	0	0	80	2	15	49	0	0	0	0	27525	6298	0	0	33823	0	36	0	7
223	87	0	0	131	131	131	10	108	284	0	131	284	223	7899	7571	52764	45689	0	62	2	20	38	1	0	3	5	55	58	284	0	0	0	169	0	31	84	0	0	0	0	53708	12833	0	0	66541	0	62	2	20
224	83	0	0	83	83	83	5	55	150	0	83	187	164	7856	7616	52722	45751	0	44	1	12	16	1	0	2	7	52	54	187	0	0	0	106	1	13	67	0	0	0	0	33337	5777	0	0	39114	0	44	1	12
225	122	0	0	174	174	174	15	132	362	0	174	430	358	9071	8550	53120	44532	0	78	2	27	57	1	0	2	7	90	93	430	0	0	0	240	2	41	147	0	0	0	0	82492	15744	0	0	98236	0	78	2	27
226	89	0	0	82	82	82	6	60	163	0	82	138	115	6217	6031	52445	47386	0	43	0	10	22	1	0	0	6	58	60	138	0	0	0	81	1	10	46	0	0	0	0	24512	3181	0	0	27693	0	43	0	10
227	81	0	0	68	68	68	6	44	116	0	68	151	136	5897	5721	52629	47689	0	32	1	12	15	2	0	0	6	50	52	151	0	0	0	93	0	12	46	0	0	0	0	25357	3072	0	0	28429	0	32	1	12
228	69	0	0	85	85	84	5	65	157	0	84	113	92	8949	8785	52406	44653	0	39	2	12	24	1	0	0	6	38	40	113	0	0	0	64	1	4	44	0	0	0	0	22636	1418	0	0	24054	0	39	2	12
229	72	0	0	82	82	82	5	57	105	0	82	229	202	6916	6656	52520	46674	0	39	0	6	27	2	0	1	7	41	43	229	0	0	0	143	0	16	70	0	0	0	0	39322	4393	0	0	43715	0	39	0	6
230	65	0	0	89	89	87	10	64	147	0	87	127	102	7894	7715	52660	45710	0	42	2	11	22	1	0	4	5	34	36	127	0	0	0	68	0	15	44	0	0	0	0	23545	5888	0	0	29433	0	42	2	11
231	77	0	0	102	102	102	7	98	190	0	102	193	158	7896	7652	52522	45702	0	39	2	10	38	1	0	2	10	46	48	193	0	0	0	99	0	18	76	0	0	0	0	35005	4878	0	0	39883	0	39	2	10
232	83	0	0	117	117	117	11	116	239	0	117	215	167	8975	8701	52560	44629	0	57	2	15	35	1	0	1	6	52	54	215	0	0	0	133	1	19	62	0	0	0	0	36633	9571	0	0	46204	0	57	2	15
233	71	0	0	64	64	64	6	38	114	0	64	130	109	6192	6031	52416	47410	0	33	2	4	18	1	0	1	5	40	42	130	0	0	0	76	1	9	44	0	0	0	0	22448	2285	0	0	24733	0	33	2	4
234	67	0	0	89	89	89	11	64	141	0	89	122	95	8587	8409	52559	45021	0	40	0	10	28	1	0	1	9	36	38	122	0	0	0	71	1	8	42	0	0	0	0	23544	3463	0	0	27007	0	40	0	10
235	76	0	0	80	80	80	5	76	155	0	80	166	144	6950	6746	52507	46644	0	36	1	12	26	1	0	0	4	46	46	166	0	0	0	93	0	16	57	0	0	0	0	29800	7888	0	0	37688	0	36	1	12
236	75	0	0	54	54	53	5	45	85	0	53	146	132	8590	8420	52351	45009	0	21	0	7	19	1	0	0	5	44	46	146	0	0	0	88	0	10	48	0	0	0	0	23282	2337	0	0	25619	0	21	0	7
237	82	0	0	100	100	100	5	80	185	0	100	211	176	8591	8323	52502	45015	0	52	0	9	31	1	0	1	6	51	53	211	0	0	0	121	2	17	71	0	0	0	0	39059	5661	0	0	44720	0	52	0	9
238	111	0	0	189	189	189	13	161	413	0	189	400	317	7977	7486	52943	45622	0	90	3	20	63	1	0	3	9	80	82	400	0	0	0	224	1	39	136	0	0	0	0	73751	12599	0	0	86350	0	90	3	20
239	65	0	0	58	58	58	6	49	102	0	58	109	96	7851	7706	52430	45754	0	32	0	5	15	1	0	0	5	34	36	109	0	0	0	61	2	7	39	0	0	0	0	21153	1793	0	0	22946	0	32	0	5
240	62	0	0	64	64	64	8	48	112	0	64	96	78	8213	8098	52359	45374	0	32	0	8	16	1	0	0	7	31	33	96	0	0	0	51	0	8	37	0	0	0	0	17385	2796	0	0	20181	0	32	0	8
241	83	0	0	92	92	92	7	64	172	0	92	180	133	5941	5775	52603	47614	0	50	1	9	28	2	0	0	2	52	54	180	0	0	0	104	2	16	58	0	0	0	0	34399	5615	0	0	40014	0	50	1	9
242	101	0	0	127	127	127	12	107	258	0	127	284	233	8983	8637	52536	44617	0	61	1	13	46	2	0	0	4	70	72	284	0	0	0	165	1	25	93	0	0	0	0	51543	6134	0	0	57677	0	61	1	13
243	95	0	0	79	79	79	9	60	122	0	79	180	158	8215	7988	52577	45389	0	42	1	6	25	1	0	0	4	64	66	180	0	0	0	105	0	17	58	0	0	0	0	33466	5926	0	0	39392	0	42	1	6
244	105	0	0	127	127	127	8	84	232	0	127	181	141	8253	8017	52601	45329	0	58	5	18	37	1	0	2	6	74	76	181	0	0	0	115	0	13	53	0	0	0	0	30861	4571	0	0	35432	0	58	5	18
245	88	0	0	112	112	112	9	103	230	0	112	222	174	8677	8421	52653	44907	0	49	2	15	39	1	0	1	5	57	59	222	0	0	0	130	2	19	71	0	0	0	0	42483	6724	0	0	49207	0	49	2	15
246	71	0	0	84	84	84	9	65	167	0	84	204	175	6756	6512	52462	46843	0	39	2	8	25	1	0	1	8	40	42	204	0	0	0	123	0	18	63	0	0	0	0	34920	6943	0	0	41863	0	39	2	8
247	179	0	0	286	286	286	13	250	668	0	286	581	447	9156	8440	53204	44441	0	120	7	33	111	1	0	1	13	148	150	581	210	40	0	319	4	42	216	0	0	0	0	112823	11667	0	0	124490	0	120	7	33
248	116	0	0	185	185	185	12	180	355	0	185	287	249	7709	7289	52726	45891	0	88	3	21	64	1	0	1	7	85	87	287	0	0	0	164	2	25	96	0	0	0	0	53461	6612	0	0	60073	0	88	3	21
249	99	0	0	111	111	111	10	107	214	0	111	296	253	6636	6322	52742	46928	0	51	1	12	39	1	0	3	4	68	70	296	0	0	0	168	2	27	99	0	0	0	0	58151	9307	0	0	67458	0	51	1	12
250	63	0	0	69	69	69	5	53	89	0	69	117	97	5908	5772	52414	47676	0	36	0	8	21	1	0	1	2	32	34	117	0	0	0	67	1	9	40	0	0	0	0	22033	3634	0	0	25667	0	36	0	8
251	91	0	0	105	105	104	6	81	205	0	104	170	140	7309	7089	52552	46281	0	54	1	11	31	1	0	2	4	59	62	170	0	0	0	101	1	15	53	0	0	0	0	30871	3763	0	0	34634	0	54	1	11
252	84	0	0	117	117	117	3	77	221	0	117	257	212	8682	8364	52599	44921	0	55	4	15	33	1	0	2	7	53	55	257	0	0	0	144	2	28	83	0	0	0	0	46934	10845	0	0	57779	0	55	4	15
253	66	0	0	58	58	58	2	47	88	0	58	142	126	7531	7365	52435	46065	0	25	0	8	18	1	0	0	6	35	37	142	0	0	0	78	2	13	49	0	0	0	0	29023	6469	0	0	35492	0	25	0	8
254	110	0	0	151	151	151	6	131	314	0	151	313	234	7741	7412	52690	45817	0	82	0	20	43	1	0	0	5	79	81	313	0	0	0	198	1	28	86	0	0	0	0	50652	10501	0	0	61153	0	82	0	20
255	107	0	0	103	103	103	5	99	182	0	103	220	184	8013	7758	52480	45569	0	47	2	16	31	1	0	1	5	75	78	220	0	0	0	131	0	21	68	0	0	0	0	36403	6304	0	0	42707	0	47	2	16
256	118	0	0	165	165	165	13	138	340	0	165	456	379	7959	7426	52713	45644	0	82	1	13	56	1	0	1	11	87	89	456	0	0	0	265	2	34	155	0	0	0	0	82206	8411	0	0	90617	0	82	1	13
257	84	0	0	98	98	98	4	86	204	0	98	174	144	8598	8383	52523	44989	0	46	0	8	35	1	0	2	6	52	55	174	0	0	0	101	1	17	55	0	0	0	0	31099	5528	0	0	36627	0	46	0	8
258	80	0	0	104	104	104	9	76	147	0	104	224	193	9678	9397	52836	43920	0	47	0	14	31	1	0	3	8	49	51	224	0	0	0	119	0	19	86	0	0	0	0	42334	8605	0	0	50939	0	47	0	14
259	84	0	0	109	109	109	6	73	243	0	109	226	180	8881	8608	52567	44717	0	58	0	12	32	1	0	0	6	53	55	226	0	0	0	140	2	15	69	0	0	0	0	40502	4002	0	0	44504	0	58	0	12
260	73	0	0	74	74	74	5	66	117	0	74	128	106	8581	8408	52444	45026	0	35	0	9	22	1	0	0	7	42	44	128	0	0	0	80	2	5	41	0	0	0	0	22654	1620	0	0	24274	0	35	0	9
261	89	0	0	121	121	121	7	92	260	0	121	341	295	9584	9183	63821	55509	0	61	2	14	36	1	0	0	7	58	60	341	0	0	0	208	2	23	108	0	0	0	0	60991	5388	0	0	66379	0	61	2	14
262	100	0	0	94	94	94	9	71	200	0	94	201	158	9614	9370	52693	43992	0	43	1	12	31	1	0	1	5	70	71	201	0	0	0	115	1	14	71	0	0	0	0	38947	3538	0	0	42485	0	43	1	12
263	82	0	0	82	82	81	6	68	126	0	81	124	101	8604	8429	52462	45003	0	34	1	10	30	1	0	0	5	51	53	124	0	0	0	74	0	11	39	0	0	0	0	20715	4585	0	0	25300	0	34	1	10
264	69	0	0	63	63	63	5	50	122	0	63	103	81	7868	7729	52404	45741	0	34	0	6	18	1	0	0	4	38	40	103	0	0	0	64	0	5	34	0	0	0	0	16933	1671	0	0	18604	0	34	0	6
265	65	0	0	57	57	57	8	59	120	0	57	130	116	7910	7745	52400	45696	0	30	0	5	16	1	0	0	5	34	36	130	0	0	0	71	0	10	49	0	0	0	0	22411	2793	0	0	25204	0	30	0	5
266	89	0	0	112	112	112	7	115	191	0	112	244	195	7227	6931	52549	46376	0	48	0	14	41	1	0	2	6	57	60	244	0	0	0	136	2	17	89	0	0	0	0	45520	3652	0	0	49172	0	48	0	14
267	103	0	0	120	120	120	7	116	237	0	120	327	280	8656	8266	52948	44948	0	56	1	18	36	1	0	3	5	71	74	327	0	0	0	183	1	33	110	0	0	0	0	61832	12848	0	0	74680	0	56	1	18
268	84	0	0	95	95	95	6	107	148	0	95	175	147	8587	8352	52615	45020	0	46	1	13	28	1	0	1	5	53	55	175	0	0	0	92	0	17	66	0	0	0	0	32281	6329	0	0	38610	0	46	1	13
269	71	0	0	68	68	68	4	58	122	0	68	91	68	6600	6469	52428	47009	0	34	1	9	20	1	0	1	2	39	42	91	0	0	0	54	1	8	28	0	0	0	0	18042	3419	0	0	21461	0	34	1	9
270	70	0	0	79	79	79	12	75	104	0	79	156	140	8643	8458	52366	44937	0	40	0	8	24	1	0	1	5	39	41	156	0	0	0	99	2	6	49	0	0	0	0	29717	1702	0	0	31419	0	40	0	8
271	80	0	0	79	79	79	8	59	108	0	79	127	109	6605	6425	52436	47001	0	37	0	7	31	1	0	0	3	49	51	127	0	0	0	69	2	12	44	0	0	0	0	24377	3991	0	0	28368	0	37	0	7
272	74	0	0	83	83	83	6	72	147	0	83	154	126	6608	6412	52485	46993	0	43	0	8	27	1	0	0	4	43	45	154	0	0	0	83	1	14	56	0	0	0	0	28447	5032	0	0	33479	0	43	0	8
273	80	0	0	110	110	110	8	78	206	0	110	196	154	7866	7617	52742	45733	0	47	2	11	43	1	0	2	4	49	51	196	0	0	0	116	1	17	62	0	0	0	0	36744	6494	0	0	43238	0	47	2	11
274	87	0	0	116	116	116	13	111	216	0	116	240	201	10610	10303	52710	42994	0	48	3	17	43	1	0	0	4	56	58	240	0	0	0	127	2	22	89	0	0	0	0	47414	7721	0	0	55135	0	48	3	17
275	82	0	0	74	74	74	8	70	150	0	74	96	67	7967	7838	52439	45635	0	31	0	9	25	1	0	1	7	50	53	96	0	0	0	51	0	9	36	0	0	0	0	16965	3233	0	0	20198	0	31	0	9
276	87	0	0	99	99	99	6	99	194	0	99	206	171	6687	6460	52516	46884	0	48	2	12	30	1	0	0	6	56	58	206	0	0	0	110	0	23	73	0	0	0	0	36674	6824	0	0	43498	0	48	2	12
277	78	0	0	73	73	73	5	71	138	0	73	162	140	7868	7661	52477	45740	0	35	0	7	24	1	0	2	4	47	49	162	0	0	0	92	2	15	53	0	0	0	0	29641	5619	0	0	35260	0	35	0	7
278	94	0	0	68	68	68	8	44	125	0	68	137	119	6184	6017	52466	47410	0	32	2	6	20	1	0	0	7	62	65	137	0	0	0	75	1	14	47	0	0	0	0	26262	5169	0	0	31431	0	32	2	6
279	90	0	0	102	102	102	4	92	179	0	102	227	191	7967	7722	52475	45599	0	52	1	12	29	1	0	2	5	59	61	227	0	0	0	144	1	18	64	0	0	0	0	39025	5214	0	0	44239	0	52	1	12
280	98	0	0	133	133	132	9	122	256	0	132	348	284	7910	7537	52682	45661	0	65	0	16	45	1	0	1	4	67	69	348	0	0	0	209	2	30	107	0	0	0	0	60526	10114	0	0	70640	0	65	0	16
281	105	0	0	94	94	94	5	73	165	0	94	176	145	7892	7663	52554	45712	0	42	2	12	30	1	0	2	5	73	76	176	0	0	0	102	1	19	54	0	0	0	0	30026	7176	0	0	37202	0	42	2	12
282	140	0	0	106	106	106	5	82	151	0	106	240	204	8590	8287	52551	45017	0	40	0	15	40	1	0	5	5	109	111	240	0	0	0	124	2	21	93	0	0	0	0	43096	8504	0	0	51600	0	40	0	15
283	68	0	0	62	62	62	5	68	100	0	62	117	99	5888	5739	52416	47714	0	31	1	5	21	1	0	0	3	37	39	117	0	0	0	67	1	11	38	0	0	0	0	21741	3592	0	0	25333	0	31	1	5
284	79	0	0	62	62	62	7	47	113	0	62	206	189	7534	7362	52671	46001	0	26	0	10	19	1	0	1	5	48	50	206	0	0	0	121	1	22	62	0	0	0	0	36084	7329	0	0	43413	0	26	0	10
285	89	0	0	85	85	85	6	67	147	0	85	139	116	6583	6403	52461	47010	0	39	2	10	28	1	0	0	5	57	60	139	0	0	0	83	1	12	43	0	0	0	0	24865	5113	0	0	29978	0	39	2	10
286	107	0	0	118	118	118	11	106	249	0	118	259	217	5958	5635	52849	47644	0	48	1	24	39	1	0	0	5	75	78	259	0	0	0	145	1	25	88	0	0	0	0	50780	8134	0	0	58914	0	48	1	24
287	105	0	0	205	205	205	15	165	454	0	205	449	353	8777	8307	52877	44749	0	94	6	26	70	1	0	2	6	75	76	449	0	0	0	264	2	44	139	0	0	0	0	83699	16758	0	0	100457	0	94	6	26
288	70	0	0	62	62	62	8	47	107	0	62	106	89	5857	5713	52460	47750	0	27	0	8	18	1	0	1	7	39	41	106	0	0	0	60	1	8	37	0	0	0	0	18317	3106	0	0	21423	0	27	0	8
289	95	0	0	161	161	161	17	137	336	0	161	293	221	7910	7581	52782	45651	0	74	5	19	48	1	0	3	11	64	66	293	0	0	0	159	1	26	107	0	0	0	0	57587	10211	0	0	67798	0	74	5	19
290	75	0	0	107	107	107	9	98	238	0	107	204	164	8450	8216	52551	45127	0	52	0	10	35	2	0	2	6	44	46	204	0	0	0	127	1	18	58	0	0	0	0	34724	4583	0	0	39307	0	52	0	10
291	93	0	0	116	116	116	9	95	255	0	116	249	212	5995	5688	52660	47598	0	56	1	13	35	1	0	2	8	61	64	249	0	0	0	150	2	21	76	0	0	0	0	46078	6911	0	0	52989	0	56	1	13
292	93	0	0	139	139	138	9	116	265	0	138	252	189	6716	6449	52698	46838	0	66	4	18	47	1	0	0	2	62	64	252	0	0	0	154	3	21	74	0	0	0	0	50034	6278	0	0	56312	0	66	4	18
293	110	0	0	74	74	74	9	63	119	0	74	152	130	10424	10229	52713	43181	0	30	2	12	24	1	0	0	5	79	81	152	0	0	0	93	0	12	47	0	0	0	0	27775	6088	0	0	33863	0	30	2	12
294	83	0	0	108	108	108	8	105	222	0	108	159	124	8048	7828	52703	45554	0	49	1	18	33	1	0	0	6	52	54	159	0	0	0	97	0	10	52	0	0	0	0	28470	4142	0	0	32612	0	49	1	18
295	79	0	0	68	68	68	6	64	120	0	68	123	97	7852	7693	52504	45756	0	34	1	10	19	1	0	0	3	47	50	123	0	0	0	68	1	13	41	0	0	0	0	22567	5457	0	0	28024	0	34	1	10
296	125	0	0	176	176	176	17	161	386	0	176	464	383	9098	8626	80366	73726	0	71	4	25	65	1	0	2	8	94	96	464	0	0	0	277	1	33	153	0	0	0	0	81722	9168	0	0	90890	0	71	4	25
297	80	0	0	58	58	58	7	54	84	0	58	145	128	5926	5788	52434	47640	0	25	0	5	22	1	0	0	5	49	51	145	0	0	0	91	2	13	39	0	0	0	0	26057	3537	0	0	29594	0	25	0	5
298	109	0	0	101	101	101	11	89	159	0	101	198	163	7879	7678	52435	45672	0	39	1	15	38	1	0	1	6	78	80	198	0	0	0	118	0	18	62	0	0	0	0	34036	6584	0	0	40620	0	39	1	15
299	88	0	0	92	92	92	7	88	188	0	92	141	115	6601	6431	52473	46976	0	40	1	10	30	2	0	2	7	57	59	141	0	0	0	79	0	11	51	0	0	0	0	25571	5175	0	0	30746	0	40	1	10
300	93	0	0	78	78	78	4	56	132	0	78	186	165	6620	6428	52512	46943	0	36	1	7	26	1	0	0	7	62	63	186	0	0	0	103	1	15	67	0	0	0	0	30898	4169	0	0	35067	0	36	1	7
301	200	0	0	379	379	378	29	386	772	0	378	731	604	8278	7358	52908	45274	0	177	7	38	138	1	1	4	12	169	171	731	357	48	0	444	0	53	234	0	0	0	0	119721	11373	0	0	131094	0	177	7	38
302	94	0	0	96	96	96	4	66	139	0	96	175	140	8585	8355	52571	45023	0	49	1	12	28	1	0	1	4	63	65	175	0	0	0	98	0	13	64	0	0	0	0	35042	4497	0	0	39539	0	49	1	12
303	99	0	0	111	111	111	10	102	212	0	111	219	181	5985	5749	52813	47573	0	48	1	20	34	1	0	1	6	67	70	219	0	0	0	127	0	19	73	0	0	0	0	39747	7448	0	0	47195	0	48	1	20
304	99	0	0	113	113	113	8	92	213	0	113	248	201	9899	9595	52682	43705	0	57	0	16	30	1	0	2	7	69	70	248	0	0	0	142	0	21	85	0	0	0	0	46221	8927	0	0	55148	0	57	0	16
305	81	0	0	82	82	82	6	83	139	0	82	131	97	5952	5795	52460	47640	0	38	1	13	24	1	0	0	5	49	52	131	0	0	0	80	1	11	39	0	0	0	0	21076	3629	0	0	24705	0	38	1	13
306	98	0	0	102	102	102	4	96	207	0	102	200	155	7877	7629	52487	45728	0	47	2	6	39	1	0	0	7	67	69	200	0	0	0	120	1	17	62	0	0	0	0	34866	4998	0	0	39864	0	47	2	6
307	74	0	0	90	90	90	3	88	216	0	90	213	176	6009	5767	52681	47581	0	47	1	10	23	1	0	2	6	43	45	213	0	0	0	122	0	14	77	0	0	0	0	38325	4744	0	0	43069	0	47	1	10
308	71	0	0	65	65	65	7	44	109	0	65	125	109	8214	8048	52439	45392	0	34	0	8	19	1	0	0	3	40	42	125	0	0	0	72	1	10	42	0	0	0	0	23484	4284	0	0	27768	0	34	0	8
309	99	0	0	87	87	87	5	79	141	0	87	184	147	8843	8627	52483	44753	0	42	2	9	25	1	0	1	7	68	70	184	0	0	0	105	2	14	63	0	0	0	0	35235	4457	0	0	39692	0	42	2	9
310	132	0	0	200	200	200	4	151	373	0	200	365	283	6704	6286	52899	46845	0	95	3	24	66	1	0	1	10	101	103	365	0	0	0	212	0	34	119	0	0	0	0	70636	12936	0	0	83572	0	95	3	24
311	82	0	0	89	89	89	6	65	173	0	89	164	130	5967	5789	52633	47606	0	48	1	10	23	1	0	1	5	51	53	164	0	0	0	95	0	11	58	0	0	0	0	29745	2534	0	0	32279	0	48	1	10
312	83	0	0	105	105	105	7	103	246	0	105	247	201	6087	5823	52488	47485	0	49	2	13	32	1	0	0	8	51	54	247	0	0	0	157	2	17	71	0	0	0	0	42405	4777	0	0	47182	0	49	2	13
313	149	0	0	226	226	226	12	189	484	0	226	482	354	8473	7940	53015	45094	0	114	7	20	72	1	0	2	10	118	120	482	0	0	0	286	1	41	154	0	0	0	0	90902	10918	0	0	101820	0	114	7	20
314	93	0	0	82	82	82	5	64	128	0	82	144	119	8616	8424	52481	44989	0	39	0	8	29	1	0	2	3	62	64	144	0	0	0	83	2	13	46	0	0	0	0	26239	4436	0	0	30675	0	39	0	8
315	65	0	0	73	73	73	5	64	119	0	73	135	108	5878	5707	52565	47726	0	36	1	8	20	1	0	2	5	34	36	135	0	0	0	74	0	14	47	0	0	0	0	24556	5178	0	0	29734	0	36	1	8
316	125	0	0	117	117	117	10	106	209	0	117	320	274	9423	9063	52754	44160	0	50	0	21	39	1	0	1	5	93	96	320	0	0	0	183	0	29	108	0	0	0	0	58902	9563	0	0	68465	0	50	0	21
317	73	0	0	77	77	77	7	42	136	0	77	143	119	5895	5710	52480	47708	0	41	0	8	21	1	0	0	6	42	44	143	0	0	0	83	0	9	51	0	0	0	0	25723	2061	0	0	27784	0	41	0	8
318	68	0	0	78	78	78	8	55	156	0	78	154	131	6607	6412	52520	46993	0	37	1	8	21	2	0	1	8	37	39	154	0	0	0	92	1	15	46	0	0	0	0	27553	5369	0	0	32922	0	37	1	8
319	69	0	0	72	72	72	7	52	126	0	72	111	88	5889	5734	52435	47720	0	38	1	8	17	1	0	1	6	37	40	111	0	0	0	66	1	7	37	0	0	0	0	19147	2084	0	0	21231	0	38	1	8
320	94	0	0	222	222	221	14	177	515	0	221	497	368	6271	5823	52914	47202	0	102	7	20	76	1	0	5	10	63	65	497	0	0	0	292	1	36	168	0	0	0	0	91691	10848	0	0	102539	0	102	7	20
321	73	0	0	92	92	92	7	66	172	0	92	206	175	6622	6426	52713	46921	0	46	2	8	26	1	0	2	7	42	44	206	0	0	0	124	1	23	58	0	0	0	0	35043	8697	0	0	43740	0	46	2	8
322	76	0	0	85	85	85	7	73	162	0	85	172	147	7917	7693	52562	45689	0	33	1	14	28	1	0	3	5	46	45	172	0	0	0	102	1	15	54	0	0	0	0	32647	6931	0	0	39578	0	33	1	14
323	64	0	0	61	61	61	8	41	106	0	61	111	92	5870	5727	52519	47734	0	34	0	3	18	1	0	0	5	33	35	111	0	0	0	66	1	8	36	0	0	0	0	19582	728	0	0	20310	0	34	0	3
324	117	0	0	158	158	158	15	131	357	0	158	319	251	7086	6751	52668	46454	0	64	2	30	47	1	0	5	9	85	88	319	0	0	0	186	0	30	103	0	0	0	0	59136	8472	0	0	67608	0	64	2	30
325	79	0	0	69	69	69	3	56	131	0	69	149	131	6707	6538	52435	46876	0	35	0	10	17	1	0	1	5	48	50	149	0	0	0	91	1	12	45	0	0	0	0	26564	2845	0	0	29409	0	35	0	10
326	105	0	0	111	111	111	9	107	210	0	111	278	238	6675	6349	52665	46916	0	59	1	11	34	1	0	2	3	74	76	278	0	0	0	169	1	22	86	0	0	0	0	50179	6775	0	0	56954	0	59	1	11
327	77	0	0	84	84	84	8	72	146	0	84	134	104	6719	6547	52421	46879	0	42	0	7	28	1	0	0	6	46	48	134	0	0	0	73	2	13	46	0	0	0	0	25880	5703	0	0	31583	0	42	0	7
328	83	0	0	102	102	102	3	80	206	0	102	158	124	6860	6645	113565	107967	0	49	4	7	32	1	0	2	7	52	54	158	0	0	0	90	1	11	56	0	0	0	0	29656	5779	0	0	35435	0	49	4	7
329	80	0	0	104	104	104	7	88	197	0	104	156	129	5953	5747	52505	47634	0	47	2	12	33	1	0	1	8	49	51	156	0	0	0	97	0	17	42	0	0	0	0	28052	7196	0	0	35248	0	47	2	12
330	75	0	0	111	111	110	8	99	227	0	110	172	124	8672	8450	52629	44930	0	51	1	14	38	1	0	2	3	44	46	172	0	0	0	89	1	17	65	0	0	0	0	33904	8223	0	0	42127	0	51	1	14
331	74	0	0	100	100	98	8	81	185	0	98	200	167	5988	5749	52518	47600	0	49	2	11	32	1	0	2	1	43	45	200	0	0	0	118	1	13	68	0	0	0	0	37469	4815	0	0	42284	0	49	2	11
332	112	0	0	125	125	125	11	88	245	0	125	212	170	8650	8365	52825	44954	0	66	1	16	33	1	0	0	8	81	83	212	0	0	0	114	2	19	77	0	0	0	0	43190	6805	0	0	49995	0	66	1	16
333	87	0	0	81	81	81	5	46	167	0	81	194	163	9491	9268	52588	44102	0	41	0	10	22	1	0	2	5	56	58	194	0	0	0	119	2	18	55	0	0	0	0	35854	8467	0	0	44321	0	41	0	10
334	153	0	0	292	292	292	28	234	521	0	292	551	462	8789	8056	113764	106028	0	147	4	30	97	1	0	1	12	122	124	551	288	69	0	328	3	44	176	0	0	0	0	109580	16313	0	0	125893	0	147	4	30
335	89	0	0	81	81	81	7	53	156	0	81	114	90	7275	7119	112633	107548	0	38	4	11	18	1	0	2	7	58	60	114	0	0	0	63	0	11	40	0	0	0	0	21389	6879	0	0	28268	0	38	4	11
336	79	0	0	93	93	93	8	64	166	0	93	197	164	5930	5698	52822	47659	0	41	1	14	26	1	0	2	8	48	50	197	0	0	0	109	1	18	69	0	0	0	0	37437	7702	0	0	45139	0	41	1	14
337	82	0	0	94	94	94	6	64	186	0	94	252	222	6710	6428	52511	46870	0	44	0	10	29	1	0	3	7	51	53	252	0	0	0	143	1	22	86	0	0	0	0	45282	7955	0	0	53237	0	44	0	10
338	88	0	0	65	65	65	3	62	120	0	65	194	175	5872	5685	52470	47689	0	29	1	9	22	1	0	0	3	57	59	194	0	0	0	107	1	17	69	0	0	0	0	36854	6027	0	0	42881	0	29	1	9
339	66	0	0	58	58	57	5	46	107	0	57	121	105	5866	5713	52534	47739	0	25	1	7	20	1	0	1	2	35	37	121	0	0	0	70	2	12	37	0	0	0	0	24049	4697	0	0	28746	0	25	1	7
340	103	0	0	116	116	116	7	79	190	0	116	248	208	9481	9187	113292	105327	0	52	0	22	33	1	0	2	6	72	74	248	0	0	0	138	2	18	90	0	0	0	0	44398	7127	0	0	51525	0	52	0	22
341	73	0	0	84	84	84	9	54	152	0	84	130	102	5914	5751	52502	47677	0	42	1	10	26	1	0	1	3	42	44	130	0	0	0	79	1	12	38	0	0	0	0	21612	4643	0	0	26255	0	42	1	10
342	92	0	0	79	79	79	8	74	139	0	79	133	111	6647	6477	52472	46947	0	39	0	7	28	1	0	0	4	61	63	133	0	0	0	73	2	10	48	0	0	0	0	28698	3565	0	0	32263	0	39	0	7
343	74	0	0	64	64	64	7	54	91	0	64	137	117	5885	5716	52496	47717	0	29	1	7	21	1	0	1	4	43	45	137	0	0	0	86	1	12	38	0	0	0	0	24410	4826	0	0	29236	0	29	1	7
344	116	0	0	139	139	138	8	120	266	0	138	207	153	9733	9478	52820	43845	0	66	3	15	48	1	0	1	4	85	87	207	0	0	0	127	2	16	62	0	0	0	0	41325	6841	0	0	48166	0	66	3	15
345	90	0	0	110	110	110	12	83	214	0	110	181	141	6953	6714	52661	46649	0	56	1	12	32	1	0	1	7	58	61	181	0	0	0	103	1	14	63	0	0	0	0	35121	6039	0	0	41160	0	56	1	12
346	106	0	0	172	172	172	12	136	378	0	172	396	320	7696	7235	52823	45887	0	78	3	20	60	1	0	1	9	75	77	396	0	0	0	220	2	35	139	0	0	0	0	73408	10777	0	0	84185	0	78	3	20
347	70	0	0	77	77	77	6	52	141	0	77	167	138	6576	6393	52552	47006	0	32	2	11	25	1	0	2	4	39	41	167	0	0	0	97	1	11	58	0	0	0	0	30186	3541	0	0	33727	0	32	2	11
348	81	0	0	89	89	89	9	70	162	0	89	180	149	10550	10323	52829	43053	0	44	2	8	30	1	0	0	4	50	52	180	0	0	0	98	2	17	63	0	0	0	0	38718	5396	0	0	44114	0	44	2	8
349	104	0	0	148	148	148	14	114	315	0	148	325	270	9685	9290	52761	43906	0	63	1	24	50	1	0	4	5	73	75	325	0	0	0	178	1	33	113	0	0	0	0	61098	12709	0	0	73807	0	63	1	24
350	81	0	0	60	60	60	8	46	113	0	60	83	63	8233	8117	52469	45374	0	31	2	7	15	1	0	0	4	50	52	83	0	0	0	45	1	5	32	0	0	0	0	16031	2441	0	0	18472	0	31	2	7
351	128	0	0	174	174	174	15	168	324	0	174	339	259	6253	5872	53021	47309	0	84	6	19	54	1	0	0	10	97	99	339	0	0	0	195	2	33	109	0	0	0	0	64106	12967	0	0	77073	0	84	6	19
352	93	0	0	87	87	87	7	69	161	0	87	182	159	6607	6393	52582	46975	0	36	4	10	30	1	0	1	5	62	64	182	0	0	0	96	3	16	67	0	0	0	0	37598	7546	0	0	45144	0	36	4	10
353	68	0	0	81	81	81	8	95	124	0	81	106	83	6623	6479	52486	46971	0	39	0	9	28	1	0	2	2	37	39	106	0	0	0	66	2	8	30	0	0	0	0	18196	2798	0	0	20994	0	39	0	9
354	80	0	0	93	93	93	7	74	172	0	93	191	160	7861	7614	52662	45747	0	43	1	9	32	1	0	1	6	48	51	191	0	0	0	113	0	18	60	0	0	0	0	32953	4150	0	0	37103	0	43	1	9
355	84	0	0	79	79	79	4	54	139	0	79	160	137	7895	7708	52467	45690	0	40	0	11	19	1	0	2	6	53	55	160	0	0	0	91	2	10	57	0	0	0	0	28818	3747	0	0	32565	0	40	0	11
356	77	0	0	97	97	97	8	96	165	0	97	171	133	7023	6838	52517	46546	0	43	2	12	34	1	0	1	4	46	46	171	0	0	0	96	1	14	60	0	0	0	0	30928	4735	0	0	35663	0	43	2	12
357	95	0	0	89	89	89	11	77	147	0	89	210	175	5915	5702	52588	47648	0	39	4	7	32	1	0	1	5	63	66	210	0	0	0	127	2	14	67	0	0	0	0	35661	2518	0	0	38179	0	39	4	7
358	102	0	0	127	127	127	12	105	264	0	127	231	199	6634	6317	52746	46971	0	61	2	13	45	1	0	2	3	71	73	231	0	0	0	135	2	24	70	0	0	0	0	44340	8947	0	0	53287	0	61	2	13
359	74	0	0	88	88	88	6	52	149	0	88	146	121	7892	7694	52589	45711	0	45	1	12	21	1	0	2	6	43	45	146	0	0	0	75	0	11	60	0	0	0	0	28510	4650	0	0	33160	0	45	1	12
360	77	0	0	188	188	187	11	146	439	0	187	363	263	6848	6561	52882	46603	0	91	1	20	64	1	0	2	8	46	48	363	0	0	0	237	1	21	104	0	0	0	0	58937	6581	0	0	65518	0	91	1	20
361	70	0	0	88	88	87	5	77	130	0	87	157	127	7104	6915	52475	46485	0	39	1	10	29	1	0	1	6	39	41	157	0	0	0	87	2	11	57	0	0	0	0	29112	4042	0	0	33154	0	39	1	10
362	84	0	0	85	85	85	8	78	136	0	85	200	175	8627	8375	52623	44979	0	40	1	11	26	1	0	1	5	53	55	200	0	0	0	117	1	12	70	0	0	0	0	38621	4174	0	0	42795	0	40	1	11
363	73	0	0	102	102	102	10	64	185	0	102	147	105	7987	7792	52664	45615	0	51	1	12	31	1	0	0	6	42	44	147	0	0	0	90	3	9	45	0	0	0	0	30682	3384	0	0	34066	0	51	1	12
364	96	0	0	85	85	85	8	74	154	0	85	150	124	6385	6187	113418	108442	0	34	1	12	29	1	0	1	7	64	67	150	0	0	0	82	1	15	52	0	0	0	0	29087	7610	0	0	36697	0	34	1	12
365	84	0	0	73	73	73	4	67	109	0	73	156	129	5874	5677	52578	47735	0	28	2	11	24	1	0	1	6	53	55	156	0	0	0	95	0	18	43	0	0	0	0	26721	7153	0	0	33874	0	28	2	11
366	82	0	0	114	114	113	11	108	225	0	113	165	126	6665	6440	52469	46935	0	47	0	13	43	2	0	1	7	51	53	165	0	0	0	96	0	14	55	0	0	0	0	28223	3380	0	0	31603	0	47	0	13
367	107	0	0	105	105	105	9	109	220	0	105	233	190	8751	8475	52507	44844	0	48	4	13	34	1	0	1	4	76	78	233	0	0	0	140	0	14	79	0	0	0	0	42349	4505	0	0	46854	0	48	4	13
368	80	0	0	86	86	85	6	76	133	0	85	206	185	6730	6500	52632	46844	0	36	2	8	33	1	0	1	4	49	51	206	0	0	0	125	1	13	67	0	0	0	0	36708	3879	0	0	40587	0	36	2	8
369	80	0	0	98	98	98	9	93	198	0	98	224	184	5997	5763	52610	47569	0	44	1	12	32	1	0	3	5	49	51	224	0	0	0	132	0	18	74	0	0	0	0	40067	6994	0	0	47061	0	44	1	12
370	80	0	0	77	77	77	7	55	122	0	77	147	121	7462	7289	113540	107351	0	38	2	8	22	1	0	2	4	49	51	147	0	0	0	79	1	12	55	0	0	0	0	27320	6935	0	0	34255	0	38	2	8
371	91	0	0	64	64	64	6	46	112	0	64	110	84	8155	8019	52429	45447	0	31	0	8	20	1	0	0	4	59	62	110	0	0	0	61	0	8	41	0	0	0	0	18480	2422	0	0	20902	0	31	0	8
372	99	0	0	112	112	112	9	109	216	0	112	247	189	6863	6599	52688	46714	0	48	1	16	41	1	0	1	4	69	70	247	0	0	0	138	2	26	81	0	0	0	0	43624	7162	0	0	50786	0	48	1	16
373	75	0	0	63	63	63	5	40	81	0	63	110	88	5866	5736	52406	47727	0	32	1	6	21	1	0	0	2	44	46	110	0	0	0	67	0	10	33	0	0	0	0	19086	2935	0	0	22021	0	32	1	6
374	71	0	0	102	102	102	7	84	202	0	102	223	171	5924	5706	52603	47635	0	52	2	6	38	1	0	0	3	40	42	223	0	0	0	129	0	15	79	0	0	0	0	42975	4279	0	0	47254	0	52	2	6
375	86	0	0	92	92	92	7	89	155	0	92	156	126	8602	8392	81193	74301	0	42	1	11	23	1	0	1	13	56	57	156	0	0	0	92	0	13	51	0	0	0	0	29146	5790	0	0	34936	0	42	1	11
376	85	0	0	171	171	170	7	143	388	0	170	241	165	6657	6351	52803	46928	0	78	4	17	60	1	0	3	7	54	56	241	0	0	0	137	2	22	80	0	0	0	0	45669	15111	0	0	60780	0	78	4	17
377	96	0	0	99	99	99	3	81	203	0	99	188	140	5890	5668	52648	47707	0	45	2	11	36	1	0	0	4	65	67	188	0	0	0	105	1	18	64	0	0	0	0	35413	6364	0	0	41777	0	45	2	11
378	78	0	0	103	103	102	5	82	184	0	102	191	160	6967	6726	52522	46626	0	52	1	12	30	1	0	1	5	47	49	191	0	0	0	107	0	13	71	0	0	0	0	36683	3970	0	0	40653	0	52	1	12
379	69	0	0	78	78	78	8	59	164	0	78	137	108	5886	5720	52569	47708	0	38	1	8	23	1	0	0	7	38	40	137	0	0	0	84	1	10	42	0	0	0	0	24895	4293	0	0	29188	0	38	1	8
380	69	0	0	69	69	69	4	49	113	0	69	113	95	7853	7696	52526	45754	0	33	1	9	22	1	0	0	3	38	40	113	0	0	0	63	2	9	39	0	0	0	0	21804	3943	0	0	25747	0	33	1	9
381	86	0	0	126	126	126	11	89	274	0	126	256	197	11362	11052	52456	42239	0	69	2	12	36	1	0	0	6	54	57	256	0	0	0	159	1	20	76	0	0	0	0	44129	5488	0	0	49617	0	69	2	12
382	77	0	0	67	67	67	6	56	125	0	67	122	101	7291	7131	52444	46315	0	31	1	9	18	1	0	1	6	45	48	122	0	0	0	72	0	10	40	0	0	0	0	22205	3923	0	0	26128	0	31	1	9
383	81	0	0	105	105	105	11	57	178	0	105	172	138	8612	8394	52550	44977	0	56	1	12	23	1	1	3	8	49	52	172	0	0	0	99	1	13	59	0	0	0	0	32920	5041	0	0	37961	0	56	1	12
384	67	0	0	84	84	84	7	65	159	0	84	127	100	7187	7010	52452	46420	0	37	0	10	27	1	0	2	7	36	38	127	0	0	0	75	1	10	41	0	0	0	0	22484	4678	0	0	27162	0	37	0	10
385	86	0	0	109	109	109	7	85	200	0	109	297	259	5980	5696	52774	47550	0	48	1	15	34	1	0	4	6	55	57	297	0	0	0	177	0	22	98	0	0	0	0	51720	7236	0	0	58956	0	48	1	15
386	96	0	0	70	70	70	6	55	154	0	70	212	190	5933	5754	52452	47600	0	28	1	11	26	1	0	0	3	65	67	212	0	0	0	126	1	15	70	0	0	0	0	37395	2899	0	0	40294	0	28	1	11
387	94	0	0	142	142	142	9	151	256	0	142	293	240	7955	7588	52616	45644	0	63	1	15	56	1	0	1	5	63	65	293	0	0	0	158	2	30	103	0	0	0	0	57788	9884	0	0	67672	0	63	1	15
388	101	0	0	139	139	139	13	131	266	0	139	398	342	6154	5724	52783	47409	0	71	1	13	45	1	0	1	7	70	72	398	0	0	0	252	2	23	121	0	0	0	0	71426	7943	0	0	79369	0	71	1	13
389	107	0	0	127	127	127	9	135	213	0	127	298	246	9852	9488	53064	43753	0	62	2	20	40	1	0	0	2	75	78	298	0	0	0	173	0	32	93	0	0	0	0	58416	13013	0	0	71429	0	62	2	20
390	68	0	0	83	83	83	6	58	151	0	83	157	125	5884	5688	52553	47718	0	38	1	10	30	1	0	1	2	37	39	157	0	0	0	88	0	15	54	0	0	0	0	29181	4585	0	0	33766	0	38	1	10
391	82	0	0	75	75	75	8	56	108	0	75	132	111	7911	7738	52441	45690	0	38	1	7	22	1	0	2	4	50	53	132	0	0	0	73	0	10	49	0	0	0	0	23692	2868	0	0	26560	0	38	1	7
392	98	0	0	97	97	97	13	87	159	0	97	239	198	7912	7637	52679	45682	0	48	2	14	28	1	0	0	4	67	69	239	0	0	0	142	0	18	79	0	0	0	0	40980	5129	0	0	46109	0	48	2	14
393	77	0	0	87	87	87	8	62	133	0	87	128	105	6602	6423	52425	46999	0	40	1	7	30	1	0	2	6	46	48	128	0	0	0	75	1	12	40	0	0	0	0	22717	4333	0	0	27050	0	40	1	7
394	72	0	0	68	68	68	7	47	128	0	68	161	141	6612	6444	52455	46961	0	35	1	6	17	1	0	1	7	40	43	161	0	0	0	91	1	16	53	0	0	0	0	28008	4934	0	0	32942	0	35	1	6
395	78	0	0	63	63	63	7	52	110	0	63	106	86	5866	5724	52404	47741	0	30	1	10	19	1	0	0	2	47	49	106	0	0	0	61	0	6	39	0	0	0	0	20176	936	0	0	21112	0	30	1	10
396	79	0	0	86	86	86	10	77	125	0	86	123	97	12449	12278	112291	102377	0	43	1	13	22	1	0	2	4	47	50	123	0	0	0	69	1	11	42	0	0	0	0	22012	5539	0	0	27551	0	43	1	13
397	84	0	0	122	122	121	11	110	240	0	121	266	225	9802	9474	112869	105018	0	54	3	19	33	1	0	3	8	53	55	266	0	0	0	152	1	29	84	0	0	0	0	48330	16743	0	0	65073	0	54	3	19
398	68	0	0	58	58	58	6	43	98	0	58	123	106	5859	5704	52466	47746	0	28	1	6	17	1	0	0	5	37	39	123	0	0	0	68	1	9	45	0	0	0	0	24032	3607	0	0	27639	0	28	1	6
399	78	0	0	84	84	84	5	58	127	0	84	134	111	7891	7704	52485	45715	0	43	1	10	25	1	0	0	4	47	49	134	0	0	0	73	0	13	48	0	0	0	0	25196	5896	0	0	31092	0	43	1	10
400	105	0	0	166	166	164	6	144	357	0	164	413	339	9364	8921	53112	44190	0	75	4	18	57	1	0	1	8	74	76	413	0	0	0	242	3	44	124	0	0	0	0	77292	14035	0	0	91327	0	75	4	18
401	110	0	0	141	141	141	10	104	326	0	141	331	262	8163	7851	52822	45360	0	71	1	8	48	1	0	1	11	79	81	331	0	0	0	196	3	21	111	0	0	0	0	64852	6550	0	0	71402	0	71	1	8
402	73	0	0	86	86	86	5	62	195	0	86	174	141	5872	5666	52680	47721	0	42	0	8	28	1	0	0	7	42	44	174	0	0	0	101	1	15	57	0	0	0	0	34577	5315	0	0	39892	0	42	0	8
403	72	0	0	104	104	104	5	96	198	0	104	213	171	6586	6325	52562	47014	0	52	1	10	33	1	0	1	6	41	43	213	0	0	0	115	1	24	73	0	0	0	0	41203	8881	0	0	50084	0	52	1	10
404	134	0	0	126	126	126	9	110	249	0	126	326	260	5992	5741	52518	47487	0	61	2	12	44	1	0	1	5	103	105	326	0	0	0	205	1	21	99	0	0	0	0	52296	5781	0	0	58077	0	61	2	12
405	95	0	0	135	135	135	12	85	253	0	135	363	309	6474	6059	52998	47111	0	70	2	18	34	1	0	2	8	64	66	363	0	0	0	224	2	26	111	0	0	0	0	69760	9199	0	0	78959	0	70	2	18
406	73	0	0	78	78	78	4	66	153	0	78	148	125	7878	7695	52425	45716	0	33	0	10	25	1	0	2	7	42	44	148	0	0	0	88	1	11	48	0	0	0	0	26359	3849	0	0	30208	0	33	0	10
407	95	0	0	112	112	112	7	80	206	0	112	209	177	8989	8711	52690	44614	0	49	4	19	32	1	0	1	6	63	66	209	0	0	0	127	1	24	57	0	0	0	0	38293	7578	0	0	45871	0	49	4	19
408	97	0	0	92	92	92	6	64	210	0	92	168	133	7703	7516	52489	45873	0	43	0	13	28	1	0	1	6	66	68	168	0	0	0	104	0	10	54	0	0	0	0	31439	3512	0	0	34951	0	43	0	13
409	101	0	0	117	117	117	9	94	207	0	117	202	159	6794	6559	52516	46779	0	54	3	9	40	1	0	2	8	70	72	202	0	0	0	115	1	19	67	0	0	0	0	35476	7973	0	0	43449	0	54	3	9
410	68	0	0	54	54	54	8	35	96	0	54	90	79	5892	5765	52357	47716	0	25	0	9	14	1	0	0	5	37	39	90	0	0	0	57	1	6	26	0	0	0	0	16284	1371	0	0	17655	0	25	0	9
411	99	0	0	76	76	75	7	61	123	0	75	157	127	7888	7696	52552	45716	0	38	1	6	25	1	0	2	2	68	70	157	0	0	0	87	1	15	54	0	0	0	0	30123	4725	0	0	34848	0	38	1	6
412	83	0	0	86	86	86	8	66	120	0	86	227	195	6711	6447	52585	46886	0	39	2	12	25	1	0	2	5	51	54	227	0	0	0	125	0	24	78	0	0	0	0	41263	8291	0	0	49554	0	39	2	12
413	133	0	0	106	106	106	7	83	208	0	106	235	192	6911	6689	81234	75924	0	54	3	12	31	1	0	1	4	102	104	235	0	0	0	126	1	24	84	0	0	0	0	43267	8793	0	0	52060	0	54	3	12
414	86	0	0	129	129	129	10	101	291	0	129	227	182	8329	8041	52629	45262	0	65	3	11	41	1	0	0	8	54	57	227	0	0	0	133	1	19	74	0	0	0	0	42437	4237	0	0	46674	0	65	3	11
415	98	0	0	96	96	96	6	80	185	0	96	172	136	6615	6408	52714	46974	0	49	2	10	26	1	0	2	6	67	69	172	0	0	0	96	1	17	58	0	0	0	0	31251	6327	0	0	37578	0	49	2	10
416	71	0	0	84	84	84	5	56	182	0	84	121	92	9127	8965	79952	73770	0	43	1	9	25	1	0	2	3	39	42	121	0	0	0	78	0	6	37	0	0	0	0	20316	2446	0	0	22762	0	43	1	9
417	84	0	0	94	94	94	10	89	147	0	94	171	136	7706	7487	52564	45897	0	49	1	9	29	1	0	2	3	54	55	171	0	0	0	108	1	12	50	0	0	0	0	29961	4455	0	0	34416	0	49	1	9
418	130	0	0	135	135	135	10	100	247	0	135	267	213	8079	7761	52739	45505	0	81	2	12	31	1	0	2	6	99	101	267	0	0	0	160	2	23	82	0	0	0	0	53459	7574	0	0	61033	0	81	2	12
419	86	0	0	128	128	128	7	103	302	0	128	228	175	7771	7487	52754	45824	0	60	2	18	41	1	0	0	6	56	57	228	0	0	0	131	0	21	76	0	0	0	0	40619	8182	0	0	48801	0	60	2	18
420	83	0	0	84	84	84	13	59	132	0	84	141	116	9393	9203	52530	44211	0	41	1	10	22	1	0	1	8	51	54	141	0	0	0	77	0	15	49	0	0	0	0	24317	7150	0	0	31467	0	41	1	10
421	99	0	0	187	187	186	13	167	396	0	186	376	308	9333	8860	52682	44260	0	87	1	22	67	1	0	2	6	67	70	376	0	0	0	221	1	36	118	0	0	0	0	69793	9230	0	0	79023	0	87	1	22
422	150	0	0	98	98	98	7	79	218	0	98	195	159	7466	7264	52663	46093	0	44	0	18	29	1	0	1	5	119	120	195	0	0	0	112	2	22	59	0	0	0	0	35112	7102	0	0	42214	0	44	0	18
423	71	0	0	81	81	81	10	63	147	0	81	166	141	6072	5879	52433	47513	0	43	0	9	18	1	0	2	8	40	42	166	0	0	0	97	1	15	53	0	0	0	0	30918	3888	0	0	34806	0	43	0	9
424	72	0	0	87	87	87	5	63	161	0	87	128	103	7003	6834	52422	46590	0	44	0	12	25	1	0	1	4	40	43	128	0	0	0	72	1	7	48	0	0	0	0	23112	2869	0	0	25981	0	44	0	12
425	103	0	0	167	167	167	13	174	333	0	167	435	363	8126	7724	52877	45360	0	75	3	25	56	1	0	1	6	72	74	435	0	0	0	247	3	32	153	0	0	0	0	87067	11148	0	0	98215	0	75	3	25
426	128	0	0	159	159	159	7	136	374	0	159	396	307	8617	8186	52875	44962	0	68	5	19	57	1	0	3	6	97	99	396	0	0	0	218	3	38	137	0	0	0	0	78268	13628	0	0	91896	0	68	5	19
427	83	0	0	116	116	116	5	87	242	0	116	241	189	8703	8459	52821	44850	0	58	2	14	33	1	0	1	7	52	54	241	0	0	0	150	1	17	73	0	0	0	0	45446	5927	0	0	51373	0	58	2	14
428	122	0	0	259	259	259	17	231	640	0	259	520	408	9854	9233	52882	43714	0	118	4	34	92	1	0	0	10	90	93	520	99	48	0	300	4	38	178	0	0	0	0	102656	12629	0	0	115285	0	118	4	34
429	129	0	0	196	196	196	10	152	466	0	196	479	371	10924	10398	52760	42649	0	105	1	21	61	1	0	0	7	99	100	479	0	0	0	299	1	35	144	0	0	0	0	77604	7083	0	0	84687	0	105	1	21
430	76	0	0	105	105	104	5	86	179	0	104	175	146	8632	8394	52584	44970	0	50	1	13	33	1	0	2	4	45	47	175	0	0	0	98	1	14	62	0	0	0	0	32103	3772	0	0	35875	0	50	1	13
431	71	0	0	77	77	77	6	51	143	0	77	173	146	6613	6416	52490	46975	0	44	0	8	21	1	0	1	2	40	42	173	0	0	0	99	1	13	60	0	0	0	0	32191	4716	0	0	36907	0	44	0	8
432	117	0	0	158	158	156	9	144	353	0	156	309	243	8499	8141	113975	106297	0	69	3	20	55	1	0	2	6	86	88	309	0	0	0	176	1	31	101	0	0	0	0	63875	15729	0	0	79604	0	69	3	20
433	82	0	0	87	87	87	8	62	148	0	87	190	155	6601	6367	52648	47005	0	44	1	10	26	1	0	1	4	51	53	190	0	0	0	118	2	14	56	0	0	0	0	38852	6975	0	0	45827	0	44	1	10
434	95	0	0	136	136	135	10	104	265	0	135	316	251	6813	6446	52661	46782	0	66	2	11	50	1	0	0	5	64	66	316	0	0	0	190	1	27	98	0	0	0	0	56158	7553	0	0	63711	0	66	2	11
435	73	0	0	62	62	62	7	56	88	0	62	104	83	6638	6508	52457	46961	0	31	0	4	20	1	0	0	6	42	44	104	0	0	0	60	2	4	38	0	0	0	0	22285	1482	0	0	23767	0	31	0	4
436	82	0	0	91	91	91	9	94	186	0	91	211	182	8591	8325	52453	45016	0	41	3	6	32	1	0	1	7	50	53	211	0	0	0	126	1	14	70	0	0	0	0	34706	4188	0	0	38894	0	41	3	6
437	89	0	0	89	89	89	8	69	169	0	89	123	90	7038	6895	52448	46540	0	44	2	10	24	1	0	0	8	58	60	123	0	0	0	70	1	10	42	0	0	0	0	22686	2667	0	0	25353	0	44	2	10
438	89	0	0	113	113	113	12	101	226	0	113	190	150	8596	8342	52724	45009	0	49	1	9	41	1	0	1	11	58	60	190	0	0	0	104	2	22	62	0	0	0	0	35701	10295	0	0	45996	0	49	1	9
439	104	0	0	80	80	80	9	67	133	0	80	171	146	8583	8364	52706	45024	0	35	0	12	26	1	0	0	6	73	75	171	0	0	0	93	1	17	60	0	0	0	0	33762	9019	0	0	42781	0	35	0	12
440	72	0	0	74	74	74	4	56	119	0	74	148	121	5860	5669	52608	47750	0	39	1	9	20	1	0	0	4	42	41	148	0	0	0	83	0	14	51	0	0	0	0	28189	5369	0	0	33558	0	39	1	9
441	93	0	0	71	71	71	10	46	130	0	71	156	132	8586	8390	52479	45021	0	36	0	6	17	1	0	3	8	63	62	156	0	0	0	83	1	15	57	0	0	0	0	30727	6244	0	0	36971	0	36	0	6
442	99	0	0	109	109	109	8	85	203	0	109	283	242	6152	5842	52538	47421	0	53	3	10	33	1	0	4	5	68	70	283	0	0	0	182	0	16	85	0	0	0	0	46936	4825	0	0	51761	0	53	3	10
443	86	0	0	96	96	96	10	71	140	0	96	195	167	7985	7730	52592	45621	0	49	2	12	25	1	0	2	5	55	57	195	0	0	0	123	1	10	61	0	0	0	0	36606	3241	0	0	39847	0	49	2	12
444	84	0	0	81	81	81	7	54	143	0	81	119	97	8587	8417	52473	45019	0	44	1	10	20	1	0	2	3	53	55	119	0	0	0	65	0	13	41	0	0	0	0	21124	6820	0	0	27944	0	44	1	10
445	133	0	0	89	89	89	5	85	143	0	89	183	158	5944	5722	52503	47645	0	41	1	9	32	1	0	0	5	101	104	183	0	0	0	118	1	14	50	0	0	0	0	30837	5043	0	0	35880	0	41	1	9
446	66	0	0	78	78	77	9	53	140	0	77	128	113	7211	7038	52463	46386	0	40	1	9	20	1	0	0	6	35	37	128	0	0	0	75	0	11	42	0	0	0	0	22366	3564	0	0	25930	0	40	1	9
447	82	0	0	91	91	90	5	87	157	0	90	205	177	6013	5791	52714	47556	0	40	1	13	31	1	0	1	3	50	53	205	0	0	0	122	1	17	65	0	0	0	0	37398	7874	0	0	45272	0	40	1	13
448	132	0	0	109	109	109	13	80	202	0	109	287	240	7918	7597	52978	45668	0	56	1	16	29	1	0	2	4	101	103	287	0	0	0	165	1	22	99	0	0	0	0	56412	9402	0	0	65814	0	56	1	16
449	99	0	0	194	194	194	14	147	417	0	194	490	397	9641	9116	52945	43907	0	103	3	21	59	1	0	1	6	68	70	490	0	0	0	304	2	35	149	0	0	0	0	90116	8953	0	0	99069	0	103	3	21
450	81	0	0	79	79	79	4	76	151	0	79	118	94	6225	6068	52452	47373	0	38	0	8	24	1	0	2	6	51	48	118	0	0	0	65	1	11	41	0	0	0	0	22418	4223	0	0	26641	0	38	0	8
451	79	0	0	118	118	118	9	109	260	0	118	323	268	7961	7612	52896	45616	0	52	1	17	41	1	0	1	5	48	50	323	0	0	0	178	0	33	112	0	0	0	0	62451	11040	0	0	73491	0	52	1	17
452	78	0	0	94	94	94	12	45	154	0	94	185	156	10726	10498	52639	42866	0	42	2	15	25	1	0	3	6	46	49	185	0	0	0	106	1	13	65	0	0	0	0	33628	6346	0	0	39974	0	42	2	15
453	99	0	0	90	90	90	6	65	139	0	90	167	142	6598	6392	52509	46990	0	44	0	10	28	1	0	0	7	68	70	167	0	0	0	96	1	12	58	0	0	0	0	30937	4422	0	0	35359	0	44	0	10
454	112	0	0	110	110	110	8	117	197	0	110	232	182	6644	6392	52683	46930	0	46	0	13	45	1	0	0	5	81	83	232	0	0	0	138	1	20	73	0	0	0	0	42792	6130	0	0	48922	0	46	0	13
455	105	0	0	111	111	111	6	98	217	0	111	241	198	8633	8332	52685	44973	0	51	2	8	42	1	0	2	5	74	76	241	0	0	0	148	1	15	77	0	0	0	0	45349	5476	0	0	50825	0	51	2	8
456	75	0	0	83	83	82	9	57	152	0	82	224	199	7869	7604	52538	45729	0	41	1	10	23	1	0	0	6	44	46	224	0	0	0	128	0	19	77	0	0	0	0	40283	6712	0	0	46995	0	41	1	10
457	158	0	0	168	168	168	11	153	292	0	168	463	392	6060	5561	53201	47493	0	73	0	23	60	1	0	1	10	127	129	463	0	0	0	252	0	37	174	0	0	0	0	92281	12523	0	0	104804	0	73	0	23
458	75	0	0	77	77	77	3	56	154	0	77	107	89	8593	8436	52500	45012	0	35	0	11	18	1	0	3	9	43	46	107	0	0	0	55	1	7	44	0	0	0	0	19617	3385	0	0	23002	0	35	0	11
459	109	0	0	93	93	93	4	81	191	0	93	170	132	5894	5678	52561	47711	0	44	1	9	32	1	0	1	5	78	80	170	0	0	0	85	2	15	68	0	0	0	0	34522	4978	0	0	39500	0	44	1	9
460	97	0	0	103	103	103	8	79	217	0	103	201	164	7482	7236	52989	46111	0	48	1	11	32	1	0	1	9	67	67	201	0	0	0	110	1	18	72	0	0	0	0	39542	7200	0	0	46742	0	48	1	11
461	83	0	0	67	67	67	8	56	97	0	67	121	105	8661	8498	52520	44944	0	28	2	8	18	3	0	0	8	51	54	121	0	0	0	68	3	6	44	0	0	0	0	26008	2493	0	0	28501	0	28	2	8
462	71	0	0	111	111	111	7	115	215	0	111	272	226	8566	8271	52711	45006	0	46	2	9	48	1	0	0	5	40	42	272	0	0	0	148	1	22	101	0	0	0	0	56660	36033	0	0	92693	0	46	2	9
463	106	0	0	124	124	123	9	100	235	0	123	243	196	9398	9098	52554	44197	0	57	3	14	44	1	0	1	3	75	77	243	0	0	0	137	4	18	84	0	0	0	0	54080	6696	0	0	60776	0	57	3	14
464	75	0	0	70	70	70	7	59	125	0	70	124	100	7310	7147	52490	46297	0	34	0	10	21	1	0	0	4	43	46	124	0	0	0	74	1	12	37	0	0	0	0	22871	3892	0	0	26763	0	34	0	10
465	67	0	0	61	61	61	8	57	97	0	61	127	112	5910	5771	52356	47670	0	31	0	6	19	1	0	1	3	36	38	127	0	0	0	73	0	10	44	0	0	0	0	20289	2181	0	0	22470	0	31	0	6
466	109	0	0	303	303	302	20	256	693	0	302	557	409	9044	8362	53009	44541	0	147	3	32	106	1	0	1	12	78	80	557	74	56	0	325	1	50	181	0	0	0	0	95339	14522	0	0	109861	0	147	3	32
467	95	0	0	96	96	96	6	84	213	0	96	174	139	5931	5705	52607	47674	0	42	1	12	30	1	0	2	8	64	66	174	0	0	0	97	2	17	58	0	0	0	0	34665	6231	0	0	40896	0	42	1	12
468	95	0	0	103	103	102	8	88	192	0	102	201	169	7879	7624	52585	45719	0	50	0	16	30	1	0	0	5	64	66	201	0	0	0	125	1	16	59	0	0	0	0	34327	3557	0	0	37884	0	50	0	16
469	96	0	0	109	109	109	9	94	189	0	109	203	171	6646	6394	52689	46940	0	49	1	13	40	1	0	1	4	65	67	203	0	0	0	123	2	15	63	0	0	0	0	38498	4301	0	0	42799	0	49	1	13
470	71	0	0	74	74	74	5	48	104	0	74	177	151	5915	5728	52565	47661	0	40	1	9	18	1	0	1	4	40	42	177	0	0	0	110	1	14	52	0	0	0	0	30460	6498	0	0	36958	0	40	1	9
471	64	0	0	75	75	75	4	83	146	0	75	153	129	8586	8390	52462	45020	0	38	0	9	23	1	0	0	4	33	35	153	0	0	0	81	2	11	59	0	0	0	0	31957	4297	0	0	36254	0	38	0	9
472	77	0	0	111	111	111	8	88	221	0	111	246	200	8450	8153	52442	45150	0	47	1	15	40	1	0	0	7	46	48	246	0	0	0	133	3	18	92	0	0	0	0	46117	3937	0	0	50054	0	47	1	15
473	85	0	0	73	73	73	7	67	114	0	73	158	137	7625	7426	52660	45978	0	35	0	10	23	1	0	0	4	54	56	158	0	0	0	94	0	11	53	0	0	0	0	27829	3539	0	0	31368	0	35	0	10
474	68	0	0	82	82	82	6	62	130	0	82	148	121	8279	8100	52444	45311	0	44	1	7	22	1	0	2	5	37	39	148	0	0	0	82	0	12	54	0	0	0	0	25822	4127	0	0	29949	0	44	1	7
475	72	0	0	83	83	83	5	76	171	0	83	190	158	7876	7643	52641	45730	0	38	2	7	25	1	0	3	7	40	43	190	0	0	0	105	1	15	69	0	0	0	0	37824	6591	0	0	44415	0	38	2	7
476	96	0	0	110	110	110	6	92	253	0	110	221	179	6616	6347	52758	46978	0	45	0	18	37	1	0	1	8	65	67	221	0	0	0	137	2	19	63	0	0	0	0	41588	7700	0	0	49288	0	45	0	18
477	74	0	0	120	120	120	5	112	217	0	120	240	199	8664	8357	52615	44938	0	61	1	14	37	1	0	2	4	43	45	240	0	0	0	155	1	21	63	0	0	0	0	40708	5159	0	0	45867	0	61	1	14
478	71	0	0	90	90	90	4	67	171	0	90	180	152	8516	8346	113150	106250	0	47	0	8	30	1	0	0	4	40	42	180	0	0	0	88	1	21	70	0	0	0	0	32527	6854	0	0	39381	0	47	0	8
479	64	0	0	67	67	67	7	50	128	0	67	129	107	5884	5735	52446	47705	0	34	1	5	19	1	0	1	6	33	35	129	0	0	0	73	0	15	41	0	0	0	0	23197	5695	0	0	28892	0	34	1	5
480	74	0	0	110	110	110	13	61	194	0	110	236	197	7077	6797	52561	46510	0	52	1	16	29	1	0	5	6	43	45	236	0	0	0	139	2	22	73	0	0	0	0	42066	6892	0	0	48958	0	52	1	16
481	82	0	0	93	93	93	5	78	191	0	93	217	189	8650	8406	52629	44926	0	38	2	10	36	1	0	0	6	51	53	217	0	0	0	125	1	20	71	0	0	0	0	38586	6241	0	0	44827	0	38	2	10
482	76	0	0	66	66	66	5	50	121	0	66	101	83	8965	8823	52494	44642	0	31	1	8	18	1	0	1	6	46	47	101	0	0	0	59	0	10	32	0	0	0	0	18542	4102	0	0	22644	0	31	1	8
483	81	0	0	119	119	119	9	81	216	0	119	248	203	5899	5616	52658	47676	0	55	3	16	37	1	0	1	6	50	52	248	0	0	0	145	0	18	85	0	0	0	0	48092	5597	0	0	53689	0	55	3	16
484	69	0	0	78	78	78	6	58	132	0	78	134	114	6589	6404	52489	47018	0	37	1	5	28	1	0	2	4	38	40	134	0	0	0	75	0	13	46	0	0	0	0	24167	4930	0	0	29097	0	37	1	5
485	67	0	0	59	59	59	7	48	106	0	59	112	94	6936	6795	52388	46666	0	28	0	7	19	1	0	0	4	35	38	112	0	0	0	65	1	8	38	0	0	0	0	19922	1881	0	0	21803	0	28	0	7
486	87	0	0	117	117	117	10	107	226	0	117	240	195	8692	8426	52533	44876	0	60	2	10	38	1	0	0	6	56	58	240	0	0	0	128	0	21	91	0	0	0	0	48448	7325	0	0	55773	0	60	2	10
487	75	0	0	74	74	74	5	61	166	0	74	136	116	5849	5682	52519	47742	0	34	1	9	24	1	0	0	5	43	46	136	0	0	0	68	1	11	56	0	0	0	0	25367	3976	0	0	29343	0	34	1	9
488	191	0	0	453	453	452	34	396	943	0	452	718	538	9023	8076	53008	44548	0	217	6	58	150	1	0	7	13	160	162	718	410	42	0	411	2	57	248	0	0	0	0	125342	19946	0	0	145288	0	217	6	58
489	99	0	0	130	130	130	12	98	267	0	130	241	198	11668	11358	52793	41928	0	59	2	25	36	1	0	1	6	68	70	241	0	0	0	137	2	25	77	0	0	0	0	52825	8151	0	0	60976	0	59	2	25
490	86	0	0	75	75	75	3	63	137	0	75	156	130	8928	8731	52708	44678	0	37	0	9	21	1	0	2	5	55	57	156	0	0	0	76	2	12	66	0	0	0	0	30809	4750	0	0	35559	0	37	0	9
491	85	0	0	117	117	117	7	88	259	0	117	238	189	7903	7616	52774	45692	0	57	1	17	35	1	0	0	6	54	56	238	0	0	0	142	2	16	78	0	0	0	0	46167	5886	0	0	52053	0	57	1	17
492	74	0	0	85	85	85	7	75	162	0	85	167	140	6676	6467	52485	46922	0	45	1	9	26	1	0	0	3	42	45	167	0	0	0	93	0	18	56	0	0	0	0	30109	6026	0	0	36135	0	45	1	9
493	66	0	0	112	112	112	10	78	205	0	112	186	150	6644	6391	52568	46961	0	55	2	13	32	1	0	0	9	36	37	186	0	0	0	111	1	19	55	0	0	0	0	34153	7829	0	0	41982	0	55	2	13
494	74	0	0	90	90	90	10	56	199	0	90	181	159	7045	6818	52596	46547	0	40	1	11	25	1	0	4	8	42	45	181	0	0	0	104	1	16	60	0	0	0	0	34835	5863	0	0	40698	0	40	1	11
495	97	0	0	77	77	77	7	57	121	0	77	209	181	8450	8205	52553	45151	0	37	1	10	24	1	0	0	4	66	68	209	0	0	0	119	1	18	71	0	0	0	0	38124	5494	0	0	43618	0	37	1	10
496	74	0	0	46	46	46	6	23	69	0	46	84	75	5864	5748	52412	47745	0	21	1	7	14	1	0	0	2	42	45	84	0	0	0	56	0	7	21	0	0	0	0	13349	2622	0	0	15971	0	21	1	7
497	79	0	0	72	72	72	7	60	125	0	72	159	137	5877	5674	52567	47731	0	36	1	6	25	1	0	0	3	47	50	159	0	0	0	92	2	15	50	0	0	0	0	28488	5864	0	0	34352	0	36	1	6
498	117	0	0	117	117	117	10	99	234	0	117	225	185	6632	6372	52852	46940	0	55	2	15	37	1	0	0	7	86	88	225	0	0	0	125	2	22	76	0	0	0	0	43913	8261	0	0	52174	0	55	2	15
499	67	0	0	71	71	71	9	65	114	0	71	127	109	5870	5722	52444	47712	0	31	0	9	25	1	0	1	4	36	38	127	0	0	0	74	0	8	45	0	0	0	0	21698	2062	0	0	23760	0	31	0	9
500	98	0	0	100	100	100	8	110	194	0	100	207	168	6652	6412	52845	46934	0	44	0	13	32	1	0	1	9	67	69	207	0	0	0	115	1	17	74	0	0	0	0	40775	6583	0	0	47358	0	44	0	13
501	83	0	0	74	74	74	7	65	124	0	74	157	138	9642	9440	52480	43962	0	34	2	8	23	1	0	0	6	52	54	157	0	0	0	83	2	14	58	0	0	0	0	30792	3957	0	0	34749	0	34	2	8
502	145	0	0	116	116	116	8	86	196	0	116	314	267	6085	5784	52745	47447	0	60	0	13	35	1	0	0	7	114	116	314	0	0	0	184	2	23	105	0	0	0	0	56266	7955	0	0	64221	0	60	0	13
503	70	0	0	63	63	63	6	64	110	0	63	145	123	7888	7710	52486	45718	0	30	0	8	18	1	0	0	6	39	41	145	0	0	0	91	2	9	43	0	0	0	0	26098	4048	0	0	30146	0	30	0	8
504	76	0	0	94	94	94	7	83	191	0	94	157	127	6904	6690	52534	46703	0	35	3	10	37	1	0	0	8	45	47	157	0	0	0	87	0	15	55	0	0	0	0	28992	5840	0	0	34832	0	35	3	10
505	100	0	0	164	164	164	12	141	378	0	164	423	347	8381	7885	52767	45218	0	73	3	24	57	1	0	0	6	68	71	423	0	0	0	261	3	35	124	0	0	0	0	83994	10866	0	0	94860	0	73	3	24
506	67	0	0	70	70	70	5	58	130	0	70	156	133	8936	8742	52429	44669	0	35	1	7	20	1	0	0	6	36	38	156	0	0	0	90	0	12	54	0	0	0	0	26794	3401	0	0	30195	0	35	1	7
507	67	0	0	66	66	66	5	81	96	0	66	140	128	5947	5765	52393	47655	0	30	3	7	21	1	0	0	4	36	38	140	0	0	0	84	1	7	48	0	0	0	0	24978	1628	0	0	26606	0	30	3	7
508	60	0	0	41	41	41	5	44	53	0	41	79	67	7858	7755	52343	45751	0	22	0	4	12	1	0	0	2	29	31	79	0	0	0	49	1	9	20	0	0	0	0	13943	3615	0	0	17558	0	22	0	4
509	82	0	0	84	84	84	6	66	171	0	84	123	96	5890	5716	52546	47718	0	37	2	11	27	1	0	2	4	51	53	123	0	0	0	68	0	12	43	0	0	0	0	22230	5357	0	0	27587	0	37	2	11
510	106	0	0	90	90	89	7	70	160	0	89	160	127	5908	5701	52653	47697	0	41	0	9	31	1	0	2	5	75	77	160	0	0	0	87	2	12	59	0	0	0	0	32049	2821	0	0	34870	0	41	0	9
511	91	0	0	122	122	121	6	97	223	0	121	232	193	8625	8336	52508	44964	0	52	1	15	45	1	0	3	4	59	62	232	0	0	0	140	1	23	68	0	0	0	0	41705	7010	0	0	48715	0	52	1	15
512	81	0	0	159	159	158	13	113	415	0	158	303	240	8738	8350	52708	44866	0	75	2	19	47	2	1	3	9	50	52	303	0	0	0	185	1	23	94	0	0	0	0	51495	7526	0	0	59021	0	75	2	19
513	90	0	0	91	91	91	5	83	133	0	91	206	175	7898	7639	52651	45709	0	47	2	10	26	1	0	0	5	59	61	206	0	0	0	119	1	19	67	0	0	0	0	38837	6187	0	0	45024	0	47	2	10
514	251	0	0	765	765	765	41	582	1755	0	765	859	673	9871	8487	113207	104913	0	375	9	76	262	4	2	9	28	220	222	859	875	53	0	484	3	73	299	0	0	0	0	156140	26074	0	0	182214	0	375	9	76
515	127	0	0	157	157	157	9	127	269	0	157	335	270	6067	5682	52894	47505	0	81	1	21	47	1	0	1	5	96	98	335	0	0	0	191	2	26	116	0	0	0	0	63028	10953	0	0	73981	0	81	1	21
516	85	0	0	122	122	122	6	91	210	0	122	255	211	6088	5806	52479	47475	0	57	4	15	40	1	0	0	5	54	56	255	0	0	0	153	0	25	77	0	0	0	0	41509	5976	0	0	47485	0	57	4	15
517	96	0	0	136	136	136	7	128	256	0	136	292	240	8647	8286	52736	44952	0	61	4	12	50	1	0	0	8	65	67	292	0	0	0	163	1	24	104	0	0	0	0	52733	7015	0	0	59748	0	61	4	12
518	64	0	0	80	80	80	7	54	154	0	80	147	128	9383	9182	52507	44224	0	40	1	6	25	1	0	1	6	33	35	147	0	0	0	84	2	14	47	0	0	0	0	27747	5801	0	0	33548	0	40	1	6
519	101	0	0	126	126	126	15	96	261	0	126	247	193	6641	6332	52743	46963	0	59	2	19	38	1	0	1	6	69	72	247	0	0	0	136	1	23	87	0	0	0	0	49490	9617	0	0	59107	0	59	2	19
520	77	0	0	102	102	102	8	78	177	0	102	190	151	9540	9298	52671	44063	0	47	2	9	33	1	0	2	8	46	48	190	0	0	0	104	1	17	68	0	0	0	0	33890	5034	0	0	38924	0	47	2	9
521	141	0	0	299	299	299	11	255	706	0	299	497	365	6955	6340	53119	46610	0	143	8	46	85	1	0	2	14	111	110	497	41	58	0	292	1	49	155	0	0	0	0	96308	16449	0	0	112757	0	143	8	46
522	70	0	0	69	69	68	5	58	91	0	68	115	95	5954	5821	52407	47630	0	33	0	8	21	1	0	0	5	39	41	115	0	0	0	68	2	7	38	0	0	0	0	21444	2979	0	0	24423	0	34	0	8
523	78	0	0	169	169	169	7	120	439	0	169	273	200	8587	8233	52609	45012	0	86	2	16	52	1	0	3	9	47	49	273	0	0	0	151	1	30	91	0	0	0	0	49508	9397	0	0	58905	0	86	2	16
524	82	0	0	105	105	105	8	80	202	0	105	215	178	7172	6906	52750	46425	0	51	0	11	33	1	0	1	8	51	53	215	0	0	0	120	1	20	74	0	0	0	0	38575	6828	0	0	45403	0	51	0	11
525	82	0	0	79	79	79	6	63	155	0	79	139	108	6818	6640	52477	46787	0	38	2	10	24	1	0	0	4	51	53	139	0	0	0	73	1	11	54	0	0	0	0	26396	5058	0	0	31454	0	38	2	10
526	77	0	0	85	85	85	9	111	141	0	85	139	113	7635	7451	52549	45965	0	37	1	7	34	1	0	1	4	46	48	139	0	0	0	75	2	10	52	0	0	0	0	27425	4398	0	0	31823	0	37	1	7
527	82	0	0	76	76	76	3	75	166	0	76	134	110	6627	6458	52450	46970	0	36	1	11	21	1	0	0	6	50	53	134	0	0	0	72	1	10	51	0	0	0	0	23181	3118	0	0	26299	0	36	1	11
528	75	0	0	82	82	82	5	77	166	0	82	142	122	8624	8430	52513	44980	0	46	2	9	18	1	0	0	6	43	46	142	0	0	0	77	0	17	48	0	0	0	0	25661	6467	0	0	32128	0	46	2	9
529	98	0	0	87	87	87	4	91	153	0	87	203	170	6702	6470	52640	46887	0	43	0	9	29	1	0	1	4	66	69	203	0	0	0	115	1	21	66	0	0	0	0	36667	7404	0	0	44071	0	43	0	9
530	123	0	0	100	100	100	7	76	161	0	100	219	180	8654	8383	52814	44951	0	49	3	11	32	1	0	0	4	92	94	219	0	0	0	128	1	13	77	0	0	0	0	42278	3799	0	0	46077	0	49	3	11
531	89	0	0	115	115	115	13	106	240	0	115	328	289	6086	5759	52529	47451	0	46	0	16	38	1	0	3	11	57	60	328	0	0	0	188	2	22	116	0	0	0	0	59355	6777	0	0	66132	0	46	0	16
532	74	0	0	96	96	96	6	70	193	0	96	170	144	6636	6431	52548	46943	0	46	2	14	27	1	0	0	6	42	45	170	0	0	0	94	1	13	62	0	0	0	0	30099	4750	0	0	34849	0	46	2	14
533	78	0	0	83	83	83	9	57	128	0	83	227	195	7878	7609	52551	45727	0	38	1	13	25	1	0	1	4	47	49	227	0	0	0	124	1	18	84	0	0	0	0	45091	6005	0	0	51096	0	38	1	13
534	74	0	0	70	70	70	6	48	109	0	70	124	109	6623	6453	52470	46982	0	30	1	9	22	1	0	1	6	43	45	124	0	0	0	78	1	11	34	0	0	0	0	20079	3521	0	0	23600	0	30	1	9
535	96	0	0	128	128	128	14	99	234	0	128	237	190	10083	9785	81152	72808	0	68	1	15	37	1	0	0	6	65	67	237	0	0	0	129	2	16	90	0	0	0	0	47872	4756	0	0	52628	0	68	1	15
536	81	0	0	89	89	89	9	68	195	0	89	198	160	6579	6338	52751	47027	0	40	1	14	25	1	0	1	7	50	52	198	0	0	0	116	1	20	61	0	0	0	0	37855	8233	0	0	46088	0	40	1	14
537	99	0	0	68	68	68	8	62	107	0	68	192	172	5884	5680	52582	47694	0	31	1	11	21	1	0	0	3	68	70	192	0	0	0	118	0	17	57	0	0	0	0	33287	7134	0	0	40421	0	31	1	11
538	73	0	0	113	113	113	9	99	272	0	113	233	193	8618	8322	52585	44986	0	59	1	12	33	1	0	1	6	42	44	233	0	0	0	130	0	23	80	0	0	0	0	44718	6048	0	0	50766	0	59	1	12
539	103	0	0	124	124	124	8	116	209	0	124	311	260	8145	7811	52642	45419	0	57	1	15	43	1	0	0	7	71	74	311	0	0	0	169	0	28	114	0	0	0	0	58570	8303	0	0	66873	0	57	1	15
540	74	0	0	93	93	93	8	81	153	0	93	137	109	7455	7274	52500	46138	0	41	3	10	32	1	0	1	5	42	45	137	0	0	0	83	1	11	42	0	0	0	0	25396	5854	0	0	31250	0	41	3	10
541	108	0	0	99	99	99	11	90	234	0	99	280	248	7998	7678	52681	45589	0	47	1	13	33	1	0	0	4	77	79	280	0	0	0	162	1	24	93	0	0	0	0	52572	8636	0	0	61208	0	47	1	13
542	137	0	0	106	106	106	7	98	189	0	106	243	203	10248	9949	52758	43356	0	40	1	13	41	1	0	2	8	105	108	243	0	0	0	139	0	24	80	0	0	0	0	45034	11012	0	0	56046	0	40	1	13
543	144	0	0	125	125	125	13	117	230	0	125	303	256	8048	7682	52582	45551	0	55	4	19	38	1	0	0	8	113	115	303	0	0	0	176	1	21	105	0	0	0	0	53496	6635	0	0	60131	0	55	4	19
544	69	0	0	98	98	98	7	77	210	0	98	173	134	8110	7885	52633	45497	0	47	2	13	32	1	0	0	3	38	40	173	0	0	0	102	0	18	53	0	0	0	0	31431	7793	0	0	39224	0	47	2	13
545	70	0	0	58	58	58	5	41	95	0	58	145	130	5902	5732	52628	47694	0	28	1	7	19	1	0	0	2	39	41	145	0	0	0	91	1	10	43	0	0	0	0	23553	3166	0	0	26719	0	28	1	7
546	84	0	0	87	87	87	8	75	181	0	87	206	170	6014	5794	52599	47563	0	37	1	15	25	1	0	1	7	52	55	206	0	0	0	118	1	20	67	0	0	0	0	39724	7886	0	0	47610	0	37	1	15
547	90	0	0	142	142	141	16	135	310	0	141	279	211	6791	6462	52801	46800	0	66	2	19	45	1	0	0	8	59	61	279	0	0	0	150	0	27	102	0	0	0	0	49169	8335	0	0	57504	0	66	2	19
548	76	0	0	103	103	103	12	84	209	0	103	137	108	9961	9771	52609	43632	0	53	1	11	29	1	0	0	8	45	47	137	0	0	0	81	0	10	46	0	0	0	0	24520	4200	0	0	28720	0	53	1	11
549	88	0	0	102	102	102	8	74	199	0	102	213	175	6966	6703	52791	46634	0	52	3	14	28	1	0	1	3	57	56	213	0	0	0	134	1	14	64	0	0	0	0	37211	5191	0	0	42402	0	52	3	14
550	65	0	0	63	63	63	5	33	118	0	63	98	77	5873	5739	52394	47735	0	30	0	6	16	1	0	4	6	34	36	98	0	0	0	53	1	9	35	0	0	0	0	17954	2344	0	0	20298	0	30	0	6
551	142	0	0	331	331	329	19	251	721	0	329	650	504	9336	8541	113685	105464	0	153	2	43	115	1	0	3	12	111	113	650	234	47	0	377	3	52	218	0	0	0	0	118428	12584	0	0	131012	0	153	2	43
552	77	0	0	89	89	88	6	75	164	0	88	144	108	7851	7662	52495	45756	0	37	1	13	28	1	0	0	8	47	48	144	0	0	0	78	1	12	53	0	0	0	0	26621	4039	0	0	30660	0	37	1	13
553	83	0	0	75	75	75	5	57	122	0	75	203	184	6019	5787	52503	47568	0	35	1	11	22	1	0	1	4	53	54	203	0	0	0	110	1	22	70	0	0	0	0	36782	7215	0	0	43997	0	35	1	11
554	70	0	0	67	67	67	5	45	117	0	67	134	115	6599	6429	52483	47003	0	33	1	7	20	2	0	0	4	39	41	134	0	0	0	78	1	12	43	0	0	0	0	25033	4311	0	0	29344	0	33	1	7
555	105	0	0	151	151	151	5	132	325	0	151	356	284	9932	9510	52790	43669	0	78	0	8	56	1	0	2	6	74	76	356	0	0	0	196	2	26	132	0	0	0	0	67719	5469	0	0	73188	0	78	0	8
556	77	0	0	90	90	90	11	68	166	0	90	180	146	7406	7208	52527	46170	0	47	0	12	24	1	0	0	6	45	48	180	0	0	0	106	2	17	55	0	0	0	0	32972	5145	0	0	38117	0	47	0	12
557	81	0	0	111	111	111	12	88	259	0	111	227	181	7026	6746	80868	75873	0	54	1	14	30	1	0	1	10	49	52	227	0	0	0	133	1	21	72	0	0	0	0	42378	7481	0	0	49859	0	54	1	14
558	78	0	0	92	92	92	6	55	153	0	92	173	140	7346	7124	52549	46258	0	41	0	14	27	1	0	2	7	47	49	173	0	0	0	103	1	18	51	0	0	0	0	32889	8588	0	0	41477	0	41	0	14
559	65	0	0	82	82	82	5	90	146	0	82	183	151	7918	7696	52760	45685	0	36	3	12	27	1	0	0	3	34	34	183	0	0	0	111	0	14	58	0	0	0	0	32981	6193	0	0	39174	0	36	3	12
560	95	0	0	196	196	195	10	135	442	0	195	522	432	8125	7536	52917	45451	0	92	2	28	57	1	0	6	9	64	66	522	57	50	0	314	2	50	156	0	0	0	0	96443	12848	0	0	109291	0	92	2	28
561	66	0	0	53	53	53	9	44	102	0	53	128	111	6575	6444	52595	47006	0	26	0	7	15	1	0	0	4	35	37	128	0	0	0	91	1	8	28	0	0	0	0	19934	1938	0	0	21872	0	26	0	7
562	72	0	0	91	91	90	10	86	175	0	90	151	124	6623	6447	52468	46953	0	40	2	9	32	1	0	0	6	41	43	151	0	0	0	88	1	14	48	0	0	0	0	26562	3382	0	0	29944	0	40	2	9
563	112	0	0	98	98	98	7	93	230	0	98	297	255	7878	7531	52970	45730	0	44	3	12	34	1	0	0	4	80	83	297	0	0	0	174	2	23	98	0	0	0	0	60839	9262	0	0	70101	0	44	3	12
564	75	0	0	76	76	76	5	60	141	0	76	115	90	6603	6446	52482	47002	0	37	1	6	25	1	0	1	5	44	46	115	0	0	0	64	2	9	40	0	0	0	0	20935	3450	0	0	24385	0	37	1	6
565	81	0	0	103	103	103	7	103	172	0	103	153	120	6620	6405	52525	46986	0	50	1	14	31	1	0	1	5	49	52	153	0	0	0	87	1	15	50	0	0	0	0	28181	6393	0	0	34574	0	50	1	14
566	100	0	0	94	94	94	7	88	135	0	94	199	165	6588	6357	52802	46998	0	43	1	12	32	1	0	1	4	69	71	199	0	0	0	110	0	18	71	0	0	0	0	38791	6902	0	0	45693	0	43	1	12
567	83	0	0	96	96	96	10	66	207	0	96	236	195	5971	5710	52838	47613	0	46	2	18	22	1	0	2	5	51	54	236	0	0	0	150	1	20	65	0	0	0	0	45681	7866	0	0	53547	0	46	2	18
568	84	0	0	107	107	107	5	82	230	0	107	187	145	6699	6468	52481	46894	0	46	0	15	38	1	0	1	6	53	55	187	0	0	0	107	1	15	64	0	0	0	0	32918	4118	0	0	37036	0	46	0	15
569	70	0	0	89	89	88	5	80	164	0	88	148	122	8584	8382	52523	45022	0	41	2	9	29	1	0	1	5	39	41	148	0	0	0	77	0	13	58	0	0	0	0	28244	5607	0	0	33851	0	41	2	9
570	119	0	0	161	161	161	12	142	329	0	161	420	343	6963	6536	52894	46574	0	66	3	16	64	1	0	3	8	88	90	420	0	0	0	228	2	37	153	0	0	0	0	76951	9813	0	0	86764	0	66	3	16
571	73	0	0	66	66	66	5	40	119	0	66	119	95	5853	5722	52506	47731	0	33	0	10	19	1	0	1	2	42	44	119	0	0	0	73	0	6	40	0	0	0	0	21793	1969	0	0	23762	0	33	0	10
572	70	0	0	87	87	87	7	81	209	0	87	142	114	7977	7795	52466	45618	0	38	2	10	27	1	0	3	6	40	41	142	0	0	0	81	1	14	46	0	0	0	0	27870	4582	0	0	32452	0	38	2	10
573	79	0	0	102	102	102	14	84	190	0	102	300	268	6822	6479	52504	46765	0	50	1	11	30	1	0	1	8	48	50	300	0	0	0	182	2	20	96	0	0	0	0	54508	5381	0	0	59889	0	50	1	11
574	93	0	0	73	73	73	7	67	125	0	73	162	132	5867	5669	52518	47740	0	41	1	7	20	1	0	0	3	62	64	162	0	0	0	90	2	13	57	0	0	0	0	31648	5058	0	0	36706	0	41	1	7
575	81	0	0	84	84	84	7	80	159	0	84	93	70	5949	5806	52474	47654	0	43	1	10	22	1	0	0	7	50	52	93	0	0	0	58	0	6	29	0	0	0	0	16150	2286	0	0	18436	0	43	1	10
576	82	0	0	95	95	95	11	76	168	0	95	163	123	6590	6383	52541	47013	0	47	1	8	29	1	0	1	8	51	53	163	0	0	0	87	1	15	60	0	0	0	0	30629	5294	0	0	35923	0	47	1	8
577	82	0	0	128	128	128	5	120	260	0	128	255	203	10197	9876	52461	43407	0	64	3	10	43	1	0	0	7	52	52	255	0	0	0	157	3	24	71	0	0	0	0	49984	6043	0	0	56027	0	64	3	10
578	114	0	0	121	121	120	7	117	245	0	120	366	308	7861	7440	52818	45746	0	54	2	10	50	1	0	0	3	83	85	366	0	0	0	196	1	31	138	0	0	0	0	64736	9258	0	0	73994	0	54	2	10
579	121	0	0	255	255	254	13	210	476	0	254	536	425	7087	6494	53088	46441	0	133	2	23	85	1	0	0	10	89	92	536	138	65	0	273	0	49	214	0	0	0	0	99773	14441	0	0	114214	0	133	2	23
580	115	0	0	144	144	144	11	126	291	0	144	386	311	6929	6542	52826	46617	0	66	2	13	54	1	0	1	7	84	86	386	0	0	0	213	1	30	142	0	0	0	0	69755	9898	0	0	79653	0	66	2	13
581	77	0	0	76	76	75	12	67	129	0	75	160	138	6697	6534	52426	46867	0	24	0	13	27	1	0	6	4	45	48	160	0	0	0	92	1	9	58	0	0	0	0	28492	2527	0	0	31019	0	24	0	13
582	76	0	0	93	93	92	6	79	198	0	92	213	161	6902	6679	52476	46682	0	50	2	9	27	1	0	0	3	45	47	213	0	0	0	136	0	16	61	0	0	0	0	34100	4251	0	0	38351	0	50	2	9
583	67	0	0	89	89	89	5	70	173	0	89	181	156	6661	6451	52488	46918	0	51	1	7	24	1	0	0	5	36	38	181	0	0	0	105	0	15	61	0	0	0	0	32613	3802	0	0	36415	0	51	1	7
584	73	0	0	65	65	65	7	40	87	0	65	82	58	8546	8433	52382	45058	0	35	1	6	18	1	0	0	4	42	44	82	0	0	0	49	0	6	27	0	0	0	0	14344	1638	0	0	15982	0	35	1	6
585	103	0	0	97	97	97	8	94	143	0	97	175	144	8693	8462	52675	44911	0	38	3	8	40	1	0	1	6	72	74	175	0	0	0	101	2	15	57	0	0	0	0	36963	7625	0	0	44588	0	38	3	8
586	93	0	0	89	89	89	5	58	211	0	89	144	106	9620	9433	52469	43986	0	45	1	12	22	1	0	3	5	62	64	144	0	0	0	81	0	16	47	0	0	0	0	25406	6844	0	0	32250	0	45	1	12
587	81	0	0	106	106	106	7	75	191	0	106	214	178	8643	8387	52533	44943	0	50	1	10	34	1	0	2	8	49	52	214	0	0	0	119	2	21	72	0	0	0	0	39898	7796	0	0	47694	0	50	1	10
588	86	0	0	123	123	123	11	101	284	0	123	184	129	8579	8338	52789	45024	0	59	2	11	46	1	0	0	4	54	57	184	0	0	0	104	2	14	64	0	0	0	0	35312	6345	0	0	41657	0	59	2	11
589	72	0	0	114	114	114	9	105	261	0	114	187	142	10088	9846	52796	43512	0	57	1	18	27	1	0	2	8	41	43	187	0	0	0	101	0	17	69	0	0	0	0	36662	6616	0	0	43278	0	57	1	18
590	75	0	0	91	91	91	7	66	171	0	91	173	141	5952	5741	52604	47641	0	45	1	9	30	1	0	0	5	44	46	173	0	0	0	97	2	15	59	0	0	0	0	32457	6843	0	0	39300	0	45	1	9
591	97	0	0	137	137	137	9	110	285	0	137	394	330	7962	7543	52789	45604	0	67	3	22	39	1	0	2	3	66	68	394	0	0	0	234	2	37	121	0	0	0	0	73807	12550	0	0	86357	0	67	3	22
592	85	0	0	107	107	107	4	70	211	0	107	161	123	8640	8421	52580	44963	0	58	0	10	29	1	0	1	8	54	56	161	0	0	0	99	0	11	51	0	0	0	0	27620	3049	0	0	30669	0	58	0	10
593	80	0	0	72	72	72	6	85	113	0	72	156	133	9406	9228	52501	44181	0	32	0	8	25	1	0	2	4	49	51	156	0	0	0	92	0	13	51	0	0	0	0	27218	5918	0	0	33136	0	32	0	8
594	96	0	0	119	119	119	12	108	228	0	119	297	233	8213	7893	52574	45369	0	53	1	15	42	1	0	3	4	65	67	297	0	0	0	179	1	26	91	0	0	0	0	48608	8235	0	0	56843	0	53	1	15
595	94	0	0	96	96	96	9	97	168	0	96	171	135	6615	6397	52765	46986	0	40	0	14	34	1	0	1	6	63	65	171	0	0	0	91	1	15	64	0	0	0	0	33419	7424	0	0	40843	0	40	0	14
596	93	0	0	98	98	98	8	73	215	0	98	207	172	8249	7994	52435	45350	0	48	3	10	28	1	0	3	5	62	64	207	0	0	0	122	1	14	70	0	0	0	0	35142	3032	0	0	38174	0	48	3	10
597	63	0	0	55	55	55	5	38	121	0	55	119	103	7283	7132	52363	46324	0	30	1	3	14	1	0	1	5	32	34	119	0	0	0	72	0	8	39	0	0	0	0	20309	849	0	0	21158	0	30	1	3
598	85	0	0	71	71	71	4	54	128	0	71	148	120	5945	5783	52496	47640	0	29	0	10	26	1	0	1	4	53	56	148	0	0	0	80	2	11	55	0	0	0	0	30838	3524	0	0	34362	0	29	0	10
599	70	0	0	65	65	65	7	47	97	0	65	143	118	5947	5810	52382	47621	0	36	1	5	19	1	0	0	3	39	41	143	0	0	0	83	0	11	49	0	0	0	0	25876	2203	0	0	28079	0	36	1	5
600	114	0	0	136	136	135	8	118	278	0	135	304	248	6057	5729	52815	47502	0	65	2	17	44	1	0	2	4	84	85	304	0	0	0	175	1	23	105	0	0	0	0	60117	7639	0	0	67756	0	65	2	17
601	80	0	0	89	89	89	5	82	173	0	89	185	143	7887	7662	52553	45720	0	38	3	11	28	1	0	1	7	49	51	185	0	0	0	95	1	18	71	0	0	0	0	34026	6482	0	0	40508	0	38	3	11
602	74	0	0	47	47	47	6	26	64	0	47	91	83	5861	5736	52435	47748	0	23	1	7	12	1	0	1	2	42	45	91	0	0	0	51	0	10	30	0	0	0	0	16352	4690	0	0	21042	0	23	1	7
603	83	0	0	121	121	121	11	88	217	0	121	264	218	9406	9087	52595	44188	0	67	1	13	35	1	0	0	4	52	54	264	0	0	0	157	0	24	83	0	0	0	0	48094	6711	0	0	54805	0	67	1	13
604	69	0	0	88	88	88	6	77	173	0	88	234	197	6705	6499	52618	46830	0	42	0	11	31	1	0	0	3	38	40	234	0	0	0	152	1	18	63	0	0	0	0	38361	6402	0	0	44763	0	42	0	11
605	69	0	0	89	89	89	5	68	146	0	89	123	105	6668	6486	52404	46934	0	46	0	7	29	1	0	1	5	38	40	123	0	0	0	73	2	10	38	0	0	0	0	22681	3207	0	0	25888	0	46	0	7
606	89	0	0	181	181	181	15	179	437	0	181	355	286	9466	9104	114161	105267	0	79	1	22	63	1	0	2	13	59	56	355	0	0	0	217	2	24	112	0	0	0	0	67714	7677	0	0	75391	0	79	1	22
607	80	0	0	110	110	110	7	74	184	0	110	236	198	9308	9010	52599	44296	0	51	0	15	35	1	0	0	8	49	51	236	0	0	0	142	1	16	77	0	0	0	0	43619	6623	0	0	50242	0	51	0	15
608	63	0	0	72	72	72	8	61	167	0	72	118	94	8585	8427	52599	45021	0	36	1	7	24	1	0	0	3	32	34	118	0	0	0	78	0	10	30	0	0	0	0	20954	4717	0	0	25671	0	36	1	7
609	67	0	0	90	90	90	5	87	200	0	90	126	92	6628	6459	52493	46973	0	45	1	8	29	1	0	2	4	36	38	126	0	0	0	72	0	12	42	0	0	0	0	23261	5590	0	0	28851	0	45	1	8
610	88	0	0	97	97	97	8	92	164	0	97	187	153	6964	6738	52648	46626	0	45	2	10	35	1	0	0	4	57	59	187	0	0	0	115	2	11	59	0	0	0	0	34538	4924	0	0	39462	0	45	2	10
611	77	0	0	68	68	68	5	44	111	0	68	104	82	5870	5737	52632	47727	0	34	0	6	23	1	0	1	3	46	48	104	0	0	0	69	1	7	27	0	0	0	0	18432	3888	0	0	22320	0	34	0	6
612	79	0	0	79	79	79	13	64	140	0	79	212	183	7891	7636	52616	45716	0	38	1	9	25	1	0	1	4	48	50	212	0	0	0	112	2	15	83	0	0	0	0	39789	4077	0	0	43866	0	38	1	9
613	74	0	0	63	63	62	10	36	110	0	62	118	106	9625	9467	52497	43979	0	25	0	12	18	1	0	0	6	43	45	118	0	0	0	69	1	7	41	0	0	0	0	22886	2275	0	0	25161	0	25	0	12
614	78	0	0	78	78	78	8	55	96	0	78	110	89	8627	8470	52445	44977	0	36	2	7	26	1	0	1	5	47	49	110	0	0	0	62	2	12	34	0	0	0	0	21558	4309	0	0	25867	0	36	2	7
615	80	0	0	108	108	107	9	82	218	0	107	277	229	5939	5649	52701	47629	0	56	1	12	32	1	0	0	5	49	51	277	0	0	0	146	1	32	98	0	0	0	0	54429	13570	0	0	67999	0	56	1	12
616	75	0	0	83	83	83	7	55	139	0	83	133	101	7868	7692	52485	45738	0	35	1	8	28	1	0	2	8	44	46	133	0	0	0	77	0	9	47	0	0	0	0	22716	3139	0	0	25855	0	35	1	8
617	71	0	0	104	104	104	10	86	200	0	104	188	152	9716	9474	52563	43884	0	54	1	14	30	1	0	1	3	40	42	188	0	0	0	120	1	14	53	0	0	0	0	30064	4587	0	0	34651	0	54	1	14
618	75	0	0	65	65	65	5	41	110	0	65	109	92	6587	6436	52381	47021	0	31	0	7	18	1	0	0	8	44	46	109	0	0	0	60	0	10	39	0	0	0	0	19260	3330	0	0	22590	0	31	0	7
619	74	0	0	80	80	80	8	52	138	0	80	150	126	7209	7010	52512	46398	0	36	1	14	19	1	0	1	8	43	45	150	0	0	0	82	0	16	52	0	0	0	0	27583	6780	0	0	34363	0	36	1	14
620	84	0	0	103	103	103	12	70	209	0	103	171	127	7988	7775	52489	45609	0	42	2	20	31	1	0	0	7	52	55	171	0	0	0	91	1	22	57	0	0	0	0	34457	15305	0	0	49762	0	42	2	20
621	91	0	0	128	128	128	9	127	232	0	128	361	309	6777	6415	52681	46762	0	57	2	19	43	1	0	1	5	60	62	361	0	0	0	192	1	38	130	0	0	0	0	67071	8764	0	0	75835	0	57	2	19
622	71	0	0	54	54	54	5	40	80	0	54	121	109	6635	6481	52386	46970	0	31	1	7	10	1	0	0	4	40	42	121	0	0	0	72	2	10	37	0	0	0	0	21886	2632	0	0	24518	0	31	1	7
623	85	0	0	85	85	85	6	68	120	0	85	142	118	6591	6407	52477	47004	0	42	0	8	28	1	0	2	4	55	56	142	0	0	0	88	2	9	43	0	0	0	0	25322	3431	0	0	28753	0	42	0	8
624	91	0	0	151	151	150	7	138	327	0	150	280	222	8666	8308	52708	44934	0	69	4	18	50	1	0	1	7	59	62	280	0	0	0	161	2	32	85	0	0	0	0	49515	13972	0	0	63487	0	69	4	18
625	81	0	0	80	80	79	8	79	139	0	79	160	139	6634	6423	52561	46973	0	35	0	7	30	1	0	0	6	50	52	160	0	0	0	92	0	12	56	0	0	0	0	27233	4425	0	0	31658	0	35	0	7
626	69	0	0	72	72	72	8	74	137	0	72	172	145	7189	7004	52433	46393	0	35	2	10	19	1	0	0	5	38	40	172	0	0	0	97	1	14	60	0	0	0	0	32488	5930	0	0	38418	0	35	2	10
627	75	0	0	99	99	99	5	70	219	0	99	155	114	8034	7844	52491	45557	0	48	2	10	29	1	0	1	8	44	46	155	0	0	0	91	2	12	50	0	0	0	0	27843	5663	0	0	33506	0	48	2	10
628	85	0	0	90	90	90	8	66	166	0	90	184	150	7950	7731	52605	45643	0	44	2	11	26	1	0	0	6	53	56	184	0	0	0	116	1	15	52	0	0	0	0	34881	8391	0	0	43272	0	44	2	11
629	69	0	0	103	103	103	11	73	209	0	103	150	117	8247	8036	52465	45358	0	50	1	14	29	1	0	1	7	38	36	150	0	0	0	83	0	11	56	0	0	0	0	26921	4812	0	0	31733	0	50	1	14
630	103	0	0	113	113	113	5	111	192	0	113	249	197	5962	5722	52758	47582	0	57	1	11	36	1	0	0	7	72	74	249	0	0	0	151	1	11	86	0	0	0	0	49845	3268	0	0	53113	0	57	1	11
631	68	0	0	95	95	94	4	83	181	0	94	161	128	5890	5682	52669	47710	0	46	2	9	24	1	0	5	7	37	39	161	0	0	0	96	1	17	47	0	0	0	0	30059	7172	0	0	37231	0	46	2	9
632	73	0	0	85	85	85	7	71	149	0	85	156	129	6650	6450	52587	46950	0	35	0	14	28	1	0	2	5	41	44	156	0	0	0	89	1	18	48	0	0	0	0	29349	8859	0	0	38208	0	35	0	14
633	107	0	0	132	132	131	13	122	284	0	131	295	246	7921	7558	53050	45679	0	58	0	27	41	1	0	2	2	76	78	295	0	0	0	158	2	27	108	0	0	0	0	58794	10885	0	0	69679	0	58	0	27
634	70	0	0	80	80	80	7	75	182	0	80	179	149	6908	6725	52628	46660	0	39	0	9	27	1	0	1	3	39	41	179	0	0	0	117	1	11	50	0	0	0	0	28862	3831	0	0	32693	0	39	0	9
635	72	0	0	91	91	91	6	83	168	0	91	143	117	6719	6530	52447	46876	0	46	1	8	32	1	0	0	3	40	43	143	0	0	0	84	2	12	45	0	0	0	0	27567	4597	0	0	32164	0	46	1	8
636	115	0	0	98	98	98	6	84	179	0	98	227	190	5991	5754	52557	47572	0	45	1	15	29	1	0	2	5	84	86	227	0	0	0	129	0	25	73	0	0	0	0	38024	7521	0	0	45545	0	45	1	15
637	65	0	0	69	69	69	6	69	98	0	69	119	102	5871	5742	52492	47701	0	33	1	8	21	1	0	1	4	34	36	119	0	0	0	70	0	10	39	0	0	0	0	20573	3439	0	0	24012	0	33	1	8
638	81	0	0	84	84	84	11	58	143	0	84	116	88	9773	9610	52477	43832	0	41	1	11	23	1	0	2	5	50	52	116	0	0	0	61	0	8	47	0	0	0	0	20265	3404	0	0	23669	0	41	1	11
639	82	0	0	90	90	89	6	75	166	0	89	176	147	8582	8354	52613	45024	0	39	1	11	32	1	0	1	4	51	53	176	0	0	0	92	2	18	64	0	0	0	0	35157	8048	0	0	43205	0	39	1	11
640	99	0	0	154	154	154	15	152	347	0	154	315	249	9833	9491	52706	43720	0	75	0	16	56	1	1	0	5	68	70	315	0	0	0	185	1	32	97	0	0	0	0	56874	15359	0	0	72233	0	75	0	16
641	67	0	0	87	87	87	7	79	132	0	87	121	96	7966	7792	52366	45639	0	42	2	7	29	1	0	1	5	37	38	121	0	0	0	72	0	13	36	0	0	0	0	21437	4684	0	0	26121	0	42	2	7
642	96	0	0	140	140	140	14	129	304	0	140	336	270	7791	7418	52725	45786	0	71	3	15	45	1	0	0	5	65	67	336	0	0	0	206	2	32	96	0	0	0	0	60820	13160	0	0	73980	0	71	3	15
643	73	0	0	99	99	99	7	77	231	0	99	186	146	8604	8371	52498	44998	0	49	0	15	29	1	0	0	5	41	44	186	0	0	0	106	1	18	61	0	0	0	0	30756	3182	0	0	33938	0	49	0	15
644	95	0	0	123	123	123	10	118	252	0	123	254	209	7728	7407	52733	45875	0	53	2	20	43	1	0	1	3	63	66	254	0	0	0	133	2	21	98	0	0	0	0	50151	7005	0	0	57156	0	53	2	20
645	68	0	0	67	67	67	4	52	125	0	67	92	68	7882	7756	52620	45723	0	35	1	7	18	1	0	0	5	37	39	92	0	0	0	51	1	8	32	0	0	0	0	17565	2835	0	0	20400	0	35	1	7
646	107	0	0	92	92	92	6	82	172	0	92	245	206	6080	5850	52403	47466	0	49	0	5	33	1	0	0	4	76	78	245	0	0	0	153	1	17	74	0	0	0	0	39664	2763	0	0	42427	0	49	0	5
647	144	0	0	106	106	105	7	87	187	0	105	177	148	5971	5729	52654	47632	0	56	1	16	28	1	0	1	2	113	115	177	0	0	0	106	2	11	58	0	0	0	0	31418	4081	0	0	35499	0	56	1	16
648	69	0	0	77	77	77	6	73	130	0	77	169	147	7965	7751	52447	45639	0	29	3	11	26	1	0	1	6	38	40	169	0	0	0	105	1	14	49	0	0	0	0	30408	4767	0	0	35175	0	29	3	11
649	88	0	0	100	100	100	6	81	212	0	100	210	180	8170	7913	52438	45421	0	43	0	10	38	1	0	1	7	56	59	210	0	0	0	123	1	14	72	0	0	0	0	37950	3111	0	0	41061	0	43	0	10
650	86	0	0	87	87	87	6	54	190	0	87	229	201	6268	6009	52656	47317	0	44	1	13	20	1	0	1	7	54	57	229	0	0	0	137	0	19	73	0	0	0	0	40339	5343	0	0	45682	0	44	1	13
651	80	0	0	75	75	75	8	51	147	0	75	187	166	9216	9000	52625	44373	0	34	1	11	22	1	0	2	4	48	51	187	0	0	0	115	2	13	57	0	0	0	0	32096	5243	0	0	37339	0	34	1	11
652	73	0	0	92	92	92	4	77	159	0	92	200	160	7875	7631	52496	45731	0	48	1	7	28	1	0	3	4	41	44	200	0	0	0	121	1	14	64	0	0	0	0	35319	5158	0	0	40477	0	48	1	7
653	64	0	0	60	60	60	4	48	123	0	60	96	79	5879	5746	52416	47729	0	31	0	4	19	1	0	1	4	33	35	96	0	0	0	54	0	10	32	0	0	0	0	16607	4215	0	0	20822	0	31	0	4
654	71	0	0	69	69	69	7	52	150	0	69	140	113	5881	5711	52635	47721	0	33	0	9	22	1	0	1	3	40	42	140	0	0	0	87	0	11	42	0	0	0	0	24638	5114	0	0	29752	0	33	0	9
655	89	0	0	107	107	106	6	78	227	0	106	235	189	6691	6409	52551	46910	0	52	1	11	37	1	0	0	4	58	60	235	0	0	0	131	1	20	83	0	0	0	0	43819	7717	0	0	51536	0	52	1	11
656	86	0	0	120	120	120	10	101	267	0	120	258	201	6849	6602	52444	46691	0	49	3	8	51	1	0	0	8	55	57	258	0	0	0	146	2	16	94	0	0	0	0	44061	3545	0	0	47606	0	49	3	8
657	90	0	0	74	74	74	5	55	125	0	74	134	113	9377	9198	52372	44229	0	42	0	7	19	1	0	0	5	59	61	134	0	0	0	76	0	8	50	0	0	0	0	22013	1032	0	0	23045	0	42	0	7
658	75	0	0	112	112	112	8	93	216	0	112	214	168	7887	7614	52749	45720	0	48	3	16	39	1	0	0	5	44	46	214	0	0	0	132	0	18	64	0	0	0	0	39006	8855	0	0	47861	0	48	3	16
659	86	0	0	128	128	128	15	94	268	0	128	370	322	7314	7003	52648	46161	0	66	0	15	39	1	0	1	6	55	57	370	0	0	0	222	1	35	112	0	0	0	0	66138	9608	0	0	75746	0	66	0	15
660	81	0	0	76	76	76	7	57	145	0	76	127	104	6193	6025	52495	47409	0	37	0	6	26	1	0	0	6	50	52	127	0	0	0	75	1	8	43	0	0	0	0	22646	2195	0	0	24841	0	37	0	6
661	70	0	0	68	68	68	8	43	120	0	68	139	118	9265	9087	52506	44341	0	33	1	6	22	1	0	0	5	38	41	139	0	0	0	78	0	19	42	0	0	0	0	25451	8379	0	0	33830	0	33	1	6
662	78	0	0	90	90	90	7	96	159	0	90	160	129	8322	8128	113334	106491	0	38	3	11	30	1	0	1	6	47	49	160	0	0	0	93	1	15	51	0	0	0	0	29092	6221	0	0	35313	0	38	3	11
663	142	0	0	270	270	269	15	232	541	0	269	576	459	7107	6475	53119	46411	0	109	4	33	110	1	0	5	7	111	113	576	194	42	0	326	3	43	204	0	0	0	0	109420	13832	0	0	123252	0	109	4	33
664	92	0	0	127	127	127	12	94	295	0	127	284	240	10987	10634	52899	42613	0	61	1	12	41	1	0	3	8	61	63	284	0	0	0	161	2	34	87	0	0	0	0	54097	11267	0	0	65364	0	61	1	12
665	78	0	0	133	133	131	12	110	274	0	131	265	212	8462	8191	52649	45080	0	62	0	15	45	1	0	1	7	47	49	265	0	0	0	160	1	19	85	0	0	0	0	49350	5031	0	0	54381	0	62	0	15
666	146	0	0	185	185	185	14	153	337	0	185	393	308	6775	6337	53022	46784	0	84	4	23	66	1	0	1	6	114	117	393	0	0	0	224	1	31	137	0	0	0	0	75503	10332	0	0	85835	0	84	4	23
667	67	0	0	88	88	88	9	60	123	0	88	167	137	8613	8397	52485	44992	0	51	1	7	21	1	0	0	7	36	38	167	0	0	0	100	1	16	50	0	0	0	0	29777	6816	0	0	36593	0	51	1	7
668	75	0	0	87	87	87	9	66	168	0	87	196	174	10454	10204	52490	43149	0	44	0	12	22	1	0	2	6	44	46	196	0	0	0	105	1	17	73	0	0	0	0	37010	6945	0	0	43955	0	44	0	12
669	71	0	0	52	52	52	8	35	88	0	52	84	67	6589	6476	52395	47019	0	28	1	5	15	1	0	0	2	40	42	84	0	0	0	53	1	7	23	0	0	0	0	13946	2089	0	0	16035	0	28	1	5
670	142	0	0	140	140	140	14	125	261	0	140	390	341	8625	8179	52816	44954	0	63	2	19	49	1	0	0	6	110	113	390	0	0	0	208	2	37	143	0	0	0	0	78292	11168	0	0	89460	0	63	2	19
671	95	0	0	186	186	186	10	165	381	0	186	457	358	8709	8233	52755	44837	0	89	0	19	69	1	0	0	8	64	66	457	0	0	0	283	1	33	140	0	0	0	0	77361	7523	0	0	84884	0	89	0	19
672	80	0	0	57	57	57	7	54	86	0	57	97	76	8892	8766	52419	44715	0	29	0	6	18	1	0	0	3	49	51	97	0	0	0	56	0	8	33	0	0	0	0	17867	2709	0	0	20576	0	29	0	6
673	97	0	0	74	74	74	5	51	137	0	74	144	118	5882	5698	52547	47724	0	38	1	7	22	1	0	1	4	66	68	144	0	0	0	73	1	16	54	0	0	0	0	28584	5615	0	0	34199	0	38	1	7
674	99	0	0	58	58	58	6	41	82	0	58	75	60	6622	6511	52381	46985	0	32	0	6	15	1	0	1	3	67	70	75	0	0	0	43	1	8	23	0	0	0	0	12948	3662	0	0	16610	0	32	0	6
675	99	0	0	151	151	150	9	175	323	0	150	295	242	8664	8318	52554	44904	0	63	3	20	54	1	0	4	5	68	70	295	0	0	0	169	3	24	99	0	0	0	0	56170	7311	0	0	63481	0	63	3	20
676	95	0	0	168	168	168	15	143	343	0	168	403	313	10019	9553	53057	43580	0	76	2	18	57	1	0	1	13	64	66	403	0	0	0	231	1	27	144	0	0	0	0	78092	7922	0	0	86014	0	76	2	18
677	76	0	0	99	99	99	6	76	194	0	99	176	142	7944	7710	52539	45663	0	49	0	12	30	1	0	2	5	45	47	176	0	0	0	102	1	16	57	0	0	0	0	32457	4995	0	0	37452	0	49	0	12
678	89	0	0	120	120	120	6	89	212	0	120	173	135	6591	6345	52670	47014	0	58	0	18	35	1	0	3	5	58	60	173	0	0	0	97	0	15	61	0	0	0	0	34084	4872	0	0	38956	0	58	0	18
679	73	0	0	84	84	84	6	72	175	0	84	142	110	6227	6048	52612	47372	0	40	2	7	28	1	0	2	4	42	44	142	0	0	0	77	1	16	48	0	0	0	0	25915	6793	0	0	32708	0	40	2	7
680	72	0	0	121	121	121	8	90	248	0	121	199	153	7382	7134	52530	46206	0	61	1	12	38	1	0	1	7	41	43	199	0	0	0	115	2	19	63	0	0	0	0	35690	6924	0	0	42614	0	61	1	12
681	79	0	0	104	104	104	16	81	175	0	104	327	295	6808	6462	52583	46753	0	51	1	12	30	1	0	0	9	48	50	327	0	0	0	189	0	27	111	0	0	0	0	59972	6894	0	0	66866	0	51	1	12
682	96	0	0	129	129	129	9	95	288	0	129	324	270	9585	9197	52783	44018	0	57	1	20	42	1	0	2	6	65	67	324	0	0	0	180	2	26	116	0	0	0	0	65040	12143	0	0	77183	0	57	1	20
683	87	0	0	116	116	115	11	76	202	0	115	247	212	6715	6423	52563	46864	0	60	1	15	35	1	0	0	3	56	58	247	0	0	0	129	1	26	91	0	0	0	0	45651	6148	0	0	51799	0	60	1	15
684	86	0	0	70	70	70	10	63	110	0	70	154	125	6964	6798	52732	46621	0	33	1	8	24	1	0	0	3	56	56	154	0	0	0	89	1	12	52	0	0	0	0	29272	5511	0	0	34783	0	33	1	8
685	73	0	0	64	64	64	6	67	101	0	64	156	135	5854	5661	52513	47754	0	28	1	7	20	1	0	0	7	41	44	156	0	0	0	93	1	14	48	0	0	0	0	27932	6133	0	0	34065	0	28	1	7
686	93	0	0	135	135	134	10	99	282	0	134	295	246	7782	7469	52630	45765	0	60	1	20	42	1	1	2	7	62	64	295	0	0	0	167	1	26	101	0	0	0	0	52004	9288	0	0	61292	0	60	1	20
687	68	0	0	59	59	59	5	35	75	0	59	109	94	5875	5728	52383	47733	0	28	0	5	18	1	0	1	6	37	39	109	0	0	0	60	1	11	37	0	0	0	0	21346	4492	0	0	25838	0	28	0	5
688	89	0	0	107	107	107	8	107	183	0	107	245	207	8586	8281	52627	45019	0	46	1	12	40	1	0	1	6	58	60	245	0	0	0	137	3	20	85	0	0	0	0	45481	5326	0	0	50807	0	46	1	12
689	85	0	0	71	71	70	8	73	122	0	70	132	105	6593	6434	52471	47005	0	36	0	8	23	1	0	0	2	54	56	132	0	0	0	79	1	9	43	0	0	0	0	24046	1997	0	0	26043	0	36	0	8
690	84	0	0	74	74	74	6	64	159	0	74	156	131	6593	6410	52483	46999	0	32	1	8	27	1	0	1	4	52	55	156	0	0	0	87	0	13	56	0	0	0	0	28014	4278	0	0	32292	0	32	1	8
691	68	0	0	61	61	61	5	46	140	0	61	140	125	6589	6409	52565	47019	0	31	0	8	17	1	0	0	4	37	39	140	0	0	0	83	0	11	46	0	0	0	0	24717	4271	0	0	28988	0	31	0	8
692	132	0	0	282	282	281	31	247	588	0	281	512	402	11179	10514	52859	42417	0	126	4	35	98	1	0	2	15	101	103	512	68	79	0	300	1	43	168	0	0	0	0	95184	16071	0	0	111255	0	126	4	35
693	127	0	0	132	132	132	7	104	310	0	132	254	200	6677	6372	53066	46910	0	59	1	21	41	1	0	2	7	95	98	254	0	0	0	138	0	29	87	0	0	0	0	52835	10896	0	0	63731	0	59	1	21
694	107	0	0	217	217	217	17	172	465	0	217	466	366	8002	7439	53186	45592	0	98	2	23	81	1	0	1	11	75	78	466	0	0	0	260	0	42	164	0	0	0	0	89016	13228	0	0	102244	0	98	2	23
695	72	0	0	74	74	74	5	50	125	0	74	157	129	5877	5699	52533	47712	0	38	2	6	20	1	0	1	6	41	43	157	0	0	0	90	2	16	49	0	0	0	0	29213	7486	0	0	36699	0	38	2	6
696	72	0	0	77	77	77	8	68	133	0	77	138	115	6613	6442	52441	46980	0	36	0	4	27	1	0	1	8	41	43	138	0	0	0	79	0	13	46	0	0	0	0	24548	3450	0	0	27998	0	36	0	4
697	95	0	0	103	103	103	5	85	202	0	103	219	183	6976	6703	52570	46625	0	45	3	12	32	2	0	2	7	63	66	219	0	0	0	131	0	17	71	0	0	0	0	39092	6516	0	0	45608	0	45	3	12
698	62	0	0	69	69	69	6	42	128	0	69	115	98	6674	6517	52517	46930	0	37	0	10	14	1	0	0	7	31	33	115	0	0	0	63	0	6	46	0	0	0	0	19877	1509	0	0	21386	0	37	0	10
699	107	0	0	133	133	133	14	91	251	0	133	336	277	11286	10890	52631	42314	0	66	3	14	40	1	0	2	7	75	78	336	0	0	0	204	3	35	94	0	0	0	0	65721	8857	0	0	74578	0	66	3	14
700	85	0	0	89	89	89	8	81	146	0	89	122	92	8626	8462	112753	106195	0	46	1	13	22	1	0	0	6	53	56	122	0	0	0	69	1	10	42	0	0	0	0	23157	3122	0	0	26279	0	46	1	13
701	73	0	0	85	85	85	11	50	117	0	85	206	180	6611	6365	52647	46984	0	44	0	9	24	1	0	1	6	42	44	206	0	0	0	119	1	17	69	0	0	0	0	38957	5763	0	0	44720	0	44	0	9
702	85	0	0	95	95	95	11	77	170	0	95	243	209	10731	10439	52581	42871	0	47	1	10	31	1	0	1	4	54	56	243	0	0	0	134	2	21	86	0	0	0	0	44875	6334	0	0	51209	0	47	1	10
703	73	0	0	99	99	99	6	82	160	0	99	194	164	6035	5793	52536	47558	0	47	1	13	30	1	0	1	6	42	44	194	0	0	0	124	0	19	51	0	0	0	0	34574	7209	0	0	41783	0	47	1	13
704	97	0	0	89	89	89	7	62	163	0	89	215	179	6586	6327	52642	47019	0	38	1	15	27	1	0	0	7	65	68	215	0	0	0	122	2	11	80	0	0	0	0	41202	2491	0	0	43693	0	38	1	15
705	64	0	0	79	79	79	6	67	165	0	79	138	112	7882	7699	52375	45724	0	32	1	9	30	1	0	1	5	33	35	138	0	0	0	81	1	10	46	0	0	0	0	25616	3352	0	0	28968	0	32	1	9
706	68	0	0	54	54	54	7	42	81	0	54	89	77	5902	5775	52515	47708	0	26	0	3	21	1	0	0	3	37	39	89	0	0	0	49	0	7	33	0	0	0	0	16217	2600	0	0	18817	0	26	0	3
707	67	0	0	83	83	83	8	72	157	0	83	128	95	9770	9601	52452	43835	0	43	0	9	26	1	0	1	3	36	38	128	0	0	0	77	0	9	42	0	0	0	0	21241	1768	0	0	23009	0	43	0	9
708	83	0	0	107	107	107	10	78	213	0	107	149	113	9139	8932	52511	44462	0	54	1	13	30	1	0	1	7	51	54	149	0	0	0	81	0	13	55	0	0	0	0	26922	3538	0	0	30460	0	54	1	13
709	80	0	0	99	99	99	4	91	177	0	99	177	147	6615	6390	52732	46978	0	50	2	8	33	1	0	0	5	49	51	177	0	0	0	108	1	20	48	0	0	0	0	35063	9024	0	0	44087	0	50	2	8
710	88	0	0	96	96	96	6	66	144	0	96	162	135	6743	6541	52528	46842	0	47	1	8	31	1	0	1	7	58	55	162	0	0	0	90	1	14	57	0	0	0	0	28562	5543	0	0	34105	0	47	1	8
711	63	0	0	49	49	48	8	42	73	0	48	95	87	6601	6485	52407	46994	0	21	0	6	15	1	0	0	5	32	34	95	0	0	0	54	2	8	31	0	0	0	0	17661	3437	0	0	21098	0	21	0	6
712	69	0	0	53	53	53	5	36	115	0	53	92	77	6978	6857	52408	46627	0	29	1	8	11	1	0	0	3	37	40	92	0	0	0	57	0	7	28	0	0	0	0	14496	2740	0	0	17236	0	29	1	8
713	86	0	0	101	101	100	7	103	213	0	100	202	167	7306	7050	52499	46297	0	47	0	16	31	1	0	0	5	55	57	202	0	0	0	117	1	23	61	0	0	0	0	37966	6754	0	0	44720	0	47	0	16
714	96	0	0	117	117	117	8	89	243	0	117	289	244	7909	7561	52765	45692	0	51	3	13	40	1	0	1	8	64	67	289	0	0	0	165	2	19	103	0	0	0	0	53418	6094	0	0	59512	0	51	3	13
715	67	0	0	72	72	72	8	49	140	0	72	99	69	5888	5755	52438	47718	0	36	0	9	22	1	0	1	3	35	38	99	0	0	0	56	1	10	32	0	0	0	0	18041	3978	0	0	22019	0	36	0	9
716	83	0	0	68	68	68	6	54	131	0	68	141	124	8586	8400	52497	45022	0	34	0	11	19	1	0	0	3	51	54	141	0	0	0	85	2	12	42	0	0	0	0	27191	5736	0	0	32927	0	34	0	11
717	90	0	0	89	89	89	8	73	145	0	89	153	129	6673	6478	52501	46918	0	36	0	11	30	1	0	3	8	59	61	153	0	0	0	86	2	13	52	0	0	0	0	27550	5534	0	0	33084	0	36	0	11
718	85	0	0	108	108	108	4	102	214	0	108	232	188	7777	7504	52653	45814	0	50	1	12	37	1	0	0	7	54	56	232	0	0	0	135	1	16	80	0	0	0	0	45147	6934	0	0	52081	0	50	1	12
719	86	0	0	99	99	99	9	86	170	0	99	247	207	6260	6012	64299	58790	0	43	3	15	34	1	0	0	3	55	57	247	0	0	0	146	1	20	80	0	0	0	0	45977	7836	0	0	53813	0	43	3	15
720	89	0	0	68	68	67	4	53	99	0	67	129	112	5894	5730	52432	47705	0	34	1	7	20	1	0	0	4	58	60	129	0	0	0	63	1	8	57	0	0	0	0	26682	2088	0	0	28770	0	34	1	7
721	82	0	0	89	89	89	7	77	148	0	89	207	161	5915	5682	52544	47682	0	40	1	14	28	1	0	0	5	51	53	207	0	0	0	126	2	15	64	0	0	0	0	38633	5287	0	0	43920	0	40	1	14
722	93	0	0	79	79	79	8	48	133	0	79	159	138	9715	9511	52580	43886	0	40	4	9	18	1	0	0	7	62	64	159	0	0	0	95	0	13	51	0	0	0	0	28632	4172	0	0	32804	0	40	4	9
723	72	0	0	79	79	79	7	70	143	0	79	125	99	6272	6112	52613	47324	0	37	1	9	27	1	0	0	4	40	43	125	0	0	0	68	2	8	47	0	0	0	0	24609	2690	0	0	27299	0	37	1	9
724	104	0	0	90	90	90	7	78	148	0	90	239	213	5944	5702	52757	47609	0	37	2	7	36	1	0	0	7	73	75	239	0	0	0	134	2	15	88	0	0	0	0	42612	5082	0	0	47694	0	37	2	7
725	80	0	0	96	96	96	9	71	176	0	96	145	113	5889	5687	52554	47718	0	48	0	12	29	1	0	0	6	48	51	145	0	0	0	84	1	15	45	0	0	0	0	25536	6056	0	0	31592	0	48	0	12
726	82	0	0	97	97	97	11	84	169	0	97	245	204	7905	7613	52540	45700	0	49	0	9	33	1	0	0	5	51	53	245	0	0	0	150	1	22	72	0	0	0	0	39604	6749	0	0	46353	0	49	0	9
727	90	0	0	104	104	104	12	87	177	0	104	183	145	5966	5747	52774	47618	0	42	1	13	38	1	0	1	8	59	61	183	0	0	0	95	2	19	67	0	0	0	0	35729	6241	0	0	41970	0	42	1	13
728	83	0	0	121	121	121	11	110	229	0	121	256	196	9417	9144	52752	44153	0	57	1	15	41	1	0	3	3	52	54	256	0	0	0	156	0	17	83	0	0	0	0	44632	4755	0	0	49387	0	57	1	15
729	113	0	0	160	160	160	11	144	336	0	160	372	292	9883	9480	52549	43682	0	72	4	19	55	1	0	1	8	82	84	372	0	0	0	216	3	24	129	0	0	0	0	73530	5485	0	0	79015	0	72	4	19
730	64	0	0	100	100	99	6	78	187	0	99	130	94	6902	6722	52490	46699	0	45	1	9	35	1	0	1	7	33	35	130	0	0	0	73	1	10	46	0	0	0	0	25103	4197	0	0	29300	0	45	1	9
731	78	0	0	62	62	62	7	48	94	0	62	100	86	6588	6449	52445	47017	0	30	1	10	16	1	0	1	3	47	49	100	0	0	0	56	0	8	36	0	0	0	0	17373	3740	0	0	21113	0	30	1	10
732	87	0	0	66	66	66	11	60	102	0	66	150	128	8337	8160	123544	117978	0	35	0	12	13	1	0	1	4	56	58	150	0	0	0	90	1	15	44	0	0	0	0	25107	8698	0	0	33805	0	35	0	12
733	83	0	0	72	72	72	6	63	142	0	72	161	137	5901	5698	52531	47707	0	38	0	11	18	1	0	0	4	53	54	161	0	0	0	87	1	14	59	0	0	0	0	31296	5912	0	0	37208	0	38	0	11
734	71	0	0	68	68	68	6	57	137	0	68	114	92	5860	5720	52416	47734	0	32	0	10	20	1	0	0	5	40	42	114	0	0	0	73	1	7	33	0	0	0	0	19092	3054	0	0	22146	0	32	0	10
735	127	0	0	262	262	261	12	261	664	0	261	506	371	6953	6461	52971	46521	0	123	1	34	95	1	0	1	6	96	98	506	30	79	0	286	2	43	175	0	0	0	0	94282	11537	0	0	105819	0	123	1	34
736	81	0	0	76	76	76	5	46	121	0	76	211	191	6924	6664	52480	46683	0	42	1	11	17	1	0	0	4	49	52	211	0	0	0	116	1	19	75	0	0	0	0	37629	6176	0	0	43805	0	42	1	11
737	87	0	0	114	114	114	9	82	198	0	114	300	262	7772	7427	52508	45811	0	57	2	11	29	1	0	2	12	56	58	300	0	0	0	188	1	23	88	0	0	0	0	51103	5991	0	0	57094	0	57	2	11
738	76	0	0	96	96	95	5	85	165	0	95	190	165	8869	8620	52622	44734	0	42	1	13	30	1	0	1	7	45	47	190	0	0	0	116	0	14	60	0	0	0	0	34512	4146	0	0	38658	0	42	1	13
739	86	0	0	94	94	94	9	70	167	0	94	242	208	6677	6412	52543	46900	0	43	1	12	31	1	0	0	6	55	57	242	0	0	0	141	1	13	87	0	0	0	0	47023	5538	0	0	52561	0	43	1	12
740	72	0	0	56	56	56	3	37	82	0	56	102	92	6581	6448	52420	47018	0	26	1	9	16	1	0	1	2	41	43	102	0	0	0	66	1	8	27	0	0	0	0	17200	3813	0	0	21013	0	26	1	9
741	67	0	0	46	46	46	8	33	76	0	46	102	90	7855	7724	52393	45754	0	23	0	4	13	1	0	1	4	36	38	102	0	0	0	57	0	9	36	0	0	0	0	17219	2866	0	0	20085	0	23	0	4
742	90	0	0	116	116	116	8	112	220	0	116	239	191	6761	6495	52744	46812	0	49	1	11	46	1	0	1	7	59	61	239	0	0	0	132	2	27	78	0	0	0	0	44596	11568	0	0	56164	0	49	1	11
743	137	0	0	168	168	168	14	142	324	0	168	496	421	6238	5746	52936	47279	0	77	5	22	60	1	0	0	3	106	108	496	0	0	0	288	1	37	170	0	0	0	0	90562	11045	0	0	101607	0	77	5	22
744	81	0	0	108	108	108	14	78	232	0	108	165	125	11001	10783	52539	42598	0	57	1	11	27	1	0	3	8	50	48	165	0	0	0	101	1	13	50	0	0	0	0	28301	3965	0	0	32266	0	57	1	11
745	92	0	0	99	99	99	6	76	189	0	99	202	165	8623	8376	52602	44974	0	52	1	8	32	1	0	0	5	61	63	202	0	0	0	113	1	19	69	0	0	0	0	39009	8946	0	0	47955	0	52	1	8
746	69	0	0	72	72	72	6	55	140	0	72	136	109	5876	5711	52407	47722	0	36	1	11	20	1	0	0	3	38	40	136	0	0	0	72	1	13	50	0	0	0	0	26551	4267	0	0	30818	0	36	1	11
747	96	0	0	105	105	105	6	73	182	0	105	248	202	5970	5690	52860	47617	0	47	0	13	36	1	0	1	7	65	67	248	0	0	0	130	1	20	97	0	0	0	0	48028	7307	0	0	55335	0	47	0	13
748	114	0	0	131	131	131	8	108	253	0	131	286	234	6680	6326	52815	46923	0	60	1	16	41	1	0	3	9	83	85	286	0	0	0	171	2	24	89	0	0	0	0	55895	11153	0	0	67048	0	60	1	16
749	82	0	0	108	108	108	5	93	215	0	108	225	182	5974	5721	52505	47603	0	55	1	8	33	1	0	1	9	51	53	225	0	0	0	130	1	20	74	0	0	0	0	43369	5008	0	0	48377	0	55	1	8
750	87	0	0	111	111	111	10	89	235	0	111	286	240	7878	7538	52531	45725	0	53	0	13	36	1	0	2	6	56	58	286	0	0	0	156	1	23	106	0	0	0	0	53430	5437	0	0	58867	0	53	0	13
751	86	0	0	138	138	138	6	151	271	0	138	325	267	6032	5677	52812	47532	0	66	0	14	51	1	0	0	6	54	57	325	0	0	0	189	2	29	105	0	0	0	0	61280	12306	0	0	73586	0	66	0	14
752	83	0	0	128	128	128	9	102	269	0	128	235	182	6026	5736	52761	47568	0	61	4	17	37	1	0	1	7	52	54	235	0	0	0	137	1	25	72	0	0	0	0	43624	9731	0	0	53355	0	61	4	17
753	68	0	0	88	88	88	10	72	124	0	88	206	178	9010	8752	63978	56090	0	40	1	8	31	1	0	1	6	37	39	206	0	0	0	121	0	19	66	0	0	0	0	35935	7775	0	0	43710	0	40	1	8
754	92	0	0	116	116	115	10	108	198	0	115	189	139	8579	8333	52524	45027	0	58	2	10	35	1	0	2	7	60	63	189	0	0	0	104	1	19	65	0	0	0	0	33906	5822	0	0	39728	0	58	2	10
755	83	0	0	142	142	141	5	122	329	0	141	207	146	6646	6366	52582	46961	0	69	2	14	50	1	0	1	4	52	54	207	0	0	0	115	2	13	77	0	0	0	0	40169	4407	0	0	44576	0	69	2	14
756	70	0	0	52	52	52	6	33	122	0	52	96	80	5886	5765	52384	47717	0	26	0	4	18	1	0	0	3	39	41	96	0	0	0	56	0	7	33	0	0	0	0	16498	2793	0	0	19291	0	26	0	4
757	71	0	0	69	69	69	6	53	115	0	69	109	96	5898	5744	52504	47705	0	30	1	9	20	1	0	1	7	40	42	109	0	0	0	65	1	10	33	0	0	0	0	20109	4831	0	0	24940	0	30	1	9
758	171	0	0	196	196	196	13	167	390	0	196	504	421	8492	7920	112630	106301	0	83	4	25	75	1	0	1	7	140	142	504	61	103	0	278	1	44	181	0	0	0	0	95778	18086	0	0	113864	0	83	4	25
759	136	0	0	128	128	128	7	119	247	0	128	227	175	6575	6291	52589	47020	0	64	2	13	39	1	0	1	8	105	107	227	0	0	0	131	0	22	74	0	0	0	0	43935	6512	0	0	50447	0	64	2	13
760	68	0	0	62	62	62	5	51	89	0	62	116	98	5876	5721	52465	47733	0	26	0	10	19	1	0	3	3	36	39	116	0	0	0	68	1	7	40	0	0	0	0	20768	3022	0	0	23790	0	26	0	10
761	90	0	0	115	115	115	8	95	222	0	115	174	134	8601	8360	52448	45005	0	53	1	14	34	1	0	2	10	59	61	174	0	0	0	103	2	17	52	0	0	0	0	31502	5748	0	0	37250	0	53	1	14
762	100	0	0	102	102	102	11	86	170	0	102	226	193	7036	6803	52634	46516	0	56	2	11	29	1	0	0	3	69	71	226	0	0	0	139	3	17	67	0	0	0	0	44145	4932	0	0	49077	0	56	2	11
763	90	0	0	107	107	107	12	94	212	0	107	306	264	6756	6449	52706	46794	0	49	0	12	37	1	0	1	7	58	60	306	0	0	0	191	0	29	86	0	0	0	0	50215	6867	0	0	57082	0	49	0	12
764	67	0	0	59	59	59	5	44	124	0	59	107	92	6208	6069	52447	47394	0	30	0	4	20	1	0	0	4	36	38	107	0	0	0	64	1	8	34	0	0	0	0	18494	2405	0	0	20899	0	30	0	4
765	81	0	0	103	103	103	9	65	166	0	103	225	194	6670	6391	52545	46926	0	50	1	15	30	1	0	0	6	50	52	225	0	0	0	129	1	24	71	0	0	0	0	39454	7057	0	0	46511	0	50	1	15
766	88	0	0	87	87	87	8	67	166	0	87	201	169	6954	6728	52535	46630	0	40	1	12	26	1	0	0	7	57	59	201	0	0	0	117	2	18	64	0	0	0	0	36936	4833	0	0	41769	0	40	1	12
767	135	0	0	176	176	176	17	164	378	0	176	456	361	7939	7415	52501	45662	0	85	0	17	64	1	0	0	9	104	106	456	0	0	0	272	1	28	155	0	0	0	0	77638	6585	0	0	84223	0	85	0	17
768	139	0	0	129	129	129	8	99	297	0	129	265	214	6023	5761	52519	47510	0	67	1	12	38	1	0	1	9	107	110	265	0	0	0	155	0	19	91	0	0	0	0	53637	5572	0	0	59209	0	67	1	12
769	76	0	0	62	62	62	6	38	86	0	62	116	98	6591	6446	52448	47008	0	28	1	7	17	1	0	1	7	44	47	116	0	0	0	64	1	10	41	0	0	0	0	21725	4834	0	0	26559	0	28	1	7
770	71	0	0	81	81	81	5	65	141	0	81	153	126	7882	7684	52572	45723	0	40	0	12	25	1	0	0	3	39	42	153	0	0	0	90	1	11	51	0	0	0	0	27693	5010	0	0	32703	0	40	0	12
771	68	0	0	81	81	81	8	57	140	0	81	126	100	7431	7267	63473	57660	0	41	1	7	25	1	0	1	5	36	39	126	0	0	0	70	1	11	44	0	0	0	0	23464	3164	0	0	26628	0	41	1	7
772	85	0	0	94	94	94	6	88	166	0	94	207	177	5914	5676	52599	47667	0	43	2	12	30	1	0	1	5	54	56	207	0	0	0	116	1	21	69	0	0	0	0	39081	7294	0	0	46375	0	43	2	12
773	111	0	0	113	113	113	7	92	214	0	113	281	238	7927	7590	52628	45673	0	53	1	12	38	1	0	1	7	80	82	281	0	0	0	159	2	21	99	0	0	0	0	53789	7121	0	0	60910	0	53	1	12
774	95	0	0	111	111	111	5	93	208	0	111	264	229	8646	8339	52597	44935	0	47	1	15	38	1	0	1	8	64	66	264	0	0	0	161	0	17	86	0	0	0	0	44536	4811	0	0	49347	0	47	1	15
775	112	0	0	157	157	156	13	160	326	0	156	324	261	6752	6399	52962	46798	0	73	3	17	57	1	0	0	5	81	83	324	0	0	0	177	3	28	116	0	0	0	0	62138	8569	0	0	70707	0	73	3	17
776	83	0	0	165	165	164	4	161	340	0	164	413	346	8032	7542	52705	45562	0	79	3	21	52	1	0	3	5	52	54	413	0	0	0	236	3	37	137	0	0	0	0	75291	8405	0	0	83696	0	79	3	21
777	73	0	0	95	95	94	7	67	224	0	94	218	178	5977	5742	52522	47600	0	47	0	9	31	1	0	1	5	42	44	218	0	0	0	122	2	22	72	0	0	0	0	39131	5108	0	0	44239	0	47	0	9
778	82	0	0	92	92	91	6	86	195	0	91	157	126	7241	7034	113465	107587	0	43	1	6	31	1	0	2	7	52	53	157	0	0	0	84	0	15	58	0	0	0	0	29930	6068	0	0	35998	0	43	1	6
779	92	0	0	121	121	120	8	80	243	0	120	255	201	7477	7182	112553	107335	0	57	4	11	41	1	0	2	4	61	63	255	0	0	0	154	2	17	82	0	0	0	0	43672	4994	0	0	48666	0	57	4	11
780	69	0	0	98	98	98	11	88	201	0	98	147	131	10049	9829	52410	43556	0	44	0	13	31	1	1	3	5	38	40	147	0	0	0	84	1	13	49	0	0	0	0	24109	4727	0	0	28836	0	44	0	13
781	106	0	0	77	77	77	8	58	121	0	77	252	225	7921	7635	52530	45677	0	45	1	6	21	1	0	0	3	75	77	252	0	0	0	150	1	18	83	0	0	0	0	43347	4913	0	0	48260	0	45	1	6
782	81	0	0	99	99	99	6	82	192	0	99	157	124	9264	9049	52545	44342	0	49	1	10	32	1	0	1	5	51	52	157	0	0	0	103	1	13	40	0	0	0	0	28000	4983	0	0	32983	0	49	1	10
783	86	0	0	107	107	107	6	91	193	0	107	213	171	7861	7590	52609	45746	0	56	1	10	34	1	0	0	5	55	57	213	0	0	0	114	3	15	81	0	0	0	0	43638	5391	0	0	49029	0	56	1	10
784	116	0	0	68	68	67	5	69	103	0	67	151	132	8453	8262	52686	45153	0	31	1	6	24	1	0	0	4	85	87	151	0	0	0	81	1	18	51	0	0	0	0	29422	7768	0	0	37190	0	31	1	6
785	89	0	0	104	104	104	10	99	199	0	104	225	188	8063	7797	52625	45525	0	49	1	11	33	1	0	2	7	57	60	225	0	0	0	130	2	19	74	0	0	0	0	45323	8107	0	0	53430	0	49	1	11
786	64	0	0	86	86	86	7	68	184	0	86	144	109	6337	6152	52562	47267	0	46	1	8	23	1	0	0	7	34	35	144	0	0	0	90	0	12	42	0	0	0	0	25812	4655	0	0	30467	0	46	1	8
787	86	0	0	108	108	108	6	96	208	0	108	205	173	8648	8377	52487	44956	0	55	1	15	32	1	0	0	4	55	57	205	0	0	0	127	1	14	63	0	0	0	0	36298	4039	0	0	40337	0	55	1	15
788	84	0	0	92	92	92	6	74	164	0	92	193	161	7050	6819	52613	46542	0	39	1	12	30	1	0	2	7	53	55	193	0	0	0	107	0	14	72	0	0	0	0	36524	4735	0	0	41259	0	39	1	12
789	79	0	0	92	92	92	7	53	159	0	92	244	214	8219	7927	52471	45381	0	46	2	7	30	1	0	0	6	48	50	244	0	0	0	140	0	19	85	0	0	0	0	41419	5170	0	0	46589	0	46	2	7
790	72	0	0	110	110	110	10	96	233	0	110	155	121	9770	9554	52671	43829	0	53	2	15	30	1	0	1	8	41	43	155	0	0	0	82	1	17	55	0	0	0	0	30846	6051	0	0	36897	0	53	2	15
791	62	0	0	56	56	56	4	52	109	0	56	107	88	5850	5731	52392	47739	0	32	0	6	13	1	0	1	3	31	33	107	0	0	0	62	1	8	36	0	0	0	0	19100	2587	0	0	21687	0	32	0	6
792	70	0	0	95	95	95	9	89	179	0	95	130	91	6625	6460	52626	46968	0	40	1	12	35	1	0	2	4	40	41	130	0	0	0	75	1	12	42	0	0	0	0	22840	4955	0	0	27795	0	40	1	12
793	66	0	0	53	53	53	5	39	95	0	53	114	97	5845	5718	52465	47746	0	27	0	5	13	1	0	1	6	35	37	114	0	0	0	76	0	6	32	0	0	0	0	19952	1088	0	0	21040	0	27	0	5
794	74	0	0	90	90	90	8	54	150	0	90	147	126	8663	8460	52532	44938	0	41	1	13	26	1	0	1	7	42	45	147	0	0	0	89	1	15	42	0	0	0	0	24675	4232	0	0	28907	0	41	1	13
795	64	0	0	81	81	81	6	72	171	0	81	126	103	7146	6973	52428	46457	0	37	1	9	25	1	0	1	7	33	35	126	0	0	0	73	1	11	41	0	0	0	0	22091	3890	0	0	25981	0	37	1	9
796	89	0	0	116	116	116	11	86	220	0	116	242	193	6677	6458	52411	46847	0	64	2	9	34	1	0	2	4	58	60	242	0	0	0	147	0	19	76	0	0	0	0	40127	5024	0	0	45151	0	64	2	9
797	85	0	0	54	54	54	8	54	90	0	54	135	123	7865	7694	52410	45743	0	26	0	6	17	1	0	0	4	54	56	135	0	0	0	76	1	10	48	0	0	0	0	23981	2323	0	0	26304	0	26	0	6
798	81	0	0	79	79	79	5	65	142	0	79	184	161	7881	7650	52591	45724	0	42	0	9	22	1	0	0	5	50	52	184	0	0	0	104	1	17	62	0	0	0	0	34405	5726	0	0	40131	0	42	0	9
799	99	0	0	288	288	288	16	265	693	0	288	551	412	8680	8109	52786	44805	0	133	4	30	104	1	0	1	15	68	70	551	126	48	0	308	0	51	192	0	0	0	0	98980	17794	0	0	116774	0	133	4	30
800	67	0	0	81	81	81	6	71	135	0	81	135	109	5917	5744	52457	47680	0	42	0	6	27	1	0	0	5	36	38	135	0	0	0	84	0	12	39	0	0	0	0	23322	4458	0	0	27780	0	42	0	6
801	70	0	0	59	59	59	6	36	127	0	59	128	108	6663	6504	52433	46943	0	34	0	5	15	1	0	1	3	39	41	128	0	0	0	76	1	9	42	0	0	0	0	23693	2986	0	0	26679	0	34	0	5
802	97	0	0	168	168	168	15	110	336	0	168	254	170	12231	11903	112836	102597	0	86	1	24	49	1	0	2	5	66	68	254	0	0	0	143	2	33	76	0	0	0	0	49084	14725	0	0	63809	0	86	1	24
803	94	0	0	84	84	84	6	63	143	0	84	169	146	6257	6038	52463	47346	0	37	0	9	27	2	0	3	6	63	65	169	0	0	0	106	2	13	48	0	0	0	0	31815	5831	0	0	37646	0	37	0	9
804	96	0	0	89	89	89	5	79	191	0	89	169	141	5988	5805	52552	47579	0	44	2	10	23	1	0	2	7	65	67	169	0	0	0	93	0	19	57	0	0	0	0	31277	9234	0	0	40511	0	44	2	10
805	90	0	0	128	128	128	9	106	254	0	128	205	166	6704	6444	52500	46876	0	61	1	13	42	1	0	2	8	59	61	205	0	0	0	117	2	16	70	0	0	0	0	41053	4497	0	0	45550	0	61	1	13
806	87	0	0	117	117	117	8	113	217	0	117	234	193	7956	7656	52520	45648	0	54	1	14	40	1	0	1	6	56	58	234	0	0	0	134	0	22	78	0	0	0	0	40791	6786	0	0	47577	0	54	1	14
807	66	0	0	52	52	52	5	42	82	0	52	115	108	8638	8489	52428	44965	0	22	0	9	16	1	0	0	4	35	37	115	0	0	0	65	1	11	38	0	0	0	0	21686	2564	0	0	24250	0	22	0	9
808	119	0	0	72	72	72	7	54	132	0	72	164	146	5879	5669	52508	47727	0	37	1	12	18	1	0	1	2	88	90	164	0	0	0	85	1	13	65	0	0	0	0	33516	3377	0	0	36893	0	37	1	12
809	73	0	0	90	90	90	5	69	160	0	90	184	155	5879	5641	52858	47728	0	49	0	10	25	1	0	0	5	42	44	184	0	0	0	112	1	18	53	0	0	0	0	37008	7538	0	0	44546	0	49	0	10
810	108	0	0	102	102	101	6	90	204	0	101	260	218	7934	7649	52908	45646	0	48	2	17	28	1	0	1	4	77	79	260	0	0	0	150	0	25	85	0	0	0	0	48704	9916	0	0	58620	0	48	2	17
811	74	0	0	98	98	98	6	67	167	0	98	181	151	6709	6501	52511	46864	0	45	3	9	28	1	0	4	8	43	43	181	0	0	0	104	1	22	54	0	0	0	0	31672	6702	0	0	38374	0	45	3	9
812	81	0	0	83	83	83	5	79	141	0	83	165	135	7902	7690	52476	45706	0	39	3	9	26	1	0	1	4	50	52	165	0	0	0	90	0	14	61	0	0	0	0	29065	5333	0	0	34398	0	39	3	9
813	78	0	0	102	102	102	4	100	205	0	102	256	219	8678	8380	52586	44913	0	47	1	9	36	1	0	2	6	47	49	256	0	0	0	153	1	21	81	0	0	0	0	47263	7332	0	0	54595	0	47	1	9
814	106	0	0	160	160	160	13	142	316	0	160	469	401	6082	5566	52914	47487	0	59	3	27	61	1	0	3	6	75	77	469	16	60	0	263	5	42	159	0	0	0	0	93872	12921	0	0	106793	0	59	3	27
815	81	0	0	78	78	78	7	66	139	0	78	133	102	6606	6434	52523	47000	0	40	2	8	22	1	0	0	5	50	52	133	0	0	0	78	0	8	47	0	0	0	0	24933	2426	0	0	27359	0	40	2	8
816	95	0	0	114	114	114	7	101	226	0	114	267	225	10388	10083	52770	43192	0	55	1	15	35	1	0	1	6	64	66	267	0	0	0	159	3	17	88	0	0	0	0	54053	7719	0	0	61772	0	55	1	15
817	81	0	0	87	87	87	8	62	146	0	87	147	115	6599	6430	52441	46982	0	44	0	8	28	1	0	0	6	50	52	147	0	0	0	81	1	9	56	0	0	0	0	27727	3398	0	0	31125	0	44	0	8
818	77	0	0	53	53	53	4	46	74	0	53	102	87	5903	5777	52407	47697	0	30	1	3	15	1	0	0	3	46	48	102	0	0	0	64	1	8	29	0	0	0	0	16030	2887	0	0	18917	0	30	1	3
819	97	0	0	157	157	157	8	131	311	0	157	383	305	6221	5913	52525	47239	0	85	0	17	44	1	0	2	8	67	65	383	0	0	0	239	1	28	115	0	0	0	0	59604	6093	0	0	65697	0	85	0	17
820	84	0	0	84	84	84	5	71	157	0	84	159	128	5913	5714	52465	47688	0	44	1	10	21	1	0	1	6	52	55	159	0	0	0	93	1	12	53	0	0	0	0	28594	4324	0	0	32918	0	44	1	10
821	89	0	0	124	124	123	7	119	250	0	123	209	164	10231	9960	52512	43367	0	64	2	10	41	1	0	0	5	59	60	209	0	0	0	122	0	17	70	0	0	0	0	34821	5708	0	0	40529	0	64	2	10
822	98	0	0	168	168	168	9	140	413	0	168	389	301	8626	8170	52864	44975	0	74	3	19	59	1	0	2	10	67	69	389	0	0	0	230	2	29	128	0	0	0	0	71987	10227	0	0	82214	0	74	3	19
823	90	0	0	116	116	115	10	123	210	0	115	238	210	8080	7785	80563	74801	0	49	1	16	41	1	0	0	7	59	61	238	0	0	0	141	1	22	74	0	0	0	0	44228	6958	0	0	51186	0	49	1	16
824	70	0	0	63	63	63	7	40	105	0	63	105	88	7863	7719	52473	45744	0	30	0	9	18	1	0	1	4	39	41	105	0	0	0	58	1	10	36	0	0	0	0	20888	4799	0	0	25687	0	30	0	9
825	189	0	0	230	230	229	10	187	484	0	229	547	456	8074	7441	52916	45488	0	103	5	33	78	1	0	1	8	158	160	547	72	55	0	318	1	45	183	0	0	0	0	97421	17036	0	0	114457	0	103	5	33
826	76	0	0	65	65	65	4	58	93	0	65	129	103	7190	7046	52473	46400	0	31	1	6	24	1	0	0	2	45	47	129	0	0	0	67	1	8	53	0	0	0	0	24870	2351	0	0	27221	0	31	1	6
827	85	0	0	81	81	81	7	39	129	0	81	178	149	8740	8530	52418	44854	0	40	1	11	21	1	0	1	6	53	56	178	0	0	0	116	0	11	51	0	0	0	0	28120	2088	0	0	30208	0	40	1	11
828	108	0	0	111	111	111	10	74	214	0	111	254	207	7959	7663	52621	45633	0	57	0	16	33	1	0	1	3	77	79	254	0	0	0	138	1	28	87	0	0	0	0	47571	7127	0	0	54698	0	57	0	16
829	120	0	0	212	212	211	15	194	435	0	211	344	250	9830	9390	52827	43763	0	92	4	36	67	1	1	4	6	89	91	344	0	0	0	183	0	33	128	0	0	0	0	64009	9142	0	0	73151	0	92	4	36
830	88	0	0	133	133	133	5	122	286	0	133	275	226	9369	9062	52605	44193	0	65	1	16	40	1	0	2	8	57	59	275	0	0	0	159	0	27	89	0	0	0	0	52322	10588	0	0	62910	0	65	1	16
831	89	0	0	129	129	128	8	110	263	0	128	307	245	6027	5724	52773	47517	0	48	1	20	47	1	0	2	9	58	60	307	0	0	0	164	2	28	113	0	0	0	0	59713	10515	0	0	70228	0	48	1	20
832	74	0	0	74	74	74	5	62	140	0	74	129	110	5917	5741	52444	47689	0	37	1	8	19	1	0	2	6	43	45	129	0	0	0	81	0	12	36	0	0	0	0	21511	4087	0	0	25598	0	37	1	8
833	85	0	0	90	90	90	5	66	170	0	90	177	146	7985	7774	52520	45604	0	47	1	8	25	1	0	3	5	53	56	177	0	0	0	97	0	18	62	0	0	0	0	31945	6857	0	0	38802	0	47	1	8
834	74	0	0	111	111	111	9	78	247	0	111	206	168	5983	5715	52693	47620	0	50	2	14	34	1	0	2	8	43	45	206	0	0	0	117	1	22	66	0	0	0	0	38526	8247	0	0	46773	0	50	2	14
835	101	0	0	136	136	136	8	107	286	0	136	296	238	8660	8301	52756	44939	0	64	0	18	43	2	0	0	9	70	72	296	0	0	0	187	1	20	88	0	0	0	0	50928	4152	0	0	55080	0	64	0	18
836	91	0	0	118	118	118	6	108	263	0	118	269	219	6628	6355	52674	46922	0	58	0	12	41	1	0	1	5	60	62	269	0	0	0	171	1	22	75	0	0	0	0	48277	7259	0	0	55536	0	58	0	12
837	97	0	0	186	186	185	10	157	447	0	185	456	366	10384	9856	52970	43207	0	83	2	20	69	1	0	3	7	65	68	456	0	0	0	247	1	58	150	0	0	0	0	83982	17448	0	0	101430	0	83	2	20
838	84	0	0	64	64	64	4	52	92	0	64	112	93	7877	7730	52612	45727	0	31	0	5	23	1	0	0	4	53	55	112	0	0	0	59	1	14	38	0	0	0	0	20705	5124	0	0	25829	0	31	0	5
839	63	0	0	84	84	84	9	71	160	0	84	157	121	6670	6481	52665	46928	0	45	0	9	26	1	0	0	3	32	34	157	0	0	0	96	1	14	46	0	0	0	0	28775	4966	0	0	33741	0	45	0	9
840	71	0	0	94	94	94	12	73	176	0	94	145	116	7460	7303	52464	46101	0	44	2	15	27	1	0	1	4	40	42	145	0	0	0	79	1	9	56	0	0	0	0	29386	3117	0	0	32503	0	44	2	15
841	73	0	0	88	88	88	10	74	167	0	88	183	162	6000	5769	52446	47595	0	44	0	9	28	1	0	2	4	42	44	183	0	0	0	103	1	13	66	0	0	0	0	32581	4039	0	0	36620	0	44	0	9
842	73	0	0	82	82	81	5	69	148	0	81	136	112	9906	9721	52588	43700	0	43	1	7	23	1	0	0	6	41	44	136	0	0	0	75	0	13	48	0	0	0	0	24729	6195	0	0	30924	0	43	1	7
843	96	0	0	100	100	100	9	74	173	0	100	189	145	7067	6864	52708	46505	0	53	1	10	28	1	0	0	7	65	67	189	0	0	0	108	0	18	63	0	0	0	0	33731	7204	0	0	40935	0	53	1	10
844	68	0	0	77	77	77	6	49	144	0	77	149	127	9276	9080	112550	105554	0	39	1	12	18	1	0	0	6	37	39	149	0	0	0	86	2	15	46	0	0	0	0	27996	8201	0	0	36197	0	39	1	12
845	77	0	0	88	88	88	6	63	163	0	88	178	148	7626	7401	52481	45977	0	49	1	10	21	1	0	1	5	46	48	178	0	0	0	103	3	16	56	0	0	0	0	34784	3971	0	0	38755	0	49	1	10
846	77	0	0	108	108	108	4	82	232	0	108	231	193	7985	7740	52529	45573	0	54	2	7	36	1	0	1	7	45	48	231	0	0	0	139	2	17	73	0	0	0	0	42728	5557	0	0	48285	0	54	2	7
847	92	0	0	80	80	80	6	59	137	0	80	158	129	5882	5680	52538	47725	0	42	1	4	24	1	0	2	6	61	63	158	0	0	0	85	2	19	52	0	0	0	0	31914	8056	0	0	39970	0	42	1	4
848	95	0	0	98	98	98	8	66	201	0	98	182	143	6004	5779	52678	47594	0	42	1	18	29	1	0	1	6	63	66	182	0	0	0	104	2	14	62	0	0	0	0	34655	5636	0	0	40291	0	42	1	18
849	86	0	0	109	109	109	6	76	223	0	109	180	138	8827	8593	52460	44774	0	54	0	12	30	1	0	1	11	55	57	180	0	0	0	110	1	18	51	0	0	0	0	31350	5870	0	0	37220	0	54	0	12
850	69	0	0	75	75	74	7	48	137	0	74	182	156	6535	6325	52495	47059	0	36	1	5	24	1	0	0	7	38	40	182	0	0	0	107	1	16	58	0	0	0	0	34188	6243	0	0	40431	0	36	1	5
851	77	0	0	64	64	64	6	42	116	0	64	145	127	5953	5769	52465	47654	0	31	0	6	21	1	0	1	4	46	48	145	0	0	0	89	0	9	47	0	0	0	0	24163	4013	0	0	28176	0	31	0	6
852	78	0	0	133	133	132	12	111	241	0	132	235	196	8928	8674	80756	73909	0	59	2	22	40	1	0	3	5	47	49	235	0	0	0	128	1	18	88	0	0	0	0	45518	5456	0	0	50974	0	59	2	22
853	68	0	0	60	60	60	4	34	113	0	60	123	104	6607	6450	52503	47000	0	32	1	7	15	1	0	0	4	38	39	123	0	0	0	71	2	8	42	0	0	0	0	27704	4016	0	0	31720	0	32	1	7
854	90	0	0	84	84	84	5	71	143	0	84	188	170	6630	6405	52504	46955	0	39	1	10	27	1	0	1	5	59	61	188	0	0	0	106	0	15	67	0	0	0	0	33665	5452	0	0	39117	0	39	1	10
855	77	0	0	95	95	95	6	77	198	0	95	273	237	7942	7683	52523	45599	0	47	0	13	31	1	0	0	3	46	48	273	0	0	0	169	1	17	86	0	0	0	0	46051	4269	0	0	50320	0	47	0	13
856	101	0	0	201	201	200	10	146	456	0	200	448	358	10023	9522	81723	72831	0	97	2	25	65	1	0	1	9	70	72	448	0	0	0	265	0	34	149	0	0	0	0	81435	10155	0	0	91590	0	97	2	25
857	108	0	0	190	190	190	12	157	403	0	190	477	390	8017	7455	52804	45579	0	83	5	24	70	1	0	1	6	77	79	477	9	74	0	260	3	45	169	0	0	0	0	93549	13503	0	0	107052	0	83	5	24
858	69	0	0	83	83	83	8	72	163	0	83	172	143	6901	6705	52633	46683	0	40	0	8	26	1	0	2	6	38	40	172	0	0	0	104	2	17	49	0	0	0	0	30882	7985	0	0	38867	0	40	0	8
859	77	0	0	117	117	117	8	110	217	0	117	224	173	6966	6731	52626	46593	0	46	5	14	45	1	0	1	5	46	48	224	0	0	0	134	1	24	65	0	0	0	0	39123	8329	0	0	47452	0	46	5	14
860	119	0	0	230	230	230	15	203	497	0	230	516	399	7344	6886	53068	46099	0	113	3	25	81	1	0	0	7	88	90	516	0	0	0	295	1	43	177	0	0	0	0	89700	9927	0	0	99627	0	113	3	25
861	74	0	0	87	87	87	9	70	148	0	87	158	138	9350	9134	52672	44255	0	45	1	7	26	1	0	1	6	43	45	158	0	0	0	79	1	14	64	0	0	0	0	31500	4717	0	0	36217	0	45	1	7
862	73	0	0	76	76	76	4	63	149	0	76	132	107	8596	8420	52436	45011	0	38	0	7	27	1	0	0	3	42	44	132	0	0	0	76	1	9	46	0	0	0	0	24379	3022	0	0	27401	0	38	0	7
863	86	0	0	58	58	58	4	38	82	0	58	107	93	5889	5743	52459	47720	0	32	0	6	15	1	0	1	3	55	57	107	0	0	0	60	1	10	36	0	0	0	0	19629	3734	0	0	23363	0	32	0	6
864	66	0	0	63	63	63	5	44	95	0	63	99	80	6594	6463	52397	47008	0	34	1	6	19	1	0	0	2	35	37	99	0	0	0	58	2	7	32	0	0	0	0	18134	2337	0	0	20471	0	34	1	6
865	111	0	0	131	131	131	14	120	230	0	131	303	249	6716	6382	52828	46852	0	59	5	19	40	1	0	3	4	79	82	303	0	0	0	170	1	33	99	0	0	0	0	58208	17210	0	0	75418	0	59	5	19
866	77	0	0	123	123	122	5	75	220	0	122	237	185	7025	6733	52639	46574	0	62	2	12	34	1	0	2	9	45	48	237	0	0	0	141	0	25	71	0	0	0	0	42611	7511	0	0	50122	0	62	2	12
867	79	0	0	118	118	118	9	95	248	0	118	155	109	9674	9460	52512	43927	0	61	2	14	32	1	0	2	6	48	50	155	0	0	0	91	1	11	52	0	0	0	0	26654	4056	0	0	30710	0	61	2	14
868	68	0	0	73	73	73	7	66	111	0	73	169	144	6920	6712	52482	46685	0	34	1	7	24	1	0	1	5	37	39	169	0	0	0	96	0	14	59	0	0	0	0	31224	4249	0	0	35473	0	34	1	7
869	68	0	0	62	62	62	4	40	84	0	62	147	130	5894	5762	52424	47660	0	29	1	5	20	1	0	0	6	37	39	147	0	0	0	86	0	9	52	0	0	0	0	24270	2484	0	0	26754	0	29	1	5
870	94	0	0	136	136	136	12	130	307	0	136	179	130	8599	8362	52590	44986	0	61	0	23	40	1	0	4	7	62	65	179	0	0	0	96	0	18	65	0	0	0	0	34234	4554	0	0	38788	0	61	0	23
871	71	0	0	81	81	81	9	40	187	0	81	140	117	5881	5692	52434	47724	0	38	1	11	17	1	0	5	8	39	42	140	0	0	0	78	2	11	49	0	0	0	0	26348	3925	0	0	30273	0	38	1	11
872	74	0	0	68	68	68	6	60	139	0	68	150	129	7864	7676	52424	45741	0	31	0	7	22	1	0	1	6	44	44	150	0	0	0	87	1	14	48	0	0	0	0	27459	4508	0	0	31967	0	31	0	7
873	73	0	0	78	78	78	9	50	119	0	78	131	108	7306	7136	52465	46292	0	38	0	9	26	1	0	1	3	41	44	131	0	0	0	67	1	14	49	0	0	0	0	24374	5705	0	0	30079	0	38	0	9
874	99	0	0	103	103	103	12	89	195	0	103	191	162	6021	5775	52531	47574	0	52	0	10	32	1	0	1	7	68	70	191	0	0	0	116	1	15	59	0	0	0	0	33680	5116	0	0	38796	0	52	0	10
875	75	0	0	80	80	80	8	64	117	0	80	127	100	7258	7093	113241	107565	0	38	1	11	24	1	0	1	4	44	45	127	0	0	0	78	2	8	39	0	0	0	0	20673	1797	0	0	22470	0	38	1	11
876	65	0	0	53	53	53	5	41	82	0	53	116	105	6584	6434	52397	47022	0	29	0	3	14	1	0	2	4	34	36	116	0	0	0	66	1	12	37	0	0	0	0	21865	5480	0	0	27345	0	29	0	3
877	91	0	0	138	138	137	9	120	296	0	137	321	261	11274	10905	52726	42311	0	65	1	17	47	1	0	3	3	61	62	321	0	0	0	188	1	28	104	0	0	0	0	56302	9249	0	0	65551	0	65	1	17
878	102	0	0	85	85	85	5	70	140	0	85	131	110	7965	7789	52489	45630	0	37	2	13	27	1	0	0	5	72	73	131	0	0	0	73	1	10	47	0	0	0	0	24943	3922	0	0	28865	0	37	2	13
879	74	0	0	97	97	97	9	73	197	0	97	207	178	6096	5838	52513	47501	0	46	2	9	30	1	0	2	7	43	45	207	0	0	0	128	1	14	64	0	0	0	0	34030	4195	0	0	38225	0	46	2	9
880	77	0	0	119	119	119	8	90	243	0	119	239	197	8721	8416	52639	44882	0	60	1	13	37	1	0	1	6	45	48	239	0	0	0	141	2	22	74	0	0	0	0	43636	7220	0	0	50856	0	60	1	13
881	100	0	0	94	94	94	8	68	158	0	94	185	151	9198	8962	52583	44407	0	46	1	12	27	1	0	0	7	69	71	185	0	0	0	107	1	17	60	0	0	0	0	34594	6063	0	0	40657	0	46	1	12
882	77	0	0	77	77	77	6	53	146	0	77	147	118	5931	5776	52512	47643	0	37	1	8	25	1	0	1	4	46	48	147	0	0	0	92	1	12	42	0	0	0	0	25619	4527	0	0	30146	0	37	1	8
883	66	0	0	96	96	96	5	81	226	0	96	174	133	8700	8481	52504	44904	0	50	1	9	31	2	0	0	3	35	37	174	0	0	0	104	0	11	59	0	0	0	0	30490	3162	0	0	33652	0	50	1	9
884	95	0	0	126	126	126	12	126	263	0	126	311	255	7915	7576	52614	45657	0	50	1	18	49	1	0	2	5	64	66	311	0	0	0	177	1	24	109	0	0	0	0	57314	7385	0	0	64699	0	50	1	18
885	71	0	0	74	74	74	5	48	144	0	74	133	106	7871	7699	52674	45735	0	40	1	10	17	1	0	1	4	40	42	133	0	0	0	74	1	11	47	0	0	0	0	26550	3893	0	0	30443	0	40	1	10
886	91	0	0	149	149	149	11	125	299	0	149	295	241	6081	5767	52684	47457	0	72	0	21	52	1	0	1	2	59	62	295	0	0	0	179	2	29	85	0	0	0	0	51493	9927	0	0	61420	0	72	0	21
887	93	0	0	96	96	96	13	57	178	0	96	221	191	7784	7515	52645	45812	0	40	0	15	28	1	0	3	9	61	64	221	0	0	0	134	2	13	72	0	0	0	0	41910	2172	0	0	44082	0	40	0	15
888	81	0	0	122	122	122	12	111	244	0	122	226	186	11879	11620	52475	41686	0	52	0	16	42	1	0	5	6	51	52	226	0	0	0	119	2	17	88	0	0	0	0	43682	6706	0	0	50388	0	52	0	16
889	82	0	0	112	112	112	8	89	186	0	112	187	151	7945	7693	52748	45658	0	49	2	15	37	1	0	2	6	51	53	187	0	0	0	122	2	14	49	0	0	0	0	32717	5167	0	0	37884	0	49	2	15
890	90	0	0	105	105	105	9	98	227	0	105	240	189	7853	7566	52588	45754	0	47	1	17	34	1	0	1	4	58	61	240	0	0	0	118	2	26	94	0	0	0	0	44995	9685	0	0	54680	0	47	1	17
891	77	0	0	87	87	87	3	63	146	0	87	156	132	8068	7859	52490	45536	0	41	1	9	27	1	0	2	6	47	45	156	0	0	0	88	1	12	55	0	0	0	0	28143	4625	0	0	32768	0	41	1	9
892	118	0	0	200	200	200	17	146	411	0	200	414	337	11698	11210	52944	41867	0	95	4	29	59	1	0	5	7	87	89	414	0	0	0	253	0	40	121	0	0	0	0	77603	14638	0	0	92241	0	95	4	29
893	81	0	0	101	101	101	8	84	193	0	101	238	202	8426	8148	52720	45163	0	50	1	15	26	1	0	1	7	50	52	238	0	0	0	139	0	28	71	0	0	0	0	42120	9474	0	0	51594	0	50	1	15
894	86	0	0	132	132	132	13	108	235	0	132	290	241	9602	9241	52685	44000	0	67	1	11	46	1	0	1	5	55	57	290	0	0	0	190	2	16	82	0	0	0	0	54179	4734	0	0	58913	0	67	1	11
895	74	0	0	96	96	96	9	79	124	0	96	150	127	7081	6877	52464	46514	0	44	1	11	27	1	0	1	11	44	45	150	0	0	0	79	0	11	60	0	0	0	0	27319	3853	0	0	31172	0	44	1	11
896	79	0	0	83	83	83	6	59	122	0	83	174	152	5992	5772	52575	47607	0	42	1	12	21	1	0	0	6	47	50	174	0	0	0	90	1	21	62	0	0	0	0	33842	9063	0	0	42905	0	42	1	12
897	74	0	0	61	61	61	5	47	107	0	61	103	83	6214	6076	52377	47394	0	28	1	5	22	1	0	1	3	43	45	103	0	0	0	63	1	10	29	0	0	0	0	18940	3635	0	0	22575	0	28	1	5
898	85	0	0	95	95	95	7	77	205	0	95	225	180	7895	7627	52526	45712	0	44	1	13	30	1	0	2	4	54	56	225	0	0	0	133	1	19	72	0	0	0	0	38888	6212	0	0	45100	0	44	1	13
899	87	0	0	75	75	75	9	60	150	0	75	141	121	9949	9764	52516	43654	0	34	1	7	23	1	0	1	8	56	58	141	0	0	0	88	1	8	44	0	0	0	0	25263	2990	0	0	28253	0	34	1	7
900	67	0	0	65	65	65	7	40	90	0	65	95	85	5895	5752	52389	47712	0	28	0	9	18	1	0	2	7	36	38	95	0	0	0	58	1	6	30	0	0	0	0	16607	2142	0	0	18749	0	28	0	9
901	132	0	0	85	85	85	7	58	164	0	85	88	72	8597	8447	52382	45010	0	49	0	7	21	1	0	1	6	101	103	88	0	0	0	49	1	7	31	0	0	0	0	16180	1836	0	0	18016	0	49	0	7
902	74	0	0	87	87	87	8	87	204	0	87	219	189	8011	7749	63995	57083	0	45	1	6	28	1	1	0	5	43	45	219	0	0	0	133	0	19	67	0	0	0	0	35384	7217	0	0	42601	0	45	1	6
903	83	0	0	94	94	94	6	77	220	0	94	216	185	7403	7156	52765	46179	0	47	0	9	31	1	0	1	5	52	54	216	0	0	0	111	3	16	86	0	0	0	0	43920	5875	0	0	49795	0	47	0	9
904	84	0	0	81	81	81	6	61	174	0	81	206	175	6588	6359	52775	46999	0	38	1	10	26	1	0	0	5	53	55	206	0	0	0	121	1	18	66	0	0	0	0	39445	7415	0	0	46860	0	38	1	10
905	103	0	0	130	130	129	8	89	282	0	129	248	210	6013	5685	52838	47590	0	68	1	17	31	1	0	1	10	72	74	248	0	0	0	140	1	26	81	0	0	0	0	50889	10793	0	0	61682	0	68	1	17
906	85	0	0	77	77	77	7	62	177	0	77	142	116	7233	7069	52534	46352	0	33	2	10	23	1	0	2	6	53	56	142	0	0	0	74	1	12	55	0	0	0	0	27315	5041	0	0	32356	0	33	2	10
907	69	0	0	44	44	44	4	36	84	0	44	69	63	5886	5784	52362	47723	0	20	0	7	12	1	0	1	3	38	40	69	0	0	0	42	0	5	22	0	0	0	0	10827	2539	0	0	13366	0	20	0	7
908	80	0	0	75	75	75	3	59	143	0	75	103	82	6613	6475	52441	46982	0	37	1	9	21	1	0	1	5	49	51	103	0	0	0	59	1	6	37	0	0	0	0	19171	1841	0	0	21012	0	37	1	9
909	69	0	0	81	81	81	7	52	129	0	81	162	134	7872	7669	52590	45730	0	38	0	10	25	1	0	2	5	38	40	162	0	0	0	99	1	15	47	0	0	0	0	30695	5776	0	0	36471	0	38	0	10
910	75	0	0	92	92	92	4	74	171	0	92	159	124	8586	8378	52530	45020	0	47	1	9	28	1	0	1	5	44	46	159	0	0	0	94	1	16	48	0	0	0	0	28422	6118	0	0	34540	0	47	1	9
911	77	0	0	83	83	83	6	73	151	0	83	128	103	8689	8513	52527	44915	0	39	2	9	30	1	0	0	2	46	48	128	0	0	0	72	0	9	47	0	0	0	0	22822	2727	0	0	25549	0	39	2	9
912	101	0	0	115	115	115	6	94	185	0	115	279	232	6672	6341	52640	46926	0	53	1	12	40	1	0	2	6	70	72	279	0	0	0	151	1	27	100	0	0	0	0	52925	7949	0	0	60874	0	53	1	12
913	104	0	0	84	84	84	5	78	124	0	84	120	96	6605	6433	52752	47001	0	39	1	8	29	1	0	1	5	73	75	120	0	0	0	68	0	11	41	0	0	0	0	21418	4806	0	0	26224	0	39	1	8
914	89	0	0	123	123	123	14	83	271	0	123	261	220	6745	6436	52621	46835	0	66	2	15	29	1	0	1	9	58	60	261	0	0	0	148	1	26	86	0	0	0	0	47741	8859	0	0	56600	0	66	2	15
915	93	0	0	125	125	125	8	109	246	0	125	276	220	6781	6510	52692	46759	0	61	1	13	43	1	0	0	6	62	64	276	0	0	0	169	1	24	82	0	0	0	0	47116	8015	0	0	55131	0	61	1	13
916	86	0	0	146	146	146	12	111	347	0	146	304	247	6738	6367	52750	46854	0	78	0	18	40	1	0	0	9	55	57	304	0	0	0	179	1	33	91	0	0	0	0	57215	10618	0	0	67833	0	78	0	18
917	88	0	0	90	90	90	8	89	161	0	90	120	85	9532	9376	52502	44063	0	46	1	5	34	1	0	0	3	57	59	120	0	0	0	67	1	7	45	0	0	0	0	25016	2971	0	0	27987	0	46	1	5
918	73	0	0	76	76	76	5	54	148	0	76	118	93	6633	6498	52439	46947	0	35	0	8	29	1	0	0	3	42	44	118	0	0	0	72	1	8	37	0	0	0	0	20584	2811	0	0	23395	0	35	0	8
919	67	0	0	85	85	84	3	78	166	0	84	137	110	6610	6447	52472	46973	0	39	0	12	27	1	0	0	5	35	38	137	0	0	0	79	1	12	45	0	0	0	0	24595	3090	0	0	27685	0	39	0	12
920	93	0	0	129	129	129	12	115	236	0	129	307	253	9290	8991	52627	44241	0	68	2	12	42	1	0	0	4	62	64	307	0	0	0	192	2	20	93	0	0	0	0	57500	5972	0	0	63472	0	68	2	12
921	101	0	0	212	212	211	9	198	481	0	211	498	396	8226	7828	52630	45179	0	96	4	23	72	1	0	3	12	70	72	498	0	0	0	293	2	35	168	0	0	0	0	87355	8052	0	0	95407	0	96	4	23
922	74	0	0	78	78	78	9	60	140	0	78	123	103	7648	7484	52626	45949	0	38	0	5	28	1	0	0	6	43	45	123	0	0	0	68	1	9	45	0	0	0	0	24386	3139	0	0	27525	0	38	0	5
923	102	0	0	201	201	201	10	159	458	0	201	346	273	8497	8118	52574	45022	0	91	4	30	63	1	0	2	10	71	73	346	0	0	0	192	1	37	116	0	0	0	0	65510	8924	0	0	74434	0	91	4	30
924	101	0	0	105	105	105	8	94	219	0	105	310	264	7901	7599	52599	45646	0	44	2	13	36	1	0	1	8	70	72	310	0	0	0	181	2	30	97	0	0	0	0	59848	9993	0	0	69841	0	44	2	13
925	85	0	0	99	99	99	7	74	186	0	99	203	160	6908	6668	52661	46687	0	56	1	11	25	1	0	0	5	54	56	203	0	0	0	121	0	23	59	0	0	0	0	35670	9204	0	0	44874	0	56	1	11
926	78	0	0	90	90	90	5	70	162	0	90	169	135	6587	6369	52687	47020	0	41	0	11	31	1	0	2	4	47	49	169	0	0	0	100	0	18	51	0	0	0	0	29563	8566	0	0	38129	0	41	0	11
927	70	0	0	89	89	89	5	61	194	0	89	161	133	8686	8497	52432	44895	0	40	3	14	23	1	0	3	5	39	41	161	0	0	0	99	0	12	50	0	0	0	0	27721	3235	0	0	30956	0	40	3	14
928	68	0	0	56	56	56	5	41	93	0	56	104	86	7938	7817	52394	45655	0	29	1	4	16	1	0	0	5	37	39	104	0	0	0	60	1	10	33	0	0	0	0	17537	2978	0	0	20515	0	29	1	4
929	89	0	0	97	97	97	6	63	178	0	97	254	223	8025	7741	52595	45553	0	46	0	19	23	1	0	3	5	58	60	254	0	0	0	152	1	23	78	0	0	0	0	44269	5971	0	0	50240	0	46	0	19
930	116	0	0	224	224	222	17	151	505	0	222	497	392	10752	10159	52926	42841	0	101	5	31	73	1	0	4	7	85	87	497	77	43	0	293	1	42	161	0	0	0	0	93134	17172	0	0	110306	0	101	5	31
931	83	0	0	122	122	122	12	112	223	0	122	263	217	9840	9549	52711	43726	0	57	2	15	40	1	0	2	5	52	54	263	0	0	0	148	3	23	89	0	0	0	0	52375	8149	0	0	60524	0	57	2	15
932	118	0	0	257	257	257	10	204	651	0	257	450	336	8892	8334	53236	44687	0	126	2	38	74	4	0	1	12	87	89	450	0	0	0	272	2	38	138	0	0	0	0	88703	14211	0	0	102914	0	126	2	38
933	95	0	0	114	114	114	11	75	227	0	114	298	256	6707	6361	52705	46883	0	53	1	15	32	1	0	3	9	64	66	298	0	0	0	165	1	27	105	0	0	0	0	61337	9520	0	0	70857	0	53	1	15
934	71	0	0	100	100	100	6	92	205	0	100	174	127	5877	5683	52508	47704	0	53	0	10	33	1	0	0	3	39	42	174	0	0	0	95	1	14	64	0	0	0	0	32340	5109	0	0	37449	0	53	0	10
935	81	0	0	118	118	118	11	80	261	0	118	220	182	8706	8441	52791	44873	0	54	3	17	31	1	0	3	9	50	52	220	0	0	0	126	1	22	71	0	0	0	0	42670	10211	0	0	52881	0	54	3	17
936	73	0	0	130	130	130	5	103	289	0	130	224	162	7494	7235	52632	46087	0	73	1	15	33	1	0	1	6	42	44	224	0	0	0	137	0	17	70	0	0	0	0	37455	5584	0	0	43039	0	73	1	15
937	84	0	0	92	92	92	11	83	159	0	92	237	208	6071	5843	52453	47471	0	39	0	11	36	1	0	0	5	53	55	237	0	0	0	141	2	15	79	0	0	0	0	40880	3761	0	0	44641	0	39	0	11
938	71	0	0	71	71	71	6	50	125	0	71	165	143	7864	7676	52433	45724	0	33	0	10	21	1	0	1	5	40	42	165	0	0	0	104	1	12	48	0	0	0	0	29143	2722	0	0	31865	0	33	0	10
939	128	0	0	142	142	142	10	110	273	0	142	455	399	9721	9295	80554	73075	0	75	0	21	35	1	0	4	6	97	99	455	0	0	0	297	2	33	123	0	0	0	0	82773	11793	0	0	94566	0	75	0	21
940	73	0	0	68	68	68	7	52	110	0	68	139	121	7636	7488	52388	45937	0	36	0	7	19	1	0	1	4	41	44	139	0	0	0	81	0	13	45	0	0	0	0	21605	3738	0	0	25343	0	36	0	7
941	109	0	0	202	202	202	9	165	469	0	202	365	251	10988	10549	52831	42612	0	105	2	21	61	2	0	2	9	79	80	365	0	0	0	219	0	28	118	0	0	0	0	61531	9057	0	0	70588	0	105	2	21
942	78	0	0	64	64	64	6	57	96	0	64	127	111	5910	5741	52662	47698	0	30	0	7	19	1	0	0	7	48	47	127	0	0	0	72	1	8	46	0	0	0	0	26505	2627	0	0	29132	0	30	0	7
943	79	0	0	89	89	89	8	89	181	0	89	138	103	8964	8779	80692	73940	0	44	1	10	29	1	0	0	4	48	50	138	0	0	0	81	0	10	47	0	0	0	0	26331	3328	0	0	29659	0	44	1	10
944	129	0	0	167	167	167	15	145	320	0	167	478	399	7985	7431	53065	45617	0	77	5	23	54	1	0	1	6	98	100	478	20	87	0	283	2	35	158	0	0	0	0	98145	12637	0	0	110782	0	77	5	23
945	88	0	0	99	99	99	13	94	186	0	99	168	136	5970	5743	52626	47636	0	44	2	15	34	1	0	0	3	57	59	168	0	0	0	97	1	13	57	0	0	0	0	33029	5951	0	0	38980	0	44	2	15
946	117	0	0	157	157	157	13	127	312	0	157	328	262	7682	7279	52888	45916	0	73	3	19	52	1	0	0	9	86	88	328	0	0	0	202	2	33	91	0	0	0	0	61161	10737	0	0	71898	0	73	3	19
947	91	0	0	100	100	99	7	114	206	0	99	245	212	6948	6700	52660	46603	0	42	0	10	38	1	0	1	7	61	61	245	0	0	0	148	1	16	80	0	0	0	0	44604	6328	0	0	50932	0	42	0	10
948	99	0	0	143	143	143	11	155	275	0	143	362	298	8597	8187	52695	44986	0	70	1	15	53	1	0	0	3	67	70	362	0	0	0	219	0	30	113	0	0	0	0	65541	9407	0	0	74948	0	70	1	15
949	61	0	0	64	64	64	6	46	98	0	64	119	100	9293	9136	52384	44314	0	30	0	7	18	1	0	0	8	30	32	119	0	0	0	73	0	10	36	0	0	0	0	20213	3358	0	0	23571	0	30	0	7
950	69	0	0	96	96	96	6	84	187	0	96	234	197	7850	7564	52544	45757	0	44	1	8	34	1	0	1	7	37	40	234	0	0	0	134	1	20	79	0	0	0	0	40342	7739	0	0	48081	0	44	1	8
951	68	0	0	64	64	64	6	55	108	0	64	134	114	6592	6427	52407	47009	0	32	0	7	19	1	0	2	3	37	39	134	0	0	0	76	1	11	46	0	0	0	0	24813	3867	0	0	28680	0	32	0	7
952	134	0	0	138	138	138	9	113	237	0	138	320	261	5933	5557	52839	47658	0	66	2	14	45	1	0	1	9	103	105	320	0	0	0	175	1	32	112	0	0	0	0	61970	12490	0	0	74460	0	66	2	14
953	114	0	0	141	141	141	5	99	343	0	141	317	253	10143	9818	52865	43402	0	56	3	26	48	1	0	1	6	82	85	317	0	0	0	178	3	32	104	0	0	0	0	63027	9103	0	0	72130	0	56	3	26
954	104	0	0	136	136	136	11	104	229	0	136	262	207	10095	9762	52712	43509	0	68	3	11	45	1	0	3	5	73	75	262	0	0	0	158	2	20	82	0	0	0	0	47454	7379	0	0	54833	0	68	3	11
955	72	0	0	93	93	93	7	72	172	0	93	176	141	9248	9030	52601	44350	0	43	1	12	30	1	0	3	3	41	43	176	0	0	0	102	1	18	55	0	0	0	0	32689	8073	0	0	40762	0	43	1	12
956	81	0	0	79	79	79	5	60	136	0	79	144	121	8598	8405	52482	45009	0	43	1	7	21	1	0	1	5	50	52	144	0	0	0	81	0	10	53	0	0	0	0	25351	3431	0	0	28782	0	43	1	7
957	78	0	0	112	112	112	9	109	211	0	112	271	221	6009	5750	52501	47531	0	49	3	8	43	1	0	1	7	47	49	271	0	0	0	153	1	22	95	0	0	0	0	50012	7214	0	0	57226	0	49	3	8
958	82	0	0	90	90	90	6	62	204	0	90	156	118	7878	7688	52622	45718	0	38	1	15	30	1	0	1	4	50	53	156	0	0	0	84	1	12	59	0	0	0	0	30738	5347	0	0	36085	0	38	1	15
959	100	0	0	152	152	152	4	133	329	0	152	263	196	9108	8784	63943	55976	0	65	2	23	55	1	0	0	6	68	71	263	0	0	0	153	1	26	83	0	0	0	0	49488	11704	0	0	61192	0	65	2	23
960	94	0	0	114	114	114	8	93	295	0	114	280	218	6143	5875	52507	47407	0	62	4	11	31	1	0	2	3	63	65	280	0	0	0	186	0	15	79	0	0	0	0	46470	3679	0	0	50149	0	62	4	11
961	112	0	0	148	148	148	14	126	265	0	148	437	373	8635	8133	52707	44960	0	66	1	23	48	1	0	4	5	81	83	437	0	0	0	256	2	34	145	0	0	0	0	80948	11827	0	0	92775	0	66	1	23
962	67	0	0	70	70	70	11	59	111	0	70	129	105	6590	6438	52424	47001	0	35	0	9	20	1	0	1	4	36	38	129	0	0	0	74	1	10	44	0	0	0	0	23374	3776	0	0	27150	0	35	0	9
963	73	0	0	67	67	67	7	56	91	0	67	126	106	6668	6504	52440	46937	0	31	1	8	19	1	0	0	7	42	44	126	0	0	0	75	0	10	41	0	0	0	0	21922	3657	0	0	25579	0	31	1	8
964	94	0	0	103	103	103	13	80	166	0	103	273	230	7279	6955	52897	46326	0	47	2	13	34	1	0	0	6	63	65	273	0	0	0	170	1	14	88	0	0	0	0	53878	3768	0	0	57646	0	47	2	13
965	77	0	0	145	145	145	9	113	330	0	145	216	133	8703	8437	52818	44899	0	76	2	20	42	1	0	2	2	45	48	216	0	0	0	119	1	18	78	0	0	0	0	39768	8142	0	0	47910	0	76	2	20
966	104	0	0	99	99	98	9	78	166	0	98	251	211	6552	6258	52904	47047	0	52	0	16	26	1	0	1	2	73	75	251	0	0	0	147	1	27	76	0	0	0	0	50168	10050	0	0	60218	0	52	0	16
967	93	0	0	94	94	94	7	72	193	0	94	182	145	6601	6370	52744	47005	0	48	0	14	25	1	0	0	6	61	64	182	0	0	0	110	2	13	57	0	0	0	0	35439	6940	0	0	42379	0	48	0	14
968	147	0	0	200	200	199	12	165	400	0	199	494	402	6074	5549	52981	47464	0	85	4	26	75	1	0	1	7	116	118	494	14	112	0	289	1	44	160	0	0	0	0	89074	16215	0	0	105289	0	85	4	26
969	94	0	0	84	84	84	4	69	161	0	84	166	137	6184	5978	52597	47415	0	39	4	9	26	1	0	0	5	63	65	166	0	0	0	93	2	12	59	0	0	0	0	30615	2516	0	0	33131	0	39	4	9
970	71	0	0	56	56	56	4	28	83	0	56	154	140	7866	7675	52547	45743	0	28	1	11	11	1	0	1	3	39	42	154	0	0	0	88	1	15	50	0	0	0	0	27518	7770	0	0	35288	0	28	1	11
971	86	0	0	107	107	107	7	86	201	0	107	152	118	6608	6417	52528	46972	0	50	2	19	30	1	0	1	4	55	57	152	0	0	0	93	1	13	45	0	0	0	0	27614	5663	0	0	33277	0	50	2	19
972	84	0	0	149	149	149	6	118	309	0	149	313	246	7022	6683	52620	46536	0	64	1	19	54	1	0	3	7	53	55	313	0	0	0	187	2	27	97	0	0	0	0	56079	8972	0	0	65051	0	64	1	19
973	71	0	0	73	73	73	7	44	91	0	73	97	78	7940	7797	52418	45666	0	43	2	9	15	1	0	0	3	39	42	97	0	0	0	55	0	7	35	0	0	0	0	16454	2783	0	0	19237	0	43	2	9
974	77	0	0	72	72	72	6	56	128	0	72	147	119	5913	5729	52509	47694	0	32	0	10	22	1	0	1	6	46	48	147	0	0	0	88	2	14	43	0	0	0	0	28411	5244	0	0	33655	0	32	0	10
975	78	0	0	66	66	66	6	57	126	0	66	116	90	6569	6423	52476	47035	0	29	1	9	20	1	0	3	3	48	49	116	0	0	0	66	0	9	41	0	0	0	0	19625	3565	0	0	23190	0	29	1	9
976	84	0	0	89	89	89	2	75	192	0	89	153	113	5868	5677	52572	47735	0	43	3	8	27	1	0	2	5	53	55	153	0	0	0	87	1	10	55	0	0	0	0	29378	5662	0	0	35040	0	43	3	8
977	81	0	0	92	92	91	6	68	186	0	91	168	141	6091	5889	52452	47493	0	44	4	11	26	1	0	0	5	50	52	168	0	0	0	111	0	18	39	0	0	0	0	25568	4929	0	0	30497	0	44	4	11
978	82	0	0	107	107	107	7	81	200	0	107	175	138	8688	8454	52813	44915	0	54	3	16	29	1	0	1	3	50	53	175	0	0	0	96	0	20	59	0	0	0	0	33479	10325	0	0	43804	0	54	3	16
979	97	0	0	110	110	110	5	100	227	0	110	199	155	8667	8409	52635	44940	0	51	1	13	35	1	0	2	7	65	68	199	0	0	0	120	0	22	57	0	0	0	0	36581	8580	0	0	45161	0	51	1	13
980	97	0	0	84	84	84	5	63	161	0	84	150	118	6617	6424	52489	46988	0	44	1	11	23	1	0	1	3	66	68	150	0	0	0	95	2	10	43	0	0	0	0	26492	4209	0	0	30701	0	44	1	11
981	141	0	0	248	248	247	27	200	491	0	247	526	422	8206	7610	64391	56829	0	103	4	39	88	1	0	3	9	109	112	526	95	74	0	308	0	50	168	0	0	0	0	97422	16725	0	0	114147	0	103	4	39
982	82	0	0	72	72	72	8	67	138	0	72	135	110	5866	5702	52679	47730	0	33	1	9	24	1	0	1	3	51	53	135	0	0	0	75	1	12	47	0	0	0	0	26433	5926	0	0	32359	0	33	1	9
983	72	0	0	72	72	72	5	59	150	0	72	126	103	5903	5741	52517	47698	0	33	0	7	25	1	0	2	4	41	43	126	0	0	0	75	0	10	41	0	0	0	0	22498	2734	0	0	25232	0	33	0	7
984	118	0	0	237	237	237	14	206	513	0	237	449	331	8585	8024	52711	45022	0	91	2	29	92	1	2	6	14	87	89	449	0	0	0	246	1	36	166	0	0	0	0	86221	10826	0	0	97047	0	91	2	29
985	81	0	0	84	84	84	5	83	153	0	84	101	75	6603	6455	52448	47000	0	40	1	9	26	1	0	0	7	49	52	101	0	0	0	57	0	7	37	0	0	0	0	17885	3109	0	0	20994	0	40	1	9
986	102	0	0	105	105	105	7	106	198	0	105	300	258	8812	8538	52620	44713	0	41	2	10	47	1	0	0	4	70	73	300	0	0	0	162	0	20	118	0	0	0	0	53297	5959	0	0	59256	0	41	2	10
987	71	0	0	88	88	88	6	78	143	0	88	151	119	7797	7601	52486	45806	0	41	1	7	31	1	0	1	6	41	38	151	0	0	0	87	0	16	48	0	0	0	0	25931	5610	0	0	31541	0	41	1	7
988	89	0	0	129	129	128	14	108	244	0	128	268	214	8962	8633	52501	44639	0	61	3	16	40	1	0	0	7	57	60	268	0	0	0	159	3	21	85	0	0	0	0	49550	7161	0	0	56711	0	61	3	16
989	74	0	0	74	74	74	7	63	151	0	74	120	97	5938	5806	52433	47637	0	40	0	4	25	1	0	0	4	43	45	120	0	0	0	69	1	9	41	0	0	0	0	22115	2578	0	0	24693	0	40	0	4
990	98	0	0	193	193	192	17	161	377	0	192	395	292	9037	8592	52778	44538	0	94	3	27	61	1	0	0	6	67	69	395	0	0	0	241	2	25	127	0	0	0	0	74883	8593	0	0	83476	0	94	3	27
991	133	0	0	144	144	144	10	119	270	0	144	270	226	10230	9876	80499	72665	0	64	2	16	47	1	0	6	8	102	104	270	0	0	0	135	2	26	107	0	0	0	0	53084	11113	0	0	64197	0	64	2	16
992	82	0	0	64	64	64	5	47	106	0	64	123	104	6648	6511	52431	46935	0	28	0	9	20	1	0	2	4	51	53	123	0	0	0	77	0	10	36	0	0	0	0	21150	2927	0	0	24077	0	28	0	9
993	77	0	0	70	70	70	2	50	144	0	70	119	96	10369	10212	52453	43236	0	32	2	7	19	1	0	4	5	46	48	119	0	0	0	71	1	11	36	0	0	0	0	20447	3396	0	0	23843	0	32	2	7
994	107	0	0	131	131	131	11	126	248	0	131	298	240	9527	9166	52828	44077	0	54	4	17	48	1	0	1	6	76	78	298	0	0	0	172	2	26	98	0	0	0	0	52696	8126	0	0	60822	0	54	4	17
995	88	0	0	129	129	129	14	100	234	0	129	214	171	8819	8554	52437	44760	0	64	2	13	39	2	0	4	5	56	59	214	0	0	0	131	1	12	70	0	0	0	0	34125	2968	0	0	37093	0	64	2	13
996	91	0	0	90	90	90	5	94	137	0	90	200	159	7871	7640	52596	45725	0	39	1	12	33	1	0	0	4	60	62	200	0	0	0	116	1	21	62	0	0	0	0	35836	6459	0	0	42295	0	39	1	12
997	76	0	0	98	98	98	5	81	194	0	98	200	165	8581	8327	52726	45024	0	38	1	12	36	1	0	1	9	45	47	200	0	0	0	115	2	20	63	0	0	0	0	38501	7315	0	0	45816	0	38	1	12
998	130	0	0	146	146	145	14	130	299	0	145	268	221	6925	6649	52621	46599	0	72	1	16	43	1	0	1	11	99	101	268	0	0	0	152	2	17	97	0	0	0	0	48307	3664	0	0	51971	0	72	1	16
999	90	0	0	85	85	85	10	69	157	0	85	171	140	8687	8477	52542	44912	0	46	1	11	20	1	0	0	6	58	61	171	0	0	0	95	0	15	61	0	0	0	0	30531	3949	0	0	34480	0	46	1	11
1000	100	0	0	83	83	83	7	64	155	0	83	136	115	7282	7092	52460	46324	0	38	1	9	26	1	0	2	6	69	71	136	0	0	0	79	2	11	44	0	0	0	0	26221	3561	0	0	29782	0	38	1	9
[truncated: 24 more columns]
