# Supplementary material for: Management strategies for vaccinated animals after an outbreak of foot-and-mouth disease and the impact on return to trade
Source: PLoS One. 2019 Oct 11;14(10):e0223518. doi: 10.1371/journal.pone.0223518 (PMC6788736; doi:10.1371/journal.pone.0223518)
Supplement: S1 Table — (ZIP) [file pone.0223518.s001.zip › wa_no_vacc_control_summary.csv]

Run	Detect day	Detect type	Detect farm ID	Detect herd type	Num IPs	IP convergence (%)	Num RCPs	Num VPs	Vacc start day	Vacc trigger IPs	Vacc trigger pending culls	Vacc trigger area	Vacc trigger density	Day last IP	Day last cull	Day last VP	Day last RP	Last day of control	Cum juris	Control Duration	Control Duration convergence (%)	Cum convex hull (km2)	Surv cost	Cull cost	Disposal cost	Disinfect cost	Compensation cost	Vacc cost	Total control ops cost	Control Ops Cost convergence (%)	Control centre costs	Total cost of control	Post surv start	Post surv end	Post mgmt end	Post surv cost	Post lab cost	Post cull cost	Post disposal cost	Post compensation cost	Total post-mgmt cost	Days out of market	Loss of trade	TOTAL COST	Post surv clusters	Post surv clinical insp	Post surv non-vacc herds tested	Post surv vacc herds tested	Post surv non-vacc samples
1	1	farm	71564	mixed sheep	72	0	0	0	0	0	0	0	0	57	60	0	65	88	1	87	0	15537	1059775	126108	1120534	2936748	13775950	0	19019115	0	20880000	39899115	0	0	0	0	0	0	0	0	0	148	4736000000	4775899115	0	0	0	0	0
2	1	farm	71564	mixed sheep	47	29	0	0	0	0	0	0	0	29	32	0	38	60	1	59	27	11032	638225	78012	674872	1628063	8249039	0	11268211	35	14160000	25428211	0	0	0	0	0	0	0	0	0	120	3840000000	3865428211	0	0	0	0	0
3	1	farm	71564	mixed sheep	76	22	0	0	0	0	0	0	0	104	108	0	118	136	1	135	38	13798	954525	105002	911092	2866635	10982654	0	15819908	23	32400000	48219908	0	0	0	0	0	0	0	0	0	196	6272000000	6320219908	0	0	0	0	0
4	1	farm	71564	mixed sheep	64	17	0	0	0	0	0	0	0	94	97	0	102	125	1	124	29	11343	1082400	88330	804116	2157769	9788526	0	13921141	18	29760000	43681141	0	0	0	0	0	0	0	0	0	185	5920000000	5963681141	0	0	0	0	0
5	1	farm	71564	mixed sheep	33	24	0	0	0	0	0	0	0	26	28	0	37	56	1	55	31	11018	565875	65362	562527	1308683	7023946	0	9526393	21	13200000	22726393	0	0	0	0	0	0	0	0	0	116	3712000000	3734726393	0	0	0	0	0
6	1	farm	71564	mixed sheep	38	24	0	0	0	0	0	0	0	28	31	0	36	59	1	58	30	16971	551625	66708	588229	1472267	7253045	0	9931874	21	13920000	23851874	0	0	0	0	0	0	0	0	0	119	3808000000	3831851874	0	0	0	0	0
7	1	farm	71556	mixed sheep	40	23	0	0	0	0	0	0	0	31	33	0	39	61	1	60	28	31130	578150	83806	622663	1487847	7808836	0	10581302	19	14400000	24981302	0	0	0	0	0	0	0	0	0	121	3872000000	3896981302	0	0	0	0	0
8	1	farm	71564	mixed sheep	49	20	0	0	0	0	0	0	0	56	58	0	60	86	1	85	25	25061	765350	96238	806384	1713753	10084354	0	13466079	16	20400000	33866079	0	0	0	0	0	0	0	0	0	146	4672000000	4705866079	0	0	0	0	0
9	1	farm	71564	mixed sheep	53	18	0	0	0	0	0	0	0	66	69	0	74	97	1	96	22	18840	709925	86738	779623	1947444	9535791	0	13059521	15	23040000	36099521	0	0	0	0	0	0	0	0	0	157	5024000000	5060099521	0	0	0	0	0
10	1	farm	71564	mixed sheep	45	17	0	0	0	0	0	0	0	75	78	0	83	106	1	105	20	11134	719625	83198	734668	1713750	8969436	0	12220677	13	25200000	37420677	0	0	0	0	0	0	0	0	0	166	5312000000	5349420677	0	0	0	0	0
11	1	farm	71564	mixed sheep	65	15	0	0	0	0	0	0	0	87	90	0	95	118	1	117	18	11441	796750	113410	1044457	2492732	12925880	0	17373229	13	28080000	45453229	0	0	0	0	0	0	0	0	0	178	5696000000	5741453229	0	0	0	0	0
12	1	farm	71564	mixed sheep	38	15	0	0	0	0	0	0	0	27	29	0	37	57	1	56	18	12565	538325	74858	671879	1433320	8246451	0	10964833	12	13440000	24404833	0	0	0	0	0	0	0	0	0	117	3744000000	3768404833	0	0	0	0	0
13	1	farm	71556	mixed sheep	54	14	0	0	0	0	0	0	0	36	38	0	43	66	1	65	18	22237	708275	125296	984773	1877338	12377604	0	16073286	12	15600000	31673286	0	0	0	0	0	0	0	0	0	126	4032000000	4063673286	0	0	0	0	0
14	1	farm	71556	mixed sheep	40	13	0	0	0	0	0	0	0	53	55	0	57	83	1	82	16	11466	683775	73496	645014	1503428	7975874	0	10881588	11	19680000	30561588	0	0	0	0	0	0	0	0	0	143	4576000000	4606561588	0	0	0	0	0
15	1	farm	71556	mixed sheep	34	14	0	0	0	0	0	0	0	29	31	0	36	59	1	58	16	19812	515825	63902	551446	1293103	6853750	0	9278025	11	13920000	23198025	0	0	0	0	0	0	0	0	0	119	3808000000	3831198025	0	0	0	0	0
16	1	farm	71564	mixed sheep	59	13	0	0	0	0	0	0	0	38	41	0	46	69	1	68	15	20588	809350	122620	953001	2259035	11735350	0	15879356	11	16320000	32199356	0	0	0	0	0	0	0	0	0	129	4128000000	4160199356	0	0	0	0	0
17	1	farm	71564	mixed sheep	77	13	0	0	0	0	0	0	0	91	94	0	99	122	1	121	15	16596	997475	135440	1280837	2687478	15892977	0	20994207	12	29040000	50034207	0	0	0	0	0	0	0	0	0	182	5824000000	5874034207	0	0	0	0	0
18	1	farm	71564	mixed sheep	35	13	0	0	0	0	0	0	0	47	50	0	55	78	1	77	14	16903	512925	66912	595526	1371001	7373658	0	9920022	12	18480000	28400022	0	0	0	0	0	0	0	0	0	138	4416000000	4444400022	0	0	0	0	0
19	1	farm	71556	mixed sheep	44	12	0	0	0	0	0	0	0	31	35	0	45	63	1	62	14	14050	649700	74578	646072	1604693	7901522	0	10876564	11	14880000	25756564	0	0	0	0	0	0	0	0	0	123	3936000000	3961756564	0	0	0	0	0
20	1	farm	71556	mixed sheep	42	12	0	0	0	0	0	0	0	31	34	0	39	62	1	61	14	11680	699075	71818	620408	1550167	7701792	0	10643261	11	14640000	25283261	0	0	0	0	0	0	0	0	0	122	3904000000	3929283261	0	0	0	0	0
21	1	farm	71564	mixed sheep	38	12	0	0	0	0	0	0	0	29	31	0	39	59	1	58	13	11060	494150	70216	584559	1394370	7268454	0	9811748	11	13920000	23731748	0	0	0	0	0	0	0	0	0	119	3808000000	3831731748	0	0	0	0	0
22	1	farm	71556	mixed sheep	40	12	0	0	0	0	0	0	0	30	32	0	40	60	1	59	13	15274	615550	76778	641666	1550164	7881700	0	10765859	11	14160000	24925859	0	0	0	0	0	0	0	0	0	120	3840000000	3864925859	0	0	0	0	0
23	1	farm	71556	mixed sheep	64	11	0	0	0	0	0	0	0	103	105	0	107	133	1	132	13	11610	979325	101836	947338	2251248	11667240	0	15946987	10	31680000	47626987	0	0	0	0	0	0	0	0	0	193	6176000000	6223626987	0	0	0	0	0
24	1	farm	71564	mixed sheep	51	11	0	0	0	0	0	0	0	32	35	0	40	63	1	62	13	12546	595300	88226	725184	1994181	8901142	0	12304032	10	14880000	27184032	0	0	0	0	0	0	0	0	0	123	3936000000	3963184032	0	0	0	0	0
25	1	farm	71564	mixed sheep	53	10	0	0	0	0	0	0	0	108	111	0	116	139	1	138	13	12463	817150	89246	798476	1846178	9869162	0	13420212	9	33120000	46540212	0	0	0	0	0	0	0	0	0	199	6368000000	6414540212	0	0	0	0	0
26	1	farm	71564	mixed sheep	46	10	0	0	0	0	0	0	0	56	59	0	64	87	1	86	13	25595	864425	100336	730906	1651434	9145292	0	12492393	9	20640000	33132393	0	0	0	0	0	0	0	0	0	147	4704000000	4737132393	0	0	0	0	0
27	1	farm	71564	mixed sheep	44	10	0	0	0	0	0	0	0	44	46	0	48	74	1	73	12	10988	648525	85970	745076	1612484	9164519	0	12256574	9	17520000	29776574	0	0	0	0	0	0	0	0	0	134	4288000000	4317776574	0	0	0	0	0
28	1	farm	71564	mixed sheep	47	9	0	0	0	0	0	0	0	31	33	0	39	61	1	60	12	13661	571875	97708	730966	1776070	9135350	0	12311969	8	14400000	26711969	0	0	0	0	0	0	0	0	0	121	3872000000	3898711969	0	0	0	0	0
29	1	farm	71564	mixed sheep	45	9	0	0	0	0	0	0	0	27	30	0	40	58	1	57	12	25949	548275	99252	668351	1752701	8529698	0	11598277	8	13680000	25278277	0	0	0	0	0	0	0	0	0	118	3776000000	3801278277	0	0	0	0	0
30	1	farm	71564	mixed sheep	47	9	0	0	0	0	0	0	0	50	53	0	58	81	1	80	12	144667	637775	174020	1123502	1916285	14268480	0	18120062	8	19200000	37320062	0	0	0	0	0	0	0	0	0	141	4512000000	4549320062	0	0	0	0	0
31	1	farm	71564	mixed sheep	59	8	0	0	0	0	0	0	0	66	68	0	70	96	1	95	11	21275	707375	102022	933271	2157770	11405912	0	15306350	8	22800000	38106350	0	0	0	0	0	0	0	0	0	156	4992000000	5030106350	0	0	0	0	0
32	1	farm	71556	mixed sheep	48	8	0	0	0	0	0	0	0	31	33	0	39	61	1	60	11	22589	646650	85146	738072	1822807	9089836	0	12382510	8	14400000	26782510	0	0	0	0	0	0	0	0	0	121	3872000000	3898782510	0	0	0	0	0
33	1	farm	71556	mixed sheep	49	8	0	0	0	0	0	0	0	31	33	0	43	61	1	60	11	11069	583475	78410	692602	1776070	8495955	0	11626512	8	14400000	26026512	0	0	0	0	0	0	0	0	0	121	3872000000	3898026512	0	0	0	0	0
34	1	farm	71564	mixed sheep	58	8	0	0	0	0	0	0	0	65	67	0	69	95	1	94	11	14417	795575	96342	869798	2188928	10682248	0	14632892	7	22560000	37192892	0	0	0	0	0	0	0	0	0	155	4960000000	4997192892	0	0	0	0	0
35	1	farm	71556	mixed sheep	46	8	0	0	0	0	0	0	0	42	46	0	56	74	1	73	10	19163	584650	112312	800741	1581326	10126413	0	13205442	7	17520000	30725442	0	0	0	0	0	0	0	0	0	134	4288000000	4318725442	0	0	0	0	0
36	1	farm	71564	mixed sheep	39	7	0	0	0	0	0	0	0	29	31	0	37	59	1	58	10	11211	596825	92288	795249	1557956	10043576	0	13085894	7	13920000	27005894	0	0	0	0	0	0	0	0	0	119	3808000000	3835005894	0	0	0	0	0
37	1	farm	71564	mixed sheep	47	7	0	0	0	0	0	0	0	77	79	0	81	107	1	106	10	11145	647275	77398	644836	1698171	7954528	0	11022208	7	25440000	36462208	0	0	0	0	0	0	0	0	0	167	5344000000	5380462208	0	0	0	0	0
38	1	farm	71564	mixed sheep	48	7	0	0	0	0	0	0	0	60	63	0	68	91	1	90	10	11698	763925	97000	770967	1846177	9590033	0	13068102	7	21600000	34668102	0	0	0	0	0	0	0	0	0	151	4832000000	4866668102	0	0	0	0	0
39	1	farm	71564	mixed sheep	43	7	0	0	0	0	0	0	0	45	47	0	49	75	1	74	10	21863	658475	90812	832124	1659225	10378196	0	13618833	7	17760000	31378833	0	0	0	0	0	0	0	0	0	135	4320000000	4351378833	0	0	0	0	0
40	1	farm	71556	mixed sheep	49	7	0	0	0	0	0	0	0	76	78	0	82	106	1	105	9	20532	692925	101196	756783	1877338	9501058	0	12929300	6	25200000	38129300	0	0	0	0	0	0	0	0	0	166	5312000000	5350129300	0	0	0	0	0
41	1	farm	71564	mixed sheep	31	7	0	0	0	0	0	0	0	29	31	0	36	59	1	58	9	11074	574300	59016	484765	1207418	6191767	0	8517266	6	13920000	22437266	0	0	0	0	0	0	0	0	0	119	3808000000	3830437266	0	0	0	0	0
42	1	farm	71556	mixed sheep	46	7	0	0	0	0	0	0	0	30	32	0	40	60	1	59	9	12074	623725	83572	650426	1612486	8136568	0	11106777	6	14160000	25266777	0	0	0	0	0	0	0	0	0	120	3840000000	3865266777	0	0	0	0	0
43	1	farm	71564	mixed sheep	76	7	0	0	0	0	0	0	0	71	73	0	80	101	1	100	9	26659	1279725	134256	1325956	2648530	16497896	0	21886363	7	24000000	45886363	0	0	0	0	0	0	0	0	0	161	5152000000	5197886363	0	0	0	0	0
44	1	farm	71564	mixed sheep	45	7	0	0	0	0	0	0	0	29	31	0	39	59	1	58	9	12834	601475	78172	700996	1612485	8633757	0	11626886	7	13920000	25546886	0	0	0	0	0	0	0	0	0	119	3808000000	3833546886	0	0	0	0	0
45	1	farm	71564	mixed sheep	45	7	0	0	0	0	0	0	0	86	89	0	94	117	1	116	9	10962	580350	84978	670390	1596906	8351478	0	11284102	7	27840000	39124102	0	0	0	0	0	0	0	0	0	177	5664000000	5703124102	0	0	0	0	0
46	1	farm	71556	mixed sheep	46	7	0	0	0	0	0	0	0	34	36	0	38	64	1	63	9	11911	603525	75414	679118	1705961	8303866	0	11367884	7	15120000	26487884	0	0	0	0	0	0	0	0	0	124	3968000000	3994487884	0	0	0	0	0
47	1	farm	71564	mixed sheep	38	7	0	0	0	0	0	0	0	29	31	0	35	59	1	58	9	21863	532175	84010	787322	1487849	9794476	0	12685832	6	13920000	26605832	0	0	0	0	0	0	0	0	0	119	3808000000	3834605832	0	0	0	0	0
48	1	farm	71564	mixed sheep	49	6	0	0	0	0	0	0	0	32	34	0	37	62	1	61	9	12277	642350	85628	807790	1807228	9722968	0	13065964	6	14640000	27705964	0	0	0	0	0	0	0	0	0	122	3904000000	3931705964	0	0	0	0	0
49	1	farm	71556	mixed sheep	56	6	0	0	0	0	0	0	0	43	46	0	52	74	1	73	9	27512	705550	99412	910834	2017553	11157200	0	14890549	6	17520000	32410549	0	0	0	0	0	0	0	0	0	134	4288000000	4320410549	0	0	0	0	0
50	1	farm	71564	mixed sheep	50	6	0	0	0	0	0	0	0	38	41	0	46	69	1	68	8	11899	606700	93760	735800	1830597	9070498	0	12337355	6	16320000	28657355	0	0	0	0	0	0	0	0	0	129	4128000000	4156657355	0	0	0	0	0
51	1	farm	71564	mixed sheep	53	6	0	0	0	0	0	0	0	38	41	0	50	69	1	68	8	12083	793250	104402	846374	2033133	10521956	0	14299114	6	16320000	30619114	0	0	0	0	0	0	0	0	0	129	4128000000	4158619114	0	0	0	0	0
52	1	farm	71564	mixed sheep	40	6	0	0	0	0	0	0	0	45	47	0	52	75	1	74	8	11133	564400	76096	697136	1355422	8461956	0	11155010	6	17760000	28915010	0	0	0	0	0	0	0	0	0	135	4320000000	4348915010	0	0	0	0	0
53	1	farm	71556	mixed sheep	47	6	0	0	0	0	0	0	0	29	31	0	41	59	1	58	8	11042	659350	79306	699518	1791649	8573643	0	11803466	6	13920000	25723466	0	0	0	0	0	0	0	0	0	119	3808000000	3833723466	0	0	0	0	0
54	1	farm	71556	mixed sheep	41	6	0	0	0	0	0	0	0	32	34	0	39	62	1	61	8	11008	601875	74360	652426	1472268	7984460	0	10785389	6	14640000	25425389	0	0	0	0	0	0	0	0	0	122	3904000000	3929425389	0	0	0	0	0
55	1	farm	71564	mixed sheep	51	6	0	0	0	0	0	0	0	44	47	0	52	75	1	74	8	27598	845225	93538	748051	1807228	9249004	0	12743045	6	17760000	30503045	0	0	0	0	0	0	0	0	0	135	4320000000	4350503045	0	0	0	0	0
56	1	farm	71564	mixed sheep	50	6	0	0	0	0	0	0	0	56	59	0	64	87	1	86	8	10977	673500	82192	694024	1799437	8469075	0	11718228	6	20640000	32358228	0	0	0	0	0	0	0	0	0	147	4704000000	4736358228	0	0	0	0	0
57	1	farm	71564	mixed sheep	36	6	0	0	0	0	0	0	0	24	27	0	36	55	1	54	8	10987	576675	75554	624049	1363210	7692376	0	10331864	5	12960000	23291864	0	0	0	0	0	0	0	0	0	115	3680000000	3703291864	0	0	0	0	0
58	1	farm	71564	mixed sheep	41	6	0	0	0	0	0	0	0	29	31	0	40	59	1	58	8	10974	633325	90748	606753	1659222	7750054	0	10740102	5	13920000	24660102	0	0	0	0	0	0	0	0	0	119	3808000000	3832660102	0	0	0	0	0
59	1	farm	71556	mixed sheep	43	5	0	0	0	0	0	0	0	29	31	0	41	59	1	58	8	21580	613350	73912	662562	1589114	8078468	0	11017406	5	13920000	24937406	0	0	0	0	0	0	0	0	0	119	3808000000	3832937406	0	0	0	0	0
60	1	farm	71556	mixed sheep	62	5	0	0	0	0	0	0	0	97	100	0	105	128	1	127	8	11125	728475	86812	798581	2134399	9654140	0	13402407	5	30480000	43882407	0	0	0	0	0	0	0	0	0	188	6016000000	6059882407	0	0	0	0	0
61	1	farm	71556	mixed sheep	38	5	0	0	0	0	0	0	0	54	58	0	68	86	1	85	8	27009	583675	72432	574520	1526796	7183817	0	9941240	5	20400000	30341240	0	0	0	0	0	0	0	0	0	146	4672000000	4702341240	0	0	0	0	0
62	1	farm	71556	mixed sheep	30	5	0	0	0	0	0	0	0	28	31	0	38	59	1	58	8	11001	483550	59206	508662	1168467	6385720	0	8605606	5	13920000	22525606	0	0	0	0	0	0	0	0	0	119	3808000000	3830525606	0	0	0	0	0
63	1	farm	71564	mixed sheep	37	5	0	0	0	0	0	0	0	27	29	0	35	57	1	56	7	21543	602375	97430	809748	1433320	10236750	0	13179623	5	13440000	26619623	0	0	0	0	0	0	0	0	0	117	3744000000	3770619623	0	0	0	0	0
64	1	farm	71556	mixed sheep	41	5	0	0	0	0	0	0	0	30	32	0	40	60	1	59	7	11229	714900	88970	825124	1487847	10236580	0	13353422	5	14160000	27513422	0	0	0	0	0	0	0	0	0	120	3840000000	3867513422	0	0	0	0	0
65	1	farm	71556	mixed sheep	43	5	0	0	0	0	0	0	0	30	32	0	37	60	1	59	7	11157	621475	72732	639454	1589116	7911980	0	10834758	5	14160000	24994758	0	0	0	0	0	0	0	0	0	120	3840000000	3864994758	0	0	0	0	0
66	1	farm	71556	mixed sheep	40	5	0	0	0	0	0	0	0	29	31	0	36	59	1	58	7	11313	538300	77310	631962	1557956	7889332	0	10694860	5	13920000	24614860	0	0	0	0	0	0	0	0	0	119	3808000000	3832614860	0	0	0	0	0
67	1	farm	71564	mixed sheep	50	5	0	0	0	0	0	0	0	62	64	0	66	92	1	91	7	16351	774100	105262	795172	1978603	9873762	0	13526900	5	21840000	35366900	0	0	0	0	0	0	0	0	0	152	4864000000	4899366900	0	0	0	0	0
68	1	farm	71556	mixed sheep	62	5	0	0	0	0	0	0	0	70	73	0	78	101	1	100	7	11084	1074000	96312	819443	2196718	10110056	0	14296529	5	24000000	38296529	0	0	0	0	0	0	0	0	0	161	5152000000	5190296529	0	0	0	0	0
69	1	farm	71556	mixed sheep	70	5	0	0	0	0	0	0	0	122	125	0	130	153	1	152	7	20491	948000	139666	1190426	2555048	14834678	0	19667817	5	36480000	56147817	0	0	0	0	0	0	0	0	0	213	6816000000	6872147817	0	0	0	0	0
70	1	farm	71564	mixed sheep	34	5	0	0	0	0	0	0	0	28	30	0	32	58	1	57	7	13777	500950	67660	520022	1168467	6565701	0	8822800	5	13680000	22502800	0	0	0	0	0	0	0	0	0	118	3776000000	3798502800	0	0	0	0	0
71	1	farm	71556	mixed sheep	64	5	0	0	0	0	0	0	0	62	65	0	70	93	1	92	7	13778	866350	111446	1040402	2469363	12874521	0	17362082	5	22080000	39442082	0	0	0	0	0	0	0	0	0	153	4896000000	4935442082	0	0	0	0	0
72	1	farm	71564	mixed sheep	45	5	0	0	0	0	0	0	0	30	32	0	38	60	1	59	7	11937	540825	76016	684778	1635854	8389690	0	11327164	5	14160000	25487164	0	0	0	0	0	0	0	0	0	120	3840000000	3865487164	0	0	0	0	0
73	1	farm	71564	mixed sheep	43	5	0	0	0	0	0	0	0	41	44	0	49	72	1	71	7	11857	663425	67898	589988	1550167	7350339	0	10221817	5	17040000	27261817	0	0	0	0	0	0	0	0	0	132	4224000000	4251261817	0	0	0	0	0
74	1	farm	71564	mixed sheep	41	5	0	0	0	0	0	0	0	31	33	0	39	61	1	60	7	13150	598775	78568	598234	1628064	7568376	0	10472017	5	14400000	24872017	0	0	0	0	0	0	0	0	0	121	3872000000	3896872017	0	0	0	0	0
75	1	farm	71564	mixed sheep	39	5	0	0	0	0	0	0	0	62	66	0	76	94	1	93	7	14659	620525	67066	569642	1378793	7139355	0	9775380	5	22320000	32095380	0	0	0	0	0	0	0	0	0	154	4928000000	4960095380	0	0	0	0	0
76	1	farm	71556	mixed sheep	38	5	0	0	0	0	0	0	0	27	29	0	38	57	1	56	7	13289	516450	77232	603254	1495637	7559258	0	10251831	5	13440000	23691831	0	0	0	0	0	0	0	0	0	117	3744000000	3767691831	0	0	0	0	0
77	1	farm	71556	mixed sheep	57	5	0	0	0	0	0	0	0	33	35	0	42	63	1	62	7	14383	714550	104270	875156	2157768	10792886	0	14644630	5	14880000	29524630	0	0	0	0	0	0	0	0	0	123	3936000000	3965524630	0	0	0	0	0
78	1	farm	71556	mixed sheep	63	5	0	0	0	0	0	0	0	36	38	0	47	66	1	65	7	16697	860925	105572	988684	2290198	12201464	0	16446842	5	15600000	32046842	0	0	0	0	0	0	0	0	0	126	4032000000	4064046842	0	0	0	0	0
79	1	farm	71564	mixed sheep	33	5	0	0	0	0	0	0	0	26	28	0	31	56	1	55	7	10962	459800	64238	571642	1230787	7127328	0	9453795	5	13200000	22653795	0	0	0	0	0	0	0	0	0	116	3712000000	3734653795	0	0	0	0	0
80	1	farm	71564	mixed sheep	34	5	0	0	0	0	0	0	0	33	35	0	41	63	1	62	7	11010	460100	63720	540763	1246365	6746552	0	9057500	5	14880000	23937500	0	0	0	0	0	0	0	0	0	123	3936000000	3959937500	0	0	0	0	0
81	1	farm	71564	mixed sheep	73	5	0	0	0	0	0	0	0	82	84	0	86	112	1	111	7	15213	951500	116620	1077491	2477154	13250870	0	17873635	5	26640000	44513635	0	0	0	0	0	0	0	0	0	172	5504000000	5548513635	0	0	0	0	0
82	1	farm	71564	mixed sheep	36	5	0	0	0	0	0	0	0	28	32	0	42	60	1	59	7	10994	616650	68570	590238	1363210	7273562	0	9912230	5	14160000	24072230	0	0	0	0	0	0	0	0	0	120	3840000000	3864072230	0	0	0	0	0
83	1	farm	71556	mixed sheep	41	5	0	0	0	0	0	0	0	30	34	0	44	62	1	61	7	14416	688650	76568	623401	1651433	7782794	0	10822845	5	14640000	25462845	0	0	0	0	0	0	0	0	0	122	3904000000	3929462845	0	0	0	0	0
84	1	farm	71556	mixed sheep	43	5	0	0	0	0	0	0	0	62	65	0	70	93	1	92	7	11133	694375	74096	644198	1612484	7940868	0	10966020	5	22080000	33046020	0	0	0	0	0	0	0	0	0	153	4896000000	4929046020	0	0	0	0	0
85	1	farm	71564	mixed sheep	40	5	0	0	0	0	0	0	0	29	33	0	43	61	1	60	7	15447	559900	112810	640773	1565745	8347588	0	11226816	5	14400000	25626816	0	0	0	0	0	0	0	0	0	121	3872000000	3897626816	0	0	0	0	0
86	1	farm	71564	mixed sheep	107	6	0	0	0	0	0	0	0	75	77	0	79	105	1	104	6	26963	1171275	172596	1358991	3450872	17346384	0	23500118	5	24960000	48460118	0	0	0	0	0	0	0	0	0	165	5280000000	5328460118	0	0	0	0	0
87	1	farm	71556	mixed sheep	58	5	0	0	0	0	0	0	0	30	33	0	38	61	1	60	6	14397	708650	94530	790803	2048710	9610166	0	13252858	5	14400000	27652858	0	0	0	0	0	0	0	0	0	121	3872000000	3899652858	0	0	0	0	0
88	1	farm	71564	mixed sheep	46	5	0	0	0	0	0	0	0	43	46	0	51	74	1	73	6	10988	647125	76058	697306	1667013	8523956	0	11611458	5	17520000	29131458	0	0	0	0	0	0	0	0	0	134	4288000000	4317131458	0	0	0	0	0
89	1	farm	71564	mixed sheep	55	5	0	0	0	0	0	0	0	39	42	0	47	70	1	69	6	13830	703625	97558	745054	2048711	9212290	0	12807237	5	16560000	29367237	0	0	0	0	0	0	0	0	0	130	4160000000	4189367237	0	0	0	0	0
90	1	farm	71556	mixed sheep	63	5	0	0	0	0	0	0	0	55	58	0	65	86	1	85	6	26174	1174275	123050	1005505	2399253	12513500	0	17215582	5	20400000	37615582	0	0	0	0	0	0	0	0	0	146	4672000000	4709615582	0	0	0	0	0
91	1	farm	71564	mixed sheep	36	5	0	0	0	0	0	0	0	30	32	0	42	60	1	59	6	11113	568700	68604	597118	1386581	7435989	0	10056992	5	14160000	24216992	0	0	0	0	0	0	0	0	0	120	3840000000	3864216992	0	0	0	0	0
92	1	farm	71556	mixed sheep	33	5	0	0	0	0	0	0	0	29	32	0	39	60	1	59	6	11031	580800	72408	552832	1269734	6979335	0	9455109	5	14160000	23615109	0	0	0	0	0	0	0	0	0	120	3840000000	3863615109	0	0	0	0	0
93	1	farm	71564	mixed sheep	66	5	0	0	0	0	0	0	0	45	47	0	50	75	1	74	6	11144	745950	114500	911666	2321356	11333174	0	15426646	5	17760000	33186646	0	0	0	0	0	0	0	0	0	135	4320000000	4353186646	0	0	0	0	0
94	1	farm	71556	mixed sheep	37	5	0	0	0	0	0	0	0	30	32	0	36	60	1	59	6	10970	599450	68404	592517	1332052	7327062	0	9919485	5	14160000	24079485	0	0	0	0	0	0	0	0	0	120	3840000000	3864079485	0	0	0	0	0
95	1	farm	71564	mixed sheep	38	5	0	0	0	0	0	0	0	28	30	0	37	58	1	57	6	11186	527725	59608	513954	1300894	6445323	0	8847504	5	13680000	22527504	0	0	0	0	0	0	0	0	0	118	3776000000	3798527504	0	0	0	0	0
96	1	farm	71556	mixed sheep	51	5	0	0	0	0	0	0	0	32	36	0	46	64	1	63	6	20126	688425	91672	782206	2079870	9588376	0	13230549	5	15120000	28350549	0	0	0	0	0	0	0	0	0	124	3968000000	3996350549	0	0	0	0	0
97	1	farm	71564	mixed sheep	35	5	0	0	0	0	0	0	0	26	29	0	39	57	1	56	6	10974	530900	68958	580581	1425529	7233651	0	9839619	5	13440000	23279619	0	0	0	0	0	0	0	0	0	117	3744000000	3767279619	0	0	0	0	0
98	1	farm	71564	mixed sheep	37	5	0	0	0	0	0	0	0	25	28	0	36	56	1	55	6	11133	503950	70724	640505	1433319	7865943	0	10514441	5	13200000	23714441	0	0	0	0	0	0	0	0	0	116	3712000000	3735714441	0	0	0	0	0
99	1	farm	71564	mixed sheep	38	5	0	0	0	0	0	0	0	31	34	0	40	62	1	61	6	10987	496500	69342	622735	1441109	7670743	0	10300429	5	14640000	24940429	0	0	0	0	0	0	0	0	0	122	3904000000	3928940429	0	0	0	0	0
100	1	farm	71564	mixed sheep	55	5	0	0	0	0	0	0	0	74	77	0	82	105	1	104	6	32472	785875	114990	1059196	2188928	13222154	0	17371144	5	24960000	42331144	0	0	0	0	0	0	0	0	0	165	5280000000	5322331144	0	0	0	0	0
101	1	farm	71556	mixed sheep	62	5	0	0	0	0	0	0	0	37	40	0	45	68	1	67	6	23562	849625	97526	860076	2212298	10551376	0	14570901	5	16080000	30650901	0	0	0	0	0	0	0	0	0	128	4096000000	4126650901	0	0	0	0	0
102	1	farm	71564	mixed sheep	49	5	0	0	0	0	0	0	0	34	36	0	41	64	1	63	6	13080	719200	94638	876022	1667012	10810903	0	14167775	5	15120000	29287775	0	0	0	0	0	0	0	0	0	124	3968000000	3997287775	0	0	0	0	0
103	1	farm	71556	mixed sheep	44	5	0	0	0	0	0	0	0	33	35	0	43	63	1	62	6	11189	681925	77526	683640	1628064	8426300	0	11497456	4	14880000	26377456	0	0	0	0	0	0	0	0	0	123	3936000000	3962377456	0	0	0	0	0
104	1	farm	71564	mixed sheep	33	5	0	0	0	0	0	0	0	50	52	0	54	80	1	79	6	19988	535300	66534	552157	1417740	6973222	0	9544953	4	18960000	28504953	0	0	0	0	0	0	0	0	0	140	4480000000	4508504953	0	0	0	0	0
105	1	farm	71556	mixed sheep	44	5	0	0	0	0	0	0	0	56	58	0	60	86	1	85	6	11108	578825	71670	630328	1503429	7810456	0	10594708	4	20400000	30994708	0	0	0	0	0	0	0	0	0	146	4672000000	4702994708	0	0	0	0	0
106	1	farm	71564	mixed sheep	49	5	0	0	0	0	0	0	0	51	55	0	65	83	1	82	6	13433	636925	113144	787358	1776073	10029512	0	13343012	4	19680000	33023012	0	0	0	0	0	0	0	0	0	143	4576000000	4609023012	0	0	0	0	0
107	1	farm	71556	mixed sheep	38	5	0	0	0	0	0	0	0	39	42	0	47	70	1	69	6	19404	573975	65986	557748	1332052	6921332	0	9451092	4	16560000	26011092	0	0	0	0	0	0	0	0	0	130	4160000000	4186011092	0	0	0	0	0
108	1	farm	71564	mixed sheep	51	5	0	0	0	0	0	0	0	83	85	0	87	113	1	112	6	19203	767650	88938	795994	1853968	9769770	0	13276320	4	26880000	40156320	0	0	0	0	0	0	0	0	0	173	5536000000	5576156320	0	0	0	0	0
109	1	farm	71556	mixed sheep	48	5	0	0	0	0	0	0	0	30	32	0	39	60	1	59	6	16287	590375	102412	856861	1885125	10587286	0	14022059	4	14160000	28182059	0	0	0	0	0	0	0	0	0	120	3840000000	3868182059	0	0	0	0	0
110	1	farm	71556	mixed sheep	41	5	0	0	0	0	0	0	0	35	38	0	44	66	1	65	5	11057	727450	72760	634597	1495638	7851856	0	10782301	4	15600000	26382301	0	0	0	0	0	0	0	0	0	126	4032000000	4058382301	0	0	0	0	0
111	1	farm	71556	mixed sheep	51	5	0	0	0	0	0	0	0	44	47	0	53	75	1	74	5	13025	622375	81188	736808	1822808	8967896	0	12231074	4	17760000	29991074	0	0	0	0	0	0	0	0	0	135	4320000000	4349991074	0	0	0	0	0
112	1	farm	71556	mixed sheep	32	5	0	0	0	0	0	0	0	30	33	0	38	61	1	60	5	10970	586725	62018	517298	1254155	6524872	0	8945067	4	14400000	23345067	0	0	0	0	0	0	0	0	0	121	3872000000	3895345067	0	0	0	0	0
113	1	farm	71564	mixed sheep	38	5	0	0	0	0	0	0	0	27	29	0	37	57	1	56	5	10970	524725	65274	582869	1293105	7218228	0	9684202	4	13440000	23124202	0	0	0	0	0	0	0	0	0	117	3744000000	3767124202	0	0	0	0	0
114	1	farm	71564	mixed sheep	40	5	0	0	0	0	0	0	0	29	31	0	33	59	1	58	5	10991	541275	66572	575584	1386582	7160606	0	9730618	4	13920000	23650618	0	0	0	0	0	0	0	0	0	119	3808000000	3831650618	0	0	0	0	0
115	1	farm	71564	mixed sheep	40	5	0	0	0	0	0	0	0	28	30	0	34	58	1	57	5	15780	589750	66686	609314	1371002	7547128	0	10183880	4	13680000	23863880	0	0	0	0	0	0	0	0	0	118	3776000000	3799863880	0	0	0	0	0
116	1	farm	71556	mixed sheep	51	5	0	0	0	0	0	0	0	43	47	0	57	75	1	74	5	23278	647775	83382	737464	1900705	9010154	0	12379480	4	17760000	30139480	0	0	0	0	0	0	0	0	0	135	4320000000	4350139480	0	0	0	0	0
117	1	farm	71556	mixed sheep	34	5	0	0	0	0	0	0	0	29	31	0	41	59	1	58	5	10973	515475	75764	530480	1215206	6793844	0	9130770	4	13920000	23050770	0	0	0	0	0	0	0	0	0	119	3808000000	3831050770	0	0	0	0	0
118	1	farm	71556	mixed sheep	38	5	0	0	0	0	0	0	0	28	30	0	34	58	1	57	5	10962	525725	68968	617972	1417741	7643918	0	10274324	4	13680000	23954324	0	0	0	0	0	0	0	0	0	118	3776000000	3799954324	0	0	0	0	0
119	1	farm	71556	mixed sheep	63	5	0	0	0	0	0	0	0	77	79	0	81	107	1	106	5	13303	889275	112010	1062907	2118821	13006509	0	17189522	4	25440000	42629522	0	0	0	0	0	0	0	0	0	167	5344000000	5386629522	0	0	0	0	0
120	1	farm	71556	mixed sheep	29	5	0	0	0	0	0	0	0	29	31	0	35	59	1	58	5	10962	481875	57618	503408	1082779	6280616	0	8406296	4	13920000	22326296	0	0	0	0	0	0	0	0	0	119	3808000000	3830326296	0	0	0	0	0
121	1	farm	71556	mixed sheep	46	5	0	0	0	0	0	0	0	30	32	0	40	60	1	59	5	19151	674350	85410	781569	1651435	9728932	0	12921696	4	14160000	27081696	0	0	0	0	0	0	0	0	0	120	3840000000	3867081696	0	0	0	0	0
122	1	farm	71564	mixed sheep	56	4	0	0	0	0	0	0	0	42	45	0	51	73	1	72	5	25160	920925	140630	1160060	2204510	14542263	0	18968388	4	17280000	36248388	0	0	0	0	0	0	0	0	0	133	4256000000	4292248388	0	0	0	0	0
123	1	farm	71564	mixed sheep	85	5	0	0	0	0	0	0	0	88	92	0	102	120	1	119	5	24540	1329800	181320	1253988	2827692	16514535	0	22107335	4	28560000	50667335	0	0	0	0	0	0	0	0	0	180	5760000000	5810667335	0	0	0	0	0
124	1	farm	71556	mixed sheep	57	5	0	0	0	0	0	0	0	38	40	0	44	68	1	67	5	26464	873800	150200	1145925	2009764	14764146	0	18943834	4	16080000	35023834	0	0	0	0	0	0	0	0	0	128	4096000000	4131023834	0	0	0	0	0
125	1	farm	71564	mixed sheep	40	5	0	0	0	0	0	0	0	28	30	0	38	58	1	57	5	13743	491400	71164	624465	1542376	7700285	0	10429690	4	13680000	24109690	0	0	0	0	0	0	0	0	0	118	3776000000	3800109690	0	0	0	0	0
126	1	farm	71556	mixed sheep	38	5	0	0	0	0	0	0	0	34	36	0	38	64	1	63	5	11465	618625	69130	593759	1425529	7348598	0	10055641	4	15120000	25175641	0	0	0	0	0	0	0	0	0	124	3968000000	3993175641	0	0	0	0	0
127	1	farm	71564	mixed sheep	40	4	0	0	0	0	0	0	0	40	43	0	48	71	1	70	5	17646	606325	73866	664524	1487847	8125458	0	10958020	4	16800000	27758020	0	0	0	0	0	0	0	0	0	131	4192000000	4219758020	0	0	0	0	0
128	1	farm	71564	mixed sheep	40	4	0	0	0	0	0	0	0	27	29	0	39	57	1	56	5	11079	539025	83336	781492	1503429	9810842	0	12718125	4	13440000	26158125	0	0	0	0	0	0	0	0	0	117	3744000000	3770158125	0	0	0	0	0
129	1	farm	71556	mixed sheep	44	4	0	0	0	0	0	0	0	30	32	0	38	60	1	59	5	10974	572825	79598	663644	1822808	8252307	0	11391182	4	14160000	25551182	0	0	0	0	0	0	0	0	0	120	3840000000	3865551182	0	0	0	0	0
130	1	farm	71556	mixed sheep	58	4	0	0	0	0	0	0	0	55	58	0	65	86	1	85	5	14407	822375	111046	1032610	2149979	12697812	0	16813822	4	20400000	37213822	0	0	0	0	0	0	0	0	0	146	4672000000	4709213822	0	0	0	0	0
131	1	farm	71556	mixed sheep	52	4	0	0	0	0	0	0	0	34	36	0	38	64	1	63	5	10962	653550	81628	712816	1822809	8784078	0	12054880	4	15120000	27174880	0	0	0	0	0	0	0	0	0	124	3968000000	3995174880	0	0	0	0	0
132	1	farm	71556	mixed sheep	65	4	0	0	0	0	0	0	0	73	75	0	78	103	1	102	5	11184	859825	108228	924898	2368093	11273332	0	15534376	4	24480000	40014376	0	0	0	0	0	0	0	0	0	163	5216000000	5256014376	0	0	0	0	0
133	1	farm	71564	mixed sheep	55	4	0	0	0	0	0	0	0	75	78	0	83	106	1	105	5	16973	867800	82166	715876	1900706	8742598	0	12309145	4	25200000	37509145	0	0	0	0	0	0	0	0	0	166	5312000000	5349509145	0	0	0	0	0
134	1	farm	71564	mixed sheep	41	4	0	0	0	0	0	0	0	47	50	0	55	78	1	77	5	11571	597700	77114	606202	1596904	7616760	0	10494679	4	18480000	28974679	0	0	0	0	0	0	0	0	0	138	4416000000	4444974679	0	0	0	0	0
135	1	farm	71564	mixed sheep	41	4	0	0	0	0	0	0	0	68	70	0	72	98	1	97	5	34414	641175	75302	608389	1690381	7588110	0	10603357	4	23280000	33883357	0	0	0	0	0	0	0	0	0	158	5056000000	5089883357	0	0	0	0	0
136	1	farm	71556	mixed sheep	39	4	0	0	0	0	0	0	0	32	34	0	40	62	1	61	5	22173	646950	66120	533392	1417741	6736442	0	9400645	4	14640000	24040645	0	0	0	0	0	0	0	0	0	122	3904000000	3928040645	0	0	0	0	0
137	1	farm	71564	mixed sheep	44	4	0	0	0	0	0	0	0	36	38	0	44	66	1	65	5	12674	645075	121398	1049463	1573539	13239527	0	16629002	4	15600000	32229002	0	0	0	0	0	0	0	0	0	126	4032000000	4064229002	0	0	0	0	0
138	1	farm	71556	mixed sheep	53	4	0	0	0	0	0	0	0	29	31	0	39	59	1	58	5	11018	557150	80718	737032	1877337	8970178	0	12222416	4	13920000	26142416	0	0	0	0	0	0	0	0	0	119	3808000000	3834142416	0	0	0	0	0
139	1	farm	71556	mixed sheep	54	4	0	0	0	0	0	0	0	31	34	0	44	62	1	61	5	67263	688850	171842	948690	2134400	12332252	0	16276034	4	14640000	30916034	0	0	0	0	0	0	0	0	0	122	3904000000	3934916034	0	0	0	0	0
140	1	farm	71564	mixed sheep	63	4	0	0	0	0	0	0	0	54	56	0	58	84	1	83	5	23572	788975	120486	1093507	2173351	13536584	0	17712902	4	19920000	37632902	0	0	0	0	0	0	0	0	0	144	4608000000	4645632902	0	0	0	0	0
141	1	farm	71564	mixed sheep	70	4	0	0	0	0	0	0	0	96	100	0	110	128	1	127	5	22262	1059675	128802	1200602	2570628	14765387	0	19725094	4	30480000	50205094	0	0	0	0	0	0	0	0	0	188	6016000000	6066205094	0	0	0	0	0
142	1	farm	71564	mixed sheep	44	4	0	0	0	0	0	0	0	85	88	0	93	116	1	115	5	13252	789600	122640	962246	1760491	12317889	0	15952866	4	27600000	43552866	0	0	0	0	0	0	0	0	0	176	5632000000	5675552866	0	0	0	0	0
143	1	farm	71564	mixed sheep	52	4	0	0	0	0	0	0	0	40	42	0	44	70	1	69	5	10988	639350	85088	712069	1986394	8801698	0	12224599	4	16560000	28784599	0	0	0	0	0	0	0	0	0	130	4160000000	4188784599	0	0	0	0	0
144	1	farm	71564	mixed sheep	43	4	0	0	0	0	0	0	0	38	41	0	46	69	1	68	5	11384	626900	77460	697390	1526799	8724931	0	11653480	4	16320000	27973480	0	0	0	0	0	0	0	0	0	129	4128000000	4155973480	0	0	0	0	0
145	1	farm	71556	mixed sheep	43	4	0	0	0	0	0	0	0	35	37	0	44	65	1	64	5	13152	669175	74882	659452	1581325	8102764	0	11087598	4	15360000	26447598	0	0	0	0	0	0	0	0	0	125	4000000000	4026447598	0	0	0	0	0
146	1	farm	71564	mixed sheep	37	4	0	0	0	0	0	0	0	41	43	0	45	71	1	70	5	11018	562375	77696	607363	1378790	7551531	0	10177755	4	16800000	26977755	0	0	0	0	0	0	0	0	0	131	4192000000	4218977755	0	0	0	0	0
147	1	farm	71556	mixed sheep	51	4	0	0	0	0	0	0	0	62	65	0	70	93	1	92	5	10962	801825	97116	881071	1963027	10969048	0	14712087	4	22080000	36792087	0	0	0	0	0	0	0	0	0	153	4896000000	4932792087	0	0	0	0	0
148	1	farm	71564	mixed sheep	28	4	0	0	0	0	0	0	0	22	25	0	31	53	1	52	5	11689	486025	55334	473652	1074990	5992004	0	8082004	4	12480000	20562004	0	0	0	0	0	0	0	0	0	113	3616000000	3636562004	0	0	0	0	0
149	1	farm	71556	mixed sheep	52	4	0	0	0	0	0	0	0	45	47	0	49	75	1	74	5	11480	694825	118148	741566	1830598	9425814	0	12810951	4	17760000	30570951	0	0	0	0	0	0	0	0	0	135	4320000000	4350570951	0	0	0	0	0
150	1	farm	71564	mixed sheep	43	4	0	0	0	0	0	0	0	32	34	0	42	62	1	61	5	14423	564700	73644	634709	1503426	7777095	0	10553574	4	14640000	25193574	0	0	0	0	0	0	0	0	0	122	3904000000	3929193574	0	0	0	0	0
151	1	farm	71564	mixed sheep	42	4	0	0	0	0	0	0	0	34	36	0	40	64	1	63	5	18515	608200	88690	799574	1596905	9895820	0	12989189	4	15120000	28109189	0	0	0	0	0	0	0	0	0	124	3968000000	3996109189	0	0	0	0	0
152	1	farm	71564	mixed sheep	48	4	0	0	0	0	0	0	0	31	33	0	37	61	1	60	5	11239	634250	75224	630853	1682591	7758441	0	10781359	4	14400000	25181359	0	0	0	0	0	0	0	0	0	121	3872000000	3897181359	0	0	0	0	0
153	1	farm	71556	mixed sheep	50	4	0	0	0	0	0	0	0	51	53	0	59	81	1	80	5	14934	685575	109892	743206	1986392	9341359	0	12866424	4	19200000	32066424	0	0	0	0	0	0	0	0	0	141	4512000000	4544066424	0	0	0	0	0
154	1	farm	71564	mixed sheep	50	4	0	0	0	0	0	0	0	38	41	0	46	69	1	68	5	13519	607700	93054	786125	1861758	9744004	0	13092642	4	16320000	29412642	0	0	0	0	0	0	0	0	0	129	4128000000	4157412642	0	0	0	0	0
155	1	farm	71564	mixed sheep	64	4	0	0	0	0	0	0	0	91	94	0	99	122	1	121	5	11083	937525	94702	872723	2243458	10623820	0	14772228	4	29040000	43812228	0	0	0	0	0	0	0	0	0	182	5824000000	5867812228	0	0	0	0	0
156	1	farm	71564	mixed sheep	51	4	0	0	0	0	0	0	0	69	71	0	73	99	1	98	5	14247	779875	88360	726221	1869546	8924732	0	12388735	4	23520000	35908735	0	0	0	0	0	0	0	0	0	159	5088000000	5123908735	0	0	0	0	0
157	1	farm	71556	mixed sheep	43	4	0	0	0	0	0	0	0	31	33	0	38	61	1	60	4	20895	575125	86422	657223	1534586	8215759	0	11069115	4	14400000	25469115	0	0	0	0	0	0	0	0	0	121	3872000000	3897469115	0	0	0	0	0
158	1	farm	71556	mixed sheep	60	4	0	0	0	0	0	0	0	62	65	0	70	93	1	92	4	20186	774750	107480	1023743	1970814	12468356	0	16345144	4	22080000	38425144	0	0	0	0	0	0	0	0	0	153	4896000000	4934425144	0	0	0	0	0
159	1	farm	71556	mixed sheep	38	4	0	0	0	0	0	0	0	52	55	0	60	83	1	82	4	10970	582175	66670	579038	1347631	7141526	0	9717039	4	19680000	29397039	0	0	0	0	0	0	0	0	0	143	4576000000	4605397039	0	0	0	0	0
160	1	farm	71556	mixed sheep	56	4	0	0	0	0	0	0	0	41	45	0	55	73	1	72	4	11145	980325	97968	906302	2188931	11277788	0	15451315	4	17280000	32731315	0	0	0	0	0	0	0	0	0	133	4256000000	4288731315	0	0	0	0	0
161	1	farm	71564	mixed sheep	35	4	0	0	0	0	0	0	0	26	29	0	36	57	1	56	4	11008	471800	67368	573980	1386580	7118738	0	9618466	4	13440000	23058466	0	0	0	0	0	0	0	0	0	117	3744000000	3767058466	0	0	0	0	0
162	1	farm	71564	mixed sheep	54	4	0	0	0	0	0	0	0	47	50	0	56	78	1	77	4	13751	788775	110002	895694	2064293	11105188	0	14963951	4	18480000	33443951	0	0	0	0	0	0	0	0	0	138	4416000000	4449443951	0	0	0	0	0
163	1	farm	71556	mixed sheep	46	4	0	0	0	0	0	0	0	29	31	0	39	59	1	58	4	11101	607625	79044	680839	1760489	8363370	0	11491366	4	13920000	25411366	0	0	0	0	0	0	0	0	0	119	3808000000	3833411366	0	0	0	0	0
164	1	farm	71556	mixed sheep	33	4	0	0	0	0	0	0	0	32	34	0	39	62	1	61	4	21394	672275	66672	583592	1277526	7346478	0	9946542	4	14640000	24586542	0	0	0	0	0	0	0	0	0	122	3904000000	3928586542	0	0	0	0	0
165	1	farm	71556	mixed sheep	36	4	0	0	0	0	0	0	0	28	32	0	42	60	1	59	4	11020	620350	73496	537797	1394370	6830273	0	9456286	4	14160000	23616286	0	0	0	0	0	0	0	0	0	120	3840000000	3863616286	0	0	0	0	0
166	1	farm	71564	mixed sheep	36	4	0	0	0	0	0	0	0	26	29	0	38	57	1	56	4	10987	490525	66608	597920	1324264	7414918	0	9894235	4	13440000	23334235	0	0	0	0	0	0	0	0	0	117	3744000000	3767334235	0	0	0	0	0
167	1	farm	71556	mixed sheep	46	4	0	0	0	0	0	0	0	66	68	0	78	96	1	95	4	11038	678700	76830	658240	1776068	8069296	0	11259133	4	22800000	34059133	0	0	0	0	0	0	0	0	0	156	4992000000	5026059133	0	0	0	0	0
168	1	farm	71556	mixed sheep	60	4	0	0	0	0	0	0	0	53	55	0	58	83	1	82	4	13790	789525	96718	896429	2173348	10883029	0	14839049	4	19680000	34519049	0	0	0	0	0	0	0	0	0	143	4576000000	4610519049	0	0	0	0	0
169	1	farm	71556	mixed sheep	40	4	0	0	0	0	0	0	0	48	50	0	56	78	1	77	4	11008	600250	67902	584732	1441109	7246312	0	9940306	4	18480000	28420306	0	0	0	0	0	0	0	0	0	138	4416000000	4444420306	0	0	0	0	0
170	1	farm	71556	mixed sheep	63	4	0	0	0	0	0	0	0	39	41	0	43	69	1	68	4	24677	796800	111024	1056132	2266825	12770658	0	17001439	4	16320000	33321439	0	0	0	0	0	0	0	0	0	129	4128000000	4161321439	0	0	0	0	0
171	1	farm	71564	mixed sheep	57	4	0	0	0	0	0	0	0	71	74	0	79	102	1	101	4	15436	832450	97280	882189	2072082	10778900	0	14662900	4	24240000	38902900	0	0	0	0	0	0	0	0	0	162	5184000000	5222902900	0	0	0	0	0
172	1	farm	71556	mixed sheep	59	4	0	0	0	0	0	0	0	95	99	0	109	127	1	126	4	17462	816900	120282	767968	2181137	9705564	0	13591851	4	30240000	43831851	0	0	0	0	0	0	0	0	0	187	5984000000	6027831851	0	0	0	0	0
173	1	farm	71564	mixed sheep	45	4	0	0	0	0	0	0	0	61	63	0	67	91	1	90	4	11721	775650	78314	706014	1659224	8661834	0	11881036	4	21600000	33481036	0	0	0	0	0	0	0	0	0	151	4832000000	4865481036	0	0	0	0	0
174	1	farm	71556	mixed sheep	39	4	0	0	0	0	0	0	0	32	34	0	40	62	1	61	4	21162	590775	104086	666389	1534587	8695138	0	11590975	3	14640000	26230975	0	0	0	0	0	0	0	0	0	122	3904000000	3930230975	0	0	0	0	0
175	1	farm	71564	mixed sheep	48	4	0	0	0	0	0	0	0	58	61	0	66	89	1	88	4	15148	631125	97274	711421	1690382	8871946	0	12002147	3	21120000	33122147	0	0	0	0	0	0	0	0	0	149	4768000000	4801122147	0	0	0	0	0
176	1	farm	71556	mixed sheep	52	4	0	0	0	0	0	0	0	40	44	0	54	72	1	71	4	13177	580225	76436	693992	1861757	8485910	0	11698320	3	17040000	28738320	0	0	0	0	0	0	0	0	0	132	4224000000	4252738320	0	0	0	0	0
177	1	farm	71556	mixed sheep	54	4	0	0	0	0	0	0	0	52	56	0	66	84	1	83	4	11018	658800	83960	715666	1963023	8759216	0	12180666	3	19920000	32100666	0	0	0	0	0	0	0	0	0	144	4608000000	4640100666	0	0	0	0	0
178	1	farm	71556	mixed sheep	71	4	0	0	0	0	0	0	0	72	75	0	80	103	1	102	4	40627	1094000	146798	1049258	2726421	13029668	0	18046145	3	24480000	42526145	0	0	0	0	0	0	0	0	0	163	5216000000	5258526145	0	0	0	0	0
179	1	farm	71564	mixed sheep	67	4	0	0	0	0	0	0	0	58	60	0	62	88	1	87	4	14440	867625	105142	938488	2383672	11350058	0	15644986	3	20880000	36524986	0	0	0	0	0	0	0	0	0	148	4736000000	4772524986	0	0	0	0	0
180	1	farm	71564	mixed sheep	36	4	0	0	0	0	0	0	0	27	31	0	41	59	1	58	4	17893	642325	91200	859532	1495640	10857372	0	13946068	3	13920000	27866068	0	0	0	0	0	0	0	0	0	119	3808000000	3835866068	0	0	0	0	0
181	1	farm	71556	mixed sheep	54	4	0	0	0	0	0	0	0	36	39	0	46	67	1	66	4	26094	819100	112838	976547	2181142	12220642	0	16310270	3	15840000	32150270	0	0	0	0	0	0	0	0	0	127	4064000000	4096150270	0	0	0	0	0
182	1	farm	71556	mixed sheep	68	4	0	0	0	0	0	0	0	41	43	0	46	71	1	70	4	18835	886475	129486	901557	2399253	11265054	0	15581824	3	16800000	32381824	0	0	0	0	0	0	0	0	0	131	4192000000	4224381824	0	0	0	0	0
183	1	farm	71556	mixed sheep	36	4	0	0	0	0	0	0	0	31	33	0	42	61	1	60	4	12594	552825	64648	542311	1371000	6750786	0	9281570	3	14400000	23681570	0	0	0	0	0	0	0	0	0	121	3872000000	3895681570	0	0	0	0	0
184	1	farm	71564	mixed sheep	62	4	0	0	0	0	0	0	0	70	73	0	79	101	1	100	4	23220	846300	127196	1078823	2352512	13219396	0	17624227	3	24000000	41624227	0	0	0	0	0	0	0	0	0	161	5152000000	5193624227	0	0	0	0	0
185	1	farm	71564	mixed sheep	42	4	0	0	0	0	0	0	0	38	42	0	52	70	1	69	4	14154	821475	111086	670455	1713749	8588626	0	11905390	3	16560000	28465390	0	0	0	0	0	0	0	0	0	130	4160000000	4188465390	0	0	0	0	0
186	1	farm	71564	mixed sheep	54	3	0	0	0	0	0	0	0	59	62	0	67	90	1	89	4	20709	614075	92730	848144	2017553	10465975	0	14038477	3	21360000	35398477	0	0	0	0	0	0	0	0	0	150	4800000000	4835398477	0	0	0	0	0
187	1	farm	71556	mixed sheep	26	4	0	0	0	0	0	0	0	28	30	0	34	58	1	57	4	10976	412425	55390	483559	981512	6056548	0	7989434	3	13680000	21669434	0	0	0	0	0	0	0	0	0	118	3776000000	3797669434	0	0	0	0	0
188	1	farm	71564	mixed sheep	40	4	0	0	0	0	0	0	0	26	28	0	34	56	1	55	4	19200	548225	100924	778176	1635854	9933250	0	12996428	3	13200000	26196428	0	0	0	0	0	0	0	0	0	116	3712000000	3738196428	0	0	0	0	0
189	1	farm	71564	mixed sheep	55	3	0	0	0	0	0	0	0	36	38	0	46	66	1	65	4	20071	727875	130656	1015490	2079872	12840106	0	16793999	3	15600000	32393999	0	0	0	0	0	0	0	0	0	126	4032000000	4064393999	0	0	0	0	0
190	1	farm	71556	mixed sheep	32	3	0	0	0	0	0	0	0	34	36	0	41	64	1	63	4	10962	496875	61396	533171	1207416	6643193	0	8942051	3	15120000	24062051	0	0	0	0	0	0	0	0	0	124	3968000000	3992062051	0	0	0	0	0
191	1	farm	71564	mixed sheep	59	3	0	0	0	0	0	0	0	83	85	0	87	113	1	112	4	21588	800125	102346	719917	2017554	9062191	0	12702133	3	26880000	39582133	0	0	0	0	0	0	0	0	0	173	5536000000	5575582133	0	0	0	0	0
192	1	farm	71564	mixed sheep	60	3	0	0	0	0	0	0	0	41	44	0	50	72	1	71	4	200405	779525	154176	1216863	2134399	14602828	0	18887792	3	17040000	35927792	0	0	0	0	0	0	0	0	0	132	4224000000	4259927792	0	0	0	0	0
193	1	farm	71564	mixed sheep	41	3	0	0	0	0	0	0	0	26	30	0	40	58	1	57	4	11328	594775	72778	629541	1604693	7735806	0	10637594	3	13680000	24317594	0	0	0	0	0	0	0	0	0	118	3776000000	3800317594	0	0	0	0	0
194	1	farm	71564	mixed sheep	62	3	0	0	0	0	0	0	0	38	41	0	47	69	1	68	4	18870	795700	115306	1045652	2352515	12971416	0	17280588	3	16320000	33600588	0	0	0	0	0	0	0	0	0	129	4128000000	4161600588	0	0	0	0	0
195	1	farm	71564	mixed sheep	66	3	0	0	0	0	0	0	0	104	107	0	112	135	1	134	4	25674	1255800	165864	1217794	2578418	15551971	0	20769848	3	32160000	52929848	0	0	0	0	0	0	0	0	0	195	6240000000	6292929848	0	0	0	0	0
196	1	farm	71556	mixed sheep	57	3	0	0	0	0	0	0	0	86	88	0	90	116	1	115	4	12861	821450	91290	778592	2009761	9460975	0	13162068	3	27600000	40762068	0	0	0	0	0	0	0	0	0	176	5632000000	5672762068	0	0	0	0	0
197	1	farm	71564	mixed sheep	38	3	0	0	0	0	0	0	0	24	27	0	32	55	1	54	4	11385	526875	68482	600705	1464478	7430724	0	10091264	3	12960000	23051264	0	0	0	0	0	0	0	0	0	115	3680000000	3703051264	0	0	0	0	0
198	1	farm	71556	mixed sheep	60	3	0	0	0	0	0	0	0	31	33	0	43	61	2	60	4	212966	963325	104294	830410	2204508	10326276	0	14428813	3	25440000	39868813	0	0	0	0	0	0	0	0	0	121	3872000000	3911868813	0	0	0	0	0
199	1	farm	71556	mixed sheep	53	3	0	0	0	0	0	0	0	31	33	0	35	61	1	60	4	20611	688025	91832	715734	1931865	8884382	0	12311838	3	14400000	26711838	0	0	0	0	0	0	0	0	0	121	3872000000	3898711838	0	0	0	0	0
200	1	farm	71556	mixed sheep	77	3	0	0	0	0	0	0	0	91	94	0	99	122	1	121	4	16306	1357075	151720	1134171	2835481	14239568	0	19718016	3	29040000	48758016	0	0	0	0	0	0	0	0	0	182	5824000000	5872758016	0	0	0	0	0
201	1	farm	71556	mixed sheep	68	3	0	0	0	0	0	0	0	75	77	0	83	105	1	104	4	20558	930125	118896	1112886	2352514	13805535	0	18319956	3	24960000	43279956	0	0	0	0	0	0	0	0	0	165	5280000000	5323279956	0	0	0	0	0
202	1	farm	71556	mixed sheep	49	3	0	0	0	0	0	0	0	35	37	0	39	65	1	64	4	11259	675000	77484	720360	1752702	8851336	0	12076882	3	15360000	27436882	0	0	0	0	0	0	0	0	0	125	4000000000	4027436882	0	0	0	0	0
203	1	farm	71564	mixed sheep	45	3	0	0	0	0	0	0	0	38	40	0	48	68	1	67	4	24054	651900	114050	911180	1705963	11570277	0	14953370	3	16080000	31033370	0	0	0	0	0	0	0	0	0	128	4096000000	4127033370	0	0	0	0	0
204	1	farm	71556	mixed sheep	35	3	0	0	0	0	0	0	0	30	32	0	37	60	1	59	4	10993	519650	65292	594358	1215206	7310031	0	9704537	3	14160000	23864537	0	0	0	0	0	0	0	0	0	120	3840000000	3863864537	0	0	0	0	0
205	1	farm	71556	mixed sheep	59	3	0	0	0	0	0	0	0	50	53	0	58	81	1	80	4	38522	760325	167558	1076839	2305776	13781326	0	18091824	3	19200000	37291824	0	0	0	0	0	0	0	0	0	141	4512000000	4549291824	0	0	0	0	0
206	1	farm	71564	mixed sheep	38	3	0	0	0	0	0	0	0	26	28	0	36	56	1	55	4	10962	459975	67908	606730	1464479	7516586	0	10115678	3	13200000	23315678	0	0	0	0	0	0	0	0	0	116	3712000000	3735315678	0	0	0	0	0
207	1	farm	71556	mixed sheep	88	3	0	0	0	0	0	0	0	105	107	0	114	135	1	134	4	32515	1712425	182678	1568462	3287293	19795886	0	26546743	3	32160000	58706743	0	0	0	0	0	0	0	0	0	195	6240000000	6298706743	0	0	0	0	0
208	1	farm	71564	mixed sheep	46	3	0	0	0	0	0	0	0	56	59	0	64	87	1	86	4	12401	568125	91120	691864	1729331	8636768	0	11717207	3	20640000	32357207	0	0	0	0	0	0	0	0	0	147	4704000000	4736357207	0	0	0	0	0
209	1	farm	71556	mixed sheep	50	3	0	0	0	0	0	0	0	33	36	0	44	64	1	63	4	13991	681675	92142	682114	1667014	8555778	0	11678724	3	15120000	26798724	0	0	0	0	0	0	0	0	0	124	3968000000	3994798724	0	0	0	0	0
210	1	farm	71564	mixed sheep	35	3	0	0	0	0	0	0	0	46	48	0	51	76	1	75	4	11206	622650	62732	546620	1300894	6836910	0	9369805	3	18000000	27369805	0	0	0	0	0	0	0	0	0	136	4352000000	4379369805	0	0	0	0	0
211	1	farm	71556	mixed sheep	55	3	0	0	0	0	0	0	0	69	73	0	83	101	1	100	4	19560	854850	122386	808139	2056500	10167366	0	14009242	3	24000000	38009242	0	0	0	0	0	0	0	0	0	161	5152000000	5190009242	0	0	0	0	0
212	1	farm	71556	mixed sheep	41	3	0	0	0	0	0	0	0	48	51	0	56	79	1	78	4	20802	619650	73114	641529	1480059	7937344	0	10751696	3	18720000	29471696	0	0	0	0	0	0	0	0	0	139	4448000000	4477471696	0	0	0	0	0
213	1	farm	71556	mixed sheep	51	3	0	0	0	0	0	0	0	39	41	0	43	69	1	68	4	18945	708850	74626	668030	1690383	8188168	0	11330056	3	16320000	27650056	0	0	0	0	0	0	0	0	0	129	4128000000	4155650056	0	0	0	0	0
214	1	farm	71556	mixed sheep	51	3	0	0	0	0	0	0	0	92	94	0	96	122	1	121	4	11016	747850	95924	903614	1947448	11191599	0	14886434	3	29040000	43926434	0	0	0	0	0	0	0	0	0	182	5824000000	5867926434	0	0	0	0	0
215	1	farm	71564	mixed sheep	58	3	0	0	0	0	0	0	0	40	42	0	48	70	1	69	4	22634	743750	112910	1049947	2251246	12827193	0	16985046	3	16560000	33545046	0	0	0	0	0	0	0	0	0	130	4160000000	4193545046	0	0	0	0	0
216	1	farm	71556	mixed sheep	60	3	0	0	0	0	0	0	0	49	52	0	58	80	1	79	4	16389	808200	120548	891943	2251244	10988726	0	15060661	3	18960000	34020661	0	0	0	0	0	0	0	0	0	140	4480000000	4514020661	0	0	0	0	0
217	1	farm	71556	mixed sheep	51	3	0	0	0	0	0	0	0	30	32	0	39	60	1	59	4	11169	596975	77482	664506	1744911	8177640	0	11261514	3	14160000	25421514	0	0	0	0	0	0	0	0	0	120	3840000000	3865421514	0	0	0	0	0
218	1	farm	71564	mixed sheep	47	3	0	0	0	0	0	0	0	31	33	0	37	61	1	60	4	10962	638550	72780	629606	1729331	7772927	0	10843194	3	14400000	25243194	0	0	0	0	0	0	0	0	0	121	3872000000	3897243194	0	0	0	0	0
219	1	farm	71556	mixed sheep	39	3	0	0	0	0	0	0	0	30	32	0	37	60	1	59	4	19991	551825	70060	615380	1456688	7563038	0	10256990	3	14160000	24416990	0	0	0	0	0	0	0	0	0	120	3840000000	3864416990	0	0	0	0	0
220	1	farm	71556	mixed sheep	41	3	0	0	0	0	0	0	0	27	30	0	35	58	1	57	4	11020	555175	70862	656806	1425529	7995916	0	10704288	3	13680000	24384288	0	0	0	0	0	0	0	0	0	118	3776000000	3800384288	0	0	0	0	0
221	1	farm	71564	mixed sheep	62	3	0	0	0	0	0	0	0	44	46	0	48	74	1	73	4	16253	983375	111474	986296	2407043	12184729	0	16672918	3	17520000	34192918	0	0	0	0	0	0	0	0	0	134	4288000000	4322192918	0	0	0	0	0
222	1	farm	71556	mixed sheep	58	3	0	0	0	0	0	0	0	34	36	0	39	64	1	63	4	12636	694800	131340	997022	2040925	12680247	0	16544334	3	15120000	31664334	0	0	0	0	0	0	0	0	0	124	3968000000	3999664334	0	0	0	0	0
223	1	farm	71564	mixed sheep	48	3	0	0	0	0	0	0	0	41	44	0	49	72	1	71	4	10962	702175	84826	707753	1815018	8733565	0	12043337	3	17040000	29083337	0	0	0	0	0	0	0	0	0	132	4224000000	4253083337	0	0	0	0	0
224	1	farm	71556	mixed sheep	79	3	0	0	0	0	0	0	0	142	144	0	150	172	1	171	4	25127	1044075	170268	1236944	2788741	15776017	0	21016045	3	41040000	62056045	0	0	0	0	0	0	0	0	0	232	7424000000	7486056045	0	0	0	0	0
225	1	farm	71556	mixed sheep	49	3	0	0	0	0	0	0	0	31	33	0	36	61	1	60	4	10962	601525	75068	673344	1651435	8268838	0	11270210	3	14400000	25670210	0	0	0	0	0	0	0	0	0	121	3872000000	3897670210	0	0	0	0	0
226	1	farm	71564	mixed sheep	46	3	0	0	0	0	0	0	0	55	59	0	69	87	1	86	4	19988	762750	85842	665489	1659223	8326001	0	11499305	3	20640000	32139305	0	0	0	0	0	0	0	0	0	147	4704000000	4736139305	0	0	0	0	0
227	1	farm	71564	mixed sheep	57	3	0	0	0	0	0	0	0	96	99	0	105	127	1	126	4	13180	825575	94362	798532	2064293	9913713	0	13696475	3	30240000	43936475	0	0	0	0	0	0	0	0	0	187	5984000000	6027936475	0	0	0	0	0
228	1	farm	71556	mixed sheep	48	3	0	0	0	0	0	0	0	34	36	0	39	64	1	63	4	14662	668625	83934	764579	1776070	9312505	0	12605713	3	15120000	27725713	0	0	0	0	0	0	0	0	0	124	3968000000	3995725713	0	0	0	0	0
229	1	farm	71556	mixed sheep	49	3	0	0	0	0	0	0	0	83	85	0	87	113	1	112	4	10970	947725	86004	780172	1791652	9730192	0	13335745	3	26880000	40215745	0	0	0	0	0	0	0	0	0	173	5536000000	5576215745	0	0	0	0	0
230	1	farm	71556	mixed sheep	36	3	0	0	0	0	0	0	0	31	33	0	37	61	1	60	4	11078	555675	68766	622539	1347634	7778214	0	10372828	3	14400000	24772828	0	0	0	0	0	0	0	0	0	121	3872000000	3896772828	0	0	0	0	0
231	1	farm	71564	mixed sheep	43	3	0	0	0	0	0	0	0	29	31	0	40	59	1	58	4	14671	653025	75736	675900	1550166	8276593	0	11231420	3	13920000	25151420	0	0	0	0	0	0	0	0	0	119	3808000000	3833151420	0	0	0	0	0
232	1	farm	71556	mixed sheep	54	3	0	0	0	0	0	0	0	74	77	0	82	105	1	104	4	19721	751325	85670	749524	2033131	9148594	0	12768244	3	24960000	37728244	0	0	0	0	0	0	0	0	0	165	5280000000	5317728244	0	0	0	0	0
233	1	farm	71564	mixed sheep	45	3	0	0	0	0	0	0	0	31	33	0	40	61	1	60	4	12643	580650	78130	660638	1690381	8142108	0	11151908	3	14400000	25551908	0	0	0	0	0	0	0	0	0	121	3872000000	3897551908	0	0	0	0	0
234	1	farm	71564	mixed sheep	38	3	0	0	0	0	0	0	0	30	33	0	38	61	1	60	4	10962	508100	68428	593428	1448899	7356962	0	9975817	3	14400000	24375817	0	0	0	0	0	0	0	0	0	121	3872000000	3896375817	0	0	0	0	0
235	1	farm	71564	mixed sheep	50	3	0	0	0	0	0	0	0	40	42	0	45	70	1	69	4	11153	631250	80692	697669	1838388	8573564	0	11821562	3	16560000	28381562	0	0	0	0	0	0	0	0	0	130	4160000000	4188381562	0	0	0	0	0
236	1	farm	71564	mixed sheep	35	3	0	0	0	0	0	0	0	34	37	0	42	65	1	64	4	11280	550300	69054	607439	1371000	7481059	0	10078852	3	15360000	25438852	0	0	0	0	0	0	0	0	0	125	4000000000	4025438852	0	0	0	0	0
237	1	farm	71564	mixed sheep	39	3	0	0	0	0	0	0	0	30	32	0	37	60	1	59	4	17177	561525	69914	616259	1433320	7615063	0	10296081	3	14160000	24456081	0	0	0	0	0	0	0	0	0	120	3840000000	3864456081	0	0	0	0	0
238	1	farm	71564	mixed sheep	40	3	0	0	0	0	0	0	0	25	28	0	37	56	1	55	4	10987	545075	67758	572123	1480059	7157847	0	9822862	3	13200000	23022862	0	0	0	0	0	0	0	0	0	116	3712000000	3735022862	0	0	0	0	0
239	1	farm	71564	mixed sheep	48	3	0	0	0	0	0	0	0	31	33	0	42	61	1	60	4	11943	636750	82680	705071	1869547	8702470	0	11996519	3	14400000	26396519	0	0	0	0	0	0	0	0	0	121	3872000000	3898396519	0	0	0	0	0
240	1	farm	71556	mixed sheep	48	3	0	0	0	0	0	0	0	33	35	0	37	63	1	62	4	15442	624800	102424	953696	1760491	11852666	0	15294077	3	14880000	30174077	0	0	0	0	0	0	0	0	0	123	3936000000	3966174077	0	0	0	0	0
241	1	farm	71564	mixed sheep	45	3	0	0	0	0	0	0	0	39	42	0	47	70	1	69	4	24912	648050	100042	714773	1737119	8919934	0	12119918	3	16560000	28679918	0	0	0	0	0	0	0	0	0	130	4160000000	4188679918	0	0	0	0	0
242	1	farm	71564	mixed sheep	64	3	0	0	0	0	0	0	0	40	42	0	48	70	1	69	4	18270	877950	112218	1017110	2259036	12567337	0	16833651	3	16560000	33393651	0	0	0	0	0	0	0	0	0	130	4160000000	4193393651	0	0	0	0	0
243	1	farm	71564	mixed sheep	76	3	0	0	0	0	0	0	0	65	68	0	75	96	1	95	4	46714	1424300	135252	1102592	2765370	13545010	0	18972524	3	22800000	41772524	0	0	0	0	0	0	0	0	0	156	4992000000	5033772524	0	0	0	0	0
244	1	farm	71564	mixed sheep	46	3	0	0	0	0	0	0	0	49	52	0	60	80	1	79	4	10970	684450	75404	628389	1713753	7855394	0	10957390	3	18960000	29917390	0	0	0	0	0	0	0	0	0	140	4480000000	4509917390	0	0	0	0	0
245	1	farm	71564	mixed sheep	57	3	0	0	0	0	0	0	0	37	41	0	51	69	1	68	4	15695	749225	109208	789633	2188928	9967468	0	13804462	3	16320000	30124462	0	0	0	0	0	0	0	0	0	129	4128000000	4158124462	0	0	0	0	0
246	1	farm	71556	mixed sheep	35	3	0	0	0	0	0	0	0	28	31	0	37	59	1	58	4	10962	528000	63482	573653	1261946	7148401	0	9575482	3	13920000	23495482	0	0	0	0	0	0	0	0	0	119	3808000000	3831495482	0	0	0	0	0
247	1	farm	71556	mixed sheep	50	3	0	0	0	0	0	0	0	31	33	0	38	61	1	60	4	11470	618800	73562	654606	1651433	8009050	0	11007452	3	14400000	25407452	0	0	0	0	0	0	0	0	0	121	3872000000	3897407452	0	0	0	0	0
248	1	farm	71556	mixed sheep	41	3	0	0	0	0	0	0	0	31	33	0	41	61	1	60	4	21141	593050	77262	680157	1526795	8271218	0	11148482	3	14400000	25548482	0	0	0	0	0	0	0	0	0	121	3872000000	3897548482	0	0	0	0	0
249	1	farm	71556	mixed sheep	59	3	0	0	0	0	0	0	0	84	87	0	92	115	1	114	4	26235	768050	109444	1011895	2204507	12323627	0	16417523	3	27360000	43777523	0	0	0	0	0	0	0	0	0	175	5600000000	5643777523	0	0	0	0	0
250	1	farm	71556	mixed sheep	50	3	0	0	0	0	0	0	0	75	79	0	89	107	1	106	4	18715	663600	90638	800582	1822806	9632754	0	13010380	3	25440000	38450380	0	0	0	0	0	0	0	0	0	167	5344000000	5382450380	0	0	0	0	0
251	1	farm	71556	mixed sheep	70	3	0	0	0	0	0	0	0	54	57	0	62	85	1	84	4	11437	1212675	103910	938308	2508312	11510118	0	16273324	3	20160000	36433324	0	0	0	0	0	0	0	0	0	145	4640000000	4676433324	0	0	0	0	0
252	1	farm	71564	mixed sheep	43	3	0	0	0	0	0	0	0	29	31	0	40	59	1	58	4	11078	552325	117330	736297	1690382	9508150	0	12604484	3	13920000	26524484	0	0	0	0	0	0	0	0	0	119	3808000000	3834524484	0	0	0	0	0
253	1	farm	71564	mixed sheep	39	3	0	0	0	0	0	0	0	27	29	0	37	57	1	56	4	16325	500750	75406	656669	1464479	8278890	0	10976194	3	13440000	24416194	0	0	0	0	0	0	0	0	0	117	3744000000	3768416194	0	0	0	0	0
254	1	farm	71564	mixed sheep	44	3	0	0	0	0	0	0	0	41	44	0	49	72	1	71	4	20258	677050	84690	734609	1737120	9029322	0	12262792	3	17040000	29302792	0	0	0	0	0	0	0	0	0	132	4224000000	4253302792	0	0	0	0	0
255	1	farm	71564	mixed sheep	39	3	0	0	0	0	0	0	0	25	28	0	38	56	1	55	4	11119	529250	66646	586078	1324262	7212050	0	9718285	3	13200000	22918285	0	0	0	0	0	0	0	0	0	116	3712000000	3734918285	0	0	0	0	0
256	1	farm	71564	mixed sheep	46	3	0	0	0	0	0	0	0	31	34	0	39	62	1	61	4	12074	600700	105102	781360	1698172	9805246	0	12990580	3	14640000	27630580	0	0	0	0	0	0	0	0	0	122	3904000000	3931630580	0	0	0	0	0
257	1	farm	71564	mixed sheep	30	3	0	0	0	0	0	0	0	34	37	0	42	65	1	64	4	10962	494175	61962	546892	1184046	6797716	0	9084791	3	15360000	24444791	0	0	0	0	0	0	0	0	0	125	4000000000	4024444791	0	0	0	0	0
258	1	farm	71564	mixed sheep	53	3	0	0	0	0	0	0	0	32	34	0	42	62	1	61	4	20610	615125	88612	775868	1815019	9618076	0	12912699	3	14640000	27552699	0	0	0	0	0	0	0	0	0	122	3904000000	3931552699	0	0	0	0	0
259	1	farm	71556	mixed sheep	57	3	0	0	0	0	0	0	0	74	77	0	82	105	1	104	4	11912	686975	94128	838863	2001972	10213518	0	13835456	3	24960000	38795456	0	0	0	0	0	0	0	0	0	165	5280000000	5318795456	0	0	0	0	0
260	1	farm	71556	mixed sheep	37	3	0	0	0	0	0	0	0	28	30	0	34	58	1	57	4	10962	505075	65970	563510	1394371	7033284	0	9562211	3	13680000	23242211	0	0	0	0	0	0	0	0	0	118	3776000000	3799242211	0	0	0	0	0
261	1	farm	71556	mixed sheep	41	3	0	0	0	0	0	0	0	29	32	0	39	60	1	59	4	10962	650325	70852	632369	1612484	7805684	0	10771714	3	14160000	24931714	0	0	0	0	0	0	0	0	0	120	3840000000	3864931714	0	0	0	0	0
262	1	farm	71556	mixed sheep	58	3	0	0	0	0	0	0	0	98	101	0	107	129	1	128	4	15764	832675	96078	867213	2118822	10678222	0	14593010	3	30720000	45313010	0	0	0	0	0	0	0	0	0	189	6048000000	6093313010	0	0	0	0	0
263	1	farm	71564	mixed sheep	60	3	0	0	0	0	0	0	0	42	45	0	50	73	1	72	4	21990	783675	142416	1233590	2072082	15464588	0	19696351	3	17280000	36976351	0	0	0	0	0	0	0	0	0	133	4256000000	4292976351	0	0	0	0	0
264	1	farm	71556	mixed sheep	57	3	0	0	0	0	0	0	0	58	60	0	64	88	1	87	4	11188	754050	99290	796302	2103239	9772194	0	13525075	3	20880000	34405075	0	0	0	0	0	0	0	0	0	148	4736000000	4770405075	0	0	0	0	0
265	1	farm	71564	mixed sheep	47	3	0	0	0	0	0	0	0	52	55	0	60	83	2	82	3	481466	734000	101476	730778	1822807	9122138	0	12511199	3	36240000	48751199	0	0	0	0	0	0	0	0	0	143	4576000000	4624751199	0	0	0	0	0
266	1	farm	71556	mixed sheep	61	3	0	0	0	0	0	0	0	36	38	0	40	66	1	65	3	17234	720400	130482	1118441	2095452	14000815	0	18065590	3	15600000	33665590	0	0	0	0	0	0	0	0	0	126	4032000000	4065665590	0	0	0	0	0
267	1	farm	71556	mixed sheep	44	3	0	0	0	0	0	0	0	33	35	0	41	63	1	62	3	11024	619150	86898	649539	1628064	8184318	0	11167968	3	14880000	26047968	0	0	0	0	0	0	0	0	0	123	3936000000	3962047968	0	0	0	0	0
268	1	farm	71564	mixed sheep	47	3	0	0	0	0	0	0	0	33	35	0	39	63	1	62	3	18281	615075	86178	734548	1861756	9001791	0	12299348	3	14880000	27179348	0	0	0	0	0	0	0	0	0	123	3936000000	3963179348	0	0	0	0	0
269	1	farm	71564	mixed sheep	47	3	0	0	0	0	0	0	0	33	36	0	42	64	1	63	3	13527	658300	85316	777348	1776072	9709869	0	13006905	3	15120000	28126905	0	0	0	0	0	0	0	0	0	124	3968000000	3996126905	0	0	0	0	0
270	1	farm	71556	mixed sheep	40	3	0	0	0	0	0	0	0	29	33	0	43	61	1	60	3	18475	645200	68782	624985	1526797	7707588	0	10573352	3	14400000	24973352	0	0	0	0	0	0	0	0	0	121	3872000000	3896973352	0	0	0	0	0
271	1	farm	71564	mixed sheep	60	3	0	0	0	0	0	0	0	63	65	0	68	93	1	92	3	11034	723825	88916	815540	2087661	9899164	0	13615105	3	22080000	35695105	0	0	0	0	0	0	0	0	0	153	4896000000	4931695105	0	0	0	0	0
272	1	farm	71564	mixed sheep	30	3	0	0	0	0	0	0	0	28	30	0	32	58	1	57	3	10974	431900	57814	499030	1090571	6306571	0	8385886	3	13680000	22065886	0	0	0	0	0	0	0	0	0	118	3776000000	3798065886	0	0	0	0	0
273	1	farm	71564	mixed sheep	77	3	0	0	0	0	0	0	0	99	102	0	107	130	1	129	3	11714	1137100	119410	999225	2617366	12207578	0	17080680	3	30960000	48040680	0	0	0	0	0	0	0	0	0	190	6080000000	6128040680	0	0	0	0	0
274	1	farm	71556	mixed sheep	47	3	0	0	0	0	0	0	0	34	36	0	44	64	1	63	3	16043	682225	95926	850327	1830599	10644676	0	14103753	3	15120000	29223753	0	0	0	0	0	0	0	0	0	124	3968000000	3997223753	0	0	0	0	0
275	1	farm	71564	mixed sheep	44	3	0	0	0	0	0	0	0	37	40	0	45	68	1	67	3	13629	619775	88488	723985	1744908	8870487	0	12047643	3	16080000	28127643	0	0	0	0	0	0	0	0	0	128	4096000000	4124127643	0	0	0	0	0
276	1	farm	71564	mixed sheep	29	3	0	0	0	0	0	0	0	28	30	0	34	58	1	57	3	11261	513525	56598	471413	1098359	5951692	0	8091588	3	13680000	21771588	0	0	0	0	0	0	0	0	0	118	3776000000	3797771588	0	0	0	0	0
277	1	farm	71556	mixed sheep	45	3	0	0	0	0	0	0	0	31	33	0	38	61	1	60	3	11040	600425	111486	701588	1783857	8916272	0	12113628	3	14400000	26513628	0	0	0	0	0	0	0	0	0	121	3872000000	3898513628	0	0	0	0	0
278	1	farm	71564	mixed sheep	71	3	0	0	0	0	0	0	0	37	39	0	43	67	1	66	3	25494	745475	154760	1003324	2438203	13611346	0	17953108	3	15840000	33793108	0	0	0	0	0	0	0	0	0	127	4064000000	4097793108	0	0	0	0	0
279	1	farm	71556	mixed sheep	37	3	0	0	0	0	0	0	0	29	32	0	37	60	1	59	3	18740	586200	78154	604350	1417739	7547950	0	10234392	3	14160000	24394392	0	0	0	0	0	0	0	0	0	120	3840000000	3864394392	0	0	0	0	0
280	1	farm	71564	mixed sheep	25	3	0	0	0	0	0	0	0	21	25	0	35	53	1	52	3	10976	439400	54886	470450	981513	5942296	0	7888545	3	12480000	20368545	0	0	0	0	0	0	0	0	0	113	3616000000	3636368545	0	0	0	0	0
281	1	farm	71556	mixed sheep	50	3	0	0	0	0	0	0	0	31	33	0	37	61	1	60	3	24922	552825	75084	685922	1744911	8392196	0	11450937	3	14400000	25850937	0	0	0	0	0	0	0	0	0	121	3872000000	3897850937	0	0	0	0	0
282	1	farm	71564	mixed sheep	38	3	0	0	0	0	0	0	0	61	65	0	75	93	1	92	3	16357	666325	65930	586573	1293104	7242580	0	9854512	3	22080000	31934512	0	0	0	0	0	0	0	0	0	153	4896000000	4927934512	0	0	0	0	0
283	1	farm	71556	mixed sheep	43	3	0	0	0	0	0	0	0	32	34	0	39	62	1	61	3	11043	633775	75198	667325	1557956	8208342	0	11142596	3	14640000	25782596	0	0	0	0	0	0	0	0	0	122	3904000000	3929782596	0	0	0	0	0
284	1	farm	71564	mixed sheep	50	3	0	0	0	0	0	0	0	33	35	0	40	63	1	62	3	24084	641350	91240	829287	1900707	10330860	0	13793444	3	14880000	28673444	0	0	0	0	0	0	0	0	0	123	3936000000	3964673444	0	0	0	0	0
285	1	farm	71556	mixed sheep	38	3	0	0	0	0	0	0	0	30	32	0	34	60	1	59	3	13599	492050	64092	556983	1277525	6943876	0	9334526	3	14160000	23494526	0	0	0	0	0	0	0	0	0	120	3840000000	3863494526	0	0	0	0	0
286	1	farm	71556	mixed sheep	31	3	0	0	0	0	0	0	0	29	31	0	37	59	1	58	3	11018	551150	57694	484342	1145098	6123496	0	8361780	3	13920000	22281780	0	0	0	0	0	0	0	0	0	119	3808000000	3830281780	0	0	0	0	0
287	1	farm	71564	mixed sheep	39	3	0	0	0	0	0	0	0	37	40	0	45	68	1	67	3	10973	570775	71706	614574	1456689	7651453	0	10365197	3	16080000	26445197	0	0	0	0	0	0	0	0	0	128	4096000000	4122445197	0	0	0	0	0
288	1	farm	71556	mixed sheep	44	3	0	0	0	0	0	0	0	28	31	0	40	59	1	58	3	11144	610450	80906	713500	1768279	8730894	0	11904029	3	13920000	25824029	0	0	0	0	0	0	0	0	0	119	3808000000	3833824029	0	0	0	0	0
289	1	farm	71564	mixed sheep	35	3	0	0	0	0	0	0	0	27	31	0	41	59	1	58	3	11349	566200	65842	581778	1300893	7180138	0	9694850	3	13920000	23614850	0	0	0	0	0	0	0	0	0	119	3808000000	3831614850	0	0	0	0	0
290	1	farm	71556	mixed sheep	100	3	0	0	0	0	0	0	0	120	123	0	129	151	1	150	3	17263	1810225	224062	1572523	3661201	19820364	0	27088375	3	36000000	63088375	0	0	0	0	0	0	0	0	0	211	6752000000	6815088375	0	0	0	0	0
291	1	farm	71556	mixed sheep	42	3	0	0	0	0	0	0	0	29	31	0	37	59	1	58	3	10962	598075	67678	620516	1433321	7652391	0	10371981	3	13920000	24291981	0	0	0	0	0	0	0	0	0	119	3808000000	3832291981	0	0	0	0	0
292	1	farm	71564	mixed sheep	63	3	0	0	0	0	0	0	0	100	103	0	108	131	1	130	3	11299	846875	90176	823046	2095451	9979406	0	13834954	3	31200000	45034954	0	0	0	0	0	0	0	0	0	191	6112000000	6157034954	0	0	0	0	0
293	1	farm	71556	mixed sheep	57	3	0	0	0	0	0	0	0	84	86	0	92	114	1	113	3	27644	792225	100692	881287	2165558	10856556	0	14796317	3	27120000	41916317	0	0	0	0	0	0	0	0	0	174	5568000000	5609916317	0	0	0	0	0
294	1	farm	71556	mixed sheep	49	3	0	0	0	0	0	0	0	30	32	0	38	60	1	59	3	19624	662375	114500	945099	1791649	11784182	0	15297804	3	14160000	29457804	0	0	0	0	0	0	0	0	0	120	3840000000	3869457804	0	0	0	0	0
295	1	farm	71564	mixed sheep	63	3	0	0	0	0	0	0	0	88	92	0	102	120	1	119	3	22266	958225	99572	876424	2149979	10619927	0	14704128	3	28560000	43264128	0	0	0	0	0	0	0	0	0	180	5760000000	5803264128	0	0	0	0	0
296	1	farm	71564	mixed sheep	54	3	0	0	0	0	0	0	0	67	70	0	75	98	1	97	3	15067	821425	113000	873076	2157770	10922609	0	14887880	3	23280000	38167880	0	0	0	0	0	0	0	0	0	158	5056000000	5094167880	0	0	0	0	0
297	1	farm	71556	mixed sheep	58	3	0	0	0	0	0	0	0	93	95	0	97	123	1	122	3	11166	769500	88860	775109	2017552	9433093	0	13084114	3	29280000	42364114	0	0	0	0	0	0	0	0	0	183	5856000000	5898364114	0	0	0	0	0
298	1	farm	71556	mixed sheep	36	3	0	0	0	0	0	0	0	32	34	0	39	62	1	61	3	17145	584975	66010	576742	1324261	7108540	0	9660529	3	14640000	24300529	0	0	0	0	0	0	0	0	0	122	3904000000	3928300529	0	0	0	0	0
299	1	farm	71564	mixed sheep	50	3	0	0	0	0	0	0	0	60	63	0	68	91	1	90	3	17816	672350	75932	656901	1635854	8049953	0	11090990	3	21600000	32690990	0	0	0	0	0	0	0	0	0	151	4832000000	4864690990	0	0	0	0	0
300	1	farm	71556	mixed sheep	54	3	0	0	0	0	0	0	0	37	39	0	48	67	1	66	3	16002	890200	92608	825824	1908498	10234620	0	13951751	3	15840000	29791751	0	0	0	0	0	0	0	0	0	127	4064000000	4093791751	0	0	0	0	0
301	1	farm	71556	mixed sheep	57	3	0	0	0	0	0	0	0	55	59	0	69	87	1	86	3	18880	912700	96850	863456	2157770	10699702	0	14730478	3	20640000	35370478	0	0	0	0	0	0	0	0	0	147	4704000000	4739370478	0	0	0	0	0
302	1	farm	71564	mixed sheep	50	3	0	0	0	0	0	0	0	50	53	0	58	81	1	80	3	12000	782575	91544	734938	1807229	9101278	0	12517564	3	19200000	31717564	0	0	0	0	0	0	0	0	0	141	4512000000	4543717564	0	0	0	0	0
303	1	farm	71556	mixed sheep	46	3	0	0	0	0	0	0	0	37	40	0	45	68	1	67	3	11141	595400	85776	696681	1752700	8659909	0	11790466	3	16080000	27870466	0	0	0	0	0	0	0	0	0	128	4096000000	4123870466	0	0	0	0	0
304	1	farm	71564	mixed sheep	52	3	0	0	0	0	0	0	0	35	37	0	40	65	1	64	3	14245	721000	103152	873565	1916286	10846692	0	14460694	3	15360000	29820694	0	0	0	0	0	0	0	0	0	125	4000000000	4029820694	0	0	0	0	0
305	1	farm	71564	mixed sheep	37	3	0	0	0	0	0	0	0	30	32	0	39	60	1	59	3	11093	536875	67006	556013	1394371	6970536	0	9524802	3	14160000	23684802	0	0	0	0	0	0	0	0	0	120	3840000000	3863684802	0	0	0	0	0
306	1	farm	71556	mixed sheep	59	3	0	0	0	0	0	0	0	90	93	0	98	121	1	120	3	92984	1024125	221712	1185084	2220087	15709682	0	20360690	3	28800000	49160690	0	0	0	0	0	0	0	0	0	181	5792000000	5841160690	0	0	0	0	0
307	1	farm	71564	mixed sheep	39	3	0	0	0	0	0	0	0	37	40	0	45	68	1	67	3	11063	523975	71776	627118	1456689	7743410	0	10422968	3	16080000	26502968	0	0	0	0	0	0	0	0	0	128	4096000000	4122502968	0	0	0	0	0
308	1	farm	71556	mixed sheep	43	3	0	0	0	0	0	0	0	27	29	0	36	57	1	56	3	18988	520500	74498	662186	1573535	8124886	0	10955605	3	13440000	24395605	0	0	0	0	0	0	0	0	0	117	3744000000	3768395605	0	0	0	0	0
309	1	farm	71564	mixed sheep	41	3	0	0	0	0	0	0	0	27	29	0	35	57	1	56	3	10987	546725	67368	579879	1417740	7178822	0	9790534	3	13440000	23230534	0	0	0	0	0	0	0	0	0	117	3744000000	3767230534	0	0	0	0	0
310	1	farm	71564	mixed sheep	56	3	0	0	0	0	0	0	0	97	101	0	111	129	1	128	3	11945	778400	89968	804076	1947446	9819674	0	13439564	3	30720000	44159564	0	0	0	0	0	0	0	0	0	189	6048000000	6092159564	0	0	0	0	0
311	1	farm	71564	mixed sheep	40	3	0	0	0	0	0	0	0	25	29	0	39	57	1	56	3	14424	501550	94088	629408	1589115	8049752	0	10863913	3	13440000	24303913	0	0	0	0	0	0	0	0	0	117	3744000000	3768303913	0	0	0	0	0
312	1	farm	71556	mixed sheep	46	3	0	0	0	0	0	0	0	32	35	0	45	63	1	62	3	28291	799125	91526	674971	1807227	8407150	0	11779998	3	14880000	26659998	0	0	0	0	0	0	0	0	0	123	3936000000	3962659998	0	0	0	0	0
313	1	farm	71564	mixed sheep	34	3	0	0	0	0	0	0	0	27	30	0	35	58	1	57	3	14282	529975	61620	524448	1254155	6573162	0	8943360	3	13680000	22623360	0	0	0	0	0	0	0	0	0	118	3776000000	3798623360	0	0	0	0	0
314	1	farm	71564	mixed sheep	54	3	0	0	0	0	0	0	0	45	48	0	53	76	1	75	3	23189	715275	93480	879795	1924075	10744858	0	14357482	3	18000000	32357482	0	0	0	0	0	0	0	0	0	136	4352000000	4384357482	0	0	0	0	0
315	1	farm	71556	mixed sheep	47	3	0	0	0	0	0	0	0	99	102	0	107	130	1	129	3	11021	762850	76848	676053	1690382	8301122	0	11507254	3	30960000	42467254	0	0	0	0	0	0	0	0	0	190	6080000000	6122467254	0	0	0	0	0
316	1	farm	71556	mixed sheep	94	3	0	0	0	0	0	0	0	105	107	0	109	135	1	134	3	23872	1218925	126184	1238310	3295077	14826086	0	20704582	3	32160000	52864582	0	0	0	0	0	0	0	0	0	195	6240000000	6292864582	0	0	0	0	0
317	1	farm	71556	mixed sheep	44	3	0	0	0	0	0	0	0	32	34	0	40	62	1	61	3	10988	568425	79090	692215	1612485	8533948	0	11486163	3	14640000	26126163	0	0	0	0	0	0	0	0	0	122	3904000000	3930126163	0	0	0	0	0
318	1	farm	71556	mixed sheep	55	3	0	0	0	0	0	0	0	35	37	0	39	65	1	64	3	12916	702300	86320	780221	1939654	9440136	0	12948631	3	15360000	28308631	0	0	0	0	0	0	0	0	0	125	4000000000	4028308631	0	0	0	0	0
319	1	farm	71556	mixed sheep	51	3	0	0	0	0	0	0	0	35	37	0	40	65	1	64	3	11962	639825	98114	730361	1955234	9103674	0	12527209	3	15360000	27887209	0	0	0	0	0	0	0	0	0	125	4000000000	4027887209	0	0	0	0	0
320	1	farm	71556	mixed sheep	41	3	0	0	0	0	0	0	0	27	29	0	33	57	1	56	3	11442	549600	68548	605680	1487847	7448369	0	10160044	3	13440000	23600044	0	0	0	0	0	0	0	0	0	117	3744000000	3767600044	0	0	0	0	0
321	1	farm	71564	mixed sheep	40	3	0	0	0	0	0	0	0	31	33	0	35	61	1	60	3	11072	574375	73722	640717	1480058	7901584	0	10670456	3	14400000	25070456	0	0	0	0	0	0	0	0	0	121	3872000000	3897070456	0	0	0	0	0
322	1	farm	71564	mixed sheep	42	3	0	0	0	0	0	0	0	28	31	0	38	59	1	58	3	14966	601250	78234	639664	1534587	7935340	0	10789074	3	13920000	24709074	0	0	0	0	0	0	0	0	0	119	3808000000	3832709074	0	0	0	0	0
323	1	farm	71556	mixed sheep	36	3	0	0	0	0	0	0	0	28	30	0	39	58	1	57	3	15122	531075	87690	644854	1464478	8104927	0	10833024	3	13680000	24513024	0	0	0	0	0	0	0	0	0	118	3776000000	3800513024	0	0	0	0	0
324	1	farm	71564	mixed sheep	43	3	0	0	0	0	0	0	0	56	58	0	60	86	1	85	3	11133	599450	74150	660323	1573536	8124186	0	11031645	3	20400000	31431645	0	0	0	0	0	0	0	0	0	146	4672000000	4703431645	0	0	0	0	0
325	1	farm	71564	mixed sheep	45	3	0	0	0	0	0	0	0	29	31	0	33	59	1	58	3	10970	551050	71400	633062	1550168	7822858	0	10628539	3	13920000	24548539	0	0	0	0	0	0	0	0	0	119	3808000000	3832548539	0	0	0	0	0
326	1	farm	71564	mixed sheep	43	3	0	0	0	0	0	0	0	31	34	0	43	62	1	61	3	20491	669850	95186	860042	1643644	10903695	0	14172417	3	14640000	28812417	0	0	0	0	0	0	0	0	0	122	3904000000	3932812417	0	0	0	0	0
327	1	farm	71556	mixed sheep	51	3	0	0	0	0	0	0	0	54	57	0	62	85	1	84	3	15483	701125	133738	776178	1900706	10012458	0	13524204	3	20160000	33684204	0	0	0	0	0	0	0	0	0	145	4640000000	4673684204	0	0	0	0	0
328	1	farm	71556	mixed sheep	72	3	0	0	0	0	0	0	0	90	92	0	98	120	1	119	3	11938	848400	114220	1047157	2539468	12864888	0	17414133	3	28560000	45974133	0	0	0	0	0	0	0	0	0	180	5760000000	5805974133	0	0	0	0	0
329	1	farm	71556	mixed sheep	34	3	0	0	0	0	0	0	0	29	33	0	43	61	1	60	3	10962	546800	78924	548674	1300892	6979866	0	9455156	3	14400000	23855156	0	0	0	0	0	0	0	0	0	121	3872000000	3895855156	0	0	0	0	0
330	1	farm	71564	mixed sheep	68	3	0	0	0	0	0	0	0	92	94	0	96	122	1	121	3	12021	832100	105658	809374	2266825	9950802	0	13964760	3	29040000	43004760	0	0	0	0	0	0	0	0	0	182	5824000000	5867004760	0	0	0	0	0
331	1	farm	71564	mixed sheep	47	3	0	0	0	0	0	0	0	31	33	0	40	61	1	60	3	11047	596600	79786	685937	1822806	8379558	0	11564688	3	14400000	25964688	0	0	0	0	0	0	0	0	0	121	3872000000	3897964688	0	0	0	0	0
332	1	farm	71564	mixed sheep	46	3	0	0	0	0	0	0	0	34	37	0	42	65	1	64	3	12516	547450	98850	654082	1659223	8319406	0	11279010	3	15360000	26639010	0	0	0	0	0	0	0	0	0	125	4000000000	4026639010	0	0	0	0	0
333	1	farm	71564	mixed sheep	67	3	0	0	0	0	0	0	0	70	72	0	74	100	1	99	3	11357	930975	116498	905726	2422622	11535520	0	15911341	3	23760000	39671341	0	0	0	0	0	0	0	0	0	160	5120000000	5159671341	0	0	0	0	0
334	1	farm	71564	mixed sheep	46	3	0	0	0	0	0	0	0	29	31	0	35	59	1	58	3	21752	527625	88778	729342	1721541	8981319	0	12048605	3	13920000	25968605	0	0	0	0	0	0	0	0	0	119	3808000000	3833968605	0	0	0	0	0
335	1	farm	71556	mixed sheep	46	3	0	0	0	0	0	0	0	68	71	0	76	99	1	98	3	24558	728375	114690	981436	1799440	12394544	0	16018486	3	23520000	39538486	0	0	0	0	0	0	0	0	0	159	5088000000	5127538486	0	0	0	0	0
336	1	farm	71564	mixed sheep	78	3	0	0	0	0	0	0	0	105	109	0	119	137	1	136	3	25028	1113650	122840	1073038	2975694	13053260	0	18338482	3	32640000	50978482	0	0	0	0	0	0	0	0	0	197	6304000000	6354978482	0	0	0	0	0
337	1	farm	71556	mixed sheep	59	3	0	0	0	0	0	0	0	34	36	0	43	64	1	63	3	15604	729000	135864	979688	2204507	12412952	0	16462011	3	15120000	31582011	0	0	0	0	0	0	0	0	0	124	3968000000	3999582011	0	0	0	0	0
338	1	farm	71556	mixed sheep	46	3	0	0	0	0	0	0	0	33	35	0	41	63	1	62	3	10974	664775	90280	670230	1768279	8379149	0	11572713	3	14880000	26452713	0	0	0	0	0	0	0	0	0	123	3936000000	3962452713	0	0	0	0	0
339	1	farm	71556	mixed sheep	34	3	0	0	0	0	0	0	0	38	41	0	47	69	1	68	3	12405	692725	80706	748656	1269736	9529040	0	12320862	3	16320000	28640862	0	0	0	0	0	0	0	0	0	129	4128000000	4156640862	0	0	0	0	0
340	1	farm	71556	mixed sheep	51	3	0	0	0	0	0	0	0	33	35	0	38	63	1	62	3	12393	643975	90876	871020	1791649	10633453	0	14030973	3	14880000	28910973	0	0	0	0	0	0	0	0	0	123	3936000000	3964910973	0	0	0	0	0
341	1	farm	71556	mixed sheep	46	3	0	0	0	0	0	0	0	32	34	0	39	62	1	61	3	14654	636075	74342	666972	1620275	8224048	0	11221712	3	14640000	25861712	0	0	0	0	0	0	0	0	0	122	3904000000	3929861712	0	0	0	0	0
342	1	farm	71564	mixed sheep	42	3	0	0	0	0	0	0	0	33	35	0	38	63	1	62	3	11258	690275	72156	641054	1581324	7855449	0	10840258	3	14880000	25720258	0	0	0	0	0	0	0	0	0	123	3936000000	3961720258	0	0	0	0	0
343	1	farm	71556	mixed sheep	70	3	0	0	0	0	0	0	0	78	80	0	85	108	1	107	3	19612	868575	106270	860121	2492729	10525953	0	14853648	3	25680000	40533648	0	0	0	0	0	0	0	0	0	168	5376000000	5416533648	0	0	0	0	0
344	1	farm	71556	mixed sheep	44	3	0	0	0	0	0	0	0	42	45	0	50	73	1	72	3	14472	960375	145762	842504	1869546	11803008	0	15621194	3	17280000	32901194	0	0	0	0	0	0	0	0	0	133	4256000000	4288901194	0	0	0	0	0
345	1	farm	71556	mixed sheep	45	3	0	0	0	0	0	0	0	31	33	0	38	61	1	60	3	11289	599925	77204	700196	1604695	8557096	0	11539116	3	14400000	25939116	0	0	0	0	0	0	0	0	0	121	3872000000	3897939116	0	0	0	0	0
346	1	farm	71556	mixed sheep	30	3	0	0	0	0	0	0	0	27	29	0	33	57	1	56	3	10962	448725	59600	530237	1106149	6604956	0	8749667	3	13440000	22189667	0	0	0	0	0	0	0	0	0	117	3744000000	3766189667	0	0	0	0	0
347	1	farm	71564	mixed sheep	34	3	0	0	0	0	0	0	0	34	37	0	42	65	1	64	3	11018	516925	67916	606863	1363212	7519598	0	10074514	3	15360000	25434514	0	0	0	0	0	0	0	0	0	125	4000000000	4025434514	0	0	0	0	0
348	1	farm	71556	mixed sheep	47	3	0	0	0	0	0	0	0	33	35	0	38	63	1	62	3	14196	674000	126686	771570	1799441	10022176	0	13393872	3	14880000	28273872	0	0	0	0	0	0	0	0	0	123	3936000000	3964273872	0	0	0	0	0
349	1	farm	71564	mixed sheep	30	3	0	0	0	0	0	0	0	26	28	0	33	56	1	55	3	11271	576850	62940	568667	1152887	7025181	0	9386525	3	13200000	22586525	0	0	0	0	0	0	0	0	0	116	3712000000	3734586525	0	0	0	0	0
350	1	farm	71564	mixed sheep	37	3	0	0	0	0	0	0	0	30	32	0	40	60	1	59	3	11050	530125	68940	579224	1394371	7224863	0	9797523	3	14160000	23957523	0	0	0	0	0	0	0	0	0	120	3840000000	3863957523	0	0	0	0	0
351	1	farm	71564	mixed sheep	46	3	0	0	0	0	0	0	0	40	43	0	48	71	1	70	3	13550	715500	78334	666652	1815017	8215820	0	11491324	3	16800000	28291324	0	0	0	0	0	0	0	0	0	131	4192000000	4220291324	0	0	0	0	0
352	1	farm	71556	mixed sheep	36	3	0	0	0	0	0	0	0	31	33	0	40	61	1	60	3	11003	622075	93328	626416	1464479	8008166	0	10814463	3	14400000	25214463	0	0	0	0	0	0	0	0	0	121	3872000000	3897214463	0	0	0	0	0
353	1	farm	71564	mixed sheep	44	3	0	0	0	0	0	0	0	48	50	0	55	78	1	77	3	10962	603000	71058	629343	1448900	7728958	0	10481260	3	18480000	28961260	0	0	0	0	0	0	0	0	0	138	4416000000	4444961260	0	0	0	0	0
354	1	farm	71556	mixed sheep	44	3	0	0	0	0	0	0	0	42	45	0	50	73	1	72	3	10962	667575	78472	696035	1612483	8475200	0	11529766	3	17280000	28809766	0	0	0	0	0	0	0	0	0	133	4256000000	4284809766	0	0	0	0	0
355	1	farm	71556	mixed sheep	37	3	0	0	0	0	0	0	0	49	52	0	57	80	1	79	3	11056	531600	68114	600883	1308683	7408804	0	9918084	3	18960000	28878084	0	0	0	0	0	0	0	0	0	140	4480000000	4508878084	0	0	0	0	0
356	1	farm	71564	mixed sheep	60	3	0	0	0	0	0	0	0	39	41	0	43	69	1	68	3	12559	791550	128828	1073842	2274616	13381362	0	17650198	3	16320000	33970198	0	0	0	0	0	0	0	0	0	129	4128000000	4161970198	0	0	0	0	0
357	1	farm	71564	mixed sheep	46	3	0	0	0	0	0	0	0	55	57	0	59	85	1	84	3	11033	646050	75262	690318	1620274	8405010	0	11436914	3	20160000	31596914	0	0	0	0	0	0	0	0	0	145	4640000000	4671596914	0	0	0	0	0
358	1	farm	71556	mixed sheep	44	3	0	0	0	0	0	0	0	39	42	0	47	70	1	69	3	19155	710225	78980	714789	1581324	8669754	0	11755072	3	16560000	28315072	0	0	0	0	0	0	0	0	0	130	4160000000	4188315072	0	0	0	0	0
359	1	farm	71564	mixed sheep	60	3	0	0	0	0	0	0	0	84	86	0	94	114	1	113	3	12157	868400	87620	779285	2212296	9467458	0	13415060	3	27120000	40535060	0	0	0	0	0	0	0	0	0	174	5568000000	5608535060	0	0	0	0	0
360	1	farm	71564	mixed sheep	37	3	0	0	0	0	0	0	0	29	31	0	38	59	1	58	3	10962	542125	71908	628731	1417739	7727840	0	10388344	3	13920000	24308344	0	0	0	0	0	0	0	0	0	119	3808000000	3832308344	0	0	0	0	0
361	1	farm	71556	mixed sheep	53	3	0	0	0	0	0	0	0	65	68	0	73	96	1	95	3	19364	951375	86346	745288	1908494	9139609	0	12831112	2	22800000	35631112	0	0	0	0	0	0	0	0	0	156	4992000000	5027631112	0	0	0	0	0
362	1	farm	71564	mixed sheep	35	3	0	0	0	0	0	0	0	27	29	0	32	57	1	56	3	12841	472225	63776	577217	1261945	7144001	0	9519164	2	13440000	22959164	0	0	0	0	0	0	0	0	0	117	3744000000	3766959164	0	0	0	0	0
363	1	farm	71556	mixed sheep	36	3	0	0	0	0	0	0	0	32	34	0	39	62	1	61	3	11018	638600	69976	599429	1394369	7381524	0	10083898	2	14640000	24723898	0	0	0	0	0	0	0	0	0	122	3904000000	3928723898	0	0	0	0	0
364	1	farm	71556	mixed sheep	63	3	0	0	0	0	0	0	0	75	78	0	83	106	1	105	3	14703	735300	91036	809550	2181138	9849373	0	13666397	2	25200000	38866397	0	0	0	0	0	0	0	0	0	166	5312000000	5350866397	0	0	0	0	0
365	1	farm	71556	mixed sheep	58	3	0	0	0	0	0	0	0	35	37	0	40	65	1	64	3	15917	709500	96222	869346	2025343	10648822	0	14349234	2	15360000	29709234	0	0	0	0	0	0	0	0	0	125	4000000000	4029709234	0	0	0	0	0
366	1	farm	71564	mixed sheep	48	3	0	0	0	0	0	0	0	37	40	0	45	68	1	67	3	19686	700450	83984	747999	1861759	9333621	0	12727813	2	16080000	28807813	0	0	0	0	0	0	0	0	0	128	4096000000	4124807813	0	0	0	0	0
367	1	farm	71556	mixed sheep	30	3	0	0	0	0	0	0	0	28	30	0	35	58	1	57	3	10962	485825	59402	500436	1222995	6292878	0	8561536	2	13680000	22241536	0	0	0	0	0	0	0	0	0	118	3776000000	3798241536	0	0	0	0	0
368	1	farm	71564	mixed sheep	46	3	0	0	0	0	0	0	0	31	33	0	40	61	1	60	3	11057	647900	78848	655848	1721541	8105303	0	11209440	2	14400000	25609440	0	0	0	0	0	0	0	0	0	121	3872000000	3897609440	0	0	0	0	0
369	1	farm	71564	mixed sheep	42	3	0	0	0	0	0	0	0	28	32	0	42	60	1	59	3	10962	559500	73280	622834	1534587	7721637	0	10511838	2	14160000	24671838	0	0	0	0	0	0	0	0	0	120	3840000000	3864671838	0	0	0	0	0
370	1	farm	71556	mixed sheep	35	3	0	0	0	0	0	0	0	52	55	0	60	83	1	82	3	36244	527350	63256	564228	1293104	7018746	0	9466684	2	19680000	29146684	0	0	0	0	0	0	0	0	0	143	4576000000	4605146684	0	0	0	0	0
371	1	farm	71564	mixed sheep	48	3	0	0	0	0	0	0	0	48	51	0	56	79	1	78	3	23102	676075	98800	938063	1830598	11563808	0	15107344	2	18720000	33827344	0	0	0	0	0	0	0	0	0	139	4448000000	4481827344	0	0	0	0	0
372	1	farm	71564	mixed sheep	45	3	0	0	0	0	0	0	0	30	32	0	39	60	1	59	3	15873	551350	78254	706365	1589116	8631936	0	11557021	2	14160000	25717021	0	0	0	0	0	0	0	0	0	120	3840000000	3865717021	0	0	0	0	0
373	1	farm	71564	mixed sheep	41	3	0	0	0	0	0	0	0	25	28	0	38	56	1	55	3	11043	488825	74184	676822	1511217	8266836	0	11017884	2	13200000	24217884	0	0	0	0	0	0	0	0	0	116	3712000000	3736217884	0	0	0	0	0
374	1	farm	71564	mixed sheep	51	3	0	0	0	0	0	0	0	32	34	0	39	62	1	61	3	11409	568150	81180	741933	1752700	8998580	0	12142544	2	14640000	26782544	0	0	0	0	0	0	0	0	0	122	3904000000	3930782544	0	0	0	0	0
375	1	farm	71556	mixed sheep	42	3	0	0	0	0	0	0	0	31	33	0	41	61	1	60	3	10981	629150	98052	653312	1596905	8379306	0	11356725	2	14400000	25756725	0	0	0	0	0	0	0	0	0	121	3872000000	3897756725	0	0	0	0	0
376	1	farm	71556	mixed sheep	51	2	0	0	0	0	0	0	0	80	84	0	94	112	1	111	3	11031	664875	75290	665750	1698172	8134148	0	11238235	2	26640000	37878235	0	0	0	0	0	0	0	0	0	172	5504000000	5541878235	0	0	0	0	0
377	1	farm	71556	mixed sheep	58	2	0	0	0	0	0	0	0	98	100	0	102	128	1	127	3	30563	728025	100772	897363	1986393	10904792	0	14617344	2	30480000	45097344	0	0	0	0	0	0	0	0	0	188	6016000000	6061097344	0	0	0	0	0
378	1	farm	71564	mixed sheep	44	2	0	0	0	0	0	0	0	33	36	0	44	64	1	63	3	11386	667400	81930	748832	1768280	9276524	0	12542966	2	15120000	27662966	0	0	0	0	0	0	0	0	0	124	3968000000	3995662966	0	0	0	0	0
379	1	farm	71564	mixed sheep	53	2	0	0	0	0	0	0	0	37	40	0	45	68	1	67	3	11156	636675	81436	719505	1885127	8840002	0	12162746	2	16080000	28242746	0	0	0	0	0	0	0	0	0	128	4096000000	4124242746	0	0	0	0	0
380	1	farm	71564	mixed sheep	38	2	0	0	0	0	0	0	0	27	29	0	36	57	1	56	3	11101	540600	68216	577278	1347631	7142238	0	9675963	2	13440000	23115963	0	0	0	0	0	0	0	0	0	117	3744000000	3767115963	0	0	0	0	0
381	1	farm	71556	mixed sheep	46	2	0	0	0	0	0	0	0	29	32	0	37	60	1	59	3	12476	670150	86548	782017	1752699	9651916	0	12943329	2	14160000	27103329	0	0	0	0	0	0	0	0	0	120	3840000000	3867103329	0	0	0	0	0
382	1	farm	71564	mixed sheep	54	2	0	0	0	0	0	0	0	105	108	0	113	136	1	135	3	115866	727050	109466	859354	2025342	10592166	0	14313377	2	32400000	46713377	0	0	0	0	0	0	0	0	0	196	6272000000	6318713377	0	0	0	0	0
383	1	farm	71556	mixed sheep	31	2	0	0	0	0	0	0	0	30	32	0	35	60	1	59	3	11990	544925	81482	503109	1277523	6576226	0	8983264	2	14160000	23143264	0	0	0	0	0	0	0	0	0	120	3840000000	3863143264	0	0	0	0	0
384	1	farm	71556	mixed sheep	67	2	0	0	0	0	0	0	0	85	89	0	99	117	1	116	3	65576	865650	154932	1118920	2469359	14033582	0	18642444	2	27840000	46482444	0	0	0	0	0	0	0	0	0	177	5664000000	5710482444	0	0	0	0	0
385	1	farm	71564	mixed sheep	48	2	0	0	0	0	0	0	0	39	43	0	53	71	1	70	3	20232	628650	85316	723611	1768278	8829446	0	12035302	2	16800000	28835302	0	0	0	0	0	0	0	0	0	131	4192000000	4220835302	0	0	0	0	0
386	1	farm	71556	mixed sheep	52	2	0	0	0	0	0	0	0	33	35	0	39	63	1	62	3	28469	640350	117894	962462	1939656	12159589	0	15819951	2	14880000	30699951	0	0	0	0	0	0	0	0	0	123	3936000000	3966699951	0	0	0	0	0
387	1	farm	71564	mixed sheep	49	2	0	0	0	0	0	0	0	35	38	0	43	66	1	65	3	15085	622250	77408	680344	1651433	8338857	0	11370292	2	15600000	26970292	0	0	0	0	0	0	0	0	0	126	4032000000	4058970292	0	0	0	0	0
388	1	farm	71564	mixed sheep	48	2	0	0	0	0	0	0	0	60	64	0	74	92	1	91	3	56487	605650	99016	862517	1846178	10709070	0	14122431	2	21840000	35962431	0	0	0	0	0	0	0	0	0	152	4864000000	4899962431	0	0	0	0	0
389	1	farm	71556	mixed sheep	44	2	0	0	0	0	0	0	0	34	36	0	41	64	1	63	3	11179	665575	145278	1142539	1659224	14477558	0	18090173	2	15120000	33210173	0	0	0	0	0	0	0	0	0	124	3968000000	4001210173	0	0	0	0	0
390	1	farm	71564	mixed sheep	28	2	0	0	0	0	0	0	0	27	29	0	35	57	1	56	3	12418	451500	57646	490599	1020461	6154108	0	8174314	2	13440000	21614314	0	0	0	0	0	0	0	0	0	117	3744000000	3765614314	0	0	0	0	0
391	1	farm	71564	mixed sheep	49	2	0	0	0	0	0	0	0	65	67	0	69	95	1	94	3	11645	640650	79550	674006	1791649	8323491	0	11509346	2	22560000	34069346	0	0	0	0	0	0	0	0	0	155	4960000000	4994069346	0	0	0	0	0
392	1	farm	71556	mixed sheep	48	2	0	0	0	0	0	0	0	54	58	0	68	86	1	85	3	11043	657175	78498	681750	1752701	8388819	0	11558943	2	20400000	31958943	0	0	0	0	0	0	0	0	0	146	4672000000	4703958943	0	0	0	0	0
393	1	farm	71556	mixed sheep	48	2	0	0	0	0	0	0	0	62	66	0	76	94	1	93	3	22603	720850	77986	659788	1885126	8162628	0	11506378	2	22320000	33826378	0	0	0	0	0	0	0	0	0	154	4928000000	4961826378	0	0	0	0	0
394	1	farm	71564	mixed sheep	34	2	0	0	0	0	0	0	0	23	26	0	36	54	1	53	3	19276	536250	76726	613550	1324262	7649678	0	10200467	2	12720000	22920467	0	0	0	0	0	0	0	0	0	114	3648000000	3670920467	0	0	0	0	0
395	1	farm	71556	mixed sheep	45	2	0	0	0	0	0	0	0	37	39	0	41	67	1	66	3	13696	711475	77936	679190	1659221	8270235	0	11398056	2	15840000	27238056	0	0	0	0	0	0	0	0	0	127	4064000000	4091238056	0	0	0	0	0
396	1	farm	71564	mixed sheep	76	2	0	0	0	0	0	0	0	93	97	0	107	125	1	124	3	11654	995650	112294	1001763	2648525	12155407	0	16913639	2	29760000	46673639	0	0	0	0	0	0	0	0	0	185	5920000000	5966673639	0	0	0	0	0
397	1	farm	71564	mixed sheep	39	2	0	0	0	0	0	0	0	26	28	0	36	56	1	55	3	11297	582575	68162	596549	1511218	7419870	0	10178374	2	13200000	23378374	0	0	0	0	0	0	0	0	0	116	3712000000	3735378374	0	0	0	0	0
398	1	farm	71556	mixed sheep	49	2	0	0	0	0	0	0	0	34	37	0	42	65	1	64	3	17526	729700	81386	745319	1690383	9130870	0	12377658	2	15360000	27737658	0	0	0	0	0	0	0	0	0	125	4000000000	4027737658	0	0	0	0	0
399	1	farm	71556	mixed sheep	33	2	0	0	0	0	0	0	0	31	33	0	35	61	1	60	3	12971	524450	79644	585630	1261945	7421772	0	9873440	2	14400000	24273440	0	0	0	0	0	0	0	0	0	121	3872000000	3896273440	0	0	0	0	0
400	1	farm	71556	mixed sheep	49	2	0	0	0	0	0	0	0	35	37	0	40	65	1	64	3	24701	668450	86258	753446	1815018	9261977	0	12585149	2	15360000	27945149	0	0	0	0	0	0	0	0	0	125	4000000000	4027945149	0	0	0	0	0
401	1	farm	71556	mixed sheep	49	2	0	0	0	0	0	0	0	59	62	0	67	90	1	89	3	13869	703450	91696	855963	1744913	10749890	0	14145912	2	21360000	35505912	0	0	0	0	0	0	0	0	0	150	4800000000	4835505912	0	0	0	0	0
402	1	farm	71564	mixed sheep	33	2	0	0	0	0	0	0	0	40	43	0	48	71	1	70	3	19127	578975	69100	616892	1378791	7661929	0	10305686	2	16800000	27105686	0	0	0	0	0	0	0	0	0	131	4192000000	4219105686	0	0	0	0	0
403	1	farm	71564	mixed sheep	58	2	0	0	0	0	0	0	0	32	34	0	38	62	1	61	3	10970	647725	90116	812151	1994185	9971643	0	13515820	2	14640000	28155820	0	0	0	0	0	0	0	0	0	122	3904000000	3932155820	0	0	0	0	0
404	1	farm	71564	mixed sheep	48	2	0	0	0	0	0	0	0	73	77	0	87	105	1	104	3	11512	706725	81138	656046	1752698	8077142	0	11273748	2	24960000	36233748	0	0	0	0	0	0	0	0	0	165	5280000000	5316233748	0	0	0	0	0
405	1	farm	71564	mixed sheep	31	2	0	0	0	0	0	0	0	33	35	0	37	63	1	62	3	12205	458675	73304	500368	1051621	6435819	0	8519788	2	14880000	23399788	0	0	0	0	0	0	0	0	0	123	3936000000	3959399788	0	0	0	0	0
406	1	farm	71564	mixed sheep	46	2	0	0	0	0	0	0	0	45	47	0	51	75	1	74	3	29527	634750	103760	842357	1822810	10680952	0	14084630	2	17760000	31844630	0	0	0	0	0	0	0	0	0	135	4320000000	4351844630	0	0	0	0	0
407	1	farm	71556	mixed sheep	39	2	0	0	0	0	0	0	0	27	29	0	38	57	1	56	3	20491	541800	95392	899210	1550167	11319370	0	14405939	2	13440000	27845939	0	0	0	0	0	0	0	0	0	117	3744000000	3771845939	0	0	0	0	0
408	1	farm	71564	mixed sheep	34	2	0	0	0	0	0	0	0	24	27	0	33	55	2	54	3	250047	637925	69820	537653	1277524	6799104	0	9322026	2	23040000	32362026	0	0	0	0	0	0	0	0	0	115	3680000000	3712362026	0	0	0	0	0
409	1	farm	71556	mixed sheep	59	2	0	0	0	0	0	0	0	42	46	0	56	74	1	73	3	36765	731750	93298	826533	2095451	10079589	0	13826621	2	17520000	31346621	0	0	0	0	0	0	0	0	0	134	4288000000	4319346621	0	0	0	0	0
410	1	farm	71556	mixed sheep	37	2	0	0	0	0	0	0	0	30	32	0	40	60	1	59	3	23340	613875	69592	598700	1448898	7391543	0	10122608	2	14160000	24282608	0	0	0	0	0	0	0	0	0	120	3840000000	3864282608	0	0	0	0	0
411	1	farm	71556	mixed sheep	54	2	0	0	0	0	0	0	0	84	87	0	92	115	1	114	3	11204	744750	91996	716724	1963023	8860438	0	12376932	2	27360000	39736932	0	0	0	0	0	0	0	0	0	175	5600000000	5639736932	0	0	0	0	0
412	1	farm	71564	mixed sheep	33	2	0	0	0	0	0	0	0	25	28	0	37	56	1	55	3	25019	475600	82088	755782	1386581	9516666	0	12216717	2	13200000	25416717	0	0	0	0	0	0	0	0	0	116	3712000000	3737416717	0	0	0	0	0
413	1	farm	71564	mixed sheep	53	2	0	0	0	0	0	0	0	46	48	0	50	76	1	75	3	11891	640950	83088	756344	1760491	9263582	0	12504456	2	18000000	30504456	0	0	0	0	0	0	0	0	0	136	4352000000	4382504456	0	0	0	0	0
414	1	farm	71564	mixed sheep	42	2	0	0	0	0	0	0	0	29	31	0	35	59	1	58	3	11024	570200	73048	627448	1573535	7752764	0	10596996	2	13920000	24516996	0	0	0	0	0	0	0	0	0	119	3808000000	3832516996	0	0	0	0	0
415	1	farm	71556	mixed sheep	41	2	0	0	0	0	0	0	0	40	43	0	48	71	1	70	3	20464	667750	80596	662602	1674801	8198100	0	11283849	2	16800000	28083849	0	0	0	0	0	0	0	0	0	131	4192000000	4220083849	0	0	0	0	0
416	1	farm	71564	mixed sheep	55	2	0	0	0	0	0	0	0	53	56	0	61	84	1	83	3	13302	702125	123652	806222	2048711	10167242	0	13847953	2	19920000	33767953	0	0	0	0	0	0	0	0	0	144	4608000000	4641767953	0	0	0	0	0
417	1	farm	71556	mixed sheep	49	2	0	0	0	0	0	0	0	89	92	0	97	120	1	119	3	11029	673850	79344	722432	1674803	8878976	0	12029405	2	28560000	40589405	0	0	0	0	0	0	0	0	0	180	5760000000	5800589405	0	0	0	0	0
418	1	farm	71564	mixed sheep	52	2	0	0	0	0	0	0	0	83	86	0	91	114	1	113	3	11318	915150	91248	806463	2001973	9845266	0	13660100	2	27120000	40780100	0	0	0	0	0	0	0	0	0	174	5568000000	5608780100	0	0	0	0	0
419	1	farm	71556	mixed sheep	49	2	0	0	0	0	0	0	0	31	33	0	39	61	1	60	3	21667	658825	82728	773456	1807229	9410493	0	12732730	2	14400000	27132730	0	0	0	0	0	0	0	0	0	121	3872000000	3899132730	0	0	0	0	0
420	1	farm	71556	mixed sheep	33	2	0	0	0	0	0	0	0	30	32	0	34	60	1	59	3	10970	618600	69350	613634	1261944	7544496	0	10108024	2	14160000	24268024	0	0	0	0	0	0	0	0	0	120	3840000000	3864268024	0	0	0	0	0
421	1	farm	71564	mixed sheep	55	2	0	0	0	0	0	0	0	70	73	0	78	101	1	100	3	11021	616925	83720	760676	1885127	9236276	0	12582723	2	24000000	36582723	0	0	0	0	0	0	0	0	0	161	5152000000	5188582723	0	0	0	0	0
422	1	farm	71564	mixed sheep	31	2	0	0	0	0	0	0	0	26	28	0	33	56	1	55	3	19941	505850	63166	551673	1145098	6860840	0	9126626	2	13200000	22326626	0	0	0	0	0	0	0	0	0	116	3712000000	3734326626	0	0	0	0	0
423	1	farm	71556	mixed sheep	47	2	0	0	0	0	0	0	0	31	34	0	39	62	1	61	3	11062	613350	78104	701215	1682592	8556764	0	11632025	2	14640000	26272025	0	0	0	0	0	0	0	0	0	122	3904000000	3930272025	0	0	0	0	0
424	1	farm	71564	mixed sheep	43	2	0	0	0	0	0	0	0	36	39	0	44	67	1	66	3	15416	694000	89118	815717	1495637	10144885	0	13239357	2	15840000	29079357	0	0	0	0	0	0	0	0	0	127	4064000000	4093079357	0	0	0	0	0
425	1	farm	71556	mixed sheep	43	2	0	0	0	0	0	0	0	35	37	0	39	65	1	64	3	16604	557975	97050	881867	1612484	10927206	0	14076583	2	15360000	29436583	0	0	0	0	0	0	0	0	0	125	4000000000	4029436583	0	0	0	0	0
426	1	farm	71564	mixed sheep	32	2	0	0	0	0	0	0	0	29	31	0	35	59	1	58	3	10962	476075	61286	549461	1168467	6815668	0	9070958	2	13920000	22990958	0	0	0	0	0	0	0	0	0	119	3808000000	3830990958	0	0	0	0	0
427	1	farm	71556	mixed sheep	48	2	0	0	0	0	0	0	0	32	34	0	37	62	1	61	3	16358	600650	87596	660256	1760488	8224178	0	11333168	2	14640000	25973168	0	0	0	0	0	0	0	0	0	122	3904000000	3929973168	0	0	0	0	0
428	1	farm	71564	mixed sheep	56	2	0	0	0	0	0	0	0	35	37	0	43	65	1	64	3	11337	679325	89446	779479	2064291	9559118	0	13171659	2	15360000	28531659	0	0	0	0	0	0	0	0	0	125	4000000000	4028531659	0	0	0	0	0
429	1	farm	71564	mixed sheep	40	2	0	0	0	0	0	0	0	39	42	0	47	70	1	69	3	16282	684650	94172	834784	1487848	10408429	0	13509883	2	16560000	30069883	0	0	0	0	0	0	0	0	0	130	4160000000	4190069883	0	0	0	0	0
430	1	farm	71564	mixed sheep	37	2	0	0	0	0	0	0	0	27	29	0	35	57	1	56	3	10987	508475	65378	560228	1293103	6938798	0	9365981	2	13440000	22805981	0	0	0	0	0	0	0	0	0	117	3744000000	3766805981	0	0	0	0	0
431	1	farm	71556	mixed sheep	36	2	0	0	0	0	0	0	0	28	32	0	42	60	1	59	3	11051	519875	65930	584136	1308683	7203930	0	9682554	2	14160000	23842554	0	0	0	0	0	0	0	0	0	120	3840000000	3863842554	0	0	0	0	0
432	1	farm	71564	mixed sheep	49	2	0	0	0	0	0	0	0	58	61	0	67	89	1	88	3	11344	622425	74624	677070	1643645	8297476	0	11315240	2	21120000	32435240	0	0	0	0	0	0	0	0	0	149	4768000000	4800435240	0	0	0	0	0
433	1	farm	71556	mixed sheep	50	2	0	0	0	0	0	0	0	38	41	0	46	69	1	68	3	19995	759700	81834	748264	1776070	9100647	0	12466516	2	16320000	28786516	0	0	0	0	0	0	0	0	0	129	4128000000	4156786516	0	0	0	0	0
434	1	farm	71556	mixed sheep	44	2	0	0	0	0	0	0	0	28	30	0	35	58	1	57	3	11070	590000	75536	702464	1573535	8538170	0	11479705	2	13680000	25159705	0	0	0	0	0	0	0	0	0	118	3776000000	3801159705	0	0	0	0	0
435	1	farm	71556	mixed sheep	41	2	0	0	0	0	0	0	0	27	29	0	34	57	1	56	3	11043	481200	68754	622660	1456689	7663966	0	10293270	2	13440000	23733270	0	0	0	0	0	0	0	0	0	117	3744000000	3767733270	0	0	0	0	0
436	1	farm	71564	mixed sheep	67	2	0	0	0	0	0	0	0	67	71	0	81	99	1	98	3	80295	941325	118136	912388	2360302	11195531	0	15527682	2	23520000	39047682	0	0	0	0	0	0	0	0	0	159	5088000000	5127047682	0	0	0	0	0
437	1	farm	71564	mixed sheep	45	2	0	0	0	0	0	0	0	33	35	0	37	63	1	62	3	11220	665950	82716	737667	1744911	9088227	0	12319471	2	14880000	27199471	0	0	0	0	0	0	0	0	0	123	3936000000	3963199471	0	0	0	0	0
438	1	farm	71564	mixed sheep	59	2	0	0	0	0	0	0	0	92	94	0	96	122	1	121	3	12104	875950	97298	919199	2235669	11286684	0	15414800	2	29040000	44454800	0	0	0	0	0	0	0	0	0	182	5824000000	5868454800	0	0	0	0	0
439	1	farm	71564	mixed sheep	43	2	0	0	0	0	0	0	0	47	50	0	55	78	1	77	3	12006	553125	84472	666065	1604694	8270039	0	11178395	2	18480000	29658395	0	0	0	0	0	0	0	0	0	138	4416000000	4445658395	0	0	0	0	0
440	1	farm	71556	mixed sheep	50	2	0	0	0	0	0	0	0	35	37	0	43	65	1	64	3	15604	620675	123074	891632	1939655	11387464	0	14962500	2	15360000	30322500	0	0	0	0	0	0	0	0	0	125	4000000000	4030322500	0	0	0	0	0
441	1	farm	71564	mixed sheep	40	2	0	0	0	0	0	0	0	37	40	0	46	68	1	67	3	11071	512425	72516	627534	1409951	7758282	0	10380708	2	16080000	26460708	0	0	0	0	0	0	0	0	0	128	4096000000	4122460708	0	0	0	0	0
442	1	farm	71556	mixed sheep	31	2	0	0	0	0	0	0	0	30	32	0	40	60	1	59	3	19277	546525	70176	552987	1347631	6954429	0	9471748	2	14160000	23631748	0	0	0	0	0	0	0	0	0	120	3840000000	3863631748	0	0	0	0	0
443	1	farm	71556	mixed sheep	72	2	0	0	0	0	0	0	0	52	55	0	60	83	1	82	3	13680	1321850	134308	1324190	2687476	16279079	0	21746903	2	19680000	41426903	0	0	0	0	0	0	0	0	0	143	4576000000	4617426903	0	0	0	0	0
444	1	farm	71564	mixed sheep	43	2	0	0	0	0	0	0	0	53	56	0	61	84	1	83	3	10987	578075	71674	636872	1464478	7777078	0	10528177	2	19920000	30448177	0	0	0	0	0	0	0	0	0	144	4608000000	4638448177	0	0	0	0	0
445	1	farm	71556	mixed sheep	87	2	0	0	0	0	0	0	0	64	66	0	68	94	1	93	3	28671	1463125	210570	2084198	3279504	26185478	0	33222874	2	22320000	55542874	0	0	0	0	0	0	0	0	0	154	4928000000	4983542874	0	0	0	0	0
446	1	farm	71564	mixed sheep	60	2	0	0	0	0	0	0	0	49	51	0	53	79	1	78	3	14925	783875	99240	886626	2111031	10897378	0	14778150	2	18720000	33498150	0	0	0	0	0	0	0	0	0	139	4448000000	4481498150	0	0	0	0	0
447	1	farm	71556	mixed sheep	41	2	0	0	0	0	0	0	0	45	47	0	53	75	1	74	3	11024	580825	71930	593667	1487848	7401171	0	10135441	2	17760000	27895441	0	0	0	0	0	0	0	0	0	135	4320000000	4347895441	0	0	0	0	0
448	1	farm	71564	mixed sheep	49	2	0	0	0	0	0	0	0	67	70	0	75	98	1	97	3	11001	602450	74940	663012	1721543	8196302	0	11258246	2	23280000	34538246	0	0	0	0	0	0	0	0	0	158	5056000000	5090538246	0	0	0	0	0
449	1	farm	71564	mixed sheep	32	2	0	0	0	0	0	0	0	39	41	0	47	69	1	68	3	11452	548900	80046	576943	1222994	7273900	0	9702783	2	16320000	26022783	0	0	0	0	0	0	0	0	0	129	4128000000	4154022783	0	0	0	0	0
450	1	farm	71564	mixed sheep	50	2	0	0	0	0	0	0	0	51	54	0	59	82	1	81	3	12113	744475	98830	894026	1807228	11069502	0	14614062	2	19440000	34054062	0	0	0	0	0	0	0	0	0	142	4544000000	4578054062	0	0	0	0	0
451	1	farm	71564	mixed sheep	35	2	0	0	0	0	0	0	0	28	30	0	37	58	1	57	3	21538	573400	72774	612866	1409948	7547438	0	10216426	2	13680000	23896426	0	0	0	0	0	0	0	0	0	118	3776000000	3799896426	0	0	0	0	0
452	1	farm	71556	mixed sheep	48	2	0	0	0	0	0	0	0	59	62	0	67	90	1	89	3	14398	638275	89870	844099	1908496	10312489	0	13793229	2	21360000	35153229	0	0	0	0	0	0	0	0	0	150	4800000000	4835153229	0	0	0	0	0
453	1	farm	71564	mixed sheep	34	2	0	0	0	0	0	0	0	32	34	0	43	62	1	61	3	10970	629725	62870	566255	1160679	7053460	0	9472990	2	14640000	24112990	0	0	0	0	0	0	0	0	0	122	3904000000	3928112990	0	0	0	0	0
454	1	farm	71564	mixed sheep	31	2	0	0	0	0	0	0	0	26	28	0	34	56	1	55	3	10983	476050	58884	494438	1230785	6227396	0	8487552	2	13200000	21687552	0	0	0	0	0	0	0	0	0	116	3712000000	3733687552	0	0	0	0	0
455	1	farm	71556	mixed sheep	60	2	0	0	0	0	0	0	0	35	37	0	43	65	1	64	3	12877	676850	89248	797771	2181138	9732828	0	13477836	2	15360000	28837836	0	0	0	0	0	0	0	0	0	125	4000000000	4028837836	0	0	0	0	0
456	1	farm	71564	mixed sheep	58	2	0	0	0	0	0	0	0	40	43	0	48	71	1	70	3	27251	863500	97738	844036	2227874	10227597	0	14260745	2	16800000	31060745	0	0	0	0	0	0	0	0	0	131	4192000000	4223060745	0	0	0	0	0
457	1	farm	71564	mixed sheep	59	2	0	0	0	0	0	0	0	110	112	0	114	140	1	139	3	10982	866875	88682	816113	1963026	9989806	0	13724502	2	33360000	47084502	0	0	0	0	0	0	0	0	0	200	6400000000	6447084502	0	0	0	0	0
458	1	farm	71556	mixed sheep	46	2	0	0	0	0	0	0	0	28	30	0	37	58	1	57	3	11105	602275	77746	688637	1643644	8449203	0	11461505	2	13680000	25141505	0	0	0	0	0	0	0	0	0	118	3776000000	3801141505	0	0	0	0	0
459	1	farm	71564	mixed sheep	49	2	0	0	0	0	0	0	0	27	29	0	38	57	1	56	3	10962	520425	75106	664708	1721542	8180880	0	11162662	2	13440000	24602662	0	0	0	0	0	0	0	0	0	117	3744000000	3768602662	0	0	0	0	0
460	1	farm	71556	mixed sheep	65	2	0	0	0	0	0	0	0	46	49	0	55	77	1	76	3	18973	1019700	122328	1142006	2453781	14154831	0	18892646	2	18240000	37132646	0	0	0	0	0	0	0	0	0	137	4384000000	4421132646	0	0	0	0	0
461	1	farm	71556	mixed sheep	35	2	0	0	0	0	0	0	0	27	29	0	34	57	1	56	3	23489	519275	72168	578347	1300893	7231791	0	9702474	2	13440000	23142474	0	0	0	0	0	0	0	0	0	117	3744000000	3767142474	0	0	0	0	0
462	1	farm	71556	mixed sheep	58	2	0	0	0	0	0	0	0	37	39	0	48	67	1	66	3	20558	796275	118466	1113862	2313564	13862076	0	18204244	2	15840000	34044244	0	0	0	0	0	0	0	0	0	127	4064000000	4098044244	0	0	0	0	0
463	1	farm	71564	mixed sheep	38	2	0	0	0	0	0	0	0	27	31	0	41	59	1	58	3	10962	567525	71012	608092	1526797	7565624	0	10339049	2	13920000	24259049	0	0	0	0	0	0	0	0	0	119	3808000000	3832259049	0	0	0	0	0
464	1	farm	71556	mixed sheep	54	2	0	0	0	0	0	0	0	51	53	0	55	81	1	80	3	11148	736225	80956	701536	1853968	8646394	0	12019080	2	19200000	31219080	0	0	0	0	0	0	0	0	0	141	4512000000	4543219080	0	0	0	0	0
465	1	farm	71564	mixed sheep	49	2	0	0	0	0	0	0	0	35	38	0	43	66	1	65	3	27670	706150	72632	642989	1651435	7987804	0	11061011	2	15600000	26661011	0	0	0	0	0	0	0	0	0	126	4032000000	4058661011	0	0	0	0	0
466	1	farm	71556	mixed sheep	54	2	0	0	0	0	0	0	0	40	43	0	48	71	1	70	3	20815	668925	100810	950672	1713755	11934128	0	15368291	2	16800000	32168291	0	0	0	0	0	0	0	0	0	131	4192000000	4224168291	0	0	0	0	0
467	1	farm	71556	mixed sheep	50	2	0	0	0	0	0	0	0	31	35	0	45	63	1	62	3	12825	746775	113606	1115489	1799438	13769856	0	17545164	2	14880000	32425164	0	0	0	0	0	0	0	0	0	123	3936000000	3968425164	0	0	0	0	0
468	1	farm	71556	mixed sheep	47	2	0	0	0	0	0	0	0	28	30	0	34	58	1	57	3	22453	582775	75744	671416	1635854	8221802	0	11187590	2	13680000	24867590	0	0	0	0	0	0	0	0	0	118	3776000000	3800867590	0	0	0	0	0
469	1	farm	71556	mixed sheep	64	2	0	0	0	0	0	0	0	62	65	0	70	93	1	92	3	27398	846250	109384	836543	2313565	10425227	0	14530969	2	22080000	36610969	0	0	0	0	0	0	0	0	0	153	4896000000	4932610969	0	0	0	0	0
470	1	farm	71556	mixed sheep	40	2	0	0	0	0	0	0	0	37	40	0	46	68	1	67	3	26183	651775	72760	652167	1550167	8059202	0	10986070	2	16080000	27066070	0	0	0	0	0	0	0	0	0	128	4096000000	4123066070	0	0	0	0	0
471	1	farm	71556	mixed sheep	42	2	0	0	0	0	0	0	0	32	34	0	36	62	1	61	3	10970	581650	80860	751756	1589115	9236472	0	12239854	2	14640000	26879854	0	0	0	0	0	0	0	0	0	122	3904000000	3930879854	0	0	0	0	0
472	1	farm	71556	mixed sheep	57	2	0	0	0	0	0	0	0	103	107	0	117	135	1	134	3	15610	906175	88436	809883	2111030	9844444	0	13759968	2	32160000	45919968	0	0	0	0	0	0	0	0	0	195	6240000000	6285919968	0	0	0	0	0
473	1	farm	71564	mixed sheep	60	2	0	0	0	0	0	0	0	93	95	0	97	123	1	122	3	34474	822850	170574	1447254	2383675	18418945	0	23243298	2	29280000	52523298	0	0	0	0	0	0	0	0	0	183	5856000000	5908523298	0	0	0	0	0
474	1	farm	71564	mixed sheep	33	2	0	0	0	0	0	0	0	27	30	0	35	58	1	57	3	12565	526025	62834	505316	1277523	6361502	0	8733200	2	13680000	22413200	0	0	0	0	0	0	0	0	0	118	3776000000	3798413200	0	0	0	0	0
475	1	farm	71564	mixed sheep	49	2	0	0	0	0	0	0	0	31	34	0	39	62	1	61	3	15671	713200	107944	871258	1916287	11047303	0	14655992	2	14640000	29295992	0	0	0	0	0	0	0	0	0	122	3904000000	3933295992	0	0	0	0	0
476	1	farm	71556	mixed sheep	46	2	0	0	0	0	0	0	0	31	33	0	40	61	1	60	3	18275	589575	79510	659747	1674803	8193148	0	11196783	2	14400000	25596783	0	0	0	0	0	0	0	0	0	121	3872000000	3897596783	0	0	0	0	0
477	1	farm	71556	mixed sheep	34	2	0	0	0	0	0	0	0	28	30	0	38	58	1	57	3	10962	510250	60484	522911	1222995	6508983	0	8825623	2	13680000	22505623	0	0	0	0	0	0	0	0	0	118	3776000000	3798505623	0	0	0	0	0
478	1	farm	71564	mixed sheep	46	2	0	0	0	0	0	0	0	42	44	0	47	72	1	71	3	12450	603850	85302	651463	1690380	8079392	0	11110386	2	17040000	28150386	0	0	0	0	0	0	0	0	0	132	4224000000	4252150386	0	0	0	0	0
479	1	farm	71564	mixed sheep	48	2	0	0	0	0	0	0	0	31	33	0	36	61	1	60	3	10989	583450	70920	644591	1534589	7933694	0	10767244	2	14400000	25167244	0	0	0	0	0	0	0	0	0	121	3872000000	3897167244	0	0	0	0	0
480	1	farm	71556	mixed sheep	50	2	0	0	0	0	0	0	0	30	32	0	36	60	1	59	3	11109	675400	77816	677070	1729332	8336428	0	11496046	2	14160000	25656046	0	0	0	0	0	0	0	0	0	120	3840000000	3865656046	0	0	0	0	0
481	1	farm	71556	mixed sheep	37	2	0	0	0	0	0	0	0	34	36	0	40	64	1	63	3	11243	654850	88684	820539	1448898	10186340	0	13199312	2	15120000	28319312	0	0	0	0	0	0	0	0	0	124	3968000000	3996319312	0	0	0	0	0
482	1	farm	71556	mixed sheep	45	2	0	0	0	0	0	0	0	32	34	0	40	62	1	61	3	29620	563050	80662	677452	1674802	8349115	0	11345082	2	14640000	25985082	0	0	0	0	0	0	0	0	0	122	3904000000	3929985082	0	0	0	0	0
483	1	farm	71564	mixed sheep	48	2	0	0	0	0	0	0	0	39	42	0	48	70	1	69	3	18823	756825	95554	875896	1877337	10898285	0	14503897	2	16560000	31063897	0	0	0	0	0	0	0	0	0	130	4160000000	4191063897	0	0	0	0	0
484	1	farm	71564	mixed sheep	45	2	0	0	0	0	0	0	0	31	33	0	38	61	1	60	3	14592	618075	70704	636134	1456690	7844091	0	10625694	2	14400000	25025694	0	0	0	0	0	0	0	0	0	121	3872000000	3897025694	0	0	0	0	0
485	1	farm	71564	mixed sheep	69	2	0	0	0	0	0	0	0	64	67	0	73	95	1	94	3	19059	959425	117372	1111644	2500520	13471355	0	18160316	2	22560000	40720316	0	0	0	0	0	0	0	0	0	155	4960000000	5000720316	0	0	0	0	0
486	1	farm	71564	mixed sheep	36	2	0	0	0	0	0	0	0	35	38	0	43	66	1	65	3	22831	588200	75262	638377	1542375	7885258	0	10729471	2	15600000	26329471	0	0	0	0	0	0	0	0	0	126	4032000000	4058329471	0	0	0	0	0
487	1	farm	71556	mixed sheep	49	2	0	0	0	0	0	0	0	40	43	0	48	71	1	70	3	11057	641575	79456	722110	1737120	8768332	0	11948594	2	16800000	28748594	0	0	0	0	0	0	0	0	0	131	4192000000	4220748594	0	0	0	0	0
488	1	farm	71564	mixed sheep	50	2	0	0	0	0	0	0	0	44	48	0	58	76	1	75	3	11167	748600	82344	731174	1815020	9047434	0	12424571	2	18000000	30424571	0	0	0	0	0	0	0	0	0	136	4352000000	4382424571	0	0	0	0	0
489	1	farm	71564	mixed sheep	42	2	0	0	0	0	0	0	0	28	30	0	34	58	1	57	3	11406	564625	87408	795197	1495639	9981173	0	12924042	2	13680000	26604042	0	0	0	0	0	0	0	0	0	118	3776000000	3802604042	0	0	0	0	0
490	1	farm	71564	mixed sheep	44	2	0	0	0	0	0	0	0	30	32	0	38	60	1	59	3	11609	558600	93166	710906	1628064	8829454	0	11820190	2	14160000	25980190	0	0	0	0	0	0	0	0	0	120	3840000000	3865980190	0	0	0	0	0
491	1	farm	71564	mixed sheep	49	2	0	0	0	0	0	0	0	65	67	0	72	95	1	94	3	19377	821500	113504	827575	1791650	10315027	0	13869256	2	22560000	36429256	0	0	0	0	0	0	0	0	0	155	4960000000	4996429256	0	0	0	0	0
492	1	farm	71564	mixed sheep	35	2	0	0	0	0	0	0	0	36	39	0	44	67	1	66	3	16406	657300	70578	604064	1355421	7468576	0	10155940	2	15840000	25995940	0	0	0	0	0	0	0	0	0	127	4064000000	4089995940	0	0	0	0	0
493	1	farm	71556	mixed sheep	46	2	0	0	0	0	0	0	0	30	32	0	38	60	1	59	3	10974	612800	78454	675954	1729330	8295828	0	11392366	2	14160000	25552366	0	0	0	0	0	0	0	0	0	120	3840000000	3865552366	0	0	0	0	0
494	1	farm	71564	mixed sheep	65	2	0	0	0	0	0	0	0	83	85	0	87	113	1	112	3	33459	969725	120596	859651	2492729	10794740	0	15237440	2	26880000	42117440	0	0	0	0	0	0	0	0	0	173	5536000000	5578117440	0	0	0	0	0
495	1	farm	71564	mixed sheep	44	2	0	0	0	0	0	0	0	53	56	0	61	84	1	83	3	14502	576600	106774	691243	1713752	8846130	0	11934499	2	19920000	31854499	0	0	0	0	0	0	0	0	0	144	4608000000	4639854499	0	0	0	0	0
496	1	farm	71556	mixed sheep	41	2	0	0	0	0	0	0	0	29	31	0	37	59	1	58	3	16593	550000	79660	604364	1487847	7545810	0	10267680	2	13920000	24187680	0	0	0	0	0	0	0	0	0	119	3808000000	3832187680	0	0	0	0	0
497	1	farm	71564	mixed sheep	51	2	0	0	0	0	0	0	0	28	31	0	36	59	1	58	3	18293	681325	95012	812941	1955232	9935824	0	13480334	2	13920000	27400334	0	0	0	0	0	0	0	0	0	119	3808000000	3835400334	0	0	0	0	0
498	1	farm	71556	mixed sheep	44	2	0	0	0	0	0	0	0	38	41	0	46	69	1	68	3	11361	764750	74814	665955	1565744	8102162	0	11173424	2	16320000	27493424	0	0	0	0	0	0	0	0	0	129	4128000000	4155493424	0	0	0	0	0
499	1	farm	71564	mixed sheep	40	2	0	0	0	0	0	0	0	27	30	0	35	58	1	57	3	11032	595500	79662	703822	1573537	8802008	0	11754529	2	13680000	25434529	0	0	0	0	0	0	0	0	0	118	3776000000	3801434529	0	0	0	0	0
500	1	farm	71556	mixed sheep	37	2	0	0	0	0	0	0	0	29	31	0	36	59	1	58	3	11022	557000	64302	571550	1261945	7074404	0	9529200	2	13920000	23449200	0	0	0	0	0	0	0	0	0	119	3808000000	3831449200	0	0	0	0	0
501	1	farm	71564	mixed sheep	41	2	0	0	0	0	0	0	0	30	32	0	35	60	1	59	3	11127	561775	65484	543550	1300895	6811914	0	9283618	2	14160000	23443618	0	0	0	0	0	0	0	0	0	120	3840000000	3863443618	0	0	0	0	0
502	1	farm	71556	mixed sheep	43	2	0	0	0	0	0	0	0	32	34	0	39	62	1	61	3	13291	566800	71726	661396	1448898	8020616	0	10769436	2	14640000	25409436	0	0	0	0	0	0	0	0	0	122	3904000000	3929409436	0	0	0	0	0
503	1	farm	71564	mixed sheep	36	2	0	0	0	0	0	0	0	28	30	0	36	58	1	57	3	10962	514550	70788	608735	1433318	7504415	0	10131806	2	13680000	23811806	0	0	0	0	0	0	0	0	0	118	3776000000	3799811806	0	0	0	0	0
504	1	farm	71564	mixed sheep	29	2	0	0	0	0	0	0	0	25	27	0	32	55	1	54	3	11071	476325	58840	522243	1051620	6482451	0	8591479	2	12960000	21551479	0	0	0	0	0	0	0	0	0	115	3680000000	3701551479	0	0	0	0	0
505	1	farm	71564	mixed sheep	49	2	0	0	0	0	0	0	0	33	35	0	39	63	1	62	3	12425	642975	84320	747932	1931863	9092246	0	12499336	2	14880000	27379336	0	0	0	0	0	0	0	0	0	123	3936000000	3963379336	0	0	0	0	0
506	1	farm	71556	mixed sheep	44	2	0	0	0	0	0	0	0	40	43	0	48	71	1	70	3	13142	802200	82102	767140	1542379	9694262	0	12888083	2	16800000	29688083	0	0	0	0	0	0	0	0	0	131	4192000000	4221688083	0	0	0	0	0
507	1	farm	71556	mixed sheep	49	2	0	0	0	0	0	0	0	42	45	0	50	73	1	72	3	24959	652475	110524	1073678	1721542	13298166	0	16856384	2	17280000	34136384	0	0	0	0	0	0	0	0	0	133	4256000000	4290136384	0	0	0	0	0
508	1	farm	71564	mixed sheep	49	2	0	0	0	0	0	0	0	48	52	0	62	80	1	79	3	13590	871625	91424	773217	1846178	9629268	0	13211712	2	18960000	32171712	0	0	0	0	0	0	0	0	0	140	4480000000	4512171712	0	0	0	0	0
509	1	farm	71556	mixed sheep	53	2	0	0	0	0	0	0	0	41	44	0	50	72	1	71	3	13687	856325	81708	711065	1908495	8686030	0	12243624	2	17040000	29283624	0	0	0	0	0	0	0	0	0	132	4224000000	4253283624	0	0	0	0	0
510	1	farm	71556	mixed sheep	61	2	0	0	0	0	0	0	0	47	49	0	53	77	1	76	3	15829	1122175	105116	958160	2375882	11773092	0	16334426	2	18240000	34574426	0	0	0	0	0	0	0	0	0	137	4384000000	4418574426	0	0	0	0	0
511	1	farm	71564	mixed sheep	54	2	0	0	0	0	0	0	0	43	47	0	57	75	1	74	3	17513	694050	110740	680200	2087659	8686157	0	12258806	2	17760000	30018806	0	0	0	0	0	0	0	0	0	135	4320000000	4350018806	0	0	0	0	0
512	1	farm	71564	mixed sheep	37	2	0	0	0	0	0	0	0	31	34	0	39	62	1	61	3	11032	491975	73492	643858	1433318	7895726	0	10538369	2	14640000	25178369	0	0	0	0	0	0	0	0	0	122	3904000000	3929178369	0	0	0	0	0
513	1	farm	71564	mixed sheep	33	2	0	0	0	0	0	0	0	29	32	0	41	60	1	59	3	10974	570725	65944	551120	1300892	6853251	0	9341932	2	14160000	23501932	0	0	0	0	0	0	0	0	0	120	3840000000	3863501932	0	0	0	0	0
514	1	farm	71556	mixed sheep	67	2	0	0	0	0	0	0	0	37	40	0	45	68	1	67	3	27835	768000	120126	1119926	2531680	13677782	0	18217514	2	16080000	34297514	0	0	0	0	0	0	0	0	0	128	4096000000	4130297514	0	0	0	0	0
515	1	farm	71556	mixed sheep	49	2	0	0	0	0	0	0	0	67	69	0	71	97	1	96	3	11026	709275	74040	636984	1643644	7862252	0	10926195	2	23040000	33966195	0	0	0	0	0	0	0	0	0	157	5024000000	5057966195	0	0	0	0	0
516	1	farm	71556	mixed sheep	53	2	0	0	0	0	0	0	0	73	76	0	82	104	1	103	3	15566	743325	102332	937998	1978605	11686798	0	15449058	2	24720000	40169058	0	0	0	0	0	0	0	0	0	164	5248000000	5288169058	0	0	0	0	0
517	1	farm	71564	mixed sheep	49	2	0	0	0	0	0	0	0	26	30	0	40	58	1	57	3	13751	635125	95074	875498	1892917	10836863	0	14335476	2	13680000	28015476	0	0	0	0	0	0	0	0	0	118	3776000000	3804015476	0	0	0	0	0
518	1	farm	71564	mixed sheep	37	2	0	0	0	0	0	0	0	52	55	0	60	83	1	82	3	21954	571900	79214	658426	1402160	8140879	0	10852580	2	19680000	30532580	0	0	0	0	0	0	0	0	0	143	4576000000	4606532580	0	0	0	0	0
519	1	farm	71556	mixed sheep	52	2	0	0	0	0	0	0	0	43	45	0	47	73	1	72	2	11066	682675	85358	757814	1916285	9237958	0	12680090	2	17280000	29960090	0	0	0	0	0	0	0	0	0	133	4256000000	4285960090	0	0	0	0	0
520	1	farm	71556	mixed sheep	49	2	0	0	0	0	0	0	0	42	45	0	51	73	1	72	2	10970	629150	75944	679736	1776071	8373596	0	11534497	2	17280000	28814497	0	0	0	0	0	0	0	0	0	133	4256000000	4284814497	0	0	0	0	0
521	1	farm	71556	mixed sheep	34	2	0	0	0	0	0	0	0	51	54	0	60	82	1	81	2	21723	492625	64188	564239	1261945	7030821	0	9413818	2	19440000	28853818	0	0	0	0	0	0	0	0	0	142	4544000000	4572853818	0	0	0	0	0
522	1	farm	71556	mixed sheep	39	2	0	0	0	0	0	0	0	29	31	0	35	59	1	58	2	10962	525750	66562	591032	1425529	7290328	0	9899201	2	13920000	23819201	0	0	0	0	0	0	0	0	0	119	3808000000	3831819201	0	0	0	0	0
523	1	farm	71564	mixed sheep	53	2	0	0	0	0	0	0	0	36	39	0	45	67	1	66	2	11025	666600	80176	727132	1853967	8840376	0	12168251	2	15840000	28008251	0	0	0	0	0	0	0	0	0	127	4064000000	4092008251	0	0	0	0	0
524	1	farm	71564	mixed sheep	57	2	0	0	0	0	0	0	0	36	38	0	44	66	1	65	2	26909	672275	98366	756281	2017551	9309880	0	12854353	2	15600000	28454353	0	0	0	0	0	0	0	0	0	126	4032000000	4060454353	0	0	0	0	0
525	1	farm	71556	mixed sheep	41	2	0	0	0	0	0	0	0	28	30	0	40	58	1	57	2	11043	580825	76346	657968	1573533	8038868	0	10927539	2	13680000	24607539	0	0	0	0	0	0	0	0	0	118	3776000000	3800607539	0	0	0	0	0
526	1	farm	71556	mixed sheep	44	2	0	0	0	0	0	0	0	33	35	0	40	63	1	62	2	11059	636725	71978	631528	1635853	7778199	0	10754283	2	14880000	25634283	0	0	0	0	0	0	0	0	0	123	3936000000	3961634283	0	0	0	0	0
527	1	farm	71564	mixed sheep	37	2	0	0	0	0	0	0	0	29	31	0	36	59	1	58	2	10987	567275	76722	674723	1542376	8403852	0	11264949	2	13920000	25184949	0	0	0	0	0	0	0	0	0	119	3808000000	3833184949	0	0	0	0	0
528	1	farm	71564	mixed sheep	39	2	0	0	0	0	0	0	0	28	30	0	34	58	1	57	2	10962	519050	67498	607975	1394371	7493572	0	10082465	2	13680000	23762465	0	0	0	0	0	0	0	0	0	118	3776000000	3799762465	0	0	0	0	0
529	1	farm	71556	mixed sheep	52	2	0	0	0	0	0	0	0	36	38	0	42	66	1	65	2	22503	687175	95220	902961	1955234	11029125	0	14669715	2	15600000	30269715	0	0	0	0	0	0	0	0	0	126	4032000000	4062269715	0	0	0	0	0
530	1	farm	71556	mixed sheep	74	2	0	0	0	0	0	0	0	126	129	0	134	157	1	156	2	30510	1012000	124638	1136315	2586205	13993020	0	18852178	2	37440000	56292178	0	0	0	0	0	0	0	0	0	217	6944000000	7000292178	0	0	0	0	0
531	1	farm	71556	mixed sheep	65	2	0	0	0	0	0	0	0	75	77	0	80	105	1	104	2	13943	965825	147260	977756	2539466	12648064	0	17278370	2	24960000	42238370	0	0	0	0	0	0	0	0	0	165	5280000000	5322238370	0	0	0	0	0
532	1	farm	71564	mixed sheep	45	2	0	0	0	0	0	0	0	36	40	0	50	68	1	67	2	13140	711600	78412	646625	1526797	7983756	0	10947190	2	16080000	27027190	0	0	0	0	0	0	0	0	0	128	4096000000	4123027190	0	0	0	0	0
533	1	farm	71556	mixed sheep	46	2	0	0	0	0	0	0	0	59	61	0	63	89	1	88	2	14994	710150	78358	665768	1713752	8240032	0	11408060	2	21120000	32528060	0	0	0	0	0	0	0	0	0	149	4768000000	4800528060	0	0	0	0	0
534	1	farm	71556	mixed sheep	45	2	0	0	0	0	0	0	0	41	43	0	45	71	2	70	2	334761	618300	80152	642987	1620275	8065382	0	11027096	2	30480000	41507096	0	0	0	0	0	0	0	0	0	131	4192000000	4233507096	0	0	0	0	0
535	1	farm	71564	mixed sheep	71	2	0	0	0	0	0	0	0	71	75	0	85	103	1	102	2	21002	965625	107840	987523	2492731	11960868	0	16514586	2	24480000	40994586	0	0	0	0	0	0	0	0	0	163	5216000000	5256994586	0	0	0	0	0
536	1	farm	71564	mixed sheep	36	2	0	0	0	0	0	0	0	30	32	0	34	60	1	59	2	16565	566900	64986	590787	1269735	7344481	0	9836889	2	14160000	23996889	0	0	0	0	0	0	0	0	0	120	3840000000	3863996889	0	0	0	0	0
537	1	farm	71556	mixed sheep	42	2	0	0	0	0	0	0	0	32	34	0	36	62	1	61	2	14608	594800	82130	627748	1519007	7860588	0	10684273	2	14640000	25324273	0	0	0	0	0	0	0	0	0	122	3904000000	3929324273	0	0	0	0	0
538	1	farm	71556	mixed sheep	47	2	0	0	0	0	0	0	0	31	34	0	44	62	1	61	2	16184	731825	87946	713869	1674802	8755020	0	11963462	2	14640000	26603462	0	0	0	0	0	0	0	0	0	122	3904000000	3930603462	0	0	0	0	0
539	1	farm	71556	mixed sheep	34	2	0	0	0	0	0	0	0	30	32	0	40	60	1	59	2	11998	527125	76158	558724	1254154	7048378	0	9464540	2	14160000	23624540	0	0	0	0	0	0	0	0	0	120	3840000000	3863624540	0	0	0	0	0
540	1	farm	71564	mixed sheep	38	2	0	0	0	0	0	0	0	26	29	0	36	57	1	56	2	21065	548250	72284	629712	1472267	7731110	0	10453623	2	13440000	23893623	0	0	0	0	0	0	0	0	0	117	3744000000	3767893623	0	0	0	0	0
541	1	farm	71556	mixed sheep	45	2	0	0	0	0	0	0	0	31	33	0	38	61	1	60	2	16338	581550	76670	684313	1737121	8425062	0	11504716	2	14400000	25904716	0	0	0	0	0	0	0	0	0	121	3872000000	3897904716	0	0	0	0	0
542	1	farm	71556	mixed sheep	40	2	0	0	0	0	0	0	0	38	41	0	46	69	1	68	2	10982	583950	94848	766037	1612486	9716424	0	12773746	2	16320000	29093746	0	0	0	0	0	0	0	0	0	129	4128000000	4157093746	0	0	0	0	0
543	1	farm	71564	mixed sheep	61	2	0	0	0	0	0	0	0	81	84	0	89	112	1	111	2	38527	830075	109546	920959	2227876	11184822	0	15273278	2	26640000	41913278	0	0	0	0	0	0	0	0	0	172	5504000000	5545913278	0	0	0	0	0
544	1	farm	71556	mixed sheep	40	2	0	0	0	0	0	0	0	55	57	0	59	85	1	84	2	10962	609975	73238	619540	1464478	7652710	0	10419941	2	20160000	30579941	0	0	0	0	0	0	0	0	0	145	4640000000	4670579941	0	0	0	0	0
545	1	farm	71556	mixed sheep	74	2	0	0	0	0	0	0	0	78	81	0	86	109	1	108	2	28300	815875	133188	1001140	2539468	12306937	0	16796608	2	25920000	42716608	0	0	0	0	0	0	0	0	0	169	5408000000	5450716608	0	0	0	0	0
546	1	farm	71564	mixed sheep	56	2	0	0	0	0	0	0	0	61	64	0	71	92	1	91	2	13838	766900	108346	1008432	2009763	12471708	0	16365150	2	21840000	38205150	0	0	0	0	0	0	0	0	0	152	4864000000	4902205150	0	0	0	0	0
547	1	farm	71564	mixed sheep	57	2	0	0	0	0	0	0	0	69	71	0	74	99	1	98	2	15614	755175	110702	1060119	1924078	13125672	0	16975746	2	23520000	40495746	0	0	0	0	0	0	0	0	0	159	5088000000	5128495746	0	0	0	0	0
548	1	farm	71564	mixed sheep	51	2	0	0	0	0	0	0	0	37	40	0	45	68	1	67	2	19392	675925	90636	825228	1908496	10086794	0	13587080	2	16080000	29667080	0	0	0	0	0	0	0	0	0	128	4096000000	4125667080	0	0	0	0	0
549	1	farm	71564	mixed sheep	44	2	0	0	0	0	0	0	0	31	33	0	38	61	1	60	2	20111	554800	72892	647368	1604694	7948688	0	10828442	2	14400000	25228442	0	0	0	0	0	0	0	0	0	121	3872000000	3897228442	0	0	0	0	0
550	1	farm	71556	mixed sheep	66	2	0	0	0	0	0	0	0	45	49	0	59	77	1	76	2	19494	751675	124362	1000087	2430412	12416124	0	16722660	2	18240000	34962660	0	0	0	0	0	0	0	0	0	137	4384000000	4418962660	0	0	0	0	0
551	1	farm	71556	mixed sheep	35	2	0	0	0	0	0	0	0	32	34	0	40	62	1	61	2	33238	624575	83152	557080	1417738	7112460	0	9795005	2	14640000	24435005	0	0	0	0	0	0	0	0	0	122	3904000000	3928435005	0	0	0	0	0
552	1	farm	71564	mixed sheep	54	2	0	0	0	0	0	0	0	35	38	0	43	66	1	65	2	11857	766125	91424	827338	1892914	9904887	0	13482688	2	15600000	29082688	0	0	0	0	0	0	0	0	0	126	4032000000	4061082688	0	0	0	0	0
553	1	farm	71564	mixed sheep	47	2	0	0	0	0	0	0	0	31	33	0	38	61	1	60	2	16887	609275	93482	876654	1791650	10857364	0	14228425	2	14400000	28628425	0	0	0	0	0	0	0	0	0	121	3872000000	3900628425	0	0	0	0	0
554	1	farm	71556	mixed sheep	36	2	0	0	0	0	0	0	0	30	32	0	38	60	1	59	2	14392	559625	70260	596254	1371002	7438504	0	10035646	2	14160000	24195646	0	0	0	0	0	0	0	0	0	120	3840000000	3864195646	0	0	0	0	0
555	1	farm	71556	mixed sheep	28	2	0	0	0	0	0	0	0	28	30	0	36	58	1	57	2	10962	470275	61176	530996	1082779	6597033	0	8742258	2	13680000	22422258	0	0	0	0	0	0	0	0	0	118	3776000000	3798422258	0	0	0	0	0
556	1	farm	71564	mixed sheep	36	2	0	0	0	0	0	0	0	27	29	0	31	57	1	56	2	10962	522950	63348	561330	1277525	6980921	0	9406074	2	13440000	22846074	0	0	0	0	0	0	0	0	0	117	3744000000	3766846074	0	0	0	0	0
557	1	farm	71556	mixed sheep	33	2	0	0	0	0	0	0	0	31	34	0	39	62	1	61	2	14242	535825	62434	544849	1238574	6750296	0	9131977	2	14640000	23771977	0	0	0	0	0	0	0	0	0	122	3904000000	3927771977	0	0	0	0	0
558	1	farm	71556	mixed sheep	36	2	0	0	0	0	0	0	0	29	32	0	37	60	1	59	2	10962	505425	63552	543618	1308682	6751050	0	9172327	2	14160000	23332327	0	0	0	0	0	0	0	0	0	120	3840000000	3863332327	0	0	0	0	0
559	1	farm	71556	mixed sheep	60	2	0	0	0	0	0	0	0	59	62	0	67	90	1	89	2	117689	766825	145160	950074	2282405	12057580	0	16202044	2	21360000	37562044	0	0	0	0	0	0	0	0	0	150	4800000000	4837562044	0	0	0	0	0
560	1	farm	71564	mixed sheep	33	2	0	0	0	0	0	0	0	26	30	0	40	58	1	57	2	11635	502425	62784	548188	1261944	6822066	0	9197407	2	13680000	22877407	0	0	0	0	0	0	0	0	0	118	3776000000	3798877407	0	0	0	0	0
561	1	farm	71556	mixed sheep	39	2	0	0	0	0	0	0	0	28	31	0	41	59	1	58	2	11008	577375	68376	594554	1386580	7316493	0	9943378	2	13920000	23863378	0	0	0	0	0	0	0	0	0	119	3808000000	3831863378	0	0	0	0	0
562	1	farm	71556	mixed sheep	58	2	0	0	0	0	0	0	0	34	36	0	40	64	1	63	2	11060	731375	144588	850190	2111030	10840631	0	14677814	2	15120000	29797814	0	0	0	0	0	0	0	0	0	124	3968000000	3997797814	0	0	0	0	0
563	1	farm	71564	mixed sheep	44	2	0	0	0	0	0	0	0	32	34	0	36	62	1	61	2	10999	585250	66760	599672	1480060	7433506	0	10165249	2	14640000	24805249	0	0	0	0	0	0	0	0	0	122	3904000000	3928805249	0	0	0	0	0
564	1	farm	71556	mixed sheep	45	2	0	0	0	0	0	0	0	41	44	0	49	72	1	71	2	11153	652325	75912	619056	1713751	7701893	0	10762937	2	17040000	27802937	0	0	0	0	0	0	0	0	0	132	4224000000	4251802937	0	0	0	0	0
565	1	farm	71556	mixed sheep	47	2	0	0	0	0	0	0	0	32	34	0	41	62	1	61	2	21650	679350	81108	695979	1815017	8537384	0	11808838	2	14640000	26448838	0	0	0	0	0	0	0	0	0	122	3904000000	3930448838	0	0	0	0	0
566	1	farm	71556	mixed sheep	43	2	0	0	0	0	0	0	0	41	44	0	49	72	1	71	2	11055	650425	74896	643750	1620274	7935346	0	10924691	2	17040000	27964691	0	0	0	0	0	0	0	0	0	132	4224000000	4251964691	0	0	0	0	0
567	1	farm	71564	mixed sheep	57	2	0	0	0	0	0	0	0	61	64	0	69	92	1	91	2	21566	784850	90058	815861	1861757	9830520	0	13383047	2	21840000	35223047	0	0	0	0	0	0	0	0	0	152	4864000000	4899223047	0	0	0	0	0
568	1	farm	71564	mixed sheep	47	2	0	0	0	0	0	0	0	31	33	0	38	61	1	60	2	20545	597025	75196	636865	1705961	7839293	0	10854340	2	14400000	25254340	0	0	0	0	0	0	0	0	0	121	3872000000	3897254340	0	0	0	0	0
569	1	farm	71564	mixed sheep	43	2	0	0	0	0	0	0	0	24	27	0	36	55	1	54	2	10970	551625	75684	683181	1628062	8303597	0	11242149	2	12960000	24202149	0	0	0	0	0	0	0	0	0	115	3680000000	3704202149	0	0	0	0	0
570	1	farm	71556	mixed sheep	60	2	0	0	0	0	0	0	0	60	63	0	68	91	1	90	2	21123	902750	98838	875434	2336934	10661985	0	14875942	2	21600000	36475942	0	0	0	0	0	0	0	0	0	151	4832000000	4868475942	0	0	0	0	0
571	1	farm	71556	mixed sheep	56	2	0	0	0	0	0	0	0	42	46	0	56	74	1	73	2	16618	712950	137846	870444	2126609	11203352	0	15051202	2	17520000	32571202	0	0	0	0	0	0	0	0	0	134	4288000000	4320571202	0	0	0	0	0
572	1	farm	71564	mixed sheep	42	2	0	0	0	0	0	0	0	31	35	0	45	63	1	62	2	23525	644000	93046	693140	1651434	8782728	0	11864347	2	14880000	26744347	0	0	0	0	0	0	0	0	0	123	3936000000	3962744347	0	0	0	0	0
573	1	farm	71564	mixed sheep	50	2	0	0	0	0	0	0	0	59	61	0	63	89	1	88	2	57937	626250	108382	937105	1892918	11647420	0	15212074	2	21120000	36332074	0	0	0	0	0	0	0	0	0	149	4768000000	4804332074	0	0	0	0	0
574	1	farm	71556	mixed sheep	42	2	0	0	0	0	0	0	0	33	35	0	40	63	1	62	2	11118	569300	90678	665516	1425531	8349316	0	11100341	2	14880000	25980341	0	0	0	0	0	0	0	0	0	123	3936000000	3961980341	0	0	0	0	0
575	1	farm	71556	mixed sheep	37	2	0	0	0	0	0	0	0	30	32	0	34	60	1	59	2	16167	482400	70426	549216	1254155	6908796	0	9264994	2	14160000	23424994	0	0	0	0	0	0	0	0	0	120	3840000000	3863424994	0	0	0	0	0
576	1	farm	71556	mixed sheep	51	2	0	0	0	0	0	0	0	70	73	0	78	101	1	100	2	11158	673125	78786	706536	1752700	8608734	0	11819882	2	24000000	35819882	0	0	0	0	0	0	0	0	0	161	5152000000	5187819882	0	0	0	0	0
577	1	farm	71564	mixed sheep	43	2	0	0	0	0	0	0	0	51	54	0	59	82	1	81	2	12180	709825	84890	675342	1721541	8439558	0	11631156	2	19440000	31071156	0	0	0	0	0	0	0	0	0	142	4544000000	4575071156	0	0	0	0	0
578	1	farm	71556	mixed sheep	47	2	0	0	0	0	0	0	0	32	34	0	43	62	1	61	2	11308	635325	91208	676523	1776068	8419160	0	11598284	2	14640000	26238284	0	0	0	0	0	0	0	0	0	122	3904000000	3930238284	0	0	0	0	0
579	1	farm	71564	mixed sheep	101	2	0	0	0	0	0	0	0	79	81	0	84	109	1	108	2	29900	1383550	272722	1429294	3224973	21198698	0	27509237	2	25920000	53429237	0	0	0	0	0	0	0	0	0	169	5408000000	5461429237	0	0	0	0	0
580	1	farm	71564	mixed sheep	33	2	0	0	0	0	0	0	0	30	32	0	36	60	1	59	2	10962	489150	65438	544230	1184047	6811183	0	9094048	2	14160000	23254048	0	0	0	0	0	0	0	0	0	120	3840000000	3863254048	0	0	0	0	0
581	1	farm	71556	mixed sheep	43	2	0	0	0	0	0	0	0	28	31	0	41	59	1	58	2	11138	606100	102508	730588	1620274	9153136	0	12212607	2	13920000	26132607	0	0	0	0	0	0	0	0	0	119	3808000000	3834132607	0	0	0	0	0
582	1	farm	71564	mixed sheep	37	2	0	0	0	0	0	0	0	29	31	0	35	59	1	58	2	11069	505350	64916	563751	1339843	7033136	0	9506996	2	13920000	23426996	0	0	0	0	0	0	0	0	0	119	3808000000	3831426996	0	0	0	0	0
583	1	farm	71564	mixed sheep	56	2	0	0	0	0	0	0	0	39	42	0	47	70	1	69	2	27365	700675	111784	821606	2040922	10170640	0	13845627	2	16560000	30405627	0	0	0	0	0	0	0	0	0	130	4160000000	4190405627	0	0	0	0	0
584	1	farm	71564	mixed sheep	53	2	0	0	0	0	0	0	0	44	48	0	58	76	1	75	2	21540	685775	86048	760959	1939654	9234380	0	12706816	2	18000000	30706816	0	0	0	0	0	0	0	0	0	136	4352000000	4382706816	0	0	0	0	0
585	1	farm	71556	mixed sheep	49	2	0	0	0	0	0	0	0	54	58	0	68	86	1	85	2	11042	594275	79418	709200	1776070	8675662	0	11834624	2	20400000	32234624	0	0	0	0	0	0	0	0	0	146	4672000000	4704234624	0	0	0	0	0
586	1	farm	71556	mixed sheep	36	2	0	0	0	0	0	0	0	30	32	0	38	60	1	59	2	24460	611050	71226	603403	1433319	7509924	0	10228922	2	14160000	24388922	0	0	0	0	0	0	0	0	0	120	3840000000	3864388922	0	0	0	0	0
587	1	farm	71556	mixed sheep	55	2	0	0	0	0	0	0	0	46	49	0	54	77	1	76	2	18855	720525	98512	879291	2181137	10842396	0	14721860	2	18240000	32961860	0	0	0	0	0	0	0	0	0	137	4384000000	4416961860	0	0	0	0	0
588	1	farm	71556	mixed sheep	49	2	0	0	0	0	0	0	0	74	76	0	84	104	1	103	2	13896	772350	78890	671839	1838389	8393115	0	11754583	2	24720000	36474583	0	0	0	0	0	0	0	0	0	164	5248000000	5284474583	0	0	0	0	0
589	1	farm	71556	mixed sheep	52	2	0	0	0	0	0	0	0	47	50	0	55	78	1	77	2	13835	767600	80478	708770	1744912	8728948	0	12030708	2	18480000	30510708	0	0	0	0	0	0	0	0	0	138	4416000000	4446510708	0	0	0	0	0
590	1	farm	71556	mixed sheep	45	2	0	0	0	0	0	0	0	28	30	0	39	58	1	57	2	22937	568325	78918	717383	1698170	8682726	0	11745523	2	13680000	25425523	0	0	0	0	0	0	0	0	0	118	3776000000	3801425523	0	0	0	0	0
591	1	farm	71564	mixed sheep	44	2	0	0	0	0	0	0	0	31	33	0	41	61	1	60	2	26433	743850	108382	907351	1799441	11541244	0	15100268	2	14400000	29500268	0	0	0	0	0	0	0	0	0	121	3872000000	3901500268	0	0	0	0	0
592	1	farm	71564	mixed sheep	63	2	0	0	0	0	0	0	0	45	47	0	49	75	1	74	2	13345	846950	104444	989716	2329146	12174588	0	16444845	2	17760000	34204845	0	0	0	0	0	0	0	0	0	135	4320000000	4354204845	0	0	0	0	0
593	1	farm	71556	mixed sheep	52	2	0	0	0	0	0	0	0	83	85	0	88	113	1	112	2	11230	726250	84168	749513	1846178	9169678	0	12575787	2	26880000	39455787	0	0	0	0	0	0	0	0	0	173	5536000000	5575455787	0	0	0	0	0
594	1	farm	71564	mixed sheep	71	2	0	0	0	0	0	0	0	95	99	0	109	127	1	126	2	16238	1027525	120472	1128521	2562838	13833682	0	18673038	2	30240000	48913038	0	0	0	0	0	0	0	0	0	187	5984000000	6032913038	0	0	0	0	0
595	1	farm	71556	mixed sheep	44	2	0	0	0	0	0	0	0	29	31	0	39	59	1	58	2	13724	625300	75280	658330	1667013	8145502	0	11171424	2	13920000	25091424	0	0	0	0	0	0	0	0	0	119	3808000000	3833091424	0	0	0	0	0
596	1	farm	71556	mixed sheep	45	2	0	0	0	0	0	0	0	28	31	0	39	59	1	58	2	22339	583475	96308	905497	1659223	11096929	0	14341432	2	13920000	28261432	0	0	0	0	0	0	0	0	0	119	3808000000	3836261432	0	0	0	0	0
597	1	farm	71556	mixed sheep	34	2	0	0	0	0	0	0	0	28	30	0	36	58	1	57	2	12844	502900	61948	526043	1222995	6558456	0	8872342	2	13680000	22552342	0	0	0	0	0	0	0	0	0	118	3776000000	3798552342	0	0	0	0	0
598	1	farm	71556	mixed sheep	43	2	0	0	0	0	0	0	0	31	34	0	39	62	1	61	2	13862	637775	74642	681761	1573536	8375316	0	11343030	2	14640000	25983030	0	0	0	0	0	0	0	0	0	122	3904000000	3929983030	0	0	0	0	0
599	1	farm	71564	mixed sheep	38	2	0	0	0	0	0	0	0	28	30	0	33	58	1	57	2	13512	503600	58110	508558	1199628	6363310	0	8633206	2	13680000	22313206	0	0	0	0	0	0	0	0	0	118	3776000000	3798313206	0	0	0	0	0
600	1	farm	71564	mixed sheep	37	2	0	0	0	0	0	0	0	42	45	0	50	73	1	72	2	11051	538725	65422	595521	1277524	7324618	0	9801810	2	17280000	27081810	0	0	0	0	0	0	0	0	0	133	4256000000	4283081810	0	0	0	0	0
601	1	farm	71564	mixed sheep	43	2	0	0	0	0	0	0	0	30	33	0	38	61	1	60	2	10962	598525	75410	681937	1589115	8352858	0	11297845	2	14400000	25697845	0	0	0	0	0	0	0	0	0	121	3872000000	3897697845	0	0	0	0	0
602	1	farm	71564	mixed sheep	37	2	0	0	0	0	0	0	0	68	70	0	72	98	1	97	2	11033	627700	79514	618581	1386580	7715350	0	10427725	2	23280000	33707725	0	0	0	0	0	0	0	0	0	158	5056000000	5089707725	0	0	0	0	0
603	1	farm	71556	mixed sheep	47	2	0	0	0	0	0	0	0	49	53	0	63	81	1	80	2	12657	584500	77598	672266	1760490	8282214	0	11377068	2	19200000	30577068	0	0	0	0	0	0	0	0	0	141	4512000000	4542577068	0	0	0	0	0
604	1	farm	71556	mixed sheep	52	2	0	0	0	0	0	0	0	58	62	0	72	90	1	89	2	11914	720500	81138	737998	1822809	9014973	0	12377418	2	21360000	33737418	0	0	0	0	0	0	0	0	0	150	4800000000	4833737418	0	0	0	0	0
605	1	farm	71564	mixed sheep	39	2	0	0	0	0	0	0	0	33	35	0	39	63	1	62	2	10962	661225	69788	604966	1417741	7523468	0	10277188	2	14880000	25157188	0	0	0	0	0	0	0	0	0	123	3936000000	3961157188	0	0	0	0	0
606	1	farm	71556	mixed sheep	39	2	0	0	0	0	0	0	0	35	38	0	43	66	1	65	2	10987	638525	66976	577478	1378792	7185161	0	9846932	2	15600000	25446932	0	0	0	0	0	0	0	0	0	126	4032000000	4057446932	0	0	0	0	0
607	1	farm	71556	mixed sheep	46	2	0	0	0	0	0	0	0	62	64	0	66	92	1	91	2	13401	735725	76544	692514	1721542	8518182	0	11744508	2	21840000	33584508	0	0	0	0	0	0	0	0	0	152	4864000000	4897584508	0	0	0	0	0
608	1	farm	71564	mixed sheep	44	2	0	0	0	0	0	0	0	32	34	0	39	62	1	61	2	22940	614500	86894	747520	1667013	9246461	0	12362388	2	14640000	27002388	0	0	0	0	0	0	0	0	0	122	3904000000	3931002388	0	0	0	0	0
609	1	farm	71564	mixed sheep	46	2	0	0	0	0	0	0	0	29	31	0	36	59	1	58	2	15785	574475	90650	840049	1674804	10532996	0	13712973	2	13920000	27632973	0	0	0	0	0	0	0	0	0	119	3808000000	3835632973	0	0	0	0	0
610	1	farm	71564	mixed sheep	45	2	0	0	0	0	0	0	0	42	44	0	52	72	1	71	2	19465	574350	92074	774160	1698171	9643232	0	12781986	2	17040000	29821986	0	0	0	0	0	0	0	0	0	132	4224000000	4253821986	0	0	0	0	0
611	1	farm	71564	mixed sheep	41	2	0	0	0	0	0	0	0	45	47	0	49	75	1	74	2	10962	558275	73546	653956	1487848	8031541	0	10805166	2	17760000	28565166	0	0	0	0	0	0	0	0	0	135	4320000000	4348565166	0	0	0	0	0
612	1	farm	71564	mixed sheep	45	2	0	0	0	0	0	0	0	37	40	0	45	68	1	67	2	11034	588200	74778	672347	1596905	8247728	0	11179959	2	16080000	27259959	0	0	0	0	0	0	0	0	0	128	4096000000	4123259959	0	0	0	0	0
613	1	farm	71564	mixed sheep	33	2	0	0	0	0	0	0	0	28	30	0	34	58	1	57	2	11914	461150	60602	540612	1152889	6741381	0	8956634	2	13680000	22636634	0	0	0	0	0	0	0	0	0	118	3776000000	3798636634	0	0	0	0	0
614	1	farm	71564	mixed sheep	38	2	0	0	0	0	0	0	0	31	33	0	37	61	1	60	2	22245	579375	73094	631130	1581325	7890088	0	10755011	2	14400000	25155011	0	0	0	0	0	0	0	0	0	121	3872000000	3897155011	0	0	0	0	0
615	1	farm	71564	mixed sheep	49	2	0	0	0	0	0	0	0	39	41	0	46	69	1	68	2	15389	828600	85660	812169	1705965	10107137	0	13539531	2	16320000	29859531	0	0	0	0	0	0	0	0	0	129	4128000000	4157859531	0	0	0	0	0
616	1	farm	71564	mixed sheep	40	2	0	0	0	0	0	0	0	32	34	0	36	62	1	61	2	19912	532950	75014	605020	1542375	7517256	0	10272616	2	14640000	24912616	0	0	0	0	0	0	0	0	0	122	3904000000	3928912616	0	0	0	0	0
617	1	farm	71564	mixed sheep	48	2	0	0	0	0	0	0	0	30	32	0	41	60	1	59	2	11018	634425	77900	643259	1752700	7977030	0	11085314	2	14160000	25245314	0	0	0	0	0	0	0	0	0	120	3840000000	3865245314	0	0	0	0	0
618	1	farm	71564	mixed sheep	45	2	0	0	0	0	0	0	0	30	32	0	37	60	1	59	2	11006	524625	74094	671706	1565746	8206372	0	11042542	2	14160000	25202542	0	0	0	0	0	0	0	0	0	120	3840000000	3865202542	0	0	0	0	0
619	1	farm	71564	mixed sheep	66	2	0	0	0	0	0	0	0	51	55	0	65	83	1	82	2	21966	824325	110004	996050	2445992	12184166	0	16560537	2	19680000	36240537	0	0	0	0	0	0	0	0	0	143	4576000000	4612240537	0	0	0	0	0
620	1	farm	71556	mixed sheep	53	2	0	0	0	0	0	0	0	76	78	0	80	106	1	105	2	13265	731825	109856	713176	1970815	9168418	0	12694090	2	25200000	37894090	0	0	0	0	0	0	0	0	0	166	5312000000	5349894090	0	0	0	0	0
621	1	farm	71556	mixed sheep	55	2	0	0	0	0	0	0	0	66	69	0	74	97	1	96	2	13516	644975	92208	818161	2072080	9919484	0	13546908	2	23040000	36586908	0	0	0	0	0	0	0	0	0	157	5024000000	5060586908	0	0	0	0	0
622	1	farm	71564	mixed sheep	37	2	0	0	0	0	0	0	0	26	28	0	37	56	1	55	2	10962	469975	66242	587902	1363211	7244610	0	9731941	2	13200000	22931941	0	0	0	0	0	0	0	0	0	116	3712000000	3734931941	0	0	0	0	0
623	1	farm	71556	mixed sheep	35	2	0	0	0	0	0	0	0	30	32	0	39	60	1	59	2	11020	548325	66102	556659	1332051	6910858	0	9413996	2	14160000	23573996	0	0	0	0	0	0	0	0	0	120	3840000000	3863573996	0	0	0	0	0
624	1	farm	71556	mixed sheep	49	2	0	0	0	0	0	0	0	31	34	0	40	62	1	61	2	14956	586650	77756	677462	1815019	8342958	0	11499844	2	14640000	26139844	0	0	0	0	0	0	0	0	0	122	3904000000	3930139844	0	0	0	0	0
625	1	farm	71556	mixed sheep	48	2	0	0	0	0	0	0	0	33	35	0	41	63	1	62	2	20935	603850	90892	767916	1744911	9454210	0	12661779	2	14880000	27541779	0	0	0	0	0	0	0	0	0	123	3936000000	3963541779	0	0	0	0	0
626	1	farm	71564	mixed sheep	51	2	0	0	0	0	0	0	0	44	47	0	53	75	1	74	2	10970	605875	82278	737741	1861758	9038812	0	12326464	2	17760000	30086464	0	0	0	0	0	0	0	0	0	135	4320000000	4350086464	0	0	0	0	0
627	1	farm	71556	mixed sheep	42	2	0	0	0	0	0	0	0	31	33	0	39	61	1	60	2	10970	575500	75922	662218	1589114	8130250	0	11033003	2	14400000	25433003	0	0	0	0	0	0	0	0	0	121	3872000000	3897433003	0	0	0	0	0
628	1	farm	71556	mixed sheep	45	2	0	0	0	0	0	0	0	33	35	0	37	63	1	62	2	11009	669050	73028	625514	1534586	7681122	0	10583300	2	14880000	25463300	0	0	0	0	0	0	0	0	0	123	3936000000	3961463300	0	0	0	0	0
629	1	farm	71564	mixed sheep	71	2	0	0	0	0	0	0	0	38	40	0	48	68	1	67	2	11123	890000	102158	927832	2391465	11393602	0	15705057	2	16080000	31785057	0	0	0	0	0	0	0	0	0	128	4096000000	4127785057	0	0	0	0	0
630	1	farm	71556	mixed sheep	76	2	0	0	0	0	0	0	0	125	127	0	129	155	1	154	2	23374	1120900	114282	1044050	2562841	12739686	0	17581758	2	36960000	54541758	0	0	0	0	0	0	0	0	0	215	6880000000	6934541758	0	0	0	0	0
631	1	farm	71564	mixed sheep	40	2	0	0	0	0	0	0	0	32	34	0	36	62	1	61	2	10970	549575	64732	562493	1417739	6954501	0	9549040	2	14640000	24189040	0	0	0	0	0	0	0	0	0	122	3904000000	3928189040	0	0	0	0	0
632	1	farm	71556	mixed sheep	46	2	0	0	0	0	0	0	0	32	36	0	46	64	1	63	2	11082	704150	74054	626924	1604694	7727100	0	10736923	2	15120000	25856923	0	0	0	0	0	0	0	0	0	124	3968000000	3993856923	0	0	0	0	0
633	1	farm	71556	mixed sheep	42	2	0	0	0	0	0	0	0	77	81	0	91	109	1	108	2	12946	731425	93814	669974	1721539	8383024	0	11599775	2	25920000	37519775	0	0	0	0	0	0	0	0	0	169	5408000000	5445519775	0	0	0	0	0
634	1	farm	71556	mixed sheep	34	2	0	0	0	0	0	0	0	55	57	0	59	85	1	84	2	11018	542250	63126	569990	1254155	7061661	0	9491182	2	20160000	29651182	0	0	0	0	0	0	0	0	0	145	4640000000	4669651182	0	0	0	0	0
635	1	farm	71556	mixed sheep	43	2	0	0	0	0	0	0	0	32	34	0	40	62	1	61	2	11101	613600	74312	644447	1550167	7969028	0	10851554	2	14640000	25491554	0	0	0	0	0	0	0	0	0	122	3904000000	3929491554	0	0	0	0	0
636	1	farm	71564	mixed sheep	93	2	0	0	0	0	0	0	0	120	123	0	129	151	1	150	2	12601	1503200	148462	1443665	3419719	17741544	0	24256591	2	36000000	60256591	0	0	0	0	0	0	0	0	0	211	6752000000	6812256591	0	0	0	0	0
637	1	farm	71564	mixed sheep	51	2	0	0	0	0	0	0	0	106	108	0	110	136	1	135	2	15987	880175	87548	709477	1713753	8818688	0	12209641	2	32400000	44609641	0	0	0	0	0	0	0	0	0	196	6272000000	6316609641	0	0	0	0	0
638	1	farm	71564	mixed sheep	34	2	0	0	0	0	0	0	0	29	33	0	43	61	1	60	2	12141	510550	64114	541690	1433318	6758434	0	9308105	2	14400000	23708105	0	0	0	0	0	0	0	0	0	121	3872000000	3895708105	0	0	0	0	0
639	1	farm	71564	mixed sheep	49	2	0	0	0	0	0	0	0	54	56	0	58	84	1	83	2	14777	740625	92470	873263	1682594	10844046	0	14232998	2	19920000	34152998	0	0	0	0	0	0	0	0	0	144	4608000000	4642152998	0	0	0	0	0
640	1	farm	71556	mixed sheep	43	2	0	0	0	0	0	0	0	50	53	0	60	81	1	80	2	11205	669875	80524	677054	1698170	8299472	0	11425095	2	19200000	30625095	0	0	0	0	0	0	0	0	0	141	4512000000	4542625095	0	0	0	0	0
641	1	farm	71556	mixed sheep	57	2	0	0	0	0	0	0	0	61	63	0	65	91	1	90	2	18973	747750	94356	830142	2165557	10051814	0	13889618	2	21600000	35489618	0	0	0	0	0	0	0	0	0	151	4832000000	4867489618	0	0	0	0	0
642	1	farm	71564	mixed sheep	63	2	0	0	0	0	0	0	0	93	96	0	101	124	1	123	2	13956	871450	96366	875070	2212299	10739758	0	14794944	2	29520000	44314944	0	0	0	0	0	0	0	0	0	184	5888000000	5932314944	0	0	0	0	0
643	1	farm	71556	mixed sheep	78	2	0	0	0	0	0	0	0	115	118	0	123	146	1	145	2	36204	1045075	173710	1298324	2944535	16171618	0	21633262	2	34800000	56433262	0	0	0	0	0	0	0	0	0	206	6592000000	6648433262	0	0	0	0	0
644	1	farm	71556	mixed sheep	73	2	0	0	0	0	0	0	0	44	47	0	52	75	1	74	2	12866	944850	138890	1117015	2671898	13953770	0	18826423	2	17760000	36586423	0	0	0	0	0	0	0	0	0	135	4320000000	4356586423	0	0	0	0	0
645	1	farm	71564	mixed sheep	43	2	0	0	0	0	0	0	0	43	47	0	57	75	1	74	2	11262	602900	75490	684932	1448900	8365441	0	11177662	2	17760000	28937662	0	0	0	0	0	0	0	0	0	135	4320000000	4348937662	0	0	0	0	0
646	1	farm	71564	mixed sheep	27	2	0	0	0	0	0	0	0	26	29	0	39	57	1	56	2	11118	419625	76198	511294	1106149	6609902	0	8723168	2	13440000	22163168	0	0	0	0	0	0	0	0	0	117	3744000000	3766163168	0	0	0	0	0
647	1	farm	71564	mixed sheep	47	2	0	0	0	0	0	0	0	36	38	0	41	66	1	65	2	16914	665450	101084	732481	1705960	9104280	0	12309255	2	15600000	27909255	0	0	0	0	0	0	0	0	0	126	4032000000	4059909255	0	0	0	0	0
648	1	farm	71564	mixed sheep	33	2	0	0	0	0	0	0	0	26	28	0	35	56	1	55	2	11209	591925	58876	503282	1261945	6350348	0	8766376	2	13200000	21966376	0	0	0	0	0	0	0	0	0	116	3712000000	3733966376	0	0	0	0	0
649	1	farm	71556	mixed sheep	58	2	0	0	0	0	0	0	0	59	62	0	67	90	1	89	2	13875	832050	83552	738907	2142189	9051412	0	12848110	2	21360000	34208110	0	0	0	0	0	0	0	0	0	150	4800000000	4834208110	0	0	0	0	0
650	1	farm	71556	mixed sheep	37	2	0	0	0	0	0	0	0	30	32	0	41	60	1	59	2	10962	591875	68506	618160	1409951	7670088	0	10358580	2	14160000	24518580	0	0	0	0	0	0	0	0	0	120	3840000000	3864518580	0	0	0	0	0
651	1	farm	71564	mixed sheep	63	2	0	0	0	0	0	0	0	100	104	0	114	132	1	131	2	11018	887175	99988	889484	2375883	10905120	0	15157650	2	31440000	46597650	0	0	0	0	0	0	0	0	0	192	6144000000	6190597650	0	0	0	0	0
652	1	farm	71556	mixed sheep	38	2	0	0	0	0	0	0	0	29	31	0	35	59	1	58	2	16510	505075	80914	739924	1456689	9214476	0	11997078	2	13920000	25917078	0	0	0	0	0	0	0	0	0	119	3808000000	3833917078	0	0	0	0	0
653	1	farm	71556	mixed sheep	57	2	0	0	0	0	0	0	0	53	57	0	67	85	1	84	2	12679	827400	102756	849744	2212297	10539315	0	14531512	2	20160000	34691512	0	0	0	0	0	0	0	0	0	145	4640000000	4674691512	0	0	0	0	0
654	1	farm	71556	mixed sheep	39	2	0	0	0	0	0	0	0	29	32	0	39	60	1	59	2	10962	569850	68672	608956	1371003	7561434	0	10179914	2	14160000	24339914	0	0	0	0	0	0	0	0	0	120	3840000000	3864339914	0	0	0	0	0
655	1	farm	71556	mixed sheep	38	2	0	0	0	0	0	0	0	31	33	0	37	61	1	60	2	10970	558200	71414	607997	1456689	7569954	0	10264254	2	14400000	24664254	0	0	0	0	0	0	0	0	0	121	3872000000	3896664254	0	0	0	0	0
656	1	farm	71564	mixed sheep	26	2	0	0	0	0	0	0	0	33	35	0	42	63	1	62	2	10962	508575	55610	461110	1012672	5857414	0	7895381	2	14880000	22775381	0	0	0	0	0	0	0	0	0	123	3936000000	3958775381	0	0	0	0	0
657	1	farm	71564	mixed sheep	50	2	0	0	0	0	0	0	0	69	72	0	77	100	1	99	2	20641	635550	103280	972004	1799440	12136774	0	15647048	2	23760000	39407048	0	0	0	0	0	0	0	0	0	160	5120000000	5159407048	0	0	0	0	0
658	1	farm	71564	mixed sheep	41	2	0	0	0	0	0	0	0	37	40	0	45	68	1	67	2	27769	551725	100958	777490	1620275	9762332	0	12812779	2	16080000	28892779	0	0	0	0	0	0	0	0	0	128	4096000000	4124892779	0	0	0	0	0
659	1	farm	71564	mixed sheep	39	2	0	0	0	0	0	0	0	28	31	0	36	59	1	58	2	11018	525250	68596	590958	1565744	7301822	0	10052370	2	13920000	23972370	0	0	0	0	0	0	0	0	0	119	3808000000	3831972370	0	0	0	0	0
660	1	farm	71564	mixed sheep	47	2	0	0	0	0	0	0	0	52	56	0	66	84	1	83	2	11337	730950	76656	634095	1815017	7840122	0	11096840	2	19920000	31016840	0	0	0	0	0	0	0	0	0	144	4608000000	4639016840	0	0	0	0	0
661	1	farm	71564	mixed sheep	50	2	0	0	0	0	0	0	0	36	39	0	47	67	1	66	2	12620	709100	109230	836777	1869547	10611704	0	14136359	2	15840000	29976359	0	0	0	0	0	0	0	0	0	127	4064000000	4093976359	0	0	0	0	0
662	1	farm	71556	mixed sheep	56	2	0	0	0	0	0	0	0	91	94	0	99	122	1	121	2	39276	805075	107202	842049	2149977	10318734	0	14223037	2	29040000	43263037	0	0	0	0	0	0	0	0	0	182	5824000000	5867263037	0	0	0	0	0
663	1	farm	71556	mixed sheep	40	2	0	0	0	0	0	0	0	28	30	0	34	58	1	57	2	11039	540875	74132	676665	1503427	8254853	0	11049952	2	13680000	24729952	0	0	0	0	0	0	0	0	0	118	3776000000	3800729952	0	0	0	0	0
664	1	farm	71556	mixed sheep	39	2	0	0	0	0	0	0	0	30	32	0	40	60	1	59	2	11101	554650	67372	592322	1324262	7282398	0	9821004	2	14160000	23981004	0	0	0	0	0	0	0	0	0	120	3840000000	3863981004	0	0	0	0	0
665	1	farm	71564	mixed sheep	68	2	0	0	0	0	0	0	0	82	84	0	86	112	1	111	2	19324	807750	105948	966323	2360308	12018470	0	16258799	2	26640000	42898799	0	0	0	0	0	0	0	0	0	172	5504000000	5546898799	0	0	0	0	0
666	1	farm	71556	mixed sheep	57	2	0	0	0	0	0	0	0	47	50	0	55	78	1	77	2	13837	706525	124158	999202	2095455	12637602	0	16562943	2	18480000	35042943	0	0	0	0	0	0	0	0	0	138	4416000000	4451042943	0	0	0	0	0
667	1	farm	71564	mixed sheep	46	2	0	0	0	0	0	0	0	33	35	0	40	63	1	62	2	12807	645700	66890	559796	1612485	7006494	0	9891364	2	14880000	24771364	0	0	0	0	0	0	0	0	0	123	3936000000	3960771364	0	0	0	0	0
668	1	farm	71556	mixed sheep	41	2	0	0	0	0	0	0	0	34	36	0	38	64	1	63	2	16579	631100	70528	619875	1472268	7615148	0	10408919	2	15120000	25528919	0	0	0	0	0	0	0	0	0	124	3968000000	3993528919	0	0	0	0	0
669	1	farm	71564	mixed sheep	45	2	0	0	0	0	0	0	0	47	50	0	55	78	1	77	2	10962	655225	76440	709128	1628065	8713514	0	11782372	2	18480000	30262372	0	0	0	0	0	0	0	0	0	138	4416000000	4446262372	0	0	0	0	0
670	1	farm	71556	mixed sheep	51	2	0	0	0	0	0	0	0	83	86	0	91	114	1	113	2	13861	719475	88350	721022	1908496	8939376	0	12376719	2	27120000	39496719	0	0	0	0	0	0	0	0	0	174	5568000000	5607496719	0	0	0	0	0
671	1	farm	71556	mixed sheep	40	2	0	0	0	0	0	0	0	30	32	0	34	60	1	59	2	64192	532000	83886	765194	1441109	9232018	0	12054207	2	14160000	26214207	0	0	0	0	0	0	0	0	0	120	3840000000	3866214207	0	0	0	0	0
672	1	farm	71556	mixed sheep	63	2	0	0	0	0	0	0	0	79	81	0	87	109	1	108	2	24200	849600	106290	944906	2297984	11733206	0	15931985	2	25920000	41851985	0	0	0	0	0	0	0	0	0	169	5408000000	5449851985	0	0	0	0	0
673	1	farm	71564	mixed sheep	64	2	0	0	0	0	0	0	0	99	102	0	109	130	1	129	2	11213	1115625	106906	1019124	2095455	12704667	0	17041777	2	30960000	48001777	0	0	0	0	0	0	0	0	0	190	6080000000	6128001777	0	0	0	0	0
674	1	farm	71564	mixed sheep	51	2	0	0	0	0	0	0	0	33	35	0	43	63	1	62	2	29534	765125	135774	1209654	1885127	15230662	0	19226342	2	14880000	34106342	0	0	0	0	0	0	0	0	0	123	3936000000	3970106342	0	0	0	0	0
675	1	farm	71564	mixed sheep	39	2	0	0	0	0	0	0	0	51	53	0	55	81	1	80	2	10974	624900	71392	592659	1495636	7331844	0	10116431	2	19200000	29316431	0	0	0	0	0	0	0	0	0	141	4512000000	4541316431	0	0	0	0	0
676	1	farm	71556	mixed sheep	45	2	0	0	0	0	0	0	0	32	34	0	37	62	1	61	2	18950	700275	95400	694528	1713751	8691456	0	11895409	2	14640000	26535409	0	0	0	0	0	0	0	0	0	122	3904000000	3930535409	0	0	0	0	0
677	1	farm	71564	mixed sheep	41	2	0	0	0	0	0	0	0	34	36	0	39	64	1	63	2	11054	561375	68628	624064	1409951	7677786	0	10341804	2	15120000	25461804	0	0	0	0	0	0	0	0	0	124	3968000000	3993461804	0	0	0	0	0
678	1	farm	71564	mixed sheep	42	2	0	0	0	0	0	0	0	35	38	0	46	66	1	65	2	11021	698600	71426	629294	1581324	7729754	0	10710397	2	15600000	26310397	0	0	0	0	0	0	0	0	0	126	4032000000	4058310397	0	0	0	0	0
679	1	farm	71556	mixed sheep	43	2	0	0	0	0	0	0	0	29	31	0	39	59	1	58	2	11055	657350	76780	612362	1612485	7676804	0	10635781	2	13920000	24555781	0	0	0	0	0	0	0	0	0	119	3808000000	3832555781	0	0	0	0	0
680	1	farm	71564	mixed sheep	44	2	0	0	0	0	0	0	0	35	37	0	43	65	1	64	2	134171	592400	149798	844335	1744911	10895304	0	14226748	2	15360000	29586748	0	0	0	0	0	0	0	0	0	125	4000000000	4029586748	0	0	0	0	0
681	1	farm	71556	mixed sheep	48	2	0	0	0	0	0	0	0	36	38	0	41	66	1	65	2	11139	737450	73980	653494	1690383	8098526	0	11253834	2	15600000	26853834	0	0	0	0	0	0	0	0	0	126	4032000000	4058853834	0	0	0	0	0
682	1	farm	71564	mixed sheep	48	2	0	0	0	0	0	0	0	63	65	0	67	93	1	92	2	16389	696175	107092	1044302	1776070	12848536	0	16472174	2	22080000	38552174	0	0	0	0	0	0	0	0	0	153	4896000000	4934552174	0	0	0	0	0
683	1	farm	71556	mixed sheep	46	2	0	0	0	0	0	0	0	34	36	0	38	64	1	63	2	23725	651875	90458	857126	1651435	10605755	0	13856649	2	15120000	28976649	0	0	0	0	0	0	0	0	0	124	3968000000	3996976649	0	0	0	0	0
684	1	farm	71556	mixed sheep	47	2	0	0	0	0	0	0	0	32	34	0	39	62	1	61	2	23663	585625	85082	773690	1776069	9442758	0	12663223	2	14640000	27303223	0	0	0	0	0	0	0	0	0	122	3904000000	3931303223	0	0	0	0	0
685	1	farm	71556	mixed sheep	49	2	0	0	0	0	0	0	0	28	30	0	39	58	1	57	2	11043	619600	83426	754162	1815019	9200745	0	12472952	2	13680000	26152952	0	0	0	0	0	0	0	0	0	118	3776000000	3802152952	0	0	0	0	0
686	1	farm	71564	mixed sheep	64	2	0	0	0	0	0	0	0	81	84	0	89	112	1	111	2	12573	951250	106980	1011278	2313568	12517136	0	16900212	2	26640000	43540212	0	0	0	0	0	0	0	0	0	172	5504000000	5547540212	0	0	0	0	0
687	1	farm	71556	mixed sheep	71	2	0	0	0	0	0	0	0	85	87	0	92	115	1	114	2	11157	850325	99214	850124	2313566	10457421	0	14570650	2	27360000	41930650	0	0	0	0	0	0	0	0	0	175	5600000000	5641930650	0	0	0	0	0
688	1	farm	71556	mixed sheep	53	2	0	0	0	0	0	0	0	68	71	0	78	99	1	98	2	11169	704325	85308	740664	2009763	9087994	0	12628054	2	23520000	36148054	0	0	0	0	0	0	0	0	0	159	5088000000	5124148054	0	0	0	0	0
689	1	farm	71564	mixed sheep	47	2	0	0	0	0	0	0	0	61	63	0	68	91	1	90	2	11037	695300	88464	800125	1815019	9868542	0	13267450	2	21600000	34867450	0	0	0	0	0	0	0	0	0	151	4832000000	4866867450	0	0	0	0	0
690	1	farm	71556	mixed sheep	60	2	0	0	0	0	0	0	0	41	43	0	46	71	1	70	2	24132	794175	123412	1161212	2274616	14440039	0	18793454	2	16800000	35593454	0	0	0	0	0	0	0	0	0	131	4192000000	4227593454	0	0	0	0	0
691	1	farm	71564	mixed sheep	34	2	0	0	0	0	0	0	0	45	48	0	53	76	1	75	2	11043	486200	63720	576929	1230785	7105976	0	9463610	2	18000000	27463610	0	0	0	0	0	0	0	0	0	136	4352000000	4379463610	0	0	0	0	0
692	1	farm	71564	mixed sheep	63	2	0	0	0	0	0	0	0	32	35	0	41	63	1	62	2	18839	646425	109902	901408	2196718	11041154	0	14895608	2	14880000	29775608	0	0	0	0	0	0	0	0	0	123	3936000000	3965775608	0	0	0	0	0
693	1	farm	71564	mixed sheep	39	2	0	0	0	0	0	0	0	31	33	0	38	61	1	60	2	12392	580775	73422	669148	1495636	8136930	0	10955911	2	14400000	25355911	0	0	0	0	0	0	0	0	0	121	3872000000	3897355911	0	0	0	0	0
694	1	farm	71564	mixed sheep	50	2	0	0	0	0	0	0	0	38	41	0	47	69	1	68	2	19145	547150	84634	755226	1807230	9227685	0	12421925	2	16320000	28741925	0	0	0	0	0	0	0	0	0	129	4128000000	4156741925	0	0	0	0	0
695	1	farm	71556	mixed sheep	33	2	0	0	0	0	0	0	0	28	30	0	35	58	1	57	2	10970	524100	64634	566093	1308683	7042252	0	9505762	2	13680000	23185762	0	0	0	0	0	0	0	0	0	118	3776000000	3799185762	0	0	0	0	0
696	1	farm	71556	mixed sheep	44	2	0	0	0	0	0	0	0	45	47	0	55	75	1	74	2	14157	665475	103926	690026	1690382	8743816	0	11893624	2	17760000	29653624	0	0	0	0	0	0	0	0	0	135	4320000000	4349653624	0	0	0	0	0
697	1	farm	71564	mixed sheep	41	2	0	0	0	0	0	0	0	31	33	0	39	61	1	60	2	10974	618875	69044	562354	1417740	7005672	0	9673685	2	14400000	24073685	0	0	0	0	0	0	0	0	0	121	3872000000	3896073685	0	0	0	0	0
698	1	farm	71564	mixed sheep	50	2	0	0	0	0	0	0	0	32	34	0	40	62	1	61	2	17729	748600	108184	729421	1963025	9306406	0	12855635	2	14640000	27495635	0	0	0	0	0	0	0	0	0	122	3904000000	3931495635	0	0	0	0	0
699	1	farm	71556	mixed sheep	63	2	0	0	0	0	0	0	0	91	95	0	105	123	1	122	2	17745	752225	107958	859018	2243456	10501359	0	14464016	2	29280000	43744016	0	0	0	0	0	0	0	0	0	183	5856000000	5899744016	0	0	0	0	0
700	1	farm	71564	mixed sheep	49	2	0	0	0	0	0	0	0	58	60	0	62	88	1	87	2	21305	764125	98240	783848	1924075	9722330	0	13292618	2	20880000	34172618	0	0	0	0	0	0	0	0	0	148	4736000000	4770172618	0	0	0	0	0
701	1	farm	71556	mixed sheep	61	2	0	0	0	0	0	0	0	40	43	0	48	71	1	70	2	13862	895125	95534	893583	2095451	10827950	0	14807642	2	16800000	31607642	0	0	0	0	0	0	0	0	0	131	4192000000	4223607642	0	0	0	0	0
702	1	farm	71564	mixed sheep	39	2	0	0	0	0	0	0	0	29	31	0	40	59	1	58	2	13190	555550	69846	625455	1448898	7672132	0	10371882	2	13920000	24291882	0	0	0	0	0	0	0	0	0	119	3808000000	3832291882	0	0	0	0	0
703	1	farm	71564	mixed sheep	51	2	0	0	0	0	0	0	0	37	40	0	45	68	1	67	2	10962	609725	81598	699525	1869547	8650825	0	11911220	2	16080000	27991220	0	0	0	0	0	0	0	0	0	128	4096000000	4123991220	0	0	0	0	0
704	1	farm	71564	mixed sheep	38	2	0	0	0	0	0	0	0	29	32	0	39	60	1	59	2	10962	699700	73936	598322	1487847	7482452	0	10342258	2	14160000	24502258	0	0	0	0	0	0	0	0	0	120	3840000000	3864502258	0	0	0	0	0
705	1	farm	71564	mixed sheep	33	2	0	0	0	0	0	0	0	28	30	0	33	58	1	57	2	11081	489275	58860	521485	1152888	6498341	0	8720849	2	13680000	22400849	0	0	0	0	0	0	0	0	0	118	3776000000	3798400849	0	0	0	0	0
706	1	farm	71564	mixed sheep	40	2	0	0	0	0	0	0	0	27	31	0	41	59	1	58	2	21039	662900	118734	702716	1635853	9130950	0	12251153	2	13920000	26171153	0	0	0	0	0	0	0	0	0	119	3808000000	3834171153	0	0	0	0	0
707	1	farm	71556	mixed sheep	42	2	0	0	0	0	0	0	0	31	33	0	35	61	1	60	2	10962	541575	69774	607844	1503428	7529254	0	10251875	2	14400000	24651875	0	0	0	0	0	0	0	0	0	121	3872000000	3896651875	0	0	0	0	0
708	1	farm	71556	mixed sheep	66	2	0	0	0	0	0	0	0	43	46	0	51	74	1	73	2	13059	847875	114570	904034	2173349	11104082	0	15143911	2	17520000	32663911	0	0	0	0	0	0	0	0	0	134	4288000000	4320663911	0	0	0	0	0
709	1	farm	71564	mixed sheep	30	2	0	0	0	0	0	0	0	26	28	0	34	56	1	55	2	11043	498925	67002	588074	1246364	7254274	0	9654638	2	13200000	22854638	0	0	0	0	0	0	0	0	0	116	3712000000	3734854638	0	0	0	0	0
710	1	farm	71564	mixed sheep	66	2	0	0	0	0	0	0	0	91	95	0	105	123	1	122	2	27854	920225	107490	862731	2422620	10532904	0	14845970	2	29280000	44125970	0	0	0	0	0	0	0	0	0	183	5856000000	5900125970	0	0	0	0	0
711	1	farm	71556	mixed sheep	43	2	0	0	0	0	0	0	0	32	35	0	40	63	1	62	2	11072	616925	76036	666835	1651434	8243998	0	11255228	2	14880000	26135228	0	0	0	0	0	0	0	0	0	123	3936000000	3962135228	0	0	0	0	0
712	1	farm	71556	mixed sheep	45	2	0	0	0	0	0	0	0	31	33	0	40	61	1	60	2	10987	597775	78292	689137	1721541	8473820	0	11560565	2	14400000	25960565	0	0	0	0	0	0	0	0	0	121	3872000000	3897960565	0	0	0	0	0
713	1	farm	71556	mixed sheep	51	2	0	0	0	0	0	0	0	56	58	0	60	86	1	85	2	15624	681200	83358	666272	1760490	8228838	0	11420159	2	20400000	31820159	0	0	0	0	0	0	0	0	0	146	4672000000	4703820159	0	0	0	0	0
714	1	farm	71564	mixed sheep	55	2	0	0	0	0	0	0	0	37	40	0	45	68	1	67	2	19493	711375	125878	944766	2040921	11770377	0	15593317	2	16080000	31673317	0	0	0	0	0	0	0	0	0	128	4096000000	4127673317	0	0	0	0	0
715	1	farm	71564	mixed sheep	47	2	0	0	0	0	0	0	0	89	92	0	97	120	1	119	2	11003	645725	81538	726039	1760489	8843071	0	12056862	2	28560000	40616862	0	0	0	0	0	0	0	0	0	180	5760000000	5800616862	0	0	0	0	0
716	1	farm	71564	mixed sheep	44	2	0	0	0	0	0	0	0	31	33	0	39	61	1	60	2	11008	550225	72140	627194	1519007	7717578	0	10486144	2	14400000	24886144	0	0	0	0	0	0	0	0	0	121	3872000000	3896886144	0	0	0	0	0
717	1	farm	71564	mixed sheep	38	2	0	0	0	0	0	0	0	29	31	0	39	59	1	58	2	14762	534700	94970	596151	1441109	7677248	0	10344178	2	13920000	24264178	0	0	0	0	0	0	0	0	0	119	3808000000	3832264178	0	0	0	0	0
718	1	farm	71556	mixed sheep	102	2	0	0	0	0	0	0	0	135	139	0	149	167	1	166	2	13756	1594450	178272	1609524	3520987	19840936	0	26744168	2	39840000	66584168	0	0	0	0	0	0	0	0	0	227	7264000000	7330584168	0	0	0	0	0
719	1	farm	71564	mixed sheep	34	2	0	0	0	0	0	0	0	25	28	0	38	56	1	55	2	11051	504925	66860	578952	1269734	7163021	0	9583492	2	13200000	22783492	0	0	0	0	0	0	0	0	0	116	3712000000	3734783492	0	0	0	0	0
720	1	farm	71564	mixed sheep	35	2	0	0	0	0	0	0	0	38	41	0	46	69	1	68	2	11018	667375	67878	595876	1316472	7354468	0	10002070	2	16320000	26322070	0	0	0	0	0	0	0	0	0	129	4128000000	4154322070	0	0	0	0	0
721	1	farm	71556	mixed sheep	40	2	0	0	0	0	0	0	0	29	31	0	34	59	1	58	2	10987	549125	70534	609298	1487848	7541622	0	10258427	2	13920000	24178427	0	0	0	0	0	0	0	0	0	119	3808000000	3832178427	0	0	0	0	0
722	1	farm	71556	mixed sheep	39	2	0	0	0	0	0	0	0	28	30	0	37	58	1	57	2	10962	489550	69568	612153	1472268	7556338	0	10199878	2	13680000	23879878	0	0	0	0	0	0	0	0	0	118	3776000000	3799879878	0	0	0	0	0
723	1	farm	71556	mixed sheep	42	2	0	0	0	0	0	0	0	31	33	0	38	61	1	60	2	12735	580275	74098	666065	1573534	8126404	0	11020377	2	14400000	25420377	0	0	0	0	0	0	0	0	0	121	3872000000	3897420377	0	0	0	0	0
724	1	farm	71564	mixed sheep	41	2	0	0	0	0	0	0	0	42	45	0	50	73	1	72	2	10965	613375	67938	561539	1433320	7017236	0	9693408	2	17280000	26973408	0	0	0	0	0	0	0	0	0	133	4256000000	4282973408	0	0	0	0	0
725	1	farm	71556	mixed sheep	38	2	0	0	0	0	0	0	0	28	31	0	41	59	1	58	2	11443	578200	75670	592564	1487846	7379098	0	10113379	2	13920000	24033379	0	0	0	0	0	0	0	0	0	119	3808000000	3832033379	0	0	0	0	0
726	1	farm	71556	mixed sheep	38	2	0	0	0	0	0	0	0	28	31	0	41	59	1	58	2	11310	505600	67974	587466	1433319	7262698	0	9857056	2	13920000	23777056	0	0	0	0	0	0	0	0	0	119	3808000000	3831777056	0	0	0	0	0
727	1	farm	71556	mixed sheep	35	2	0	0	0	0	0	0	0	31	33	0	40	61	1	60	2	11041	533400	67860	591955	1324264	7399335	0	9916814	2	14400000	24316814	0	0	0	0	0	0	0	0	0	121	3872000000	3896316814	0	0	0	0	0
728	1	farm	71556	mixed sheep	41	2	0	0	0	0	0	0	0	29	31	0	40	59	1	58	2	12594	573775	97930	820930	1604694	10315860	0	13413190	2	13920000	27333190	0	0	0	0	0	0	0	0	0	119	3808000000	3835333190	0	0	0	0	0
729	1	farm	71556	mixed sheep	49	2	0	0	0	0	0	0	0	37	40	0	45	68	1	67	2	13608	716750	80238	719793	1815018	8837682	0	12169480	2	16080000	28249480	0	0	0	0	0	0	0	0	0	128	4096000000	4124249480	0	0	0	0	0
730	1	farm	71556	mixed sheep	41	2	0	0	0	0	0	0	0	32	34	0	43	62	1	61	2	20294	553900	81006	612367	1526796	7675148	0	10449217	2	14640000	25089217	0	0	0	0	0	0	0	0	0	122	3904000000	3929089217	0	0	0	0	0
731	1	farm	71556	mixed sheep	54	2	0	0	0	0	0	0	0	33	35	0	38	63	1	62	2	10970	653700	96250	750346	1970814	9292726	0	12763836	2	14880000	27643836	0	0	0	0	0	0	0	0	0	123	3936000000	3963643836	0	0	0	0	0
732	1	farm	71556	mixed sheep	41	2	0	0	0	0	0	0	0	31	34	0	39	62	1	61	2	11021	585475	71926	627779	1596904	7742508	0	10624593	2	14640000	25264593	0	0	0	0	0	0	0	0	0	122	3904000000	3929264593	0	0	0	0	0
733	1	farm	71556	mixed sheep	41	2	0	0	0	0	0	0	0	27	30	0	40	58	1	57	2	11250	605450	75920	665744	1596904	8176082	0	11120100	2	13680000	24800100	0	0	0	0	0	0	0	0	0	118	3776000000	3800800100	0	0	0	0	0
734	1	farm	71556	mixed sheep	42	2	0	0	0	0	0	0	0	27	29	0	34	57	1	56	2	47614	551725	80430	653083	1612483	8102180	0	10999900	2	13440000	24439900	0	0	0	0	0	0	0	0	0	117	3744000000	3768439900	0	0	0	0	0
735	1	farm	71564	mixed sheep	47	2	0	0	0	0	0	0	0	82	85	0	90	113	1	112	2	11029	664875	90090	701737	1667014	8724024	0	11847740	2	26880000	38727740	0	0	0	0	0	0	0	0	0	173	5536000000	5574727740	0	0	0	0	0
736	1	farm	71556	mixed sheep	44	2	0	0	0	0	0	0	0	28	32	0	42	60	1	59	2	23623	591525	92402	714323	1713752	8908200	0	12020202	2	14160000	26180202	0	0	0	0	0	0	0	0	0	120	3840000000	3866180202	0	0	0	0	0
737	1	farm	71564	mixed sheep	50	2	0	0	0	0	0	0	0	53	56	0	61	84	1	83	2	17243	677450	121982	1196894	1908498	14994712	0	18899536	2	19920000	38819536	0	0	0	0	0	0	0	0	0	144	4608000000	4646819536	0	0	0	0	0
738	1	farm	71556	mixed sheep	66	2	0	0	0	0	0	0	0	48	52	0	62	80	1	79	2	143457	775450	186752	1489892	2290196	18384950	0	23127240	2	18960000	42087240	0	0	0	0	0	0	0	0	0	140	4480000000	4522087240	0	0	0	0	0
739	1	farm	71556	mixed sheep	37	2	0	0	0	0	0	0	0	28	30	0	36	58	1	57	2	10987	581000	69606	625064	1409950	7697671	0	10383290	2	13680000	24063290	0	0	0	0	0	0	0	0	0	118	3776000000	3800063290	0	0	0	0	0
740	1	farm	71564	mixed sheep	26	2	0	0	0	0	0	0	0	26	28	0	31	56	1	55	2	10962	433300	58738	489802	1067200	6191018	0	8240058	2	13200000	21440058	0	0	0	0	0	0	0	0	0	116	3712000000	3733440058	0	0	0	0	0
741	1	farm	71564	mixed sheep	40	2	0	0	0	0	0	0	0	42	45	0	50	73	1	72	2	11160	622800	72598	636750	1534586	7848400	0	10715134	2	17280000	27995134	0	0	0	0	0	0	0	0	0	133	4256000000	4283995134	0	0	0	0	0
742	1	farm	71564	mixed sheep	49	2	0	0	0	0	0	0	0	38	40	0	42	68	1	67	2	10962	652225	77466	681682	1799440	8442824	0	11653638	2	16080000	27733638	0	0	0	0	0	0	0	0	0	128	4096000000	4123733638	0	0	0	0	0
743	1	farm	71564	mixed sheep	60	2	0	0	0	0	0	0	0	96	99	0	104	127	1	126	2	11118	845075	92174	816795	2212297	9927477	0	13893818	2	30240000	44133818	0	0	0	0	0	0	0	0	0	187	5984000000	6028133818	0	0	0	0	0
744	1	farm	71556	mixed sheep	36	2	0	0	0	0	0	0	0	29	31	0	34	59	1	58	2	20393	495000	66764	569151	1254155	7078524	0	9463594	2	13920000	23383594	0	0	0	0	0	0	0	0	0	119	3808000000	3831383594	0	0	0	0	0
745	1	farm	71556	mixed sheep	39	2	0	0	0	0	0	0	0	35	38	0	48	66	1	65	2	11695	723300	73764	631699	1480060	7953096	0	10861918	2	15600000	26461918	0	0	0	0	0	0	0	0	0	126	4032000000	4058461918	0	0	0	0	0
746	1	farm	71564	mixed sheep	40	2	0	0	0	0	0	0	0	29	32	0	40	60	1	59	2	10962	540250	115478	841318	1596904	10711202	0	13805152	2	14160000	27965152	0	0	0	0	0	0	0	0	0	120	3840000000	3867965152	0	0	0	0	0
747	1	farm	71556	mixed sheep	57	2	0	0	0	0	0	0	0	61	65	0	75	93	1	92	2	19709	757225	105842	975690	2157769	12073102	0	16069628	2	22080000	38149628	0	0	0	0	0	0	0	0	0	153	4896000000	4934149628	0	0	0	0	0
748	1	farm	71556	mixed sheep	61	2	0	0	0	0	0	0	0	86	89	0	99	117	1	116	2	14052	884375	98840	747891	2079870	9223094	0	13034070	2	27840000	40874070	0	0	0	0	0	0	0	0	0	177	5664000000	5704874070	0	0	0	0	0
749	1	farm	71564	mixed sheep	49	2	0	0	0	0	0	0	0	53	55	0	57	83	1	82	2	11629	637725	77498	698630	1729332	8579498	0	11722683	2	19680000	31402683	0	0	0	0	0	0	0	0	0	143	4576000000	4607402683	0	0	0	0	0
750	1	farm	71556	mixed sheep	53	2	0	0	0	0	0	0	0	30	34	0	44	62	1	61	2	16029	744375	97170	912458	1916286	11062790	0	14733079	2	14640000	29373079	0	0	0	0	0	0	0	0	0	122	3904000000	3933373079	0	0	0	0	0
751	1	farm	71564	mixed sheep	40	2	0	0	0	0	0	0	0	27	31	0	41	59	1	58	2	20765	620025	87696	760219	1503428	9531262	0	12502630	2	13920000	26422630	0	0	0	0	0	0	0	0	0	119	3808000000	3834422630	0	0	0	0	0
752	1	farm	71564	mixed sheep	30	2	0	0	0	0	0	0	0	25	27	0	37	55	1	54	2	25249	462400	59562	519635	1137308	6486708	0	8665614	2	12960000	21625614	0	0	0	0	0	0	0	0	0	115	3680000000	3701625614	0	0	0	0	0
753	1	farm	71564	mixed sheep	52	2	0	0	0	0	0	0	0	42	45	0	50	73	1	72	2	17515	598025	101532	890865	2033131	10837342	0	14460894	2	17280000	31740894	0	0	0	0	0	0	0	0	0	133	4256000000	4287740894	0	0	0	0	0
754	1	farm	71556	mixed sheep	46	2	0	0	0	0	0	0	0	42	44	0	46	72	1	71	2	28744	645275	74138	668524	1589116	8236950	0	11214004	2	17040000	28254004	0	0	0	0	0	0	0	0	0	132	4224000000	4252254004	0	0	0	0	0
755	1	farm	71556	mixed sheep	46	2	0	0	0	0	0	0	0	30	32	0	38	60	1	59	2	11021	554575	74634	593008	1628064	7438651	0	10288932	2	14160000	24448932	0	0	0	0	0	0	0	0	0	120	3840000000	3864448932	0	0	0	0	0
756	1	farm	71556	mixed sheep	48	2	0	0	0	0	0	0	0	31	33	0	42	61	1	60	2	19436	648125	95070	876393	1752700	10841226	0	14213514	2	14400000	28613514	0	0	0	0	0	0	0	0	0	121	3872000000	3900613514	0	0	0	0	0
757	1	farm	71564	mixed sheep	62	2	0	0	0	0	0	0	0	34	36	0	41	64	1	63	2	12533	664375	118930	989849	2360306	12332459	0	16465919	2	15120000	31585919	0	0	0	0	0	0	0	0	0	124	3968000000	3999585919	0	0	0	0	0
758	1	farm	71564	mixed sheep	80	2	0	0	0	0	0	0	0	105	107	0	109	135	1	134	2	17764	1043075	155694	1523401	2952330	18885976	0	24560475	2	32160000	56720475	0	0	0	0	0	0	0	0	0	195	6240000000	6296720475	0	0	0	0	0
759	1	farm	71564	mixed sheep	41	2	0	0	0	0	0	0	0	49	52	0	57	80	1	79	2	11082	596675	73792	606578	1596904	7552397	0	10426346	2	18960000	29386346	0	0	0	0	0	0	0	0	0	140	4480000000	4509386346	0	0	0	0	0
760	1	farm	71556	mixed sheep	42	2	0	0	0	0	0	0	0	31	33	0	35	61	1	60	2	11018	520875	70644	638921	1511217	7847688	0	10589345	2	14400000	24989345	0	0	0	0	0	0	0	0	0	121	3872000000	3896989345	0	0	0	0	0
761	1	farm	71564	mixed sheep	42	2	0	0	0	0	0	0	0	33	36	0	41	64	1	63	2	10962	563375	68694	604030	1402160	7414714	0	10052974	2	15120000	25172974	0	0	0	0	0	0	0	0	0	124	3968000000	3993172974	0	0	0	0	0
762	1	farm	71564	mixed sheep	48	2	0	0	0	0	0	0	0	33	35	0	41	63	1	62	2	11656	598175	76872	672178	1776070	8267829	0	11391124	2	14880000	26271124	0	0	0	0	0	0	0	0	0	123	3936000000	3962271124	0	0	0	0	0
763	1	farm	71556	mixed sheep	36	2	0	0	0	0	0	0	0	32	34	0	36	62	1	61	2	11065	585775	66560	589300	1355422	7307300	0	9904357	2	14640000	24544357	0	0	0	0	0	0	0	0	0	122	3904000000	3928544357	0	0	0	0	0
764	1	farm	71564	mixed sheep	54	2	0	0	0	0	0	0	0	73	75	0	77	103	1	102	2	13163	673750	87216	724167	1885124	8826738	0	12196995	2	24480000	36676995	0	0	0	0	0	0	0	0	0	163	5216000000	5252676995	0	0	0	0	0
765	1	farm	71556	mixed sheep	38	2	0	0	0	0	0	0	0	29	31	0	35	59	1	58	2	11042	530400	65042	584021	1316473	7203493	0	9699429	2	13920000	23619429	0	0	0	0	0	0	0	0	0	119	3808000000	3831619429	0	0	0	0	0
766	1	farm	71564	mixed sheep	31	2	0	0	0	0	0	0	0	29	31	0	33	59	1	58	2	10979	454225	56536	495297	1067201	6222906	0	8296165	2	13920000	22216165	0	0	0	0	0	0	0	0	0	119	3808000000	3830216165	0	0	0	0	0
767	1	farm	71564	mixed sheep	39	2	0	0	0	0	0	0	0	29	31	0	41	59	1	58	2	10970	583075	102504	610160	1464478	7902462	0	10662678	2	13920000	24582678	0	0	0	0	0	0	0	0	0	119	3808000000	3832582678	0	0	0	0	0
768	1	farm	71556	mixed sheep	45	2	0	0	0	0	0	0	0	33	37	0	47	65	1	64	2	15006	690700	95712	672901	1885125	8467744	0	11812182	2	15360000	27172182	0	0	0	0	0	0	0	0	0	125	4000000000	4027172182	0	0	0	0	0
769	1	farm	71556	mixed sheep	39	2	0	0	0	0	0	0	0	41	44	0	49	72	1	71	2	10988	506850	69448	603108	1448899	7468130	0	10096435	2	17040000	27136435	0	0	0	0	0	0	0	0	0	132	4224000000	4251136435	0	0	0	0	0
770	1	farm	71564	mixed sheep	65	2	0	0	0	0	0	0	0	54	57	0	67	85	1	84	2	13237	1182825	148204	1259417	2586206	15725090	0	20901743	2	20160000	41061743	0	0	0	0	0	0	0	0	0	145	4640000000	4681061743	0	0	0	0	0
771	1	farm	71564	mixed sheep	40	2	0	0	0	0	0	0	0	26	29	0	34	57	1	56	2	11311	553850	88274	723672	1526796	8964228	0	11856820	2	13440000	25296820	0	0	0	0	0	0	0	0	0	117	3744000000	3769296820	0	0	0	0	0
772	1	farm	71564	mixed sheep	40	2	0	0	0	0	0	0	0	29	31	0	33	59	1	58	2	12212	541850	72912	662256	1503428	8128706	0	10909152	2	13920000	24829152	0	0	0	0	0	0	0	0	0	119	3808000000	3832829152	0	0	0	0	0
773	1	farm	71564	mixed sheep	76	2	0	0	0	0	0	0	0	100	102	0	105	130	1	129	2	53197	1154425	166518	1282608	2586210	16257290	0	21447051	2	30960000	52407051	0	0	0	0	0	0	0	0	0	190	6080000000	6132407051	0	0	0	0	0
774	1	farm	71564	mixed sheep	34	2	0	0	0	0	0	0	0	45	48	0	53	76	1	75	2	10962	592325	63962	579438	1230786	7177051	0	9643562	2	18000000	27643562	0	0	0	0	0	0	0	0	0	136	4352000000	4379643562	0	0	0	0	0
775	1	farm	71556	mixed sheep	35	2	0	0	0	0	0	0	0	31	33	0	41	61	1	60	2	11314	593525	64936	553887	1332051	6869415	0	9413814	2	14400000	23813814	0	0	0	0	0	0	0	0	0	121	3872000000	3895813814	0	0	0	0	0
776	1	farm	71564	mixed sheep	42	2	0	0	0	0	0	0	0	31	34	0	40	62	1	61	2	21351	592125	88832	787918	1698173	9962353	0	13129402	2	14640000	27769402	0	0	0	0	0	0	0	0	0	122	3904000000	3931769402	0	0	0	0	0
777	1	farm	71556	mixed sheep	53	2	0	0	0	0	0	0	0	47	51	0	61	79	1	78	2	40685	1059750	103456	825386	2048712	10176052	0	14213356	2	18720000	32933356	0	0	0	0	0	0	0	0	0	139	4448000000	4480933356	0	0	0	0	0
778	1	farm	71556	mixed sheep	43	2	0	0	0	0	0	0	0	30	32	0	39	60	1	59	2	10976	617250	71226	591219	1550165	7317020	0	10146880	2	14160000	24306880	0	0	0	0	0	0	0	0	0	120	3840000000	3864306880	0	0	0	0	0
779	1	farm	71556	mixed sheep	41	2	0	0	0	0	0	0	0	64	67	0	72	95	1	94	2	23155	587300	87646	612896	1550165	7742988	0	10580995	2	22560000	33140995	0	0	0	0	0	0	0	0	0	155	4960000000	4993140995	0	0	0	0	0
780	1	farm	71556	mixed sheep	46	2	0	0	0	0	0	0	0	35	37	0	44	65	1	64	2	13971	702125	88474	613361	1752699	7759940	0	10916599	2	15360000	26276599	0	0	0	0	0	0	0	0	0	125	4000000000	4026276599	0	0	0	0	0
781	1	farm	71556	mixed sheep	50	2	0	0	0	0	0	0	0	31	33	0	38	61	1	60	2	10974	625925	85218	746577	1885126	9134970	0	12477816	2	14400000	26877816	0	0	0	0	0	0	0	0	0	121	3872000000	3898877816	0	0	0	0	0
782	1	farm	71564	mixed sheep	42	2	0	0	0	0	0	0	0	31	33	0	39	61	1	60	2	14772	559325	73626	641945	1511217	7912627	0	10698740	2	14400000	25098740	0	0	0	0	0	0	0	0	0	121	3872000000	3897098740	0	0	0	0	0
783	1	farm	71564	mixed sheep	36	2	0	0	0	0	0	0	0	27	30	0	36	58	1	57	2	10976	506775	65168	592877	1293105	7349201	0	9807126	2	13680000	23487126	0	0	0	0	0	0	0	0	0	118	3776000000	3799487126	0	0	0	0	0
784	1	farm	71564	mixed sheep	35	2	0	0	0	0	0	0	0	28	30	0	38	58	1	57	2	13478	515225	71782	519968	1339842	6645884	0	9092701	2	13680000	22772701	0	0	0	0	0	0	0	0	0	118	3776000000	3798772701	0	0	0	0	0
785	1	farm	71564	mixed sheep	50	2	0	0	0	0	0	0	0	49	52	0	57	80	1	79	2	12448	744850	100646	945963	1799438	11610220	0	15201117	2	18960000	34161117	0	0	0	0	0	0	0	0	0	140	4480000000	4514161117	0	0	0	0	0
786	1	farm	71564	mixed sheep	51	2	0	0	0	0	0	0	0	29	31	0	36	59	1	58	2	20530	613350	85306	766249	1776070	9321976	0	12562951	2	13920000	26482951	0	0	0	0	0	0	0	0	0	119	3808000000	3834482951	0	0	0	0	0
787	1	farm	71564	mixed sheep	53	2	0	0	0	0	0	0	0	77	80	0	85	108	1	107	2	19533	717000	128252	983486	1877337	12328628	0	16034703	2	25680000	41714703	0	0	0	0	0	0	0	0	0	168	5376000000	5417714703	0	0	0	0	0
788	1	farm	71564	mixed sheep	49	2	0	0	0	0	0	0	0	82	84	0	86	112	1	111	2	11158	677125	77614	691000	1744911	8470860	0	11661510	2	26640000	38301510	0	0	0	0	0	0	0	0	0	172	5504000000	5542301510	0	0	0	0	0
789	1	farm	71556	mixed sheep	55	2	0	0	0	0	0	0	0	63	66	0	71	94	1	93	2	18934	907150	120464	936014	2111034	11740487	0	15815148	2	22320000	38135148	0	0	0	0	0	0	0	0	0	154	4928000000	4966135148	0	0	0	0	0
790	1	farm	71564	mixed sheep	38	2	0	0	0	0	0	0	0	30	32	0	38	60	1	59	2	28496	544050	63898	546442	1324264	6849445	0	9328099	2	14160000	23488099	0	0	0	0	0	0	0	0	0	120	3840000000	3863488099	0	0	0	0	0
791	1	farm	71564	mixed sheep	47	2	0	0	0	0	0	0	0	31	33	0	37	61	1	60	2	12292	561950	87924	647744	1635854	8130173	0	11063644	2	14400000	25463644	0	0	0	0	0	0	0	0	0	121	3872000000	3897463644	0	0	0	0	0
792	1	farm	71564	mixed sheep	31	2	0	0	0	0	0	0	0	24	26	0	36	54	1	53	2	49416	439200	88998	520675	1199626	6839518	0	9088016	2	12720000	21808016	0	0	0	0	0	0	0	0	0	114	3648000000	3669808016	0	0	0	0	0
793	1	farm	71556	mixed sheep	54	2	0	0	0	0	0	0	0	38	40	0	49	68	1	67	2	11479	872150	81216	711558	1900706	8688428	0	12254058	2	16080000	28334058	0	0	0	0	0	0	0	0	0	128	4096000000	4124334058	0	0	0	0	0
794	1	farm	71556	mixed sheep	55	2	0	0	0	0	0	0	0	86	88	0	90	116	1	115	2	17902	838825	105588	753995	2001972	9403166	0	13103547	2	27600000	40703547	0	0	0	0	0	0	0	0	0	176	5632000000	5672703547	0	0	0	0	0
795	1	farm	71556	mixed sheep	46	2	0	0	0	0	0	0	0	34	36	0	42	64	1	63	2	21778	665625	110494	716164	1713751	9073258	0	12279291	2	15120000	27399291	0	0	0	0	0	0	0	0	0	124	3968000000	3995399291	0	0	0	0	0
796	1	farm	71564	mixed sheep	41	2	0	0	0	0	0	0	0	69	71	0	73	99	1	98	2	10970	696900	69100	576878	1596906	7267462	0	10207246	2	23520000	33727246	0	0	0	0	0	0	0	0	0	159	5088000000	5121727246	0	0	0	0	0
797	1	farm	71564	mixed sheep	58	2	0	0	0	0	0	0	0	81	83	0	85	111	1	110	2	13150	744225	82756	771163	1853969	9397030	0	12849143	2	26400000	39249143	0	0	0	0	0	0	0	0	0	171	5472000000	5511249143	0	0	0	0	0
798	1	farm	71556	mixed sheep	66	2	0	0	0	0	0	0	0	119	121	0	123	149	1	148	2	11155	728000	94274	810281	2297984	9854220	0	13784759	2	35520000	49304759	0	0	0	0	0	0	0	0	0	209	6688000000	6737304759	0	0	0	0	0
799	1	farm	71556	mixed sheep	27	2	0	0	0	0	0	0	0	26	28	0	38	56	1	55	2	11133	467000	55838	449440	1106149	5756842	0	7835269	2	13200000	21035269	0	0	0	0	0	0	0	0	0	116	3712000000	3733035269	0	0	0	0	0
800	1	farm	71556	mixed sheep	53	2	0	0	0	0	0	0	0	33	35	0	40	63	1	62	2	11008	684650	88636	790245	1994183	9620656	0	13178370	2	14880000	28058370	0	0	0	0	0	0	0	0	0	123	3936000000	3964058370	0	0	0	0	0
801	1	farm	71556	mixed sheep	40	2	0	0	0	0	0	0	0	70	72	0	74	100	1	99	2	13034	553000	65922	579643	1386581	7170109	0	9755255	2	23760000	33515255	0	0	0	0	0	0	0	0	0	160	5120000000	5153515255	0	0	0	0	0
802	1	farm	71556	mixed sheep	65	2	0	0	0	0	0	0	0	90	93	0	98	121	1	120	2	11247	1120825	90614	785907	2266824	9547930	0	13812100	2	28800000	42612100	0	0	0	0	0	0	0	0	0	181	5792000000	5834612100	0	0	0	0	0
803	1	farm	71564	mixed sheep	40	2	0	0	0	0	0	0	0	58	60	0	62	88	1	87	2	10962	528625	109192	767308	1480058	9881588	0	12766771	2	20880000	33646771	0	0	0	0	0	0	0	0	0	148	4736000000	4769646771	0	0	0	0	0
804	1	farm	71556	mixed sheep	47	2	0	0	0	0	0	0	0	76	79	0	84	107	1	106	2	11022	739575	76710	656120	1744909	8047182	0	11264497	2	25440000	36704497	0	0	0	0	0	0	0	0	0	167	5344000000	5380704497	0	0	0	0	0
805	1	farm	71556	mixed sheep	56	2	0	0	0	0	0	0	0	79	81	0	83	109	1	108	2	11114	771750	79664	678110	1885126	8315532	0	11730182	2	25920000	37650182	0	0	0	0	0	0	0	0	0	169	5408000000	5445650182	0	0	0	0	0
806	1	farm	71564	mixed sheep	62	2	0	0	0	0	0	0	0	35	37	0	41	65	1	64	2	14635	748625	97878	898749	2157769	10990012	0	14893034	2	15360000	30253034	0	0	0	0	0	0	0	0	0	125	4000000000	4030253034	0	0	0	0	0
807	1	farm	71556	mixed sheep	40	2	0	0	0	0	0	0	0	28	30	0	40	58	1	57	2	10962	553425	65772	558718	1417740	6950663	0	9546318	2	13680000	23226318	0	0	0	0	0	0	0	0	0	118	3776000000	3799226318	0	0	0	0	0
808	1	farm	71556	mixed sheep	68	2	0	0	0	0	0	0	0	45	48	0	53	76	1	75	2	61408	883825	148784	1020942	2531679	12871307	0	17456537	2	18000000	35456537	0	0	0	0	0	0	0	0	0	136	4352000000	4387456537	0	0	0	0	0
809	1	farm	71556	mixed sheep	46	2	0	0	0	0	0	0	0	33	35	0	39	63	1	62	2	10998	627575	93042	717120	1659222	8855296	0	11952255	2	14880000	26832255	0	0	0	0	0	0	0	0	0	123	3936000000	3962832255	0	0	0	0	0
810	1	farm	71564	mixed sheep	37	2	0	0	0	0	0	0	0	28	30	0	35	58	1	57	2	15981	572550	70140	587210	1394371	7318652	0	9942922	2	13680000	23622922	0	0	0	0	0	0	0	0	0	118	3776000000	3799622922	0	0	0	0	0
811	1	farm	71556	mixed sheep	54	2	0	0	0	0	0	0	0	39	41	0	44	69	1	68	2	15539	716375	89990	786751	1924075	9588107	0	13105298	2	16320000	29425298	0	0	0	0	0	0	0	0	0	129	4128000000	4157425298	0	0	0	0	0
812	1	farm	71556	mixed sheep	48	2	0	0	0	0	0	0	0	30	33	0	43	61	1	60	2	16080	660225	95834	883876	1861758	10914700	0	14416394	2	14400000	28816394	0	0	0	0	0	0	0	0	0	121	3872000000	3900816394	0	0	0	0	0
813	1	farm	71564	mixed sheep	52	2	0	0	0	0	0	0	0	84	87	0	92	115	1	114	2	11156	668275	83518	746647	1892916	9106714	0	12498070	2	27360000	39858070	0	0	0	0	0	0	0	0	0	175	5600000000	5639858070	0	0	0	0	0
814	1	farm	71556	mixed sheep	57	2	0	0	0	0	0	0	0	47	50	0	55	78	1	77	2	15014	662875	88332	793408	2025343	9694386	0	13264344	2	18480000	31744344	0	0	0	0	0	0	0	0	0	138	4416000000	4447744344	0	0	0	0	0
815	1	farm	71564	mixed sheep	69	2	0	0	0	0	0	0	0	85	88	0	93	116	1	115	2	25823	1186125	161232	1381144	2594002	17484620	0	22807124	2	27600000	50407124	0	0	0	0	0	0	0	0	0	176	5632000000	5682407124	0	0	0	0	0
816	1	farm	71564	mixed sheep	43	2	0	0	0	0	0	0	0	31	33	0	38	61	1	60	2	15695	585575	93866	849809	1737122	10651376	0	13917748	2	14400000	28317748	0	0	0	0	0	0	0	0	0	121	3872000000	3900317748	0	0	0	0	0
817	1	farm	71564	mixed sheep	50	2	0	0	0	0	0	0	0	71	73	0	75	101	1	100	2	12899	715700	80210	692845	1737119	8433922	0	11659796	2	24000000	35659796	0	0	0	0	0	0	0	0	0	161	5152000000	5187659796	0	0	0	0	0
818	1	farm	71564	mixed sheep	49	2	0	0	0	0	0	0	0	52	55	0	60	83	1	82	2	15016	669050	80134	743204	1737122	9086394	0	12315904	2	19680000	31995904	0	0	0	0	0	0	0	0	0	143	4576000000	4607995904	0	0	0	0	0
819	1	farm	71564	mixed sheep	53	2	0	0	0	0	0	0	0	87	89	0	95	117	1	116	2	10987	639125	81906	701109	1885127	8624274	0	11931541	2	27840000	39771541	0	0	0	0	0	0	0	0	0	177	5664000000	5703771541	0	0	0	0	0
820	1	farm	71564	mixed sheep	45	2	0	0	0	0	0	0	0	33	35	0	39	63	1	62	2	11101	629975	79302	695668	1776069	8535582	0	11716596	2	14880000	26596596	0	0	0	0	0	0	0	0	0	123	3936000000	3962596596	0	0	0	0	0
821	1	farm	71556	mixed sheep	52	2	0	0	0	0	0	0	0	30	32	0	38	60	1	59	2	85718	638675	109310	826562	1908494	10135315	0	13618356	2	14160000	27778356	0	0	0	0	0	0	0	0	0	120	3840000000	3867778356	0	0	0	0	0
822	1	farm	71556	mixed sheep	75	2	0	0	0	0	0	0	0	47	50	0	55	78	1	77	2	26140	885475	156486	1475881	2687476	18463282	0	23668600	2	18480000	42148600	0	0	0	0	0	0	0	0	0	138	4416000000	4458148600	0	0	0	0	0
823	1	farm	71564	mixed sheep	44	2	0	0	0	0	0	0	0	29	31	0	38	59	1	58	2	14875	577350	76596	677153	1534586	8268171	0	11133856	2	13920000	25053856	0	0	0	0	0	0	0	0	0	119	3808000000	3833053856	0	0	0	0	0
824	1	farm	71556	mixed sheep	45	2	0	0	0	0	0	0	0	30	32	0	42	60	1	59	2	15782	583375	73468	653720	1589114	7985993	0	10885670	2	14160000	25045670	0	0	0	0	0	0	0	0	0	120	3840000000	3865045670	0	0	0	0	0
825	1	farm	71556	mixed sheep	40	2	0	0	0	0	0	0	0	29	31	0	40	59	1	58	2	11318	629850	70896	620980	1495637	7639140	0	10456502	2	13920000	24376502	0	0	0	0	0	0	0	0	0	119	3808000000	3832376502	0	0	0	0	0
826	1	farm	71556	mixed sheep	52	2	0	0	0	0	0	0	0	62	65	0	70	93	1	92	2	19320	636150	89786	852131	1900707	10394861	0	13873635	2	22080000	35953635	0	0	0	0	0	0	0	0	0	153	4896000000	4931953635	0	0	0	0	0
827	1	farm	71564	mixed sheep	40	2	0	0	0	0	0	0	0	43	46	0	52	74	1	73	2	32037	560375	78592	706876	1503427	8751276	0	11600545	2	17520000	29120545	0	0	0	0	0	0	0	0	0	134	4288000000	4317120545	0	0	0	0	0
828	1	farm	71556	mixed sheep	47	2	0	0	0	0	0	0	0	27	30	0	40	58	1	57	2	25626	640475	87370	695205	1815018	8656026	0	11894094	2	13680000	25574094	0	0	0	0	0	0	0	0	0	118	3776000000	3801574094	0	0	0	0	0
829	1	farm	71556	mixed sheep	58	2	0	0	0	0	0	0	0	40	43	0	48	71	1	70	2	29248	945275	92172	851101	2017555	10565166	0	14471269	2	16800000	31271269	0	0	0	0	0	0	0	0	0	131	4192000000	4223271269	0	0	0	0	0
830	1	farm	71564	mixed sheep	46	2	0	0	0	0	0	0	0	25	28	0	33	56	1	55	2	12278	483600	70998	639441	1526797	7828318	0	10549154	2	13200000	23749154	0	0	0	0	0	0	0	0	0	116	3712000000	3735749154	0	0	0	0	0
831	1	farm	71564	mixed sheep	42	2	0	0	0	0	0	0	0	33	36	0	42	64	1	63	2	23418	554200	94744	906284	1557958	11426222	0	14539408	2	15120000	29659408	0	0	0	0	0	0	0	0	0	124	3968000000	3997659408	0	0	0	0	0
832	1	farm	71556	mixed sheep	48	2	0	0	0	0	0	0	0	41	44	0	50	72	1	71	2	39952	705550	117438	885512	1869547	11265262	0	14843309	2	17040000	31883309	0	0	0	0	0	0	0	0	0	132	4224000000	4255883309	0	0	0	0	0
833	1	farm	71564	mixed sheep	43	2	0	0	0	0	0	0	0	29	31	0	37	59	1	58	2	11130	631775	89492	848054	1596905	10506364	0	13672591	2	13920000	27592591	0	0	0	0	0	0	0	0	0	119	3808000000	3835592591	0	0	0	0	0
834	1	farm	71564	mixed sheep	40	2	0	0	0	0	0	0	0	28	30	0	35	58	1	57	2	21863	519875	78974	714080	1409951	8955396	0	11678276	2	13680000	25358276	0	0	0	0	0	0	0	0	0	118	3776000000	3801358276	0	0	0	0	0
835	1	farm	71564	mixed sheep	37	2	0	0	0	0	0	0	0	26	28	0	36	56	1	55	2	16194	489500	66572	598156	1332053	7382698	0	9868979	2	13200000	23068979	0	0	0	0	0	0	0	0	0	116	3712000000	3735068979	0	0	0	0	0
836	1	farm	71556	mixed sheep	32	2	0	0	0	0	0	0	0	32	34	0	36	62	1	61	2	13562	582325	68142	535876	1230786	6792952	0	9210081	2	14640000	23850081	0	0	0	0	0	0	0	0	0	122	3904000000	3927850081	0	0	0	0	0
837	1	farm	71556	mixed sheep	42	2	0	0	0	0	0	0	0	31	33	0	36	61	1	60	2	20423	549100	70530	645462	1417740	7881896	0	10564728	2	14400000	24964728	0	0	0	0	0	0	0	0	0	121	3872000000	3896964728	0	0	0	0	0
838	1	farm	71556	mixed sheep	38	2	0	0	0	0	0	0	0	55	58	0	63	86	2	85	2	341420	559125	87260	823714	1371001	9851436	0	12692536	2	37440000	50132536	0	0	0	0	0	0	0	0	0	146	4672000000	4722132536	0	0	0	0	0
839	1	farm	71564	mixed sheep	49	2	0	0	0	0	0	0	0	31	34	0	44	62	1	61	2	14142	616650	116588	879327	1768280	11136232	0	14517076	2	14640000	29157076	0	0	0	0	0	0	0	0	0	122	3904000000	3933157076	0	0	0	0	0
840	1	farm	71564	mixed sheep	52	2	0	0	0	0	0	0	0	33	35	0	39	63	1	62	2	29222	692650	85404	772268	1900706	9401712	0	12852740	2	14880000	27732740	0	0	0	0	0	0	0	0	0	123	3936000000	3963732740	0	0	0	0	0
841	1	farm	71556	mixed sheep	41	2	0	0	0	0	0	0	0	30	32	0	41	60	1	59	2	12264	587475	86794	818129	1534588	10203076	0	13230062	2	14160000	27390062	0	0	0	0	0	0	0	0	0	120	3840000000	3867390062	0	0	0	0	0
842	1	farm	71556	mixed sheep	50	2	0	0	0	0	0	0	0	46	50	0	60	78	1	77	2	45382	739500	86192	709484	1760490	8734722	0	12030387	2	18480000	30510387	0	0	0	0	0	0	0	0	0	138	4416000000	4446510387	0	0	0	0	0
843	1	farm	71556	mixed sheep	47	2	0	0	0	0	0	0	0	34	36	0	41	64	1	63	2	11027	665925	68318	595354	1511218	7347174	0	10187990	2	15120000	25307990	0	0	0	0	0	0	0	0	0	124	3968000000	3993307990	0	0	0	0	0
844	1	farm	71564	mixed sheep	46	2	0	0	0	0	0	0	0	30	32	0	39	60	1	59	2	11020	660075	73080	655553	1534586	7979532	0	10902826	2	14160000	25062826	0	0	0	0	0	0	0	0	0	120	3840000000	3865062826	0	0	0	0	0
845	1	farm	71556	mixed sheep	38	2	0	0	0	0	0	0	0	32	34	0	36	62	1	61	2	19132	633175	75808	676582	1495637	8341783	0	11222985	2	14640000	25862985	0	0	0	0	0	0	0	0	0	122	3904000000	3929862985	0	0	0	0	0
846	1	farm	71564	mixed sheep	28	2	0	0	0	0	0	0	0	26	28	0	30	56	1	55	2	11043	452450	58922	512991	1121728	6411994	0	8558084	2	13200000	21758084	0	0	0	0	0	0	0	0	0	116	3712000000	3733758084	0	0	0	0	0
847	1	farm	71564	mixed sheep	43	2	0	0	0	0	0	0	0	37	40	0	45	68	1	67	2	22214	630675	79618	656217	1620274	8113920	0	11100704	2	16080000	27180704	0	0	0	0	0	0	0	0	0	128	4096000000	4123180704	0	0	0	0	0
848	1	farm	71556	mixed sheep	45	2	0	0	0	0	0	0	0	27	30	0	40	58	1	57	2	11070	621400	79498	696548	1698171	8516688	0	11612306	2	13680000	25292306	0	0	0	0	0	0	0	0	0	118	3776000000	3801292306	0	0	0	0	0
849	1	farm	71564	mixed sheep	71	2	0	0	0	0	0	0	0	68	70	0	72	98	1	97	2	21198	1063050	160446	1220454	2601787	15344942	0	20390680	2	23280000	43670680	0	0	0	0	0	0	0	0	0	158	5056000000	5099670680	0	0	0	0	0
850	1	farm	71564	mixed sheep	54	2	0	0	0	0	0	0	0	118	120	0	122	148	1	147	2	11035	766225	85332	741575	1924076	9162310	0	12679518	2	35280000	47959518	0	0	0	0	0	0	0	0	0	208	6656000000	6703959518	0	0	0	0	0
851	1	farm	71564	mixed sheep	46	2	0	0	0	0	0	0	0	58	61	0	66	89	1	88	2	11039	617800	77782	707767	1573536	8653294	0	11630179	2	21120000	32750179	0	0	0	0	0	0	0	0	0	149	4768000000	4800750179	0	0	0	0	0
852	1	farm	71556	mixed sheep	44	2	0	0	0	0	0	0	0	55	59	0	69	87	1	86	2	20052	659325	83460	648695	1698172	8116160	0	11205812	2	20640000	31845812	0	0	0	0	0	0	0	0	0	147	4704000000	4735845812	0	0	0	0	0
853	1	farm	71556	mixed sheep	56	2	0	0	0	0	0	0	0	88	91	0	96	119	1	118	2	11084	876850	112548	772146	1970814	9687916	0	13420274	2	28320000	41740274	0	0	0	0	0	0	0	0	0	179	5728000000	5769740274	0	0	0	0	0
854	1	farm	71564	mixed sheep	49	2	0	0	0	0	0	0	0	60	62	0	64	90	1	89	2	14083	607325	90550	727902	1721541	8968117	0	12115435	2	21360000	33475435	0	0	0	0	0	0	0	0	0	150	4800000000	4833475435	0	0	0	0	0
855	1	farm	71556	mixed sheep	58	2	0	0	0	0	0	0	0	99	102	0	107	130	1	129	2	11257	815400	81848	724354	2033131	8789870	0	12444603	2	30960000	43404603	0	0	0	0	0	0	0	0	0	190	6080000000	6123404603	0	0	0	0	0
856	1	farm	71564	mixed sheep	58	2	0	0	0	0	0	0	0	48	51	0	58	79	1	78	2	16200	939000	95126	851416	1978605	10477689	0	14341836	2	18720000	33061836	0	0	0	0	0	0	0	0	0	139	4448000000	4481061836	0	0	0	0	0
857	1	farm	71556	mixed sheep	47	2	0	0	0	0	0	0	0	31	33	0	37	61	1	60	2	14768	586475	101468	714870	1799437	8930670	0	12132920	2	14400000	26532920	0	0	0	0	0	0	0	0	0	121	3872000000	3898532920	0	0	0	0	0
858	1	farm	71556	mixed sheep	51	2	0	0	0	0	0	0	0	34	36	0	38	64	1	63	2	20350	670725	85668	807685	1846179	9804968	0	13215225	2	15120000	28335225	0	0	0	0	0	0	0	0	0	124	3968000000	3996335225	0	0	0	0	0
859	1	farm	71564	mixed sheep	38	2	0	0	0	0	0	0	0	38	41	0	46	69	1	68	2	22074	542025	82908	764451	1433320	9608740	0	12431444	2	16320000	28751444	0	0	0	0	0	0	0	0	0	129	4128000000	4156751444	0	0	0	0	0
860	1	farm	71564	mixed sheep	52	2	0	0	0	0	0	0	0	31	35	0	45	63	1	62	2	17500	733525	126034	1037707	2118820	13007850	0	17023936	2	14880000	31903936	0	0	0	0	0	0	0	0	0	123	3936000000	3967903936	0	0	0	0	0
861	1	farm	71564	mixed sheep	37	2	0	0	0	0	0	0	0	29	32	0	42	60	1	59	2	11133	569425	68572	610438	1409949	7496069	0	10154454	2	14160000	24314454	0	0	0	0	0	0	0	0	0	120	3840000000	3864314454	0	0	0	0	0
862	1	farm	71556	mixed sheep	41	2	0	0	0	0	0	0	0	32	34	0	41	62	1	61	2	10995	583425	68148	597760	1472268	7379076	0	10100677	2	14640000	24740677	0	0	0	0	0	0	0	0	0	122	3904000000	3928740677	0	0	0	0	0
863	1	farm	71564	mixed sheep	45	2	0	0	0	0	0	0	0	49	53	0	63	81	1	80	2	18532	760375	125234	956972	1799439	12042412	0	15684433	2	19200000	34884433	0	0	0	0	0	0	0	0	0	141	4512000000	4546884433	0	0	0	0	0
864	1	farm	71564	mixed sheep	38	2	0	0	0	0	0	0	0	30	32	0	37	60	1	59	2	11265	631600	67320	588958	1308683	7248111	0	9844672	2	14160000	24004672	0	0	0	0	0	0	0	0	0	120	3840000000	3864004672	0	0	0	0	0
865	1	farm	71556	mixed sheep	40	2	0	0	0	0	0	0	0	29	31	0	35	59	1	58	2	11245	591900	71640	629222	1487847	7720424	0	10501032	2	13920000	24421032	0	0	0	0	0	0	0	0	0	119	3808000000	3832421032	0	0	0	0	0
866	1	farm	71556	mixed sheep	61	2	0	0	0	0	0	0	0	54	56	0	58	84	1	83	2	19325	824875	106716	878134	2188929	10807716	0	14806370	2	19920000	34726370	0	0	0	0	0	0	0	0	0	144	4608000000	4642726370	0	0	0	0	0
867	1	farm	71556	mixed sheep	53	2	0	0	0	0	0	0	0	74	76	0	84	104	1	103	2	14390	769050	118412	826103	2087659	10291288	0	14092513	2	24720000	38812513	0	0	0	0	0	0	0	0	0	164	5248000000	5286812513	0	0	0	0	0
868	1	farm	71564	mixed sheep	37	2	0	0	0	0	0	0	0	47	50	0	55	78	1	77	2	11096	541950	71380	628434	1433318	7717356	0	10392438	2	18480000	28872438	0	0	0	0	0	0	0	0	0	138	4416000000	4444872438	0	0	0	0	0
869	1	farm	71556	mixed sheep	39	2	0	0	0	0	0	0	0	54	58	0	68	86	1	85	2	14983	599950	80316	617942	1480058	7742183	0	10520449	2	20400000	30920449	0	0	0	0	0	0	0	0	0	146	4672000000	4702920449	0	0	0	0	0
870	1	farm	71556	mixed sheep	39	2	0	0	0	0	0	0	0	39	42	0	51	70	1	69	2	13043	931900	87458	672682	1464478	8368377	0	11524896	2	16560000	28084896	0	0	0	0	0	0	0	0	0	130	4160000000	4188084896	0	0	0	0	0
871	1	farm	71556	mixed sheep	52	2	0	0	0	0	0	0	0	33	35	0	37	63	1	62	2	13612	659950	87778	809192	1807228	9860592	0	13224740	2	14880000	28104740	0	0	0	0	0	0	0	0	0	123	3936000000	3964104740	0	0	0	0	0
872	1	farm	71556	mixed sheep	42	2	0	0	0	0	0	0	0	38	41	0	46	69	1	68	2	20525	586075	76956	648500	1565746	8050814	0	10928091	2	16320000	27248091	0	0	0	0	0	0	0	0	0	129	4128000000	4155248091	0	0	0	0	0
873	1	farm	71564	mixed sheep	35	2	0	0	0	0	0	0	0	34	36	0	42	64	1	63	2	11044	556175	65810	572911	1222995	7069730	0	9487620	2	15120000	24607620	0	0	0	0	0	0	0	0	0	124	3968000000	3992607620	0	0	0	0	0
874	1	farm	71556	mixed sheep	55	2	0	0	0	0	0	0	0	81	83	0	85	111	1	110	2	21007	712500	97356	822596	1978603	10207875	0	13818930	2	26400000	40218930	0	0	0	0	0	0	0	0	0	171	5472000000	5512218930	0	0	0	0	0
875	1	farm	71556	mixed sheep	54	2	0	0	0	0	0	0	0	37	40	0	45	68	1	67	2	11078	888275	87954	797877	1970814	9748566	0	13493486	2	16080000	29573486	0	0	0	0	0	0	0	0	0	128	4096000000	4125573486	0	0	0	0	0
876	1	farm	71556	mixed sheep	51	2	0	0	0	0	0	0	0	34	36	0	42	64	1	63	2	14432	700700	87384	747603	1947443	9125786	0	12608916	2	15120000	27728916	0	0	0	0	0	0	0	0	0	124	3968000000	3995728916	0	0	0	0	0
877	1	farm	71556	mixed sheep	37	2	0	0	0	0	0	0	0	32	34	0	36	62	1	61	2	11069	555650	66674	588274	1339841	7233286	0	9783725	2	14640000	24423725	0	0	0	0	0	0	0	0	0	122	3904000000	3928423725	0	0	0	0	0
878	1	farm	71556	mixed sheep	43	2	0	0	0	0	0	0	0	79	83	0	93	111	1	110	2	14171	666250	74810	610934	1620273	7575100	0	10547366	2	26400000	36947366	0	0	0	0	0	0	0	0	0	171	5472000000	5508947366	0	0	0	0	0
879	1	farm	71556	mixed sheep	35	2	0	0	0	0	0	0	0	32	34	0	38	62	1	61	2	11220	596550	67410	586892	1277524	7289100	0	9817476	2	14640000	24457476	0	0	0	0	0	0	0	0	0	122	3904000000	3928457476	0	0	0	0	0
880	1	farm	71556	mixed sheep	83	2	0	0	0	0	0	0	0	72	75	0	80	103	1	102	2	12291	1256900	168610	1295968	3022437	16303823	0	22047738	2	24480000	46527738	0	0	0	0	0	0	0	0	0	163	5216000000	5262527738	0	0	0	0	0
881	1	farm	71556	mixed sheep	49	2	0	0	0	0	0	0	0	57	61	0	71	89	1	88	2	23326	827575	135146	730159	1978604	9677908	0	13349391	2	21120000	34469391	0	0	0	0	0	0	0	0	0	149	4768000000	4802469391	0	0	0	0	0
882	1	farm	71556	mixed sheep	46	2	0	0	0	0	0	0	0	31	33	0	36	61	1	60	2	11018	584125	71572	640469	1472270	7865974	0	10634411	2	14400000	25034411	0	0	0	0	0	0	0	0	0	121	3872000000	3897034411	0	0	0	0	0
883	1	farm	71564	mixed sheep	48	2	0	0	0	0	0	0	0	37	39	0	41	67	1	66	2	104075	638975	126638	765259	1768279	9717432	0	13016583	2	15840000	28856583	0	0	0	0	0	0	0	0	0	127	4064000000	4092856583	0	0	0	0	0
884	1	farm	71556	mixed sheep	34	2	0	0	0	0	0	0	0	29	31	0	41	59	1	58	2	11069	494800	66868	577546	1316472	7160796	0	9616482	2	13920000	23536482	0	0	0	0	0	0	0	0	0	119	3808000000	3831536482	0	0	0	0	0
885	1	farm	71564	mixed sheep	30	2	0	0	0	0	0	0	0	26	28	0	36	56	1	55	2	10973	484575	57044	472754	1106149	5970411	0	8090933	2	13200000	21290933	0	0	0	0	0	0	0	0	0	116	3712000000	3733290933	0	0	0	0	0
886	1	farm	71556	mixed sheep	36	2	0	0	0	0	0	0	0	28	31	0	41	59	1	58	2	13160	545275	86836	613145	1487848	7800434	0	10533538	2	13920000	24453538	0	0	0	0	0	0	0	0	0	119	3808000000	3832453538	0	0	0	0	0
887	1	farm	71564	mixed sheep	51	2	0	0	0	0	0	0	0	45	49	0	59	77	1	76	2	11397	654550	82294	716717	1853968	8815161	0	12122690	2	18240000	30362690	0	0	0	0	0	0	0	0	0	137	4384000000	4414362690	0	0	0	0	0
888	1	farm	71564	mixed sheep	47	2	0	0	0	0	0	0	0	34	37	0	42	65	1	64	2	12819	663550	82528	721274	1713752	8874950	0	12056054	2	15360000	27416054	0	0	0	0	0	0	0	0	0	125	4000000000	4027416054	0	0	0	0	0
889	1	farm	71564	mixed sheep	58	2	0	0	0	0	0	0	0	43	45	0	48	73	1	72	2	18898	659675	95392	880999	1924077	10880354	0	14440497	2	17280000	31720497	0	0	0	0	0	0	0	0	0	133	4256000000	4287720497	0	0	0	0	0
890	1	farm	71556	mixed sheep	60	2	0	0	0	0	0	0	0	42	46	0	56	74	1	73	2	22333	702900	98288	828122	2274616	10176620	0	14080546	2	17520000	31600546	0	0	0	0	0	0	0	0	0	134	4288000000	4319600546	0	0	0	0	0
891	1	farm	71556	mixed sheep	52	2	0	0	0	0	0	0	0	53	55	0	57	83	1	82	2	33929	729750	79062	747346	1721544	9196654	0	12474357	2	19680000	32154357	0	0	0	0	0	0	0	0	0	143	4576000000	4608154357	0	0	0	0	0
892	1	farm	71564	mixed sheep	36	2	0	0	0	0	0	0	0	27	29	0	33	57	1	56	2	10987	558425	69980	553903	1386579	6927741	0	9496628	2	13440000	22936628	0	0	0	0	0	0	0	0	0	117	3744000000	3766936628	0	0	0	0	0
893	1	farm	71564	mixed sheep	48	2	0	0	0	0	0	0	0	112	115	0	120	143	1	142	2	11022	747225	85674	772996	1838387	9423468	0	12867751	2	34080000	46947751	0	0	0	0	0	0	0	0	0	203	6496000000	6542947751	0	0	0	0	0
894	1	farm	71556	mixed sheep	68	2	0	0	0	0	0	0	0	47	51	0	61	79	1	78	2	16197	814500	114426	1025662	2414832	12547314	0	16916734	2	18720000	35636734	0	0	0	0	0	0	0	0	0	139	4448000000	4483636734	0	0	0	0	0
895	1	farm	71556	mixed sheep	38	2	0	0	0	0	0	0	0	28	30	0	40	58	1	57	2	10962	541325	68872	574697	1480056	7122054	0	9787004	2	13680000	23467004	0	0	0	0	0	0	0	0	0	118	3776000000	3799467004	0	0	0	0	0
896	1	farm	71564	mixed sheep	47	2	0	0	0	0	0	0	0	34	36	0	41	64	1	63	2	20047	674800	92250	823635	1783861	10195334	0	13569880	2	15120000	28689880	0	0	0	0	0	0	0	0	0	124	3968000000	3996689880	0	0	0	0	0
897	1	farm	71564	mixed sheep	55	2	0	0	0	0	0	0	0	45	48	0	53	76	1	75	2	12256	634150	142130	785131	2126608	10159086	0	13847105	2	18000000	31847105	0	0	0	0	0	0	0	0	0	136	4352000000	4383847105	0	0	0	0	0
898	1	farm	71564	mixed sheep	53	2	0	0	0	0	0	0	0	85	88	0	93	116	1	115	2	16716	754025	99984	757681	1924076	9445104	0	12980870	2	27600000	40580870	0	0	0	0	0	0	0	0	0	176	5632000000	5672580870	0	0	0	0	0
899	1	farm	71556	mixed sheep	67	2	0	0	0	0	0	0	0	60	63	0	68	91	1	90	2	16571	808125	98078	879752	2173350	10739944	0	14699249	2	21600000	36299249	0	0	0	0	0	0	0	0	0	151	4832000000	4868299249	0	0	0	0	0
900	1	farm	71556	mixed sheep	52	2	0	0	0	0	0	0	0	32	34	0	39	62	1	61	2	18242	666500	84104	754736	1853969	9332869	0	12692178	2	14640000	27332178	0	0	0	0	0	0	0	0	0	122	3904000000	3931332178	0	0	0	0	0
901	1	farm	71564	mixed sheep	47	2	0	0	0	0	0	0	0	55	58	0	63	86	1	85	2	32219	656500	99362	882783	1698173	11035546	0	14372364	2	20400000	34772364	0	0	0	0	0	0	0	0	0	146	4672000000	4706772364	0	0	0	0	0
902	1	farm	71564	mixed sheep	60	2	0	0	0	0	0	0	0	35	39	0	49	67	1	66	2	389052	769875	175706	1351004	2336932	16775674	0	21409190	2	15840000	37249190	0	0	0	0	0	0	0	0	0	127	4064000000	4101249190	0	0	0	0	0
903	1	farm	71556	mixed sheep	43	2	0	0	0	0	0	0	0	32	34	0	41	62	1	61	2	12243	591700	81274	697419	1612485	8781566	0	11764444	2	14640000	26404444	0	0	0	0	0	0	0	0	0	122	3904000000	3930404444	0	0	0	0	0
904	1	farm	71556	mixed sheep	40	2	0	0	0	0	0	0	0	32	34	0	38	62	1	61	2	11123	596250	68950	577627	1464478	7174800	0	9882105	2	14640000	24522105	0	0	0	0	0	0	0	0	0	122	3904000000	3928522105	0	0	0	0	0
905	1	farm	71564	mixed sheep	35	2	0	0	0	0	0	0	0	24	28	0	38	56	1	55	2	10962	490425	66152	586762	1300892	7211088	0	9655319	2	13200000	22855319	0	0	0	0	0	0	0	0	0	116	3712000000	3734855319	0	0	0	0	0
906	1	farm	71564	mixed sheep	55	2	0	0	0	0	0	0	0	68	71	0	77	99	1	98	2	23548	815625	93992	847123	2033133	10364292	0	14154165	2	23520000	37674165	0	0	0	0	0	0	0	0	0	159	5088000000	5125674165	0	0	0	0	0
907	1	farm	71556	mixed sheep	58	2	0	0	0	0	0	0	0	42	45	0	50	73	1	72	2	30109	747100	92354	732636	2040922	9073808	0	12686820	2	17280000	29966820	0	0	0	0	0	0	0	0	0	133	4256000000	4285966820	0	0	0	0	0
908	1	farm	71564	mixed sheep	38	2	0	0	0	0	0	0	0	27	29	0	39	57	1	56	2	11177	519725	63568	557093	1394371	6953283	0	9488040	2	13440000	22928040	0	0	0	0	0	0	0	0	0	117	3744000000	3766928040	0	0	0	0	0
909	1	farm	71564	mixed sheep	35	2	0	0	0	0	0	0	0	31	33	0	35	61	1	60	2	21690	576175	65572	522952	1332053	6635210	0	9131962	2	14400000	23531962	0	0	0	0	0	0	0	0	0	121	3872000000	3895531962	0	0	0	0	0
910	1	farm	71564	mixed sheep	48	2	0	0	0	0	0	0	0	31	33	0	39	61	1	60	2	21496	639275	78568	685444	1690381	8361761	0	11455430	2	14400000	25855430	0	0	0	0	0	0	0	0	0	121	3872000000	3897855430	0	0	0	0	0
911	1	farm	71564	mixed sheep	40	2	0	0	0	0	0	0	0	30	32	0	41	60	1	59	2	10962	607675	74558	644265	1464479	7979502	0	10770480	2	14160000	24930480	0	0	0	0	0	0	0	0	0	120	3840000000	3864930480	0	0	0	0	0
912	1	farm	71564	mixed sheep	57	2	0	0	0	0	0	0	0	82	85	0	90	113	1	112	2	19042	721250	104028	810702	2142190	10120502	0	13898672	2	26880000	40778672	0	0	0	0	0	0	0	0	0	173	5536000000	5576778672	0	0	0	0	0
913	1	farm	71564	mixed sheep	45	2	0	0	0	0	0	0	0	57	60	0	65	88	1	87	2	12440	596225	96802	638822	1643643	8142930	0	11118423	2	20880000	31998423	0	0	0	0	0	0	0	0	0	148	4736000000	4767998423	0	0	0	0	0
914	1	farm	71556	mixed sheep	63	2	0	0	0	0	0	0	0	93	96	0	101	124	1	123	2	24632	1069100	104068	878954	2274614	10664772	0	14991508	2	29520000	44511508	0	0	0	0	0	0	0	0	0	184	5888000000	5932511508	0	0	0	0	0
915	1	farm	71564	mixed sheep	50	2	0	0	0	0	0	0	0	29	32	0	38	60	1	59	2	11020	601650	80820	689148	1783860	8502650	0	11658128	2	14160000	25818128	0	0	0	0	0	0	0	0	0	120	3840000000	3865818128	0	0	0	0	0
916	1	farm	71564	mixed sheep	39	2	0	0	0	0	0	0	0	32	36	0	46	64	1	63	2	13102	631900	79338	661061	1534586	8203243	0	11110128	2	15120000	26230128	0	0	0	0	0	0	0	0	0	124	3968000000	3994230128	0	0	0	0	0
917	1	farm	71556	mixed sheep	49	2	0	0	0	0	0	0	0	32	34	0	40	62	1	61	2	18618	684175	87852	749790	1799438	9144980	0	12466235	2	14640000	27106235	0	0	0	0	0	0	0	0	0	122	3904000000	3931106235	0	0	0	0	0
918	1	farm	71564	mixed sheep	52	2	0	0	0	0	0	0	0	47	50	0	56	78	1	77	2	12996	674825	104842	785189	1931865	9725460	0	13222181	2	18480000	31702181	0	0	0	0	0	0	0	0	0	138	4416000000	4447702181	0	0	0	0	0
919	1	farm	71556	mixed sheep	36	2	0	0	0	0	0	0	0	34	36	0	42	64	1	63	2	11624	512000	100026	649742	1300893	8266636	0	10829297	2	15120000	25949297	0	0	0	0	0	0	0	0	0	124	3968000000	3993949297	0	0	0	0	0
920	1	farm	71564	mixed sheep	49	2	0	0	0	0	0	0	0	71	73	0	75	101	1	100	2	10962	743125	91980	847274	1892919	10577000	0	14152298	2	24000000	38152298	0	0	0	0	0	0	0	0	0	161	5152000000	5190152298	0	0	0	0	0
921	1	farm	71556	mixed sheep	41	2	0	0	0	0	0	0	0	32	35	0	40	63	1	62	2	20558	630125	70942	624789	1464481	7869493	0	10659830	2	14880000	25539830	0	0	0	0	0	0	0	0	0	123	3936000000	3961539830	0	0	0	0	0
922	1	farm	71556	mixed sheep	41	2	0	0	0	0	0	0	0	31	33	0	39	61	1	60	2	11009	618300	78172	695583	1565746	8602114	0	11559916	2	14400000	25959916	0	0	0	0	0	0	0	0	0	121	3872000000	3897959916	0	0	0	0	0
923	1	farm	71556	mixed sheep	44	2	0	0	0	0	0	0	0	31	33	0	36	61	1	60	2	11018	618675	73302	666387	1495639	8187079	0	11041082	2	14400000	25441082	0	0	0	0	0	0	0	0	0	121	3872000000	3897441082	0	0	0	0	0
924	1	farm	71564	mixed sheep	46	2	0	0	0	0	0	0	0	55	57	0	59	85	1	84	2	10970	573500	75034	653638	1612485	8048890	0	10963548	2	20160000	31123548	0	0	0	0	0	0	0	0	0	145	4640000000	4671123548	0	0	0	0	0
925	1	farm	71564	mixed sheep	35	2	0	0	0	0	0	0	0	35	38	0	43	66	1	65	2	16938	546700	81312	756115	1293103	9458676	0	12135905	2	15600000	27735905	0	0	0	0	0	0	0	0	0	126	4032000000	4059735905	0	0	0	0	0
926	1	farm	71556	mixed sheep	62	2	0	0	0	0	0	0	0	35	37	0	42	65	1	64	2	59486	697400	137672	1045472	2196716	12895872	0	16973132	2	15360000	32333132	0	0	0	0	0	0	0	0	0	125	4000000000	4032333132	0	0	0	0	0
927	1	farm	71564	mixed sheep	58	2	0	0	0	0	0	0	0	69	71	0	76	99	1	98	2	18415	1025650	114946	876928	2188927	10841806	0	15048257	2	23520000	38568257	0	0	0	0	0	0	0	0	0	159	5088000000	5126568257	0	0	0	0	0
928	1	farm	71556	mixed sheep	42	2	0	0	0	0	0	0	0	29	32	0	41	60	1	59	2	10988	604175	72166	627145	1526796	7718012	0	10548293	2	14160000	24708293	0	0	0	0	0	0	0	0	0	120	3840000000	3864708293	0	0	0	0	0
929	1	farm	71564	mixed sheep	30	2	0	0	0	0	0	0	0	54	56	0	62	84	1	83	2	11021	527875	65214	518839	1168466	6522752	0	8803145	2	19920000	28723145	0	0	0	0	0	0	0	0	0	144	4608000000	4636723145	0	0	0	0	0
930	1	farm	71556	mixed sheep	48	2	0	0	0	0	0	0	0	48	51	0	56	79	1	78	2	11153	683400	82654	694348	1690381	8497576	0	11648358	2	18720000	30368358	0	0	0	0	0	0	0	0	0	139	4448000000	4478368358	0	0	0	0	0
931	1	farm	71556	mixed sheep	48	2	0	0	0	0	0	0	0	41	44	0	49	72	1	71	2	11069	588950	85266	713259	1690382	8759860	0	11837717	2	17040000	28877717	0	0	0	0	0	0	0	0	0	132	4224000000	4252877717	0	0	0	0	0
932	1	farm	71556	mixed sheep	48	2	0	0	0	0	0	0	0	65	67	0	72	95	1	94	2	17156	765200	97566	729668	1721544	9213708	0	12527686	2	22560000	35087686	0	0	0	0	0	0	0	0	0	155	4960000000	4995087686	0	0	0	0	0
933	1	farm	71556	mixed sheep	41	2	0	0	0	0	0	0	0	28	30	0	36	58	1	57	2	11109	527750	71570	598210	1487848	7453108	0	10138486	2	13680000	23818486	0	0	0	0	0	0	0	0	0	118	3776000000	3799818486	0	0	0	0	0
934	1	farm	71564	mixed sheep	41	2	0	0	0	0	0	0	0	39	43	0	53	71	1	70	2	11059	587875	73576	644162	1480058	7937127	0	10722798	2	16800000	27522798	0	0	0	0	0	0	0	0	0	131	4192000000	4219522798	0	0	0	0	0
935	1	farm	71564	mixed sheep	39	2	0	0	0	0	0	0	0	29	32	0	41	60	1	59	2	10970	541950	68922	601978	1511216	7416570	0	10140637	2	14160000	24300637	0	0	0	0	0	0	0	0	0	120	3840000000	3864300637	0	0	0	0	0
936	1	farm	71556	mixed sheep	42	2	0	0	0	0	0	0	0	42	45	0	50	73	1	72	2	26506	781425	98498	863188	1464480	10927900	0	14135491	2	17280000	31415491	0	0	0	0	0	0	0	0	0	133	4256000000	4287415491	0	0	0	0	0
937	1	farm	71556	mixed sheep	85	2	0	0	0	0	0	0	0	59	62	0	71	90	1	89	2	26426	1204000	188032	1334403	3232761	17082721	0	23041917	2	21360000	44401917	0	0	0	0	0	0	0	0	0	150	4800000000	4844401917	0	0	0	0	0
938	1	farm	71564	mixed sheep	52	2	0	0	0	0	0	0	0	35	37	0	39	65	1	64	2	15845	687250	80540	710408	1815020	8757025	0	12050243	2	15360000	27410243	0	0	0	0	0	0	0	0	0	125	4000000000	4027410243	0	0	0	0	0
939	1	farm	71564	mixed sheep	58	2	0	0	0	0	0	0	0	35	37	0	39	65	1	64	2	11491	695025	98908	922262	1963026	11415326	0	15094547	2	15360000	30454547	0	0	0	0	0	0	0	0	0	125	4000000000	4030454547	0	0	0	0	0
940	1	farm	71556	mixed sheep	52	2	0	0	0	0	0	0	0	38	40	0	45	68	1	67	2	15566	745500	103656	986965	2001976	12294176	0	16132272	2	16080000	32212272	0	0	0	0	0	0	0	0	0	128	4096000000	4128212272	0	0	0	0	0
941	1	farm	71564	mixed sheep	55	2	0	0	0	0	0	0	0	30	32	0	38	60	1	59	2	25691	563575	81360	698686	1846177	8528408	0	11718206	2	14160000	25878206	0	0	0	0	0	0	0	0	0	120	3840000000	3865878206	0	0	0	0	0
942	1	farm	71556	mixed sheep	46	2	0	0	0	0	0	0	0	31	33	0	42	61	1	60	2	18500	615025	82690	628704	1752699	7855936	0	10935054	2	14400000	25335054	0	0	0	0	0	0	0	0	0	121	3872000000	3897335054	0	0	0	0	0
943	1	farm	71564	mixed sheep	38	2	0	0	0	0	0	0	0	27	30	0	35	58	1	57	2	10962	541325	67978	585801	1371001	7254931	0	9821036	2	13680000	23501036	0	0	0	0	0	0	0	0	0	118	3776000000	3799501036	0	0	0	0	0
944	1	farm	71556	mixed sheep	51	2	0	0	0	0	0	0	0	62	66	0	76	94	1	93	2	20611	770275	113416	1027724	1916286	12808824	0	16636525	2	22320000	38956525	0	0	0	0	0	0	0	0	0	154	4928000000	4966956525	0	0	0	0	0
945	1	farm	71564	mixed sheep	37	2	0	0	0	0	0	0	0	30	32	0	34	60	1	59	2	10962	547575	62630	552654	1238575	6832382	0	9233816	2	14160000	23393816	0	0	0	0	0	0	0	0	0	120	3840000000	3863393816	0	0	0	0	0
946	1	farm	71564	mixed sheep	51	2	0	0	0	0	0	0	0	37	41	0	51	69	1	68	2	13773	790975	181730	892179	1908495	11992109	0	15765488	2	16320000	32085488	0	0	0	0	0	0	0	0	0	129	4128000000	4160085488	0	0	0	0	0
947	1	farm	71556	mixed sheep	53	2	0	0	0	0	0	0	0	33	35	0	37	63	1	62	2	11069	672275	75662	684515	1729332	8364430	0	11526214	2	14880000	26406214	0	0	0	0	0	0	0	0	0	123	3936000000	3962406214	0	0	0	0	0
948	1	farm	71564	mixed sheep	35	2	0	0	0	0	0	0	0	31	33	0	35	61	1	60	2	10987	578250	63232	563702	1199626	6948588	0	9353398	2	14400000	23753398	0	0	0	0	0	0	0	0	0	121	3872000000	3895753398	0	0	0	0	0
949	1	farm	71564	mixed sheep	34	2	0	0	0	0	0	0	0	27	29	0	36	57	1	56	2	10983	531525	61176	539973	1191839	6787386	0	9111898	2	13440000	22551898	0	0	0	0	0	0	0	0	0	117	3744000000	3766551898	0	0	0	0	0
950	1	farm	71564	mixed sheep	44	2	0	0	0	0	0	0	0	44	47	0	52	75	1	74	2	11871	634450	68212	578815	1487848	7180232	0	9949557	2	17760000	27709557	0	0	0	0	0	0	0	0	0	135	4320000000	4347709557	0	0	0	0	0
951	1	farm	71556	mixed sheep	33	2	0	0	0	0	0	0	0	27	31	0	41	59	1	58	2	17000	586950	65654	552303	1261944	6936276	0	9403127	2	13920000	23323127	0	0	0	0	0	0	0	0	0	119	3808000000	3831323127	0	0	0	0	0
952	1	farm	71564	mixed sheep	38	2	0	0	0	0	0	0	0	29	31	0	37	59	1	58	2	11037	592650	67868	587727	1347633	7307564	0	9903442	2	13920000	23823442	0	0	0	0	0	0	0	0	0	119	3808000000	3831823442	0	0	0	0	0
953	1	farm	71556	mixed sheep	43	2	0	0	0	0	0	0	0	35	38	0	48	66	1	65	2	11345	573400	96614	776329	1589117	9798660	0	12834120	2	15600000	28434120	0	0	0	0	0	0	0	0	0	126	4032000000	4060434120	0	0	0	0	0
954	1	farm	71564	mixed sheep	30	2	0	0	0	0	0	0	0	26	30	0	40	58	1	57	2	13309	571025	66438	570442	1222994	7050826	0	9481726	2	13680000	23161726	0	0	0	0	0	0	0	0	0	118	3776000000	3799161726	0	0	0	0	0
955	1	farm	71556	mixed sheep	46	2	0	0	0	0	0	0	0	33	35	0	41	63	1	62	2	11112	618575	87538	703123	1651433	8688226	0	11748895	2	14880000	26628895	0	0	0	0	0	0	0	0	0	123	3936000000	3962628895	0	0	0	0	0
956	1	farm	71556	mixed sheep	37	2	0	0	0	0	0	0	0	32	34	0	42	62	1	61	2	16728	603150	90212	605297	1542376	7728496	0	10569532	2	14640000	25209532	0	0	0	0	0	0	0	0	0	122	3904000000	3929209532	0	0	0	0	0
957	1	farm	71564	mixed sheep	32	2	0	0	0	0	0	0	0	26	30	0	40	58	1	57	2	21792	591125	91216	612018	1324262	7776302	0	10394923	2	13680000	24074923	0	0	0	0	0	0	0	0	0	118	3776000000	3800074923	0	0	0	0	0
958	1	farm	71556	mixed sheep	40	2	0	0	0	0	0	0	0	33	35	0	38	63	1	62	2	11145	609150	78224	598041	1581324	7496919	0	10363658	2	14880000	25243658	0	0	0	0	0	0	0	0	0	123	3936000000	3961243658	0	0	0	0	0
959	1	farm	71564	mixed sheep	43	2	0	0	0	0	0	0	0	39	42	0	47	70	1	69	2	11176	759850	71654	641221	1542377	7931344	0	10946446	2	16560000	27506446	0	0	0	0	0	0	0	0	0	130	4160000000	4187506446	0	0	0	0	0
960	1	farm	71556	mixed sheep	44	2	0	0	0	0	0	0	0	30	34	0	44	62	1	61	2	12971	617400	73728	658226	1643643	8065516	0	11058514	2	14640000	25698514	0	0	0	0	0	0	0	0	0	122	3904000000	3929698514	0	0	0	0	0
961	1	farm	71556	mixed sheep	85	2	0	0	0	0	0	0	0	82	85	0	92	113	1	112	2	33212	1406275	159998	1449385	2897801	17862791	0	23776250	2	26880000	50656250	0	0	0	0	0	0	0	0	0	173	5536000000	5586656250	0	0	0	0	0
962	1	farm	71564	mixed sheep	60	2	0	0	0	0	0	0	0	37	39	0	41	67	1	66	2	21005	752075	114564	1125968	2118822	13710732	0	17822160	2	15840000	33662160	0	0	0	0	0	0	0	0	0	127	4064000000	4097662160	0	0	0	0	0
963	1	farm	71556	mixed sheep	42	2	0	0	0	0	0	0	0	28	31	0	41	59	1	58	2	10962	584000	71916	652975	1542378	8155618	0	11006887	2	13920000	24926887	0	0	0	0	0	0	0	0	0	119	3808000000	3832926887	0	0	0	0	0
964	1	farm	71564	mixed sheep	46	2	0	0	0	0	0	0	0	28	31	0	40	59	1	58	2	10974	600250	73892	645365	1682592	7953450	0	10955549	2	13920000	24875549	0	0	0	0	0	0	0	0	0	119	3808000000	3832875549	0	0	0	0	0
965	1	farm	71564	mixed sheep	25	2	0	0	0	0	0	0	0	23	25	0	33	53	1	52	2	21502	432400	52310	437965	958144	5589070	0	7469888	2	12480000	19949888	0	0	0	0	0	0	0	0	0	113	3616000000	3635949888	0	0	0	0	0
966	1	farm	71564	mixed sheep	39	2	0	0	0	0	0	0	0	28	30	0	33	58	1	57	2	20926	514625	65590	586510	1347633	7267936	0	9782294	2	13680000	23462294	0	0	0	0	0	0	0	0	0	118	3776000000	3799462294	0	0	0	0	0
967	1	farm	71564	mixed sheep	47	2	0	0	0	0	0	0	0	34	36	0	44	64	1	63	2	11104	672800	82136	717975	1791650	8822810	0	12087370	2	15120000	27207370	0	0	0	0	0	0	0	0	0	124	3968000000	3995207370	0	0	0	0	0
968	1	farm	71564	mixed sheep	43	2	0	0	0	0	0	0	0	28	32	0	42	60	1	59	2	11018	541900	70160	626209	1557956	7706270	0	10502495	2	14160000	24662495	0	0	0	0	0	0	0	0	0	120	3840000000	3864662495	0	0	0	0	0
969	1	farm	71564	mixed sheep	43	2	0	0	0	0	0	0	0	29	31	0	37	59	1	58	2	13629	586875	74300	644697	1589113	7883856	0	10778841	2	13920000	24698841	0	0	0	0	0	0	0	0	0	119	3808000000	3832698841	0	0	0	0	0
970	1	farm	71556	mixed sheep	53	2	0	0	0	0	0	0	0	52	55	0	60	83	1	82	2	24775	785625	115330	1089655	2103241	13524937	0	17618788	2	19680000	37298788	0	0	0	0	0	0	0	0	0	143	4576000000	4613298788	0	0	0	0	0
971	1	farm	71556	mixed sheep	52	1	0	0	0	0	0	0	0	62	66	0	76	94	1	93	2	14721	746950	82528	740254	1908496	9084762	0	12562991	2	22320000	34882991	0	0	0	0	0	0	0	0	0	154	4928000000	4962882991	0	0	0	0	0
972	1	farm	71564	mixed sheep	40	1	0	0	0	0	0	0	0	32	34	0	41	62	1	61	2	11550	630200	89608	824393	1557956	10288201	0	13390358	2	14640000	28030358	0	0	0	0	0	0	0	0	0	122	3904000000	3932030358	0	0	0	0	0
973	1	farm	71556	mixed sheep	50	1	0	0	0	0	0	0	0	33	35	0	41	63	1	62	2	20641	677625	108030	1023091	1853970	12874010	0	16536726	2	14880000	31416726	0	0	0	0	0	0	0	0	0	123	3936000000	3967416726	0	0	0	0	0
974	1	farm	71556	mixed sheep	52	1	0	0	0	0	0	0	0	34	36	0	45	64	1	63	2	13861	678450	137612	891922	2064292	11410514	0	15182790	2	15120000	30302790	0	0	0	0	0	0	0	0	0	124	3968000000	3998302790	0	0	0	0	0
975	1	farm	71564	mixed sheep	73	1	0	0	0	0	0	0	0	90	94	0	104	122	1	121	2	17747	1454425	126336	1169654	2656318	14457394	0	19864127	2	29040000	48904127	0	0	0	0	0	0	0	0	0	182	5824000000	5872904127	0	0	0	0	0
976	1	farm	71564	mixed sheep	39	1	0	0	0	0	0	0	0	47	49	0	51	77	1	76	2	11055	477850	64374	565178	1378792	7042498	0	9528692	2	18240000	27768692	0	0	0	0	0	0	0	0	0	137	4384000000	4411768692	0	0	0	0	0
977	1	farm	71556	mixed sheep	36	1	0	0	0	0	0	0	0	28	30	0	32	58	1	57	2	11043	506775	62228	559161	1269735	6946346	0	9344245	2	13680000	23024245	0	0	0	0	0	0	0	0	0	118	3776000000	3799024245	0	0	0	0	0
978	1	farm	71564	mixed sheep	69	1	0	0	0	0	0	0	0	82	84	0	88	112	1	111	2	21644	893700	124302	964143	2422621	11860370	0	16265136	2	26640000	42905136	0	0	0	0	0	0	0	0	0	172	5504000000	5546905136	0	0	0	0	0
979	1	farm	71556	mixed sheep	31	1	0	0	0	0	0	0	0	28	31	0	37	59	1	58	2	10962	485350	59678	524189	1145098	6533926	0	8748241	2	13920000	22668241	0	0	0	0	0	0	0	0	0	119	3808000000	3830668241	0	0	0	0	0
980	1	farm	71556	mixed sheep	54	1	0	0	0	0	0	0	0	35	37	0	42	65	1	64	2	14485	751075	138990	851337	2126610	10849175	0	14717187	2	15360000	30077187	0	0	0	0	0	0	0	0	0	125	4000000000	4030077187	0	0	0	0	0
981	1	farm	71564	mixed sheep	49	1	0	0	0	0	0	0	0	64	66	0	68	94	1	93	2	11073	648200	82796	693979	1729331	8541078	0	11695383	2	22320000	34015383	0	0	0	0	0	0	0	0	0	154	4928000000	4962015383	0	0	0	0	0
982	1	farm	71564	mixed sheep	42	1	0	0	0	0	0	0	0	48	51	0	56	79	1	78	2	11172	620825	73394	631811	1581324	7766980	0	10674334	2	18720000	29394334	0	0	0	0	0	0	0	0	0	139	4448000000	4477394334	0	0	0	0	0
983	1	farm	71556	mixed sheep	42	1	0	0	0	0	0	0	0	31	33	0	36	61	1	60	2	11108	602325	72700	672525	1534587	8228080	0	11110218	2	14400000	25510218	0	0	0	0	0	0	0	0	0	121	3872000000	3897510218	0	0	0	0	0
984	1	farm	71564	mixed sheep	50	1	0	0	0	0	0	0	0	32	34	0	36	62	1	61	2	24777	620000	96732	731187	1885126	9095567	0	12428612	2	14640000	27068612	0	0	0	0	0	0	0	0	0	122	3904000000	3931068612	0	0	0	0	0
985	1	farm	71564	mixed sheep	58	1	0	0	0	0	0	0	0	52	55	0	60	83	1	82	2	31568	682775	109754	956088	2079873	11819372	0	15647862	2	19680000	35327862	0	0	0	0	0	0	0	0	0	143	4576000000	4611327862	0	0	0	0	0
986	1	farm	71564	mixed sheep	46	1	0	0	0	0	0	0	0	81	83	0	87	111	1	110	2	11002	782850	75726	703532	1519009	8649286	0	11730403	2	26400000	38130403	0	0	0	0	0	0	0	0	0	171	5472000000	5510130403	0	0	0	0	0
987	1	farm	71564	mixed sheep	60	1	0	0	0	0	0	0	0	52	55	0	60	83	1	82	2	26247	1113125	125792	1115098	2173353	14083498	0	18610866	2	19680000	38290866	0	0	0	0	0	0	0	0	0	143	4576000000	4614290866	0	0	0	0	0
988	1	farm	71556	mixed sheep	43	1	0	0	0	0	0	0	0	31	35	0	45	63	1	62	2	22361	577150	89484	718004	1581324	8916412	0	11882375	2	14880000	26762375	0	0	0	0	0	0	0	0	0	123	3936000000	3962762375	0	0	0	0	0
989	1	farm	71556	mixed sheep	36	1	0	0	0	0	0	0	0	28	31	0	36	59	1	58	2	10970	557250	64696	569783	1308683	7047428	0	9547840	2	13920000	23467840	0	0	0	0	0	0	0	0	0	119	3808000000	3831467840	0	0	0	0	0
990	1	farm	71556	mixed sheep	38	1	0	0	0	0	0	0	0	30	32	0	35	60	1	59	2	10962	565875	70136	605675	1371001	7477458	0	10090145	2	14160000	24250145	0	0	0	0	0	0	0	0	0	120	3840000000	3864250145	0	0	0	0	0
991	1	farm	71564	mixed sheep	37	1	0	0	0	0	0	0	0	35	38	0	43	66	1	65	2	18526	655525	67748	600228	1363212	7463216	0	10149930	2	15600000	25749930	0	0	0	0	0	0	0	0	0	126	4032000000	4057749930	0	0	0	0	0
992	1	farm	71564	mixed sheep	74	1	0	0	0	0	0	0	0	58	60	0	62	88	1	87	2	31095	1025050	154062	972162	2695262	12252537	0	17099073	2	20880000	37979073	0	0	0	0	0	0	0	0	0	148	4736000000	4773979073	0	0	0	0	0
993	1	farm	71556	mixed sheep	44	1	0	0	0	0	0	0	0	32	34	0	41	62	1	61	2	11062	619975	72640	628758	1534588	7793192	0	10649152	2	14640000	25289152	0	0	0	0	0	0	0	0	0	122	3904000000	3929289152	0	0	0	0	0
994	1	farm	71556	mixed sheep	39	1	0	0	0	0	0	0	0	31	33	0	35	61	1	60	2	10970	593050	69778	626571	1402161	7718098	0	10409658	2	14400000	24809658	0	0	0	0	0	0	0	0	0	121	3872000000	3896809658	0	0	0	0	0
995	1	farm	71556	mixed sheep	52	1	0	0	0	0	0	0	0	109	112	0	117	140	1	139	2	12743	702525	77068	695630	1846176	8445632	0	11767031	2	33360000	45127031	0	0	0	0	0	0	0	0	0	200	6400000000	6445127031	0	0	0	0	0
996	1	farm	71564	mixed sheep	28	1	0	0	0	0	0	0	0	28	31	0	41	59	1	58	2	13936	552575	67814	521071	1184047	6628044	0	8953551	2	13920000	22873551	0	0	0	0	0	0	0	0	0	119	3808000000	3830873551	0	0	0	0	0
997	1	farm	71564	mixed sheep	57	1	0	0	0	0	0	0	0	34	36	0	41	64	1	63	2	13753	658375	98870	919699	2111031	11274358	0	15062332	2	15120000	30182332	0	0	0	0	0	0	0	0	0	124	3968000000	3998182332	0	0	0	0	0
998	1	farm	71556	mixed sheep	46	1	0	0	0	0	0	0	0	108	110	0	112	138	1	137	2	12055	773300	74290	632315	1589117	7893160	0	10962182	2	32880000	43842182	0	0	0	0	0	0	0	0	0	198	6336000000	6379842182	0	0	0	0	0
999	1	farm	71564	mixed sheep	39	1	0	0	0	0	0	0	0	27	30	0	38	58	1	57	2	13423	527800	67552	595886	1472269	7460834	0	10124340	2	13680000	23804340	0	0	0	0	0	0	0	0	0	118	3776000000	3799804340	0	0	0	0	0
1000	1	farm	71556	mixed sheep	56	1	0	0	0	0	0	0	0	61	64	0	69	92	1	91	2	21239	696725	90844	814957	1970815	9894482	0	13467822	2	21840000	35307822	0	0	0	0	0	0	0	0	0	152	4864000000	4899307822	0	0	0	0	0
[truncated: 9 more columns]
