# Supplementary material for: Management strategies for vaccinated animals after an outbreak of foot-and-mouth disease and the impact on return to trade
Source: PLoS One. 2019 Oct 11;14(10):e0223518. doi: 10.1371/journal.pone.0223518 (PMC6788736; doi:10.1371/journal.pone.0223518)
Supplement: S1 Table — (ZIP) [file pone.0223518.s001.zip › wa_no_vacc_farm_summary.csv]

Run	Num sim days	Current latent	Current infectious	Current recovered	Inf farms	IPs	DCPs	TPs	SPs	RCPs	RPs	VPs	xVPs	ARPs	xARPs	PORs	xPORs	Beef extensive IPs	Beef intensive IPs	Feedlot IPs	Mixed beef/sheep IPs	Dairy IPs	Pigs small IPs	Pigs large IPs	Sheep IPs	Small holders IPs	Last IP dec	Last inf day	VPs	Pending vacc	First day pending vacc	Beef extensive VPs	Beef intensive VPs	Feedlot VPs	Mixed beef/sheep VPs	Dairy VPs	Pigs small VPs	Pigs large VPs	Sheep VPs	Small holders VPs	cattle vacc	sheep vacc	pigs vacc	other vacc	Total vacc animals	Beef extensive IFs	Beef intensive IFs	Feedlot IFs	Mixed beef/sheep IFs
1	88	0	0	74	75	72	1	47	132	0	72	0	0	6136	6076	34987	29053	0	37	2	14	13	0	0	2	4	57	59	0	0	0	0	0	0	0	0	0	0	0	0	0	0	0	0	0	0	37	2	14
2	60	0	0	47	48	47	1	27	68	0	47	0	0	4711	4670	34977	30484	0	28	1	6	4	0	0	2	6	29	31	0	0	0	0	0	0	0	0	0	0	0	0	0	0	0	0	0	0	28	1	6
3	136	0	0	76	77	76	1	36	157	0	76	0	0	4747	4681	34925	30444	0	44	2	16	5	0	0	2	7	104	107	0	0	0	0	0	0	0	0	0	0	0	0	0	0	0	0	0	0	44	2	16
4	125	0	0	64	64	64	1	33	88	0	64	0	0	4900	4845	34975	30292	0	40	1	6	7	0	0	1	9	94	96	0	0	0	0	0	0	0	0	0	0	0	0	0	0	0	0	0	0	40	1	6
5	56	0	0	33	33	33	2	27	54	0	33	0	0	4700	4674	34907	30494	0	19	1	6	5	0	0	0	2	26	27	0	0	0	0	0	0	0	0	0	0	0	0	0	0	0	0	0	0	19	1	6
6	59	0	0	38	38	38	1	26	60	0	38	0	0	4891	4861	34932	30302	0	24	1	7	4	0	0	0	2	28	30	0	0	0	0	0	0	0	0	0	0	0	0	0	0	0	0	0	0	24	1	7
7	61	0	0	40	40	40	0	16	98	0	40	0	0	5083	5052	34929	30109	0	23	1	7	4	0	0	1	4	31	28	0	0	0	0	0	0	0	0	0	0	0	0	0	0	0	0	0	0	23	1	7
8	86	0	0	49	49	49	3	14	79	0	49	0	0	6272	6232	34963	28920	0	26	1	6	7	0	0	1	8	56	55	0	0	0	0	0	0	0	0	0	0	0	0	0	0	0	0	0	0	26	1	6
9	97	0	0	54	55	53	2	26	100	0	53	0	0	6510	6468	34949	28680	0	32	1	8	6	0	0	1	5	66	68	0	0	0	0	0	0	0	0	0	0	0	0	0	0	0	0	0	0	32	1	8
10	106	0	0	45	45	45	1	18	68	0	45	0	0	4747	4710	34991	30446	0	28	1	7	5	0	0	2	2	75	77	0	0	0	0	0	0	0	0	0	0	0	0	0	0	0	0	0	0	28	1	7
11	118	0	0	65	66	65	2	39	93	0	65	0	0	6719	6662	34942	28474	0	34	3	9	11	0	0	2	6	87	89	0	0	0	0	0	0	0	0	0	0	0	0	0	0	0	0	0	0	34	3	9
12	57	0	0	38	39	38	1	23	75	0	38	0	0	5399	5370	34939	29793	0	21	1	5	6	0	0	2	3	27	28	0	0	0	0	0	0	0	0	0	0	0	0	0	0	0	0	0	0	21	1	5
13	66	0	0	54	54	54	0	20	111	0	54	0	0	5226	5182	34989	29965	0	28	3	7	5	0	0	2	9	36	36	0	0	0	0	0	0	0	0	0	0	0	0	0	0	0	0	0	0	28	3	7
14	83	0	0	40	40	40	0	29	65	0	40	0	0	4760	4728	34972	30433	0	23	1	6	6	0	0	0	4	53	54	0	0	0	0	0	0	0	0	0	0	0	0	0	0	0	0	0	0	23	1	6
15	59	0	0	34	34	34	1	11	80	0	34	0	0	5323	5299	34942	29868	0	19	1	6	4	0	0	1	3	29	29	0	0	0	0	0	0	0	0	0	0	0	0	0	0	0	0	0	0	19	1	6
16	69	0	0	60	61	59	4	27	111	0	59	0	0	6058	6017	34954	29125	0	33	2	12	6	0	0	0	6	38	40	0	0	0	0	0	0	0	0	0	0	0	0	0	0	0	0	0	0	33	2	12
17	122	0	0	77	78	77	2	40	153	0	77	0	0	5731	5666	34945	29458	0	37	3	10	11	0	0	1	15	91	93	0	0	0	0	0	0	0	0	0	0	0	0	0	0	0	0	0	0	37	3	10
18	78	0	0	35	36	35	2	14	53	0	35	0	0	4677	4650	34976	30516	0	21	1	6	5	0	0	0	2	47	49	0	0	0	0	0	0	0	0	0	0	0	0	0	0	0	0	0	0	21	1	6
19	63	0	0	45	45	44	2	24	90	0	44	0	0	4787	4753	34917	30404	0	25	1	9	3	0	0	0	6	31	36	0	0	0	0	0	0	0	0	0	0	0	0	0	0	0	0	0	0	25	1	9
20	62	0	0	42	42	42	0	19	91	0	42	0	0	5091	5058	34934	30101	0	21	1	7	6	0	0	1	6	31	33	0	0	0	0	0	0	0	0	0	0	0	0	0	0	0	0	0	0	21	1	7
21	59	0	0	38	38	38	1	11	81	0	38	0	0	4681	4651	34903	30512	0	21	1	6	4	0	0	2	4	29	28	0	0	0	0	0	0	0	0	0	0	0	0	0	0	0	0	0	0	21	1	6
22	60	0	0	40	40	40	1	13	92	0	40	0	0	4869	4837	34998	30324	0	22	1	9	3	0	0	2	3	30	30	0	0	0	0	0	0	0	0	0	0	0	0	0	0	0	0	0	0	22	1	9
23	133	0	0	64	64	64	0	34	112	0	64	0	0	5328	5273	35033	29864	0	33	4	9	6	0	0	1	11	103	104	0	0	0	0	0	0	0	0	0	0	0	0	0	0	0	0	0	0	33	4	9
24	63	0	0	52	53	51	1	22	92	0	51	0	0	4715	4675	34938	30475	0	30	1	10	5	0	0	3	2	32	34	0	0	0	0	0	0	0	0	0	0	0	0	0	0	0	0	0	0	30	1	10
25	139	0	0	53	53	53	2	31	81	0	53	0	0	5152	5110	34963	30038	0	29	3	7	4	0	0	2	8	108	110	0	0	0	0	0	0	0	0	0	0	0	0	0	0	0	0	0	0	29	3	7
26	87	0	0	47	47	46	1	25	69	0	46	0	0	4843	4806	35004	30349	0	25	1	7	6	0	0	0	7	56	58	0	0	0	0	0	0	0	0	0	0	0	0	0	0	0	0	0	0	25	1	7
27	74	0	0	44	44	44	2	22	83	0	44	0	0	4839	4805	34967	30352	0	26	1	7	5	0	0	0	5	44	45	0	0	0	0	0	0	0	0	0	0	0	0	0	0	0	0	0	0	26	1	7
28	61	0	0	47	47	47	2	20	93	0	47	0	0	5067	5028	34937	30126	0	27	1	7	7	0	0	1	4	31	32	0	0	0	0	0	0	0	0	0	0	0	0	0	0	0	0	0	0	27	1	7
29	58	0	0	45	46	45	2	24	100	0	45	0	0	4869	4837	34943	30319	0	22	1	9	7	0	0	1	5	27	29	0	0	0	0	0	0	0	0	0	0	0	0	0	0	0	0	0	0	22	1	9
30	81	0	0	47	47	47	5	23	81	0	47	0	0	4347	4316	34968	30838	0	27	2	10	6	0	0	0	2	50	52	0	0	0	0	0	0	0	0	0	0	0	0	0	0	0	0	0	0	27	2	10
31	96	0	0	59	60	59	2	31	125	0	59	0	0	5793	5744	34944	29398	0	32	1	8	9	0	0	2	7	66	67	0	0	0	0	0	0	0	0	0	0	0	0	0	0	0	0	0	0	32	1	8
32	61	0	0	48	48	48	1	21	97	0	48	0	0	6238	6200	34947	28953	0	28	1	9	5	0	0	1	4	31	32	0	0	0	0	0	0	0	0	0	0	0	0	0	0	0	0	0	0	28	1	9
33	61	0	0	49	49	49	1	23	95	0	49	0	0	4761	4719	34921	30433	0	27	1	8	6	0	0	0	7	31	32	0	0	0	0	0	0	0	0	0	0	0	0	0	0	0	0	0	0	27	1	8
34	95	0	0	58	58	58	1	27	109	0	58	0	0	5965	5917	34979	29226	0	31	3	10	6	0	0	2	6	65	65	0	0	0	0	0	0	0	0	0	0	0	0	0	0	0	0	0	0	31	3	10
35	74	0	0	46	46	46	1	22	105	0	46	0	0	4751	4716	34971	30439	0	23	2	7	4	0	0	1	9	42	45	0	0	0	0	0	0	0	0	0	0	0	0	0	0	0	0	0	0	23	2	7
36	59	0	0	40	41	39	1	25	86	0	39	0	0	7079	7049	34989	28113	0	20	2	8	5	0	0	1	3	29	30	0	0	0	0	0	0	0	0	0	0	0	0	0	0	0	0	0	0	20	2	8
37	107	0	0	47	47	47	2	19	89	0	47	0	0	4698	4658	34982	30496	0	25	1	9	4	0	0	1	7	77	78	0	0	0	0	0	0	0	0	0	0	0	0	0	0	0	0	0	0	25	1	9
38	91	0	0	48	49	48	2	20	106	0	48	0	0	4348	4311	34982	30842	0	26	1	9	6	0	0	2	4	60	62	0	0	0	0	0	0	0	0	0	0	0	0	0	0	0	0	0	0	26	1	9
39	75	0	0	44	44	43	1	27	71	0	43	0	0	4973	4940	35001	30218	0	20	3	8	6	0	0	0	6	45	43	0	0	0	0	0	0	0	0	0	0	0	0	0	0	0	0	0	0	20	3	8
40	106	0	0	49	49	49	2	28	110	0	49	0	0	6324	6284	34992	28868	0	25	2	9	7	0	0	0	6	76	76	0	0	0	0	0	0	0	0	0	0	0	0	0	0	0	0	0	0	25	2	9
41	59	0	0	31	31	31	1	22	57	0	31	0	0	5030	5007	34933	30163	0	11	1	7	6	0	0	0	6	29	30	0	0	0	0	0	0	0	0	0	0	0	0	0	0	0	0	0	0	11	1	7
42	60	0	0	46	46	46	3	29	110	0	46	0	0	4727	4690	34905	30465	0	21	1	8	6	0	0	0	10	30	30	0	0	0	0	0	0	0	0	0	0	0	0	0	0	0	0	0	0	21	1	8
43	101	0	0	76	77	76	1	43	168	0	76	0	0	5306	5242	34942	29883	0	41	2	6	14	0	0	1	12	71	72	0	0	0	0	0	0	0	0	0	0	0	0	0	0	0	0	0	0	41	2	6
44	59	0	0	46	47	45	1	31	76	0	45	0	0	5218	5182	34989	29974	0	25	1	6	6	0	0	1	6	29	29	0	0	0	0	0	0	0	0	0	0	0	0	0	0	0	0	0	0	25	1	6
45	117	0	0	46	46	45	3	30	89	0	45	0	0	4721	4684	34986	30472	0	23	1	7	6	0	0	0	8	86	88	0	0	0	0	0	0	0	0	0	0	0	0	0	0	0	0	0	0	23	1	7
46	64	0	0	46	46	46	0	21	91	0	46	0	0	5037	5001	34938	30154	0	27	1	8	5	0	0	0	5	34	29	0	0	0	0	0	0	0	0	0	0	0	0	0	0	0	0	0	0	27	1	8
47	59	0	0	38	39	38	1	17	73	0	38	0	0	4778	4748	34961	30415	0	21	2	6	6	0	0	0	3	29	30	0	0	0	0	0	0	0	0	0	0	0	0	0	0	0	0	0	0	21	2	6
48	62	0	0	49	50	49	3	14	84	0	49	0	0	5719	5680	35041	29472	0	33	1	6	6	0	0	0	3	32	30	0	0	0	0	0	0	0	0	0	0	0	0	0	0	0	0	0	0	33	1	6
49	74	0	0	56	56	56	0	32	127	0	56	0	0	5411	5366	34962	29779	0	32	2	8	6	0	0	1	7	43	45	0	0	0	0	0	0	0	0	0	0	0	0	0	0	0	0	0	0	32	2	8
50	69	0	0	50	50	50	3	23	81	0	50	0	0	4993	4950	34949	30201	0	30	1	8	5	0	0	1	5	38	40	0	0	0	0	0	0	0	0	0	0	0	0	0	0	0	0	0	0	30	1	8
51	69	0	0	53	54	53	2	29	68	0	53	0	0	5542	5499	35121	29649	0	28	2	10	7	0	0	0	6	38	40	0	0	0	0	0	0	0	0	0	0	0	0	0	0	0	0	0	0	28	2	10
52	75	0	0	40	40	40	1	14	79	0	40	0	0	4934	4904	34932	30257	0	23	1	5	4	0	0	0	7	45	46	0	0	0	0	0	0	0	0	0	0	0	0	0	0	0	0	0	0	23	1	5
53	59	0	0	47	48	47	0	20	92	0	47	0	0	5082	5043	34931	30111	0	25	1	9	6	0	0	1	5	29	30	0	0	0	0	0	0	0	0	0	0	0	0	0	0	0	0	0	0	25	1	9
54	62	0	0	41	41	41	1	22	94	0	41	0	0	4707	4674	34937	30486	0	22	1	7	4	0	0	1	6	32	31	0	0	0	0	0	0	0	0	0	0	0	0	0	0	0	0	0	0	22	1	7
55	75	0	0	51	51	51	1	21	103	0	51	0	0	4892	4853	34944	30297	0	27	1	10	4	0	0	0	9	44	46	0	0	0	0	0	0	0	0	0	0	0	0	0	0	0	0	0	0	27	1	10
56	87	0	0	50	50	50	2	17	105	0	50	0	0	5179	5139	34938	30012	0	29	1	10	3	0	0	0	7	56	58	0	0	0	0	0	0	0	0	0	0	0	0	0	0	0	0	0	0	29	1	10
57	55	0	0	36	36	36	1	15	70	0	36	0	0	5132	5104	34939	30061	0	22	1	7	3	0	0	0	3	24	26	0	0	0	0	0	0	0	0	0	0	0	0	0	0	0	0	0	0	22	1	7
58	59	0	0	41	42	41	1	18	75	0	41	0	0	6449	6418	34929	28742	0	21	1	10	5	0	0	1	3	29	30	0	0	0	0	0	0	0	0	0	0	0	0	0	0	0	0	0	0	21	1	10
59	59	0	0	43	43	43	1	20	76	0	43	0	0	4818	4784	34943	30374	0	25	1	8	4	0	0	0	5	29	30	0	0	0	0	0	0	0	0	0	0	0	0	0	0	0	0	0	0	25	1	8
60	128	0	0	63	63	62	0	29	144	0	62	0	0	4749	4696	35025	30443	0	38	1	8	6	0	0	0	9	97	99	0	0	0	0	0	0	0	0	0	0	0	0	0	0	0	0	0	0	38	1	8
61	86	0	0	38	38	38	0	20	71	0	38	0	0	4892	4863	34981	30300	0	17	1	11	4	0	0	0	5	54	57	0	0	0	0	0	0	0	0	0	0	0	0	0	0	0	0	0	0	17	1	11
62	59	0	0	30	30	30	0	10	68	0	30	0	0	4717	4694	34948	30477	0	16	1	6	4	0	0	0	3	28	30	0	0	0	0	0	0	0	0	0	0	0	0	0	0	0	0	0	0	16	1	6
63	57	0	0	38	39	37	1	15	95	0	37	0	0	6781	6754	34979	28410	0	20	2	6	5	0	0	1	3	27	28	0	0	0	0	0	0	0	0	0	0	0	0	0	0	0	0	0	0	20	2	6
64	60	0	0	41	41	41	0	16	83	0	41	0	0	5107	5075	34926	30085	0	25	2	6	3	0	0	1	4	30	31	0	0	0	0	0	0	0	0	0	0	0	0	0	0	0	0	0	0	25	2	6
65	60	0	0	43	43	43	1	17	108	0	43	0	0	5058	5023	34991	30135	0	21	1	8	6	0	0	0	7	30	31	0	0	0	0	0	0	0	0	0	0	0	0	0	0	0	0	0	0	21	1	8
66	59	0	0	40	40	40	0	23	93	0	40	0	0	4721	4689	34940	30472	0	22	1	7	6	0	0	1	3	29	29	0	0	0	0	0	0	0	0	0	0	0	0	0	0	0	0	0	0	22	1	7
67	92	0	0	50	50	50	1	29	97	0	50	0	0	6374	6334	34950	28817	0	25	1	12	6	0	0	1	5	62	63	0	0	0	0	0	0	0	0	0	0	0	0	0	0	0	0	0	0	25	1	12
68	101	0	0	62	62	62	1	31	104	0	62	0	0	4771	4717	34998	30422	0	32	1	10	7	0	0	2	10	70	72	0	0	0	0	0	0	0	0	0	0	0	0	0	0	0	0	0	0	32	1	10
69	153	0	0	70	70	70	1	36	120	0	70	0	0	4699	4639	34962	30492	0	36	2	12	8	0	0	2	10	122	124	0	0	0	0	0	0	0	0	0	0	0	0	0	0	0	0	0	0	36	2	12
70	58	0	0	34	35	34	2	13	66	0	34	0	0	4741	4715	34959	30452	0	17	1	5	3	0	0	2	6	28	27	0	0	0	0	0	0	0	0	0	0	0	0	0	0	0	0	0	0	17	1	5
71	93	0	0	64	64	64	0	38	141	0	64	0	0	4899	4844	35006	30293	0	33	3	10	11	0	0	0	7	62	64	0	0	0	0	0	0	0	0	0	0	0	0	0	0	0	0	0	0	33	3	10
72	60	0	0	45	45	45	1	23	101	0	45	0	0	4825	4790	34928	30366	0	27	1	6	6	0	0	0	5	30	28	0	0	0	0	0	0	0	0	0	0	0	0	0	0	0	0	0	0	27	1	6
73	72	0	0	43	43	43	1	24	69	0	43	0	0	4800	4765	34950	30393	0	23	1	6	6	0	0	1	6	41	43	0	0	0	0	0	0	0	0	0	0	0	0	0	0	0	0	0	0	23	1	6
74	61	0	0	41	41	41	1	29	72	0	41	0	0	4758	4725	34909	30435	0	19	1	9	6	0	0	2	4	31	30	0	0	0	0	0	0	0	0	0	0	0	0	0	0	0	0	0	0	19	1	9
75	94	0	0	39	39	39	3	24	73	0	39	0	0	4923	4892	34988	30270	0	18	1	6	6	0	0	0	8	62	65	0	0	0	0	0	0	0	0	0	0	0	0	0	0	0	0	0	0	18	1	6
76	57	0	0	38	38	38	1	17	85	0	38	0	0	4716	4686	34948	30477	0	22	1	7	5	0	0	1	2	27	27	0	0	0	0	0	0	0	0	0	0	0	0	0	0	0	0	0	0	22	1	7
77	63	0	0	57	58	57	2	39	111	0	57	0	0	5120	5074	34965	30070	0	34	1	10	7	0	0	0	5	33	32	0	0	0	0	0	0	0	0	0	0	0	0	0	0	0	0	0	0	34	1	10
78	66	0	0	63	64	63	2	32	126	0	63	0	0	5809	5759	34948	29379	0	32	2	9	10	0	0	0	10	36	36	0	0	0	0	0	0	0	0	0	0	0	0	0	0	0	0	0	0	32	2	9
79	56	0	0	33	33	33	1	12	49	0	33	0	0	4216	4190	34934	30978	0	16	1	5	6	0	0	0	5	26	27	0	0	0	0	0	0	0	0	0	0	0	0	0	0	0	0	0	0	16	1	5
80	63	0	0	34	34	34	1	12	56	0	34	0	0	4698	4672	34990	30495	0	17	1	6	4	0	0	1	5	33	34	0	0	0	0	0	0	0	0	0	0	0	0	0	0	0	0	0	0	17	1	6
81	112	0	0	74	74	73	1	43	109	0	73	0	0	5079	5014	35028	30114	0	35	3	8	10	0	0	2	15	82	81	0	0	0	0	0	0	0	0	0	0	0	0	0	0	0	0	0	0	35	3	8
82	60	0	0	36	36	36	1	13	59	0	36	0	0	5108	5081	34951	30084	0	21	1	7	3	0	0	1	3	28	31	0	0	0	0	0	0	0	0	0	0	0	0	0	0	0	0	0	0	21	1	7
83	62	0	0	41	41	41	0	14	107	0	41	0	0	4757	4725	34907	30435	0	22	1	9	6	0	0	0	3	30	33	0	0	0	0	0	0	0	0	0	0	0	0	0	0	0	0	0	0	22	1	9
84	93	0	0	43	43	43	0	30	97	0	43	0	0	4231	4195	34985	30963	0	24	1	8	5	0	0	0	5	62	64	0	0	0	0	0	0	0	0	0	0	0	0	0	0	0	0	0	0	24	1	8
85	61	0	0	40	40	40	2	21	55	0	40	0	0	4270	4239	34961	30922	0	22	1	8	5	0	0	1	3	29	32	0	0	0	0	0	0	0	0	0	0	0	0	0	0	0	0	0	0	22	1	8
86	105	0	0	107	107	107	1	52	225	0	107	0	0	7295	7200	34996	27894	0	62	3	12	6	0	1	1	22	75	76	0	0	0	0	0	0	0	0	0	0	0	0	0	0	0	0	0	0	62	3	12
87	61	0	0	59	60	58	0	28	136	0	58	0	0	4857	4808	34937	30335	0	33	1	10	4	0	0	2	8	30	32	0	0	0	0	0	0	0	0	0	0	0	0	0	0	0	0	0	0	33	1	10
88	74	0	0	47	47	46	3	17	106	0	46	0	0	6577	6539	34963	28616	0	28	1	6	6	0	0	0	5	43	45	0	0	0	0	0	0	0	0	0	0	0	0	0	0	0	0	0	0	28	1	6
89	70	0	0	56	56	55	1	29	98	0	55	0	0	5219	5175	34984	29971	0	27	1	13	5	0	0	0	9	39	41	0	0	0	0	0	0	0	0	0	0	0	0	0	0	0	0	0	0	27	1	13
90	86	0	0	63	63	63	2	44	108	0	63	0	0	4878	4829	34991	30309	0	33	2	11	9	0	0	1	7	55	57	0	0	0	0	0	0	0	0	0	0	0	0	0	0	0	0	0	0	33	2	11
91	60	0	0	36	36	36	1	14	61	0	36	0	0	5256	5227	34950	29938	0	19	1	7	5	0	0	0	4	30	31	0	0	0	0	0	0	0	0	0	0	0	0	0	0	0	0	0	0	19	1	7
92	60	0	0	33	34	33	1	18	70	0	33	0	0	4739	4716	34930	30452	0	17	1	7	4	0	0	0	4	29	31	0	0	0	0	0	0	0	0	0	0	0	0	0	0	0	0	0	0	17	1	7
93	75	0	0	66	66	66	1	35	120	0	66	0	0	4810	4752	34919	30383	0	34	1	9	9	1	0	2	10	45	44	0	0	0	0	0	0	0	0	0	0	0	0	0	0	0	0	0	0	34	1	9
94	60	0	0	37	38	37	0	14	79	0	37	0	0	4688	4658	34919	30506	0	22	1	5	4	0	0	1	4	30	31	0	0	0	0	0	0	0	0	0	0	0	0	0	0	0	0	0	0	22	1	5
95	58	0	0	38	38	38	1	16	84	0	38	0	0	4676	4646	34953	30517	0	19	1	6	4	0	0	0	8	28	26	0	0	0	0	0	0	0	0	0	0	0	0	0	0	0	0	0	0	19	1	6
96	64	0	0	51	51	51	0	29	93	0	51	0	0	5149	5106	34957	30044	0	28	1	12	7	0	0	0	3	32	35	0	0	0	0	0	0	0	0	0	0	0	0	0	0	0	0	0	0	28	1	12
97	57	0	0	35	35	35	1	16	54	0	35	0	0	6727	6702	34934	28464	0	20	1	7	5	0	0	1	1	26	28	0	0	0	0	0	0	0	0	0	0	0	0	0	0	0	0	0	0	20	1	7
98	56	0	0	37	37	37	2	18	54	0	37	0	0	4684	4656	34957	30508	0	23	1	6	5	0	0	0	2	25	27	0	0	0	0	0	0	0	0	0	0	0	0	0	0	0	0	0	0	23	1	6
99	62	0	0	38	38	38	0	27	66	0	38	0	0	4692	4662	34959	30501	0	23	1	6	5	0	0	0	3	31	33	0	0	0	0	0	0	0	0	0	0	0	0	0	0	0	0	0	0	23	1	6
100	105	0	0	57	57	55	1	24	99	0	55	0	0	6590	6546	35029	28600	0	27	2	13	7	0	0	0	6	74	76	0	0	0	0	0	0	0	0	0	0	0	0	0	0	0	0	0	0	27	2	13
101	68	0	0	62	62	62	0	29	130	0	62	0	0	6370	6319	34937	28820	0	34	2	9	7	0	0	1	9	37	39	0	0	0	0	0	0	0	0	0	0	0	0	0	0	0	0	0	0	34	2	9
102	64	0	0	49	50	49	2	25	111	0	49	0	0	6800	6761	34939	28391	0	31	2	6	3	0	0	0	7	34	35	0	0	0	0	0	0	0	0	0	0	0	0	0	0	0	0	0	0	31	2	6
103	63	0	0	44	44	44	1	29	107	0	44	0	0	4879	4845	34947	30312	0	26	1	6	6	0	0	1	4	33	32	0	0	0	0	0	0	0	0	0	0	0	0	0	0	0	0	0	0	26	1	6
104	80	0	0	33	34	33	2	22	71	0	33	0	0	4830	4806	35078	30362	0	17	2	8	5	0	0	0	1	50	47	0	0	0	0	0	0	0	0	0	0	0	0	0	0	0	0	0	0	17	2	8
105	86	0	0	44	44	44	0	18	100	0	44	0	0	4725	4688	34964	30469	0	23	1	5	6	0	0	1	8	56	56	0	0	0	0	0	0	0	0	0	0	0	0	0	0	0	0	0	0	23	1	5
106	83	0	0	49	49	49	2	30	88	0	49	0	0	4861	4821	35000	30331	0	21	1	8	9	0	0	0	10	51	54	0	0	0	0	0	0	0	0	0	0	0	0	0	0	0	0	0	0	21	1	8
107	70	0	0	38	38	38	1	13	77	0	38	0	0	4739	4710	34986	30453	0	19	1	7	3	0	0	1	7	39	41	0	0	0	0	0	0	0	0	0	0	0	0	0	0	0	0	0	0	19	1	7
108	113	0	0	51	52	51	1	34	93	0	51	0	0	5087	5046	34964	30104	0	28	1	7	7	0	0	2	6	83	84	0	0	0	0	0	0	0	0	0	0	0	0	0	0	0	0	0	0	28	1	7
109	60	0	0	48	49	48	0	33	119	0	48	0	0	6635	6599	34957	28554	0	27	2	11	4	0	0	0	4	30	30	0	0	0	0	0	0	0	0	0	0	0	0	0	0	0	0	0	0	27	2	11
110	66	0	0	41	41	41	1	20	86	0	41	0	0	4757	4726	34955	30434	0	21	1	7	5	0	0	1	6	35	37	0	0	0	0	0	0	0	0	0	0	0	0	0	0	0	0	0	0	21	1	7
111	75	0	0	51	51	51	0	22	116	0	51	0	0	5207	5163	34959	29987	0	32	1	6	6	0	0	1	5	44	46	0	0	0	0	0	0	0	0	0	0	0	0	0	0	0	0	0	0	32	1	6
112	61	0	0	32	32	32	0	21	62	0	32	0	0	4700	4674	34946	30495	0	16	1	6	5	0	0	1	3	30	32	0	0	0	0	0	0	0	0	0	0	0	0	0	0	0	0	0	0	16	1	6
113	57	0	0	38	38	38	2	21	76	0	38	0	0	4684	4655	34918	30508	0	19	1	5	5	0	0	0	8	27	28	0	0	0	0	0	0	0	0	0	0	0	0	0	0	0	0	0	0	19	1	5
114	59	0	0	40	40	40	1	13	58	0	40	0	0	4675	4642	34924	30519	0	20	1	6	5	0	0	0	8	29	30	0	0	0	0	0	0	0	0	0	0	0	0	0	0	0	0	0	0	20	1	6
115	58	0	0	41	42	40	3	20	82	0	40	0	0	6304	6274	35031	28887	0	24	1	4	5	0	0	0	6	28	29	0	0	0	0	0	0	0	0	0	0	0	0	0	0	0	0	0	0	24	1	4
116	75	0	0	51	51	51	0	18	123	0	51	0	0	5076	5035	34948	30115	0	29	2	10	4	0	0	0	6	43	46	0	0	0	0	0	0	0	0	0	0	0	0	0	0	0	0	0	0	29	2	10
117	59	0	0	34	34	34	2	14	81	0	34	0	0	4703	4677	34927	30490	0	19	1	5	4	0	0	0	5	29	30	0	0	0	0	0	0	0	0	0	0	0	0	0	0	0	0	0	0	19	1	5
118	58	0	0	38	38	38	1	19	89	0	38	0	0	5037	5008	34918	30155	0	20	1	6	6	0	0	0	5	28	28	0	0	0	0	0	0	0	0	0	0	0	0	0	0	0	0	0	0	20	1	6
119	107	0	0	64	64	63	0	25	115	0	63	0	0	7066	7016	34965	28122	0	35	2	8	6	0	0	0	12	77	76	0	0	0	0	0	0	0	0	0	0	0	0	0	0	0	0	0	0	35	2	8
120	59	0	0	29	29	29	1	14	59	0	29	0	0	4668	4647	34939	30525	0	17	1	5	3	0	0	0	3	29	25	0	0	0	0	0	0	0	0	0	0	0	0	0	0	0	0	0	0	17	1	5
121	60	0	0	46	46	46	0	23	114	0	46	0	0	5091	5056	34926	30099	0	22	2	7	6	0	0	1	8	30	31	0	0	0	0	0	0	0	0	0	0	0	0	0	0	0	0	0	0	22	2	7
122	73	0	0	56	57	56	2	37	109	0	56	0	0	7125	7082	35061	28063	0	31	4	8	9	0	0	0	4	42	44	0	0	0	0	0	0	0	0	0	0	0	0	0	0	0	0	0	0	31	4	8
123	120	0	0	85	86	85	2	39	115	0	85	0	0	4551	4480	35085	30636	0	43	3	11	7	0	1	1	19	88	91	0	0	0	0	0	0	0	0	0	0	0	0	0	0	0	0	0	0	43	3	11
124	68	0	0	57	57	57	1	38	114	0	57	0	0	7424	7377	34962	27767	0	25	3	11	4	1	0	2	11	38	39	0	0	0	0	0	0	0	0	0	0	0	0	0	0	0	0	0	0	25	3	11
125	58	0	0	40	40	40	1	23	55	0	40	0	0	4894	4864	34961	30297	0	22	1	8	5	0	0	0	4	28	29	0	0	0	0	0	0	0	0	0	0	0	0	0	0	0	0	0	0	22	1	8
126	64	0	0	38	38	38	1	21	85	0	38	0	0	5001	4972	34987	30191	0	21	1	7	4	0	0	1	4	34	33	0	0	0	0	0	0	0	0	0	0	0	0	0	0	0	0	0	0	21	1	7
127	71	0	0	42	43	40	1	14	66	0	40	0	0	6039	6007	35032	29154	0	24	1	7	4	0	0	0	4	40	44	0	0	0	0	0	0	0	0	0	0	0	0	0	0	0	0	0	0	24	1	7
128	57	0	0	40	40	40	1	27	87	0	40	0	0	4226	4194	34938	30967	0	21	2	6	6	0	0	0	5	27	28	0	0	0	0	0	0	0	0	0	0	0	0	0	0	0	0	0	0	21	2	6
129	60	0	0	44	44	44	0	21	81	0	44	0	0	4705	4668	34910	30489	0	23	1	10	7	0	0	1	2	30	31	0	0	0	0	0	0	0	0	0	0	0	0	0	0	0	0	0	0	23	1	10
130	86	0	0	58	58	58	1	37	142	0	58	0	0	5714	5669	34997	29474	0	34	2	8	7	0	0	2	5	55	57	0	0	0	0	0	0	0	0	0	0	0	0	0	0	0	0	0	0	34	2	8
131	64	0	0	52	52	52	1	27	99	0	52	0	0	4696	4650	34950	30499	0	27	1	8	6	0	0	1	9	34	33	0	0	0	0	0	0	0	0	0	0	0	0	0	0	0	0	0	0	27	1	8
132	103	0	0	66	66	65	2	23	135	0	65	0	0	7035	6982	35016	28154	0	36	1	11	8	0	0	0	9	73	72	0	0	0	0	0	0	0	0	0	0	0	0	0	0	0	0	0	0	36	1	11
133	106	0	0	55	55	55	1	25	124	0	55	0	0	6190	6144	34930	29002	0	30	1	9	5	0	0	0	10	75	77	0	0	0	0	0	0	0	0	0	0	0	0	0	0	0	0	0	0	30	1	9
134	78	0	0	42	43	41	1	16	100	0	41	0	0	5270	5238	34934	29922	0	22	1	8	5	0	0	2	3	47	49	0	0	0	0	0	0	0	0	0	0	0	0	0	0	0	0	0	0	22	1	8
135	98	0	0	41	42	41	3	27	60	0	41	0	0	5917	5885	34952	29275	0	20	1	11	5	0	0	1	3	68	67	0	0	0	0	0	0	0	0	0	0	0	0	0	0	0	0	0	0	20	1	11
136	62	0	0	39	39	39	1	24	86	0	39	0	0	5093	5062	34965	30100	0	16	1	8	5	0	0	1	8	32	33	0	0	0	0	0	0	0	0	0	0	0	0	0	0	0	0	0	0	16	1	8
137	66	0	0	44	45	44	2	27	81	0	44	0	0	6844	6810	35000	28347	0	20	4	5	6	0	0	1	8	36	37	0	0	0	0	0	0	0	0	0	0	0	0	0	0	0	0	0	0	20	4	5
138	59	0	0	53	53	53	1	29	92	0	53	0	0	4750	4705	34949	30443	0	32	1	7	6	1	0	0	6	29	30	0	0	0	0	0	0	0	0	0	0	0	0	0	0	0	0	0	0	32	1	7
139	62	0	0	54	54	54	1	28	136	0	54	0	0	7358	7321	34936	27826	0	27	2	10	8	0	0	3	4	31	33	0	0	0	0	0	0	0	0	0	0	0	0	0	0	0	0	0	0	27	2	10
140	84	0	0	63	63	63	2	29	122	0	63	0	0	7599	7547	34950	27591	0	31	4	8	6	1	0	2	11	54	50	0	0	0	0	0	0	0	0	0	0	0	0	0	0	0	0	0	0	31	4	8
141	128	0	0	70	70	70	1	39	144	0	70	0	0	6193	6134	35003	28997	0	37	2	11	9	0	0	2	9	96	99	0	0	0	0	0	0	0	0	0	0	0	0	0	0	0	0	0	0	37	2	11
142	116	0	0	44	44	44	1	19	80	0	44	0	0	4992	4958	35059	30199	0	22	3	8	6	0	0	2	3	85	87	0	0	0	0	0	0	0	0	0	0	0	0	0	0	0	0	0	0	22	3	8
143	70	0	0	52	52	52	1	38	88	0	52	0	0	4698	4655	34951	30494	0	25	1	11	7	0	0	1	7	40	36	0	0	0	0	0	0	0	0	0	0	0	0	0	0	0	0	0	0	25	1	11
144	69	0	0	43	44	43	1	23	97	0	43	0	0	4425	4390	34950	30768	0	20	3	6	5	0	0	1	8	38	40	0	0	0	0	0	0	0	0	0	0	0	0	0	0	0	0	0	0	20	3	6
145	65	0	0	43	43	43	2	20	104	0	43	0	0	4772	4738	34982	30420	0	24	1	7	5	0	0	1	5	35	33	0	0	0	0	0	0	0	0	0	0	0	0	0	0	0	0	0	0	24	1	7
146	71	0	0	38	38	37	2	18	84	0	37	0	0	4743	4714	34951	30450	0	20	1	8	3	0	0	0	5	41	38	0	0	0	0	0	0	0	0	0	0	0	0	0	0	0	0	0	0	20	1	8
147	93	0	0	51	51	51	2	28	98	0	51	0	0	4840	4795	35038	30355	0	24	3	9	8	0	0	0	7	62	64	0	0	0	0	0	0	0	0	0	0	0	0	0	0	0	0	0	0	24	3	9
148	53	0	0	28	29	28	1	13	61	0	28	0	0	4255	4235	34931	30938	0	15	1	5	4	0	0	0	3	22	24	0	0	0	0	0	0	0	0	0	0	0	0	0	0	0	0	0	0	15	1	5
149	75	0	0	52	52	52	1	23	93	0	52	0	0	5147	5104	34968	30045	0	26	1	9	5	0	0	2	9	45	46	0	0	0	0	0	0	0	0	0	0	0	0	0	0	0	0	0	0	26	1	9
150	62	0	0	43	43	43	2	26	98	0	43	0	0	4704	4670	34953	30488	0	27	1	6	3	0	0	1	5	32	33	0	0	0	0	0	0	0	0	0	0	0	0	0	0	0	0	0	0	27	1	6
151	64	0	0	42	42	42	1	14	79	0	42	0	0	4808	4775	34989	30384	0	23	2	7	5	0	0	1	4	34	32	0	0	0	0	0	0	0	0	0	0	0	0	0	0	0	0	0	0	23	2	7
152	61	0	0	48	49	48	1	26	119	0	48	0	0	5096	5056	34895	30097	0	26	1	9	3	0	0	1	8	31	32	0	0	0	0	0	0	0	0	0	0	0	0	0	0	0	0	0	0	26	1	9
153	81	0	0	50	50	50	0	34	125	0	50	0	0	7107	7069	35000	28082	0	25	1	13	5	0	0	1	5	51	52	0	0	0	0	0	0	0	0	0	0	0	0	0	0	0	0	0	0	25	1	13
154	69	0	0	50	51	50	1	30	87	0	50	0	0	5311	5270	34933	29881	0	25	2	9	6	0	0	1	7	38	40	0	0	0	0	0	0	0	0	0	0	0	0	0	0	0	0	0	0	25	2	9
155	122	0	0	64	64	64	3	30	101	0	64	0	0	5043	4989	35037	30148	0	36	1	8	9	0	0	0	10	91	93	0	0	0	0	0	0	0	0	0	0	0	0	0	0	0	0	0	0	36	1	8
156	99	0	0	51	51	51	1	25	99	0	51	0	0	4308	4267	34956	30883	0	30	1	9	5	0	0	0	6	69	70	0	0	0	0	0	0	0	0	0	0	0	0	0	0	0	0	0	0	30	1	9
157	61	0	0	43	43	43	1	29	67	0	43	0	0	4777	4744	34993	30414	0	25	1	7	4	0	0	0	6	31	32	0	0	0	0	0	0	0	0	0	0	0	0	0	0	0	0	0	0	25	1	7
158	93	0	0	60	61	60	1	25	132	0	60	0	0	8413	8365	34977	26776	0	35	2	7	4	0	0	1	11	62	64	0	0	0	0	0	0	0	0	0	0	0	0	0	0	0	0	0	0	35	2	7
159	83	0	0	38	38	38	1	22	60	0	38	0	0	3879	3848	34934	31315	0	22	1	6	3	0	0	1	5	52	54	0	0	0	0	0	0	0	0	0	0	0	0	0	0	0	0	0	0	22	1	6
160	73	0	0	56	56	56	1	35	104	0	56	0	0	4810	4760	35066	30385	0	28	1	9	12	0	0	0	6	41	44	0	0	0	0	0	0	0	0	0	0	0	0	0	0	0	0	0	0	28	1	9
161	57	0	0	35	36	35	2	18	59	0	35	0	0	4724	4698	34960	30468	0	19	1	8	4	0	0	0	3	26	28	0	0	0	0	0	0	0	0	0	0	0	0	0	0	0	0	0	0	19	1	8
162	78	0	0	55	56	54	4	26	107	0	54	0	0	5300	5255	34996	29892	0	31	1	7	10	0	0	1	4	47	49	0	0	0	0	0	0	0	0	0	0	0	0	0	0	0	0	0	0	31	1	7
163	59	0	0	46	46	46	0	19	104	0	46	0	0	4780	4743	34920	30412	0	26	1	9	5	0	0	1	4	29	30	0	0	0	0	0	0	0	0	0	0	0	0	0	0	0	0	0	0	26	1	9
164	62	0	0	33	33	33	2	22	53	0	33	0	0	4745	4720	34932	30448	0	15	1	5	7	0	0	1	4	32	32	0	0	0	0	0	0	0	0	0	0	0	0	0	0	0	0	0	0	15	1	5
165	60	0	0	36	36	36	0	16	84	0	36	0	0	4690	4663	34972	30502	0	19	1	8	4	0	0	0	4	28	31	0	0	0	0	0	0	0	0	0	0	0	0	0	0	0	0	0	0	19	1	8
166	57	0	0	36	36	36	1	17	65	0	36	0	0	4757	4730	34993	30435	0	19	1	5	6	0	0	0	5	26	28	0	0	0	0	0	0	0	0	0	0	0	0	0	0	0	0	0	0	19	1	5
167	96	0	0	46	46	46	1	22	80	0	46	0	0	4710	4672	34949	30483	0	25	1	11	4	0	0	0	5	66	67	0	0	0	0	0	0	0	0	0	0	0	0	0	0	0	0	0	0	25	1	11
168	83	0	0	61	61	60	0	27	149	0	60	0	0	5263	5210	34950	29931	0	35	2	9	6	0	0	1	7	53	54	0	0	0	0	0	0	0	0	0	0	0	0	0	0	0	0	0	0	35	2	9
169	78	0	0	40	40	40	0	18	85	0	40	0	0	4718	4683	34974	30478	0	21	1	7	4	0	0	1	6	48	49	0	0	0	0	0	0	0	0	0	0	0	0	0	0	0	0	0	0	21	1	7
170	69	0	0	63	63	63	0	40	131	0	63	0	0	7055	7005	35006	28133	0	39	2	9	6	0	0	0	7	39	36	0	0	0	0	0	0	0	0	0	0	0	0	0	0	0	0	0	0	39	2	9
171	102	0	0	57	57	57	2	34	115	0	57	0	0	5022	4974	34990	30170	0	32	1	8	8	0	0	1	7	71	73	0	0	0	0	0	0	0	0	0	0	0	0	0	0	0	0	0	0	32	1	8
172	127	0	0	59	59	59	1	26	140	0	59	0	0	5222	5173	34983	29969	0	27	1	14	5	0	0	2	10	95	98	0	0	0	0	0	0	0	0	0	0	0	0	0	0	0	0	0	0	27	1	14
173	91	0	0	45	45	45	1	27	78	0	45	0	0	4743	4705	35025	30451	0	26	1	6	7	0	0	0	5	61	62	0	0	0	0	0	0	0	0	0	0	0	0	0	0	0	0	0	0	26	1	6
174	62	0	0	39	39	39	1	26	89	0	39	0	0	5322	5295	34965	29867	0	18	2	8	5	0	0	2	4	32	33	0	0	0	0	0	0	0	0	0	0	0	0	0	0	0	0	0	0	18	2	8
175	89	0	0	48	49	48	2	21	100	0	48	0	0	4687	4648	34968	30505	0	26	1	7	5	0	0	2	7	58	60	0	0	0	0	0	0	0	0	0	0	0	0	0	0	0	0	0	0	26	1	7
176	72	0	0	52	52	52	0	19	126	0	52	0	0	4767	4723	34961	30426	0	32	1	7	6	0	0	0	6	40	43	0	0	0	0	0	0	0	0	0	0	0	0	0	0	0	0	0	0	32	1	7
177	84	0	0	55	56	54	0	24	102	0	54	0	0	4761	4714	34956	30433	0	31	1	9	5	0	0	2	6	52	57	0	0	0	0	0	0	0	0	0	0	0	0	0	0	0	0	0	0	31	1	9
178	103	0	0	71	71	71	4	28	145	0	71	0	0	5340	5285	34947	29845	0	39	3	15	6	0	0	1	7	72	74	0	0	0	0	0	0	0	0	0	0	0	0	0	0	0	0	0	0	39	3	15
179	88	0	0	68	68	67	2	40	145	0	67	0	0	5193	5134	34930	30000	0	36	1	11	7	0	0	2	10	58	59	0	0	0	0	0	0	0	0	0	0	0	0	0	0	0	0	0	0	36	1	11
180	59	0	0	37	38	36	1	27	84	0	36	0	0	5583	5556	35052	29609	0	18	3	6	7	0	0	0	2	27	30	0	0	0	0	0	0	0	0	0	0	0	0	0	0	0	0	0	0	18	3	6
181	67	0	0	54	54	54	1	25	98	0	54	0	0	5581	5537	35016	29610	0	24	3	10	11	0	0	0	6	36	38	0	0	0	0	0	0	0	0	0	0	0	0	0	0	0	0	0	0	24	3	10
182	71	0	0	68	69	68	2	31	142	0	68	0	0	5107	5050	34972	30083	0	34	1	11	8	1	0	2	11	41	42	0	0	0	0	0	0	0	0	0	0	0	0	0	0	0	0	0	0	34	1	11
183	61	0	0	36	36	36	1	14	122	0	36	0	0	6508	6482	34972	28683	0	20	1	8	3	0	0	0	4	31	31	0	0	0	0	0	0	0	0	0	0	0	0	0	0	0	0	0	0	20	1	8
184	101	0	0	62	62	62	2	40	105	0	62	0	0	6909	6859	34994	28280	0	41	2	9	7	0	0	0	3	70	72	0	0	0	0	0	0	0	0	0	0	0	0	0	0	0	0	0	0	41	2	9
185	70	0	0	42	43	42	1	23	82	0	42	0	0	4829	4798	34971	30361	0	23	1	10	4	0	0	3	1	38	41	0	0	0	0	0	0	0	0	0	0	0	0	0	0	0	0	0	0	23	1	10
186	90	0	0	54	54	54	1	33	83	0	54	0	0	5867	5823	34974	29324	0	32	2	7	7	0	0	2	4	59	61	0	0	0	0	0	0	0	0	0	0	0	0	0	0	0	0	0	0	32	2	7
187	58	0	0	26	26	26	1	7	69	0	26	0	0	4655	4636	34940	30539	0	16	1	4	3	0	0	0	2	28	23	0	0	0	0	0	0	0	0	0	0	0	0	0	0	0	0	0	0	16	1	4
188	56	0	0	40	41	40	2	25	92	0	40	0	0	5947	5924	34984	29237	0	20	3	8	5	0	0	2	2	26	27	0	0	0	0	0	0	0	0	0	0	0	0	0	0	0	0	0	0	20	3	8
189	66	0	0	55	56	55	2	23	89	0	55	0	0	6460	6417	34963	28729	0	25	2	11	7	0	0	2	8	36	37	0	0	0	0	0	0	0	0	0	0	0	0	0	0	0	0	0	0	25	2	11
190	64	0	0	32	32	32	2	19	69	0	32	0	0	4718	4690	34964	30479	0	17	1	6	4	0	0	0	4	34	35	0	0	0	0	0	0	0	0	0	0	0	0	0	0	0	0	0	0	17	1	6
191	113	0	0	59	59	59	3	35	111	0	59	0	0	4996	4949	34979	30193	0	26	1	11	6	0	0	1	14	83	80	0	0	0	0	0	0	0	0	0	0	0	0	0	0	0	0	0	0	26	1	11
192	72	0	0	60	60	60	1	38	125	0	60	0	0	5075	5028	34966	30113	0	32	1	10	6	0	0	2	9	41	43	0	0	0	0	0	0	0	0	0	0	0	0	0	0	0	0	0	0	32	1	10
193	58	0	0	41	42	41	2	22	91	0	41	0	0	6576	6543	34918	28617	0	24	1	9	4	0	0	0	3	26	29	0	0	0	0	0	0	0	0	0	0	0	0	0	0	0	0	0	0	24	1	9
194	69	0	0	62	62	62	2	40	114	0	62	0	0	6836	6781	34931	28358	0	34	1	9	11	0	0	1	6	38	40	0	0	0	0	0	0	0	0	0	0	0	0	0	0	0	0	0	0	34	1	9
195	135	0	0	67	68	66	2	43	135	0	66	0	0	4744	4693	34984	30442	0	30	3	13	9	0	0	4	7	104	106	0	0	0	0	0	0	0	0	0	0	0	0	0	0	0	0	0	0	30	3	13
196	116	0	0	58	59	57	0	20	127	0	57	0	0	4736	4685	34915	30459	0	33	1	9	4	0	0	3	7	86	87	0	0	0	0	0	0	0	0	0	0	0	0	0	0	0	0	0	0	33	1	9
197	55	0	0	38	39	38	1	13	80	0	38	0	0	5063	5034	34952	30129	0	23	1	6	5	0	0	1	2	24	26	0	0	0	0	0	0	0	0	0	0	0	0	0	0	0	0	0	0	23	1	6
198	61	0	0	60	60	60	1	33	135	0	60	0	0	5869	5821	53473	48321	0	32	1	10	8	0	0	1	8	31	32	0	0	0	0	0	0	0	0	0	0	0	0	0	0	0	0	0	0	32	1	10
199	61	0	0	53	53	53	0	21	123	0	53	0	0	5557	5516	34911	29632	0	30	1	9	6	0	0	0	7	31	31	0	0	0	0	0	0	0	0	0	0	0	0	0	0	0	0	0	0	30	1	9
200	122	0	0	80	80	77	0	39	194	0	77	0	0	6912	6848	35053	28276	0	37	3	14	9	0	0	2	12	91	93	0	0	0	0	0	0	0	0	0	0	0	0	0	0	0	0	0	0	37	3	14
201	105	0	0	68	68	68	0	27	164	0	68	0	0	4868	4809	34963	30324	0	38	2	9	7	0	0	1	11	75	76	0	0	0	0	0	0	0	0	0	0	0	0	0	0	0	0	0	0	38	2	9
202	65	0	0	49	49	49	1	27	113	0	49	0	0	5268	5231	34977	29921	0	29	1	5	8	0	0	0	6	35	33	0	0	0	0	0	0	0	0	0	0	0	0	0	0	0	0	0	0	29	1	5
203	68	0	0	45	45	45	1	30	75	0	45	0	0	4344	4309	34960	30847	0	20	2	9	6	0	0	1	7	38	39	0	0	0	0	0	0	0	0	0	0	0	0	0	0	0	0	0	0	20	2	9
204	60	0	0	35	35	35	1	18	67	0	35	0	0	6526	6499	34903	28667	0	21	1	4	4	0	0	0	5	30	31	0	0	0	0	0	0	0	0	0	0	0	0	0	0	0	0	0	0	21	1	4
205	81	0	0	59	60	59	1	41	119	0	59	0	0	6649	6603	34974	28539	0	33	2	9	10	0	0	1	4	50	52	0	0	0	0	0	0	0	0	0	0	0	0	0	0	0	0	0	0	33	2	9
206	56	0	0	38	39	38	1	9	62	0	38	0	0	4725	4695	34963	30468	0	22	1	6	6	0	0	0	3	26	27	0	0	0	0	0	0	0	0	0	0	0	0	0	0	0	0	0	0	22	1	6
207	135	0	0	88	88	88	2	43	145	0	88	0	0	5515	5440	34986	29673	0	36	4	16	15	0	0	0	17	105	106	0	0	0	0	0	0	0	0	0	0	0	0	0	0	0	0	0	0	36	4	16
208	87	0	0	46	46	46	0	19	86	0	46	0	0	4991	4955	34981	30200	0	25	1	8	6	0	0	1	5	56	58	0	0	0	0	0	0	0	0	0	0	0	0	0	0	0	0	0	0	25	1	8
209	64	0	0	50	50	50	1	21	117	0	50	0	0	4867	4827	35004	30324	0	24	1	8	5	0	0	0	12	33	35	0	0	0	0	0	0	0	0	0	0	0	0	0	0	0	0	0	0	24	1	8
210	76	0	0	36	36	35	3	24	74	0	35	0	0	3761	3736	34976	31430	0	18	1	6	5	0	0	0	5	46	45	0	0	0	0	0	0	0	0	0	0	0	0	0	0	0	0	0	0	18	1	6
211	101	0	0	55	55	55	2	29	121	0	55	0	0	7040	6997	35064	28149	0	29	2	11	4	0	0	3	6	69	72	0	0	0	0	0	0	0	0	0	0	0	0	0	0	0	0	0	0	29	2	11
212	79	0	0	41	41	41	1	23	82	0	41	0	0	4754	4723	34984	30437	0	23	1	5	6	0	0	1	5	48	50	0	0	0	0	0	0	0	0	0	0	0	0	0	0	0	0	0	0	23	1	5
213	69	0	0	51	51	51	1	22	131	0	51	0	0	4838	4797	35097	30353	0	27	1	7	5	0	0	0	11	39	40	0	0	0	0	0	0	0	0	0	0	0	0	0	0	0	0	0	0	27	1	7
214	122	0	0	53	54	51	1	31	87	0	51	0	0	5399	5358	35001	29792	0	26	2	7	10	0	0	0	6	92	93	0	0	0	0	0	0	0	0	0	0	0	0	0	0	0	0	0	0	26	2	7
215	70	0	0	58	59	58	2	29	96	0	58	0	0	6236	6191	34952	28952	0	33	1	9	9	0	0	3	3	40	41	0	0	0	0	0	0	0	0	0	0	0	0	0	0	0	0	0	0	33	1	9
216	80	0	0	60	60	60	1	39	133	0	60	0	0	5122	5074	34955	30067	0	38	1	10	6	0	0	1	4	49	51	0	0	0	0	0	0	0	0	0	0	0	0	0	0	0	0	0	0	38	1	10
217	60	0	0	51	51	51	1	14	110	0	51	0	0	4755	4713	34948	30437	0	27	1	8	5	0	0	0	10	30	28	0	0	0	0	0	0	0	0	0	0	0	0	0	0	0	0	0	0	27	1	8
218	61	0	0	47	47	47	1	15	106	0	47	0	0	4386	4348	34955	30806	0	23	1	10	5	0	0	0	8	31	31	0	0	0	0	0	0	0	0	0	0	0	0	0	0	0	0	0	0	23	1	10
219	60	0	0	39	39	39	1	15	96	0	39	0	0	5100	5073	34947	30089	0	23	1	7	4	0	0	0	4	30	31	0	0	0	0	0	0	0	0	0	0	0	0	0	0	0	0	0	0	23	1	7
220	58	0	0	41	41	41	0	20	84	0	41	0	0	4714	4680	34953	30480	0	28	1	4	4	0	0	0	4	27	29	0	0	0	0	0	0	0	0	0	0	0	0	0	0	0	0	0	0	28	1	4
221	74	0	0	62	62	62	1	27	118	0	62	0	0	6033	5985	35009	29154	0	29	3	13	8	0	0	1	8	44	43	0	0	0	0	0	0	0	0	0	0	0	0	0	0	0	0	0	0	29	3	13
222	64	0	0	58	58	58	0	34	150	0	58	0	0	4994	4950	34994	30193	0	26	3	9	7	0	0	1	12	34	34	0	0	0	0	0	0	0	0	0	0	0	0	0	0	0	0	0	0	26	3	9
223	72	0	0	50	51	48	1	26	84	0	48	0	0	5096	5059	34967	30094	0	27	1	8	6	0	0	2	4	41	43	0	0	0	0	0	0	0	0	0	0	0	0	0	0	0	0	0	0	27	1	8
224	172	0	0	80	80	79	2	38	174	0	79	0	0	8081	8014	34958	27108	0	37	3	15	6	0	0	3	15	142	143	0	0	0	0	0	0	0	0	0	0	0	0	0	0	0	0	0	0	37	3	15
225	61	0	0	49	49	49	0	25	111	0	49	0	0	5629	5591	34968	29561	0	24	1	7	6	0	0	0	11	31	31	0	0	0	0	0	0	0	0	0	0	0	0	0	0	0	0	0	0	24	1	7
226	87	0	0	47	47	46	1	20	107	0	46	0	0	5650	5617	35033	29538	0	25	2	8	4	0	0	0	7	55	58	0	0	0	0	0	0	0	0	0	0	0	0	0	0	0	0	0	0	25	2	8
227	127	0	0	58	58	57	1	23	101	0	57	0	0	4734	4685	34991	30459	0	28	1	10	8	0	0	0	10	96	98	0	0	0	0	0	0	0	0	0	0	0	0	0	0	0	0	0	0	28	1	10
228	64	0	0	48	48	48	0	23	99	0	48	0	0	4773	4733	34896	30420	0	30	1	6	7	0	0	0	4	34	32	0	0	0	0	0	0	0	0	0	0	0	0	0	0	0	0	0	0	30	1	6
229	113	0	0	49	49	49	0	42	92	0	49	0	0	4689	4648	34998	30504	0	24	1	7	9	0	0	0	8	83	84	0	0	0	0	0	0	0	0	0	0	0	0	0	0	0	0	0	0	24	1	7
230	61	0	0	36	36	36	0	22	83	0	36	0	0	5096	5069	34953	30096	0	18	1	5	7	0	0	0	5	31	30	0	0	0	0	0	0	0	0	0	0	0	0	0	0	0	0	0	0	18	1	5
231	59	0	0	43	44	43	5	20	68	0	43	0	0	4902	4871	34933	30287	0	25	2	6	4	0	0	1	5	29	30	0	0	0	0	0	0	0	0	0	0	0	0	0	0	0	0	0	0	25	2	6
232	105	0	0	54	54	54	1	30	108	0	54	0	0	4617	4572	34988	30575	0	33	1	9	6	0	0	1	4	74	76	0	0	0	0	0	0	0	0	0	0	0	0	0	0	0	0	0	0	33	1	9
233	61	0	0	45	46	45	1	23	94	0	45	0	0	5445	5409	34974	29747	0	26	1	7	5	0	0	3	3	31	32	0	0	0	0	0	0	0	0	0	0	0	0	0	0	0	0	0	0	26	1	7
234	61	0	0	38	38	38	1	17	57	0	38	0	0	4231	4201	34966	30962	0	21	1	7	5	0	0	0	4	30	32	0	0	0	0	0	0	0	0	0	0	0	0	0	0	0	0	0	0	21	1	7
235	70	0	0	50	50	50	3	29	83	0	50	0	0	4692	4650	34975	30501	0	27	1	9	6	0	0	0	7	40	39	0	0	0	0	0	0	0	0	0	0	0	0	0	0	0	0	0	0	27	1	9
236	65	0	0	35	35	35	2	10	57	0	35	0	0	4900	4876	34939	30290	0	22	1	6	4	0	0	1	1	34	36	0	0	0	0	0	0	0	0	0	0	0	0	0	0	0	0	0	0	22	1	6
237	60	0	0	39	40	39	1	15	66	0	39	0	0	5059	5029	34980	30133	0	20	1	7	5	0	0	0	6	30	31	0	0	0	0	0	0	0	0	0	0	0	0	0	0	0	0	0	0	20	1	7
238	56	0	0	40	40	40	1	16	79	0	40	0	0	4709	4677	34957	30484	0	19	1	8	5	1	0	0	6	25	27	0	0	0	0	0	0	0	0	0	0	0	0	0	0	0	0	0	0	19	1	8
239	61	0	0	48	48	48	1	26	77	0	48	0	0	5187	5150	34989	30003	0	26	1	9	7	0	0	1	4	31	32	0	0	0	0	0	0	0	0	0	0	0	0	0	0	0	0	0	0	26	1	9
240	63	0	0	48	48	48	1	27	101	0	48	0	0	4826	4789	34943	30364	0	27	3	7	5	0	0	0	6	33	30	0	0	0	0	0	0	0	0	0	0	0	0	0	0	0	0	0	0	27	3	7
241	70	0	0	45	45	45	1	20	74	0	45	0	0	5165	5130	34948	30026	0	25	1	10	4	0	0	1	4	39	41	0	0	0	0	0	0	0	0	0	0	0	0	0	0	0	0	0	0	25	1	10
242	70	0	0	66	67	64	1	21	118	0	64	0	0	6363	6309	35005	28828	0	35	2	10	6	0	0	1	10	40	41	0	0	0	0	0	0	0	0	0	0	0	0	0	0	0	0	0	0	35	2	10
243	96	0	0	77	77	76	2	45	138	0	76	0	0	7007	6944	34967	28181	0	44	1	12	8	0	0	3	8	65	67	0	0	0	0	0	0	0	0	0	0	0	0	0	0	0	0	0	0	44	1	12
244	80	0	0	46	47	46	1	22	92	0	46	0	0	4329	4294	34984	30861	0	20	1	9	7	0	0	1	8	49	51	0	0	0	0	0	0	0	0	0	0	0	0	0	0	0	0	0	0	20	1	9
245	69	0	0	57	57	57	1	21	117	0	57	0	0	7376	7332	34982	27812	0	25	1	14	7	0	0	1	9	37	40	0	0	0	0	0	0	0	0	0	0	0	0	0	0	0	0	0	0	25	1	14
246	59	0	0	35	35	35	1	16	80	0	35	0	0	4679	4651	34951	30515	0	19	1	4	6	0	0	0	5	28	30	0	0	0	0	0	0	0	0	0	0	0	0	0	0	0	0	0	0	19	1	4
247	61	0	0	50	50	50	2	21	99	0	50	0	0	4988	4948	34914	30203	0	29	1	6	4	0	0	1	9	31	32	0	0	0	0	0	0	0	0	0	0	0	0	0	0	0	0	0	0	29	1	6
248	61	0	0	41	42	41	0	15	78	0	41	0	0	4304	4269	34925	30891	0	25	1	8	3	0	0	0	4	31	32	0	0	0	0	0	0	0	0	0	0	0	0	0	0	0	0	0	0	25	1	8
249	115	0	0	59	59	59	1	43	135	0	59	0	0	5437	5390	34993	29752	0	37	2	8	7	0	0	1	4	84	86	0	0	0	0	0	0	0	0	0	0	0	0	0	0	0	0	0	0	37	2	8
250	107	0	0	51	51	50	2	28	111	0	50	0	0	5124	5084	34956	30067	0	31	1	9	3	1	0	1	4	75	78	0	0	0	0	0	0	0	0	0	0	0	0	0	0	0	0	0	0	31	1	9
251	85	0	0	70	70	70	1	44	107	0	70	0	0	6759	6700	34949	28431	0	36	1	9	12	0	0	1	11	54	56	0	0	0	0	0	0	0	0	0	0	0	0	0	0	0	0	0	0	36	1	9
252	59	0	0	43	44	43	1	18	84	0	43	0	0	5738	5705	34965	29453	0	21	2	9	5	0	0	2	4	29	30	0	0	0	0	0	0	0	0	0	0	0	0	0	0	0	0	0	0	21	2	9
253	57	0	0	39	39	39	2	17	82	0	39	0	0	4868	4841	34955	30321	0	18	2	8	4	0	0	1	6	27	28	0	0	0	0	0	0	0	0	0	0	0	0	0	0	0	0	0	0	18	2	8
254	72	0	0	45	45	44	1	22	63	0	44	0	0	4816	4781	34942	30376	0	26	1	8	6	0	0	1	2	41	43	0	0	0	0	0	0	0	0	0	0	0	0	0	0	0	0	0	0	26	1	8
255	56	0	0	39	40	39	1	16	81	0	39	0	0	4954	4923	34952	30239	0	23	1	5	3	0	0	1	6	25	27	0	0	0	0	0	0	0	0	0	0	0	0	0	0	0	0	0	0	23	1	5
256	62	0	0	47	48	46	1	29	92	0	46	0	0	4344	4309	34971	30846	0	26	2	7	5	0	0	1	5	31	33	0	0	0	0	0	0	0	0	0	0	0	0	0	0	0	0	0	0	26	2	7
257	65	0	0	30	30	30	1	13	57	0	30	0	0	4677	4655	34980	30516	0	19	1	5	4	0	0	0	1	34	36	0	0	0	0	0	0	0	0	0	0	0	0	0	0	0	0	0	0	19	1	5
258	62	0	0	53	53	53	3	16	88	0	53	0	0	5187	5143	34941	30005	0	26	2	9	4	0	0	1	11	32	31	0	0	0	0	0	0	0	0	0	0	0	0	0	0	0	0	0	0	26	2	9
259	105	0	0	57	57	57	2	18	84	0	57	0	0	5199	5150	34993	29994	0	34	1	8	5	0	0	2	7	74	76	0	0	0	0	0	0	0	0	0	0	0	0	0	0	0	0	0	0	34	1	8
260	58	0	0	37	37	37	0	22	76	0	37	0	0	4679	4653	34953	30511	0	19	1	7	5	0	0	0	5	28	26	0	0	0	0	0	0	0	0	0	0	0	0	0	0	0	0	0	0	19	1	7
261	60	0	0	41	41	41	0	39	71	0	41	0	0	4699	4665	34902	30495	0	25	1	7	6	0	0	0	2	29	31	0	0	0	0	0	0	0	0	0	0	0	0	0	0	0	0	0	0	25	1	7
262	129	0	0	58	58	58	0	25	117	0	58	0	0	5020	4971	35019	30172	0	32	1	7	10	0	0	1	7	98	100	0	0	0	0	0	0	0	0	0	0	0	0	0	0	0	0	0	0	32	1	7
263	73	0	0	60	60	60	1	26	123	0	60	0	0	5777	5728	34952	29413	0	32	3	8	5	0	0	2	10	42	44	0	0	0	0	0	0	0	0	0	0	0	0	0	0	0	0	0	0	32	3	8
264	88	0	0	57	57	57	0	45	125	0	57	0	0	4829	4784	34991	30360	0	34	1	9	6	0	0	2	5	58	59	0	0	0	0	0	0	0	0	0	0	0	0	0	0	0	0	0	0	34	1	9
265	83	0	0	47	48	47	4	26	73	0	47	0	0	7131	7094	94815	89283	0	27	1	10	5	0	0	0	4	52	54	0	0	0	0	0	0	0	0	0	0	0	0	0	0	0	0	0	0	27	1	10
266	66	0	0	61	61	61	1	30	143	0	61	0	0	4745	4695	34945	30445	0	33	3	7	6	0	0	2	10	36	33	0	0	0	0	0	0	0	0	0	0	0	0	0	0	0	0	0	0	33	3	7
267	63	0	0	44	44	44	1	21	109	0	44	0	0	4705	4671	34896	30486	0	23	1	6	6	0	0	4	4	33	34	0	0	0	0	0	0	0	0	0	0	0	0	0	0	0	0	0	0	23	1	6
268	63	0	0	47	48	47	2	30	72	0	47	0	0	4743	4705	34921	30449	0	28	1	9	6	0	0	1	2	33	34	0	0	0	0	0	0	0	0	0	0	0	0	0	0	0	0	0	0	28	1	9
269	64	0	0	47	48	47	2	23	63	0	47	0	0	5179	5140	34986	30014	0	23	2	7	8	0	0	1	6	33	35	0	0	0	0	0	0	0	0	0	0	0	0	0	0	0	0	0	0	23	2	7
270	61	0	0	40	40	40	3	28	112	0	40	0	0	5208	5179	34912	29982	0	24	1	6	6	0	0	0	3	29	32	0	0	0	0	0	0	0	0	0	0	0	0	0	0	0	0	0	0	24	1	6
271	93	0	0	60	60	60	1	31	121	0	60	0	0	5252	5204	34946	29937	0	36	1	7	7	0	0	1	8	63	64	0	0	0	0	0	0	0	0	0	0	0	0	0	0	0	0	0	0	36	1	7
272	58	0	0	30	30	30	1	20	58	0	30	0	0	4208	4186	34966	30985	0	13	1	5	5	0	0	0	6	28	23	0	0	0	0	0	0	0	0	0	0	0	0	0	0	0	0	0	0	13	1	5
273	130	0	0	77	77	77	1	41	114	0	77	0	0	5271	5204	34997	29920	0	43	2	10	7	0	0	2	13	99	101	0	0	0	0	0	0	0	0	0	0	0	0	0	0	0	0	0	0	43	2	10
274	64	0	0	47	47	47	2	25	80	0	47	0	0	4835	4797	35007	30357	0	23	2	8	7	0	0	3	4	34	33	0	0	0	0	0	0	0	0	0	0	0	0	0	0	0	0	0	0	23	2	8
275	68	0	0	44	45	44	1	24	92	0	44	0	0	5204	5168	34955	29989	0	29	1	9	4	0	0	0	1	37	39	0	0	0	0	0	0	0	0	0	0	0	0	0	0	0	0	0	0	29	1	9
276	58	0	0	29	29	29	1	11	55	0	29	0	0	6134	6114	34968	29058	0	13	1	7	3	0	0	0	5	28	26	0	0	0	0	0	0	0	0	0	0	0	0	0	0	0	0	0	0	13	1	7
277	61	0	0	45	45	45	0	21	100	0	45	0	0	6770	6736	34967	28420	0	26	1	10	4	0	0	2	2	31	31	0	0	0	0	0	0	0	0	0	0	0	0	0	0	0	0	0	0	26	1	10
278	67	0	0	71	72	71	2	21	161	0	71	0	0	5047	4988	34959	30142	0	32	3	11	6	0	1	2	16	37	38	0	0	0	0	0	0	0	0	0	0	0	0	0	0	0	0	0	0	32	3	11
279	60	0	0	37	38	37	0	24	95	0	37	0	0	4422	4393	34951	30771	0	22	1	7	4	0	0	0	3	29	31	0	0	0	0	0	0	0	0	0	0	0	0	0	0	0	0	0	0	22	1	7
280	53	0	0	25	26	25	1	18	61	0	25	0	0	4679	4661	34963	30515	0	12	1	5	4	0	0	0	3	21	24	0	0	0	0	0	0	0	0	0	0	0	0	0	0	0	0	0	0	12	1	5
281	61	0	0	50	50	50	1	19	114	0	50	0	0	5139	5098	34992	30053	0	30	1	6	6	0	0	0	7	31	31	0	0	0	0	0	0	0	0	0	0	0	0	0	0	0	0	0	0	30	1	6
282	93	0	0	38	39	38	2	10	47	0	38	0	0	5037	5007	35021	30156	0	21	1	5	4	0	0	0	7	61	64	0	0	0	0	0	0	0	0	0	0	0	0	0	0	0	0	0	0	21	1	5
283	62	0	0	43	43	43	2	14	96	0	43	0	0	4680	4644	34974	30514	0	24	1	7	5	0	0	0	6	32	30	0	0	0	0	0	0	0	0	0	0	0	0	0	0	0	0	0	0	24	1	7
284	63	0	0	50	50	50	1	25	105	0	50	0	0	5833	5793	34967	29358	0	28	2	8	7	0	0	0	5	33	34	0	0	0	0	0	0	0	0	0	0	0	0	0	0	0	0	0	0	28	2	8
285	60	0	0	38	38	38	0	12	88	0	38	0	0	5943	5916	34956	29247	0	20	1	5	4	1	0	0	7	30	30	0	0	0	0	0	0	0	0	0	0	0	0	0	0	0	0	0	0	20	1	5
286	59	0	0	31	31	31	1	16	79	0	31	0	0	4689	4665	34949	30505	0	16	1	5	4	0	0	1	4	29	29	0	0	0	0	0	0	0	0	0	0	0	0	0	0	0	0	0	0	16	1	5
287	68	0	0	39	39	39	1	18	75	0	39	0	0	4701	4669	34994	30493	0	20	1	7	5	0	0	1	5	37	39	0	0	0	0	0	0	0	0	0	0	0	0	0	0	0	0	0	0	20	1	7
288	59	0	0	44	44	44	2	28	72	0	44	0	0	4697	4662	34898	30495	0	26	1	9	6	0	0	0	2	28	30	0	0	0	0	0	0	0	0	0	0	0	0	0	0	0	0	0	0	26	1	9
289	59	0	0	36	36	35	1	17	43	0	35	0	0	4760	4733	34954	30433	0	20	1	6	4	0	0	0	4	27	30	0	0	0	0	0	0	0	0	0	0	0	0	0	0	0	0	0	0	20	1	6
290	151	0	0	101	101	100	0	73	175	0	100	0	0	5413	5329	35080	29772	0	52	4	12	16	1	0	3	12	120	122	0	0	0	0	0	0	0	0	0	0	0	0	0	0	0	0	0	0	52	4	12
291	59	0	0	42	42	42	1	22	96	0	42	0	0	4689	4655	34923	30504	0	24	1	4	6	0	0	0	7	29	30	0	0	0	0	0	0	0	0	0	0	0	0	0	0	0	0	0	0	24	1	4
292	131	0	0	63	63	63	2	29	109	0	63	0	0	5307	5254	34988	29884	0	36	1	8	6	0	0	0	12	100	102	0	0	0	0	0	0	0	0	0	0	0	0	0	0	0	0	0	0	36	1	8
293	114	0	0	57	57	57	1	22	108	0	57	0	0	4806	4760	34961	30384	0	31	2	11	6	0	0	1	6	84	85	0	0	0	0	0	0	0	0	0	0	0	0	0	0	0	0	0	0	31	2	11
294	60	0	0	49	49	49	1	22	113	0	49	0	0	7131	7093	34973	28059	0	30	2	7	5	0	0	0	5	30	31	0	0	0	0	0	0	0	0	0	0	0	0	0	0	0	0	0	0	30	2	7
295	120	0	0	63	63	63	1	28	127	0	63	0	0	4371	4319	34983	30819	0	34	1	9	6	0	0	2	11	88	91	0	0	0	0	0	0	0	0	0	0	0	0	0	0	0	0	0	0	34	1	9
296	98	0	0	54	54	54	2	43	66	0	54	0	0	5122	5081	35046	30066	0	27	1	10	10	0	0	2	4	67	69	0	0	0	0	0	0	0	0	0	0	0	0	0	0	0	0	0	0	27	1	10
297	123	0	0	58	59	58	1	21	141	0	58	0	0	5029	4979	34946	30164	0	33	1	9	5	0	0	1	9	93	94	0	0	0	0	0	0	0	0	0	0	0	0	0	0	0	0	0	0	33	1	9
298	62	0	0	36	36	36	0	13	91	0	36	0	0	4712	4685	34978	30480	0	24	1	5	3	0	0	1	2	32	28	0	0	0	0	0	0	0	0	0	0	0	0	0	0	0	0	0	0	24	1	5
299	91	0	0	50	51	50	3	23	107	0	50	0	0	4982	4941	34952	30210	0	25	1	7	4	0	0	2	11	60	62	0	0	0	0	0	0	0	0	0	0	0	0	0	0	0	0	0	0	25	1	7
300	67	0	0	54	55	54	0	33	122	0	54	0	0	5227	5183	35026	29964	0	26	2	8	7	0	0	1	10	37	38	0	0	0	0	0	0	0	0	0	0	0	0	0	0	0	0	0	0	26	2	8
301	87	0	0	58	59	57	2	34	119	0	57	0	0	5538	5493	34926	29651	0	27	2	12	7	1	0	0	8	55	58	0	0	0	0	0	0	0	0	0	0	0	0	0	0	0	0	0	0	27	2	12
302	81	0	0	50	50	50	1	23	90	0	50	0	0	4324	4283	34962	30868	0	27	2	8	5	0	0	1	7	50	52	0	0	0	0	0	0	0	0	0	0	0	0	0	0	0	0	0	0	27	2	8
303	68	0	0	46	46	46	1	23	98	0	46	0	0	6523	6485	34913	28670	0	26	1	8	6	0	0	1	4	37	39	0	0	0	0	0	0	0	0	0	0	0	0	0	0	0	0	0	0	26	1	8
304	65	0	0	52	52	52	1	23	86	0	52	0	0	4586	4543	34938	30606	0	27	2	8	6	0	0	3	6	35	34	0	0	0	0	0	0	0	0	0	0	0	0	0	0	0	0	0	0	27	2	8
305	60	0	0	37	38	37	1	20	80	0	37	0	0	4686	4655	34961	30509	0	18	1	7	5	0	0	1	5	30	30	0	0	0	0	0	0	0	0	0	0	0	0	0	0	0	0	0	0	18	1	7
306	121	0	0	59	59	59	6	26	91	0	59	0	0	5771	5727	34992	29415	0	24	3	16	4	0	0	0	12	90	92	0	0	0	0	0	0	0	0	0	0	0	0	0	0	0	0	0	0	24	3	16
307	68	0	0	39	39	39	2	18	55	0	39	0	0	4246	4215	34960	30947	0	21	1	7	5	0	0	0	5	37	39	0	0	0	0	0	0	0	0	0	0	0	0	0	0	0	0	0	0	21	1	7
308	57	0	0	43	43	43	2	19	100	0	43	0	0	5683	5647	34902	29511	0	26	1	6	5	0	0	1	4	27	26	0	0	0	0	0	0	0	0	0	0	0	0	0	0	0	0	0	0	26	1	6
309	57	0	0	42	42	41	1	13	87	0	41	0	0	4751	4717	34945	30443	0	22	1	6	4	0	0	1	7	27	28	0	0	0	0	0	0	0	0	0	0	0	0	0	0	0	0	0	0	22	1	6
310	129	0	0	56	56	56	1	29	79	0	56	0	0	4745	4697	34976	30448	0	29	2	8	6	0	0	1	10	97	100	0	0	0	0	0	0	0	0	0	0	0	0	0	0	0	0	0	0	29	2	8
311	57	0	0	40	41	40	1	28	69	0	40	0	0	4744	4712	34946	30449	0	22	1	8	6	0	0	0	3	25	28	0	0	0	0	0	0	0	0	0	0	0	0	0	0	0	0	0	0	22	1	8
312	63	0	0	46	46	46	1	21	101	0	46	0	0	5714	5679	34983	29476	0	24	1	12	4	0	0	0	5	32	34	0	0	0	0	0	0	0	0	0	0	0	0	0	0	0	0	0	0	24	1	12
313	58	0	0	34	34	34	1	16	59	0	34	0	0	4740	4713	34976	30454	0	16	1	7	4	0	0	0	6	27	29	0	0	0	0	0	0	0	0	0	0	0	0	0	0	0	0	0	0	16	1	7
314	76	0	0	55	56	54	4	33	98	0	54	0	0	5880	5838	35060	29309	0	34	2	7	5	0	0	0	6	45	47	0	0	0	0	0	0	0	0	0	0	0	0	0	0	0	0	0	0	34	2	7
315	130	0	0	48	48	47	0	35	80	0	47	0	0	6020	5983	34980	29171	0	27	1	7	5	1	0	1	5	99	101	0	0	0	0	0	0	0	0	0	0	0	0	0	0	0	0	0	0	27	1	7
316	135	0	0	94	95	94	2	39	205	0	94	0	0	5694	5614	35030	29493	0	63	1	8	13	0	0	0	9	105	102	0	0	0	0	0	0	0	0	0	0	0	0	0	0	0	0	0	0	63	1	8
317	62	0	0	44	44	44	0	20	102	0	44	0	0	4727	4691	35068	30466	0	23	1	7	6	0	0	1	6	32	31	0	0	0	0	0	0	0	0	0	0	0	0	0	0	0	0	0	0	23	1	7
318	65	0	0	55	55	55	0	29	102	0	55	0	0	4730	4682	34922	30464	0	34	1	8	5	0	0	0	7	35	36	0	0	0	0	0	0	0	0	0	0	0	0	0	0	0	0	0	0	34	1	8
319	65	0	0	51	51	51	2	31	94	0	51	0	0	4857	4818	34948	30332	0	27	1	11	6	0	0	0	6	35	34	0	0	0	0	0	0	0	0	0	0	0	0	0	0	0	0	0	0	27	1	11
320	57	0	0	41	41	41	0	16	89	0	41	0	0	4703	4669	34917	30491	0	26	1	6	4	0	0	0	4	27	25	0	0	0	0	0	0	0	0	0	0	0	0	0	0	0	0	0	0	26	1	6
321	61	0	0	40	41	40	2	20	94	0	40	0	0	5841	5810	34966	29351	0	23	1	6	5	0	0	1	4	31	32	0	0	0	0	0	0	0	0	0	0	0	0	0	0	0	0	0	0	23	1	6
322	59	0	0	42	43	42	1	19	59	0	42	0	0	4504	4470	34935	30689	0	21	1	8	5	0	0	0	7	28	30	0	0	0	0	0	0	0	0	0	0	0	0	0	0	0	0	0	0	21	1	8
323	58	0	0	36	36	36	1	18	79	0	36	0	0	5301	5274	34940	29891	0	20	1	8	5	0	0	0	2	28	28	0	0	0	0	0	0	0	0	0	0	0	0	0	0	0	0	0	0	20	1	8
324	86	0	0	43	44	43	1	25	74	0	43	0	0	4689	4652	34971	30506	0	25	1	6	6	0	0	0	5	56	57	0	0	0	0	0	0	0	0	0	0	0	0	0	0	0	0	0	0	25	1	6
325	59	0	0	45	45	45	1	20	74	0	45	0	0	4693	4656	34965	30500	0	21	1	7	6	0	0	0	10	29	30	0	0	0	0	0	0	0	0	0	0	0	0	0	0	0	0	0	0	21	1	7
326	62	0	0	43	43	43	1	26	61	0	43	0	0	5094	5060	34927	30098	0	20	2	9	5	0	0	1	6	31	33	0	0	0	0	0	0	0	0	0	0	0	0	0	0	0	0	0	0	20	2	9
327	85	0	0	51	51	51	0	28	129	0	51	0	0	5823	5783	34949	29367	0	27	1	10	6	0	0	0	7	54	56	0	0	0	0	0	0	0	0	0	0	0	0	0	0	0	0	0	0	27	1	10
328	120	0	0	73	73	72	1	25	175	0	72	0	0	6655	6596	34930	28533	0	39	2	11	7	0	0	2	11	90	91	0	0	0	0	0	0	0	0	0	0	0	0	0	0	0	0	0	0	39	2	11
329	61	0	0	34	34	34	1	11	79	0	34	0	0	4698	4673	34943	30494	0	18	1	7	3	0	0	2	3	29	32	0	0	0	0	0	0	0	0	0	0	0	0	0	0	0	0	0	0	18	1	7
330	122	0	0	68	68	68	2	29	165	0	68	0	0	5351	5293	34990	29840	0	34	1	10	5	0	0	5	13	92	93	0	0	0	0	0	0	0	0	0	0	0	0	0	0	0	0	0	0	34	1	10
331	61	0	0	47	48	47	2	26	93	0	47	0	0	4773	4731	34990	30423	0	28	1	10	4	0	0	1	3	31	32	0	0	0	0	0	0	0	0	0	0	0	0	0	0	0	0	0	0	28	1	10
332	65	0	0	46	46	46	1	18	107	0	46	0	0	4986	4949	34973	30206	0	24	1	8	5	0	0	1	7	34	36	0	0	0	0	0	0	0	0	0	0	0	0	0	0	0	0	0	0	24	1	8
333	100	0	0	67	67	67	1	29	98	0	67	0	0	4367	4310	34956	30824	0	34	1	10	8	0	1	3	10	70	71	0	0	0	0	0	0	0	0	0	0	0	0	0	0	0	0	0	0	34	1	10
334	59	0	0	47	47	46	1	24	94	0	46	0	0	4943	4908	34941	30247	0	27	1	7	6	0	0	1	4	29	28	0	0	0	0	0	0	0	0	0	0	0	0	0	0	0	0	0	0	27	1	7
335	99	0	0	46	46	46	0	30	100	0	46	0	0	4820	4786	34968	30369	0	25	2	8	7	0	0	0	4	68	70	0	0	0	0	0	0	0	0	0	0	0	0	0	0	0	0	0	0	25	2	8
336	137	0	0	80	81	78	2	27	158	0	78	0	0	6407	6342	34954	28781	0	37	3	19	6	0	0	2	11	105	108	0	0	0	0	0	0	0	0	0	0	0	0	0	0	0	0	0	0	37	3	19
337	64	0	0	59	60	59	0	38	107	0	59	0	0	5549	5503	34960	29639	0	33	2	11	6	0	0	0	7	34	35	0	0	0	0	0	0	0	0	0	0	0	0	0	0	0	0	0	0	33	2	11
338	63	0	0	46	46	46	0	26	97	0	46	0	0	4310	4272	34914	30883	0	23	1	10	5	0	0	2	5	33	34	0	0	0	0	0	0	0	0	0	0	0	0	0	0	0	0	0	0	23	1	10
339	69	0	0	34	34	34	2	22	85	0	34	0	0	6808	6783	35029	28384	0	15	2	6	5	0	0	0	6	38	40	0	0	0	0	0	0	0	0	0	0	0	0	0	0	0	0	0	0	15	2	6
340	63	0	0	51	51	51	0	31	123	0	51	0	0	4879	4836	34963	30314	0	34	2	5	5	0	0	0	5	33	34	0	0	0	0	0	0	0	0	0	0	0	0	0	0	0	0	0	0	34	2	5
341	62	0	0	46	46	46	2	14	121	0	46	0	0	5492	5455	34936	29700	0	26	1	6	6	0	0	0	7	32	33	0	0	0	0	0	0	0	0	0	0	0	0	0	0	0	0	0	0	26	1	6
342	63	0	0	42	42	42	1	20	60	0	42	0	0	4702	4668	34963	30491	0	25	1	8	4	0	0	0	4	33	34	0	0	0	0	0	0	0	0	0	0	0	0	0	0	0	0	0	0	25	1	8
343	108	0	0	70	70	70	0	22	178	0	70	0	0	5353	5294	34989	29837	0	35	1	13	7	0	0	2	12	78	79	0	0	0	0	0	0	0	0	0	0	0	0	0	0	0	0	0	0	35	1	13
344	73	0	0	44	45	44	0	34	112	0	44	0	0	5462	5428	34908	29729	0	25	3	10	4	0	1	0	1	42	44	0	0	0	0	0	0	0	0	0	0	0	0	0	0	0	0	0	0	25	3	10
345	61	0	0	46	46	45	1	25	99	0	45	0	0	4875	4838	34972	30318	0	27	1	5	6	0	0	1	5	31	40	0	0	0	0	0	0	0	0	0	0	0	0	0	0	0	0	0	0	27	1	5
346	57	0	0	30	30	30	2	19	73	0	30	0	0	4656	4633	34915	30538	0	18	1	4	4	0	0	0	3	27	25	0	0	0	0	0	0	0	0	0	0	0	0	0	0	0	0	0	0	18	1	4
347	65	0	0	34	35	34	1	20	69	0	34	0	0	4694	4667	34989	30500	0	19	1	6	6	0	0	0	2	34	36	0	0	0	0	0	0	0	0	0	0	0	0	0	0	0	0	0	0	19	1	6
348	63	0	0	47	47	47	2	32	126	0	47	0	0	5112	5075	34919	30079	0	19	1	10	8	0	0	1	8	33	34	0	0	0	0	0	0	0	0	0	0	0	0	0	0	0	0	0	0	19	1	10
349	56	0	0	30	31	30	2	18	66	0	30	0	0	4702	4682	34955	30489	0	20	1	4	4	0	0	0	1	26	27	0	0	0	0	0	0	0	0	0	0	0	0	0	0	0	0	0	0	20	1	4
350	60	0	0	37	37	37	1	14	60	0	37	0	0	5610	5580	34958	29584	0	18	1	7	5	0	0	1	5	30	29	0	0	0	0	0	0	0	0	0	0	0	0	0	0	0	0	0	0	18	1	7
351	71	0	0	46	47	46	1	22	97	0	46	0	0	4799	4761	34976	30394	0	26	2	10	4	0	0	1	3	40	42	0	0	0	0	0	0	0	0	0	0	0	0	0	0	0	0	0	0	26	2	10
352	61	0	0	37	37	36	0	22	83	0	36	0	0	5170	5145	34937	30020	0	17	1	8	6	0	0	1	3	31	29	0	0	0	0	0	0	0	0	0	0	0	0	0	0	0	0	0	0	17	1	8
353	78	0	0	44	44	44	1	23	77	0	44	0	0	4679	4642	34957	30515	0	21	1	7	4	0	0	0	11	48	49	0	0	0	0	0	0	0	0	0	0	0	0	0	0	0	0	0	0	21	1	7
354	73	0	0	44	44	44	0	29	97	0	44	0	0	5050	5015	34993	30142	0	28	1	7	4	0	0	0	4	42	44	0	0	0	0	0	0	0	0	0	0	0	0	0	0	0	0	0	0	28	1	7
355	80	0	0	37	37	37	1	18	90	0	37	0	0	4722	4694	34981	30470	0	21	1	5	4	0	0	1	5	49	51	0	0	0	0	0	0	0	0	0	0	0	0	0	0	0	0	0	0	21	1	5
356	69	0	0	60	61	60	2	36	128	0	60	0	0	5454	5406	34886	29735	0	34	2	10	8	0	0	0	6	39	40	0	0	0	0	0	0	0	0	0	0	0	0	0	0	0	0	0	0	34	2	10
357	85	0	0	48	48	46	2	13	61	0	46	0	0	4726	4687	34945	30468	0	28	1	6	5	0	0	0	6	55	65	0	0	0	0	0	0	0	0	0	0	0	0	0	0	0	0	0	0	28	1	6
358	70	0	0	44	44	44	1	20	78	0	44	0	0	5172	5136	34949	30021	0	29	1	6	4	0	0	0	4	39	41	0	0	0	0	0	0	0	0	0	0	0	0	0	0	0	0	0	0	29	1	6
359	114	0	0	61	61	60	1	28	118	0	60	0	0	4740	4689	34980	30452	0	34	1	11	6	0	0	1	7	84	85	0	0	0	0	0	0	0	0	0	0	0	0	0	0	0	0	0	0	34	1	11
360	59	0	0	38	38	37	1	23	64	0	37	0	0	4680	4650	34912	30514	0	22	1	7	4	0	0	0	3	29	30	0	0	0	0	0	0	0	0	0	0	0	0	0	0	0	0	0	0	22	1	7
361	96	0	0	53	54	53	0	33	100	0	53	0	0	6516	6472	34933	28676	0	31	2	9	3	0	0	2	6	65	67	0	0	0	0	0	0	0	0	0	0	0	0	0	0	0	0	0	0	31	2	9
362	57	0	0	35	35	35	2	23	60	0	35	0	0	4869	4842	34939	30324	0	21	1	4	5	0	0	0	4	27	28	0	0	0	0	0	0	0	0	0	0	0	0	0	0	0	0	0	0	21	1	4
363	62	0	0	36	36	36	1	17	61	0	36	0	0	4715	4684	34913	30481	0	21	1	8	3	0	0	0	3	32	30	0	0	0	0	0	0	0	0	0	0	0	0	0	0	0	0	0	0	21	1	8
364	106	0	0	64	64	63	0	31	111	0	63	0	0	4928	4873	34982	30265	0	35	1	10	6	0	0	0	11	75	77	0	0	0	0	0	0	0	0	0	0	0	0	0	0	0	0	0	0	35	1	10
365	65	0	0	58	58	58	2	44	156	0	58	0	0	6537	6490	34952	28653	0	33	2	7	6	0	0	2	8	35	33	0	0	0	0	0	0	0	0	0	0	0	0	0	0	0	0	0	0	33	2	7
366	68	0	0	48	49	48	2	28	75	0	48	0	0	5015	4975	34954	30178	0	24	1	8	9	0	0	1	5	37	39	0	0	0	0	0	0	0	0	0	0	0	0	0	0	0	0	0	0	24	1	8
367	58	0	0	30	30	30	0	7	77	0	30	0	0	4703	4682	34986	30489	0	16	1	7	4	0	0	0	2	28	29	0	0	0	0	0	0	0	0	0	0	0	0	0	0	0	0	0	0	16	1	7
368	61	0	0	47	48	46	1	27	61	0	46	0	0	5798	5760	34930	29395	0	22	1	10	5	0	0	1	7	31	32	0	0	0	0	0	0	0	0	0	0	0	0	0	0	0	0	0	0	22	1	10
369	60	0	0	42	42	42	2	17	88	0	42	0	0	4679	4643	34951	30516	0	21	1	8	5	0	0	0	7	28	31	0	0	0	0	0	0	0	0	0	0	0	0	0	0	0	0	0	0	21	1	8
370	83	0	0	35	35	35	0	21	87	0	35	0	0	4853	4826	34982	30340	0	20	1	5	5	0	0	0	4	52	54	0	0	0	0	0	0	0	0	0	0	0	0	0	0	0	0	0	0	20	1	5
371	79	0	0	48	49	48	3	33	77	0	48	0	0	6561	6524	34968	28629	0	30	2	7	6	0	0	0	3	48	50	0	0	0	0	0	0	0	0	0	0	0	0	0	0	0	0	0	0	30	2	7
372	60	0	0	45	45	45	2	20	94	0	45	0	0	5109	5073	34952	30083	0	25	1	6	6	0	0	0	7	30	28	0	0	0	0	0	0	0	0	0	0	0	0	0	0	0	0	0	0	25	1	6
373	56	0	0	41	41	41	1	20	84	0	41	0	0	4677	4643	34919	30517	0	25	1	6	5	0	0	0	4	25	27	0	0	0	0	0	0	0	0	0	0	0	0	0	0	0	0	0	0	25	1	6
374	62	0	0	51	52	51	1	28	85	0	51	0	0	5445	5403	34956	29747	0	31	1	6	5	0	0	1	7	32	33	0	0	0	0	0	0	0	0	0	0	0	0	0	0	0	0	0	0	31	1	6
375	61	0	0	42	42	42	0	13	87	0	42	0	0	4509	4475	34972	30684	0	21	1	7	6	0	0	3	4	31	32	0	0	0	0	0	0	0	0	0	0	0	0	0	0	0	0	0	0	21	1	7
376	112	0	0	51	51	51	4	15	108	0	51	0	0	4726	4683	34944	30467	0	28	1	7	4	1	0	1	9	80	83	0	0	0	0	0	0	0	0	0	0	0	0	0	0	0	0	0	0	28	1	7
377	128	0	0	58	58	58	2	29	121	0	58	0	0	7338	7292	34952	27851	0	34	2	8	4	0	0	1	9	98	94	0	0	0	0	0	0	0	0	0	0	0	0	0	0	0	0	0	0	34	2	8
378	64	0	0	44	45	44	1	32	77	0	44	0	0	4900	4866	34956	30291	0	24	3	9	5	0	0	0	3	33	35	0	0	0	0	0	0	0	0	0	0	0	0	0	0	0	0	0	0	24	3	9
379	68	0	0	53	53	53	2	29	104	0	53	0	0	5696	5653	34966	29495	0	28	1	9	6	0	0	0	9	37	39	0	0	0	0	0	0	0	0	0	0	0	0	0	0	0	0	0	0	28	1	9
380	57	0	0	38	38	38	1	18	83	0	38	0	0	5078	5048	34919	30115	0	22	1	6	3	0	0	1	5	27	28	0	0	0	0	0	0	0	0	0	0	0	0	0	0	0	0	0	0	22	1	6
381	60	0	0	46	46	46	1	29	122	0	46	0	0	4989	4957	34921	30198	0	28	2	8	4	0	0	1	3	29	31	0	0	0	0	0	0	0	0	0	0	0	0	0	0	0	0	0	0	28	2	8
382	136	0	0	54	54	54	5	31	107	0	54	0	0	5239	5198	34967	29949	0	29	2	11	5	0	0	0	7	105	107	0	0	0	0	0	0	0	0	0	0	0	0	0	0	0	0	0	0	29	2	11
383	60	0	0	31	31	31	1	22	87	0	31	0	0	4760	4739	34914	30431	0	16	1	7	4	0	0	2	1	30	27	0	0	0	0	0	0	0	0	0	0	0	0	0	0	0	0	0	0	16	1	7
384	117	0	0	67	67	67	4	35	157	0	67	0	0	6274	6224	34939	28910	0	35	2	13	6	0	0	2	9	85	88	0	0	0	0	0	0	0	0	0	0	0	0	0	0	0	0	0	0	35	2	13
385	71	0	0	48	49	48	1	17	99	0	48	0	0	6324	6285	34983	28868	0	28	1	8	4	0	0	3	4	39	42	0	0	0	0	0	0	0	0	0	0	0	0	0	0	0	0	0	0	28	1	8
386	63	0	0	52	52	52	1	18	135	0	52	0	0	6208	6165	34948	28984	0	27	3	8	6	0	0	2	6	33	32	0	0	0	0	0	0	0	0	0	0	0	0	0	0	0	0	0	0	27	3	8
387	66	0	0	49	50	49	2	14	112	0	49	0	0	4857	4817	34917	30335	0	29	1	6	4	1	0	1	7	35	37	0	0	0	0	0	0	0	0	0	0	0	0	0	0	0	0	0	0	29	1	6
388	92	0	0	48	49	48	3	26	84	0	48	0	0	5295	5258	34956	29895	0	26	2	9	6	0	0	0	5	60	63	0	0	0	0	0	0	0	0	0	0	0	0	0	0	0	0	0	0	26	2	9
389	64	0	0	44	44	44	0	24	118	0	44	0	0	5610	5578	34965	29579	0	23	3	7	5	0	0	1	5	34	34	0	0	0	0	0	0	0	0	0	0	0	0	0	0	0	0	0	0	23	3	7
390	57	0	0	30	30	28	1	10	55	0	28	0	0	4650	4629	34948	30544	0	16	1	4	3	0	0	1	3	27	28	0	0	0	0	0	0	0	0	0	0	0	0	0	0	0	0	0	0	16	1	4
391	95	0	0	49	50	49	2	23	77	0	49	0	0	4802	4763	34987	30389	0	30	1	7	6	0	0	0	5	65	66	0	0	0	0	0	0	0	0	0	0	0	0	0	0	0	0	0	0	30	1	7
392	86	0	0	48	48	48	1	27	114	0	48	0	0	5635	5596	35058	29557	0	24	1	9	6	0	0	0	8	54	57	0	0	0	0	0	0	0	0	0	0	0	0	0	0	0	0	0	0	24	1	9
393	94	0	0	49	49	48	1	28	87	0	48	0	0	5366	5327	34948	29826	0	25	1	11	6	0	0	0	5	62	65	0	0	0	0	0	0	0	0	0	0	0	0	0	0	0	0	0	0	25	1	11
394	54	0	0	34	34	34	3	17	67	0	34	0	0	5137	5112	34997	30055	0	19	1	7	4	0	0	0	3	23	25	0	0	0	0	0	0	0	0	0	0	0	0	0	0	0	0	0	0	19	1	7
395	67	0	0	45	45	45	1	33	113	0	45	0	0	4934	4899	34923	30257	0	27	1	9	3	0	0	0	5	37	33	0	0	0	0	0	0	0	0	0	0	0	0	0	0	0	0	0	0	27	1	9
396	125	0	0	76	76	76	1	40	146	0	76	0	0	6784	6719	34934	28406	0	43	1	11	8	1	0	1	11	93	96	0	0	0	0	0	0	0	0	0	0	0	0	0	0	0	0	0	0	43	1	11
397	56	0	0	39	40	39	2	18	77	0	39	0	0	6602	6571	34960	28591	0	19	1	8	6	0	0	0	5	26	27	0	0	0	0	0	0	0	0	0	0	0	0	0	0	0	0	0	0	19	1	8
398	65	0	0	49	49	49	0	17	85	0	49	0	0	5073	5031	34953	30121	0	28	1	6	6	0	0	0	8	34	36	0	0	0	0	0	0	0	0	0	0	0	0	0	0	0	0	0	0	28	1	6
399	61	0	0	33	33	33	2	13	76	0	33	0	0	4699	4674	34948	30494	0	17	1	6	5	0	0	0	4	31	25	0	0	0	0	0	0	0	0	0	0	0	0	0	0	0	0	0	0	17	1	6
400	65	0	0	49	50	49	0	22	117	0	49	0	0	6798	6759	34952	28393	0	31	2	7	5	0	0	0	4	35	36	0	0	0	0	0	0	0	0	0	0	0	0	0	0	0	0	0	0	31	2	7
401	90	0	0	49	49	49	0	18	85	0	49	0	0	5046	5005	34972	30147	0	24	2	7	7	0	0	0	9	59	61	0	0	0	0	0	0	0	0	0	0	0	0	0	0	0	0	0	0	24	2	7
402	71	0	0	33	34	33	2	23	59	0	33	0	0	5657	5634	34955	29534	0	20	1	6	6	0	0	0	0	40	42	0	0	0	0	0	0	0	0	0	0	0	0	0	0	0	0	0	0	20	1	6
403	62	0	0	58	58	58	1	23	121	0	58	0	0	3888	3838	34936	31305	0	31	1	8	7	1	0	0	10	32	30	0	0	0	0	0	0	0	0	0	0	0	0	0	0	0	0	0	0	31	1	8
404	105	0	0	48	48	48	2	27	90	0	48	0	0	5024	4985	34981	30168	0	27	1	9	3	0	0	3	5	73	76	0	0	0	0	0	0	0	0	0	0	0	0	0	0	0	0	0	0	27	1	9
405	63	0	0	31	31	31	1	18	75	0	31	0	0	4704	4681	34988	30489	0	14	1	5	3	0	0	1	7	33	32	0	0	0	0	0	0	0	0	0	0	0	0	0	0	0	0	0	0	14	1	5
406	75	0	0	47	47	46	3	37	73	0	46	0	0	5553	5518	34958	29637	0	23	3	8	7	0	0	1	4	45	44	0	0	0	0	0	0	0	0	0	0	0	0	0	0	0	0	0	0	23	3	8
407	57	0	0	40	40	39	0	21	86	0	39	0	0	4808	4777	34936	30385	0	21	2	7	6	0	0	0	3	27	27	0	0	0	0	0	0	0	0	0	0	0	0	0	0	0	0	0	0	21	2	7
408	55	0	0	34	34	34	1	17	54	0	34	0	0	5763	5738	87999	83043	0	17	1	7	4	0	0	0	5	24	26	0	0	0	0	0	0	0	0	0	0	0	0	0	0	0	0	0	0	17	1	7
409	74	0	0	59	59	59	1	40	134	0	59	0	0	6373	6325	34985	28817	0	31	1	9	7	0	0	2	9	42	45	0	0	0	0	0	0	0	0	0	0	0	0	0	0	0	0	0	0	31	1	9
410	60	0	0	37	37	37	1	28	71	0	37	0	0	5134	5106	34964	30058	0	21	1	8	4	0	0	0	3	30	31	0	0	0	0	0	0	0	0	0	0	0	0	0	0	0	0	0	0	21	1	8
411	115	0	0	54	54	54	1	36	118	0	54	0	0	5255	5210	34950	29937	0	32	1	9	5	0	0	1	6	84	86	0	0	0	0	0	0	0	0	0	0	0	0	0	0	0	0	0	0	32	1	9
412	56	0	0	33	34	33	3	14	61	0	33	0	0	5153	5129	34958	30039	0	18	3	7	4	0	0	0	1	25	27	0	0	0	0	0	0	0	0	0	0	0	0	0	0	0	0	0	0	18	3	7
413	76	0	0	53	53	53	2	22	100	0	53	0	0	5563	5518	34969	29630	0	27	1	8	5	0	0	0	12	46	45	0	0	0	0	0	0	0	0	0	0	0	0	0	0	0	0	0	0	27	1	8
414	59	0	0	42	42	42	2	25	78	0	42	0	0	4695	4663	35071	30496	0	24	1	7	5	0	0	1	4	29	30	0	0	0	0	0	0	0	0	0	0	0	0	0	0	0	0	0	0	24	1	7
415	71	0	0	41	41	41	1	19	71	0	41	0	0	5266	5234	34931	29926	0	24	1	9	5	0	0	1	1	40	42	0	0	0	0	0	0	0	0	0	0	0	0	0	0	0	0	0	0	24	1	9
416	84	0	0	55	55	55	1	29	88	0	55	0	0	4870	4827	34995	30319	0	31	1	10	6	0	0	1	6	53	55	0	0	0	0	0	0	0	0	0	0	0	0	0	0	0	0	0	0	31	1	10
417	120	0	0	50	50	49	0	24	104	0	49	0	0	4920	4879	34935	30273	0	27	1	7	5	0	0	0	9	89	91	0	0	0	0	0	0	0	0	0	0	0	0	0	0	0	0	0	0	27	1	7
418	114	0	0	52	52	52	1	40	72	0	52	0	0	4764	4720	35006	30429	0	29	1	10	7	0	0	0	5	83	85	0	0	0	0	0	0	0	0	0	0	0	0	0	0	0	0	0	0	29	1	10
419	61	0	0	49	49	49	0	23	95	0	49	0	0	5542	5501	34930	29651	0	31	1	6	7	0	0	0	4	31	31	0	0	0	0	0	0	0	0	0	0	0	0	0	0	0	0	0	0	31	1	6
420	60	0	0	34	35	33	0	13	77	0	33	0	0	5249	5227	35041	29941	0	19	1	6	4	0	0	0	3	30	31	0	0	0	0	0	0	0	0	0	0	0	0	0	0	0	0	0	0	19	1	6
421	101	0	0	55	55	55	2	19	101	0	55	0	0	4268	4219	34996	30927	0	32	1	7	6	0	0	0	9	70	72	0	0	0	0	0	0	0	0	0	0	0	0	0	0	0	0	0	0	32	1	7
422	56	0	0	31	32	31	2	17	62	0	31	0	0	6136	6113	34968	29057	0	17	1	5	4	0	0	0	4	26	27	0	0	0	0	0	0	0	0	0	0	0	0	0	0	0	0	0	0	17	1	5
423	62	0	0	47	47	47	0	16	110	0	47	0	0	4751	4713	34925	30441	0	28	1	7	5	0	0	0	6	31	33	0	0	0	0	0	0	0	0	0	0	0	0	0	0	0	0	0	0	28	1	7
424	67	0	0	43	44	43	4	18	85	0	43	0	0	5072	5041	34975	30117	0	26	2	5	3	0	0	2	5	36	38	0	0	0	0	0	0	0	0	0	0	0	0	0	0	0	0	0	0	26	2	5
425	65	0	0	43	43	43	0	24	103	0	43	0	0	7130	7095	34941	28063	0	24	2	8	4	0	0	0	5	35	31	0	0	0	0	0	0	0	0	0	0	0	0	0	0	0	0	0	0	24	2	8
426	59	0	0	33	33	32	1	23	65	0	32	0	0	4708	4683	34948	30486	0	20	1	4	4	0	0	0	3	29	26	0	0	0	0	0	0	0	0	0	0	0	0	0	0	0	0	0	0	20	1	4
427	62	0	0	48	48	48	1	27	116	0	48	0	0	5103	5066	34976	30087	0	28	1	7	4	0	0	5	3	32	30	0	0	0	0	0	0	0	0	0	0	0	0	0	0	0	0	0	0	28	1	7
428	65	0	0	56	56	56	1	21	101	0	56	0	0	4935	4885	34951	30260	0	29	2	11	5	0	0	1	8	35	32	0	0	0	0	0	0	0	0	0	0	0	0	0	0	0	0	0	0	29	2	11
429	70	0	0	41	42	40	2	15	73	0	40	0	0	5568	5538	34977	29623	0	25	3	4	4	0	0	2	2	39	41	0	0	0	0	0	0	0	0	0	0	0	0	0	0	0	0	0	0	25	3	4
430	57	0	0	37	37	37	1	21	87	0	37	0	0	4703	4676	34894	30488	0	20	1	6	3	0	0	1	6	27	26	0	0	0	0	0	0	0	0	0	0	0	0	0	0	0	0	0	0	20	1	6
431	60	0	0	36	36	36	0	22	90	0	36	0	0	4695	4668	34941	30497	0	20	1	6	4	0	0	0	5	28	31	0	0	0	0	0	0	0	0	0	0	0	0	0	0	0	0	0	0	20	1	6
432	89	0	0	50	50	49	1	26	92	0	49	0	0	6605	6564	34967	28588	0	26	1	6	6	0	0	0	10	58	60	0	0	0	0	0	0	0	0	0	0	0	0	0	0	0	0	0	0	26	1	6
433	69	0	0	50	50	50	2	21	114	0	50	0	0	4814	4776	34943	30375	0	29	1	7	6	0	0	0	7	38	40	0	0	0	0	0	0	0	0	0	0	0	0	0	0	0	0	0	0	29	1	7
434	58	0	0	44	44	44	0	26	93	0	44	0	0	4780	4743	34957	30414	0	29	1	5	5	0	0	0	4	28	27	0	0	0	0	0	0	0	0	0	0	0	0	0	0	0	0	0	0	29	1	5
435	57	0	0	41	41	41	0	17	111	0	41	0	0	4665	4632	34937	30528	0	25	1	5	5	0	0	0	5	27	28	0	0	0	0	0	0	0	0	0	0	0	0	0	0	0	0	0	0	25	1	5
436	99	0	0	67	67	67	6	18	132	0	67	0	0	5067	5015	34978	30119	0	36	1	11	6	0	0	3	10	67	70	0	0	0	0	0	0	0	0	0	0	0	0	0	0	0	0	0	0	36	1	11
437	63	0	0	45	45	45	1	23	63	0	45	0	0	5310	5276	34910	29880	0	24	1	8	7	0	0	1	4	33	29	0	0	0	0	0	0	0	0	0	0	0	0	0	0	0	0	0	0	24	1	8
438	122	0	0	60	61	59	3	33	105	0	59	0	0	5536	5487	35125	29655	0	35	1	6	12	0	0	1	4	92	90	0	0	0	0	0	0	0	0	0	0	0	0	0	0	0	0	0	0	35	1	6
439	78	0	0	43	43	43	1	26	56	0	43	0	0	4721	4686	34976	30472	0	26	1	7	5	0	0	0	4	47	49	0	0	0	0	0	0	0	0	0	0	0	0	0	0	0	0	0	0	26	1	7
440	65	0	0	50	50	50	0	24	107	0	50	0	0	6288	6250	34964	28901	0	25	2	10	6	0	0	2	5	35	36	0	0	0	0	0	0	0	0	0	0	0	0	0	0	0	0	0	0	25	2	10
441	68	0	0	40	41	40	1	19	61	0	40	0	0	6073	6042	35006	29119	0	20	1	6	5	0	0	1	7	37	39	0	0	0	0	0	0	0	0	0	0	0	0	0	0	0	0	0	0	20	1	6
442	60	0	0	31	31	31	2	21	68	0	31	0	0	4274	4250	34966	30920	0	14	1	10	4	0	0	0	2	30	29	0	0	0	0	0	0	0	0	0	0	0	0	0	0	0	0	0	0	14	1	10
443	83	0	0	72	72	72	7	45	101	0	72	0	0	5961	5899	34957	29230	0	42	5	9	9	0	0	0	7	52	54	0	0	0	0	0	0	0	0	0	0	0	0	0	0	0	0	0	0	42	5	9
444	84	0	0	43	43	43	1	11	84	0	43	0	0	4708	4672	34991	30486	0	24	1	7	3	0	0	0	8	53	55	0	0	0	0	0	0	0	0	0	0	0	0	0	0	0	0	0	0	24	1	7
445	94	0	0	87	88	87	2	63	165	0	87	0	0	5770	5701	35043	29413	0	44	5	10	17	0	0	0	11	64	65	0	0	0	0	0	0	0	0	0	0	0	0	0	0	0	0	0	0	44	5	10
446	79	0	0	61	62	60	1	38	115	0	60	0	0	6271	6224	34998	28917	0	33	1	7	8	0	0	3	8	49	49	0	0	0	0	0	0	0	0	0	0	0	0	0	0	0	0	0	0	33	1	7
447	75	0	0	41	41	41	0	18	83	0	41	0	0	4917	4883	34948	30277	0	22	1	6	5	0	0	2	5	45	46	0	0	0	0	0	0	0	0	0	0	0	0	0	0	0	0	0	0	22	1	6
448	98	0	0	50	51	49	1	30	75	0	49	0	0	4298	4257	34994	30895	0	24	1	7	7	0	0	1	9	67	69	0	0	0	0	0	0	0	0	0	0	0	0	0	0	0	0	0	0	24	1	7
449	69	0	0	32	32	32	1	12	70	0	32	0	0	5213	5190	34938	29979	0	21	1	5	3	0	0	1	1	39	40	0	0	0	0	0	0	0	0	0	0	0	0	0	0	0	0	0	0	21	1	5
450	82	0	0	50	50	50	1	24	102	0	50	0	0	7000	6962	34956	28189	0	28	2	8	4	0	0	2	6	51	53	0	0	0	0	0	0	0	0	0	0	0	0	0	0	0	0	0	0	28	2	8
451	58	0	0	35	36	35	2	18	71	0	35	0	0	4455	4429	34998	30737	0	21	1	8	3	0	0	1	1	28	29	0	0	0	0	0	0	0	0	0	0	0	0	0	0	0	0	0	0	21	1	8
452	90	0	0	48	48	48	2	21	106	0	48	0	0	5397	5359	34980	29794	0	29	2	8	7	0	0	0	2	59	61	0	0	0	0	0	0	0	0	0	0	0	0	0	0	0	0	0	0	29	2	8
453	62	0	0	34	35	34	2	24	64	0	34	0	0	4688	4661	34937	30506	0	17	2	4	4	0	0	0	7	32	33	0	0	0	0	0	0	0	0	0	0	0	0	0	0	0	0	0	0	17	2	4
454	56	0	0	31	31	31	1	17	58	0	31	0	0	4251	4228	34965	30942	0	16	1	7	4	0	0	0	3	26	24	0	0	0	0	0	0	0	0	0	0	0	0	0	0	0	0	0	0	16	1	7
455	65	0	0	60	60	60	2	20	135	0	60	0	0	4465	4417	34959	30724	0	33	1	10	7	0	0	1	8	35	36	0	0	0	0	0	0	0	0	0	0	0	0	0	0	0	0	0	0	33	1	10
456	71	0	0	58	59	58	4	28	94	0	58	0	0	5227	5180	34959	29963	0	38	1	9	6	0	0	3	1	40	42	0	0	0	0	0	0	0	0	0	0	0	0	0	0	0	0	0	0	38	1	9
457	140	0	0	59	59	59	2	25	101	0	59	0	0	4753	4701	35031	30441	0	32	1	7	7	0	0	0	12	110	109	0	0	0	0	0	0	0	0	0	0	0	0	0	0	0	0	0	0	32	1	7
458	58	0	0	46	46	46	1	20	113	0	46	0	0	4692	4654	34910	30501	0	26	1	6	6	0	0	1	6	28	28	0	0	0	0	0	0	0	0	0	0	0	0	0	0	0	0	0	0	26	1	6
459	57	0	0	49	49	49	2	20	68	0	49	0	0	4690	4649	34929	30503	0	27	1	7	6	0	0	0	8	27	28	0	0	0	0	0	0	0	0	0	0	0	0	0	0	0	0	0	0	27	1	7
460	77	0	0	65	66	65	2	32	122	0	65	0	0	6952	6898	34965	28238	0	37	2	10	9	0	0	1	6	46	48	0	0	0	0	0	0	0	0	0	0	0	0	0	0	0	0	0	0	37	2	10
461	57	0	0	35	35	35	1	16	86	0	35	0	0	4786	4759	34898	30407	0	20	1	6	4	0	0	0	4	27	27	0	0	0	0	0	0	0	0	0	0	0	0	0	0	0	0	0	0	20	1	6
462	67	0	0	58	58	58	0	31	118	0	58	0	0	5268	5221	34895	29922	0	34	2	11	8	0	0	0	3	37	37	0	0	0	0	0	0	0	0	0	0	0	0	0	0	0	0	0	0	34	2	11
463	59	0	0	38	38	38	1	14	60	0	38	0	0	4681	4650	34975	30513	0	20	1	8	6	0	0	0	3	27	30	0	0	0	0	0	0	0	0	0	0	0	0	0	0	0	0	0	0	20	1	8
464	81	0	0	54	54	54	0	21	103	0	54	0	0	6628	6583	35010	28564	0	26	1	10	5	0	0	0	12	51	50	0	0	0	0	0	0	0	0	0	0	0	0	0	0	0	0	0	0	26	1	10
465	66	0	0	50	51	49	1	33	91	0	49	0	0	5320	5281	34987	29871	0	24	1	7	6	0	0	0	11	35	37	0	0	0	0	0	0	0	0	0	0	0	0	0	0	0	0	0	0	24	1	7
466	71	0	0	55	55	54	1	33	119	0	54	0	0	4738	4692	34952	30455	0	26	2	4	7	0	0	2	13	40	42	0	0	0	0	0	0	0	0	0	0	0	0	0	0	0	0	0	0	26	2	4
467	63	0	0	51	52	50	0	23	106	0	50	0	0	5951	5910	34980	29241	0	32	3	7	3	0	0	0	5	31	34	0	0	0	0	0	0	0	0	0	0	0	0	0	0	0	0	0	0	32	3	7
468	58	0	0	47	47	47	0	30	112	0	47	0	0	4742	4705	34901	30449	0	26	1	7	5	0	0	0	8	28	28	0	0	0	0	0	0	0	0	0	0	0	0	0	0	0	0	0	0	26	1	7
469	93	0	0	64	64	64	2	32	146	0	64	0	0	6499	6446	34949	28691	0	34	1	11	8	0	0	0	10	62	64	0	0	0	0	0	0	0	0	0	0	0	0	0	0	0	0	0	0	34	1	11
470	68	0	0	40	40	40	1	23	83	0	40	0	0	5111	5080	34947	30081	0	22	1	6	7	0	0	1	3	37	39	0	0	0	0	0	0	0	0	0	0	0	0	0	0	0	0	0	0	22	1	6
471	62	0	0	42	42	42	0	28	90	0	42	0	0	5041	5008	34967	30151	0	26	2	6	5	0	0	0	3	32	28	0	0	0	0	0	0	0	0	0	0	0	0	0	0	0	0	0	0	26	2	6
472	135	0	0	57	57	57	3	25	88	0	57	0	0	6062	6016	34916	29128	0	32	2	10	6	0	0	0	7	103	106	0	0	0	0	0	0	0	0	0	0	0	0	0	0	0	0	0	0	32	2	10
473	123	0	0	60	61	60	2	38	123	0	60	0	0	4708	4662	34953	30479	0	25	4	12	9	0	0	3	7	93	94	0	0	0	0	0	0	0	0	0	0	0	0	0	0	0	0	0	0	25	4	12
474	58	0	0	33	33	33	1	23	57	0	33	0	0	6543	6520	34913	28648	0	16	1	8	3	0	0	1	4	27	29	0	0	0	0	0	0	0	0	0	0	0	0	0	0	0	0	0	0	16	1	8
475	62	0	0	49	50	49	2	32	93	0	49	0	0	4899	4858	34907	30294	0	27	1	8	9	0	0	0	4	31	33	0	0	0	0	0	0	0	0	0	0	0	0	0	0	0	0	0	0	27	1	8
476	61	0	0	47	47	46	1	19	94	0	46	0	0	4736	4698	34863	30457	0	21	1	10	5	0	0	0	9	31	31	0	0	0	0	0	0	0	0	0	0	0	0	0	0	0	0	0	0	21	1	10
477	58	0	0	34	34	34	0	16	74	0	34	0	0	4655	4629	34932	30538	0	19	1	6	3	0	0	0	5	28	28	0	0	0	0	0	0	0	0	0	0	0	0	0	0	0	0	0	0	19	1	6
478	72	0	0	46	46	46	2	23	88	0	46	0	0	4713	4678	34948	30477	0	28	1	9	3	0	0	0	5	42	41	0	0	0	0	0	0	0	0	0	0	0	0	0	0	0	0	0	0	28	1	9
479	61	0	0	48	48	48	3	19	95	0	48	0	0	4734	4694	34942	30459	0	24	1	5	6	0	0	0	12	31	30	0	0	0	0	0	0	0	0	0	0	0	0	0	0	0	0	0	0	24	1	5
480	60	0	0	50	50	50	1	23	109	0	50	0	0	4724	4682	34867	30469	0	26	1	7	6	0	0	1	9	30	31	0	0	0	0	0	0	0	0	0	0	0	0	0	0	0	0	0	0	26	1	7
481	64	0	0	37	37	37	2	22	72	0	37	0	0	6983	6955	34991	28209	0	21	2	8	3	0	0	0	3	34	31	0	0	0	0	0	0	0	0	0	0	0	0	0	0	0	0	0	0	21	2	8
482	62	0	0	45	45	45	1	20	86	0	45	0	0	4711	4675	34978	30481	0	25	1	8	5	0	0	1	5	32	29	0	0	0	0	0	0	0	0	0	0	0	0	0	0	0	0	0	0	25	1	8
483	70	0	0	49	50	48	4	32	81	0	48	0	0	6312	6274	35006	28879	0	25	2	10	6	0	0	0	5	39	41	0	0	0	0	0	0	0	0	0	0	0	0	0	0	0	0	0	0	25	2	10
484	61	0	0	45	46	45	2	25	94	0	45	0	0	5451	5416	34925	29740	0	25	1	4	5	0	0	1	9	31	32	0	0	0	0	0	0	0	0	0	0	0	0	0	0	0	0	0	0	25	1	4
485	95	0	0	70	71	69	2	38	111	0	69	0	0	8235	8177	34999	26955	0	40	2	9	9	0	0	1	8	64	74	0	0	0	0	0	0	0	0	0	0	0	0	0	0	0	0	0	0	40	2	9
486	66	0	0	36	37	36	1	10	75	0	36	0	0	5820	5793	34997	29372	0	21	1	9	5	0	0	0	0	35	37	0	0	0	0	0	0	0	0	0	0	0	0	0	0	0	0	0	0	21	1	9
487	71	0	0	49	49	49	0	25	102	0	49	0	0	4793	4753	34940	30399	0	32	1	6	5	0	0	0	5	40	42	0	0	0	0	0	0	0	0	0	0	0	0	0	0	0	0	0	0	32	1	6
488	76	0	0	51	51	50	1	25	91	0	50	0	0	5178	5136	34937	30015	0	23	1	9	7	0	0	1	9	44	47	0	0	0	0	0	0	0	0	0	0	0	0	0	0	0	0	0	0	23	1	9
489	58	0	0	42	42	42	1	15	98	0	42	0	0	7221	7190	34890	27969	0	21	2	6	5	0	0	1	7	28	29	0	0	0	0	0	0	0	0	0	0	0	0	0	0	0	0	0	0	21	2	6
490	60	0	0	44	45	44	1	24	99	0	44	0	0	4744	4709	34917	30448	0	22	1	9	5	0	0	0	7	30	31	0	0	0	0	0	0	0	0	0	0	0	0	0	0	0	0	0	0	22	1	9
491	95	0	0	49	49	49	2	30	71	0	49	0	0	5206	5167	34984	29985	0	27	1	7	7	0	0	1	6	65	63	0	0	0	0	0	0	0	0	0	0	0	0	0	0	0	0	0	0	27	1	7
492	67	0	0	35	35	35	1	16	56	0	35	0	0	5576	5552	34947	29614	0	20	1	7	4	0	0	0	3	36	38	0	0	0	0	0	0	0	0	0	0	0	0	0	0	0	0	0	0	20	1	7
493	60	0	0	46	46	46	0	28	101	0	46	0	0	4781	4742	34908	30413	0	27	1	8	5	0	0	1	4	30	30	0	0	0	0	0	0	0	0	0	0	0	0	0	0	0	0	0	0	27	1	8
494	113	0	0	65	66	65	8	50	105	0	65	0	0	6177	6125	34917	29011	0	30	1	15	8	0	0	2	9	83	84	0	0	0	0	0	0	0	0	0	0	0	0	0	0	0	0	0	0	30	1	15
495	84	0	0	44	44	44	1	24	69	0	44	0	0	4912	4877	34977	30280	0	24	1	8	7	0	0	0	4	53	55	0	0	0	0	0	0	0	0	0	0	0	0	0	0	0	0	0	0	24	1	8
496	59	0	0	41	41	41	1	23	79	0	41	0	0	4811	4777	34908	30383	0	21	1	9	3	0	0	0	7	29	30	0	0	0	0	0	0	0	0	0	0	0	0	0	0	0	0	0	0	21	1	9
497	59	0	0	51	52	51	1	29	108	0	51	0	0	5779	5739	34942	29411	0	34	1	8	5	0	0	2	1	28	30	0	0	0	0	0	0	0	0	0	0	0	0	0	0	0	0	0	0	34	1	8
498	69	0	0	44	44	44	0	22	99	0	44	0	0	5337	5302	34958	29855	0	28	1	7	3	0	0	0	5	38	40	0	0	0	0	0	0	0	0	0	0	0	0	0	0	0	0	0	0	28	1	7
499	58	0	0	40	41	40	1	10	74	0	40	0	0	4822	4789	34888	30372	0	20	1	6	8	0	0	2	3	27	29	0	0	0	0	0	0	0	0	0	0	0	0	0	0	0	0	0	0	20	1	6
500	59	0	0	38	38	37	0	19	84	0	37	0	0	4778	4748	34992	30416	0	20	1	5	4	0	0	0	7	29	30	0	0	0	0	0	0	0	0	0	0	0	0	0	0	0	0	0	0	20	1	5
501	60	0	0	41	42	41	0	23	119	0	41	0	0	6846	6814	34945	28346	0	16	1	6	4	0	0	2	12	30	28	0	0	0	0	0	0	0	0	0	0	0	0	0	0	0	0	0	0	16	1	6
502	62	0	0	43	43	43	1	18	79	0	43	0	0	4852	4817	34991	30341	0	28	1	5	3	0	0	0	6	32	28	0	0	0	0	0	0	0	0	0	0	0	0	0	0	0	0	0	0	28	1	5
503	58	0	0	36	37	36	1	19	82	0	36	0	0	4688	4659	34947	30506	0	22	1	7	4	0	0	1	1	28	29	0	0	0	0	0	0	0	0	0	0	0	0	0	0	0	0	0	0	22	1	7
504	55	0	0	29	29	29	1	18	50	0	29	0	0	6567	6547	34960	28625	0	18	1	4	3	0	0	0	3	25	23	0	0	0	0	0	0	0	0	0	0	0	0	0	0	0	0	0	0	18	1	4
505	63	0	0	49	49	49	1	20	96	0	49	0	0	5035	4994	34930	30158	0	31	1	10	5	0	0	0	2	33	28	0	0	0	0	0	0	0	0	0	0	0	0	0	0	0	0	0	0	31	1	10
506	71	0	0	44	44	44	1	36	85	0	44	0	0	5047	5011	35008	30146	0	23	1	4	8	0	0	1	7	40	42	0	0	0	0	0	0	0	0	0	0	0	0	0	0	0	0	0	0	23	1	4
507	73	0	0	49	49	49	2	16	130	0	49	0	0	6807	6769	34976	28383	0	27	3	7	4	0	0	0	8	42	44	0	0	0	0	0	0	0	0	0	0	0	0	0	0	0	0	0	0	27	3	7
508	80	0	0	49	50	49	2	26	85	0	49	0	0	5421	5382	34971	29770	0	26	3	8	5	0	0	2	5	48	51	0	0	0	0	0	0	0	0	0	0	0	0	0	0	0	0	0	0	26	3	8
509	72	0	0	53	53	53	0	23	114	0	53	0	0	4763	4717	34963	30431	0	30	1	9	5	0	0	1	7	41	43	0	0	0	0	0	0	0	0	0	0	0	0	0	0	0	0	0	0	30	1	9
510	77	0	0	61	61	61	2	21	107	0	61	0	0	4817	4766	34952	30374	0	33	5	13	4	0	0	0	6	47	47	0	0	0	0	0	0	0	0	0	0	0	0	0	0	0	0	0	0	33	5	13
511	75	0	0	54	54	54	2	32	91	0	54	0	0	5000	4956	34970	30191	0	24	1	16	4	0	0	0	9	43	46	0	0	0	0	0	0	0	0	0	0	0	0	0	0	0	0	0	0	24	1	16
512	62	0	0	37	38	37	1	19	82	0	37	0	0	4756	4728	34960	30436	0	24	1	6	4	0	0	1	1	31	33	0	0	0	0	0	0	0	0	0	0	0	0	0	0	0	0	0	0	24	1	6
513	60	0	0	33	33	33	1	16	45	0	33	0	0	4700	4674	34953	30494	0	17	1	8	3	0	0	1	3	29	31	0	0	0	0	0	0	0	0	0	0	0	0	0	0	0	0	0	0	17	1	8
514	68	0	0	67	68	67	0	31	140	0	67	0	0	5195	5142	34994	29992	0	39	3	9	10	0	0	0	6	37	39	0	0	0	0	0	0	0	0	0	0	0	0	0	0	0	0	0	0	39	3	9
515	97	0	0	49	49	49	0	19	110	0	49	0	0	4715	4673	34969	30479	0	27	1	6	5	0	0	1	9	67	68	0	0	0	0	0	0	0	0	0	0	0	0	0	0	0	0	0	0	27	1	6
516	104	0	0	53	53	53	0	28	121	0	53	0	0	5739	5695	34963	29453	0	27	2	9	7	0	0	1	7	73	75	0	0	0	0	0	0	0	0	0	0	0	0	0	0	0	0	0	0	27	2	9
517	58	0	0	49	49	49	2	32	93	0	49	0	0	5429	5389	34973	29763	0	27	2	8	7	0	0	1	4	26	29	0	0	0	0	0	0	0	0	0	0	0	0	0	0	0	0	0	0	27	2	8
518	83	0	0	37	37	37	1	21	55	0	37	0	0	5063	5036	34971	30128	0	24	1	5	5	0	0	0	2	52	54	0	0	0	0	0	0	0	0	0	0	0	0	0	0	0	0	0	0	24	1	5
519	73	0	0	52	53	52	0	27	117	0	52	0	0	5481	5438	35043	29711	0	31	1	8	6	0	0	1	5	43	41	0	0	0	0	0	0	0	0	0	0	0	0	0	0	0	0	0	0	31	1	8
520	73	0	0	49	49	49	0	31	117	0	49	0	0	4697	4656	34955	30496	0	25	1	8	7	0	0	0	8	42	44	0	0	0	0	0	0	0	0	0	0	0	0	0	0	0	0	0	0	25	1	8
521	82	0	0	34	34	34	0	13	98	0	34	0	0	5476	5451	34981	29716	0	19	1	5	5	0	0	0	4	51	53	0	0	0	0	0	0	0	0	0	0	0	0	0	0	0	0	0	0	19	1	5
522	59	0	0	39	39	39	0	24	104	0	39	0	0	4680	4649	34920	30513	0	24	1	6	4	0	0	0	4	29	28	0	0	0	0	0	0	0	0	0	0	0	0	0	0	0	0	0	0	24	1	6
523	67	0	0	53	53	53	1	32	122	0	53	0	0	4798	4752	34955	30396	0	31	1	8	5	0	0	0	8	36	38	0	0	0	0	0	0	0	0	0	0	0	0	0	0	0	0	0	0	31	1	8
524	66	0	0	58	58	57	2	21	115	0	57	0	0	5434	5389	34973	29755	0	34	1	10	4	0	0	0	8	36	36	0	0	0	0	0	0	0	0	0	0	0	0	0	0	0	0	0	0	34	1	10
525	58	0	0	42	42	41	0	18	102	0	41	0	0	4681	4649	34898	30511	0	27	1	8	3	0	0	0	2	28	29	0	0	0	0	0	0	0	0	0	0	0	0	0	0	0	0	0	0	27	1	8
526	63	0	0	44	44	44	0	13	117	0	44	0	0	4825	4789	34972	30368	0	26	1	7	5	0	0	1	4	33	30	0	0	0	0	0	0	0	0	0	0	0	0	0	0	0	0	0	0	26	1	7
527	59	0	0	37	37	37	1	19	52	0	37	0	0	4697	4666	34934	30498	0	21	1	8	6	0	0	0	1	29	30	0	0	0	0	0	0	0	0	0	0	0	0	0	0	0	0	0	0	21	1	8
528	58	0	0	39	40	39	2	13	75	0	39	0	0	4683	4652	34962	30510	0	23	1	5	5	0	0	0	5	28	29	0	0	0	0	0	0	0	0	0	0	0	0	0	0	0	0	0	0	23	1	5
529	66	0	0	53	53	52	0	17	80	0	52	0	0	5133	5093	34991	30056	0	34	2	7	6	0	0	0	3	36	31	0	0	0	0	0	0	0	0	0	0	0	0	0	0	0	0	0	0	34	2	7
530	157	0	0	74	74	74	1	32	150	0	74	0	0	5552	5490	34974	29637	0	41	2	12	5	0	0	3	11	126	128	0	0	0	0	0	0	0	0	0	0	0	0	0	0	0	0	0	0	41	2	12
531	105	0	0	65	65	65	2	26	166	0	65	0	0	5619	5564	34946	29572	0	33	2	15	5	0	1	2	7	75	76	0	0	0	0	0	0	0	0	0	0	0	0	0	0	0	0	0	0	33	2	15
532	68	0	0	45	45	45	1	24	80	0	45	0	0	4844	4807	34959	30349	0	24	1	7	4	0	0	0	9	36	39	0	0	0	0	0	0	0	0	0	0	0	0	0	0	0	0	0	0	24	1	7
533	89	0	0	46	46	46	1	30	100	0	46	0	0	6602	6566	34980	28589	0	23	1	9	6	0	0	0	7	59	60	0	0	0	0	0	0	0	0	0	0	0	0	0	0	0	0	0	0	23	1	9
534	71	0	0	46	46	45	1	26	111	0	45	0	0	5216	5181	95674	91199	0	24	1	7	6	0	0	0	7	41	42	0	0	0	0	0	0	0	0	0	0	0	0	0	0	0	0	0	0	24	1	7
535	103	0	0	73	73	71	2	33	154	0	71	0	0	5521	5462	34991	29668	0	39	2	9	9	0	0	1	11	71	74	0	0	0	0	0	0	0	0	0	0	0	0	0	0	0	0	0	0	39	2	9
536	60	0	0	37	38	36	1	20	62	0	36	0	0	5325	5300	34920	29865	0	21	1	4	5	0	0	0	5	30	29	0	0	0	0	0	0	0	0	0	0	0	0	0	0	0	0	0	0	21	1	4
537	62	0	0	42	42	42	1	24	125	0	42	0	0	4775	4741	34959	30418	0	25	1	6	5	0	0	0	5	32	31	0	0	0	0	0	0	0	0	0	0	0	0	0	0	0	0	0	0	25	1	6
538	62	0	0	47	47	47	1	27	98	0	47	0	0	5379	5340	34941	29814	0	25	1	9	4	0	0	0	8	31	33	0	0	0	0	0	0	0	0	0	0	0	0	0	0	0	0	0	0	25	1	9
539	60	0	0	34	34	34	1	8	82	0	34	0	0	4719	4693	34938	30474	0	18	1	7	3	0	0	0	5	30	29	0	0	0	0	0	0	0	0	0	0	0	0	0	0	0	0	0	0	18	1	7
540	57	0	0	38	38	38	1	17	57	0	38	0	0	4719	4690	34933	30473	0	23	1	7	4	0	0	1	2	26	28	0	0	0	0	0	0	0	0	0	0	0	0	0	0	0	0	0	0	23	1	7
541	61	0	0	46	46	45	0	34	79	0	45	0	0	5239	5203	34954	29953	0	27	1	7	7	0	0	0	3	31	32	0	0	0	0	0	0	0	0	0	0	0	0	0	0	0	0	0	0	27	1	7
542	69	0	0	40	40	40	1	19	84	0	40	0	0	4865	4832	34957	30329	0	19	3	8	6	0	0	0	4	38	40	0	0	0	0	0	0	0	0	0	0	0	0	0	0	0	0	0	0	19	3	8
543	112	0	0	61	61	61	4	32	117	0	61	0	0	4525	4476	35065	30664	0	36	1	9	7	0	0	2	6	81	83	0	0	0	0	0	0	0	0	0	0	0	0	0	0	0	0	0	0	36	1	9
544	85	0	0	40	40	40	0	25	98	0	40	0	0	4685	4653	34974	30508	0	22	1	7	4	0	0	1	5	55	56	0	0	0	0	0	0	0	0	0	0	0	0	0	0	0	0	0	0	22	1	7
545	109	0	0	74	75	74	1	29	167	0	74	0	0	7375	7318	35023	27809	0	45	1	9	8	0	0	0	11	78	80	0	0	0	0	0	0	0	0	0	0	0	0	0	0	0	0	0	0	45	1	9
546	92	0	0	56	57	56	1	28	102	0	56	0	0	7610	7564	34946	27581	0	31	3	9	4	1	0	1	7	61	63	0	0	0	0	0	0	0	0	0	0	0	0	0	0	0	0	0	0	31	3	9
547	99	0	0	58	58	57	3	25	118	0	57	0	0	7935	7890	34974	27254	0	29	2	7	7	0	0	0	12	69	68	0	0	0	0	0	0	0	0	0	0	0	0	0	0	0	0	0	0	29	2	7
548	68	0	0	51	52	51	1	28	109	0	51	0	0	6140	6097	34953	29053	0	30	2	8	6	0	0	0	5	37	39	0	0	0	0	0	0	0	0	0	0	0	0	0	0	0	0	0	0	30	2	8
549	61	0	0	44	44	44	5	27	96	0	44	0	0	5735	5699	34946	29458	0	27	1	6	5	0	0	1	4	31	31	0	0	0	0	0	0	0	0	0	0	0	0	0	0	0	0	0	0	27	1	6
550	77	0	0	66	66	66	1	30	126	0	66	0	0	4775	4720	34989	30415	0	33	2	12	8	0	0	1	10	45	48	0	0	0	0	0	0	0	0	0	0	0	0	0	0	0	0	0	0	33	2	12
551	62	0	0	35	36	35	0	10	67	0	35	0	0	5181	5158	34990	30008	0	18	1	9	3	0	0	2	2	32	33	0	0	0	0	0	0	0	0	0	0	0	0	0	0	0	0	0	0	18	1	9
552	66	0	0	55	55	54	0	25	82	0	54	0	0	5763	5719	34976	29428	0	33	1	9	3	0	0	1	7	35	37	0	0	0	0	0	0	0	0	0	0	0	0	0	0	0	0	0	0	33	1	9
553	61	0	0	47	47	47	1	28	92	0	47	0	0	6649	6611	34950	28543	0	28	2	6	7	0	0	1	3	31	31	0	0	0	0	0	0	0	0	0	0	0	0	0	0	0	0	0	0	28	2	6
554	60	0	0	36	36	36	1	13	72	0	36	0	0	4862	4835	34917	30330	0	19	1	5	6	0	0	2	3	30	31	0	0	0	0	0	0	0	0	0	0	0	0	0	0	0	0	0	0	19	1	5
555	58	0	0	28	28	28	1	17	76	0	28	0	0	4677	4658	34950	30515	0	15	1	6	3	0	0	0	3	28	26	0	0	0	0	0	0	0	0	0	0	0	0	0	0	0	0	0	0	15	1	6
556	57	0	0	36	36	36	1	23	91	0	36	0	0	4678	4650	34896	30515	0	19	1	5	5	0	0	0	6	27	28	0	0	0	0	0	0	0	0	0	0	0	0	0	0	0	0	0	0	19	1	5
557	62	0	0	33	33	33	1	8	70	0	33	0	0	4252	4227	34910	30941	0	20	1	6	3	0	0	0	3	31	33	0	0	0	0	0	0	0	0	0	0	0	0	0	0	0	0	0	0	20	1	6
558	60	0	0	37	37	36	0	15	81	0	36	0	0	4685	4658	34931	30507	0	22	1	6	3	0	0	0	4	29	31	0	0	0	0	0	0	0	0	0	0	0	0	0	0	0	0	0	0	22	1	6
559	90	0	0	61	61	60	2	29	145	0	60	0	0	6117	6073	35105	29068	0	26	2	16	5	1	0	0	10	59	61	0	0	0	0	0	0	0	0	0	0	0	0	0	0	0	0	0	0	26	2	16
560	58	0	0	33	34	33	1	29	57	0	33	0	0	4995	4970	34962	30198	0	19	1	6	4	0	0	0	3	26	29	0	0	0	0	0	0	0	0	0	0	0	0	0	0	0	0	0	0	19	1	6
561	59	0	0	39	39	39	1	17	72	0	39	0	0	4706	4674	34902	30488	0	22	1	7	3	0	0	0	6	28	30	0	0	0	0	0	0	0	0	0	0	0	0	0	0	0	0	0	0	22	1	7
562	64	0	0	58	58	58	0	29	122	0	58	0	0	5241	5194	34974	29949	0	28	1	12	6	0	0	1	10	34	34	0	0	0	0	0	0	0	0	0	0	0	0	0	0	0	0	0	0	28	1	12
563	62	0	0	44	44	44	1	20	72	0	44	0	0	4730	4694	34952	30463	0	23	1	5	6	0	0	0	9	32	29	0	0	0	0	0	0	0	0	0	0	0	0	0	0	0	0	0	0	23	1	5
564	72	0	0	45	45	45	0	20	87	0	45	0	0	5040	5003	34953	30153	0	22	1	10	5	0	0	1	6	41	43	0	0	0	0	0	0	0	0	0	0	0	0	0	0	0	0	0	0	22	1	10
565	62	0	0	48	49	47	1	17	82	0	47	0	0	4959	4922	34930	30232	0	28	1	9	5	0	0	1	3	32	30	0	0	0	0	0	0	0	0	0	0	0	0	0	0	0	0	0	0	28	1	9
566	72	0	0	44	44	43	2	17	82	0	43	0	0	4978	4943	34975	30215	0	22	1	9	5	0	0	0	6	41	43	0	0	0	0	0	0	0	0	0	0	0	0	0	0	0	0	0	0	22	1	9
567	92	0	0	58	59	57	1	21	96	0	57	0	0	5753	5705	34973	29439	0	34	1	5	5	0	0	3	9	61	63	0	0	0	0	0	0	0	0	0	0	0	0	0	0	0	0	0	0	34	1	5
568	61	0	0	47	47	47	2	19	90	0	47	0	0	6832	6796	34968	28358	0	23	1	10	4	0	0	1	8	31	28	0	0	0	0	0	0	0	0	0	0	0	0	0	0	0	0	0	0	23	1	10
569	55	0	0	43	44	43	2	20	82	0	43	0	0	4722	4687	34920	30471	0	29	1	7	4	0	0	0	2	24	26	0	0	0	0	0	0	0	0	0	0	0	0	0	0	0	0	0	0	29	1	7
570	91	0	0	61	61	60	1	31	121	0	60	0	0	4734	4687	35016	30454	0	31	2	12	8	0	0	1	6	60	62	0	0	0	0	0	0	0	0	0	0	0	0	0	0	0	0	0	0	31	2	12
571	74	0	0	56	56	56	1	36	118	0	56	0	0	5464	5420	34928	29725	0	30	2	10	6	0	0	3	5	42	45	0	0	0	0	0	0	0	0	0	0	0	0	0	0	0	0	0	0	30	2	10
572	63	0	0	42	42	42	1	23	92	0	42	0	0	4726	4696	35097	30463	0	22	2	8	6	0	0	0	4	31	34	0	0	0	0	0	0	0	0	0	0	0	0	0	0	0	0	0	0	22	2	8
573	89	0	0	51	51	50	7	21	86	0	50	0	0	6761	6723	35072	28428	0	27	3	7	7	0	0	1	5	59	58	0	0	0	0	0	0	0	0	0	0	0	0	0	0	0	0	0	0	27	3	7
574	63	0	0	42	42	42	1	35	102	0	42	0	0	4716	4683	34945	30476	0	20	1	6	5	0	0	1	9	33	34	0	0	0	0	0	0	0	0	0	0	0	0	0	0	0	0	0	0	20	1	6
575	60	0	0	37	37	37	1	22	83	0	37	0	0	4896	4870	34945	30294	0	21	1	4	4	0	0	1	6	30	25	0	0	0	0	0	0	0	0	0	0	0	0	0	0	0	0	0	0	21	1	4
576	101	0	0	52	52	51	0	28	136	0	51	0	0	4652	4609	34964	30541	0	31	1	6	5	0	0	1	7	70	72	0	0	0	0	0	0	0	0	0	0	0	0	0	0	0	0	0	0	31	1	6
577	82	0	0	43	43	43	1	30	63	0	43	0	0	4789	4758	34946	30400	0	26	1	7	7	0	0	1	1	51	53	0	0	0	0	0	0	0	0	0	0	0	0	0	0	0	0	0	0	26	1	7
578	62	0	0	47	47	47	0	21	110	0	47	0	0	4874	4838	34960	30316	0	27	1	10	4	0	0	0	5	32	33	0	0	0	0	0	0	0	0	0	0	0	0	0	0	0	0	0	0	27	1	10
579	109	0	0	101	101	101	4	41	180	0	101	0	0	5101	5024	35034	30076	0	47	2	12	9	1	2	1	27	79	80	0	0	0	0	0	0	0	0	0	0	0	0	0	0	0	0	0	0	47	2	12
580	60	0	0	33	34	33	1	15	87	0	33	0	0	4971	4947	34964	30221	0	17	1	5	4	0	0	1	5	30	31	0	0	0	0	0	0	0	0	0	0	0	0	0	0	0	0	0	0	17	1	5
581	59	0	0	43	43	43	0	24	98	0	43	0	0	4725	4691	34932	30467	0	25	1	6	6	0	0	2	3	28	30	0	0	0	0	0	0	0	0	0	0	0	0	0	0	0	0	0	0	25	1	6
582	59	0	0	37	37	37	1	19	49	0	37	0	0	4679	4649	34957	30515	0	19	1	6	5	0	0	0	6	29	30	0	0	0	0	0	0	0	0	0	0	0	0	0	0	0	0	0	0	19	1	6
583	70	0	0	56	56	56	1	37	87	0	56	0	0	5027	4983	34952	30162	0	29	1	11	6	0	0	0	9	39	41	0	0	0	0	0	0	0	0	0	0	0	0	0	0	0	0	0	0	29	1	11
584	76	0	0	53	53	53	4	34	78	0	53	0	0	5192	5149	34929	29999	0	30	1	10	5	0	0	0	7	44	47	0	0	0	0	0	0	0	0	0	0	0	0	0	0	0	0	0	0	30	1	10
585	86	0	0	49	49	49	1	25	76	0	49	0	0	4733	4692	34970	30460	0	27	1	8	6	0	0	0	7	54	57	0	0	0	0	0	0	0	0	0	0	0	0	0	0	0	0	0	0	27	1	8
586	60	0	0	36	36	36	1	24	71	0	36	0	0	5551	5525	34941	29640	0	21	1	7	5	0	0	0	2	30	30	0	0	0	0	0	0	0	0	0	0	0	0	0	0	0	0	0	0	21	1	7
587	77	0	0	55	56	55	1	20	102	0	55	0	0	5006	4960	34960	30186	0	31	3	12	5	0	0	0	4	46	48	0	0	0	0	0	0	0	0	0	0	0	0	0	0	0	0	0	0	31	3	12
588	104	0	0	49	49	49	1	21	108	0	49	0	0	4692	4650	34952	30502	0	22	1	10	7	0	0	1	8	74	75	0	0	0	0	0	0	0	0	0	0	0	0	0	0	0	0	0	0	22	1	10
589	78	0	0	52	52	52	0	14	104	0	52	0	0	5103	5061	34939	30088	0	26	1	7	6	0	0	1	11	47	49	0	0	0	0	0	0	0	0	0	0	0	0	0	0	0	0	0	0	26	1	7
590	58	0	0	45	45	45	1	25	87	0	45	0	0	4765	4729	34928	30427	0	29	1	8	4	0	0	0	3	28	28	0	0	0	0	0	0	0	0	0	0	0	0	0	0	0	0	0	0	29	1	8
591	61	0	0	44	45	44	2	28	79	0	44	0	0	5507	5477	34949	29680	0	23	3	7	8	0	0	1	2	31	32	0	0	0	0	0	0	0	0	0	0	0	0	0	0	0	0	0	0	23	3	7
592	75	0	0	63	64	63	1	34	96	0	63	0	0	4823	4769	35040	30369	0	36	2	8	10	0	0	0	7	45	45	0	0	0	0	0	0	0	0	0	0	0	0	0	0	0	0	0	0	36	2	8
593	113	0	0	52	52	52	1	22	87	0	52	0	0	5047	5003	34977	30146	0	29	1	8	6	0	0	0	8	83	82	0	0	0	0	0	0	0	0	0	0	0	0	0	0	0	0	0	0	29	1	8
594	127	0	0	71	71	71	1	44	126	0	71	0	0	7395	7335	34995	27795	0	37	2	12	8	0	0	1	11	95	98	0	0	0	0	0	0	0	0	0	0	0	0	0	0	0	0	0	0	37	2	12
595	59	0	0	44	44	44	0	19	96	0	44	0	0	6965	6933	34895	28224	0	24	2	8	5	0	0	0	5	29	29	0	0	0	0	0	0	0	0	0	0	0	0	0	0	0	0	0	0	24	2	8
596	59	0	0	45	45	45	0	14	71	0	45	0	0	5010	4973	34921	30183	0	28	2	6	5	0	0	0	4	28	30	0	0	0	0	0	0	0	0	0	0	0	0	0	0	0	0	0	0	28	2	6
597	58	0	0	34	34	34	0	13	75	0	34	0	0	5103	5077	34969	30090	0	18	1	6	3	0	0	1	5	28	29	0	0	0	0	0	0	0	0	0	0	0	0	0	0	0	0	0	0	18	1	6
598	62	0	0	43	43	43	1	18	87	0	43	0	0	4686	4651	34939	30507	0	25	1	6	6	0	0	0	5	31	33	0	0	0	0	0	0	0	0	0	0	0	0	0	0	0	0	0	0	25	1	6
599	58	0	0	38	38	38	1	20	73	0	38	0	0	5366	5335	34927	29828	0	17	1	5	4	0	0	0	11	28	27	0	0	0	0	0	0	0	0	0	0	0	0	0	0	0	0	0	0	17	1	5
600	73	0	0	37	37	37	1	6	71	0	37	0	0	4780	4750	34965	30414	0	23	1	4	4	0	0	0	5	42	44	0	0	0	0	0	0	0	0	0	0	0	0	0	0	0	0	0	0	23	1	4
601	61	0	0	43	43	43	1	18	77	0	43	0	0	4237	4204	34953	30954	0	27	1	5	6	0	0	1	3	30	32	0	0	0	0	0	0	0	0	0	0	0	0	0	0	0	0	0	0	27	1	5
602	98	0	0	37	38	37	1	11	69	0	37	0	0	4294	4266	34980	30898	0	23	1	6	4	0	0	0	3	68	65	0	0	0	0	0	0	0	0	0	0	0	0	0	0	0	0	0	0	23	1	6
603	81	0	0	47	47	47	3	29	103	0	47	0	0	4663	4625	34955	30529	0	27	1	8	6	0	0	0	5	49	52	0	0	0	0	0	0	0	0	0	0	0	0	0	0	0	0	0	0	27	1	8
604	90	0	0	52	52	52	0	22	112	0	52	0	0	5034	4991	34929	30158	0	28	1	8	6	0	0	0	9	58	61	0	0	0	0	0	0	0	0	0	0	0	0	0	0	0	0	0	0	28	1	8
605	63	0	0	39	40	39	2	32	64	0	39	0	0	4246	4215	34899	30947	0	21	1	5	6	0	0	1	5	33	30	0	0	0	0	0	0	0	0	0	0	0	0	0	0	0	0	0	0	21	1	5
606	66	0	0	39	39	39	2	16	84	0	39	0	0	4703	4671	34995	30491	0	19	1	6	5	0	0	1	7	35	37	0	0	0	0	0	0	0	0	0	0	0	0	0	0	0	0	0	0	19	1	6
607	92	0	0	48	49	46	0	29	76	0	46	0	0	4772	4733	35011	30422	0	26	2	7	6	0	0	0	5	62	62	0	0	0	0	0	0	0	0	0	0	0	0	0	0	0	0	0	0	26	2	7
608	62	0	0	45	45	44	2	22	101	0	44	0	0	6042	6007	34911	29150	0	23	2	8	5	0	0	1	5	32	31	0	0	0	0	0	0	0	0	0	0	0	0	0	0	0	0	0	0	23	2	8
609	59	0	0	46	47	46	2	25	81	0	46	0	0	6251	6213	35061	28942	0	24	2	7	6	0	0	0	7	29	30	0	0	0	0	0	0	0	0	0	0	0	0	0	0	0	0	0	0	24	2	7
610	72	0	0	45	45	45	1	25	75	0	45	0	0	4790	4754	34932	30402	0	27	2	8	4	0	0	0	4	42	41	0	0	0	0	0	0	0	0	0	0	0	0	0	0	0	0	0	0	27	2	8
611	75	0	0	41	41	41	1	21	70	0	41	0	0	4686	4652	34963	30508	0	24	1	6	5	0	0	0	5	45	35	0	0	0	0	0	0	0	0	0	0	0	0	0	0	0	0	0	0	24	1	6
612	68	0	0	45	45	45	2	31	81	0	45	0	0	5732	5695	35015	29461	0	25	1	7	5	0	0	0	7	37	39	0	0	0	0	0	0	0	0	0	0	0	0	0	0	0	0	0	0	25	1	7
613	58	0	0	33	33	33	1	18	80	0	33	0	0	4924	4899	34961	30269	0	17	1	4	5	0	0	0	6	28	28	0	0	0	0	0	0	0	0	0	0	0	0	0	0	0	0	0	0	17	1	4
614	61	0	0	38	38	38	1	29	68	0	38	0	0	5063	5035	34987	30128	0	20	1	9	6	0	0	0	2	31	27	0	0	0	0	0	0	0	0	0	0	0	0	0	0	0	0	0	0	20	1	9
615	69	0	0	49	49	49	1	22	87	0	49	0	0	6314	6275	35015	28877	0	25	3	5	7	0	0	0	9	39	40	0	0	0	0	0	0	0	0	0	0	0	0	0	0	0	0	0	0	25	3	5
616	62	0	0	40	40	40	1	23	78	0	40	0	0	4271	4240	34952	30921	0	22	1	8	4	0	0	2	3	32	30	0	0	0	0	0	0	0	0	0	0	0	0	0	0	0	0	0	0	22	1	8
617	60	0	0	48	48	48	1	27	99	0	48	0	0	4720	4680	34916	30473	0	24	1	9	5	0	0	2	7	30	31	0	0	0	0	0	0	0	0	0	0	0	0	0	0	0	0	0	0	24	1	9
618	60	0	0	45	45	45	2	17	78	0	45	0	0	4729	4694	34966	30462	0	26	1	6	5	0	0	0	7	30	27	0	0	0	0	0	0	0	0	0	0	0	0	0	0	0	0	0	0	26	1	6
619	83	0	0	67	68	66	1	37	117	0	66	0	0	6039	5985	34938	29150	0	35	1	11	10	0	0	0	9	51	54	0	0	0	0	0	0	0	0	0	0	0	0	0	0	0	0	0	0	35	1	11
620	106	0	0	53	53	53	2	32	121	0	53	0	0	4795	4752	34939	30396	0	22	1	11	7	0	0	3	9	76	75	0	0	0	0	0	0	0	0	0	0	0	0	0	0	0	0	0	0	22	1	11
621	97	0	0	56	56	55	2	32	114	0	55	0	0	5378	5332	34964	29814	0	32	1	10	6	0	0	1	5	66	68	0	0	0	0	0	0	0	0	0	0	0	0	0	0	0	0	0	0	32	1	10
622	56	0	0	38	38	37	1	12	65	0	37	0	0	4684	4654	34952	30510	0	22	1	6	4	0	0	0	4	26	27	0	0	0	0	0	0	0	0	0	0	0	0	0	0	0	0	0	0	22	1	6
623	60	0	0	35	35	35	0	17	89	0	35	0	0	4791	4765	34975	30401	0	20	1	7	3	0	0	1	3	30	31	0	0	0	0	0	0	0	0	0	0	0	0	0	0	0	0	0	0	20	1	7
624	62	0	0	49	49	49	1	23	113	0	49	0	0	4730	4692	34952	30460	0	25	1	9	6	1	0	1	6	31	33	0	0	0	0	0	0	0	0	0	0	0	0	0	0	0	0	0	0	25	1	9
625	63	0	0	48	48	48	2	20	119	0	48	0	0	4878	4842	34954	30311	0	25	1	8	6	0	0	1	7	33	34	0	0	0	0	0	0	0	0	0	0	0	0	0	0	0	0	0	0	25	1	8
626	75	0	0	51	51	51	1	22	108	0	51	0	0	5713	5670	35029	29480	0	28	1	8	7	0	0	0	7	44	46	0	0	0	0	0	0	0	0	0	0	0	0	0	0	0	0	0	0	28	1	8
627	61	0	0	42	42	42	1	20	63	0	42	0	0	4691	4657	34933	30502	0	26	1	6	5	0	0	2	2	31	32	0	0	0	0	0	0	0	0	0	0	0	0	0	0	0	0	0	0	26	1	6
628	63	0	0	45	45	45	1	23	100	0	45	0	0	5244	5207	34999	29949	0	24	1	8	3	0	0	0	9	33	30	0	0	0	0	0	0	0	0	0	0	0	0	0	0	0	0	0	0	24	1	8
629	68	0	0	71	72	71	2	25	134	0	71	0	0	4765	4703	34911	30427	0	36	1	8	10	0	0	2	14	38	39	0	0	0	0	0	0	0	0	0	0	0	0	0	0	0	0	0	0	36	1	8
630	155	0	0	76	76	76	4	33	137	0	76	0	0	5723	5659	34970	29466	0	35	3	10	9	0	0	2	17	125	125	0	0	0	0	0	0	0	0	0	0	0	0	0	0	0	0	0	0	35	3	10
631	62	0	0	40	41	40	1	15	72	0	40	0	0	6579	6547	34971	28614	0	23	1	7	3	0	0	0	6	32	33	0	0	0	0	0	0	0	0	0	0	0	0	0	0	0	0	0	0	23	1	7
632	64	0	0	46	46	46	2	26	99	0	46	0	0	4700	4661	34990	30494	0	26	1	7	4	0	0	1	7	32	35	0	0	0	0	0	0	0	0	0	0	0	0	0	0	0	0	0	0	26	1	7
633	109	0	0	42	42	42	0	22	61	0	42	0	0	4681	4647	34938	30512	0	23	1	11	4	0	0	1	2	77	80	0	0	0	0	0	0	0	0	0	0	0	0	0	0	0	0	0	0	23	1	11
634	85	0	0	34	34	34	0	27	78	0	34	0	0	4249	4223	34962	30944	0	21	1	4	5	0	0	0	3	55	56	0	0	0	0	0	0	0	0	0	0	0	0	0	0	0	0	0	0	21	1	4
635	62	0	0	43	43	43	2	30	74	0	43	0	0	4695	4659	34939	30499	0	22	1	6	6	0	0	2	6	32	33	0	0	0	0	0	0	0	0	0	0	0	0	0	0	0	0	0	0	22	1	6
636	151	0	0	96	97	93	2	44	159	0	93	0	0	4941	4859	35031	30249	0	49	3	10	18	0	0	1	12	120	122	0	0	0	0	0	0	0	0	0	0	0	0	0	0	0	0	0	0	49	3	10
637	136	0	0	52	52	51	1	26	90	0	51	0	0	4749	4707	35006	30443	0	25	1	7	6	0	0	1	11	106	102	0	0	0	0	0	0	0	0	0	0	0	0	0	0	0	0	0	0	25	1	7
638	61	0	0	34	34	34	1	16	48	0	34	0	0	4720	4695	34969	30472	0	19	1	9	4	0	0	0	1	29	32	0	0	0	0	0	0	0	0	0	0	0	0	0	0	0	0	0	0	19	1	9
639	84	0	0	49	49	49	1	27	87	0	49	0	0	6852	6813	34924	28339	0	27	2	5	6	0	0	1	8	54	55	0	0	0	0	0	0	0	0	0	0	0	0	0	0	0	0	0	0	27	2	5
640	81	0	0	43	44	43	2	20	77	0	43	0	0	5157	5123	34901	30035	0	24	1	10	4	0	0	1	3	50	52	0	0	0	0	0	0	0	0	0	0	0	0	0	0	0	0	0	0	24	1	10
641	91	0	0	57	57	57	1	29	137	0	57	0	0	5053	5006	34977	30138	0	33	1	11	6	0	0	1	5	61	60	0	0	0	0	0	0	0	0	0	0	0	0	0	0	0	0	0	0	33	1	11
642	124	0	0	64	64	63	1	25	118	0	63	0	0	4704	4651	34994	30487	0	34	1	8	9	0	0	1	10	93	95	0	0	0	0	0	0	0	0	0	0	0	0	0	0	0	0	0	0	34	1	8
643	146	0	0	78	78	78	2	46	154	0	78	0	0	5966	5905	34980	29218	0	43	3	15	7	0	0	2	8	115	117	0	0	0	0	0	0	0	0	0	0	0	0	0	0	0	0	0	0	43	3	15
644	75	0	0	73	74	73	0	34	158	0	73	0	0	5908	5849	35056	29279	0	33	3	12	11	0	0	1	13	44	46	0	0	0	0	0	0	0	0	0	0	0	0	0	0	0	0	0	0	33	3	12
645	75	0	0	43	43	43	1	29	87	0	43	0	0	6576	6542	34977	28616	0	24	1	5	5	0	0	0	8	43	46	0	0	0	0	0	0	0	0	0	0	0	0	0	0	0	0	0	0	24	1	5
646	57	0	0	27	27	27	1	13	44	0	27	0	0	4924	4905	34984	30269	0	12	1	7	4	0	0	0	3	26	28	0	0	0	0	0	0	0	0	0	0	0	0	0	0	0	0	0	0	12	1	7
647	66	0	0	47	47	47	2	20	94	0	47	0	0	5021	4987	34952	30167	0	30	1	7	4	0	0	1	4	36	35	0	0	0	0	0	0	0	0	0	0	0	0	0	0	0	0	0	0	30	1	7
648	56	0	0	33	34	33	1	18	75	0	33	0	0	4644	4619	34919	30549	0	17	1	6	5	0	0	0	4	26	26	0	0	0	0	0	0	0	0	0	0	0	0	0	0	0	0	0	0	17	1	6
649	90	0	0	58	58	58	2	24	116	0	58	0	0	4730	4681	34929	30462	0	33	1	10	7	0	0	0	7	59	61	0	0	0	0	0	0	0	0	0	0	0	0	0	0	0	0	0	0	33	1	10
650	60	0	0	37	37	37	3	26	90	0	37	0	0	4684	4656	34915	30508	0	20	1	6	6	0	0	0	4	30	30	0	0	0	0	0	0	0	0	0	0	0	0	0	0	0	0	0	0	20	1	6
651	132	0	0	64	64	63	3	22	100	0	63	0	0	4706	4650	35027	30488	0	34	1	11	9	0	0	1	7	100	103	0	0	0	0	0	0	0	0	0	0	0	0	0	0	0	0	0	0	34	1	11
652	59	0	0	38	38	38	0	17	86	0	38	0	0	4685	4657	34951	30506	0	23	2	5	5	0	0	1	2	29	29	0	0	0	0	0	0	0	0	0	0	0	0	0	0	0	0	0	0	23	2	5
653	85	0	0	57	57	57	1	28	125	0	57	0	0	4864	4819	34959	30325	0	31	2	11	7	0	0	1	5	53	56	0	0	0	0	0	0	0	0	0	0	0	0	0	0	0	0	0	0	31	2	11
654	60	0	0	39	39	39	1	21	92	0	39	0	0	4653	4621	34924	30541	0	20	1	5	6	0	0	0	7	29	31	0	0	0	0	0	0	0	0	0	0	0	0	0	0	0	0	0	0	20	1	5
655	61	0	0	38	38	38	2	22	80	0	38	0	0	4977	4948	34940	30215	0	22	1	5	6	0	0	2	2	31	30	0	0	0	0	0	0	0	0	0	0	0	0	0	0	0	0	0	0	22	1	5
656	63	0	0	27	27	26	0	8	51	0	26	0	0	4687	4668	34901	30507	0	12	1	5	4	0	0	1	3	33	34	0	0	0	0	0	0	0	0	0	0	0	0	0	0	0	0	0	0	12	1	5
657	100	0	0	50	51	50	1	23	123	0	50	0	0	5044	5005	34915	30146	0	27	2	7	6	0	0	1	7	69	71	0	0	0	0	0	0	0	0	0	0	0	0	0	0	0	0	0	0	27	2	7
658	68	0	0	41	42	41	1	14	66	0	41	0	0	5067	5038	34942	30122	0	21	2	8	6	0	0	0	4	37	39	0	0	0	0	0	0	0	0	0	0	0	0	0	0	0	0	0	0	21	2	8
659	59	0	0	39	39	39	1	20	64	0	39	0	0	4706	4674	34948	30488	0	23	1	9	4	0	0	0	2	28	30	0	0	0	0	0	0	0	0	0	0	0	0	0	0	0	0	0	0	23	1	9
660	84	0	0	47	48	47	3	24	93	0	47	0	0	5419	5380	34944	29774	0	24	1	12	4	0	0	0	6	52	55	0	0	0	0	0	0	0	0	0	0	0	0	0	0	0	0	0	0	24	1	12
661	67	0	0	51	51	50	1	29	100	0	50	0	0	7129	7092	34943	28059	0	25	3	10	4	0	0	1	7	36	38	0	0	0	0	0	0	0	0	0	0	0	0	0	0	0	0	0	0	25	3	10
662	122	0	0	56	56	56	1	33	100	0	56	0	0	6442	6398	34937	28747	0	36	1	10	6	0	0	0	3	91	93	0	0	0	0	0	0	0	0	0	0	0	0	0	0	0	0	0	0	36	1	10
663	58	0	0	40	40	40	0	18	110	0	40	0	0	5056	5024	34939	30137	0	25	1	6	5	0	0	0	3	28	28	0	0	0	0	0	0	0	0	0	0	0	0	0	0	0	0	0	0	25	1	6
664	60	0	0	39	39	39	0	11	85	0	39	0	0	4782	4750	35004	30412	0	23	1	5	3	0	0	1	6	30	31	0	0	0	0	0	0	0	0	0	0	0	0	0	0	0	0	0	0	23	1	5
665	112	0	0	68	69	68	2	30	149	0	68	0	0	6456	6398	35020	28735	0	29	4	10	9	0	0	0	16	82	83	0	0	0	0	0	0	0	0	0	0	0	0	0	0	0	0	0	0	29	4	10
666	78	0	0	57	58	57	2	37	130	0	57	0	0	5255	5208	34957	29936	0	25	1	8	12	0	0	1	10	47	49	0	0	0	0	0	0	0	0	0	0	0	0	0	0	0	0	0	0	25	1	8
667	63	0	0	46	46	46	2	20	56	0	46	0	0	4896	4860	34949	30295	0	22	1	8	5	0	0	1	9	33	34	0	0	0	0	0	0	0	0	0	0	0	0	0	0	0	0	0	0	22	1	8
668	64	0	0	41	41	41	0	21	93	0	41	0	0	4881	4849	34924	30311	0	23	1	7	4	0	0	0	6	34	35	0	0	0	0	0	0	0	0	0	0	0	0	0	0	0	0	0	0	23	1	7
669	78	0	0	45	45	45	2	22	89	0	45	0	0	4801	4765	34976	30391	0	27	1	5	7	0	0	0	5	47	49	0	0	0	0	0	0	0	0	0	0	0	0	0	0	0	0	0	0	27	1	5
670	114	0	0	51	51	51	1	31	115	0	51	0	0	4261	4221	34975	30929	0	25	1	11	6	0	0	0	8	83	85	0	0	0	0	0	0	0	0	0	0	0	0	0	0	0	0	0	0	25	1	11
671	60	0	0	40	40	40	0	20	96	0	40	0	0	4760	4729	34989	30432	0	22	1	7	4	0	0	0	6	30	31	0	0	0	0	0	0	0	0	0	0	0	0	0	0	0	0	0	0	22	1	7
672	109	0	0	64	65	63	2	25	135	0	63	0	0	6314	6265	34982	28873	0	35	2	10	6	0	0	3	7	79	80	0	0	0	0	0	0	0	0	0	0	0	0	0	0	0	0	0	0	35	2	10
673	130	0	0	64	64	64	3	36	143	0	64	0	0	5107	5052	35033	30085	0	30	2	7	9	0	0	0	16	99	101	0	0	0	0	0	0	0	0	0	0	0	0	0	0	0	0	0	0	30	2	7
674	63	0	0	51	51	51	1	24	79	0	51	0	0	6786	6746	34942	28404	0	28	3	8	5	0	0	1	6	33	33	0	0	0	0	0	0	0	0	0	0	0	0	0	0	0	0	0	0	28	3	8
675	81	0	0	39	39	39	2	24	54	0	39	0	0	5022	4992	35010	30170	0	21	1	9	3	0	0	1	4	51	52	0	0	0	0	0	0	0	0	0	0	0	0	0	0	0	0	0	0	21	1	9
676	62	0	0	45	46	45	2	25	120	0	45	0	0	5567	5533	34955	29623	0	23	1	10	5	0	0	0	6	32	31	0	0	0	0	0	0	0	0	0	0	0	0	0	0	0	0	0	0	23	1	10
677	64	0	0	41	41	41	2	9	87	0	41	0	0	4732	4699	34998	30461	0	23	1	5	5	0	0	0	7	34	29	0	0	0	0	0	0	0	0	0	0	0	0	0	0	0	0	0	0	23	1	5
678	66	0	0	42	43	42	1	14	85	0	42	0	0	4287	4255	34976	30904	0	25	1	8	4	0	0	0	4	35	37	0	0	0	0	0	0	0	0	0	0	0	0	0	0	0	0	0	0	25	1	8
679	59	0	0	43	43	43	1	16	90	0	43	0	0	5059	5027	34923	30131	0	22	1	8	6	0	0	0	6	29	30	0	0	0	0	0	0	0	0	0	0	0	0	0	0	0	0	0	0	22	1	8
680	65	0	0	44	45	44	2	19	100	0	44	0	0	6506	6478	34922	28679	0	22	2	9	6	0	0	1	4	35	36	0	0	0	0	0	0	0	0	0	0	0	0	0	0	0	0	0	0	22	2	9
681	66	0	0	48	48	48	1	19	75	0	48	0	0	4720	4682	34984	30471	0	25	1	7	6	0	0	1	8	36	37	0	0	0	0	0	0	0	0	0	0	0	0	0	0	0	0	0	0	25	1	7
682	93	0	0	49	49	48	1	25	80	0	48	0	0	6722	6684	34992	28469	0	30	3	6	5	0	0	0	4	63	61	0	0	0	0	0	0	0	0	0	0	0	0	0	0	0	0	0	0	30	3	6
683	64	0	0	46	46	46	1	20	90	0	46	0	0	5254	5218	34966	29937	0	27	2	4	7	0	0	1	5	34	32	0	0	0	0	0	0	0	0	0	0	0	0	0	0	0	0	0	0	27	2	4
684	62	0	0	47	47	47	0	19	91	0	47	0	0	5254	5219	34910	29935	0	30	1	7	6	0	0	0	3	32	30	0	0	0	0	0	0	0	0	0	0	0	0	0	0	0	0	0	0	30	1	7
685	58	0	0	49	49	49	0	30	115	0	49	0	0	5066	5025	34890	30127	0	28	1	7	7	0	0	1	5	28	29	0	0	0	0	0	0	0	0	0	0	0	0	0	0	0	0	0	0	28	1	7
686	112	0	0	64	64	64	1	40	119	0	64	0	0	5530	5478	34966	29659	0	32	2	8	11	0	0	1	10	81	83	0	0	0	0	0	0	0	0	0	0	0	0	0	0	0	0	0	0	32	2	8
687	115	0	0	71	71	71	0	32	143	0	71	0	0	5077	5014	35030	30116	0	33	1	10	7	0	0	3	17	85	86	0	0	0	0	0	0	0	0	0	0	0	0	0	0	0	0	0	0	33	1	10
688	99	0	0	53	53	53	0	27	96	0	53	0	0	6125	6082	34972	29066	0	28	1	10	7	0	0	1	6	68	70	0	0	0	0	0	0	0	0	0	0	0	0	0	0	0	0	0	0	28	1	10
689	91	0	0	47	48	47	2	18	76	0	47	0	0	4988	4949	34965	30205	0	27	2	8	6	1	0	0	3	61	62	0	0	0	0	0	0	0	0	0	0	0	0	0	0	0	0	0	0	27	2	8
690	71	0	0	60	61	60	0	38	118	0	60	0	0	6802	6753	35000	28388	0	33	3	10	7	0	0	1	6	41	42	0	0	0	0	0	0	0	0	0	0	0	0	0	0	0	0	0	0	33	3	10
691	76	0	0	34	34	34	1	12	51	0	34	0	0	4221	4196	34975	30971	0	22	1	4	4	0	0	0	3	45	47	0	0	0	0	0	0	0	0	0	0	0	0	0	0	0	0	0	0	22	1	4
692	63	0	0	63	63	63	1	30	135	0	63	0	0	5055	5004	34951	30134	0	35	1	9	7	0	0	1	10	32	34	0	0	0	0	0	0	0	0	0	0	0	0	0	0	0	0	0	0	35	1	9
693	61	0	0	39	39	39	1	19	67	0	39	0	0	4900	4869	34942	30293	0	27	1	6	4	0	0	0	1	31	32	0	0	0	0	0	0	0	0	0	0	0	0	0	0	0	0	0	0	27	1	6
694	69	0	0	51	52	50	1	15	106	0	50	0	0	4753	4714	34979	30437	0	25	1	8	7	0	0	1	8	38	40	0	0	0	0	0	0	0	0	0	0	0	0	0	0	0	0	0	0	25	1	8
695	58	0	0	34	34	33	1	17	76	0	33	0	0	4749	4725	34951	30443	0	19	1	6	5	0	0	0	2	28	27	0	0	0	0	0	0	0	0	0	0	0	0	0	0	0	0	0	0	19	1	6
696	75	0	0	44	44	44	1	20	90	0	44	0	0	4768	4733	34901	30424	0	24	1	8	6	0	0	1	4	45	46	0	0	0	0	0	0	0	0	0	0	0	0	0	0	0	0	0	0	24	1	8
697	61	0	0	41	42	41	1	15	93	0	41	0	0	6199	6166	34941	28994	0	18	1	9	3	0	0	0	10	31	32	0	0	0	0	0	0	0	0	0	0	0	0	0	0	0	0	0	0	18	1	9
698	62	0	0	51	52	50	2	28	104	0	50	0	0	7473	7435	34915	27716	0	21	1	13	7	0	0	0	8	32	33	0	0	0	0	0	0	0	0	0	0	0	0	0	0	0	0	0	0	21	1	13
699	123	0	0	64	64	63	0	30	133	0	63	0	0	4937	4887	34958	30251	0	33	1	12	6	0	0	0	11	91	94	0	0	0	0	0	0	0	0	0	0	0	0	0	0	0	0	0	0	33	1	12
700	88	0	0	49	49	49	2	24	80	0	49	0	0	4283	4244	34973	30908	0	29	1	9	7	0	0	0	3	58	55	0	0	0	0	0	0	0	0	0	0	0	0	0	0	0	0	0	0	29	1	9
701	71	0	0	61	61	61	0	30	126	0	61	0	0	5120	5068	34974	30072	0	37	1	7	7	0	0	0	9	40	42	0	0	0	0	0	0	0	0	0	0	0	0	0	0	0	0	0	0	37	1	7
702	59	0	0	40	40	39	2	20	75	0	39	0	0	4702	4671	34943	30491	0	25	1	6	4	0	0	0	3	29	29	0	0	0	0	0	0	0	0	0	0	0	0	0	0	0	0	0	0	25	1	6
703	68	0	0	51	51	51	1	21	95	0	51	0	0	6091	6047	35015	29103	0	27	1	9	6	0	0	1	7	37	39	0	0	0	0	0	0	0	0	0	0	0	0	0	0	0	0	0	0	27	1	9
704	60	0	0	38	38	38	2	18	72	0	38	0	0	5063	5033	34960	30130	0	20	1	9	4	0	0	0	4	29	31	0	0	0	0	0	0	0	0	0	0	0	0	0	0	0	0	0	0	20	1	9
705	58	0	0	33	33	33	2	9	67	0	33	0	0	4255	4229	34930	30939	0	19	1	4	4	0	0	0	5	28	27	0	0	0	0	0	0	0	0	0	0	0	0	0	0	0	0	0	0	19	1	4
706	59	0	0	40	41	40	2	20	84	0	40	0	0	5296	5270	34981	29891	0	19	1	11	5	0	0	0	4	27	30	0	0	0	0	0	0	0	0	0	0	0	0	0	0	0	0	0	0	19	1	11
707	61	0	0	42	42	42	2	15	114	0	42	0	0	4659	4624	34916	30535	0	22	1	7	5	0	0	0	7	31	26	0	0	0	0	0	0	0	0	0	0	0	0	0	0	0	0	0	0	22	1	7
708	74	0	0	66	66	66	1	27	151	0	66	0	0	5539	5482	34957	29653	0	35	1	9	6	0	0	1	14	43	45	0	0	0	0	0	0	0	0	0	0	0	0	0	0	0	0	0	0	35	1	9
709	56	0	0	30	30	30	1	17	71	0	30	0	0	4941	4922	34936	30249	0	17	1	7	4	0	0	0	1	26	26	0	0	0	0	0	0	0	0	0	0	0	0	0	0	0	0	0	0	17	1	7
710	123	0	0	66	67	66	2	34	146	0	66	0	0	5091	5034	34966	30101	0	34	1	14	6	0	0	1	10	91	94	0	0	0	0	0	0	0	0	0	0	0	0	0	0	0	0	0	0	34	1	14
711	63	0	0	43	43	43	1	31	88	0	43	0	0	4686	4651	34938	30507	0	23	1	7	7	0	0	1	4	32	34	0	0	0	0	0	0	0	0	0	0	0	0	0	0	0	0	0	0	23	1	7
712	61	0	0	45	45	45	1	27	85	0	45	0	0	5128	5092	35018	30064	0	25	1	8	6	0	0	1	4	31	32	0	0	0	0	0	0	0	0	0	0	0	0	0	0	0	0	0	0	25	1	8
713	86	0	0	51	51	51	1	28	100	0	51	0	0	5174	5133	34956	30017	0	25	1	10	4	0	0	0	11	56	55	0	0	0	0	0	0	0	0	0	0	0	0	0	0	0	0	0	0	25	1	10
714	68	0	0	55	56	55	2	22	84	0	55	0	0	5338	5295	34942	29851	0	33	2	9	5	0	0	1	5	37	39	0	0	0	0	0	0	0	0	0	0	0	0	0	0	0	0	0	0	33	2	9
715	120	0	0	47	47	47	2	25	88	0	47	0	0	4714	4675	34972	30479	0	29	1	8	5	0	0	0	4	89	91	0	0	0	0	0	0	0	0	0	0	0	0	0	0	0	0	0	0	29	1	8
716	61	0	0	45	45	44	1	17	66	0	44	0	0	4722	4686	34954	30471	0	23	1	7	4	0	0	1	8	31	32	0	0	0	0	0	0	0	0	0	0	0	0	0	0	0	0	0	0	23	1	7
717	59	0	0	39	39	38	1	11	75	0	38	0	0	5968	5941	34955	29222	0	20	1	8	4	1	0	0	4	29	28	0	0	0	0	0	0	0	0	0	0	0	0	0	0	0	0	0	0	20	1	8
718	167	0	0	104	104	102	7	57	191	0	102	0	0	5325	5233	35108	29866	0	49	6	11	14	0	0	2	20	135	138	0	0	0	0	0	0	0	0	0	0	0	0	0	0	0	0	0	0	49	6	11
719	56	0	0	34	35	34	2	15	64	0	34	0	0	4714	4687	34917	30480	0	19	1	6	4	0	0	0	4	25	27	0	0	0	0	0	0	0	0	0	0	0	0	0	0	0	0	0	0	19	1	6
720	69	0	0	35	35	35	2	10	61	0	35	0	0	4725	4697	34920	30469	0	22	1	5	4	0	0	1	2	38	40	0	0	0	0	0	0	0	0	0	0	0	0	0	0	0	0	0	0	22	1	5
721	59	0	0	40	40	40	1	13	66	0	40	0	0	4695	4663	34965	30498	0	21	1	7	5	0	0	1	5	29	28	0	0	0	0	0	0	0	0	0	0	0	0	0	0	0	0	0	0	21	1	7
722	58	0	0	39	39	39	0	15	74	0	39	0	0	4741	4710	34930	30452	0	23	1	6	5	0	0	1	3	28	28	0	0	0	0	0	0	0	0	0	0	0	0	0	0	0	0	0	0	23	1	6
723	61	0	0	42	42	42	2	25	71	0	42	0	0	4721	4687	34950	30472	0	27	1	7	4	0	0	0	3	31	28	0	0	0	0	0	0	0	0	0	0	0	0	0	0	0	0	0	0	27	1	7
724	73	0	0	42	42	41	1	10	95	0	41	0	0	5767	5733	34950	29427	0	18	1	8	4	0	0	1	9	42	44	0	0	0	0	0	0	0	0	0	0	0	0	0	0	0	0	0	0	18	1	8
725	59	0	0	38	38	38	1	17	96	0	38	0	0	4747	4717	34941	30446	0	21	1	9	3	0	0	1	3	28	30	0	0	0	0	0	0	0	0	0	0	0	0	0	0	0	0	0	0	21	1	9
726	59	0	0	38	38	38	1	11	86	0	38	0	0	4907	4878	34945	30285	0	20	1	8	4	0	0	0	5	28	30	0	0	0	0	0	0	0	0	0	0	0	0	0	0	0	0	0	0	20	1	8
727	61	0	0	35	35	35	0	24	96	0	35	0	0	4661	4634	34919	30532	0	17	1	6	6	0	0	0	5	31	29	0	0	0	0	0	0	0	0	0	0	0	0	0	0	0	0	0	0	17	1	6
728	59	0	0	41	41	41	1	25	87	0	41	0	0	6795	6765	34929	28395	0	22	2	9	4	0	0	0	4	29	30	0	0	0	0	0	0	0	0	0	0	0	0	0	0	0	0	0	0	22	2	9
729	68	0	0	49	49	49	0	24	92	0	49	0	0	5402	5362	34963	29790	0	26	1	10	5	0	0	0	7	37	39	0	0	0	0	0	0	0	0	0	0	0	0	0	0	0	0	0	0	26	1	10
730	62	0	0	41	41	41	0	19	85	0	41	0	0	5189	5159	34956	30001	0	22	1	8	4	0	0	1	5	32	32	0	0	0	0	0	0	0	0	0	0	0	0	0	0	0	0	0	0	22	1	8
731	63	0	0	54	54	54	0	26	131	0	54	0	0	5810	5766	34955	29381	0	27	1	10	6	0	0	2	8	33	33	0	0	0	0	0	0	0	0	0	0	0	0	0	0	0	0	0	0	27	1	10
732	62	0	0	41	41	41	1	14	97	0	41	0	0	4726	4693	34965	30467	0	24	1	8	5	0	0	0	3	31	33	0	0	0	0	0	0	0	0	0	0	0	0	0	0	0	0	0	0	24	1	8
733	58	0	0	41	42	41	0	20	82	0	41	0	0	6562	6529	34921	28631	0	24	1	8	5	0	0	0	3	27	29	0	0	0	0	0	0	0	0	0	0	0	0	0	0	0	0	0	0	24	1	8
734	57	0	0	42	42	42	2	19	104	0	42	0	0	5004	4976	34930	30183	0	24	1	9	4	0	0	0	4	27	27	0	0	0	0	0	0	0	0	0	0	0	0	0	0	0	0	0	0	24	1	9
735	113	0	0	48	48	47	2	16	68	0	47	0	0	4333	4295	34973	30859	0	22	1	8	6	0	0	1	9	82	84	0	0	0	0	0	0	0	0	0	0	0	0	0	0	0	0	0	0	22	1	8
736	60	0	0	44	44	44	2	33	102	0	44	0	0	4839	4804	34911	30353	0	24	1	8	7	0	0	0	4	28	31	0	0	0	0	0	0	0	0	0	0	0	0	0	0	0	0	0	0	24	1	8
737	84	0	0	50	50	50	2	31	84	0	50	0	0	4911	4873	34939	30278	0	28	5	6	6	0	0	1	4	53	55	0	0	0	0	0	0	0	0	0	0	0	0	0	0	0	0	0	0	28	5	6
738	80	0	0	66	67	66	1	27	147	0	66	0	0	8396	8345	34968	26790	0	34	2	9	7	0	0	3	11	48	51	0	0	0	0	0	0	0	0	0	0	0	0	0	0	0	0	0	0	34	2	9
739	58	0	0	38	38	37	1	20	60	0	37	0	0	4694	4664	34900	30500	0	22	1	6	5	0	0	0	3	28	29	0	0	0	0	0	0	0	0	0	0	0	0	0	0	0	0	0	0	22	1	6
740	56	0	0	26	26	26	1	17	44	0	26	0	0	4652	4634	34939	30541	0	13	1	6	4	0	0	0	2	26	21	0	0	0	0	0	0	0	0	0	0	0	0	0	0	0	0	0	0	13	1	6
741	73	0	0	40	40	40	3	21	70	0	40	0	0	5278	5246	34977	29915	0	24	1	7	5	0	0	0	3	42	44	0	0	0	0	0	0	0	0	0	0	0	0	0	0	0	0	0	0	24	1	7
742	68	0	0	49	50	49	1	20	90	0	49	0	0	4701	4659	34996	30493	0	26	1	8	7	0	0	0	7	38	34	0	0	0	0	0	0	0	0	0	0	0	0	0	0	0	0	0	0	26	1	8
743	127	0	0	60	60	60	2	30	104	0	60	0	0	4732	4680	34976	30461	0	33	1	11	7	0	0	0	8	96	98	0	0	0	0	0	0	0	0	0	0	0	0	0	0	0	0	0	0	33	1	11
744	59	0	0	36	36	36	1	18	59	0	36	0	0	4798	4771	34931	30394	0	19	1	5	4	0	0	1	6	29	28	0	0	0	0	0	0	0	0	0	0	0	0	0	0	0	0	0	0	19	1	5
745	66	0	0	39	39	39	2	24	71	0	39	0	0	5004	4973	34980	30189	0	17	1	7	7	0	0	1	6	35	37	0	0	0	0	0	0	0	0	0	0	0	0	0	0	0	0	0	0	17	1	7
746	60	0	0	40	40	40	1	16	72	0	40	0	0	4748	4718	34986	30443	0	21	2	9	4	0	0	1	3	29	31	0	0	0	0	0	0	0	0	0	0	0	0	0	0	0	0	0	0	21	2	9
747	93	0	0	58	59	57	2	31	123	0	57	0	0	7063	7018	34938	28126	0	32	2	10	7	0	0	0	6	61	64	0	0	0	0	0	0	0	0	0	0	0	0	0	0	0	0	0	0	32	2	10
748	117	0	0	61	61	61	2	22	133	0	61	0	0	5130	5078	34977	30062	0	32	1	11	4	0	0	1	12	86	88	0	0	0	0	0	0	0	0	0	0	0	0	0	0	0	0	0	0	32	1	11
749	83	0	0	50	51	49	1	18	83	0	49	0	0	5069	5029	34985	30123	0	25	1	8	6	0	0	0	9	53	52	0	0	0	0	0	0	0	0	0	0	0	0	0	0	0	0	0	0	25	1	8
750	62	0	0	55	55	53	1	35	132	0	53	0	0	6718	6677	34985	28471	0	32	2	7	6	0	0	0	6	30	33	0	0	0	0	0	0	0	0	0	0	0	0	0	0	0	0	0	0	32	2	7
751	59	0	0	40	40	40	2	18	78	0	40	0	0	8024	7995	34958	27166	0	23	2	6	5	0	0	0	4	27	30	0	0	0	0	0	0	0	0	0	0	0	0	0	0	0	0	0	0	23	2	6
752	55	0	0	30	30	30	1	10	67	0	30	0	0	6093	6072	34952	29099	0	17	1	5	4	0	0	0	3	25	26	0	0	0	0	0	0	0	0	0	0	0	0	0	0	0	0	0	0	17	1	5
753	73	0	0	52	53	52	1	31	84	0	52	0	0	4745	4701	35021	30448	0	30	1	11	6	0	0	0	4	42	44	0	0	0	0	0	0	0	0	0	0	0	0	0	0	0	0	0	0	30	1	11
754	72	0	0	46	46	46	0	23	103	0	46	0	0	7268	7230	34966	27925	0	26	2	5	5	0	0	1	7	42	42	0	0	0	0	0	0	0	0	0	0	0	0	0	0	0	0	0	0	26	2	5
755	60	0	0	46	46	46	2	17	95	0	46	0	0	4713	4677	34918	30478	0	23	1	7	5	0	0	3	7	30	31	0	0	0	0	0	0	0	0	0	0	0	0	0	0	0	0	0	0	23	1	7
756	61	0	0	48	48	48	0	23	116	0	48	0	0	6751	6714	34980	28439	0	26	2	9	4	0	0	0	7	31	32	0	0	0	0	0	0	0	0	0	0	0	0	0	0	0	0	0	0	26	2	9
757	64	0	0	63	63	62	2	39	80	0	62	0	0	4825	4771	34956	30368	0	30	2	10	11	0	0	1	8	34	31	0	0	0	0	0	0	0	0	0	0	0	0	0	0	0	0	0	0	30	2	10
758	135	0	0	81	82	80	1	41	143	0	80	0	0	8264	8196	35029	26925	0	41	4	11	12	0	0	1	11	105	105	0	0	0	0	0	0	0	0	0	0	0	0	0	0	0	0	0	0	41	4	11
759	80	0	0	41	41	41	1	17	60	0	41	0	0	4720	4686	34951	30474	0	21	1	8	5	0	0	3	3	49	51	0	0	0	0	0	0	0	0	0	0	0	0	0	0	0	0	0	0	21	1	8
760	61	0	0	42	42	42	0	19	103	0	42	0	0	4695	4659	34969	30500	0	27	1	5	5	0	0	0	4	31	26	0	0	0	0	0	0	0	0	0	0	0	0	0	0	0	0	0	0	27	1	5
761	64	0	0	42	42	42	1	21	72	0	42	0	0	4679	4645	35002	30514	0	24	1	6	3	0	0	0	8	33	35	0	0	0	0	0	0	0	0	0	0	0	0	0	0	0	0	0	0	24	1	6
762	63	0	0	48	49	48	1	29	111	0	48	0	0	7575	7537	35034	27616	0	25	1	9	6	0	0	0	7	33	34	0	0	0	0	0	0	0	0	0	0	0	0	0	0	0	0	0	0	25	1	9
763	62	0	0	36	36	36	2	19	86	0	36	0	0	6237	6210	34954	28955	0	20	1	6	5	0	0	0	4	32	30	0	0	0	0	0	0	0	0	0	0	0	0	0	0	0	0	0	0	20	1	6
764	103	0	0	54	54	54	1	17	114	0	54	0	0	4772	4727	34968	30420	0	34	1	8	3	0	0	2	6	73	74	0	0	0	0	0	0	0	0	0	0	0	0	0	0	0	0	0	0	34	1	8
765	59	0	0	38	38	38	1	7	77	0	38	0	0	4776	4745	34967	30418	0	22	1	5	4	0	0	0	6	29	28	0	0	0	0	0	0	0	0	0	0	0	0	0	0	0	0	0	0	22	1	5
766	59	0	0	31	31	31	1	16	71	0	31	0	0	4666	4642	34963	30528	0	16	1	4	4	0	0	0	6	29	29	0	0	0	0	0	0	0	0	0	0	0	0	0	0	0	0	0	0	16	1	4
767	59	0	0	39	40	39	1	26	47	0	39	0	0	4795	4765	34989	30397	0	19	1	8	4	0	0	2	5	29	30	0	0	0	0	0	0	0	0	0	0	0	0	0	0	0	0	0	0	19	1	8
768	65	0	0	45	45	45	1	23	100	0	45	0	0	4820	4786	34924	30370	0	21	1	14	5	0	0	0	4	33	36	0	0	0	0	0	0	0	0	0	0	0	0	0	0	0	0	0	0	21	1	14
769	72	0	0	39	39	39	0	12	103	0	39	0	0	4734	4702	34966	30460	0	22	1	6	5	0	0	1	4	41	43	0	0	0	0	0	0	0	0	0	0	0	0	0	0	0	0	0	0	22	1	6
770	85	0	0	66	66	65	2	42	87	0	65	0	0	4940	4885	35002	30251	0	38	3	12	8	0	0	1	3	54	56	0	0	0	0	0	0	0	0	0	0	0	0	0	0	0	0	0	0	38	3	12
771	57	0	0	40	41	40	1	19	53	0	40	0	0	4902	4872	34965	30289	0	26	2	6	4	0	0	0	2	26	28	0	0	0	0	0	0	0	0	0	0	0	0	0	0	0	0	0	0	26	2	6
772	59	0	0	40	40	40	2	17	60	0	40	0	0	4443	4411	34926	30750	0	23	1	6	6	0	0	0	4	29	27	0	0	0	0	0	0	0	0	0	0	0	0	0	0	0	0	0	0	23	1	6
773	130	0	0	77	77	76	2	47	124	0	76	0	0	4986	4923	34973	30202	0	37	3	10	9	0	0	1	16	100	98	0	0	0	0	0	0	0	0	0	0	0	0	0	0	0	0	0	0	37	3	10
774	76	0	0	34	34	34	2	12	60	0	34	0	0	4679	4652	34953	30515	0	20	1	4	5	0	0	0	4	45	47	0	0	0	0	0	0	0	0	0	0	0	0	0	0	0	0	0	0	20	1	4
775	61	0	0	35	35	35	0	14	60	0	35	0	0	6674	6647	34937	28519	0	21	1	7	3	0	0	0	3	31	30	0	0	0	0	0	0	0	0	0	0	0	0	0	0	0	0	0	0	21	1	7
776	62	0	0	42	42	42	2	49	73	0	42	0	0	4820	4787	34974	30372	0	21	1	8	8	0	0	1	3	31	33	0	0	0	0	0	0	0	0	0	0	0	0	0	0	0	0	0	0	21	1	8
777	79	0	0	53	53	53	2	28	115	0	53	0	0	6963	6926	34974	28222	0	25	1	12	7	0	0	1	7	47	50	0	0	0	0	0	0	0	0	0	0	0	0	0	0	0	0	0	0	25	1	12
778	60	0	0	43	43	43	2	20	85	0	43	0	0	4755	4719	34958	30439	0	22	1	9	3	0	0	1	7	30	31	0	0	0	0	0	0	0	0	0	0	0	0	0	0	0	0	0	0	22	1	9
779	95	0	0	41	41	41	1	20	79	0	41	0	0	5662	5630	34988	29530	0	23	1	8	4	0	0	1	4	64	66	0	0	0	0	0	0	0	0	0	0	0	0	0	0	0	0	0	0	23	1	8
780	65	0	0	46	46	46	1	25	113	0	46	0	0	5258	5221	34956	29934	0	22	1	11	4	0	0	2	6	35	36	0	0	0	0	0	0	0	0	0	0	0	0	0	0	0	0	0	0	22	1	11
781	61	0	0	50	50	50	2	36	123	0	50	0	0	4707	4665	34939	30486	0	28	1	9	6	0	0	1	5	31	32	0	0	0	0	0	0	0	0	0	0	0	0	0	0	0	0	0	0	28	1	9
782	61	0	0	43	43	42	2	24	79	0	42	0	0	5127	5093	34955	30066	0	25	1	5	5	0	0	2	4	31	32	0	0	0	0	0	0	0	0	0	0	0	0	0	0	0	0	0	0	25	1	5
783	58	0	0	36	36	36	1	13	73	0	36	0	0	4657	4629	34931	30536	0	20	1	4	6	0	0	0	5	27	29	0	0	0	0	0	0	0	0	0	0	0	0	0	0	0	0	0	0	20	1	4
784	58	0	0	35	35	35	1	18	57	0	35	0	0	4992	4966	34993	30200	0	16	1	8	4	0	0	1	5	28	29	0	0	0	0	0	0	0	0	0	0	0	0	0	0	0	0	0	0	16	1	8
785	80	0	0	50	51	50	1	17	68	0	50	0	0	5109	5067	34984	30084	0	31	2	7	4	0	0	1	5	49	51	0	0	0	0	0	0	0	0	0	0	0	0	0	0	0	0	0	0	31	2	7
786	59	0	0	51	52	51	2	25	123	0	51	0	0	6252	6211	34955	28939	0	29	1	6	6	0	0	2	7	29	29	0	0	0	0	0	0	0	0	0	0	0	0	0	0	0	0	0	0	29	1	6
787	108	0	0	53	54	53	1	30	86	0	53	0	0	6301	6258	34962	28890	0	30	2	8	5	0	0	0	8	77	79	0	0	0	0	0	0	0	0	0	0	0	0	0	0	0	0	0	0	30	2	8
788	112	0	0	50	50	49	2	25	74	0	49	0	0	4692	4650	34978	30502	0	28	1	7	6	0	0	0	7	82	83	0	0	0	0	0	0	0	0	0	0	0	0	0	0	0	0	0	0	28	1	7
789	94	0	0	55	56	55	2	44	112	0	55	0	0	5581	5539	34943	29607	0	29	1	6	13	0	0	1	5	63	65	0	0	0	0	0	0	0	0	0	0	0	0	0	0	0	0	0	0	29	1	6
790	60	0	0	38	38	38	1	16	91	0	38	0	0	4807	4779	34945	30384	0	18	1	6	5	0	0	0	8	30	30	0	0	0	0	0	0	0	0	0	0	0	0	0	0	0	0	0	0	18	1	6
791	61	0	0	47	47	47	1	30	87	0	47	0	0	4924	4886	34947	30268	0	24	1	7	5	0	0	2	8	31	29	0	0	0	0	0	0	0	0	0	0	0	0	0	0	0	0	0	0	24	1	7
792	54	0	0	31	31	31	2	11	68	0	31	0	0	4710	4689	34968	30481	0	16	1	6	4	0	0	1	3	24	25	0	0	0	0	0	0	0	0	0	0	0	0	0	0	0	0	0	0	16	1	6
793	68	0	0	55	55	54	1	25	116	0	54	0	0	4801	4756	34952	30391	0	27	1	10	5	0	0	1	10	38	39	0	0	0	0	0	0	0	0	0	0	0	0	0	0	0	0	0	0	27	1	10
794	116	0	0	56	57	55	2	28	117	0	55	0	0	6346	6300	34937	28846	0	30	1	10	5	0	0	2	7	86	87	0	0	0	0	0	0	0	0	0	0	0	0	0	0	0	0	0	0	30	1	10
795	64	0	0	46	46	46	0	26	104	0	46	0	0	5358	5325	34944	29830	0	23	1	9	5	0	0	2	6	34	35	0	0	0	0	0	0	0	0	0	0	0	0	0	0	0	0	0	0	23	1	9
796	99	0	0	42	42	41	1	17	80	0	41	0	0	4672	4637	34961	30523	0	20	1	8	7	0	0	0	5	69	67	0	0	0	0	0	0	0	0	0	0	0	0	0	0	0	0	0	0	20	1	8
797	111	0	0	58	58	58	1	33	114	0	58	0	0	4934	4885	35002	30258	0	32	1	6	6	0	0	0	13	81	74	0	0	0	0	0	0	0	0	0	0	0	0	0	0	0	0	0	0	32	1	6
798	149	0	0	67	67	66	0	32	153	0	66	0	0	4718	4659	34937	30476	0	36	1	10	6	0	0	3	10	119	120	0	0	0	0	0	0	0	0	0	0	0	0	0	0	0	0	0	0	36	1	10
799	56	0	0	27	27	27	0	9	85	0	27	0	0	4678	4658	34952	30516	0	12	1	7	4	0	0	0	3	26	27	0	0	0	0	0	0	0	0	0	0	0	0	0	0	0	0	0	0	12	1	7
800	63	0	0	53	53	53	2	28	109	0	53	0	0	4802	4758	34976	30390	0	31	1	8	7	0	0	2	4	33	32	0	0	0	0	0	0	0	0	0	0	0	0	0	0	0	0	0	0	31	1	8
801	100	0	0	40	40	40	0	19	66	0	40	0	0	4735	4704	34980	30457	0	22	1	6	4	0	0	0	7	70	69	0	0	0	0	0	0	0	0	0	0	0	0	0	0	0	0	0	0	22	1	6
802	121	0	0	66	66	65	0	37	138	0	65	0	0	5590	5533	35043	29603	0	38	1	10	5	0	0	2	9	90	92	0	0	0	0	0	0	0	0	0	0	0	0	0	0	0	0	0	0	38	1	10
803	88	0	0	41	41	40	1	22	86	0	40	0	0	4901	4869	34957	30292	0	18	2	9	3	0	0	1	7	58	55	0	0	0	0	0	0	0	0	0	0	0	0	0	0	0	0	0	0	18	2	9
804	107	0	0	48	48	47	0	31	100	0	47	0	0	4716	4677	34944	30477	0	26	1	9	4	0	0	2	5	76	78	0	0	0	0	0	0	0	0	0	0	0	0	0	0	0	0	0	0	26	1	9
805	109	0	0	56	56	56	0	25	132	0	56	0	0	4706	4657	34957	30488	0	29	1	9	4	0	0	2	11	79	80	0	0	0	0	0	0	0	0	0	0	0	0	0	0	0	0	0	0	29	1	9
806	65	0	0	62	63	62	1	30	141	0	62	0	0	5439	5387	34984	29752	0	36	2	8	6	0	0	1	9	35	36	0	0	0	0	0	0	0	0	0	0	0	0	0	0	0	0	0	0	36	2	8
807	58	0	0	41	41	40	1	15	99	0	40	0	0	4676	4644	34904	30517	0	21	1	7	4	0	0	0	7	28	29	0	0	0	0	0	0	0	0	0	0	0	0	0	0	0	0	0	0	21	1	7
808	76	0	0	68	68	68	0	37	148	0	68	0	0	7340	7284	34932	27849	0	32	2	14	8	0	0	1	11	45	47	0	0	0	0	0	0	0	0	0	0	0	0	0	0	0	0	0	0	32	2	14
809	63	0	0	46	46	46	0	16	97	0	46	0	0	4785	4748	34926	30407	0	27	1	8	4	0	0	0	6	33	32	0	0	0	0	0	0	0	0	0	0	0	0	0	0	0	0	0	0	27	1	8
810	58	0	0	37	38	37	1	25	50	0	37	0	0	4961	4932	34972	30232	0	18	1	7	5	0	0	1	5	28	27	0	0	0	0	0	0	0	0	0	0	0	0	0	0	0	0	0	0	18	1	7
811	69	0	0	54	54	54	2	21	99	0	54	0	0	5066	5022	35009	30125	0	30	1	9	5	1	0	1	7	39	40	0	0	0	0	0	0	0	0	0	0	0	0	0	0	0	0	0	0	30	1	9
812	61	0	0	48	48	48	2	27	104	0	48	0	0	5029	4991	34903	30162	0	27	2	8	7	0	0	0	4	30	32	0	0	0	0	0	0	0	0	0	0	0	0	0	0	0	0	0	0	27	2	8
813	115	0	0	52	53	52	1	17	85	0	52	0	0	4736	4692	34949	30457	0	30	1	8	6	0	0	1	6	84	86	0	0	0	0	0	0	0	0	0	0	0	0	0	0	0	0	0	0	30	1	8
814	78	0	0	57	58	57	1	27	133	0	57	0	0	4776	4728	34912	30416	0	32	1	8	7	0	0	1	8	47	49	0	0	0	0	0	0	0	0	0	0	0	0	0	0	0	0	0	0	32	1	8
815	116	0	0	69	70	69	4	46	100	0	69	0	0	5282	5225	35032	29907	0	31	5	9	12	0	0	2	10	85	87	0	0	0	0	0	0	0	0	0	0	0	0	0	0	0	0	0	0	31	5	9
816	61	0	0	43	44	43	1	35	77	0	43	0	0	6450	6417	34960	28741	0	21	2	9	7	0	0	0	4	31	30	0	0	0	0	0	0	0	0	0	0	0	0	0	0	0	0	0	0	21	2	9
817	101	0	0	50	50	50	1	20	94	0	50	0	0	4757	4716	34973	30435	0	29	1	8	3	0	0	2	7	71	70	0	0	0	0	0	0	0	0	0	0	0	0	0	0	0	0	0	0	29	1	8
818	83	0	0	49	49	49	3	27	89	0	49	0	0	4712	4672	35038	30480	0	28	1	6	7	0	0	0	7	52	54	0	0	0	0	0	0	0	0	0	0	0	0	0	0	0	0	0	0	28	1	6
819	117	0	0	53	53	53	1	25	90	0	53	0	0	4708	4662	34994	30486	0	27	1	9	6	0	0	1	9	87	88	0	0	0	0	0	0	0	0	0	0	0	0	0	0	0	0	0	0	27	1	9
820	63	0	0	45	46	45	2	15	74	0	45	0	0	4814	4774	34945	30382	0	26	1	9	6	0	0	0	3	33	34	0	0	0	0	0	0	0	0	0	0	0	0	0	0	0	0	0	0	26	1	9
821	60	0	0	52	52	52	0	29	110	0	52	0	0	4842	4801	34914	30348	0	30	1	10	4	0	0	1	6	30	31	0	0	0	0	0	0	0	0	0	0	0	0	0	0	0	0	0	0	30	1	10
822	78	0	0	75	76	75	0	36	164	0	75	0	0	9252	9190	34982	25936	0	39	3	9	10	0	0	4	10	47	49	0	0	0	0	0	0	0	0	0	0	0	0	0	0	0	0	0	0	39	3	9
823	59	0	0	44	45	44	1	19	61	0	44	0	0	4914	4880	34961	30277	0	27	1	6	4	0	0	0	6	29	30	0	0	0	0	0	0	0	0	0	0	0	0	0	0	0	0	0	0	27	1	6
824	60	0	0	46	46	45	1	28	101	0	45	0	0	5127	5090	34957	30066	0	28	1	6	4	0	0	1	5	30	31	0	0	0	0	0	0	0	0	0	0	0	0	0	0	0	0	0	0	28	1	6
825	59	0	0	40	40	40	1	22	105	0	40	0	0	5100	5067	34950	30094	0	22	1	8	4	0	0	0	5	29	30	0	0	0	0	0	0	0	0	0	0	0	0	0	0	0	0	0	0	22	1	8
826	93	0	0	52	53	52	1	15	111	0	52	0	0	4084	4040	34997	31109	0	32	2	6	7	0	0	0	5	62	64	0	0	0	0	0	0	0	0	0	0	0	0	0	0	0	0	0	0	32	2	6
827	74	0	0	40	40	40	2	10	59	0	40	0	0	4745	4713	35023	30448	0	24	2	6	4	0	0	1	3	43	45	0	0	0	0	0	0	0	0	0	0	0	0	0	0	0	0	0	0	24	2	6
828	58	0	0	48	49	47	1	26	83	0	47	0	0	4815	4777	34905	30377	0	27	2	9	5	0	0	0	4	27	29	0	0	0	0	0	0	0	0	0	0	0	0	0	0	0	0	0	0	27	2	9
829	71	0	0	58	58	58	3	31	114	0	58	0	0	5547	5501	34905	29642	0	28	2	9	7	0	0	0	12	40	42	0	0	0	0	0	0	0	0	0	0	0	0	0	0	0	0	0	0	28	2	9
830	56	0	0	47	47	46	1	24	94	0	46	0	0	4737	4700	34986	30455	0	26	1	6	4	0	0	0	9	25	27	0	0	0	0	0	0	0	0	0	0	0	0	0	0	0	0	0	0	26	1	6
831	64	0	0	42	42	42	1	28	61	0	42	0	0	5018	4986	34960	30173	0	23	2	5	7	0	0	0	5	33	35	0	0	0	0	0	0	0	0	0	0	0	0	0	0	0	0	0	0	23	2	5
832	72	0	0	49	49	48	1	38	117	0	48	0	0	7025	6991	34952	28162	0	22	2	12	5	0	0	0	7	41	43	0	0	0	0	0	0	0	0	0	0	0	0	0	0	0	0	0	0	22	2	12
833	59	0	0	43	44	43	1	18	74	0	43	0	0	4699	4664	34956	30494	0	26	2	6	5	0	0	0	4	29	30	0	0	0	0	0	0	0	0	0	0	0	0	0	0	0	0	0	0	26	2	6
834	58	0	0	40	40	40	2	15	67	0	40	0	0	5122	5093	34930	30068	0	20	2	6	4	0	0	1	7	28	28	0	0	0	0	0	0	0	0	0	0	0	0	0	0	0	0	0	0	20	2	6
835	56	0	0	37	37	37	1	20	63	0	37	0	0	4871	4844	34917	30320	0	21	1	5	5	0	0	0	5	26	27	0	0	0	0	0	0	0	0	0	0	0	0	0	0	0	0	0	0	21	1	5
836	62	0	0	32	32	32	1	23	91	0	32	0	0	4737	4713	34932	30456	0	16	1	6	5	0	0	0	4	32	33	0	0	0	0	0	0	0	0	0	0	0	0	0	0	0	0	0	0	16	1	6
837	61	0	0	42	42	42	1	15	81	0	42	0	0	5161	5128	34965	30031	0	25	1	5	4	0	0	0	7	31	32	0	0	0	0	0	0	0	0	0	0	0	0	0	0	0	0	0	0	25	1	5
838	86	0	0	38	38	38	2	18	76	0	38	0	0	4814	4785	64205	59675	0	22	1	6	4	0	0	0	5	55	57	0	0	0	0	0	0	0	0	0	0	0	0	0	0	0	0	0	0	22	1	6
839	62	0	0	49	49	49	2	17	88	0	49	0	0	4767	4727	34958	30425	0	28	2	7	5	0	0	1	6	31	33	0	0	0	0	0	0	0	0	0	0	0	0	0	0	0	0	0	0	28	2	7
840	63	0	0	52	52	52	4	17	125	0	52	0	0	7516	7477	34932	27672	0	29	1	9	6	0	0	0	7	33	30	0	0	0	0	0	0	0	0	0	0	0	0	0	0	0	0	0	0	29	1	9
841	60	0	0	41	41	41	1	16	93	0	41	0	0	4782	4751	34927	30409	0	22	3	6	5	0	0	0	5	30	31	0	0	0	0	0	0	0	0	0	0	0	0	0	0	0	0	0	0	22	3	6
842	78	0	0	50	50	50	4	19	90	0	50	0	0	5896	5857	34932	29294	0	25	1	8	5	0	0	3	8	46	49	0	0	0	0	0	0	0	0	0	0	0	0	0	0	0	0	0	0	25	1	8
843	64	0	0	47	47	47	0	19	119	0	47	0	0	4774	4736	34973	30418	0	24	1	6	4	0	0	1	11	34	35	0	0	0	0	0	0	0	0	0	0	0	0	0	0	0	0	0	0	24	1	6
844	60	0	0	46	46	46	4	15	85	0	46	0	0	4730	4692	34902	30463	0	26	1	7	3	0	0	0	9	30	31	0	0	0	0	0	0	0	0	0	0	0	0	0	0	0	0	0	0	26	1	7
845	62	0	0	38	38	38	0	25	94	0	38	0	0	5061	5031	34945	30132	0	23	2	7	4	0	0	0	2	32	28	0	0	0	0	0	0	0	0	0	0	0	0	0	0	0	0	0	0	23	2	7
846	56	0	0	29	29	28	1	13	51	0	28	0	0	4719	4698	34933	30475	0	17	1	5	4	0	0	0	1	26	24	0	0	0	0	0	0	0	0	0	0	0	0	0	0	0	0	0	0	17	1	5
847	68	0	0	43	44	43	1	28	72	0	43	0	0	5133	5102	34946	30056	0	20	1	9	5	0	0	2	6	37	39	0	0	0	0	0	0	0	0	0	0	0	0	0	0	0	0	0	0	20	1	9
848	58	0	0	45	45	45	0	22	101	0	45	0	0	4718	4682	34908	30474	0	27	1	8	5	0	0	0	4	27	29	0	0	0	0	0	0	0	0	0	0	0	0	0	0	0	0	0	0	27	1	8
849	98	0	0	71	71	71	1	39	148	0	71	0	0	6124	6067	34965	29063	0	34	5	14	5	0	0	1	12	68	69	0	0	0	0	0	0	0	0	0	0	0	0	0	0	0	0	0	0	34	5	14
850	148	0	0	56	56	54	1	22	87	0	54	0	0	4713	4667	35000	30480	0	27	1	10	6	0	0	0	10	118	117	0	0	0	0	0	0	0	0	0	0	0	0	0	0	0	0	0	0	27	1	10
851	89	0	0	46	46	46	2	32	91	0	46	0	0	5057	5019	34973	30136	0	26	1	6	5	0	0	0	8	58	60	0	0	0	0	0	0	0	0	0	0	0	0	0	0	0	0	0	0	26	1	6
852	87	0	0	44	44	44	1	21	106	0	44	0	0	4907	4872	34942	30285	0	23	1	9	6	0	0	0	5	55	58	0	0	0	0	0	0	0	0	0	0	0	0	0	0	0	0	0	0	23	1	9
853	119	0	0	56	56	56	0	29	113	0	56	0	0	4406	4361	34992	30784	0	31	1	8	6	0	0	2	8	88	90	0	0	0	0	0	0	0	0	0	0	0	0	0	0	0	0	0	0	31	1	8
854	90	0	0	50	50	49	1	22	73	0	49	0	0	5468	5429	34974	29723	0	29	1	7	5	0	0	0	7	60	61	0	0	0	0	0	0	0	0	0	0	0	0	0	0	0	0	0	0	29	1	7
855	130	0	0	58	58	58	0	29	108	0	58	0	0	4714	4664	34968	30479	0	32	1	11	4	0	0	0	10	99	101	0	0	0	0	0	0	0	0	0	0	0	0	0	0	0	0	0	0	32	1	11
856	79	0	0	58	58	58	1	22	101	0	58	0	0	4815	4766	34977	30377	0	31	2	7	6	0	0	2	10	48	50	0	0	0	0	0	0	0	0	0	0	0	0	0	0	0	0	0	0	31	2	7
857	61	0	0	47	47	47	0	15	107	0	47	0	0	5149	5112	34950	30042	0	27	1	10	4	0	0	1	4	31	30	0	0	0	0	0	0	0	0	0	0	0	0	0	0	0	0	0	0	27	1	10
858	64	0	0	51	51	51	0	23	121	0	51	0	0	6953	6913	34931	28237	0	30	1	6	8	0	0	0	6	34	32	0	0	0	0	0	0	0	0	0	0	0	0	0	0	0	0	0	0	30	1	6
859	69	0	0	38	39	38	2	27	75	0	38	0	0	7813	7785	34916	27378	0	22	2	5	5	0	0	1	3	38	40	0	0	0	0	0	0	0	0	0	0	0	0	0	0	0	0	0	0	22	2	5
860	63	0	0	52	53	52	2	44	91	0	52	0	0	6286	6244	34977	28905	0	30	2	10	8	0	0	0	2	31	34	0	0	0	0	0	0	0	0	0	0	0	0	0	0	0	0	0	0	30	2	10
861	60	0	0	39	40	37	1	15	58	0	37	0	0	4290	4261	34965	30903	0	24	1	6	4	0	0	0	2	29	31	0	0	0	0	0	0	0	0	0	0	0	0	0	0	0	0	0	0	24	1	6
862	62	0	0	41	41	41	0	20	95	0	41	0	0	5822	5788	34980	29372	0	23	1	7	4	0	0	0	6	32	30	0	0	0	0	0	0	0	0	0	0	0	0	0	0	0	0	0	0	23	1	7
863	81	0	0	45	45	45	1	34	83	0	45	0	0	4753	4719	34980	30437	0	25	2	9	6	0	0	0	3	49	52	0	0	0	0	0	0	0	0	0	0	0	0	0	0	0	0	0	0	25	2	9
864	60	0	0	38	39	38	1	22	77	0	38	0	0	4917	4887	34965	30276	0	19	1	7	3	0	0	0	8	30	31	0	0	0	0	0	0	0	0	0	0	0	0	0	0	0	0	0	0	19	1	7
865	59	0	0	40	40	40	3	28	108	0	40	0	0	5316	5285	34924	29876	0	24	1	7	4	0	0	0	4	29	29	0	0	0	0	0	0	0	0	0	0	0	0	0	0	0	0	0	0	24	1	7
866	84	0	0	61	62	61	1	37	121	0	61	0	0	5718	5668	34976	29472	0	32	1	10	8	0	0	0	10	54	52	0	0	0	0	0	0	0	0	0	0	0	0	0	0	0	0	0	0	32	1	10
867	104	0	0	53	53	53	0	29	87	0	53	0	0	4836	4792	34944	30356	0	29	1	11	6	0	0	3	3	74	75	0	0	0	0	0	0	0	0	0	0	0	0	0	0	0	0	0	0	29	1	11
868	78	0	0	37	37	37	2	14	60	0	37	0	0	4695	4668	34954	30496	0	24	1	6	4	0	0	1	1	47	49	0	0	0	0	0	0	0	0	0	0	0	0	0	0	0	0	0	0	24	1	6
869	86	0	0	39	39	39	1	20	84	0	39	0	0	4813	4782	34988	30380	0	21	1	7	5	0	0	1	4	54	57	0	0	0	0	0	0	0	0	0	0	0	0	0	0	0	0	0	0	21	1	7
870	70	0	0	39	39	39	0	23	73	0	39	0	0	5085	5056	34939	30106	0	21	1	8	4	0	0	0	5	39	41	0	0	0	0	0	0	0	0	0	0	0	0	0	0	0	0	0	0	21	1	8
871	63	0	0	52	52	52	0	23	116	0	52	0	0	5749	5709	34925	29440	0	33	1	6	5	0	0	1	6	33	34	0	0	0	0	0	0	0	0	0	0	0	0	0	0	0	0	0	0	33	1	6
872	69	0	0	42	42	42	0	23	90	0	42	0	0	6271	6239	34986	28920	0	24	1	6	6	0	0	1	4	38	40	0	0	0	0	0	0	0	0	0	0	0	0	0	0	0	0	0	0	24	1	6
873	64	0	0	36	37	35	2	18	81	0	35	0	0	4762	4736	34966	30430	0	20	1	5	3	0	0	1	5	34	35	0	0	0	0	0	0	0	0	0	0	0	0	0	0	0	0	0	0	20	1	5
874	111	0	0	55	55	55	0	19	101	0	55	0	0	5229	5184	34966	29962	0	27	2	10	4	0	0	4	8	81	79	0	0	0	0	0	0	0	0	0	0	0	0	0	0	0	0	0	0	27	2	10
875	68	0	0	54	55	54	1	37	99	0	54	0	0	5326	5279	34957	29868	0	32	1	7	7	0	0	2	5	37	39	0	0	0	0	0	0	0	0	0	0	0	0	0	0	0	0	0	0	32	1	7
876	64	0	0	51	52	51	0	28	103	0	51	0	0	5130	5087	34948	30063	0	30	1	10	5	0	0	1	4	34	31	0	0	0	0	0	0	0	0	0	0	0	0	0	0	0	0	0	0	30	1	10
877	62	0	0	37	37	37	0	14	80	0	37	0	0	4761	4731	34931	30433	0	23	1	6	3	0	0	0	4	32	33	0	0	0	0	0	0	0	0	0	0	0	0	0	0	0	0	0	0	23	1	6
878	111	0	0	43	44	43	0	25	101	0	43	0	0	4725	4691	34947	30467	0	22	1	9	4	0	0	2	5	79	82	0	0	0	0	0	0	0	0	0	0	0	0	0	0	0	0	0	0	22	1	9
879	62	0	0	35	35	35	0	19	77	0	35	0	0	5040	5013	34922	30153	0	18	1	6	4	0	0	1	5	32	31	0	0	0	0	0	0	0	0	0	0	0	0	0	0	0	0	0	0	18	1	6
880	103	0	0	83	83	83	3	53	183	0	83	0	0	7904	7832	35016	27286	0	39	3	14	11	0	0	2	14	72	74	0	0	0	0	0	0	0	0	0	0	0	0	0	0	0	0	0	0	39	3	14
881	89	0	0	49	49	49	2	30	96	0	49	0	0	5578	5541	35004	29611	0	24	1	10	8	0	0	3	3	57	60	0	0	0	0	0	0	0	0	0	0	0	0	0	0	0	0	0	0	24	1	10
882	61	0	0	46	46	46	0	21	100	0	46	0	0	4717	4678	35005	30477	0	23	1	5	5	0	0	1	11	31	32	0	0	0	0	0	0	0	0	0	0	0	0	0	0	0	0	0	0	23	1	5
883	67	0	0	48	48	48	1	25	114	0	48	0	0	5885	5850	34949	29303	0	23	1	11	4	0	0	1	8	37	38	0	0	0	0	0	0	0	0	0	0	0	0	0	0	0	0	0	0	23	1	11
884	59	0	0	34	34	34	1	19	73	0	34	0	0	6553	6527	34919	28640	0	20	1	6	4	0	0	1	2	29	30	0	0	0	0	0	0	0	0	0	0	0	0	0	0	0	0	0	0	20	1	6
885	56	0	0	30	30	30	1	7	72	0	30	0	0	4276	4255	34945	30916	0	13	1	7	3	0	0	0	6	26	26	0	0	0	0	0	0	0	0	0	0	0	0	0	0	0	0	0	0	13	1	7
886	59	0	0	36	36	36	0	30	66	0	36	0	0	4693	4666	34969	30499	0	19	1	8	6	0	0	0	2	28	30	0	0	0	0	0	0	0	0	0	0	0	0	0	0	0	0	0	0	19	1	8
887	77	0	0	52	53	51	1	25	91	0	51	0	0	5328	5287	34956	29863	0	27	1	7	7	0	0	3	6	45	48	0	0	0	0	0	0	0	0	0	0	0	0	0	0	0	0	0	0	27	1	7
888	65	0	0	47	47	47	1	17	90	0	47	0	0	4936	4897	34978	30257	0	25	1	8	6	0	0	0	7	34	36	0	0	0	0	0	0	0	0	0	0	0	0	0	0	0	0	0	0	25	1	8
889	73	0	0	58	58	58	2	33	106	0	58	0	0	5511	5465	34941	29678	0	31	1	6	7	0	0	2	11	43	42	0	0	0	0	0	0	0	0	0	0	0	0	0	0	0	0	0	0	31	1	6
890	74	0	0	60	61	60	2	30	146	0	60	0	0	5329	5280	34972	29861	0	32	2	10	8	0	0	2	6	42	45	0	0	0	0	0	0	0	0	0	0	0	0	0	0	0	0	0	0	32	2	10
891	83	0	0	52	52	52	1	25	90	0	52	0	0	5048	5005	34932	30144	0	29	2	4	7	0	0	0	10	53	54	0	0	0	0	0	0	0	0	0	0	0	0	0	0	0	0	0	0	29	2	4
892	57	0	0	36	37	36	1	12	61	0	36	0	0	5125	5097	35065	30068	0	20	1	7	3	0	0	3	2	27	28	0	0	0	0	0	0	0	0	0	0	0	0	0	0	0	0	0	0	20	1	7
893	143	0	0	48	48	48	1	25	74	0	48	0	0	4725	4685	34998	30468	0	30	1	8	6	0	0	0	3	112	114	0	0	0	0	0	0	0	0	0	0	0	0	0	0	0	0	0	0	30	1	8
894	79	0	0	68	68	68	2	28	160	0	68	0	0	6147	6087	34967	29046	0	36	3	11	6	0	0	1	11	47	50	0	0	0	0	0	0	0	0	0	0	0	0	0	0	0	0	0	0	36	3	11
895	58	0	0	39	39	38	0	13	98	0	38	0	0	5309	5280	34954	29883	0	23	1	8	3	0	0	1	2	28	29	0	0	0	0	0	0	0	0	0	0	0	0	0	0	0	0	0	0	23	1	8
896	64	0	0	47	47	47	1	20	100	0	47	0	0	6283	6247	34965	28907	0	22	1	8	8	0	0	2	6	34	35	0	0	0	0	0	0	0	0	0	0	0	0	0	0	0	0	0	0	22	1	8
897	76	0	0	55	55	55	2	33	113	0	55	0	0	4929	4882	34991	30264	0	30	1	11	6	0	0	3	4	45	47	0	0	0	0	0	0	0	0	0	0	0	0	0	0	0	0	0	0	30	1	11
898	116	0	0	54	54	53	2	25	88	0	53	0	0	5129	5086	34981	30062	0	27	1	10	6	1	0	0	8	85	87	0	0	0	0	0	0	0	0	0	0	0	0	0	0	0	0	0	0	27	1	10
899	91	0	0	67	67	67	0	26	129	0	67	0	0	6369	6316	34962	28818	0	34	2	8	6	0	0	2	15	60	62	0	0	0	0	0	0	0	0	0	0	0	0	0	0	0	0	0	0	34	2	8
900	62	0	0	52	52	52	1	26	119	0	52	0	0	6179	6136	34915	29013	0	29	1	6	8	0	0	1	7	32	32	0	0	0	0	0	0	0	0	0	0	0	0	0	0	0	0	0	0	29	1	6
901	86	0	0	47	47	47	2	24	89	0	47	0	0	5200	5165	34926	29989	0	26	2	6	6	0	0	1	6	55	57	0	0	0	0	0	0	0	0	0	0	0	0	0	0	0	0	0	0	26	2	6
902	67	0	0	60	61	60	9	37	98	0	60	0	0	5760	5718	34955	29423	0	35	2	12	6	0	0	1	4	35	38	0	0	0	0	0	0	0	0	0	0	0	0	0	0	0	0	0	0	35	2	12
903	62	0	0	43	43	43	2	23	94	0	43	0	0	4985	4952	34967	30206	0	21	2	8	5	0	0	1	6	32	31	0	0	0	0	0	0	0	0	0	0	0	0	0	0	0	0	0	0	21	2	8
904	62	0	0	40	40	40	0	18	113	0	40	0	0	4730	4698	34913	30463	0	22	1	7	4	0	0	1	5	32	29	0	0	0	0	0	0	0	0	0	0	0	0	0	0	0	0	0	0	22	1	7
905	56	0	0	35	35	35	3	16	60	0	35	0	0	4708	4679	34968	30487	0	22	1	6	3	0	0	0	3	24	27	0	0	0	0	0	0	0	0	0	0	0	0	0	0	0	0	0	0	22	1	6
906	99	0	0	55	56	55	2	26	101	0	55	0	0	5800	5754	34955	29392	0	31	1	8	8	0	0	1	6	68	70	0	0	0	0	0	0	0	0	0	0	0	0	0	0	0	0	0	0	31	1	8
907	73	0	0	58	58	58	1	25	144	0	58	0	0	5124	5075	34916	30068	0	31	1	9	6	0	0	2	9	42	44	0	0	0	0	0	0	0	0	0	0	0	0	0	0	0	0	0	0	31	1	9
908	57	0	0	38	38	38	1	19	84	0	38	0	0	4717	4686	34939	30477	0	21	1	6	5	0	0	0	5	27	28	0	0	0	0	0	0	0	0	0	0	0	0	0	0	0	0	0	0	21	1	6
909	61	0	0	35	36	35	1	20	73	0	35	0	0	5405	5380	34944	29786	0	16	1	7	5	0	0	1	5	31	32	0	0	0	0	0	0	0	0	0	0	0	0	0	0	0	0	0	0	16	1	7
910	61	0	0	48	49	48	1	28	107	0	48	0	0	4803	4764	34960	30389	0	29	1	7	4	0	0	1	6	31	32	0	0	0	0	0	0	0	0	0	0	0	0	0	0	0	0	0	0	29	1	7
911	60	0	0	40	40	40	1	29	71	0	40	0	0	4664	4633	34910	30528	0	21	1	7	5	0	0	0	6	30	31	0	0	0	0	0	0	0	0	0	0	0	0	0	0	0	0	0	0	21	1	7
912	113	0	0	58	58	57	2	29	94	0	57	0	0	4068	4020	35000	31124	0	28	1	11	8	0	0	1	8	82	84	0	0	0	0	0	0	0	0	0	0	0	0	0	0	0	0	0	0	28	1	11
913	88	0	0	45	46	45	1	23	62	0	45	0	0	4691	4655	34977	30501	0	25	1	7	5	0	0	2	5	57	59	0	0	0	0	0	0	0	0	0	0	0	0	0	0	0	0	0	0	25	1	7
914	124	0	0	63	63	63	1	36	132	0	63	0	0	5168	5117	34970	30021	0	38	1	10	6	0	0	1	7	93	95	0	0	0	0	0	0	0	0	0	0	0	0	0	0	0	0	0	0	38	1	10
915	60	0	0	50	50	50	1	23	76	0	50	0	0	4719	4676	34968	30475	0	26	1	8	6	0	0	1	8	29	31	0	0	0	0	0	0	0	0	0	0	0	0	0	0	0	0	0	0	26	1	8
916	64	0	0	39	40	39	3	19	73	0	39	0	0	4692	4663	34950	30499	0	22	1	8	5	0	0	0	3	32	35	0	0	0	0	0	0	0	0	0	0	0	0	0	0	0	0	0	0	22	1	8
917	62	0	0	50	51	49	1	21	120	0	49	0	0	5104	5067	34953	30085	0	28	1	8	5	0	0	2	5	32	33	0	0	0	0	0	0	0	0	0	0	0	0	0	0	0	0	0	0	28	1	8
918	78	0	0	53	53	52	1	19	108	0	52	0	0	4824	4784	34954	30365	0	27	1	10	6	0	0	1	7	47	49	0	0	0	0	0	0	0	0	0	0	0	0	0	0	0	0	0	0	27	1	10
919	64	0	0	36	36	36	1	17	114	0	36	0	0	4986	4958	34939	30207	0	20	1	5	4	0	0	2	4	34	35	0	0	0	0	0	0	0	0	0	0	0	0	0	0	0	0	0	0	20	1	5
920	101	0	0	49	49	49	1	27	82	0	49	0	0	4839	4799	34996	30353	0	24	3	8	8	0	0	0	6	71	70	0	0	0	0	0	0	0	0	0	0	0	0	0	0	0	0	0	0	24	3	8
921	63	0	0	41	41	41	2	24	80	0	41	0	0	5087	5057	34975	30103	0	18	1	6	7	0	0	1	8	32	34	0	0	0	0	0	0	0	0	0	0	0	0	0	0	0	0	0	0	18	1	6
922	61	0	0	41	41	41	1	28	86	0	41	0	0	5145	5113	35000	30047	0	24	1	6	6	1	0	1	2	31	32	0	0	0	0	0	0	0	0	0	0	0	0	0	0	0	0	0	0	24	1	6
923	61	0	0	44	44	44	0	32	85	0	44	0	0	4713	4676	34945	30481	0	25	1	4	6	0	0	1	7	31	29	0	0	0	0	0	0	0	0	0	0	0	0	0	0	0	0	0	0	25	1	4
924	85	0	0	46	46	46	1	20	68	0	46	0	0	4792	4754	34982	30401	0	23	1	8	5	0	0	0	9	55	55	0	0	0	0	0	0	0	0	0	0	0	0	0	0	0	0	0	0	23	1	8
925	66	0	0	35	36	35	1	14	92	0	35	0	0	6969	6944	34962	28222	0	22	2	5	3	0	0	0	3	35	37	0	0	0	0	0	0	0	0	0	0	0	0	0	0	0	0	0	0	22	2	5
926	65	0	0	62	62	62	2	20	138	0	62	0	0	4941	4891	34875	30248	0	37	2	10	4	0	0	1	8	35	36	0	0	0	0	0	0	0	0	0	0	0	0	0	0	0	0	0	0	37	2	10
927	99	0	0	58	58	58	2	35	103	0	58	0	0	4947	4899	34954	30244	0	35	1	10	7	0	0	0	5	69	70	0	0	0	0	0	0	0	0	0	0	0	0	0	0	0	0	0	0	35	1	10
928	60	0	0	42	42	42	1	16	95	0	42	0	0	4719	4688	34934	30471	0	24	1	7	4	0	0	1	5	29	31	0	0	0	0	0	0	0	0	0	0	0	0	0	0	0	0	0	0	24	1	7
929	84	0	0	31	31	30	1	13	60	0	30	0	0	4711	4689	34968	30482	0	15	1	6	3	0	0	3	2	54	55	0	0	0	0	0	0	0	0	0	0	0	0	0	0	0	0	0	0	15	1	6
930	79	0	0	48	48	48	2	18	98	0	48	0	0	4871	4832	34957	30321	0	27	1	7	4	0	0	3	6	48	50	0	0	0	0	0	0	0	0	0	0	0	0	0	0	0	0	0	0	27	1	7
931	72	0	0	48	48	48	0	20	111	0	48	0	0	4881	4841	35058	30312	0	28	1	7	5	0	0	0	7	41	43	0	0	0	0	0	0	0	0	0	0	0	0	0	0	0	0	0	0	28	1	7
932	95	0	0	48	49	48	1	30	105	0	48	0	0	5119	5081	35001	30072	0	26	1	5	9	0	0	0	7	65	65	0	0	0	0	0	0	0	0	0	0	0	0	0	0	0	0	0	0	26	1	5
933	58	0	0	41	41	41	0	16	84	0	41	0	0	4245	4212	34905	30948	0	22	1	6	5	0	0	2	5	28	29	0	0	0	0	0	0	0	0	0	0	0	0	0	0	0	0	0	0	22	1	6
934	71	0	0	41	41	41	1	17	56	0	41	0	0	4790	4756	34968	30404	0	24	1	5	5	0	0	2	4	39	42	0	0	0	0	0	0	0	0	0	0	0	0	0	0	0	0	0	0	24	1	5
935	60	0	0	39	39	39	2	14	74	0	39	0	0	4696	4664	34956	30498	0	23	1	8	4	0	0	0	3	29	31	0	0	0	0	0	0	0	0	0	0	0	0	0	0	0	0	0	0	23	1	8
936	73	0	0	42	42	42	0	19	105	0	42	0	0	7024	6993	35000	28166	0	21	3	5	4	0	0	2	7	42	44	0	0	0	0	0	0	0	0	0	0	0	0	0	0	0	0	0	0	21	3	5
937	90	0	0	87	88	85	0	57	187	0	85	0	0	6200	6129	34963	28987	0	39	4	15	12	0	0	4	11	59	61	0	0	0	0	0	0	0	0	0	0	0	0	0	0	0	0	0	0	39	4	15
938	65	0	0	52	52	52	1	19	106	0	52	0	0	6478	6436	34979	28713	0	27	1	7	7	0	0	1	9	35	32	0	0	0	0	0	0	0	0	0	0	0	0	0	0	0	0	0	0	27	1	7
939	65	0	0	59	60	58	2	17	119	0	58	0	0	6747	6700	34949	28443	0	31	2	7	6	1	0	1	10	35	36	0	0	0	0	0	0	0	0	0	0	0	0	0	0	0	0	0	0	31	2	7
940	68	0	0	52	53	52	2	40	107	0	52	0	0	6528	6486	34953	28663	0	28	2	7	10	0	0	0	5	38	36	0	0	0	0	0	0	0	0	0	0	0	0	0	0	0	0	0	0	28	2	7
941	60	0	0	55	55	55	1	17	107	0	55	0	0	6502	6460	34905	28686	0	31	1	8	4	0	0	1	10	30	31	0	0	0	0	0	0	0	0	0	0	0	0	0	0	0	0	0	0	31	1	8
942	61	0	0	46	46	46	1	16	112	0	46	0	0	4766	4730	34933	30425	0	22	1	11	4	0	0	2	6	31	32	0	0	0	0	0	0	0	0	0	0	0	0	0	0	0	0	0	0	22	1	11
943	58	0	0	38	39	38	4	21	73	0	38	0	0	8330	8302	34922	26861	0	21	1	6	4	0	0	1	5	27	29	0	0	0	0	0	0	0	0	0	0	0	0	0	0	0	0	0	0	21	1	6
944	94	0	0	51	51	51	2	27	93	0	51	0	0	5185	5145	34978	30005	0	26	2	9	6	0	0	2	6	62	65	0	0	0	0	0	0	0	0	0	0	0	0	0	0	0	0	0	0	26	2	9
945	60	0	0	37	37	37	1	14	89	0	37	0	0	4298	4269	34965	30895	0	21	1	5	3	0	0	0	7	30	26	0	0	0	0	0	0	0	0	0	0	0	0	0	0	0	0	0	0	21	1	5
946	69	0	0	51	51	51	1	27	146	0	51	0	0	4716	4678	34943	30472	0	24	2	11	4	0	0	3	7	37	40	0	0	0	0	0	0	0	0	0	0	0	0	0	0	0	0	0	0	24	2	11
947	63	0	0	54	54	53	1	31	122	0	53	0	0	4786	4741	34928	30407	0	28	1	7	5	0	0	0	12	33	37	0	0	0	0	0	0	0	0	0	0	0	0	0	0	0	0	0	0	28	1	7
948	61	0	0	35	35	35	2	18	62	0	35	0	0	4753	4726	34934	30440	0	20	1	5	3	0	0	0	6	31	27	0	0	0	0	0	0	0	0	0	0	0	0	0	0	0	0	0	0	20	1	5
949	57	0	0	34	34	34	1	15	83	0	34	0	0	4695	4668	34963	30499	0	14	1	5	6	0	0	0	8	27	27	0	0	0	0	0	0	0	0	0	0	0	0	0	0	0	0	0	0	14	1	5
950	75	0	0	44	45	44	2	27	81	0	44	0	0	5039	5003	34983	30154	0	24	1	6	4	0	0	1	8	44	46	0	0	0	0	0	0	0	0	0	0	0	0	0	0	0	0	0	0	24	1	6
951	59	0	0	34	34	33	1	8	83	0	33	0	0	4872	4848	34973	30320	0	17	2	6	3	0	0	2	3	27	30	0	0	0	0	0	0	0	0	0	0	0	0	0	0	0	0	0	0	17	2	6
952	59	0	0	38	38	38	1	19	74	0	38	0	0	4699	4667	34935	30496	0	18	1	6	5	0	0	1	7	29	26	0	0	0	0	0	0	0	0	0	0	0	0	0	0	0	0	0	0	18	1	6
953	66	0	0	44	44	43	1	22	94	0	43	0	0	4758	4723	35018	30435	0	19	2	8	6	0	0	0	8	35	37	0	0	0	0	0	0	0	0	0	0	0	0	0	0	0	0	0	0	19	2	8
954	58	0	0	30	31	30	2	21	48	0	30	0	0	4827	4806	34942	30365	0	18	1	7	3	0	0	0	1	26	29	0	0	0	0	0	0	0	0	0	0	0	0	0	0	0	0	0	0	18	1	7
955	63	0	0	46	46	46	0	23	113	0	46	0	0	6750	6714	34930	28441	0	25	1	7	5	0	0	2	6	33	34	0	0	0	0	0	0	0	0	0	0	0	0	0	0	0	0	0	0	25	1	7
956	62	0	0	37	37	37	1	22	68	0	37	0	0	4921	4894	34932	30270	0	16	1	11	5	0	0	0	4	32	31	0	0	0	0	0	0	0	0	0	0	0	0	0	0	0	0	0	0	16	1	11
957	58	0	0	32	33	32	1	13	77	0	32	0	0	5356	5335	34940	29834	0	15	1	9	4	0	0	0	3	26	29	0	0	0	0	0	0	0	0	0	0	0	0	0	0	0	0	0	0	15	1	9
958	63	0	0	41	41	40	1	19	100	0	40	0	0	6485	6455	34946	28706	0	20	1	10	4	0	0	1	4	33	31	0	0	0	0	0	0	0	0	0	0	0	0	0	0	0	0	0	0	20	1	10
959	70	0	0	43	43	43	3	21	67	0	43	0	0	4804	4772	34981	30386	0	25	1	5	6	0	0	1	5	39	41	0	0	0	0	0	0	0	0	0	0	0	0	0	0	0	0	0	0	25	1	5
960	62	0	0	44	44	44	0	24	94	0	44	0	0	4694	4656	34956	30501	0	25	1	8	5	0	0	0	5	30	33	0	0	0	0	0	0	0	0	0	0	0	0	0	0	0	0	0	0	25	1	8
961	113	0	0	86	86	85	2	38	187	0	85	0	0	9210	9138	34988	25978	0	44	3	11	10	0	0	0	17	82	84	0	0	0	0	0	0	0	0	0	0	0	0	0	0	0	0	0	0	44	3	11
962	67	0	0	60	60	60	2	41	89	0	60	0	0	8638	8590	34947	26551	0	32	3	8	7	0	0	0	10	37	38	0	0	0	0	0	0	0	0	0	0	0	0	0	0	0	0	0	0	32	3	8
963	59	0	0	42	42	42	1	28	74	0	42	0	0	4671	4636	34926	30523	0	22	1	6	7	0	0	0	6	28	30	0	0	0	0	0	0	0	0	0	0	0	0	0	0	0	0	0	0	22	1	6
964	59	0	0	46	46	46	3	29	88	0	46	0	0	4763	4724	34945	30431	0	26	1	8	5	0	0	0	6	28	30	0	0	0	0	0	0	0	0	0	0	0	0	0	0	0	0	0	0	26	1	8
965	53	0	0	26	26	25	1	11	52	0	25	0	0	3896	3879	34973	31297	0	11	1	5	4	0	0	0	4	23	22	0	0	0	0	0	0	0	0	0	0	0	0	0	0	0	0	0	0	11	1	5
966	58	0	0	39	39	39	2	19	85	0	39	0	0	5089	5059	34965	30103	0	21	1	5	5	0	0	0	7	28	27	0	0	0	0	0	0	0	0	0	0	0	0	0	0	0	0	0	0	21	1	5
967	64	0	0	47	48	47	1	34	85	0	47	0	0	6895	6859	34954	28295	0	24	1	9	7	0	0	0	6	34	33	0	0	0	0	0	0	0	0	0	0	0	0	0	0	0	0	0	0	24	1	9
968	60	0	0	43	43	43	2	17	70	0	43	0	0	4722	4686	34974	30472	0	24	1	7	5	0	0	0	6	28	31	0	0	0	0	0	0	0	0	0	0	0	0	0	0	0	0	0	0	24	1	7
969	59	0	0	43	43	43	1	18	67	0	43	0	0	4772	4738	34908	30420	0	26	1	8	3	0	0	1	4	29	29	0	0	0	0	0	0	0	0	0	0	0	0	0	0	0	0	0	0	26	1	8
970	83	0	0	55	56	53	2	25	86	0	53	0	0	5870	5829	34947	29319	0	34	3	7	8	0	0	0	1	52	54	0	0	0	0	0	0	0	0	0	0	0	0	0	0	0	0	0	0	34	3	7
971	94	0	0	52	52	52	1	30	100	0	52	0	0	5629	5587	35092	29562	0	27	1	10	6	0	0	0	8	62	65	0	0	0	0	0	0	0	0	0	0	0	0	0	0	0	0	0	0	27	1	10
972	62	0	0	40	40	40	1	17	85	0	40	0	0	6990	6960	35004	28201	0	22	2	7	5	0	0	1	3	32	31	0	0	0	0	0	0	0	0	0	0	0	0	0	0	0	0	0	0	22	2	7
973	63	0	0	50	50	50	1	33	87	0	50	0	0	4786	4745	34900	30406	0	24	2	8	8	0	0	0	8	33	34	0	0	0	0	0	0	0	0	0	0	0	0	0	0	0	0	0	0	24	2	8
974	64	0	0	52	52	52	1	27	102	0	52	0	0	5404	5361	34950	29788	0	29	2	9	8	0	0	1	3	34	35	0	0	0	0	0	0	0	0	0	0	0	0	0	0	0	0	0	0	29	2	9
975	122	0	0	73	74	73	1	45	124	0	73	0	0	6781	6720	35052	28408	0	36	3	10	11	0	0	2	11	90	93	0	0	0	0	0	0	0	0	0	0	0	0	0	0	0	0	0	0	36	3	10
976	77	0	0	39	39	39	2	16	59	0	39	0	0	4649	4622	34978	30540	0	20	1	6	5	0	0	0	7	47	45	0	0	0	0	0	0	0	0	0	0	0	0	0	0	0	0	0	0	20	1	6
977	58	0	0	37	37	36	0	23	78	0	36	0	0	4211	4183	35000	30982	0	21	1	4	5	0	0	0	5	28	25	0	0	0	0	0	0	0	0	0	0	0	0	0	0	0	0	0	0	21	1	4
978	112	0	0	69	69	69	3	36	115	0	69	0	0	6956	6897	34983	28235	0	38	1	11	7	0	0	1	11	82	82	0	0	0	0	0	0	0	0	0	0	0	0	0	0	0	0	0	0	38	1	11
979	59	0	0	31	31	31	1	13	65	0	31	0	0	4679	4655	34961	30515	0	17	1	5	4	0	0	0	4	28	30	0	0	0	0	0	0	0	0	0	0	0	0	0	0	0	0	0	0	17	1	5
980	65	0	0	54	54	54	0	28	110	0	54	0	0	6117	6074	34943	29073	0	27	1	12	8	0	0	0	6	35	32	0	0	0	0	0	0	0	0	0	0	0	0	0	0	0	0	0	0	27	1	12
981	94	0	0	49	49	49	2	27	92	0	49	0	0	4756	4716	34969	30436	0	26	1	8	5	0	0	1	8	64	65	0	0	0	0	0	0	0	0	0	0	0	0	0	0	0	0	0	0	26	1	8
982	79	0	0	42	43	42	2	22	68	0	42	0	0	5734	5701	34970	29458	0	24	1	8	4	0	0	1	4	48	50	0	0	0	0	0	0	0	0	0	0	0	0	0	0	0	0	0	0	24	1	8
983	61	0	0	42	43	42	0	20	99	0	42	0	0	4393	4357	34956	30802	0	26	1	5	6	0	0	0	4	31	32	0	0	0	0	0	0	0	0	0	0	0	0	0	0	0	0	0	0	26	1	5
984	62	0	0	50	51	50	1	33	88	0	50	0	0	6339	6299	34955	28852	0	28	1	9	6	0	0	1	5	32	33	0	0	0	0	0	0	0	0	0	0	0	0	0	0	0	0	0	0	28	1	9
985	83	0	0	59	60	58	3	32	121	0	58	0	0	5890	5844	34934	29299	0	31	1	8	9	0	0	0	9	52	54	0	0	0	0	0	0	0	0	0	0	0	0	0	0	0	0	0	0	31	1	8
986	111	0	0	46	46	46	1	14	95	0	46	0	0	4686	4647	34956	30508	0	24	1	5	6	0	0	0	10	81	82	0	0	0	0	0	0	0	0	0	0	0	0	0	0	0	0	0	0	24	1	5
987	83	0	0	60	61	60	7	35	91	0	60	0	0	5647	5599	35037	29542	0	24	5	9	8	0	0	2	12	52	54	0	0	0	0	0	0	0	0	0	0	0	0	0	0	0	0	0	0	24	5	9
988	63	0	0	43	43	43	1	16	91	0	43	0	0	5343	5311	34940	29847	0	26	2	7	3	0	0	1	4	31	34	0	0	0	0	0	0	0	0	0	0	0	0	0	0	0	0	0	0	26	2	7
989	59	0	0	36	36	36	1	16	79	0	36	0	0	4687	4659	34912	30506	0	20	1	6	4	0	0	0	5	28	30	0	0	0	0	0	0	0	0	0	0	0	0	0	0	0	0	0	0	20	1	6
990	60	0	0	38	38	38	1	22	60	0	38	0	0	4678	4648	34917	30515	0	21	1	6	4	0	0	1	5	30	29	0	0	0	0	0	0	0	0	0	0	0	0	0	0	0	0	0	0	21	1	6
991	66	0	0	37	37	37	2	25	79	0	37	0	0	4460	4433	34929	30731	0	20	1	6	5	0	0	0	5	35	37	0	0	0	0	0	0	0	0	0	0	0	0	0	0	0	0	0	0	20	1	6
992	88	0	0	74	74	74	2	41	158	0	74	0	0	6529	6471	34969	28656	0	41	1	14	7	0	0	1	10	58	59	0	0	0	0	0	0	0	0	0	0	0	0	0	0	0	0	0	0	41	1	14
993	62	0	0	45	45	44	2	27	72	0	44	0	0	4784	4746	34932	30411	0	22	1	6	6	0	0	1	8	32	33	0	0	0	0	0	0	0	0	0	0	0	0	0	0	0	0	0	0	22	1	6
994	61	0	0	39	39	39	0	23	85	0	39	0	0	4724	4693	34947	30469	0	21	1	6	5	0	0	0	6	31	28	0	0	0	0	0	0	0	0	0	0	0	0	0	0	0	0	0	0	21	1	6
995	140	0	0	52	52	52	0	23	107	0	52	0	0	4725	4681	34914	30468	0	33	1	8	4	0	0	0	6	109	111	0	0	0	0	0	0	0	0	0	0	0	0	0	0	0	0	0	0	33	1	8
996	59	0	0	28	29	28	2	22	47	0	28	0	0	4672	4652	34981	30521	0	13	1	7	5	0	0	0	2	28	30	0	0	0	0	0	0	0	0	0	0	0	0	0	0	0	0	0	0	13	1	7
997	64	0	0	58	59	57	2	25	89	0	57	0	0	5398	5352	34962	29792	0	34	1	7	9	0	0	1	5	34	35	0	0	0	0	0	0	0	0	0	0	0	0	0	0	0	0	0	0	34	1	7
998	138	0	0	46	46	46	0	31	98	0	46	0	0	4805	4767	35028	30388	0	20	1	8	6	0	0	0	11	108	107	0	0	0	0	0	0	0	0	0	0	0	0	0	0	0	0	0	0	20	1	8
999	58	0	0	39	40	39	1	19	49	0	39	0	0	4940	4909	34955	30253	0	22	1	6	6	0	0	0	4	27	29	0	0	0	0	0	0	0	0	0	0	0	0	0	0	0	0	0	0	22	1	6
1000	92	0	0	56	56	56	3	20	154	0	56	0	0	4480	4437	34993	30708	0	31	1	8	7	0	0	0	9	61	63	0	0	0	0	0	0	0	0	0	0	0	0	0	0	0	0	0	0	31	1	8
[truncated: 24 more columns]
