# Supplementary material for: Management strategies for vaccinated animals after an outbreak of foot-and-mouth disease and the impact on return to trade
Source: PLoS One. 2019 Oct 11;14(10):e0223518. doi: 10.1371/journal.pone.0223518 (PMC6788736; doi:10.1371/journal.pone.0223518)
Supplement: S1 Table — (ZIP) [file pone.0223518.s001.zip › wa_vacc2live_control_summary.csv]

Run	Detect day	Detect type	Detect farm ID	Detect herd type	Num IPs	IP convergence (%)	Num RCPs	Num VPs	Vacc start day	Vacc trigger IPs	Vacc trigger pending culls	Vacc trigger area	Vacc trigger density	Day last IP	Day last cull	Day last VP	Day last RP	Last day of control	Cum juris	Control Duration	Control Duration convergence (%)	Cum convex hull (km2)	Surv cost	Cull cost	Disposal cost	Disinfect cost	Compensation cost	Vacc cost	Total control ops cost	Control Ops Cost convergence (%)	Control centre costs	Total cost of control	Post surv start	Post surv end	Post mgmt end	Post surv cost	Post lab cost	Post cull cost	Post disposal cost	Post compensation cost	Total post-mgmt cost	Days out of market	Loss of trade	TOTAL COST	Post surv clusters	Post surv clinical insp	Post surv non-vacc herds tested	Post surv vacc herds tested	Post surv non-vacc samples
1	1	farm	71556	mixed sheep	45	0	0	41	15	0	0	0	0	32	35	29	41	63	1	62	0	16333	591825	90218	850194	1682592	10438188	42985	13696002	0	21120000	34816002	62	90	90	1518800	734020	0	0	0	2252820	213	6816000000	6853068822	5	1898	393	35	19358
2	1	farm	71556	mixed sheep	35	17	0	41	15	0	0	0	0	32	35	26	40	63	1	62	0	10970	498100	65280	566008	1277524	7016687	35521	9459120	25	20640000	30099120	62	88	88	1447750	692895	0	0	0	2140645	213	6816000000	6848239765	4	1825	367	40	18023
3	1	farm	71564	mixed sheep	41	12	0	44	15	0	0	0	0	35	39	27	49	67	1	66	3	11030	575175	101008	620604	1495638	8056554	55920	10904899	18	21840000	32744899	65	93	93	1533875	779940	0	0	0	2313815	217	6944000000	6979058714	5	1886	412	42	20344
4	1	farm	71556	mixed sheep	38	9	0	51	15	0	0	0	0	29	32	30	38	65	1	64	3	21440	570325	87860	704394	1433321	9010954	74814	11881668	13	20880000	32761668	60	89	89	1544800	840875	0	0	0	2385675	210	6720000000	6755147344	6	1873	438	52	21596
5	1	farm	71564	mixed sheep	41	7	0	48	15	0	0	0	0	53	55	24	57	83	1	82	10	22266	545400	78170	678488	1581324	8287234	40978	11211593	11	27360000	38571593	83	116	116	1790475	886655	0	0	0	2677130	233	7456000000	7497248723	6	2241	484	40	23523
6	1	farm	71556	mixed sheep	36	7	0	43	15	0	0	0	0	32	35	27	40	63	1	62	9	10970	520200	68518	613550	1316473	7570783	40963	10130488	10	20640000	30770488	62	88	88	1435225	711410	0	0	0	2146635	213	6816000000	6848917123	5	1786	373	42	18404
7	1	farm	71556	mixed sheep	43	6	0	42	15	0	0	0	0	31	34	27	39	66	1	65	7	10962	529850	70078	624816	1534587	7690650	38223	10488204	9	20160000	30648204	61	86	86	1400450	669480	0	0	0	2069930	212	6784000000	6816718134	4	1766	352	41	17257
8	1	farm	71564	mixed sheep	33	7	0	34	15	0	0	0	0	33	36	27	41	64	1	63	7	11043	450175	89924	687985	1184048	8933143	32984	11378259	7	20880000	32258259	63	89	89	1389250	677075	0	0	0	2066325	214	6848000000	6882324584	5	1741	360	36	17664
9	1	farm	71556	mixed sheep	56	10	0	65	15	0	0	0	0	53	56	59	61	88	1	87	9	131535	857675	145356	1272308	2149978	15189899	71057	19686272	16	28320000	48006272	89	120	120	1695600	871430	0	0	0	2567030	234	7488000000	7538573302	9	2091	448	57	22235
10	1	farm	71556	mixed sheep	46	9	0	64	15	0	0	0	0	33	36	31	41	68	1	67	8	13494	576700	75378	684356	1651434	8421932	69739	11479539	14	22320000	33799539	63	95	95	1776600	851235	0	0	0	2627835	214	6848000000	6884427374	6	2244	430	64	21346
11	1	farm	71556	mixed sheep	56	10	0	98	15	0	0	0	0	51	54	39	60	82	1	81	8	19988	940975	113148	1052838	2259040	13240758	110986	17717745	15	30480000	48197745	81	129	129	2569375	1372875	0	0	0	3942250	232	7424000000	7476139995	7	3130	701	97	34639
12	1	farm	71564	mixed sheep	40	9	0	45	15	0	0	0	0	26	28	27	33	58	1	57	8	18785	482075	72076	599969	1441109	7446753	44452	10086434	14	20160000	30246434	57	86	86	1554050	757120	0	0	0	2311170	206	6592000000	6624557604	5	1937	391	51	19338
13	1	farm	71564	mixed sheep	57	10	0	70	15	0	0	0	0	46	49	32	54	79	1	78	7	16130	744175	102570	941915	2033132	11606314	82345	15510451	13	29280000	44790451	76	124	124	2788550	1231230	0	0	0	4019780	227	7264000000	7312810231	6	3602	663	65	32032
14	1	farm	71556	mixed sheep	40	9	0	45	15	0	0	0	0	26	28	27	37	61	1	60	7	15166	516525	71820	616626	1456690	7662424	50368	10374453	13	19200000	29574453	57	82	82	1389650	649775	0	0	0	2039425	206	6592000000	6623613878	5	1760	337	44	16515
15	1	farm	71564	mixed sheep	54	9	0	80	15	0	0	0	0	66	69	53	74	97	1	96	8	20857	980175	121406	1164123	2001978	14681336	97275	19046293	13	32160000	51206293	96	135	135	2335775	1092735	0	0	0	3428510	247	7904000000	7958634803	5	2975	566	69	27891
16	1	farm	71556	mixed sheep	44	8	0	47	15	0	0	0	0	48	50	23	56	78	1	77	8	11545	641650	69574	624532	1472268	7649722	39127	10496873	13	24720000	35216873	78	105	105	1505375	714385	0	0	0	2219760	228	7296000000	7333436633	4	1892	384	40	18566
17	1	farm	71564	mixed sheep	46	8	0	54	15	0	0	0	0	35	38	23	46	71	1	70	7	33737	639400	80132	683888	1698171	8375666	55335	11532592	12	24720000	36252592	65	105	105	2351825	1015455	0	0	0	3367280	216	6912000000	6951619872	8	3038	545	52	26555
18	1	farm	71564	mixed sheep	46	7	0	51	15	0	0	0	0	34	38	29	48	66	1	65	7	14701	581150	82994	689152	1760491	8579408	56256	11749452	11	22080000	33829452	64	94	94	1589675	854070	0	0	0	2443745	216	6912000000	6948273197	6	1931	446	49	22103
19	1	farm	71556	mixed sheep	43	7	0	47	15	0	0	0	0	30	33	31	39	65	1	64	7	17511	593325	97334	722228	1682592	9053831	71325	12220635	11	22080000	34300635	61	93	93	1792575	867825	0	0	0	2660400	211	6752000000	6788961035	6	2235	461	44	22721
20	1	farm	71556	mixed sheep	72	9	0	122	15	0	0	0	0	55	58	66	63	86	1	85	7	12361	1097375	120202	1110863	2656319	13791756	123967	18900482	11	33120000	52020482	96	140	140	2558500	1126300	0	0	0	3684800	236	7552000000	7607705282	5	3289	557	108	27127
21	1	farm	71556	mixed sheep	47	8	0	38	15	0	0	0	0	35	38	29	43	66	1	65	6	23290	498650	101898	783662	1651433	9738007	30614	12804264	11	22560000	35364264	65	95	95	1672375	845635	0	0	0	2518010	216	6912000000	6949882274	6	2065	458	34	22630
22	1	farm	71564	mixed sheep	31	9	0	32	15	0	0	0	0	33	36	25	41	64	1	63	6	10974	435850	61884	517928	1246364	6495677	29658	8787361	11	20400000	29187361	63	87	87	1337975	640360	0	0	0	1978335	214	6848000000	6879165696	4	1685	346	31	16840
23	1	farm	71564	mixed sheep	30	9	0	37	15	0	0	0	0	24	26	25	36	62	1	61	6	22915	482875	72738	630544	1246364	7963548	39715	10435785	10	19680000	30115785	55	84	84	1552775	741930	0	0	0	2294705	204	6528000000	6560410490	6	1952	396	37	19439
24	1	farm	71564	mixed sheep	48	8	0	34	15	0	0	0	0	31	34	28	39	65	1	64	6	13248	556700	79566	658881	1776068	8118187	35571	11224973	10	20880000	32104973	61	89	89	1613650	727475	0	0	0	2341125	212	6784000000	6818446098	6	2065	398	25	19599
25	1	farm	71556	mixed sheep	43	8	0	62	15	0	0	0	0	40	43	29	48	75	1	74	6	11582	602350	86824	672134	1589113	8302854	51672	11304947	10	25440000	36744947	70	107	107	2107175	998795	0	0	0	3105970	221	7072000000	7111850917	7	2672	531	59	25843
26	1	farm	71564	mixed sheep	41	8	0	37	15	0	0	0	0	36	40	25	50	74	1	73	5	10962	541400	75618	653069	1542376	8035245	35765	10883473	9	21360000	32243473	66	91	91	1382575	636230	0	0	0	2018805	218	6976000000	7010262278	4	1762	343	31	16788
27	1	farm	71556	mixed sheep	53	8	0	58	15	0	0	0	0	40	43	41	50	76	1	75	5	21657	708225	96472	805554	1939654	9798796	66381	13415082	9	23520000	36935082	71	99	99	1554650	810460	0	0	0	2365110	221	7072000000	7111300192	6	1913	425	47	20969
28	1	farm	71564	mixed sheep	46	7	0	53	15	0	0	0	0	36	39	28	44	67	1	66	5	15317	629150	86952	672206	1768277	8304171	54793	11515548	9	24480000	35995548	66	103	103	2144175	958650	0	0	0	3102825	217	6944000000	6983098373	6	2748	509	53	24976
29	1	farm	71564	mixed sheep	37	7	0	46	15	0	0	0	0	36	39	29	44	67	1	66	5	14757	560350	66616	568683	1293104	7082188	52530	9623471	9	23280000	32903471	66	99	99	1802025	868175	0	0	0	2670200	217	6944000000	6979573671	5	2274	463	47	22630
30	1	farm	71556	mixed sheep	41	7	0	49	15	0	0	0	0	36	40	30	50	68	1	67	5	23864	540200	73976	639513	1534586	7863009	49778	10701062	8	22800000	33501062	66	97	97	1681525	825125	0	0	0	2506650	218	6976000000	7012007712	6	2110	439	42	21639
31	1	farm	71564	mixed sheep	59	7	0	82	15	0	0	0	0	64	67	51	76	100	1	99	5	15451	962000	120882	1162161	2181142	14612900	101468	19140553	9	32160000	51300553	94	136	136	2334775	1052345	0	0	0	3387120	245	7840000000	7894687673	5	2980	539	80	26271
32	1	farm	71564	mixed sheep	41	7	0	37	15	0	0	0	0	27	29	22	39	63	1	62	5	11201	516375	73790	620235	1526795	7634480	44252	10415926	9	20640000	31055926	57	88	88	1798600	823725	0	0	0	2622325	207	6624000000	6657678251	5	2293	453	32	22079
33	1	farm	71564	mixed sheep	39	7	0	44	15	0	0	0	0	30	33	26	39	61	1	60	5	10974	508075	67982	567207	1487848	7102306	48304	9781722	8	19920000	29701722	60	84	84	1392600	645750	0	0	0	2038350	211	6752000000	6783740072	4	1770	334	45	16313
34	1	farm	71556	mixed sheep	40	7	0	50	15	0	0	0	0	34	37	29	42	65	1	64	5	12428	576500	92046	657693	1487848	8276184	48371	11138642	8	21360000	32498642	64	91	91	1487400	729715	0	0	0	2217115	215	6880000000	6914715757	5	1857	376	49	18611
35	1	farm	71556	mixed sheep	41	6	0	49	15	0	0	0	0	38	42	28	52	70	1	69	5	21546	516425	72340	619484	1519005	7608891	47619	10383764	8	22800000	33183764	68	97	97	1574675	817355	0	0	0	2392030	220	7040000000	7075575794	5	1931	433	48	21126
36	1	farm	71556	mixed sheep	40	6	0	47	15	0	0	0	0	42	44	37	46	72	1	71	5	19056	611500	73418	674404	1448901	8346805	43540	11198568	8	24240000	35438568	72	102	102	1660800	813295	0	0	0	2474095	222	7104000000	7141912663	5	2073	435	45	21190
37	1	farm	71564	mixed sheep	35	6	0	30	15	0	0	0	0	35	38	26	43	67	1	66	5	12770	503825	67638	604078	1371000	7421160	29406	9997107	8	21600000	31597107	65	92	92	1589275	694365	0	0	0	2283640	216	6912000000	6945880747	4	2044	384	25	18677
38	1	farm	71556	mixed sheep	47	6	0	49	15	0	0	0	0	35	39	30	49	67	1	66	4	19474	646900	95728	818730	1737121	10064514	72597	13435590	8	23280000	36715590	65	99	99	1997675	903385	0	0	0	2901060	217	6944000000	6983616650	7	2561	482	48	23549
39	1	farm	71564	mixed sheep	50	6	0	49	15	0	0	0	0	47	50	36	55	78	1	77	4	17446	626025	121870	884414	1924075	11143856	56141	14756381	7	25920000	40676381	77	110	110	1817700	897120	0	0	0	2714820	228	7296000000	7339391201	8	2259	476	46	23542
40	1	farm	71556	mixed sheep	52	6	0	53	15	0	0	0	0	33	36	28	46	64	1	63	4	11298	655125	73982	647660	1659224	7945480	52568	11034039	7	21600000	32634039	63	92	92	1659925	756140	0	0	0	2416065	214	6848000000	6883050104	5	2116	392	51	19261
41	1	farm	71556	mixed sheep	34	6	0	42	15	0	0	0	0	47	50	34	55	78	1	77	4	13319	476300	59158	515048	1215206	6446438	35885	8748034	7	25200000	33948034	77	107	107	1609500	833840	0	0	0	2443340	228	7296000000	7332391374	4	1965	454	41	21968
42	1	farm	71564	mixed sheep	40	6	0	41	15	0	0	0	0	35	38	25	44	66	1	65	4	21985	546975	68576	585945	1456689	7286195	38228	9982608	7	22320000	32302608	65	95	95	1569325	844550	0	0	0	2413875	216	6912000000	6946716483	6	1897	459	40	22249
43	1	farm	71564	mixed sheep	49	6	0	44	15	0	0	0	0	37	41	31	51	69	1	68	4	11066	600400	77710	667712	1589115	8157040	45111	11137089	7	21840000	32977089	67	93	93	1478400	675080	0	0	0	2153480	219	7008000000	7043130569	4	1887	355	40	17409
44	1	farm	71556	mixed sheep	40	5	0	35	15	0	0	0	0	29	32	26	38	60	1	59	4	11070	487675	70438	634894	1456688	7772053	30277	10452024	7	19680000	30132024	59	84	84	1390550	655900	0	0	0	2046450	210	6720000000	6752178474	4	1754	356	32	17311
45	1	farm	71564	mixed sheep	46	5	0	43	15	0	0	0	0	45	47	42	54	77	1	76	4	13152	677225	83524	667840	1674801	8243645	38445	11385480	7	25440000	36825480	75	107	107	1922225	841785	0	0	0	2764010	225	7200000000	7239589490	6	2465	458	39	22273
46	1	farm	71556	mixed sheep	44	5	0	52	15	0	0	0	0	38	41	29	46	69	1	68	4	21025	576725	93154	756043	1604694	9388676	69293	12488585	7	23760000	36248585	68	100	100	1750725	951825	0	0	0	2702550	219	7008000000	7046951135	7	2115	502	49	24900
47	1	farm	71556	mixed sheep	44	5	0	49	15	0	0	0	0	36	39	27	44	68	1	67	4	15364	484175	77256	656876	1612484	8092256	45526	10968573	6	22320000	33288573	66	94	94	1521600	803600	0	0	0	2325200	217	6944000000	6979613773	6	1851	427	45	20930
48	1	farm	71556	mixed sheep	40	5	0	52	15	0	0	0	0	32	35	29	40	65	1	64	4	18639	564025	79856	675909	1487848	8324778	66597	11199013	6	22320000	33519013	62	95	95	1805525	885080	0	0	0	2690605	213	6816000000	6852209618	6	2249	459	56	22628
49	1	farm	71564	mixed sheep	44	5	0	49	15	0	0	0	0	41	43	42	46	73	1	72	4	15917	681550	81692	753635	1604696	9295720	70766	12488059	6	24480000	36968059	72	104	104	1849300	823585	0	0	0	2672885	221	7072000000	7111640944	5	2377	431	49	21128
50	1	farm	71556	mixed sheep	66	5	0	75	15	0	0	0	0	44	46	35	51	76	1	75	4	11572	869625	154940	997654	2259036	13440431	73231	17794918	6	25680000	43474918	74	109	109	2008900	891940	0	0	0	2900840	224	7168000000	7214375758	5	2569	455	67	22389
51	1	farm	71564	mixed sheep	40	5	0	40	15	0	0	0	0	33	36	26	41	64	1	63	4	14921	486750	70974	607365	1487849	7604484	39489	10296912	6	20880000	31176912	63	88	88	1452200	726740	0	0	0	2178940	214	6848000000	6881355852	5	1808	385	41	18842
52	1	farm	71556	mixed sheep	40	5	0	38	15	0	0	0	0	28	30	28	37	62	1	61	3	10962	529475	71460	630274	1511218	7805042	37741	10585211	6	19440000	30025211	58	83	83	1365525	637700	0	0	0	2003225	208	6656000000	6688028436	4	1731	338	37	16538
53	1	farm	71564	mixed sheep	38	5	0	49	15	0	0	0	0	38	40	39	42	68	1	67	3	10962	505850	68112	556828	1355422	6970911	49610	9506732	6	22080000	31586732	69	93	93	1390125	648935	0	0	0	2039060	218	6976000000	7009625792	4	1764	331	51	16209
54	1	farm	71564	mixed sheep	42	5	0	45	15	0	0	0	0	26	28	26	32	59	1	58	3	11020	558275	73866	667346	1472267	8104898	44931	10921582	6	19920000	30841582	56	85	85	1690475	784105	0	0	0	2474580	206	6592000000	6625316162	4	2156	418	44	20395
55	1	farm	71564	mixed sheep	34	5	0	37	15	0	0	0	0	32	35	28	41	66	1	65	3	13183	490425	69832	520603	1277524	6617156	49605	9025145	6	20400000	29425145	62	87	87	1383925	676200	0	0	0	2060125	213	6816000000	6847485270	5	1732	359	35	17623
56	1	farm	71556	mixed sheep	62	5	0	72	15	0	0	0	0	48	51	38	57	84	1	83	3	14276	935825	105824	992160	2313566	12255559	68613	16671547	6	26880000	43551547	78	114	114	2099775	886305	0	0	0	2986080	229	7328000000	7374537627	5	2733	462	60	22589
57	1	farm	71564	mixed sheep	39	5	0	40	15	0	0	0	0	53	55	54	57	84	1	83	3	10962	616575	69194	564939	1448898	7030750	42342	9772699	6	27120000	36892699	84	115	115	1731925	776860	0	0	0	2508785	233	7456000000	7495401484	5	2224	414	40	20315
58	1	farm	71556	mixed sheep	54	5	0	52	15	0	0	0	0	35	38	31	43	66	1	65	3	11254	637075	85026	708379	1978602	8696034	47703	12152818	6	21600000	33752818	65	92	92	1503675	721525	0	0	0	2225200	216	6912000000	6947978018	4	1893	384	42	18717
59	1	farm	71556	mixed sheep	36	5	0	42	15	0	0	0	0	30	33	21	38	61	1	60	3	11072	485200	66270	551239	1417740	6914412	36216	9471077	6	20160000	29631077	60	85	85	1394200	675395	0	0	0	2069595	211	6752000000	6783700672	4	1750	356	43	17360
60	1	farm	71564	mixed sheep	43	5	0	52	15	0	0	0	0	38	41	31	46	72	1	71	3	11786	661250	75304	685917	1589116	8426032	51962	11489581	6	22800000	34289581	68	96	96	1661425	768110	0	0	0	2429535	219	7008000000	7044719116	4	2101	402	49	19649
61	1	farm	71556	mixed sheep	34	5	0	59	15	0	0	0	0	27	29	28	38	62	1	61	3	12974	529500	61744	524390	1222996	6560384	54206	8953220	6	20160000	29113220	58	86	86	1576600	764400	0	0	0	2341000	207	6624000000	6655454220	4	1966	382	71	18584
62	1	farm	71564	mixed sheep	50	5	0	60	15	0	0	0	0	37	40	29	45	71	1	70	3	17246	596750	108378	784485	1892917	9852791	58708	13294029	6	24480000	37774029	67	103	103	2013350	1057280	0	0	0	3070630	218	6976000000	7016844659	6	2465	563	54	27654
63	1	farm	71564	mixed sheep	41	5	0	39	15	0	0	0	0	69	71	55	73	99	1	98	3	12767	647125	64196	549792	1394372	6849286	33081	9537852	6	30240000	39777852	99	127	127	1680850	757085	0	0	0	2437935	249	7968000000	8010215787	4	2143	414	35	20039
64	1	farm	71556	mixed sheep	48	5	0	52	15	0	0	0	0	34	37	30	45	67	1	66	3	15677	616500	93788	682848	1698170	8492013	48125	11631444	6	21840000	33471444	64	93	93	1566650	752780	0	0	0	2319430	215	6880000000	6915790874	5	1961	399	44	19503
65	1	farm	71564	mixed sheep	65	5	0	73	15	0	0	0	0	40	43	30	48	71	1	70	3	18191	741050	125938	1173982	2383672	14399392	73228	18897263	6	26640000	45537263	70	112	112	2396200	1136625	0	0	0	3532825	221	7072000000	7121070088	6	3031	604	70	29239
66	1	farm	71556	mixed sheep	38	5	0	40	15	0	0	0	0	27	29	28	32	59	1	58	3	10999	508200	64000	540407	1300894	6756992	37453	9207947	6	19200000	28407947	58	82	82	1371150	632555	0	0	0	2003705	207	6624000000	6654411652	4	1743	329	43	16089
67	1	farm	71556	mixed sheep	59	5	0	81	15	0	0	0	0	62	65	52	70	93	1	92	3	20264	849700	111894	834044	2126609	10305587	87121	14314955	6	31680000	45994955	92	134	134	2366375	1102255	0	0	0	3468630	243	7776000000	7825463585	7	3002	577	74	28019
68	1	farm	71556	mixed sheep	47	5	0	69	15	0	0	0	0	33	36	34	42	66	1	65	3	11103	709100	101666	801999	1768281	9944324	95597	13420968	5	24240000	37660968	64	103	103	2213250	1100260	0	0	0	3313510	214	6848000000	6888974478	6	2760	579	68	28271
69	1	farm	71556	mixed sheep	44	4	0	40	15	0	0	0	0	53	55	24	57	83	1	82	3	18515	559925	77716	666112	1620274	8189732	46278	11160037	5	25920000	37080037	83	110	110	1487475	738010	0	0	0	2225485	233	7456000000	7495305522	5	1851	400	36	19409
70	1	farm	71564	mixed sheep	42	4	0	43	15	0	0	0	0	31	34	26	39	62	1	61	3	11018	503425	73148	654181	1511217	8029230	40128	10811328	5	20160000	30971328	61	86	86	1384225	657090	0	0	0	2041315	212	6784000000	6817012643	4	1744	349	39	16980
71	1	farm	71556	mixed sheep	62	4	0	61	15	0	0	0	0	36	39	33	44	70	1	69	3	36386	749950	95756	834818	2243456	10222434	63421	14209834	5	23520000	37729834	66	100	100	1842875	836605	0	0	0	2679480	217	6944000000	6984409314	6	2366	450	43	21912
72	1	farm	71556	mixed sheep	34	4	0	45	15	0	0	0	0	28	30	29	34	60	1	59	3	18233	536775	67666	567286	1300892	7034642	38817	9546077	5	19680000	29226077	59	84	84	1440600	677145	0	0	0	2117745	208	6656000000	6687343822	5	1818	356	45	17300
73	1	farm	71556	mixed sheep	41	4	0	48	15	0	0	0	0	32	34	33	40	64	1	63	3	14946	532425	78442	670689	1534588	8400803	50558	11267505	5	23040000	34307505	63	97	97	2037925	898100	0	0	0	2936025	212	6784000000	6821243530	5	2638	477	47	23481
74	1	farm	71564	mixed sheep	29	4	0	29	15	0	0	0	0	32	35	26	40	63	1	62	3	10962	431350	59368	528055	1098360	6611874	29782	8758788	5	20160000	28918788	62	86	86	1359650	636405	0	0	0	1996055	213	6816000000	6846914843	4	1721	343	31	16732
75	1	farm	71556	mixed sheep	55	4	0	53	15	0	0	0	0	47	51	37	61	80	1	79	3	11179	823925	93484	811825	1970814	9862103	55790	13617941	5	26880000	40497941	77	114	114	2148700	919555	0	0	0	3068255	229	7328000000	7371566196	5	2785	492	47	24141
76	1	farm	71556	mixed sheep	45	4	0	46	15	0	0	0	0	49	51	50	53	79	1	78	3	14236	742425	102634	840377	1581326	10582999	40343	13890104	5	25920000	39810104	80	110	110	1742725	777595	0	0	0	2520320	230	7360000000	7402330424	6	2239	410	44	20209
77	1	farm	71564	mixed sheep	60	4	0	71	15	0	0	0	0	48	50	31	52	78	1	77	3	42232	697925	151698	1002510	2181137	12828916	90960	16953147	5	29520000	46473147	78	125	125	2536925	1330175	0	0	0	3867100	228	7296000000	7346340247	11	3080	695	66	34850
78	1	farm	71564	mixed sheep	44	4	0	55	15	0	0	0	0	40	44	24	54	75	1	74	3	20640	522875	93702	835610	1713752	10370663	60125	13596727	5	23280000	36876727	70	99	99	1532350	808150	0	0	0	2340500	222	7104000000	7143217227	6	1876	419	54	20604
79	1	farm	71564	mixed sheep	38	4	0	36	15	0	0	0	0	34	37	26	42	68	1	67	3	12254	532800	71992	643399	1495636	7873604	32650	10650081	5	21600000	32250081	64	91	91	1652700	699405	0	0	0	2352105	215	6880000000	6914602186	4	2139	384	30	18630
80	1	farm	71556	mixed sheep	45	4	0	34	15	0	0	0	0	35	38	28	43	68	1	67	3	20192	544750	71786	638602	1550166	7816084	31709	10653097	5	21600000	32253097	65	92	92	1549650	705880	0	0	0	2255530	216	6912000000	6946508627	5	1977	384	29	18830
81	1	farm	71564	mixed sheep	35	4	0	34	15	0	0	0	0	32	35	27	40	63	1	62	3	18168	554250	63540	562079	1277523	6935442	25484	9418318	5	22560000	31978318	62	96	96	1802625	953050	0	0	0	2755675	213	6816000000	6850733993	6	2208	533	33	25738
82	1	farm	71556	mixed sheep	45	4	0	52	15	0	0	0	0	30	32	31	39	63	1	62	3	19787	602150	79510	621144	1667012	7772775	45379	10787970	5	23040000	33827970	61	98	98	2075075	978950	0	0	0	3054025	210	6720000000	6756881995	5	2612	529	50	25734
83	1	farm	71564	mixed sheep	50	4	0	44	15	0	0	0	0	47	51	30	61	79	1	78	3	20177	626950	89798	809687	1947444	9851016	51353	13376249	5	24720000	38096249	77	104	104	1525350	785260	0	0	0	2310610	229	7328000000	7368406859	5	1875	429	35	20824
84	1	farm	71564	mixed sheep	46	4	0	42	15	0	0	0	0	31	34	28	39	62	1	61	3	21428	513250	87806	693014	1573537	8644356	57198	11569160	5	20400000	31969160	61	87	87	1429150	703920	0	0	0	2133070	212	6784000000	6818102230	5	1783	369	41	18182
85	1	farm	71564	mixed sheep	41	4	0	55	15	0	0	0	0	36	39	30	44	67	1	66	3	22652	570425	89326	624614	1651431	7878510	52163	10866469	5	24000000	34866469	66	102	102	1980175	952385	0	0	0	2932560	217	6944000000	6981799029	7	2497	507	51	24818
86	1	farm	71564	mixed sheep	29	4	0	35	15	0	0	0	0	32	35	24	40	63	1	62	3	10962	402600	69792	523786	1082779	6625932	47394	8752284	5	20640000	29392284	62	88	88	1408675	717780	0	0	0	2126455	213	6816000000	6847518739	5	1735	382	38	18803
87	1	farm	71564	mixed sheep	49	4	0	51	15	0	0	0	0	42	46	31	56	74	1	73	3	15309	625000	130934	836417	1931866	10841977	83446	14449640	5	24240000	38689640	72	103	103	1625825	868770	0	0	0	2494595	224	7168000000	7209184235	7	1967	453	45	22695
88	1	farm	71564	mixed sheep	43	4	0	43	15	0	0	0	0	32	35	26	40	67	1	66	3	20975	640825	92574	832154	1643643	10285122	41173	13535490	5	22080000	35615490	62	94	94	1788700	872585	0	0	0	2661285	213	6816000000	6854276775	8	2224	463	38	23132
89	1	farm	71564	mixed sheep	41	4	0	49	15	0	0	0	0	35	38	29	44	71	1	70	3	10970	629700	72766	631458	1511218	7832287	45940	10723369	5	21120000	31843369	65	90	90	1381075	635460	0	0	0	2016535	216	6912000000	6945859904	4	1756	328	46	16079
90	1	farm	71556	mixed sheep	57	4	0	68	15	0	0	0	0	39	42	32	47	73	1	72	3	25100	805650	154212	1291781	2142190	16216344	103241	20713418	5	25920000	46633418	69	110	110	2067575	1230075	0	0	0	3297650	220	7040000000	7089931068	12	2408	640	63	32182
91	1	farm	71564	mixed sheep	39	4	0	49	15	0	0	0	0	33	37	28	47	66	1	65	3	21747	524700	81686	725353	1503427	8962296	47567	11845028	5	22320000	34165028	63	95	95	1738475	831810	0	0	0	2570285	215	6880000000	6916735313	6	2198	444	44	21737
92	1	farm	71564	mixed sheep	49	4	0	55	15	0	0	0	0	33	36	28	41	66	1	65	3	11364	617600	90962	835479	1651434	10399810	50150	13645435	5	21840000	35485435	63	93	93	1736025	764505	0	0	0	2500530	214	6848000000	6885985965	5	2241	399	52	19478
93	1	farm	71556	mixed sheep	49	4	0	45	15	0	0	0	0	37	41	29	51	74	1	73	3	22998	583975	78062	714465	1651433	8646028	50649	11724611	5	22800000	34524611	67	96	96	1692250	761635	0	0	0	2453885	219	7008000000	7044978496	6	2149	404	38	19996
94	1	farm	71564	mixed sheep	45	4	0	50	15	0	0	0	0	43	45	27	47	73	1	72	3	11021	563375	77702	679635	1573536	8328288	47062	11269598	5	23280000	34549598	73	99	99	1459400	676025	0	0	0	2135425	223	7136000000	7172685023	4	1850	353	48	17151
95	1	farm	71556	mixed sheep	45	4	0	50	15	0	0	0	0	28	30	28	37	63	1	62	3	17529	593250	92628	753759	1659223	9314742	53076	12466678	4	19920000	32386678	58	85	85	1529075	742910	0	0	0	2271985	208	6656000000	6690658663	5	1907	389	44	19196
96	1	farm	71556	mixed sheep	42	4	0	52	15	0	0	0	0	33	36	22	41	64	1	63	3	21712	593775	97942	960088	1480062	12162955	50831	15345653	4	23520000	38865653	63	99	99	2098975	925715	0	0	0	3024690	214	6848000000	6889890343	5	2698	493	54	23929
97	1	farm	71564	mixed sheep	32	4	0	36	15	0	0	0	0	49	51	50	53	79	1	78	3	11018	444200	61152	536753	1152888	6687174	33744	8915911	4	24720000	33635911	80	104	104	1396375	671300	0	0	0	2067675	229	7328000000	7363703586	4	1753	363	34	17605
98	1	farm	71556	mixed sheep	38	4	0	40	15	0	0	0	0	33	36	25	41	64	1	63	3	18460	480050	77108	709247	1347632	8789898	35251	11439186	4	21120000	32559186	63	90	90	1453800	745500	0	0	0	2199300	214	6848000000	6882758486	6	1788	394	41	19445
99	1	farm	71556	mixed sheep	59	4	0	69	15	0	0	0	0	32	34	27	40	65	1	64	2	22511	688600	137056	1017936	2297984	12651138	118299	16911013	4	24720000	41631013	62	104	104	2222200	1296435	0	0	0	3518635	212	6784000000	6829149648	9	2620	666	71	33667
100	1	farm	71564	mixed sheep	39	4	0	44	15	0	0	0	0	22	25	21	34	58	1	57	3	10970	531125	75260	671913	1519006	8228742	42921	11068967	4	19200000	30268967	52	81	81	1703900	761250	0	0	0	2465150	203	6496000000	6528734117	5	2183	399	46	19605
101	1	farm	71564	mixed sheep	41	4	0	50	15	0	0	0	0	28	30	24	38	64	1	63	2	18627	516250	80754	719955	1503426	8708708	52996	11582088	4	20400000	31982088	58	87	87	1529325	794325	0	0	0	2323650	208	6656000000	6690305738	6	1875	418	47	20481
102	1	farm	71564	mixed sheep	47	4	0	61	15	0	0	0	0	40	44	26	54	72	1	71	2	13524	577275	76612	632916	1822808	7879096	59765	11048472	4	23520000	34568472	70	100	100	1621600	857010	0	0	0	2478610	222	7104000000	7141047082	5	1975	443	59	21767
103	1	farm	71564	mixed sheep	42	4	0	65	15	0	0	0	0	28	30	29	37	64	1	63	2	36425	589125	88118	655484	1612484	8272529	68537	11286276	4	22800000	34086276	59	97	97	1993200	1075025	0	0	0	3068225	209	6688000000	6725154501	8	2418	561	67	27565
104	1	farm	71556	mixed sheep	60	4	0	77	15	0	0	0	0	53	56	39	61	88	1	87	2	20679	953475	146460	1141985	2329143	14281414	119186	18971663	4	29520000	48491663	83	124	124	2354800	1139320	0	0	0	3494120	234	7488000000	7539985783	7	2956	586	68	29358
105	1	farm	71556	mixed sheep	43	4	0	44	15	0	0	0	0	35	39	29	49	67	1	66	2	11170	568225	73112	656854	1519008	8078174	41524	10936896	4	21120000	32056896	65	90	90	1395250	660730	0	0	0	2055980	217	6944000000	6978112876	4	1762	346	43	16901
106	1	farm	71556	mixed sheep	50	4	0	77	15	0	0	0	0	42	45	31	50	73	1	72	2	38971	828550	106886	751327	1892915	9388364	87475	13055516	4	26640000	39695516	72	113	113	2186275	1181040	0	0	0	3367315	223	7136000000	7179062831	8	2635	604	85	29826
107	1	farm	71564	mixed sheep	45	4	0	51	15	0	0	0	0	36	40	27	50	72	1	71	2	11013	587025	74278	654752	1573535	8015953	47751	10953294	4	21840000	32793294	66	93	93	1461925	687610	0	0	0	2149535	218	6976000000	7010942829	4	1849	357	47	17476
108	1	farm	71564	mixed sheep	47	3	0	54	15	0	0	0	0	36	39	30	44	70	1	69	2	13280	666125	81332	724320	1721540	8813654	51532	12058503	4	24720000	36778503	66	105	105	2135650	1037890	0	0	0	3173540	217	6944000000	6983952043	6	2665	563	45	27533
109	1	farm	71556	mixed sheep	31	4	0	35	15	0	0	0	0	33	36	27	41	64	1	63	2	10962	520075	64438	578552	1215205	7129530	30368	9538168	4	20640000	30178168	63	88	88	1387925	645225	0	0	0	2033150	214	6848000000	6880211318	4	1760	345	34	16900
110	1	farm	71556	mixed sheep	36	4	0	32	15	0	0	0	0	35	38	26	43	67	1	66	2	11008	497925	64500	560311	1386580	6959370	29237	9497922	4	21120000	30617922	65	89	89	1362675	652050	0	0	0	2014725	216	6912000000	6944632647	4	1713	357	28	17323
111	1	farm	71564	mixed sheep	38	3	0	58	15	0	0	0	0	39	43	40	53	71	1	70	2	15135	682800	106546	616473	1464478	8025702	50990	10946988	4	26880000	37826988	70	114	114	2467750	1238860	0	0	0	3706610	221	7072000000	7113533598	7	3064	661	64	32390
112	1	farm	71556	mixed sheep	42	3	0	53	15	0	0	0	0	38	41	30	46	69	1	68	2	11064	607650	69244	631080	1417740	7724358	49577	10499649	4	22560000	33059649	68	96	96	1530725	716625	0	0	0	2247350	219	7008000000	7043306999	4	1937	366	53	18021
113	1	farm	71564	mixed sheep	49	3	0	55	15	0	0	0	0	35	39	31	49	70	1	69	2	17575	779175	102504	742770	1869546	9299916	62952	12856863	4	24000000	36856863	65	102	102	2058200	954660	0	0	0	3012860	217	6944000000	6983869723	7	2618	506	49	25013
114	1	farm	71556	mixed sheep	58	3	0	66	15	0	0	0	0	32	35	33	41	66	1	65	2	18912	729175	128656	951138	2079870	11977640	69599	15936078	4	22560000	38496078	63	95	95	1878500	903560	0	0	0	2782060	213	6816000000	6857278138	9	2351	472	54	23302
115	1	farm	71564	mixed sheep	41	3	0	71	15	0	0	0	0	33	36	31	41	67	2	66	2	248656	596825	130332	710714	1503426	9193785	68137	12203219	4	43440000	55643219	63	99	99	1972450	983640	0	0	0	2956090	214	6848000000	6906599309	6	2455	512	74	24590
116	1	farm	71556	mixed sheep	41	3	0	50	15	0	0	0	0	29	32	27	56	62	2	61	2	503105	582050	100172	941528	1511216	11144484	52210	14331660	4	37200000	51531660	59	85	85	1473225	710920	0	0	0	2184145	210	6720000000	6773715805	7	1851	365	51	17934
117	1	farm	71556	mixed sheep	54	3	0	51	15	0	0	0	0	44	47	45	53	80	1	79	2	184527	642875	149574	1201642	1970813	14366542	49032	18380477	4	27360000	45740477	75	116	116	2286650	1041915	0	0	0	3328565	225	7200000000	7249069042	11	2894	552	49	27553
118	1	farm	71564	mixed sheep	40	3	0	41	15	0	0	0	0	23	26	21	36	58	1	57	2	59015	498175	91034	833468	1550165	10144108	38971	13155921	4	20880000	34035921	53	89	89	2013475	1000230	0	0	0	3013705	204	6528000000	6565049626	8	2506	543	38	26801
119	1	farm	71564	mixed sheep	60	3	0	70	15	0	0	0	0	47	51	48	61	79	1	78	2	19716	801300	116322	1023138	2368094	12620904	93723	17023481	4	27360000	44383481	78	115	115	2131050	1051225	0	0	0	3182275	229	7328000000	7375565756	7	2667	558	56	27367
120	1	farm	71564	mixed sheep	35	3	0	38	15	0	0	0	0	27	31	28	41	66	1	65	2	11008	560425	67552	577033	1464477	7160570	35544	9865602	4	19680000	29545602	58	84	84	1461300	673750	0	0	0	2135050	209	6688000000	6719680652	4	1857	359	37	17493
121	1	farm	71564	mixed sheep	41	3	0	36	15	0	0	0	0	36	39	27	44	68	1	67	2	11570	565950	66878	575435	1526797	7160745	33841	9929647	4	22560000	32489647	66	96	96	1731475	775845	0	0	0	2507320	217	6944000000	6978996967	4	2209	424	34	20607
122	1	farm	71556	mixed sheep	39	3	0	48	15	0	0	0	0	37	41	29	51	69	1	68	2	12994	541850	94670	634545	1589115	8105877	63726	11029783	4	21840000	32869783	67	92	92	1440150	704375	0	0	0	2144525	219	7008000000	7043014308	5	1800	369	44	18089
123	1	farm	71556	mixed sheep	43	3	0	46	15	0	0	0	0	36	40	29	50	68	1	67	2	10976	558125	74900	655038	1565745	8015807	41728	10911343	4	21600000	32511343	66	92	92	1473575	670985	0	0	0	2144560	218	6976000000	7010655903	4	1880	354	41	17341
124	1	farm	71564	mixed sheep	43	3	0	36	15	0	0	0	0	43	46	25	51	74	1	73	2	16807	507050	77114	673276	1659223	8299717	33436	11249817	4	23520000	34769817	73	99	99	1444275	731640	0	0	0	2175915	224	7168000000	7204945732	5	1791	404	25	19741
125	1	farm	71564	mixed sheep	37	3	0	38	15	0	0	0	0	26	28	21	37	62	1	61	2	11018	537325	65418	560378	1363211	6973892	35307	9535530	4	18960000	28495530	56	81	81	1424625	671300	0	0	0	2095925	206	6592000000	6622591455	4	1800	362	35	17577
126	1	farm	71556	mixed sheep	45	3	0	58	15	0	0	0	0	39	42	40	48	71	1	70	2	12702	767025	84784	617249	1635853	7755638	84637	10945186	4	24240000	35185186	70	103	103	1769425	911295	0	0	0	2680720	220	7040000000	7077865906	5	2182	468	58	23249
127	1	farm	71556	mixed sheep	47	3	0	49	15	0	0	0	0	38	41	30	46	69	1	68	2	11092	647525	95924	644420	1565746	8155955	42726	11152297	4	23520000	34672297	68	100	100	1765450	844935	0	0	0	2610385	219	7008000000	7045282682	6	2221	445	48	21974
128	1	farm	71556	mixed sheep	68	3	0	103	15	0	0	0	0	51	54	43	59	84	1	83	2	46376	1189875	158326	1120509	2742001	13996539	113007	19320257	4	31680000	51000257	81	134	134	2972000	1441160	0	0	0	4413160	232	7424000000	7479413417	9	3713	733	101	36472
129	1	farm	71556	mixed sheep	76	3	0	95	15	0	0	0	0	48	51	40	56	79	1	78	2	23415	889625	166806	1401914	2874432	17509267	110906	22952950	4	29520000	52472950	78	125	125	2749775	1231580	0	0	0	3981355	229	7328000000	7384454305	8	3548	641	79	31448
130	1	farm	71564	mixed sheep	57	3	0	81	15	0	0	0	0	41	44	33	49	72	1	71	2	17450	687300	109894	823300	1970815	10408562	78179	14078049	4	26880000	40958049	71	114	114	2381625	1197770	0	0	0	3579395	222	7104000000	7148537444	7	2958	624	76	30672
131	1	farm	71556	mixed sheep	50	3	0	54	15	0	0	0	0	33	37	29	47	65	1	64	2	18898	640275	111678	759024	1892914	9490988	68042	12962921	4	22080000	35042921	63	94	94	1698925	844970	0	0	0	2543895	215	6880000000	6917586816	7	2110	438	52	21747
132	1	farm	71556	mixed sheep	46	3	0	63	15	0	0	0	0	35	39	34	49	67	1	66	2	26342	633100	139250	934461	1705961	11933523	65083	15411378	4	23760000	39171378	65	101	101	1956725	1033655	0	0	0	2990380	217	6944000000	6986161758	8	2390	531	64	26567
133	1	farm	71564	mixed sheep	40	3	0	36	15	0	0	0	0	34	37	24	42	65	2	64	2	370284	609475	76592	614308	1534587	7693360	42719	10571042	4	42960000	53531042	64	96	96	1929375	918785	0	0	0	2848160	215	6880000000	6936379202	6	2448	499	40	24407
134	1	farm	71564	mixed sheep	48	3	0	64	15	0	0	0	0	35	38	28	43	67	1	66	2	20402	688175	82964	734985	1791649	9048405	66304	12412482	4	26400000	38812482	65	111	111	2633075	1307005	0	0	0	3940080	216	6912000000	6954752562	6	3281	703	63	34376
135	1	farm	71564	mixed sheep	53	3	0	71	15	0	0	0	0	31	34	29	39	64	1	63	2	12732	625125	112950	703822	1885126	8988437	64296	12379757	4	22080000	34459757	61	94	94	1761475	886305	0	0	0	2647780	212	6784000000	6821107537	5	2164	446	75	21844
136	1	farm	71556	mixed sheep	41	3	0	42	15	0	0	0	0	29	31	30	37	63	1	62	2	11217	524800	66958	566374	1464479	7071630	41928	9736170	4	20640000	30376170	60	88	88	1615950	746095	0	0	0	2362045	209	6688000000	6720738214	4	2058	391	45	19237
137	1	farm	71556	mixed sheep	50	3	0	73	15	0	0	0	0	39	42	35	47	72	1	71	2	23176	955125	148554	880571	1791650	11550466	91647	15418012	4	27120000	42538012	69	115	115	2680475	1136625	0	0	0	3817100	220	7040000000	7086355112	8	3458	593	72	29074
138	1	farm	71556	mixed sheep	43	3	0	55	15	0	0	0	0	32	35	27	41	68	1	67	2	11112	589425	72046	617202	1526798	7682815	48499	10536785	4	20400000	30936785	62	86	86	1424150	667205	0	0	0	2091355	213	6816000000	6849028140	4	1802	341	52	16726
139	1	farm	71564	mixed sheep	45	3	0	51	15	0	0	0	0	58	62	38	72	90	1	89	2	13387	570950	88028	810038	1690383	10071418	64467	13295284	4	27840000	41135284	88	118	118	1682050	782215	0	0	0	2464265	240	7680000000	7723599549	5	2137	414	47	20133
140	1	farm	71564	mixed sheep	41	3	0	42	15	0	0	0	0	54	57	36	62	86	1	85	2	11198	609975	74548	684209	1534585	8310284	35143	11248745	4	25920000	37168745	84	110	110	1444875	674415	0	0	0	2119290	235	7520000000	7559288035	4	1824	365	34	17717
141	1	farm	71564	mixed sheep	45	3	0	61	15	0	0	0	0	27	29	30	39	63	1	62	2	13932	557850	90136	815584	1682592	10053531	61845	13261538	4	21600000	34861538	60	92	92	1794600	850920	0	0	0	2645520	207	6624000000	6661507058	6	2268	436	63	21385
142	1	farm	71564	mixed sheep	47	3	0	47	15	0	0	0	0	49	51	44	57	79	1	78	2	20499	602875	94142	697604	1729331	8792637	47889	11964477	4	25920000	37884477	79	110	110	1622650	844550	0	0	0	2467200	229	7328000000	7368351677	6	1993	447	46	21940
143	1	farm	71556	mixed sheep	43	3	0	46	15	0	0	0	0	33	37	31	47	67	1	66	2	11059	584875	76462	672782	1628064	8310048	43017	11315247	4	20640000	31955247	63	88	88	1410900	644000	0	0	0	2054900	215	6880000000	6914010147	4	1797	339	41	16539
144	1	farm	71564	mixed sheep	40	3	0	70	15	0	0	0	0	38	41	28	47	70	1	69	2	11545	681875	73298	669206	1573537	8303186	57691	11358793	4	24240000	35598793	68	103	103	1949300	952420	0	0	0	2901720	219	7008000000	7046500513	4	2447	497	69	24069
145	1	farm	71556	mixed sheep	41	3	0	44	15	0	0	0	0	27	29	26	36	63	1	62	2	17561	612500	81728	632203	1519008	7976060	45170	10866669	4	19440000	30306669	57	83	83	1433500	690410	0	0	0	2123910	207	6624000000	6656430579	5	1801	357	45	17638
146	1	farm	71564	mixed sheep	44	3	0	46	15	0	0	0	0	38	42	39	52	71	1	70	2	10974	619425	96998	690232	1752700	8699983	41242	11900581	4	22560000	34460581	69	95	95	1455700	690515	0	0	0	2146215	220	7040000000	7076606796	5	1831	362	39	17960
147	1	farm	71564	mixed sheep	45	3	0	54	15	0	0	0	0	41	44	41	50	77	1	76	2	23625	658575	72530	642868	1542375	7846070	52542	10814959	4	24960000	35774959	71	106	106	2059325	884590	0	0	0	2943915	222	7104000000	7142718874	6	2648	457	56	22689
148	1	farm	71556	mixed sheep	36	3	0	49	15	0	0	0	0	35	39	26	49	67	1	66	2	10987	520525	69018	590746	1339841	7283926	46185	9850242	4	21360000	31210242	65	91	91	1410700	683375	0	0	0	2094075	217	6944000000	6977304317	4	1774	358	45	17503
149	1	farm	71556	mixed sheep	37	3	0	55	15	0	0	0	0	36	39	28	45	67	1	66	2	18156	592075	83226	626184	1503428	8020529	73743	10899185	4	24240000	35139185	66	103	103	2014675	1037995	0	0	0	3052670	217	6944000000	6982191855	6	2476	548	61	26743
150	1	farm	71556	mixed sheep	39	3	0	40	15	0	0	0	0	34	37	32	43	66	1	65	2	11069	555275	69362	585554	1456689	7292848	33371	9993098	4	20880000	30873098	64	89	89	1372575	642740	0	0	0	2015315	215	6880000000	6912888413	4	1737	341	38	16637
151	1	farm	71556	mixed sheep	50	3	0	54	15	0	0	0	0	32	35	30	40	63	1	62	2	18274	652750	88116	793287	1768281	9825927	58049	13186410	4	22800000	35986410	62	97	97	2020450	936005	0	0	0	2956455	213	6816000000	6854942865	6	2575	502	49	24479
152	1	farm	71556	mixed sheep	48	3	0	58	15	0	0	0	0	42	45	33	50	73	1	72	2	84230	752025	113788	768996	1877335	9751296	71765	13335206	4	26880000	40215206	72	114	114	2247325	1250725	0	0	0	3498050	223	7136000000	7179713256	11	2701	671	52	33280
153	1	farm	71564	mixed sheep	33	3	0	32	15	0	0	0	0	34	37	25	42	68	1	67	2	13738	470475	66194	542347	1191836	6769714	35726	9076292	4	21360000	30436292	64	91	91	1445100	755125	0	0	0	2200225	215	6880000000	6912636517	5	1767	417	29	20259
154	1	farm	71556	mixed sheep	39	3	0	52	15	0	0	0	0	36	39	29	44	71	1	70	2	11018	546350	71108	631744	1371001	7779088	46491	10445782	4	21600000	32045782	66	91	91	1435750	686140	0	0	0	2121890	217	6944000000	6978167672	4	1810	353	52	17257
155	1	farm	71564	mixed sheep	54	3	0	50	15	0	0	0	0	29	31	23	41	61	1	60	2	57189	562850	107044	892426	2033132	11090888	51759	14738099	4	22320000	37058099	59	95	95	1893875	1028755	0	0	0	2922630	209	6688000000	6727980729	9	2288	555	42	27433
156	1	farm	71564	mixed sheep	53	3	0	50	15	0	0	0	0	33	37	34	47	65	1	64	2	11074	640750	91402	773782	2111029	9488001	53987	13158950	4	23040000	36198950	64	98	98	2014300	868490	0	0	0	2882790	215	6880000000	6919081740	5	2611	467	42	22863
157	1	farm	71556	mixed sheep	50	3	0	49	15	0	0	0	0	33	36	30	41	65	1	64	2	11060	673300	108304	936868	1768279	11591894	56770	15135415	3	21840000	36975415	63	93	93	1645125	822780	0	0	0	2467905	214	6848000000	6887443320	6	2034	432	47	21329
158	1	farm	71556	mixed sheep	37	3	0	40	15	0	0	0	0	28	31	28	37	59	1	58	2	11560	546150	68590	576142	1394371	7187478	37341	9810071	3	20160000	29970071	58	86	86	1566725	724745	0	0	0	2291470	209	6688000000	6720261541	5	1988	387	39	18937
159	1	farm	71564	mixed sheep	57	3	0	64	15	0	0	0	0	39	42	28	47	73	1	72	2	37122	646350	99638	801628	2173348	9846524	88198	13655686	3	23760000	37415686	69	100	100	1700775	923965	0	0	0	2624740	220	7040000000	7080040426	7	2052	486	49	24018
160	1	farm	71564	mixed sheep	43	3	0	45	15	0	0	0	0	47	49	46	53	79	1	78	2	11678	529500	70936	624208	1433319	7641975	42876	10342815	3	24240000	34582815	77	103	103	1438675	696360	0	0	0	2135035	227	7264000000	7300717850	4	1801	364	47	17773
161	1	farm	71556	mixed sheep	45	3	0	40	15	0	0	0	0	30	32	31	38	62	1	61	2	12812	559700	73242	642884	1596905	7909966	35810	10818506	3	21120000	31938506	61	90	90	1665050	724500	0	0	0	2389550	210	6720000000	6754328056	4	2144	399	29	19370
162	1	farm	71564	mixed sheep	44	3	0	44	15	0	0	0	0	23	27	23	37	59	1	58	2	12038	518775	73296	672860	1526796	8187879	41593	11021199	3	19440000	30461199	53	83	83	1689525	775040	0	0	0	2464565	205	6560000000	6592925764	4	2148	413	45	20061
163	1	farm	71556	mixed sheep	49	3	0	48	15	0	0	0	0	29	32	26	40	67	1	66	2	15219	626300	79570	714672	1721541	8708017	42125	11892225	3	20640000	32532225	59	88	88	1609675	808605	0	0	0	2418280	210	6720000000	6754950505	5	1993	435	40	21298
164	1	farm	71564	mixed sheep	40	3	0	44	15	0	0	0	0	35	38	27	43	66	1	65	2	10962	562450	91474	613638	1519008	7861377	50308	10698255	3	22080000	32778255	65	94	94	1640475	721455	0	0	0	2361930	216	6912000000	6947140185	6	2106	378	44	18540
165	1	farm	71564	mixed sheep	38	3	0	44	15	0	0	0	0	26	28	27	35	57	1	56	2	11057	476900	62712	554303	1316474	6901574	45660	9357623	3	18960000	28317623	57	80	80	1351350	634585	0	0	0	1985935	206	6592000000	6622303558	4	1710	326	47	15972
166	1	farm	71564	mixed sheep	44	3	0	61	15	0	0	0	0	39	42	30	47	70	1	69	2	11194	664300	76748	664414	1589113	8108676	61270	11164521	3	25680000	36844521	69	109	109	2290950	1032780	0	0	0	3323730	220	7040000000	7080168251	4	2934	555	58	26748
167	1	farm	71564	mixed sheep	42	3	0	50	15	0	0	0	0	35	38	27	43	70	1	69	2	12421	594150	72202	654226	1448899	8003784	46620	10819881	3	23520000	34339881	65	100	100	2028100	868455	0	0	0	2896555	216	6912000000	6949236436	6	2620	462	49	22587
168	1	farm	71556	mixed sheep	44	3	0	57	15	0	0	0	0	30	34	27	44	67	1	66	2	12853	554050	95982	670295	1480058	8394500	83439	11278324	3	20880000	32158324	60	89	89	1554375	813855	0	0	0	2368230	212	6784000000	6818526554	6	1899	412	57	20520
169	1	farm	71564	mixed sheep	53	3	0	55	15	0	0	0	0	32	35	23	43	65	1	64	2	22460	604600	130618	1128265	1939659	14266542	70493	18140176	3	21840000	39980176	62	92	92	1674625	892885	0	0	0	2567510	213	6816000000	6858547686	7	2026	465	54	23030
170	1	farm	71556	mixed sheep	58	3	0	65	15	0	0	0	0	50	53	48	58	81	1	80	2	20782	653500	76186	662366	1815022	8228628	77334	11513035	3	25680000	37193035	80	109	109	1602450	825685	0	0	0	2428135	231	7392000000	7431621170	5	1977	422	60	20804
171	1	farm	71556	mixed sheep	36	3	0	37	15	0	0	0	0	32	35	26	40	63	1	62	2	21620	485525	66432	590254	1402161	7336643	39914	9920929	3	22080000	32000929	62	94	94	1756425	877905	0	0	0	2634330	213	6816000000	6850635259	5	2190	473	39	23301
172	1	farm	71564	mixed sheep	35	3	0	35	15	0	0	0	0	34	37	27	42	65	1	64	2	11008	468525	65656	573145	1355421	7091132	30984	9584863	3	21120000	30704863	64	90	90	1430425	698915	0	0	0	2129340	215	6880000000	6912834203	4	1786	384	31	18567
173	1	farm	71556	mixed sheep	53	3	0	51	15	0	0	0	0	33	37	32	47	67	1	66	2	11461	759075	102556	978908	1939656	12075344	48562	15904101	3	23040000	38944101	63	98	98	2025525	913220	0	0	0	2938745	215	6880000000	6921882846	5	2595	502	40	24299
174	1	farm	71556	mixed sheep	43	3	0	56	15	0	0	0	0	34	37	33	42	65	1	64	2	16234	629275	72962	613100	1519007	7586299	56856	10477499	3	22080000	32557499	64	94	94	1742100	720545	0	0	0	2462645	215	6880000000	6915020144	5	2271	372	55	18074
175	1	farm	71564	mixed sheep	57	3	0	76	15	0	0	0	0	41	45	32	55	73	1	72	2	37811	712850	90558	759584	2142189	9425432	82619	13213232	3	24960000	38173232	71	105	105	1910500	1006180	0	0	0	2916680	223	7136000000	7177089912	6	2347	514	71	25371
176	1	farm	71556	mixed sheep	40	3	0	35	15	0	0	0	0	34	37	27	43	65	1	64	2	11008	528425	72004	634172	1612485	7870508	33913	10751506	3	20880000	31631506	64	89	89	1387450	650615	0	0	0	2038065	215	6880000000	6913669571	4	1753	355	29	17300
177	1	farm	71556	mixed sheep	51	3	0	48	15	0	0	0	0	31	33	31	39	65	1	64	2	11276	666350	102942	962132	1869547	11842894	45104	15488969	3	21600000	37088969	61	92	92	1768250	769650	0	0	0	2537900	211	6752000000	6791626869	5	2285	413	42	20120
178	1	farm	71564	mixed sheep	36	3	0	46	15	0	0	0	0	37	40	34	45	68	1	67	2	11174	467050	61524	539528	1215206	6689508	45533	9018348	3	22800000	31818348	67	96	96	1716525	798280	0	0	0	2514805	218	6976000000	7010333154	4	2187	422	49	20542
179	1	farm	71564	mixed sheep	45	3	0	44	15	0	0	0	0	38	42	25	52	70	1	69	2	18745	508500	108486	650140	1698172	8402407	43628	11411333	3	22320000	33731333	68	95	95	1471125	744135	0	0	0	2215260	220	7040000000	7075946593	6	1821	392	39	19435
180	1	farm	71564	mixed sheep	41	3	0	61	15	0	0	0	0	36	39	30	44	68	1	67	2	14492	633000	69530	582570	1503428	7263120	60647	10112294	3	23760000	33872294	66	100	100	1934375	995785	0	0	0	2930160	217	6944000000	6980802454	5	2387	519	69	25212
181	1	farm	71564	mixed sheep	44	3	0	40	15	0	0	0	0	38	41	30	49	69	1	68	2	26993	595625	77944	669190	1690381	8224007	37554	11294701	3	24000000	35294701	68	102	102	1948100	896630	0	0	0	2844730	219	7008000000	7046139431	8	2486	487	34	24018
182	1	farm	71564	mixed sheep	46	3	0	49	15	0	0	0	0	34	37	30	43	66	1	65	2	22777	600550	100638	848617	1807230	10618426	50720	14026180	3	23760000	37786180	64	101	101	2096050	1016365	0	0	0	3112415	215	6880000000	6920898595	9	2632	546	47	26872
183	1	farm	71556	mixed sheep	54	3	0	81	15	0	0	0	0	35	39	31	49	67	1	66	2	11293	665025	99736	953082	1955238	11917802	90563	15681447	3	22320000	38001447	65	95	95	1690000	796460	0	0	0	2486460	217	6944000000	6984487907	5	2131	388	76	19120
184	1	farm	71564	mixed sheep	36	3	0	49	15	0	0	0	0	33	36	24	43	64	1	63	2	32132	533300	92000	635929	1511215	8001378	51581	10825402	3	23040000	33865402	63	98	98	1990625	889945	0	0	0	2880570	214	6848000000	6884745972	9	2546	466	49	23108
185	1	farm	71564	mixed sheep	43	3	0	35	15	0	0	0	0	29	31	25	33	60	1	59	2	25703	504075	72574	630324	1635853	7774822	33343	10650990	3	21840000	32490990	59	93	93	1963425	820890	0	0	0	2784315	209	6688000000	6723275306	7	2541	450	36	21766
186	1	farm	71564	mixed sheep	43	3	0	56	15	0	0	0	0	54	57	45	62	85	1	84	2	13304	665550	81698	720999	1682593	8946492	54253	12151584	3	26640000	38791584	84	113	113	1587750	771330	0	0	0	2359080	235	7520000000	7561150664	5	1986	399	56	19447
187	1	farm	71564	mixed sheep	44	3	0	70	15	0	0	0	0	37	41	27	51	69	1	68	2	27683	678075	76302	658199	1667012	8106664	70198	11256450	3	24720000	35976450	67	105	105	2054875	1057070	0	0	0	3111945	219	7008000000	7047088395	8	2542	551	65	27161
188	1	farm	71556	mixed sheep	43	3	0	48	15	0	0	0	0	49	51	50	53	79	1	78	2	11120	596475	78224	716544	1604693	8710050	42856	11748841	3	25440000	37188841	80	108	108	1600625	753865	0	0	0	2354490	229	7328000000	7367543331	4	2021	406	37	19844
189	1	farm	71564	mixed sheep	38	3	0	36	15	0	0	0	0	33	36	27	42	69	1	68	2	13350	459650	68504	581800	1480058	7244648	30164	9864825	3	21360000	31224825	63	91	91	1485675	771540	0	0	0	2257215	214	6848000000	6881482040	5	1815	422	31	20638
190	1	farm	71564	mixed sheep	46	3	0	48	15	0	0	0	0	35	38	28	43	67	1	66	2	11345	625900	76200	666799	1659222	8160297	41450	11229868	3	22560000	33789868	65	96	96	1785450	804615	0	0	0	2590065	216	6912000000	6948379933	4	2280	429	43	21029
191	1	farm	71556	mixed sheep	45	3	0	41	15	0	0	0	0	36	40	31	50	69	1	68	2	11012	556500	77002	680267	1667012	8322144	39166	11342092	3	21360000	32702092	66	91	91	1401775	662165	0	0	0	2063940	218	6976000000	7010766032	4	1771	359	30	17509
192	1	farm	71564	mixed sheep	39	3	0	43	15	0	0	0	0	35	38	31	43	66	1	65	2	10983	551200	72402	613298	1448898	7549598	40645	10276041	3	21120000	31396041	65	90	90	1415700	645330	0	0	0	2061030	216	6912000000	6945457071	4	1809	337	43	16466
193	1	farm	71556	mixed sheep	60	3	0	91	15	0	0	0	0	37	39	38	47	70	1	69	2	22088	808050	105440	929614	2095451	11430498	96618	15465671	3	27120000	42585671	68	115	115	2547375	1317470	0	0	0	3864845	217	6944000000	6990450516	8	3132	681	90	33440
194	1	farm	71556	mixed sheep	48	3	0	46	15	0	0	0	0	51	54	38	59	82	1	81	2	14508	599150	81978	719104	1815019	8841508	44808	12101568	3	25680000	37781568	81	109	109	1537450	779205	0	0	0	2316655	232	7424000000	7464098223	5	1900	417	38	20559
195	1	farm	71564	mixed sheep	59	3	0	83	15	0	0	0	0	43	45	39	47	73	1	72	2	11034	809750	87640	780876	2001975	9574161	84275	13338677	3	25920000	39258677	73	109	109	2116225	974855	0	0	0	3091080	223	7136000000	7178349757	3	2704	500	77	24243
196	1	farm	71564	mixed sheep	42	3	0	40	15	0	0	0	0	33	36	26	41	64	1	63	2	10972	576225	82262	581011	1620274	7397878	39934	10297583	3	21360000	31657583	63	91	91	1566550	725550	0	0	0	2292100	214	6848000000	6881949683	5	1987	384	36	19063
197	1	farm	71564	mixed sheep	48	3	0	38	15	0	0	0	0	31	33	25	37	62	1	61	2	17780	568300	83184	759989	1729332	9318613	43983	12503401	3	20880000	33383401	61	88	88	1602725	725900	0	0	0	2328625	211	6752000000	6787712026	5	2045	389	35	19130
198	1	farm	71556	mixed sheep	36	3	0	39	15	0	0	0	0	35	38	30	43	66	1	65	2	10962	527950	67932	583916	1363210	7203291	40553	9786852	3	20880000	30666852	65	89	89	1355550	638155	0	0	0	1993705	216	6912000000	6944660557	4	1716	337	38	16466
199	1	farm	71556	mixed sheep	42	2	0	33	15	0	0	0	0	27	30	20	40	63	1	62	2	10962	570825	67968	567648	1441109	7044684	33441	9725675	3	19200000	28925675	57	81	81	1407900	667765	0	0	0	2075665	208	6656000000	6687001340	4	1782	361	30	17661
200	1	farm	71564	mixed sheep	58	2	0	72	15	0	0	0	0	37	40	38	45	69	1	68	2	13915	699150	85636	744311	2017553	9110130	82224	12739003	3	23520000	36259003	68	99	99	1872625	827540	0	0	0	2700165	218	6976000000	7014959168	5	2419	424	62	20652
201	1	farm	71564	mixed sheep	37	2	0	30	15	0	0	0	0	24	26	24	32	58	1	57	2	11486	454400	62704	553401	1215206	6841416	30735	9157862	3	19200000	28357862	54	82	82	1589050	743085	0	0	0	2332135	204	6528000000	6558689997	5	2014	405	31	19798
202	1	farm	71564	mixed sheep	47	2	0	56	15	0	0	0	0	37	40	29	45	68	1	67	2	11859	622400	93352	735314	1729331	9097733	78821	12356950	3	24240000	36596950	67	103	103	2041775	915320	0	0	0	2957095	218	6976000000	7015554045	6	2612	479	57	23585
203	1	farm	71564	mixed sheep	47	2	0	48	15	0	0	0	0	34	37	29	42	66	1	65	2	14294	656450	85454	739184	1721541	9124833	53101	12380562	3	23280000	35660562	64	99	99	1911100	955815	0	0	0	2866915	215	6880000000	6918527477	6	2368	524	41	25408
204	1	farm	71564	mixed sheep	32	2	0	31	15	0	0	0	0	24	26	25	35	60	1	59	2	17711	429175	62752	530984	1230785	6649128	28369	8931193	3	19440000	28371193	55	83	83	1655175	705285	0	0	0	2360460	204	6528000000	6558731653	5	2136	386	30	18788
205	1	farm	71564	mixed sheep	49	2	0	54	15	0	0	0	0	33	36	33	41	67	1	66	2	11012	735825	88204	704203	1713751	8709002	53947	12004932	3	22080000	34084932	63	93	93	1840125	781865	0	0	0	2621990	214	6848000000	6884706922	5	2385	410	51	19998
206	1	farm	71564	mixed sheep	28	2	0	21	15	0	0	0	0	34	37	22	43	69	1	68	2	13203	625325	58634	504364	1090569	6309815	18377	8607084	3	22080000	30687084	64	94	94	1776400	717220	0	0	0	2493620	215	6880000000	6913180704	5	2323	404	19	19618
207	1	farm	71564	mixed sheep	44	2	0	61	15	0	0	0	0	30	32	27	39	65	1	64	2	11081	529675	97804	656764	1573534	8278851	57949	11194577	3	22800000	33994577	60	97	97	2082450	986755	0	0	0	3069205	210	6720000000	6757063782	5	2640	516	66	25147
208	1	farm	71564	mixed sheep	47	2	0	47	15	0	0	0	0	34	36	30	38	64	1	63	2	17607	630950	99266	666628	1729332	8543352	79344	11748872	3	22080000	33828872	64	94	94	1683550	788620	0	0	0	2472170	214	6848000000	6884301042	6	2125	413	46	20306
209	1	farm	71556	mixed sheep	41	2	0	45	15	0	0	0	0	39	41	40	43	69	1	68	2	10983	601175	75832	681469	1519006	8302302	41388	11221172	3	22560000	33781172	70	96	96	1449225	670775	0	0	0	2120000	220	7040000000	7075901172	4	1845	357	38	17455
210	1	farm	71564	mixed sheep	37	2	0	40	15	0	0	0	0	33	36	26	41	64	1	63	2	20641	499250	67308	589079	1402162	7367132	36560	9961490	3	21360000	31321490	63	91	91	1499575	789915	0	0	0	2289490	214	6848000000	6881610980	5	1834	422	41	20698
211	1	farm	71564	mixed sheep	50	2	0	48	15	0	0	0	0	38	42	39	52	70	1	69	2	19681	649725	112102	737204	1900706	9333552	66403	12799692	3	23760000	36559692	69	101	101	1789200	805175	0	0	0	2594375	220	7040000000	7079154066	7	2280	434	40	21208
212	1	farm	71564	mixed sheep	43	2	0	73	15	0	0	0	0	30	33	21	38	61	1	60	2	75013	526125	94650	760988	1659223	9513594	90253	12644833	3	22560000	35204833	60	96	96	1880075	1066765	0	0	0	2946840	211	6752000000	6790151673	10	2246	542	78	26786
213	1	farm	71564	mixed sheep	42	2	0	44	15	0	0	0	0	35	38	36	43	67	1	66	2	32120	620425	89396	751300	1628062	9215448	64031	12368661	3	23040000	35408661	66	97	97	1759900	859180	0	0	0	2619080	216	6912000000	6950027741	7	2203	452	45	22346
214	1	farm	71556	mixed sheep	49	2	0	56	15	0	0	0	0	48	50	49	53	80	1	79	2	27555	692650	94734	756547	1822809	9405271	67764	12839775	3	24960000	37799775	79	105	105	1470525	681380	0	0	0	2151905	229	7328000000	7367951680	5	1866	346	51	17087
215	1	farm	71556	mixed sheep	35	2	0	51	15	0	0	0	0	29	31	30	33	60	1	59	1	10983	535400	65376	565549	1277524	7024902	54967	9523718	3	20160000	29683718	60	85	85	1441425	688450	0	0	0	2129875	209	6688000000	6719813593	4	1818	354	52	17244
216	1	farm	71564	mixed sheep	37	2	0	35	15	0	0	0	0	33	36	26	41	64	1	63	1	11155	526850	71082	596012	1480056	7360750	28740	10063490	3	21840000	31903490	63	93	93	1677650	806435	0	0	0	2484085	214	6848000000	6882387575	4	2120	444	32	21591
217	1	farm	71556	mixed sheep	54	2	0	51	15	0	0	0	0	30	32	31	36	62	1	61	1	15845	577700	108154	766148	1970814	9589051	48478	13060345	3	21120000	34180345	61	89	89	1574525	837305	0	0	0	2411830	210	6720000000	6756592175	6	1916	448	39	22165
218	1	farm	71556	mixed sheep	47	2	0	71	15	0	0	0	0	39	42	28	47	70	1	69	1	13304	647450	76952	657860	1721540	8100539	68374	11272715	3	24240000	35512715	69	103	103	1895975	945490	0	0	0	2841465	220	7040000000	7078354180	6	2354	493	65	23968
219	1	farm	71556	mixed sheep	49	2	0	37	15	0	0	0	0	35	38	29	43	67	1	66	1	16194	528875	87046	797494	1721543	9900614	65674	13101246	3	21360000	34461246	65	91	91	1401775	675675	0	0	0	2077450	216	6912000000	6948538696	5	1756	360	32	17784
220	1	farm	71556	mixed sheep	52	2	0	54	15	0	0	0	0	42	44	32	50	72	1	71	1	10976	675100	81078	723472	1799439	8848408	57897	12185394	3	22800000	34985394	72	97	97	1422525	653205	0	0	0	2075730	222	7104000000	7141061124	4	1812	339	45	16581
221	1	farm	71556	mixed sheep	45	2	0	53	15	0	0	0	0	31	34	29	39	63	1	62	1	20403	630075	90454	674624	1612483	8371240	53689	11432565	3	21840000	33272565	61	92	92	1754775	845005	0	0	0	2599780	212	6784000000	6819872345	6	2199	438	54	21664
222	1	farm	71564	mixed sheep	28	2	0	32	15	0	0	0	0	23	26	24	36	59	1	58	1	11154	473700	57958	479488	1098359	6079910	28850	8218265	3	18480000	26698265	54	79	79	1372750	664685	0	0	0	2037435	204	6528000000	6556735700	4	1723	358	32	17494
223	1	farm	71564	mixed sheep	54	2	0	83	15	0	0	0	0	30	32	31	40	61	1	60	1	17018	597350	77432	678008	1737122	8312255	74420	11476588	3	22560000	34036588	61	95	95	1876800	975835	0	0	0	2852635	210	6720000000	6756889223	5	2295	483	91	23749
224	1	farm	71564	mixed sheep	45	2	0	49	15	0	0	0	0	28	30	29	37	61	1	60	1	16103	601200	74630	660850	1651431	8049064	48275	11085450	3	22320000	33405450	59	95	95	2182100	832160	0	0	0	3014260	208	6656000000	6692419710	5	2894	440	49	21509
225	1	farm	71564	mixed sheep	33	2	0	30	15	0	0	0	0	24	26	24	33	59	1	58	1	10962	430975	62912	538898	1269735	6750224	30672	9083415	3	18480000	27563415	54	79	79	1388825	661220	0	0	0	2050045	204	6528000000	6557613460	4	1754	357	31	17501
226	1	farm	71564	mixed sheep	42	2	0	43	15	0	0	0	0	30	33	26	39	62	1	61	1	21620	519475	94972	660557	1526796	8304296	42348	11148444	3	20880000	32028444	60	89	89	1586400	784805	0	0	0	2371205	211	6752000000	6786399649	6	1980	416	42	20470
227	1	farm	71564	mixed sheep	54	2	0	49	15	0	0	0	0	55	57	30	59	85	1	84	1	10982	638400	79916	734040	1853970	9091572	52879	12450778	3	26160000	38610778	85	111	111	1468575	687225	0	0	0	2155800	235	7520000000	7560766578	4	1860	367	38	17835
228	1	farm	71564	mixed sheep	53	2	0	55	15	0	0	0	0	32	35	32	40	66	1	65	1	16802	666050	96916	723852	1963024	9055636	72833	12578312	3	21840000	34418312	62	93	93	1767200	793555	0	0	0	2560755	213	6816000000	6852979067	6	2264	414	43	20677
229	1	farm	71556	mixed sheep	46	2	0	46	15	0	0	0	0	33	37	28	47	69	1	68	1	23532	602025	100824	757087	1744908	9311703	51281	12567828	3	21840000	34407828	63	93	93	1661100	821520	0	0	0	2482620	215	6880000000	6916890448	7	2073	427	45	21325
230	1	farm	71564	mixed sheep	46	2	0	52	15	0	0	0	0	56	59	47	64	87	1	86	1	11719	581325	99792	713158	1635855	8964368	70820	12065318	3	27120000	39185318	86	115	115	1593250	771120	0	0	0	2364370	237	7584000000	7625549688	6	1993	397	50	19686
231	1	farm	71564	mixed sheep	44	2	0	55	15	0	0	0	0	32	35	32	40	63	1	62	1	14905	632900	78114	632927	1651433	7864164	57364	10916902	3	23520000	34436902	62	100	100	2182725	1008525	0	0	0	3191250	213	6816000000	6853628152	6	2766	538	54	26287
232	1	farm	71564	mixed sheep	44	2	0	41	15	0	0	0	0	27	29	28	38	64	1	63	1	11211	542925	75362	621504	1596904	7699366	90738	10626800	3	19920000	30546800	58	85	85	1503625	750855	0	0	0	2254480	208	6656000000	6688801280	5	1867	392	43	19385
233	1	farm	71564	mixed sheep	58	2	0	81	15	0	0	0	0	49	51	46	53	79	1	78	1	13698	705225	124768	995890	2188932	12574192	100514	16689521	3	27360000	44049521	79	116	116	2098350	982450	0	0	0	3080800	229	7328000000	7375130321	6	2673	507	71	24636
234	1	farm	71556	mixed sheep	48	2	0	52	15	0	0	0	0	39	42	31	48	70	1	69	1	13096	593100	92568	709479	1822808	8829002	69491	12116448	3	24000000	36116448	69	102	102	1845075	910595	0	0	0	2755670	220	7040000000	7078872118	6	2295	477	53	23542
235	1	farm	71564	mixed sheep	49	2	0	74	15	0	0	0	0	36	39	34	47	70	1	69	1	15666	741975	91770	747698	1713752	9217294	95547	12608036	3	25680000	38288036	66	109	109	2464175	1155455	0	0	0	3619630	217	6944000000	6985907666	7	3113	606	74	29516
236	1	farm	71564	mixed sheep	39	2	0	42	15	0	0	0	0	32	35	28	40	67	1	66	1	11024	510625	68306	565722	1441108	7027726	38693	9652180	3	20640000	30292180	62	87	87	1413725	677460	0	0	0	2091185	213	6816000000	6848383366	4	1778	360	41	17464
237	1	farm	71564	mixed sheep	32	2	0	43	15	0	0	0	0	23	26	24	36	58	1	57	1	21242	461625	82260	571070	1254154	7305444	38285	9712838	3	19920000	29632838	54	85	85	1713750	785435	0	0	0	2499185	204	6528000000	6560132023	6	2169	416	43	20439
238	1	farm	71556	mixed sheep	57	2	0	69	15	0	0	0	0	67	69	68	74	99	1	98	1	19373	810600	119742	899505	2103242	11331275	80849	15345213	3	32640000	47985213	98	138	138	2388325	1010380	0	0	0	3398705	247	7904000000	7955383918	8	3094	534	56	26227
239	1	farm	71564	mixed sheep	37	2	0	43	15	0	0	0	0	28	30	24	32	59	1	58	1	12614	478850	75316	690028	1324263	8609988	43026	11221471	3	20880000	32101471	58	89	89	1662275	857360	0	0	0	2519635	208	6656000000	6690621106	5	2033	451	49	22247
240	1	farm	71564	mixed sheep	33	2	0	30	15	0	0	0	0	42	46	27	56	74	1	73	1	10962	434075	64088	557899	1230786	6964448	26287	9277583	3	22560000	31837583	72	96	96	1326300	633500	0	0	0	1959800	224	7168000000	7201797383	4	1671	344	28	16833
241	1	farm	71564	mixed sheep	44	2	0	43	15	0	0	0	0	32	35	27	41	63	1	62	1	19953	505675	72100	632815	1589115	7804682	44114	10648501	3	21360000	32008501	62	90	90	1568500	804265	0	0	0	2372765	213	6816000000	6850381266	5	1939	429	42	21029
242	1	farm	71556	mixed sheep	51	2	0	62	15	0	0	0	0	34	37	27	42	69	1	68	1	19124	665900	85220	804483	1846179	9854542	63584	13319908	3	22320000	35639908	64	95	95	1715000	819805	0	0	0	2534805	215	6880000000	6918174713	5	2156	429	54	20919
243	1	farm	71564	mixed sheep	38	2	0	42	15	0	0	0	0	31	34	27	39	66	1	65	1	10962	545275	68286	559555	1425530	7032437	43793	9674876	3	21120000	30794876	61	90	90	1638275	780850	0	0	0	2419125	212	6784000000	6817214001	4	2078	417	40	20411
244	1	farm	71556	mixed sheep	41	2	0	48	15	0	0	0	0	34	37	29	42	67	1	66	1	11105	540175	72876	651206	1542377	8017934	41162	10865730	3	21120000	31985730	64	90	90	1446025	700175	0	0	0	2146200	215	6880000000	6914131930	4	1816	369	42	18140
245	1	farm	71564	mixed sheep	32	2	0	42	15	0	0	0	0	26	28	24	30	56	1	55	1	11088	470600	64370	584028	1191838	7248891	38452	9598179	3	20160000	29758179	56	86	86	1703250	790860	0	0	0	2494110	206	6592000000	6624252289	5	2160	412	50	20310
246	1	farm	71564	mixed sheep	51	2	0	54	15	0	0	0	0	59	62	48	67	90	1	89	1	22551	951325	132578	1324307	1838389	16568960	69130	20884689	3	30960000	51844689	89	130	130	2489750	1033060	0	0	0	3522810	240	7680000000	7735367499	8	3230	539	57	26808
247	1	farm	71564	mixed sheep	29	2	0	37	15	0	0	0	0	27	29	28	31	57	1	56	1	15076	452025	61626	553628	1098360	6891766	43368	9100773	3	19680000	28780773	58	84	84	1403875	705565	0	0	0	2109440	207	6624000000	6654890213	5	1741	371	41	18211
248	1	farm	71556	mixed sheep	52	2	0	61	15	0	0	0	0	34	37	30	42	66	1	65	1	15770	732000	103600	995654	1963024	12185118	63116	16042513	3	25200000	41242513	64	107	107	2444425	1154860	0	0	0	3599285	215	6880000000	6924841798	6	3082	618	59	30335
249	1	farm	71564	mixed sheep	64	2	0	60	15	0	0	0	0	31	33	32	39	66	1	65	1	18438	714225	94146	808286	2274615	9908658	63602	13863532	3	21360000	35223532	62	91	91	1613025	748160	0	0	0	2361185	211	6752000000	6789584716	5	2046	395	42	19406
250	1	farm	71564	mixed sheep	47	2	0	54	15	0	0	0	0	52	54	47	56	82	1	81	1	13866	714400	80378	700250	1581325	8605942	51143	11733437	3	27840000	39573437	82	118	118	2044950	969115	0	0	0	3014065	232	7424000000	7466587502	6	2577	517	52	25294
251	1	farm	71556	mixed sheep	43	2	0	57	15	0	0	0	0	35	38	24	44	70	1	69	1	11030	662225	82444	739053	1628065	9175656	58534	12345978	3	23280000	35625978	65	99	99	1907950	926695	0	0	0	2834645	216	6912000000	6950460623	6	2392	486	53	24007
252	1	farm	71564	mixed sheep	51	2	0	53	15	0	0	0	0	35	38	28	43	66	1	65	1	12050	581375	81512	689794	1869547	8501660	52281	11776169	3	24720000	36496169	65	105	105	2214925	1095500	0	0	0	3310425	216	6912000000	6951806594	4	2770	598	52	28911
253	1	farm	71556	mixed sheep	40	2	0	48	15	0	0	0	0	41	44	32	49	72	1	71	1	21702	647525	73230	571057	1464478	7171270	47297	9974857	3	23040000	33014857	71	98	98	1453100	698145	0	0	0	2151245	222	7104000000	7139166102	5	1826	359	49	17669
254	1	farm	71556	mixed sheep	41	2	0	44	15	0	0	0	0	41	44	47	50	73	1	72	1	10987	556700	71148	621634	1495638	7733884	42531	10521536	3	24000000	34521536	77	102	102	1408925	644315	0	0	0	2053240	222	7104000000	7140574776	4	1796	339	41	16497
255	1	farm	71564	mixed sheep	38	2	0	34	15	0	0	0	0	36	39	27	45	71	1	70	1	11023	535600	67588	601292	1394370	7404516	31306	10034671	3	21600000	31634671	66	92	92	1431425	692440	0	0	0	2123865	217	6944000000	6977758536	4	1796	379	29	18458
256	1	farm	71556	mixed sheep	57	2	0	58	15	0	0	0	0	32	35	29	40	63	1	62	1	14555	623950	89478	811816	1900706	9821030	54439	13301419	3	23520000	36821419	62	99	99	2167325	984830	0	0	0	3152155	213	6816000000	6855973574	5	2774	527	59	25499
257	1	farm	71556	mixed sheep	52	2	0	47	15	0	0	0	0	36	39	29	48	72	1	71	1	11101	617600	80328	692078	1807228	8450702	40170	11688106	3	21360000	33048106	66	91	91	1432800	661675	0	0	0	2094475	217	6944000000	6979142580	4	1818	357	35	17336
258	1	farm	71564	mixed sheep	36	2	0	43	15	0	0	0	0	34	37	27	42	68	1	67	1	53582	609975	81868	746937	1464477	9348716	33244	12285218	3	24000000	36285218	64	102	102	2146775	1009330	0	0	0	3156105	215	6880000000	6919441322	9	2690	547	41	26972
259	1	farm	71564	mixed sheep	29	2	0	27	15	0	0	0	0	38	41	26	46	69	1	68	1	10962	443650	59064	508903	1129518	6386385	24225	8551745	3	21600000	30151745	68	92	92	1322150	625590	0	0	0	1947740	219	7008000000	7040099485	4	1670	342	25	16708
260	1	farm	71556	mixed sheep	38	2	0	50	15	0	0	0	0	38	41	28	47	69	1	68	1	14024	546300	68604	602762	1409951	7499022	43877	10170515	3	23040000	33210515	68	98	98	1687675	784210	0	0	0	2471885	219	7008000000	7043682400	5	2146	412	50	20133
261	1	farm	71564	mixed sheep	39	2	0	47	15	0	0	0	0	35	38	30	43	66	1	65	1	11590	575900	65366	565094	1402160	7021090	40634	9670245	3	23040000	32710245	65	98	98	1827350	916895	0	0	0	2744245	216	6912000000	6947454490	5	2276	499	45	24142
262	1	farm	71564	mixed sheep	41	2	0	54	15	0	0	0	0	34	37	28	42	65	1	64	1	20751	564650	73796	634538	1526797	7933916	58847	10792545	3	23040000	33832545	64	97	97	1817800	955325	0	0	0	2773125	215	6880000000	6916605670	7	2227	506	55	24713
263	1	farm	71556	mixed sheep	58	2	0	61	15	0	0	0	0	44	48	40	58	76	1	75	1	128953	934675	121618	902099	2220086	11247236	78585	15504299	3	26880000	42384299	74	114	114	2208600	1079890	0	0	0	3288490	226	7232000000	7277672789	9	2772	578	48	28628
264	1	farm	71564	mixed sheep	50	2	0	66	15	0	0	0	0	42	44	43	46	72	1	71	1	13301	607675	82496	718306	1737121	8834520	64411	12044529	3	25440000	37484529	73	108	108	1998075	914375	0	0	0	2912450	222	7104000000	7144396979	5	2535	474	60	23305
265	1	farm	71556	mixed sheep	59	2	0	55	15	0	0	0	0	54	58	46	68	86	1	85	1	18442	932225	106126	975722	2149980	12077019	57145	16298217	3	27840000	44138217	84	118	118	1956175	886550	0	0	0	2842725	236	7552000000	7598980942	6	2494	473	40	23495
266	1	farm	71564	mixed sheep	47	2	0	40	15	0	0	0	0	33	36	24	41	64	1	63	1	205241	520300	144170	1053038	1947443	12970458	76373	16711782	3	22080000	38791782	63	94	94	1567650	884170	0	0	0	2451820	214	6848000000	6889243602	11	1872	472	32	23685
267	1	farm	71564	mixed sheep	38	2	0	41	15	0	0	0	0	38	41	28	46	69	1	68	1	11086	610875	72352	607691	1503427	7592005	40403	10426753	3	24960000	35386753	68	106	106	2184400	985880	0	0	0	3170280	219	7008000000	7046557033	4	2809	540	36	26467
268	1	farm	71564	mixed sheep	34	2	0	37	15	0	0	0	0	29	32	30	41	66	1	65	1	10978	544750	67730	581301	1316474	7357952	37598	9905805	3	19920000	29825805	60	85	85	1400150	640150	0	0	0	2040300	210	6720000000	6751866105	4	1784	338	39	16459
269	1	farm	71564	mixed sheep	35	2	0	29	15	0	0	0	0	45	47	46	49	75	1	74	1	11058	482025	69406	535432	1261944	6738380	28876	9116063	3	23760000	32876063	76	101	101	1362700	657510	0	0	0	2020210	226	7232000000	7266896273	5	1711	362	24	17661
270	1	farm	71556	mixed sheep	50	2	0	56	15	0	0	0	0	34	38	30	48	69	1	68	1	19337	624025	79230	658692	1760490	8135824	58610	11316870	3	22080000	33396870	64	94	94	1680750	818860	0	0	0	2499610	216	6912000000	6947896480	5	2109	427	52	20960
271	1	farm	71564	mixed sheep	50	2	0	52	15	0	0	0	0	43	46	29	51	78	1	77	1	10962	771600	90788	835445	1869552	10552670	57242	14177297	2	24480000	38657297	73	104	104	1756500	797510	0	0	0	2554010	224	7168000000	7209211307	4	2253	428	40	20924
272	1	farm	71556	mixed sheep	43	2	0	47	15	0	0	0	0	27	29	23	35	58	1	57	1	24011	500025	99044	947948	1534588	11903074	68979	15053657	2	21120000	36173657	57	90	90	1668900	987490	0	0	0	2656390	207	6624000000	6662830047	6	1965	521	48	25979
273	1	farm	71564	mixed sheep	37	2	0	37	15	0	0	0	0	33	35	34	38	65	1	64	1	11001	512225	64710	580244	1332053	7186006	37028	9712265	2	20880000	30592265	64	88	88	1423375	659015	0	0	0	2082390	213	6816000000	6848674655	4	1807	348	38	17054
274	1	farm	71564	mixed sheep	44	2	0	44	15	0	0	0	0	44	48	42	58	76	1	75	1	13302	581250	75032	642031	1667011	7886594	39445	10891363	2	24000000	34891363	74	102	102	1522600	768390	0	0	0	2290990	226	7232000000	7269182353	5	1882	417	40	20087
275	1	farm	71556	mixed sheep	37	2	0	42	15	0	0	0	0	49	51	26	53	79	1	78	1	19684	504025	70338	616113	1386581	7606848	46404	10230310	2	24960000	35190310	79	105	105	1438950	753095	0	0	0	2192045	229	7328000000	7365382355	5	1764	401	42	19587
276	1	farm	71564	mixed sheep	61	2	0	79	15	0	0	0	0	56	59	53	64	90	1	89	1	13702	869225	97932	893585	2157770	10908375	83682	15010569	2	28800000	43810569	86	121	121	2069375	941815	0	0	0	3011190	237	7584000000	7630821759	4	2630	482	76	23457
277	1	farm	71556	mixed sheep	43	2	0	59	15	0	0	0	0	64	67	65	72	97	1	96	1	27271	675125	78672	711153	1620275	8828194	79265	11992684	2	29760000	41752684	95	125	125	1791225	796145	0	0	0	2587370	245	7840000000	7884340054	6	2289	402	63	19801
278	1	farm	71556	mixed sheep	44	2	0	56	15	0	0	0	0	35	38	29	43	69	1	68	1	11304	719625	71656	637952	1487848	7808819	51735	10777634	2	22560000	33337634	65	95	95	1781325	826595	0	0	0	2607920	216	6912000000	6947945554	5	2274	433	56	21062
279	1	farm	71556	mixed sheep	46	2	0	49	15	0	0	0	0	32	35	29	41	63	1	62	1	10983	562450	70388	624157	1526799	7756024	50420	10590238	2	20400000	30990238	62	87	87	1420475	665210	0	0	0	2085685	213	6816000000	6849075923	4	1799	343	47	16804
280	1	farm	71564	mixed sheep	39	2	0	36	15	0	0	0	0	32	35	24	41	63	1	62	1	11043	492900	70074	604294	1378791	7465538	33712	10045308	2	20400000	30445308	62	87	87	1389725	667450	0	0	0	2057175	213	6816000000	6848502483	4	1751	355	36	17401
281	1	farm	71564	mixed sheep	34	2	0	38	15	0	0	0	0	39	42	26	47	74	1	73	1	10962	480075	65204	561220	1246365	6968333	36155	9357351	2	22080000	31437351	69	94	94	1366700	652085	0	0	0	2018785	220	7040000000	7073456136	4	1724	341	42	16704
282	1	farm	71564	mixed sheep	31	2	0	44	15	0	0	0	0	27	29	28	35	61	1	60	1	11015	505350	60962	524142	1152888	6548812	41334	8833487	2	19440000	28273487	58	83	83	1406650	662760	0	0	0	2069410	207	6624000000	6654342897	4	1777	342	47	16755
283	1	farm	71564	mixed sheep	52	2	0	71	15	0	0	0	0	30	34	31	44	67	1	66	1	16062	771575	95336	859421	1994184	10551864	75825	14348205	2	23760000	38108205	61	101	101	2252425	1039185	0	0	0	3291610	212	6784000000	6825399815	5	2875	545	67	26500
284	1	farm	71564	mixed sheep	58	2	0	68	15	0	0	0	0	35	37	36	42	67	1	66	1	215998	677575	146674	1114083	2266825	13644368	71086	17920611	2	25440000	43360611	66	108	108	2325075	1167670	0	0	0	3492745	215	6880000000	6926853356	11	2889	622	59	30606
285	1	farm	71564	mixed sheep	65	2	0	117	15	0	0	0	0	38	41	28	46	73	2	72	1	352773	1176225	108862	1018557	2305777	12554908	110544	17274873	2	43680000	60954873	68	99	99	2896200	1806245	0	0	0	4702445	219	7008000000	7073657318	8	3402	984	109	46553
286	1	farm	71556	mixed sheep	50	2	0	53	15	0	0	0	0	35	38	36	43	70	1	69	1	14239	617375	85556	725285	1830596	8852082	54713	12165607	2	23760000	35925607	66	101	101	2039550	891065	0	0	0	2930615	216	6912000000	6950856222	6	2628	478	48	23238
287	1	farm	71564	mixed sheep	45	2	0	49	15	0	0	0	0	43	47	32	57	75	1	74	1	15737	744900	97532	891308	1799438	11042425	50553	14626156	2	24720000	39346156	73	105	105	1789150	827645	0	0	0	2616795	225	7200000000	7241962951	5	2278	442	42	21715
288	1	farm	71564	mixed sheep	54	2	0	54	15	0	0	0	0	51	53	31	55	81	1	80	1	10968	601950	93774	779220	2040923	9689864	52100	13257831	2	25920000	39177831	81	109	109	1680000	741475	0	0	0	2421475	231	7392000000	7433599306	5	2169	388	45	19074
289	1	farm	71556	mixed sheep	55	2	0	77	15	0	0	0	0	29	31	30	39	65	1	64	1	17974	691400	107308	997996	1986396	12485176	80367	16348643	2	23040000	39388643	60	98	98	2295225	915425	0	0	0	3210650	209	6688000000	6730599293	6	3018	464	75	22665
290	1	farm	71564	mixed sheep	42	2	0	44	15	0	0	0	0	33	36	26	44	69	1	68	1	15648	561525	86672	697826	1581325	8718142	44348	11689838	2	21360000	33049838	63	91	91	1586125	693735	0	0	0	2279860	214	6848000000	6883329698	5	2038	367	40	18009
291	1	farm	71564	mixed sheep	43	2	0	52	15	0	0	0	0	35	39	27	49	69	1	68	1	19278	579875	102142	862929	1635853	10624928	61804	13867530	2	22800000	36667530	65	97	97	1781425	867335	0	0	0	2648760	217	6944000000	6983316290	7	2233	456	47	22585
292	1	farm	71564	mixed sheep	37	2	0	34	15	0	0	0	0	33	36	27	41	64	1	63	1	14371	525825	81044	643489	1378790	7950834	57273	10637255	2	21360000	31997255	63	90	90	1501325	781130	0	0	0	2282455	214	6848000000	6882279710	6	1829	422	31	20892
293	1	farm	71564	mixed sheep	33	2	0	28	15	0	0	0	0	36	39	25	44	67	1	66	1	11018	528100	61170	540034	1207416	6721612	28271	9086603	2	21600000	30686603	66	92	92	1441650	705145	0	0	0	2146795	217	6944000000	6976833398	4	1803	387	29	18819
294	1	farm	71556	mixed sheep	41	2	0	46	15	0	0	0	0	35	39	28	49	67	1	66	1	13970	554125	84680	557170	1456689	7155497	45489	9853649	2	22320000	32173649	65	95	95	1708600	772135	0	0	0	2480735	217	6944000000	6978654384	5	2179	406	46	19899
295	1	farm	71564	mixed sheep	56	2	0	64	15	0	0	0	0	44	47	36	53	77	1	76	1	24256	741125	120474	1130126	2001974	13897770	78688	17970157	2	25440000	43410157	74	107	107	1927000	900830	0	0	0	2827830	225	7200000000	7246237987	7	2449	457	63	22777
296	1	farm	71564	mixed sheep	35	2	0	32	15	0	0	0	0	34	37	27	42	66	1	65	1	10970	478400	62400	554641	1246364	6848043	34325	9224173	2	20880000	30104173	64	89	89	1407475	684845	0	0	0	2092320	215	6880000000	6912196493	4	1765	369	34	17971
297	1	farm	71564	mixed sheep	41	2	0	39	15	0	0	0	0	39	42	26	47	70	1	69	1	11155	515775	83822	691798	1643643	8561347	34171	11530556	2	22800000	34330556	69	96	96	1488075	771155	0	0	0	2259230	220	7040000000	7076589786	6	1818	414	32	20601
298	1	farm	71564	mixed sheep	53	2	0	70	15	0	0	0	0	52	56	39	66	84	1	83	1	19453	786075	88684	821950	1916285	10023246	68888	13705128	2	29280000	42985128	82	124	124	2396450	1084580	0	0	0	3481030	234	7488000000	7534466158	7	3059	572	66	27927
299	1	farm	71564	mixed sheep	46	2	0	46	15	0	0	0	0	32	35	30	41	65	1	64	1	11891	568300	81122	712082	1799438	8743765	41206	11945914	2	21840000	33785914	62	93	93	1739225	820225	0	0	0	2559450	213	6816000000	6852345364	5	2195	448	37	21766
300	1	farm	71556	mixed sheep	41	2	0	42	15	0	0	0	0	33	36	25	42	67	1	66	1	46012	626600	79242	654851	1628063	8109142	43375	11141274	2	21840000	32981274	63	93	93	1645375	793555	0	0	0	2438930	214	6848000000	6883420204	7	2071	429	38	20942
301	1	farm	71556	mixed sheep	41	2	0	41	15	0	0	0	0	38	41	30	46	69	1	68	1	11102	552650	69640	577951	1480057	7165362	34409	9880069	2	21840000	31720069	68	93	93	1400425	646835	0	0	0	2047260	219	7008000000	7041767329	4	1780	344	35	16890
302	1	farm	71556	mixed sheep	70	2	0	99	15	0	0	0	0	48	51	46	56	82	1	81	1	21434	875025	124634	1207364	2407048	15131292	105509	19850872	2	27840000	47690872	78	118	118	2295450	1047830	0	0	0	3343280	229	7328000000	7379034152	5	2940	525	88	25772
303	1	farm	71556	mixed sheep	51	2	0	56	15	0	0	0	0	58	60	49	62	88	1	87	1	11102	702975	95688	663268	1822807	8352480	70747	11707966	2	27840000	39547966	88	118	118	1753875	768985	0	0	0	2522860	238	7616000000	7658070826	6	2253	395	53	19456
304	1	farm	71564	mixed sheep	44	2	0	49	15	0	0	0	0	32	35	29	40	67	1	66	1	18936	539525	66850	577600	1487849	7181664	58909	9912396	2	21840000	31752396	62	93	93	1696450	841820	0	0	0	2538270	213	6816000000	6850290666	5	2119	441	49	21752
305	1	farm	71564	mixed sheep	43	2	0	47	15	0	0	0	0	41	44	30	49	72	1	71	1	13678	658800	79262	670381	1612484	8262100	43000	11326027	2	23520000	34846027	71	100	100	1601375	787815	0	0	0	2389190	222	7104000000	7141235217	5	1994	418	41	20631
306	1	farm	71564	mixed sheep	52	2	0	66	15	0	0	0	0	52	55	38	60	83	1	82	1	23379	626875	86428	807728	1682594	9833244	67148	13104016	2	27120000	40224016	82	115	115	1798400	898205	0	0	0	2696605	233	7456000000	7498920621	8	2231	456	69	22523
307	1	farm	71564	mixed sheep	36	2	0	43	15	0	0	0	0	27	29	28	37	61	1	60	1	11512	468700	61428	511515	1293104	6442617	39683	8817047	2	20160000	28977047	58	86	86	1549900	755055	0	0	0	2304955	208	6656000000	6687282002	4	1939	401	46	19437
308	1	farm	71556	mixed sheep	42	2	0	48	15	0	0	0	0	32	35	25	45	63	1	62	1	25488	492375	122812	761632	1628063	9680400	89733	12775014	2	20880000	33655014	62	89	89	1442400	725795	0	0	0	2168195	213	6816000000	6851823209	6	1782	372	47	18562
309	1	farm	71564	mixed sheep	42	2	0	51	15	0	0	0	0	33	36	26	41	67	1	66	1	12835	590275	86826	642060	1448899	8026168	53853	10848081	2	21600000	32448081	63	92	92	1570650	775775	0	0	0	2346425	214	6848000000	6882794506	5	1956	403	50	19850
310	1	farm	71556	mixed sheep	55	2	0	55	15	0	0	0	0	48	52	32	62	80	1	79	1	21971	836100	155450	1306521	2126611	16515394	70113	21010188	2	26880000	47890188	78	114	114	2108775	858165	0	0	0	2966940	230	7360000000	7410857128	7	2754	458	44	22480
311	1	farm	71564	mixed sheep	43	2	0	44	15	0	0	0	0	27	29	28	35	60	1	59	1	13137	490525	78580	641462	1581324	7922642	50508	10765041	2	20160000	30925041	58	86	86	1543775	778330	0	0	0	2322105	207	6624000000	6657247146	5	1907	414	42	20248
312	1	farm	71556	mixed sheep	37	2	0	40	15	0	0	0	0	33	36	29	41	65	1	64	1	10974	544175	66876	566521	1339842	7051650	33797	9602860	2	20880000	30482860	63	89	89	1415525	687120	0	0	0	2102645	214	6848000000	6880585505	4	1778	367	37	17955
313	1	farm	71564	mixed sheep	46	2	0	45	15	0	0	0	0	32	35	26	41	67	1	66	1	23859	633475	86830	813532	1705963	9959894	47754	13247448	2	22080000	35327448	62	93	93	1804950	848225	0	0	0	2653175	213	6816000000	6853980623	6	2274	454	42	22265
314	1	farm	71556	mixed sheep	60	2	0	79	15	0	0	0	0	68	71	60	80	105	1	104	1	17235	972375	99232	880337	2212297	10787652	82099	15033993	2	30720000	45753993	98	130	130	1717875	880740	0	0	0	2598615	249	7968000000	8016352608	5	2115	448	69	22019
315	1	farm	71556	mixed sheep	47	2	0	57	15	0	0	0	0	32	35	29	40	66	1	65	1	10962	699425	91032	716438	1908494	8896095	64830	12376314	2	21120000	33496314	62	90	90	1602175	691740	0	0	0	2293915	213	6816000000	6851790229	5	2077	354	51	17380
316	1	farm	71556	mixed sheep	55	2	0	69	15	0	0	0	0	34	37	30	42	69	1	68	1	13492	766775	107182	960284	1939656	11896078	72309	15742283	2	23040000	38782283	64	97	97	1907375	929425	0	0	0	2836800	215	6880000000	6921619083	6	2384	481	61	23703
317	1	farm	71556	mixed sheep	37	2	0	42	15	0	0	0	0	28	31	28	36	61	1	60	1	14408	499250	108134	623138	1472269	8150340	36993	10890124	2	19680000	30570124	58	84	84	1404500	673015	0	0	0	2077515	209	6688000000	6720647639	5	1763	353	40	17436
318	1	farm	71556	mixed sheep	43	2	0	51	15	0	0	0	0	28	30	24	39	65	1	64	1	10962	599025	75052	653584	1534585	7981257	54773	10898276	2	19680000	30578276	58	84	84	1479950	674030	0	0	0	2153980	208	6656000000	6688732256	4	1892	346	49	16971
319	1	farm	71556	mixed sheep	48	2	0	53	15	0	0	0	0	30	32	31	38	61	1	60	1	20491	593200	101624	953118	1651435	11932366	56296	15288039	2	22800000	38088039	61	97	97	1948250	1026830	0	0	0	2975080	211	6752000000	6793063119	7	2396	543	52	26940
320	1	farm	71556	mixed sheep	42	2	0	56	15	0	0	0	0	35	38	32	43	68	1	67	1	10991	633000	74736	655459	1581325	8048380	52988	11045888	2	22560000	33605888	65	95	95	1788500	799120	0	0	0	2587620	216	6912000000	6948193508	5	2294	416	52	20439
321	1	farm	71564	mixed sheep	48	2	0	49	15	0	0	0	0	39	42	28	47	70	1	69	1	11057	612200	84704	716726	1822807	8774900	43062	12054399	2	23760000	35814399	69	101	101	1826700	837305	0	0	0	2664005	220	7040000000	7078478404	5	2331	448	44	21867
322	1	farm	71564	mixed sheep	30	2	0	29	15	0	0	0	0	32	35	27	40	63	1	62	1	10962	436200	59144	525492	1152888	6585486	30974	8790184	2	20160000	28950184	62	86	86	1351075	642040	0	0	0	1993115	213	6816000000	6846943299	4	1705	345	32	16820
323	1	farm	71556	mixed sheep	48	2	0	47	15	0	0	0	0	31	34	31	40	67	1	66	1	22208	592825	100460	724435	1830597	9038105	41446	12327868	2	21600000	33927868	61	92	92	1755400	805735	0	0	0	2561135	212	6784000000	6820489003	6	2224	432	38	21322
324	1	farm	71564	mixed sheep	41	2	0	56	15	0	0	0	0	51	54	49	59	82	1	81	1	13919	866500	76168	655366	1495639	8246874	58661	11399209	2	29280000	40679209	81	124	124	2485050	1105545	0	0	0	3590595	232	7424000000	7468269804	7	3207	593	57	28929
325	1	farm	71556	mixed sheep	41	2	0	46	15	0	0	0	0	28	30	27	37	61	1	60	1	12565	541825	66452	573208	1394371	7116531	42570	9734957	2	20640000	30374957	58	88	88	1678825	782075	0	0	0	2460900	208	6656000000	6688835857	4	2122	411	52	19969
326	1	farm	71564	mixed sheep	43	2	0	40	15	0	0	0	0	30	33	26	39	62	1	61	1	12237	480350	74248	623891	1713750	7727644	37670	10657554	2	20640000	31297554	60	88	88	1509625	770455	0	0	0	2280080	211	6752000000	6785577634	4	1858	421	35	20398
327	1	farm	71564	mixed sheep	40	2	0	28	15	0	0	0	0	37	40	28	45	68	1	67	1	10962	509775	74644	630655	1519006	7768634	25778	10528492	2	21600000	32128492	67	92	92	1380525	638085	0	0	0	2018610	218	6976000000	7010147102	4	1755	349	27	17019
328	1	farm	71564	mixed sheep	34	2	0	37	15	0	0	0	0	34	37	35	42	67	1	66	1	12646	567875	88668	657396	1269733	8177226	30962	10791860	2	21600000	32391860	65	92	92	1443825	706965	0	0	0	2150790	215	6880000000	6914542650	5	1803	381	35	18633
329	1	farm	71556	mixed sheep	46	2	0	48	15	0	0	0	0	42	45	31	50	73	1	72	1	11568	642575	93346	708570	1760488	8802638	42174	12049791	2	23280000	35329791	72	99	99	1485075	695800	0	0	0	2180875	223	7136000000	7173510666	5	1881	367	44	17880
330	1	farm	71556	mixed sheep	37	2	0	46	15	0	0	0	0	36	40	25	50	71	1	70	1	11018	576625	68144	578520	1324262	7153290	37952	9738793	2	21600000	31338793	66	91	91	1461950	692440	0	0	0	2154390	218	6976000000	7009493183	4	1847	363	46	17713
331	1	farm	71556	mixed sheep	36	2	0	39	15	0	0	0	0	45	47	46	50	75	1	74	1	11096	503100	67858	559739	1378790	6967839	37880	9515206	2	23760000	33275206	76	101	101	1375525	650125	0	0	0	2025650	225	7200000000	7235300856	4	1741	345	37	16875
332	1	farm	71564	mixed sheep	52	2	0	45	15	0	0	0	0	34	37	33	47	68	1	67	1	11158	682600	80344	719147	1846178	8784214	77480	12189964	2	22800000	34989964	64	97	97	1929300	803635	0	0	0	2732935	215	6880000000	6917722899	6	2520	431	39	21075
333	1	farm	71556	mixed sheep	39	2	0	52	15	0	0	0	0	39	42	32	47	74	1	73	1	23865	558200	74952	615823	1464478	7634414	48394	10396262	2	23520000	33916262	69	99	99	1665325	864220	0	0	0	2529545	220	7040000000	7076445807	5	2032	452	59	22000
334	1	farm	71564	mixed sheep	41	2	0	46	15	0	0	0	0	37	41	28	51	69	1	68	1	13203	542775	67074	600554	1417739	7360156	38308	10026607	2	22800000	32826607	67	97	97	1739200	759955	0	0	0	2499155	219	7008000000	7043325762	5	2233	402	47	19595
335	1	farm	71564	mixed sheep	37	2	0	35	15	0	0	0	0	37	40	27	45	68	1	67	1	12234	516150	84780	628405	1394371	7910742	32173	10566621	2	21840000	32406621	67	93	93	1424850	704235	0	0	0	2129085	218	6976000000	7010535706	5	1773	377	33	18603
336	1	farm	71564	mixed sheep	36	2	0	32	15	0	0	0	0	29	33	22	43	61	1	60	1	14600	488100	90324	547391	1293103	7101294	47513	9567725	2	19920000	29487725	59	85	85	1416025	689080	0	0	0	2105105	211	6752000000	6783592830	5	1771	373	29	18377
337	1	farm	71556	mixed sheep	44	2	0	47	15	0	0	0	0	30	32	31	38	65	1	64	1	14224	536075	86366	614869	1737121	7814484	67799	10856714	2	20640000	31496714	61	88	88	1475900	718900	0	0	0	2194800	210	6720000000	6753691514	5	1847	375	44	18497
338	1	farm	71556	mixed sheep	45	2	0	38	15	0	0	0	0	32	35	27	40	63	1	62	1	10989	582125	75256	654340	1620274	8055450	35631	11023076	2	20400000	31423076	62	87	87	1424700	662130	0	0	0	2086830	213	6816000000	6849509906	4	1809	358	33	17411
339	1	farm	71556	mixed sheep	44	2	0	56	15	0	0	0	0	34	37	31	42	65	1	64	1	10987	536275	77946	649890	1534587	8044450	59115	10902263	2	21600000	32502263	64	91	91	1494725	717605	0	0	0	2212330	215	6880000000	6914714593	5	1880	369	52	18102
340	1	farm	71556	mixed sheep	35	2	0	41	15	0	0	0	0	32	36	29	46	65	1	64	1	18515	507675	69672	601823	1355421	7422947	35513	9993051	2	21120000	31113051	62	90	90	1556850	777385	0	0	0	2334235	214	6848000000	6881447286	5	1935	418	39	20447
341	1	farm	71564	mixed sheep	44	2	0	37	15	0	0	0	0	48	52	34	62	80	1	79	1	23174	633300	80984	657050	1674803	8184540	39526	11270202	2	24960000	36230202	78	106	106	1623450	671510	0	0	0	2294960	230	7360000000	7398525162	5	2109	361	33	17702
342	1	farm	71556	mixed sheep	51	2	0	59	15	0	0	0	0	45	49	40	59	77	1	76	1	23802	650925	90014	770821	1947444	9453622	67229	12980054	2	24000000	36980054	75	101	101	1492600	734790	0	0	0	2227390	227	7264000000	7303207444	6	1861	377	51	18621
343	1	farm	71556	mixed sheep	44	2	0	41	15	0	0	0	0	32	35	31	40	66	1	65	1	10962	609675	72378	652016	1635852	7954708	37064	10961693	2	20640000	31601693	62	87	87	1455900	680120	0	0	0	2136020	213	6816000000	6849737713	4	1848	369	29	18090
344	1	farm	71564	mixed sheep	44	2	0	46	15	0	0	0	0	35	39	22	49	67	1	66	1	29452	522275	85694	706190	1830596	8691886	48216	11884856	2	22800000	34684856	65	97	97	1664050	919345	0	0	0	2583395	217	6944000000	6981268252	7	1990	500	39	24476
345	1	farm	71564	mixed sheep	40	2	0	37	15	0	0	0	0	32	35	26	40	65	1	64	1	10970	538125	69300	611233	1511217	7544534	30908	10305316	2	20160000	30465316	62	86	86	1355875	629405	0	0	0	1985280	213	6816000000	6848450596	4	1720	341	29	16665
346	1	farm	71564	mixed sheep	45	2	0	44	15	0	0	0	0	42	46	32	56	77	1	76	1	13368	550650	77704	699066	1651434	8644488	51727	11675069	2	24240000	35915069	72	103	103	1742175	800415	0	0	0	2542590	224	7168000000	7206457659	5	2220	432	40	21000
347	1	farm	71556	mixed sheep	61	2	0	58	15	0	0	0	0	34	37	31	42	68	1	67	1	51640	703875	148268	925234	2235666	11820298	67575	15900916	2	22320000	38220916	64	95	95	1774375	796145	0	0	0	2570520	215	6880000000	6920791436	6	2263	411	51	20433
348	1	farm	71556	mixed sheep	50	2	0	56	15	0	0	0	0	35	39	27	49	67	1	66	1	23676	571175	99250	788328	1791649	9794139	66497	13111038	2	23520000	36631038	65	100	100	1927425	979265	0	0	0	2906690	217	6944000000	6983537728	7	2379	527	50	25699
349	1	farm	71564	mixed sheep	50	2	0	43	15	0	0	0	0	44	46	43	52	75	1	74	1	11042	582400	76520	668518	1737121	8204471	38835	11307864	2	23520000	34827864	74	99	99	1465725	688730	0	0	0	2154455	224	7168000000	7204982319	4	1851	375	32	18212
350	1	farm	71564	mixed sheep	46	2	0	54	15	0	0	0	0	28	30	29	33	60	1	59	1	14494	585550	72510	639907	1550166	7837518	55422	10741074	2	21840000	32581074	59	93	93	1950275	875490	0	0	0	2825765	208	6656000000	6691406839	6	2510	456	55	22465
351	1	farm	71564	mixed sheep	45	2	0	37	15	0	0	0	0	39	43	46	53	71	1	70	1	11019	512350	89668	722596	1737121	8957752	48348	12067836	2	24240000	36307836	76	102	102	1479775	736085	0	0	0	2215860	221	7072000000	7110523696	5	1834	398	31	19574
352	1	farm	71556	mixed sheep	47	2	0	48	15	0	0	0	0	39	42	26	47	70	1	69	1	11758	682400	79368	724113	1729331	8852735	44003	12111950	2	23280000	35391950	69	99	99	1747125	758695	0	0	0	2505820	220	7040000000	7077897770	4	2247	408	37	19999
353	1	farm	71564	mixed sheep	50	2	0	56	15	0	0	0	0	33	36	28	41	64	1	63	1	23277	620675	93864	874368	1744912	10822419	56980	14213218	2	22080000	36293218	63	94	94	1755025	827680	0	0	0	2582705	214	6848000000	6886875923	6	2224	426	57	21004
354	1	farm	71564	mixed sheep	40	2	0	60	15	0	0	0	0	30	32	31	38	62	1	61	1	20546	587525	95552	878396	1441111	11187255	70908	14260746	2	22560000	36820746	61	96	96	1920300	1008840	0	0	0	2929140	210	6720000000	6759749886	6	2361	524	62	25856
355	1	farm	71556	mixed sheep	43	2	0	52	15	0	0	0	0	30	32	25	38	61	1	60	1	12774	622025	71796	645212	1651434	7987203	45690	11023360	2	21600000	32623360	60	92	92	1791675	875525	0	0	0	2667200	210	6720000000	6755290560	4	2229	460	55	22445
356	1	farm	71556	mixed sheep	43	2	0	42	15	0	0	0	0	32	35	24	40	66	1	65	1	10970	559975	79042	695009	1604694	8504068	41106	11483894	2	20640000	32123894	62	88	88	1427875	671335	0	0	0	2099210	213	6816000000	6850223104	4	1807	358	36	17557
357	1	farm	71556	mixed sheep	50	2	0	48	15	0	0	0	0	35	39	31	49	67	1	66	1	26439	668700	90390	821178	1861756	9930202	50908	13423134	2	22320000	35743134	65	95	95	1593450	821205	0	0	0	2414655	217	6944000000	6982157788	6	1950	446	37	21795
358	1	farm	71556	mixed sheep	51	2	0	44	15	0	0	0	0	38	41	28	46	70	1	69	1	11113	735925	87358	777663	1908497	9545838	43923	13099204	2	22560000	35659204	68	96	96	1548925	719530	0	0	0	2268455	219	7008000000	7045927658	4	1957	391	34	19056
359	1	farm	71556	mixed sheep	42	2	0	43	15	0	0	0	0	36	38	28	42	68	1	67	1	11101	613700	73492	652450	1472268	7974518	38276	10824704	2	21600000	32424704	66	92	92	1474625	705285	0	0	0	2179910	216	6912000000	6946604614	4	1856	376	41	18293
360	1	farm	71556	mixed sheep	60	2	0	78	15	0	0	0	0	40	43	41	48	71	1	70	1	24328	769225	108586	995830	2149980	12338362	80614	16442597	2	26160000	42602597	71	111	111	2124375	1164625	0	0	0	3289000	221	7072000000	7117891597	8	2580	607	66	30197
361	1	farm	71564	mixed sheep	71	2	0	96	15	0	0	0	0	51	53	52	61	84	1	83	1	12689	1035625	130266	1158590	2757586	14433864	107515	19623446	2	28800000	48423446	82	122	122	2263050	1095570	0	0	0	3358620	231	7392000000	7443782066	5	2853	567	74	27860
362	1	farm	71564	mixed sheep	34	2	0	41	15	0	0	0	0	33	36	22	41	67	1	66	1	10982	505625	64434	577652	1238575	7133726	36547	9556558	2	20400000	29956558	63	87	87	1360200	647465	0	0	0	2007665	214	6848000000	6879964223	4	1713	342	40	16689
363	1	farm	71564	mixed sheep	42	2	0	35	15	0	0	0	0	35	38	26	43	68	1	67	1	11691	460175	94768	710460	1628063	8841402	31004	11765872	2	21600000	33365872	65	92	92	1452350	724605	0	0	0	2176955	216	6912000000	6947542827	5	1802	393	28	19435
364	1	farm	71556	mixed sheep	55	2	0	55	15	0	0	0	0	28	32	29	42	68	1	67	1	60449	709675	147430	1014345	2259034	12876610	75718	17082813	2	24960000	42042813	59	106	106	2606125	1194480	0	0	0	3800605	210	6720000000	6765843418	14	3307	637	49	31926
365	1	farm	71564	mixed sheep	45	2	0	59	15	0	0	0	0	34	37	29	43	67	1	66	1	11130	588700	70052	600883	1378793	7433826	55398	10127652	2	21360000	31487652	64	91	91	1525925	727475	0	0	0	2253400	215	6880000000	6913741052	4	1925	367	63	17875
366	1	farm	71556	mixed sheep	54	2	0	66	15	0	0	0	0	38	41	26	47	74	1	73	1	16286	820275	93690	832525	2149979	10146569	68588	14111625	2	25920000	40031625	68	110	110	2502925	1000825	0	0	0	3503750	219	7008000000	7051535375	7	3280	531	60	25783
367	1	farm	71564	mixed sheep	39	2	0	39	15	0	0	0	0	34	37	26	42	65	1	64	1	19950	480350	83106	613035	1480057	7702234	50534	10409316	2	23040000	33449316	64	97	97	1970850	849240	0	0	0	2820090	215	6880000000	6916269406	6	2523	462	35	22650
368	1	farm	71564	mixed sheep	37	2	0	42	15	0	0	0	0	26	28	25	33	57	1	56	1	13919	458300	72186	570085	1332053	7180771	49295	9662690	2	20400000	30062690	56	87	87	1784100	803005	0	0	0	2587105	206	6592000000	6624649795	6	2268	424	46	20777
369	1	farm	71556	mixed sheep	46	2	0	45	15	0	0	0	0	35	38	22	46	67	1	66	1	10962	589525	87444	746867	1807228	9152118	54316	12437498	2	22560000	34997498	65	96	96	1765200	798350	0	0	0	2563550	216	6912000000	6949561048	6	2256	429	37	21077
370	1	farm	71556	mixed sheep	33	2	0	37	15	0	0	0	0	25	27	26	35	61	1	60	1	10962	458900	66010	545706	1300892	6800156	31192	9202856	2	18960000	28162856	56	81	81	1364775	649810	0	0	0	2014585	205	6560000000	6590177441	4	1725	345	36	16933
371	1	farm	71556	mixed sheep	51	2	0	52	15	0	0	0	0	31	35	30	45	68	1	67	1	16281	612250	86986	760140	1963023	9267270	48943	12738612	2	20880000	33618612	61	89	89	1532000	768145	0	0	0	2300145	213	6816000000	6851918757	6	1907	409	41	20075
372	1	farm	71556	mixed sheep	44	2	0	53	15	0	0	0	0	29	31	30	34	60	1	59	1	21253	532325	75752	704509	1573536	8580553	61287	11527961	2	22080000	33607961	60	93	93	1870025	910770	0	0	0	2780795	210	6720000000	6756388756	6	2339	483	50	23673
373	1	farm	71556	mixed sheep	26	2	0	37	15	0	0	0	0	26	28	27	37	60	1	59	1	11008	460400	59442	521363	1036040	6480128	29616	8586988	2	19200000	27786988	57	82	82	1389625	669655	0	0	0	2059280	206	6592000000	6621846268	4	1744	357	39	17365
374	1	farm	71556	mixed sheep	54	2	0	53	15	0	0	0	0	35	39	26	49	71	1	70	1	11691	611675	96986	707067	1877339	8898674	55809	12247550	2	21600000	33847550	65	92	92	1461150	710675	0	0	0	2171825	217	6944000000	6980019374	5	1827	368	45	18216
375	1	farm	71556	mixed sheep	48	2	0	46	15	0	0	0	0	33	36	24	43	69	1	68	1	11051	612600	79018	683710	1744911	8414322	42009	11576570	2	20640000	32216570	63	88	88	1388750	651630	0	0	0	2040380	214	6848000000	6882256950	4	1760	343	40	16809
376	1	farm	71564	mixed sheep	43	2	0	38	15	0	0	0	0	35	39	29	49	67	1	66	1	17373	623500	110440	848680	1612484	10737430	43722	13976256	2	21600000	35576256	65	91	91	1450000	748265	0	0	0	2198265	217	6944000000	6981774521	6	1786	401	37	19619
377	1	farm	71556	mixed sheep	45	2	0	51	15	0	0	0	0	42	45	43	50	73	1	72	1	11018	601950	76440	609991	1581326	7630802	48926	10549435	2	23520000	34069435	73	99	99	1485575	724850	0	0	0	2210425	223	7136000000	7172279860	5	1856	377	48	18503
378	1	farm	71556	mixed sheep	31	2	0	27	15	0	0	0	0	28	30	29	32	58	1	57	1	10962	429000	60586	541886	1160677	6732374	21455	8945977	2	19440000	28385977	59	83	83	1353725	636300	0	0	0	1990025	208	6656000000	6686376002	4	1712	347	27	16952
379	1	farm	71556	mixed sheep	44	2	0	46	15	0	0	0	0	37	40	27	45	68	1	67	1	11340	566200	78434	698002	1596903	8463010	53054	11455603	2	22080000	33535603	67	94	94	1518400	713930	0	0	0	2232330	218	6976000000	7011767933	5	1918	370	45	18281
380	1	farm	71564	mixed sheep	43	2	0	42	15	0	0	0	0	37	40	28	46	68	1	67	1	10962	609825	68988	621958	1448900	7690310	41795	10481776	2	23280000	33761776	67	99	99	1843875	808430	0	0	0	2652305	218	6976000000	7012414081	5	2379	429	45	21022
381	1	farm	71564	mixed sheep	38	2	0	44	15	0	0	0	0	34	37	23	42	68	1	67	1	16604	573125	71670	624686	1456688	7686920	39886	10452974	2	21600000	32052974	64	92	92	1505450	752045	0	0	0	2257495	215	6880000000	6914310469	5	1868	405	37	19811
382	1	farm	71556	mixed sheep	53	2	0	61	15	0	0	0	0	38	41	30	46	71	1	70	1	21080	664475	93110	888757	1815020	10925284	75674	14462320	2	23760000	38222320	68	101	101	1849150	886305	0	0	0	2735455	219	7008000000	7048957775	6	2338	459	56	22658
383	1	farm	71564	mixed sheep	45	2	0	54	15	0	0	0	0	46	48	47	54	76	1	75	1	20539	728875	76666	697520	1604694	8549731	61832	11719318	2	25920000	37639318	77	110	110	1872125	896280	0	0	0	2768405	226	7232000000	7272407723	6	2369	472	52	23199
384	1	farm	71564	mixed sheep	42	2	0	49	15	0	0	0	0	37	39	39	42	69	1	68	1	10983	644675	75486	683775	1511218	8407994	50345	11373492	2	22560000	33933492	69	96	96	1559175	701715	0	0	0	2260890	217	6944000000	6980194382	4	1992	368	46	17968
385	1	farm	71556	mixed sheep	46	2	0	49	15	0	0	0	0	31	34	29	40	67	1	66	1	21594	629450	92136	854030	1768280	10501552	55976	13901423	2	22080000	35981423	61	94	94	1857725	926450	0	0	0	2784175	212	6784000000	6822765598	7	2315	487	45	24347
386	1	farm	71556	mixed sheep	35	2	0	48	15	0	0	0	0	30	34	26	44	63	1	62	1	22792	533100	68096	527193	1254155	6662450	54469	9099463	2	21840000	30939463	60	93	93	1824425	951300	0	0	0	2775725	212	6784000000	6817715188	7	2252	502	50	24802
387	1	farm	71556	mixed sheep	45	2	0	68	15	0	0	0	0	41	44	41	54	76	1	75	1	17696	848250	90146	742295	1729330	9155197	73106	12638324	2	24720000	37358324	71	105	105	2005400	851690	0	0	0	2857090	222	7104000000	7144215414	6	2609	420	76	20792
388	1	farm	71564	mixed sheep	37	2	0	36	15	0	0	0	0	59	61	60	63	89	1	88	1	11254	529300	65254	577728	1308683	7145842	27947	9654754	2	27360000	37014754	90	116	116	1433075	682710	0	0	0	2115785	240	7680000000	7719130539	4	1802	368	36	17923
389	1	farm	71556	mixed sheep	37	2	0	41	15	0	0	0	0	44	47	28	52	77	1	76	1	11051	592500	68402	585655	1371001	7248418	36095	9902071	2	24240000	34142071	74	103	103	1647850	762055	0	0	0	2409905	225	7200000000	7236551976	6	2095	413	37	20104
390	1	farm	71556	mixed sheep	41	2	0	56	15	0	0	0	0	43	46	44	51	75	1	74	1	11331	773625	90822	817445	1573536	10234154	54811	13544394	2	25440000	38984394	74	108	108	1978400	832055	0	0	0	2810455	224	7168000000	7209794849	5	2582	434	54	21245
391	1	farm	71564	mixed sheep	29	2	0	27	15	0	0	0	0	25	27	26	32	58	1	57	1	11031	445100	61374	493594	1199626	6260650	20091	8480436	2	18960000	27440436	56	80	80	1405075	684495	0	0	0	2089570	205	6560000000	6589530006	4	1762	375	29	18268
392	1	farm	71556	mixed sheep	34	2	0	47	15	0	0	0	0	34	37	26	42	66	1	65	1	11055	591900	87464	583360	1355422	7504126	73060	10195332	2	22560000	32755332	64	96	96	1758900	816305	0	0	0	2575205	215	6880000000	6915330537	6	2229	431	52	20902
393	1	farm	71564	mixed sheep	48	2	0	48	15	0	0	0	0	25	27	25	37	60	1	59	1	11091	566800	75760	640388	1698171	7893315	51706	10926140	2	18960000	29886140	55	81	81	1468250	673820	0	0	0	2142070	205	6560000000	6592028210	4	1871	349	49	17007
394	1	farm	71564	mixed sheep	46	2	0	47	15	0	0	0	0	37	40	33	49	73	2	72	1	314338	684125	96650	914346	1752701	11042922	47762	14538506	2	43680000	58218506	67	97	97	1763075	790685	0	0	0	2553760	218	6976000000	7036772266	7	2255	420	40	20708
395	1	farm	71556	mixed sheep	44	2	0	48	15	0	0	0	0	32	35	26	40	63	1	62	1	21839	586625	71306	622685	1542376	7652292	47097	10522382	2	21360000	31882382	62	90	90	1579050	812350	0	0	0	2391400	213	6816000000	6850273782	5	1947	432	43	21194
396	1	farm	71564	mixed sheep	52	2	0	68	15	0	0	0	0	49	52	50	57	82	1	81	1	18779	833500	108486	901638	1955237	11245109	80016	15123986	2	28320000	43443986	80	120	120	2209550	1079085	0	0	0	3288635	230	7360000000	7406732621	5	2765	570	70	27614
397	1	farm	71556	mixed sheep	45	2	0	67	15	0	0	0	0	38	41	31	46	69	1	68	1	19100	733000	76494	682587	1565745	8313515	68943	11440284	2	25200000	36640284	68	106	106	2221300	1032080	0	0	0	3253380	219	7008000000	7047893664	7	2827	531	68	26310
398	1	farm	71564	mixed sheep	41	2	0	36	15	0	0	0	0	34	37	27	42	68	1	67	1	11043	539675	83714	786258	1425530	9794273	42804	12672254	2	21840000	34512254	64	93	93	1660875	713090	0	0	0	2373965	215	6880000000	6916886219	6	2145	382	34	18769
399	1	farm	71556	mixed sheep	39	2	0	40	15	0	0	0	0	34	37	28	45	71	1	70	1	15938	643600	80108	700931	1472270	8763050	50681	11710640	2	21840000	33550640	64	93	93	1665575	752920	0	0	0	2418495	215	6880000000	6915969135	5	2132	402	37	19774
400	1	farm	71556	mixed sheep	38	2	0	39	15	0	0	0	0	33	36	27	41	65	1	64	1	11021	521825	66660	583713	1402161	7254957	35443	9864759	2	20880000	30744759	63	89	89	1424475	665490	0	0	0	2089965	214	6848000000	6880834724	4	1800	359	35	17444
401	1	farm	71564	mixed sheep	37	2	0	37	15	0	0	0	0	37	40	25	45	72	1	71	1	11153	501400	65406	566912	1371001	7037161	37540	9579420	2	21600000	31179420	67	92	92	1387900	665000	0	0	0	2052900	218	6976000000	7009232320	4	1744	356	37	17267
402	1	farm	71564	mixed sheep	37	2	0	35	15	0	0	0	0	27	29	28	38	63	1	62	1	10962	493525	64502	574355	1308684	7124988	34060	9600115	2	19440000	29040115	58	83	83	1410275	666925	0	0	0	2077200	207	6624000000	6655117315	4	1781	357	35	17471
403	1	farm	71556	mixed sheep	47	2	0	44	15	0	0	0	0	29	31	29	35	62	1	61	1	11069	538475	72536	626134	1667012	7700987	42770	10647914	2	19680000	30327914	59	83	83	1432275	658070	0	0	0	2090345	209	6688000000	6720418260	4	1824	346	41	16873
404	1	farm	71556	mixed sheep	34	2	0	41	15	0	0	0	0	42	46	25	56	74	1	73	1	10988	510425	66188	576137	1324262	7137384	34030	9648426	2	22800000	32448426	72	97	97	1406175	669375	0	0	0	2075550	224	7168000000	7202523976	4	1770	363	34	17605
405	1	farm	71564	mixed sheep	49	2	0	42	15	0	0	0	0	44	47	30	52	75	1	74	1	11117	616400	81994	730528	1783859	8948144	43979	12204904	2	23760000	35964904	74	101	101	1498650	698740	0	0	0	2197390	225	7200000000	7238162294	4	1896	381	33	18395
406	1	farm	71556	mixed sheep	32	2	0	34	15	0	0	0	0	35	38	39	43	66	1	65	1	13929	496075	73682	668909	1191837	8411532	34639	10876674	2	22560000	33436674	69	96	96	1467375	747810	0	0	0	2215185	216	6912000000	6947651859	5	1815	402	38	19610
407	1	farm	71564	mixed sheep	35	2	0	36	15	0	0	0	0	29	32	27	37	63	1	62	1	10987	439800	74674	554812	1261945	7027582	35852	9394666	2	19920000	29314666	59	85	85	1431900	657825	0	0	0	2089725	210	6720000000	6751404391	5	1818	347	40	16968
408	1	farm	71564	mixed sheep	36	2	0	41	15	0	0	0	0	32	36	26	46	68	1	67	1	11051	465150	67476	588830	1394371	7306428	36915	9859170	2	20160000	30019170	62	85	85	1326350	629125	0	0	0	1955475	214	6848000000	6879974645	4	1673	333	38	16269
409	1	farm	71564	mixed sheep	46	2	0	63	15	0	0	0	0	42	46	30	56	74	1	73	1	21811	696850	120424	933939	1604695	11951032	75278	15382218	2	25440000	40822218	72	107	107	2031400	922040	0	0	0	2953440	224	7168000000	7211775658	5	2590	483	60	23544
410	1	farm	71556	mixed sheep	35	2	0	43	15	0	0	0	0	38	41	39	46	70	1	69	1	14414	508625	74380	628711	1355421	7831731	64385	10463253	2	23040000	33503253	69	97	97	1591900	820260	0	0	0	2412160	219	7008000000	7043915413	5	1966	433	45	21304
411	1	farm	71564	mixed sheep	32	2	0	35	15	0	0	0	0	35	38	34	44	69	1	68	1	10962	499250	69794	621706	1300894	7793352	36247	10321244	2	21360000	31681244	65	91	91	1428500	719670	0	0	0	2148170	216	6912000000	6945829414	5	1769	377	39	18726
412	1	farm	71556	mixed sheep	40	2	0	63	15	0	0	0	0	38	42	29	52	70	1	69	1	17173	526400	71598	647345	1433320	7955956	59377	10693996	2	23760000	34453996	68	101	101	1795250	936040	0	0	0	2731290	220	7040000000	7077185286	5	2213	487	64	23779
413	1	farm	71556	mixed sheep	47	2	0	57	15	0	0	0	0	34	37	28	42	66	1	65	1	21767	539725	91628	665986	1667012	8319863	71514	11355728	2	22080000	33435728	64	93	93	1603375	847175	0	0	0	2450550	215	6880000000	6915886278	6	1963	431	60	21470
414	1	farm	71564	mixed sheep	46	2	0	55	15	0	0	0	0	36	39	34	48	71	1	70	1	12238	658000	74948	675200	1487849	8263371	61654	11221022	2	24720000	35941022	66	105	105	2271750	1019445	0	0	0	3291195	217	6944000000	6983232217	6	2904	536	57	26449
415	1	farm	71556	mixed sheep	50	2	0	63	15	0	0	0	0	35	38	31	43	67	1	66	1	19545	742475	94942	900304	1776072	11209040	77633	14800465	2	25200000	40000465	65	107	107	2353825	1149995	0	0	0	3503820	216	6912000000	6955504285	6	2956	613	58	30134
416	1	farm	71564	mixed sheep	42	2	0	49	15	0	0	0	0	28	31	26	37	59	1	58	1	11001	600400	72842	632655	1526797	7800789	49684	10683167	2	21120000	31803167	58	90	90	1865050	835485	0	0	0	2700535	209	6688000000	6722503702	5	2398	446	45	21776
417	1	farm	71556	mixed sheep	41	2	0	54	15	0	0	0	0	36	39	27	44	67	1	66	1	11535	539775	71710	648691	1464479	8004776	49450	10778880	2	22800000	33578880	66	97	97	1739000	832160	0	0	0	2571160	217	6944000000	6980150040	5	2192	440	53	21351
418	1	farm	71564	mixed sheep	63	2	0	92	15	0	0	0	0	58	61	50	66	91	1	90	1	25958	948075	111866	902642	2383670	10988462	96044	15430759	2	31440000	46870759	88	133	133	2396075	1274700	0	0	0	3670775	239	7648000000	7698541534	8	2927	670	79	32707
419	1	farm	71564	mixed sheep	40	2	0	55	15	0	0	0	0	35	39	27	49	73	1	72	1	11423	503125	67744	586118	1339842	7224996	48667	9770492	2	22800000	32570492	65	97	97	1747300	852635	0	0	0	2599935	217	6944000000	6979170427	5	2191	455	53	21961
420	1	farm	71556	mixed sheep	39	2	0	39	15	0	0	0	0	28	31	29	38	65	1	64	1	11356	521200	72738	665942	1347634	8364216	39352	11011082	2	19920000	30931082	59	85	85	1418950	698880	0	0	0	2117830	209	6688000000	6721048912	5	1765	368	39	18103
421	1	farm	71564	mixed sheep	40	2	0	50	15	0	0	0	0	34	38	29	48	66	1	65	1	10962	538875	74472	687116	1495638	8485949	60058	11342108	2	21840000	33182108	64	93	93	1665925	767900	0	0	0	2433825	216	6912000000	6947615933	4	2131	399	50	19553
422	1	farm	71564	mixed sheep	43	2	0	36	15	0	0	0	0	36	39	28	48	67	1	66	1	11030	509625	71508	634918	1534586	7789701	32518	10572856	2	21360000	31932856	66	91	91	1409975	670880	0	0	0	2080855	217	6944000000	6978013711	4	1775	365	32	17733
423	1	farm	71564	mixed sheep	31	2	0	34	15	0	0	0	0	25	27	26	36	60	1	59	1	15839	435125	81830	535880	1184046	6886462	28819	9152163	2	19200000	28352163	56	82	82	1396550	699580	0	0	0	2096130	205	6560000000	6590448293	5	1733	374	34	18419
424	1	farm	71564	mixed sheep	47	2	0	45	15	0	0	0	0	34	37	27	42	69	1	68	1	11102	636900	80410	726944	1729331	8862324	42498	12078407	2	21120000	33198407	64	90	90	1471725	683585	0	0	0	2155310	215	6880000000	6915353717	4	1863	369	35	17938
425	1	farm	71564	mixed sheep	34	2	0	40	15	0	0	0	0	28	30	25	35	59	1	58	1	21283	565200	81312	564894	1378791	7225565	45801	9861563	2	21840000	31701563	58	93	93	1973925	880355	0	0	0	2854280	208	6656000000	6690555843	7	2517	470	43	23096
426	1	farm	71556	mixed sheep	40	2	0	44	15	0	0	0	0	32	35	25	40	63	1	62	1	14778	515775	69460	591957	1285315	7338555	44518	9845580	2	20880000	30725580	62	88	88	1448150	727020	0	0	0	2175170	213	6816000000	6848900750	5	1793	380	47	18629
427	1	farm	71556	mixed sheep	47	2	0	68	15	0	0	0	0	34	38	29	48	66	1	65	1	18573	567250	92178	774218	1783859	9644482	69370	12931357	2	22560000	35491357	64	96	96	1729725	869890	0	0	0	2599615	216	6912000000	6950090972	7	2148	442	64	21897
428	1	farm	71556	mixed sheep	49	2	0	53	15	0	0	0	0	34	37	31	42	65	1	64	1	11090	624025	73734	643032	1573537	7937266	58325	10909919	2	23040000	33949919	64	98	98	1914050	893060	0	0	0	2807110	215	6880000000	6916757029	5	2438	470	53	23033
429	1	farm	71564	mixed sheep	36	2	0	50	15	0	0	0	0	28	31	24	37	62	1	61	1	20051	475100	69226	591890	1363212	7364071	55813	9919312	2	19920000	29839312	58	84	84	1457400	771155	0	0	0	2228555	209	6688000000	6720067866	5	1782	401	51	19631
430	1	farm	71556	mixed sheep	36	2	0	42	15	0	0	0	0	27	29	25	36	61	1	60	1	11132	536700	86896	615359	1339842	7772607	41518	10392922	2	19680000	30072922	57	84	84	1476925	723940	0	0	0	2200865	207	6624000000	6656273787	5	1843	378	42	18753
431	1	farm	71564	mixed sheep	41	2	0	37	15	0	0	0	0	33	36	29	41	64	1	63	1	24623	537475	88146	830945	1550167	10360132	47462	13414327	2	22320000	35734327	63	95	95	1789950	875560	0	0	0	2665510	214	6848000000	6886399837	7	2232	469	36	23317
432	1	farm	71556	mixed sheep	61	2	0	65	15	0	0	0	0	36	40	37	50	68	1	67	1	20700	844475	111148	1002722	2290196	12233552	88641	16570733	2	26160000	42730733	67	111	111	2507475	1155630	0	0	0	3663105	218	6976000000	7022393838	8	3198	619	55	30471
433	1	farm	71556	mixed sheep	57	2	0	75	15	0	0	0	0	44	47	29	52	78	1	77	1	19622	611675	110006	949817	1986395	11799234	94034	15551162	2	24960000	40511162	74	105	105	1701625	901495	0	0	0	2603120	225	7200000000	7243114282	6	2074	457	71	22420
434	1	farm	71564	mixed sheep	59	2	0	54	15	0	0	0	0	35	38	30	43	69	1	68	1	20796	658350	91958	851814	1916286	10286814	56462	13861684	2	23760000	37621684	65	101	101	1975475	1026305	0	0	0	3001780	216	6912000000	6952623464	7	2432	554	46	27153
435	1	farm	71556	mixed sheep	52	2	0	65	15	0	0	0	0	57	60	42	65	91	1	90	1	10974	704350	85264	763852	1830598	9308302	70993	12763360	2	27120000	39883360	87	115	115	1604725	744170	0	0	0	2348895	238	7616000000	7658232255	4	2041	378	60	18532
436	1	farm	71564	mixed sheep	41	2	0	43	15	0	0	0	0	34	37	27	42	65	1	64	1	19375	511925	83090	773595	1433320	9559670	42219	12403819	2	21840000	34243819	64	93	93	1550425	826350	0	0	0	2376775	215	6880000000	6916620594	6	1885	435	44	21563
437	1	farm	71564	mixed sheep	33	2	0	43	15	0	0	0	0	25	27	26	35	60	1	59	1	12620	460400	85526	591952	1246364	7488824	39222	9912288	2	19200000	29112288	56	81	81	1419550	668185	0	0	0	2087735	205	6560000000	6591200023	5	1792	345	45	17001
438	1	farm	71556	mixed sheep	33	2	0	32	15	0	0	0	0	28	30	29	39	60	1	59	1	21862	531625	95834	789741	1168469	10202090	42976	12830736	2	20400000	33230736	59	87	87	1568675	702625	0	0	0	2271300	208	6656000000	6691502036	5	2003	373	35	18412
439	1	farm	71556	mixed sheep	62	2	0	77	15	0	0	0	0	46	50	43	60	78	1	77	1	16101	753925	131706	1129903	2422622	14058078	101980	18598214	2	26640000	45238214	76	113	113	2028925	1011710	0	0	0	3040635	228	7296000000	7344278849	7	2524	524	65	25819
440	1	farm	71564	mixed sheep	43	2	0	51	15	0	0	0	0	46	50	28	60	78	1	77	1	17447	717775	78782	654080	1596903	8029786	51864	11129190	2	24960000	36089190	76	106	106	1672825	774130	0	0	0	2446955	228	7296000000	7334536145	5	2125	409	46	19958
441	1	farm	71564	mixed sheep	33	2	0	30	15	0	0	0	0	26	28	25	34	60	1	59	1	10974	474000	61508	491681	1238575	6231215	29607	8526586	2	18960000	27486586	56	81	81	1402075	668850	0	0	0	2070925	206	6592000000	6621557511	4	1771	358	35	17480
442	1	farm	71556	mixed sheep	38	2	0	50	15	0	0	0	0	36	40	28	50	68	1	67	1	23924	582650	85508	669085	1503426	8334400	70069	11245138	2	23520000	34765138	66	99	99	1859925	971215	0	0	0	2831140	218	6976000000	7013596278	8	2274	516	49	25429
443	1	farm	71564	mixed sheep	45	2	0	56	15	0	0	0	0	36	39	29	44	67	1	66	1	24729	573175	81196	718216	1667012	8812037	54735	11906371	2	23520000	35426371	66	100	100	1761025	1025990	0	0	0	2787015	217	6944000000	6982213386	7	2089	543	52	26964
444	1	farm	71556	mixed sheep	46	2	0	52	15	0	0	0	0	54	58	47	68	86	1	85	1	11248	696850	80544	695790	1713750	8487458	45589	11719981	2	26880000	38599981	84	114	114	1726925	771050	0	0	0	2497975	236	7552000000	7593097956	4	2210	406	48	19809
445	1	farm	71564	mixed sheep	38	2	0	36	15	0	0	0	0	33	35	29	42	63	1	62	1	13339	577000	67942	589372	1402159	7257778	34932	9929184	2	21600000	31529184	63	92	92	1586925	753235	0	0	0	2340160	213	6816000000	6849869344	5	1998	407	32	20001
446	1	farm	71564	mixed sheep	44	2	0	51	15	0	0	0	0	35	39	29	49	67	1	66	1	11105	609075	68770	601636	1526797	7426652	46774	10279704	2	21600000	31879704	65	92	92	1531600	731255	0	0	0	2262855	217	6944000000	6978142559	4	1933	381	48	18708
447	1	farm	71556	mixed sheep	34	2	0	28	15	0	0	0	0	25	27	26	37	60	1	59	1	10962	485175	64800	573561	1293104	7118843	27132	9562615	2	18720000	28282615	56	80	80	1365775	645890	0	0	0	2011665	205	6560000000	6590294280	4	1726	354	26	17236
448	1	farm	71564	mixed sheep	44	2	0	46	15	0	0	0	0	27	29	28	37	59	1	58	1	11109	524075	74420	656564	1573536	8101722	43168	10973484	2	19680000	30653484	58	84	84	1433100	675920	0	0	0	2109020	208	6656000000	6688762504	4	1809	353	44	17282
449	1	farm	71564	mixed sheep	55	2	0	68	15	0	0	0	0	43	46	39	54	74	1	73	1	12052	758800	105340	782456	1807229	9783131	86097	13323052	2	24240000	37563052	73	103	103	1643775	828310	0	0	0	2472085	224	7168000000	7208035137	5	2034	418	63	20681
450	1	farm	71556	mixed sheep	51	2	0	71	15	0	0	0	0	33	36	33	41	67	1	66	1	18630	677275	108692	738724	1838387	9273258	71840	12708177	2	23520000	36228177	63	100	100	2004650	1031590	0	0	0	3036240	214	6848000000	6887264417	7	2471	530	67	26341
451	1	farm	71564	mixed sheep	43	2	0	40	15	0	0	0	0	32	35	26	40	63	1	62	1	11036	524250	74466	641392	1534585	7853014	37948	10665655	2	20640000	31305655	62	87	87	1436825	683725	0	0	0	2120550	213	6816000000	6849426205	4	1817	363	38	17747
452	1	farm	71564	mixed sheep	50	2	0	53	15	0	0	0	0	41	43	31	50	73	1	72	1	12108	749700	87528	757303	1783858	9195231	50913	12624532	2	24960000	37584532	71	106	106	2112900	848225	0	0	0	2961125	221	7072000000	7112545657	5	2766	456	45	22159
453	1	farm	71564	mixed sheep	39	2	0	34	15	0	0	0	0	33	36	26	41	64	1	63	1	11062	487325	71358	609120	1480057	7515534	31473	10194868	2	21600000	31794868	63	92	92	1642250	732760	0	0	0	2375010	214	6848000000	6882169878	5	2108	400	31	19509
454	1	farm	71564	mixed sheep	46	2	0	66	15	0	0	0	0	46	49	35	54	77	1	76	1	16058	826025	91308	818296	1799439	10136819	74356	13746243	2	26400000	40146243	76	112	112	2008900	940765	0	0	0	2949665	227	7264000000	7307095908	5	2542	484	66	23728
455	1	farm	71564	mixed sheep	41	2	0	40	15	0	0	0	0	35	38	26	43	70	1	69	1	10974	536150	69424	611687	1386581	7533207	40270	10177319	2	21120000	31297319	65	89	89	1401375	666540	0	0	0	2067915	216	6912000000	6945365234	4	1767	350	43	17078
456	1	farm	71564	mixed sheep	39	2	0	45	15	0	0	0	0	33	36	24	41	67	1	66	1	22059	581075	87818	687634	1643644	8620068	41825	11662063	2	21120000	32782063	63	90	90	1481875	722750	0	0	0	2204625	214	6848000000	6882986688	6	1846	384	39	18861
457	1	farm	71556	mixed sheep	54	2	0	71	15	0	0	0	0	37	40	35	47	71	1	70	1	31284	826375	128154	1150220	2126610	14394170	74506	18700035	2	27360000	46060035	67	116	116	2726375	1340850	0	0	0	4067225	218	6976000000	7026127260	9	3413	709	72	34938
458	1	farm	71556	mixed sheep	54	2	0	64	15	0	0	0	0	37	40	31	46	72	1	71	1	24748	622450	124860	1087513	1986395	13627744	58168	17507130	2	24240000	41747130	67	103	103	1926050	1009435	0	0	0	2935485	218	6976000000	7020682615	8	2363	534	58	26203
459	1	farm	71564	mixed sheep	43	2	0	39	15	0	0	0	0	36	38	24	40	67	1	66	1	11203	491400	75612	685064	1542377	8387024	48851	11230328	2	21360000	32590328	66	91	91	1401000	654080	0	0	0	2055080	216	6912000000	6946645408	4	1773	349	34	17099
460	1	farm	71556	mixed sheep	40	2	0	58	15	0	0	0	0	28	30	27	34	61	1	60	1	30157	547700	74510	597170	1456689	7435996	52218	10164283	2	21360000	31524283	58	91	91	1795025	873845	0	0	0	2668870	208	6656000000	6690193153	6	2255	455	59	22299
461	1	farm	71564	mixed sheep	45	2	0	45	15	0	0	0	0	49	52	38	57	80	1	79	1	14238	600150	79092	714339	1635853	8697756	45132	11772321	2	25200000	36972321	79	107	107	1535300	735175	0	0	0	2270475	230	7360000000	7399242796	5	1931	393	39	19160
462	1	farm	71564	mixed sheep	43	2	0	65	15	0	0	0	0	43	45	44	47	73	1	72	1	14939	568750	74718	651922	1573536	8046027	72231	10987184	2	26160000	37147184	74	111	111	2118875	933380	0	0	0	3052255	223	7136000000	7176199439	6	2723	475	78	23016
463	1	farm	71564	mixed sheep	50	2	0	59	15	0	0	0	0	35	38	30	43	66	1	65	1	13123	642900	96010	714557	1861758	9026788	71263	12413276	2	22080000	34493276	65	94	94	1578850	796810	0	0	0	2375660	216	6912000000	6948868936	6	1957	405	57	20011
464	1	farm	71564	mixed sheep	61	2	0	56	15	0	0	0	0	80	83	62	88	115	1	114	1	11057	953000	94400	857228	2134399	10432073	61588	14532688	2	32640000	47172688	110	138	138	1583650	724220	0	0	0	2307870	261	8352000000	8401480558	4	2017	388	38	18921
465	1	farm	71564	mixed sheep	48	2	0	61	15	0	0	0	0	37	40	34	45	68	1	67	1	13566	643900	85178	734499	1799439	9103522	64957	12431496	2	24480000	36911496	67	104	104	2169475	964845	0	0	0	3134320	218	6976000000	7016045816	5	2794	514	58	24874
466	1	farm	71556	mixed sheep	49	2	0	78	15	0	0	0	0	42	45	34	50	73	1	72	1	21354	694350	91500	702722	1877336	8821644	80896	12268448	2	26880000	39148448	72	114	114	2331000	1123115	0	0	0	3454115	223	7136000000	7178602563	7	2919	580	76	28541
467	1	farm	71564	mixed sheep	39	2	0	37	15	0	0	0	0	38	42	39	52	70	1	69	1	14351	563175	68380	569675	1519007	7123673	33115	9877026	2	23280000	33157026	69	99	99	1604225	842590	0	0	0	2446815	220	7040000000	7075603841	6	1964	458	33	22513
468	1	farm	71556	mixed sheep	51	2	0	46	15	0	0	0	0	35	38	26	43	66	1	65	1	11156	614600	76726	662670	1815020	8213772	49675	11432463	2	21600000	33032463	65	92	92	1554125	701820	0	0	0	2255945	216	6912000000	6947288408	5	1982	373	40	18216
469	1	farm	71556	mixed sheep	53	2	0	68	15	0	0	0	0	32	35	30	41	66	1	65	1	19813	671575	87054	767488	1838389	9434366	70223	12869096	2	22080000	34949096	62	94	94	1752600	894180	0	0	0	2646780	213	6816000000	6853595876	6	2169	457	67	22498
470	1	farm	71564	mixed sheep	44	2	0	51	15	0	0	0	0	47	51	44	61	79	1	78	1	11009	593150	76494	672671	1643643	8242698	52091	11280748	2	25200000	36480748	77	107	107	1745525	772870	0	0	0	2518395	229	7328000000	7366999143	5	2255	406	49	19824
471	1	farm	71564	mixed sheep	40	2	0	33	15	0	0	0	0	32	35	31	44	63	1	62	1	13081	524200	76400	635875	1480058	7884276	34262	10635070	2	21360000	31995070	62	91	91	1531225	808920	0	0	0	2340145	213	6816000000	6850335215	5	1858	444	32	21631
472	1	farm	71564	mixed sheep	35	2	0	32	15	0	0	0	0	30	33	21	38	65	1	64	1	11018	484925	63918	560560	1277523	6924142	31380	9342449	2	19920000	29262449	60	85	85	1402525	684495	0	0	0	2087020	211	6752000000	6783349469	4	1756	375	29	18211
473	1	farm	71564	mixed sheep	38	2	0	38	15	0	0	0	0	34	37	23	43	68	1	67	1	18725	518525	62960	533410	1402161	6695854	37412	9250323	2	22080000	31330323	64	94	94	1696525	743680	0	0	0	2440205	215	6880000000	6913770528	5	2173	401	38	19525
474	1	farm	71556	mixed sheep	47	2	0	55	15	0	0	0	0	40	44	32	54	72	1	71	1	20022	580225	84874	739330	1760491	9186155	55787	12406862	2	23040000	35446862	70	98	98	1530825	757400	0	0	0	2288225	222	7104000000	7141735087	5	1908	396	47	19483
475	1	farm	71556	mixed sheep	47	2	0	58	15	0	0	0	0	39	43	30	53	72	1	71	1	19151	693700	99692	883161	1783861	11071202	68108	14599724	2	24000000	38599724	69	102	102	1820975	914270	0	0	0	2735245	221	7072000000	7113334969	6	2273	480	54	23603
476	1	farm	71556	mixed sheep	42	2	0	34	15	0	0	0	0	34	37	29	46	70	1	69	1	11018	563850	77880	688136	1651432	8421960	29422	11432679	2	20880000	32312679	64	89	89	1407475	665875	0	0	0	2073350	215	6880000000	6914386029	4	1774	370	25	17921
477	1	farm	71556	mixed sheep	47	2	0	51	15	0	0	0	0	33	36	26	41	68	1	67	1	11413	586425	81680	631278	1620275	7896221	57496	10873375	2	20880000	31753375	63	89	89	1457875	694155	0	0	0	2152030	214	6848000000	6881905405	4	1837	361	49	17547
478	1	farm	71564	mixed sheep	39	2	0	55	15	0	0	0	0	30	33	26	38	61	1	60	1	20824	625100	77582	689956	1409949	8373074	51978	11227638	2	21600000	32827638	60	92	92	1780775	838600	0	0	0	2619375	211	6752000000	6787447013	6	2249	434	55	21449
479	1	farm	71564	mixed sheep	32	2	0	29	15	0	0	0	0	31	33	32	39	65	1	64	1	24176	463850	60324	491785	1191836	6197838	21034	8426667	2	20400000	28826667	62	87	87	1357700	682430	0	0	0	2040130	212	6784000000	6814866797	5	1682	371	30	18193
480	1	farm	71556	mixed sheep	39	2	0	48	15	0	0	0	0	27	29	28	37	64	1	63	1	13320	527525	69276	598394	1456688	7395374	43986	10091244	2	20640000	30731244	58	88	88	1740525	745675	0	0	0	2486200	207	6624000000	6657217444	5	2244	392	49	19120
481	1	farm	71564	mixed sheep	34	2	0	48	15	0	0	0	0	39	43	23	53	71	1	70	1	12770	436975	86940	592812	1230785	7515150	45231	9907893	2	22080000	31987893	69	94	94	1384150	683305	0	0	0	2067455	221	7072000000	7106055348	5	1723	351	48	17342
482	1	farm	71556	mixed sheep	66	2	0	70	15	0	0	0	0	37	41	34	51	72	1	71	1	12552	753850	111748	1058720	2484941	12915592	73551	17398402	2	24240000	41638402	67	103	103	2103975	921200	0	0	0	3025175	219	7008000000	7052663577	5	2727	494	49	23996
483	1	farm	71564	mixed sheep	40	2	0	49	15	0	0	0	0	30	33	26	38	64	1	63	1	13983	569900	86388	616356	1448900	7809182	47457	10578184	2	20400000	30978184	60	86	86	1503950	734825	0	0	0	2238775	211	6752000000	6785216958	5	1877	379	48	18794
484	1	farm	71556	mixed sheep	57	2	0	61	15	0	0	0	0	54	56	42	58	84	1	83	1	22209	897275	90206	783754	2142187	9510376	60401	13484199	2	27840000	41324199	84	118	118	1868900	908810	0	0	0	2777710	234	7488000000	7532101909	6	2342	487	48	23794
485	1	farm	71564	mixed sheep	34	2	0	43	15	0	0	0	0	26	28	27	33	60	1	59	1	11072	469200	60132	492318	1168467	6201483	44666	8436266	2	19200000	27636266	57	82	82	1381550	672070	0	0	0	2053620	207	6624000000	6653689886	4	1730	348	49	16914
486	1	farm	71556	mixed sheep	40	2	0	33	15	0	0	0	0	26	28	27	34	60	1	59	1	21558	454125	73174	648745	1526795	7930728	27741	10661308	2	19680000	30341308	57	84	84	1460525	755440	0	0	0	2215965	206	6592000000	6624557273	5	1799	411	32	20157
487	1	farm	71564	mixed sheep	41	2	0	42	15	0	0	0	0	38	40	39	43	70	1	69	1	10970	474575	118734	669884	1565745	8706654	40690	11576282	2	22800000	34376282	69	96	96	1503050	751170	0	0	0	2254220	218	6976000000	7012630502	6	1859	391	42	19487
488	1	farm	71564	mixed sheep	44	2	0	47	15	0	0	0	0	37	40	38	45	70	1	69	1	11202	656475	71160	650113	1565746	8008566	52927	11004987	2	24240000	35244987	68	103	103	2020425	901635	0	0	0	2922060	218	6976000000	7014167047	5	2586	480	50	23335
489	1	farm	71556	mixed sheep	40	2	0	37	15	0	0	0	0	28	30	24	39	61	1	60	1	14363	483025	73374	601148	1464479	7491969	43860	10157855	2	20160000	30317855	58	86	86	1458800	781655	0	0	0	2240455	208	6656000000	6688558310	5	1775	416	35	20704
490	1	farm	71556	mixed sheep	67	2	0	77	15	0	0	0	0	48	51	41	56	79	1	78	1	17726	884725	107362	1006940	2360305	12286856	75052	16721240	2	28080000	44801240	78	119	119	2320525	1078280	0	0	0	3398805	229	7328000000	7376200045	5	2935	577	64	27891
491	1	farm	71556	mixed sheep	46	2	0	53	15	0	0	0	0	49	52	50	57	80	1	79	1	23716	552575	79646	653668	1635854	8091354	50363	11063460	2	25680000	36743460	80	109	109	1547600	803565	0	0	0	2351165	230	7360000000	7399094625	7	1901	419	52	20564
492	1	farm	71556	mixed sheep	48	2	0	54	15	0	0	0	0	35	39	32	49	67	1	66	1	15869	792125	115698	924419	1846178	11664932	63102	15406454	2	23040000	38446454	65	98	98	1847700	927080	0	0	0	2774780	217	6944000000	6985221234	6	2301	483	50	24198
493	1	farm	71556	mixed sheep	57	2	0	59	15	0	0	0	0	42	46	31	56	74	1	73	1	23204	723675	92366	739055	2072080	9101158	68180	12796514	2	26400000	39196514	72	112	112	2365550	977095	0	0	0	3342645	224	7168000000	7210539159	8	3074	525	51	25504
494	1	farm	71564	mixed sheep	48	2	0	53	15	0	0	0	0	32	34	33	36	63	1	62	1	17446	613850	75482	644528	1635853	7899178	50077	10918969	2	23040000	33958969	63	98	98	1991400	889875	0	0	0	2881275	213	6816000000	6852840244	5	2550	469	52	23034
495	1	farm	71556	mixed sheep	59	2	0	77	15	0	0	0	0	41	44	34	49	72	1	71	1	123334	761900	200284	1041318	2344721	13328114	101745	17778082	2	26880000	44658082	71	114	114	2390025	1096375	0	0	0	3486400	222	7104000000	7152144482	13	3024	557	79	27666
496	1	farm	71556	mixed sheep	37	2	0	40	15	0	0	0	0	33	36	27	41	64	1	63	1	11096	455525	64542	552062	1254155	6879040	39670	9244994	2	20400000	29644994	63	87	87	1328525	629685	0	0	0	1958210	214	6848000000	6879603204	4	1676	329	41	16081
497	1	farm	71564	mixed sheep	70	2	0	95	15	0	0	0	0	54	58	38	68	87	1	86	1	17482	1283825	168580	1233558	2742002	15553253	129637	21110855	2	32400000	53510855	84	137	137	3136150	1346695	0	0	0	4482845	236	7552000000	7609993700	5	4054	696	91	34192
498	1	farm	71564	mixed sheep	32	2	0	36	15	0	0	0	0	26	29	27	37	62	1	61	1	14463	426375	61326	521910	1207416	6542990	30583	8790599	2	20400000	29190599	57	87	87	1654300	792085	0	0	0	2446385	207	6624000000	6655636984	5	2092	426	39	20838
499	1	farm	71564	mixed sheep	54	2	0	58	15	0	0	0	0	32	35	26	40	64	1	63	1	19302	637650	96050	859759	1947447	10719024	58509	14318438	2	22800000	37118438	62	96	96	1981325	956830	0	0	0	2938155	213	6816000000	6856056593	6	2495	508	52	24963
500	1	farm	71556	mixed sheep	51	2	0	61	15	0	0	0	0	38	41	36	46	72	1	71	1	11045	763500	86016	783256	1830599	9588260	61264	13112896	2	23280000	36392896	68	99	99	1748400	800065	0	0	0	2548465	219	7008000000	7046941360	4	2232	421	52	20478
501	1	farm	71564	mixed sheep	34	2	0	41	15	0	0	0	0	36	40	28	50	68	1	67	1	10987	495875	61778	528577	1199626	6581642	41860	8909357	2	21360000	30269357	66	90	90	1394200	666400	0	0	0	2060600	218	6976000000	7008329957	4	1756	349	44	17013
502	1	farm	71564	mixed sheep	41	2	0	66	15	0	0	0	0	36	39	27	44	67	1	66	1	16074	586700	82254	651287	1472269	8190394	61603	11044507	2	23280000	34324507	66	99	99	1817700	863870	0	0	0	2681570	217	6944000000	6981006077	5	2289	446	66	21675
503	1	farm	71564	mixed sheep	33	2	0	34	15	0	0	0	0	25	28	26	38	64	1	63	1	17755	541025	80786	730233	1363212	9242078	40189	11997524	2	21120000	33117524	56	89	89	1910275	898275	0	0	0	2808550	206	6592000000	6627926074	5	2422	492	31	24212
504	1	farm	71556	mixed sheep	92	2	0	141	15	0	0	0	0	95	98	82	103	126	1	125	1	14806	1568100	165804	1433990	3450876	17854927	150950	24624648	2	42480000	67104648	125	179	179	3202675	1379210	0	0	0	4581885	276	8832000000	8903686533	6	4156	691	120	33752
505	1	farm	71564	mixed sheep	58	2	0	62	15	0	0	0	0	37	41	32	51	69	1	68	1	16226	609425	90808	748760	2025343	9202826	67463	12744624	2	23280000	36024624	67	98	98	1817675	849660	0	0	0	2667335	219	7008000000	7046691959	6	2300	445	53	21842
506	1	farm	71556	mixed sheep	41	2	0	46	15	0	0	0	0	38	41	25	50	69	1	68	1	19320	610200	78036	664754	1565745	8270777	43002	11232513	2	23040000	34272513	68	98	98	1683150	830445	0	0	0	2513595	219	7008000000	7044786108	5	2106	445	40	21878
507	1	farm	71564	mixed sheep	37	2	0	34	15	0	0	0	0	36	40	37	50	71	1	70	1	12603	544375	85494	584752	1542375	7437000	33009	10227006	2	22080000	32307006	67	94	94	1444775	692580	0	0	0	2137355	218	6976000000	7010444361	5	1823	376	27	18502
508	1	farm	71564	mixed sheep	50	2	0	45	15	0	0	0	0	35	38	30	43	67	1	66	1	13486	681900	85070	747392	1877338	9214763	55209	12661672	2	22080000	34741672	65	94	94	1672225	749560	0	0	0	2421785	216	6912000000	6949163456	5	2146	403	39	19598
509	1	farm	71556	mixed sheep	47	2	0	60	15	0	0	0	0	31	33	32	39	66	1	65	1	10970	562550	84884	752353	1667012	9102125	61053	12229977	2	22080000	34309977	62	94	94	1791925	845355	0	0	0	2637280	212	6784000000	6820947257	6	2266	434	57	21493
510	1	farm	71556	mixed sheep	64	2	0	81	15	0	0	0	0	50	53	44	59	85	1	84	1	19973	1088200	98286	869481	2344724	10607445	87347	15095483	2	29520000	44615483	80	125	125	2570825	1228675	0	0	0	3799500	231	7392000000	7440414983	6	3242	647	65	32041
511	1	farm	71564	mixed sheep	57	2	0	64	15	0	0	0	0	44	46	45	50	76	1	75	1	11114	816050	83300	706831	1916287	8728195	66265	12316928	2	25680000	37996928	75	109	109	1973175	848680	0	0	0	2821855	224	7168000000	7208818783	4	2547	439	59	21411
512	1	farm	71564	mixed sheep	49	2	0	52	15	0	0	0	0	35	37	25	40	67	1	66	1	16135	630425	103148	746852	1853966	9303266	63463	12701120	2	23040000	35741120	65	97	97	1825875	866775	0	0	0	2692650	215	6880000000	6918433770	6	2304	454	45	22638
513	1	farm	71556	mixed sheep	45	2	0	48	15	0	0	0	0	34	37	29	42	69	1	68	1	12089	635550	80078	637238	1604696	7991050	42345	10990958	2	23040000	34030958	64	98	98	1838650	935200	0	0	0	2773850	215	6880000000	6916804808	6	2281	507	44	24694
514	1	farm	71564	mixed sheep	50	2	0	51	15	0	0	0	0	38	40	39	49	68	1	67	1	11868	577525	80890	735550	1760489	8900576	49049	12104078	2	22560000	34664078	69	96	96	1511775	734825	0	0	0	2246600	219	7008000000	7044910678	4	1887	386	48	18788
515	1	farm	71556	mixed sheep	42	2	0	60	15	0	0	0	0	39	42	40	48	75	1	74	1	13419	639075	116688	669053	1659223	8803995	66213	11954247	2	23280000	35234247	70	98	98	1599925	786555	0	0	0	2386480	220	7040000000	7077620727	5	2008	392	62	19559
516	1	farm	71564	mixed sheep	35	2	0	38	15	0	0	0	0	36	39	25	45	69	1	68	1	12849	667150	72070	648893	1409949	7931428	42034	10771525	2	22560000	33331525	66	95	95	1677625	780675	0	0	0	2458300	217	6944000000	6979789825	5	2137	429	33	20795
517	1	farm	71556	mixed sheep	45	2	0	37	15	0	0	0	0	48	50	21	56	78	1	77	1	19470	523700	74490	649613	1674802	7987752	32461	10942818	2	24960000	35902818	78	106	106	1640675	696045	0	0	0	2336720	228	7296000000	7334239538	5	2123	379	31	18501
518	1	farm	71556	mixed sheep	35	2	0	62	15	0	0	0	0	28	30	20	39	61	1	60	1	12715	593250	71184	612549	1386579	7526166	55210	10244938	2	21600000	31844938	58	92	92	1884950	940975	0	0	0	2825925	208	6656000000	6690670863	4	2345	487	66	23826
519	1	farm	71556	mixed sheep	56	2	0	85	15	0	0	0	0	48	50	44	58	81	1	80	1	23247	985450	147216	1313624	2165560	16343550	103856	21059257	2	29040000	50099257	78	123	123	2568725	1190630	0	0	0	3759355	228	7296000000	7349858612	9	3281	613	78	30323
520	1	farm	71556	mixed sheep	55	2	0	62	15	0	0	0	0	54	57	55	62	87	1	86	1	11195	846275	89970	807772	1986396	9943192	58965	13732570	2	27600000	41332570	85	117	117	1808125	830760	0	0	0	2638885	235	7520000000	7563971455	4	2296	441	54	21278
521	1	farm	71564	mixed sheep	67	2	0	73	15	0	0	0	0	48	50	32	59	80	1	79	1	14600	803675	120206	921953	2516098	11408244	73430	15843607	2	27600000	43443607	78	116	116	2231025	1045940	0	0	0	3276965	228	7296000000	7342720572	6	2832	550	62	27126
522	1	farm	71556	mixed sheep	32	2	0	42	15	0	0	0	0	25	27	27	34	61	1	60	1	16217	463725	69530	596164	1254155	7407185	37890	9828650	2	19440000	29268650	57	82	82	1423200	700455	0	0	0	2123655	205	6560000000	6591392304	5	1785	363	47	17918
523	1	farm	71556	mixed sheep	54	2	0	64	15	0	0	0	0	31	34	28	41	68	1	67	1	11269	702375	112450	886554	1908497	11177666	55756	14843298	2	22320000	37163298	61	95	95	1930175	871850	0	0	0	2802025	212	6784000000	6823965324	6	2471	448	62	22077
524	1	farm	71564	mixed sheep	44	2	0	39	15	0	0	0	0	35	38	24	43	70	1	69	1	10988	594050	70660	624694	1487849	7698866	39989	10516109	2	21120000	31636109	65	90	90	1415750	660905	0	0	0	2076655	216	6912000000	6945712764	4	1793	355	36	17238
525	1	farm	71564	mixed sheep	52	2	0	50	15	0	0	0	0	37	39	25	43	69	1	68	1	10991	515850	78460	699620	1713752	8546390	51716	11605788	2	23760000	35365788	67	101	101	1959500	857255	0	0	0	2816755	217	6944000000	6982182543	4	2537	454	48	22293
526	1	farm	71556	mixed sheep	47	2	0	61	15	0	0	0	0	35	38	33	43	68	1	67	1	21747	721600	114986	1055475	1783860	13147078	85474	16908473	2	23760000	40668473	65	101	101	2069450	927115	0	0	0	2996565	216	6912000000	6955665038	7	2663	479	60	23630
527	1	farm	71564	mixed sheep	47	2	0	48	15	0	0	0	0	38	40	39	42	68	1	67	1	10970	524175	73888	647928	1659224	7998670	43469	10947354	2	22080000	33027354	69	94	94	1410750	663985	0	0	0	2074735	218	6976000000	7011102089	4	1785	345	45	16916
528	1	farm	71556	mixed sheep	47	2	0	52	15	0	0	0	0	30	33	30	38	64	1	63	1	11095	597850	81736	685174	1838387	8483563	46184	11732895	2	20880000	32612895	60	89	89	1653625	756665	0	0	0	2410290	211	6752000000	6787023185	4	2110	403	46	19543
529	1	farm	71556	mixed sheep	49	2	0	50	15	0	0	0	0	30	32	29	37	63	1	62	1	11133	652225	85290	718402	1908493	8779184	43523	12187117	2	20160000	32347117	60	86	86	1465275	660240	0	0	0	2125515	210	6720000000	6754472632	4	1875	350	40	17053
530	1	farm	71556	mixed sheep	37	2	0	48	15	0	0	0	0	32	35	28	40	66	1	65	1	31622	536925	69468	606069	1363211	7507944	62480	10146097	2	21120000	31266097	62	90	90	1510900	808675	0	0	0	2319575	213	6816000000	6849585672	6	1837	419	53	20646
531	1	farm	71556	mixed sheep	55	2	0	58	15	0	0	0	0	34	37	28	42	68	1	67	1	22126	639300	104134	960494	1963025	11706014	71865	15444831	2	23520000	38964831	64	100	100	1920650	1015385	0	0	0	2936035	215	6880000000	6921900866	8	2345	542	51	26630
532	1	farm	71556	mixed sheep	41	2	0	58	15	0	0	0	0	29	32	29	39	64	1	63	1	11032	597325	72524	619330	1511217	7663094	51536	10515026	2	19920000	30435026	59	84	84	1442600	666470	0	0	0	2109070	210	6720000000	6752544096	4	1835	341	52	16700
533	1	farm	71564	mixed sheep	46	2	0	58	15	0	0	0	0	48	50	49	52	78	1	77	1	20239	644200	77000	682254	1721543	8449882	60646	11635526	2	25680000	37315526	79	108	108	1597225	836255	0	0	0	2433480	228	7296000000	7335749006	5	1960	439	49	21553
534	1	farm	71556	mixed sheep	39	2	0	43	15	0	0	0	0	28	30	25	36	60	1	59	1	10962	481000	72052	659720	1417740	8094014	42840	10767365	2	19440000	30207365	58	83	83	1374800	646135	0	0	0	2020935	208	6656000000	6688228300	4	1739	339	41	16595
535	1	farm	71556	mixed sheep	55	2	0	56	15	0	0	0	0	34	38	31	48	69	1	68	1	21349	661850	86772	748541	1963023	9119879	59873	12639938	2	21360000	33999938	64	91	91	1522475	726180	0	0	0	2248655	216	6912000000	6948248593	5	1919	377	51	18361
536	1	farm	71564	mixed sheep	40	2	0	43	15	0	0	0	0	27	29	28	35	58	1	57	1	17245	476050	70938	640690	1456688	7835308	51420	10531094	2	20640000	31171094	58	87	87	1688275	796145	0	0	0	2484420	208	6656000000	6689655514	6	2137	418	47	20506
537	1	farm	71556	mixed sheep	50	2	0	68	15	0	0	0	0	36	39	34	48	72	1	71	1	30305	691075	89704	806108	1908495	9853963	67423	13416767	2	23520000	36936767	66	100	100	1804850	974995	0	0	0	2779845	217	6944000000	6983716612	6	2186	507	66	24775
538	1	farm	71556	mixed sheep	48	2	0	62	15	0	0	0	0	34	37	28	42	68	1	67	1	19841	603750	87238	814788	1737121	9937692	78890	13259478	2	23280000	36539478	64	99	99	1895125	979230	0	0	0	2874355	215	6880000000	6919413833	7	2332	511	63	25015
539	1	farm	71556	mixed sheep	42	2	0	58	15	0	0	0	0	40	43	40	48	74	1	73	1	11742	745500	75912	668817	1526798	8352285	54286	11423598	2	24240000	35663598	70	103	103	1924700	833210	0	0	0	2757910	221	7072000000	7110421508	4	2483	432	56	21232
540	1	farm	71564	mixed sheep	42	2	0	63	15	0	0	0	0	34	36	28	40	66	1	65	1	11549	593675	69996	595721	1409951	7401713	62047	10133104	2	23520000	33653104	64	100	100	2040675	962640	0	0	0	3003315	214	6848000000	6884656419	6	2580	507	65	24439
541	1	farm	71564	mixed sheep	54	2	0	53	15	0	0	0	0	34	37	34	47	69	1	68	1	21538	625475	102816	960329	1947447	11939721	53352	15629140	2	23040000	38669140	64	98	98	1855550	931665	0	0	0	2787215	215	6880000000	6921456355	7	2309	499	43	24641
542	1	farm	71564	mixed sheep	35	2	0	30	15	0	0	0	0	25	27	25	32	58	1	57	1	10962	492575	70582	593550	1293104	7385580	40226	9875618	2	19440000	29315618	55	83	83	1612250	704200	0	0	0	2316450	205	6560000000	6591632068	5	2075	383	30	18718
543	1	farm	71556	mixed sheep	39	2	0	58	15	0	0	0	0	28	30	29	38	65	1	64	1	11634	544875	67056	569828	1378791	7106568	49092	9716210	2	21600000	31316210	59	92	92	1834400	915880	0	0	0	2750280	208	6656000000	6690066490	5	2288	487	58	23512
544	1	farm	71556	mixed sheep	47	2	0	49	15	0	0	0	0	60	62	29	64	90	1	89	1	11018	576800	76044	666968	1604695	8183399	51395	11159300	2	27120000	38279300	90	114	114	1411350	664650	0	0	0	2076000	240	7680000000	7720355300	4	1782	343	50	16719
545	1	farm	71564	mixed sheep	35	2	0	29	15	0	0	0	0	35	38	22	43	70	1	69	1	17729	470750	86344	632876	1324261	7905333	27909	10447473	2	22560000	33007473	65	96	96	1675025	793870	0	0	0	2468895	216	6912000000	6947476368	7	2108	436	28	21357
546	1	farm	71564	mixed sheep	25	2	0	22	15	0	0	0	0	28	31	26	36	63	1	62	1	25260	416850	55426	445745	989302	5681050	20474	7608848	2	19920000	27528848	58	85	85	1476925	697165	0	0	0	2174090	209	6688000000	6717702938	5	1855	384	22	18887
547	1	farm	71556	mixed sheep	62	2	0	74	15	0	0	0	0	37	39	38	42	69	1	68	1	20575	762700	141652	984996	2391462	12238617	85702	16605129	2	25920000	42525129	68	110	110	2249375	1172220	0	0	0	3421595	217	6944000000	6989946724	8	2753	615	66	30328
548	1	farm	71564	mixed sheep	32	2	0	51	15	0	0	0	0	36	39	37	44	69	1	68	1	11070	612525	63890	557852	1199626	6928318	40780	9402990	2	23280000	32682990	67	99	99	1779800	887145	0	0	0	2666945	217	6944000000	6979349935	4	2225	475	51	22966
549	1	farm	71564	mixed sheep	48	2	0	54	15	0	0	0	0	37	40	30	45	68	1	67	1	31749	613150	103208	865260	1846177	10721198	59317	14208309	2	24480000	38688309	67	103	103	1948900	1141735	0	0	0	3090635	218	6976000000	7017778944	8	2317	605	54	30105
550	1	farm	71556	mixed sheep	47	2	0	58	15	0	0	0	0	36	39	31	44	70	1	69	1	13011	682975	80434	741706	1620276	9198856	64153	12388400	2	23040000	35428400	66	98	98	1756200	829325	0	0	0	2585525	217	6944000000	6982013925	5	2220	437	55	21171
551	1	farm	71556	mixed sheep	36	2	0	36	15	0	0	0	0	33	36	27	41	66	1	65	1	10962	477575	64562	575158	1277525	7130856	31258	9556935	2	20400000	29956935	63	87	87	1354725	643125	0	0	0	1997850	214	6848000000	6879954785	4	1710	345	33	16888
552	1	farm	71564	mixed sheep	41	2	0	42	15	0	0	0	0	34	37	24	42	65	1	64	1	13183	511250	95190	633170	1526796	8045516	40145	10852067	2	22080000	32932067	64	94	94	1674100	790965	0	0	0	2465065	215	6880000000	6915397132	6	2116	421	41	20706
553	1	farm	71564	mixed sheep	46	2	0	43	15	0	0	0	0	68	71	57	76	99	1	98	1	140900	644850	122534	829256	1667012	10318249	41268	13623168	2	31680000	45303168	98	133	133	1919800	955885	0	0	0	2875685	249	7968000000	8016178853	10	2386	514	43	25283
554	1	farm	71564	mixed sheep	65	2	0	102	15	0	0	0	0	37	40	29	45	71	1	70	1	50685	711350	118652	918835	2329142	11200196	113649	15391825	2	28080000	43471825	67	119	119	2743900	1480045	0	0	0	4223945	218	6976000000	7023695770	11	3316	759	97	37710
555	1	farm	71556	mixed sheep	56	2	0	73	15	0	0	0	0	52	56	49	66	84	1	83	1	11685	805850	87308	779238	1970814	9543479	70866	13257555	2	27120000	40377555	82	115	115	1879875	853930	0	0	0	2733805	234	7488000000	7531111360	5	2388	438	68	21281
556	1	farm	71556	mixed sheep	42	2	0	60	15	0	0	0	0	33	36	28	41	67	1	66	1	15848	625325	75004	663561	1557954	8079708	57490	11059042	2	22080000	33139042	63	94	94	1752675	818825	0	0	0	2571500	214	6848000000	6883710542	6	2220	419	59	20661
557	1	farm	71556	mixed sheep	48	2	0	47	15	0	0	0	0	36	39	29	49	69	1	68	1	11051	593575	76794	667069	1737121	8222517	43857	11340932	2	21600000	32940932	66	92	92	1437400	677495	0	0	0	2114895	217	6944000000	6979055827	4	1819	357	41	17513
558	1	farm	71556	mixed sheep	32	2	0	41	15	0	0	0	0	35	39	26	49	67	1	66	1	11008	459475	59694	512528	1160677	6396716	38116	8627205	2	21120000	29747205	65	90	90	1374800	660380	0	0	0	2035180	217	6944000000	6975782385	4	1727	348	42	16905
559	1	farm	71564	mixed sheep	36	2	0	28	15	0	0	0	0	32	36	27	46	64	1	63	1	11105	520000	67672	566071	1394369	7022928	26663	9597703	2	20400000	29997703	62	87	87	1397825	664195	0	0	0	2062020	214	6848000000	6880059723	4	1766	366	24	17882
560	1	farm	71564	mixed sheep	41	2	0	54	15	0	0	0	0	35	38	32	43	66	1	65	1	11054	641100	77150	662524	1674803	8213283	54537	11323397	2	22800000	34123397	65	97	97	1827525	845530	0	0	0	2673055	216	6912000000	6948796452	4	2325	450	52	21730
561	1	farm	71564	mixed sheep	39	2	0	39	15	0	0	0	0	34	37	27	42	65	1	64	1	16231	468025	77484	719719	1394373	8997864	38085	11695551	2	21360000	33055551	64	91	91	1464850	717780	0	0	0	2182630	215	6880000000	6915238181	5	1828	383	37	18830
562	1	farm	71556	mixed sheep	41	2	0	43	15	0	0	0	0	30	33	31	38	63	1	62	1	10962	535475	71134	612200	1464479	7588579	45818	10317686	2	20160000	30477686	61	86	86	1385250	638925	0	0	0	2024175	211	6752000000	6784501861	4	1764	330	45	16152
563	1	farm	71564	mixed sheep	44	2	0	40	15	0	0	0	0	32	35	28	41	63	1	62	1	17782	526425	74730	633845	1635853	7834854	39476	10745184	2	21360000	32105184	62	90	90	1565775	784210	0	0	0	2349985	213	6816000000	6850455169	5	1950	420	39	20620
564	1	farm	71564	mixed sheep	33	2	0	41	15	0	0	0	0	36	39	32	44	67	1	66	1	11106	576600	64682	557271	1238574	6899774	41971	9378872	2	21840000	31218872	66	92	92	1508850	711795	0	0	0	2220645	217	6944000000	6977439517	4	1905	379	40	18406
565	1	farm	71556	mixed sheep	37	2	0	43	15	0	0	0	0	38	41	28	46	69	1	68	1	14187	605300	85942	658748	1441109	8241270	51568	11083937	2	25440000	36523937	68	108	108	2293200	1000755	0	0	0	3293955	219	7008000000	7047817892	8	2952	544	41	26646
566	1	farm	71564	mixed sheep	43	2	0	43	15	0	0	0	0	33	36	26	41	64	1	63	1	16257	535700	86916	788764	1550167	9771686	40015	12773248	2	21120000	33893248	63	90	90	1464650	711795	0	0	0	2176445	214	6848000000	6884069693	5	1832	380	40	18547
567	1	farm	71556	mixed sheep	50	2	0	56	15	0	0	0	0	47	50	41	55	82	1	81	1	15777	754650	98358	905688	1846178	11275952	65256	14946081	2	25440000	40386081	77	108	108	1739275	805175	0	0	0	2544450	228	7296000000	7338930531	5	2209	424	47	20829
568	1	farm	71556	mixed sheep	44	2	0	41	15	0	0	0	0	40	42	41	45	70	1	69	1	11081	614750	75286	661320	1596904	8174062	46310	11168632	2	24240000	35408632	71	102	102	1829275	808675	0	0	0	2637950	221	7072000000	7110046582	5	2353	438	37	21357
569	1	farm	71564	mixed sheep	74	2	0	88	15	0	0	0	0	51	53	32	55	81	1	80	1	18286	847575	151438	1171141	2851062	14760020	110962	19892199	2	28320000	48212199	81	120	120	2278775	989100	0	0	0	3267875	231	7392000000	7443480074	6	2954	497	74	24703
570	1	farm	71564	mixed sheep	50	2	0	54	15	0	0	0	0	50	52	51	54	80	1	79	1	17642	786575	83872	744088	1799440	9106856	62899	12583730	2	27360000	39943730	81	115	115	2005675	914725	0	0	0	2920400	231	7392000000	7434864130	6	2557	488	49	23835
571	1	farm	71564	mixed sheep	45	2	0	37	15	0	0	0	0	35	38	28	43	70	1	69	1	11133	550875	74172	658861	1612485	8121968	31131	11049492	2	21120000	32169492	65	90	90	1387650	656670	0	0	0	2044320	216	6912000000	6946213812	4	1752	354	33	17300
572	1	farm	71556	mixed sheep	55	2	0	69	15	0	0	0	0	33	35	34	40	67	1	66	1	11595	730725	100040	961718	1916286	11781181	62814	15552764	2	24240000	39792764	64	103	103	2181950	1036175	0	0	0	3218125	214	6848000000	6891010888	7	2768	550	63	26757
573	1	farm	71564	mixed sheep	33	2	0	43	15	0	0	0	0	27	29	25	37	64	1	63	1	11018	485350	63520	543856	1238575	6784398	41443	9157142	2	19440000	28597142	57	83	83	1420500	702205	0	0	0	2122705	207	6624000000	6654719847	4	1773	368	46	17919
574	1	farm	71564	mixed sheep	37	2	0	48	15	0	0	0	0	24	28	23	38	61	1	60	1	10987	500125	71822	614511	1394371	7677586	53057	10311472	2	19200000	29511472	54	82	82	1543775	736925	0	0	0	2280700	206	6592000000	6623792172	4	1955	382	51	18670
575	1	farm	71556	mixed sheep	57	2	0	55	15	0	0	0	0	41	45	40	55	81	1	80	1	10987	938675	113850	769352	2103239	9654748	64882	13644746	2	24720000	38364746	71	105	105	2056875	822185	0	0	0	2879060	223	7136000000	7177243806	6	2706	439	44	21462
576	1	farm	71564	mixed sheep	54	2	0	60	15	0	0	0	0	72	74	45	80	103	2	102	1	365703	858525	111554	791273	2001972	9926582	85925	13775831	2	64800000	78575831	102	142	142	2403150	1160950	0	0	0	3564100	252	8064000000	8146139931	8	3036	618	56	30495
577	1	farm	71564	mixed sheep	48	2	0	62	15	0	0	0	0	37	40	30	45	71	1	70	1	16772	600500	72524	632156	1768279	7786490	68575	10928524	2	23520000	34448524	67	100	100	1821200	930440	0	0	0	2751640	218	6976000000	7013200164	6	2261	492	56	23901
578	1	farm	71556	mixed sheep	40	2	0	48	15	0	0	0	0	41	45	29	55	73	1	72	1	15154	659100	85242	767367	1620273	9538150	43175	12713307	2	24240000	36953307	71	103	103	1790550	827085	0	0	0	2617635	223	7136000000	7175570942	6	2280	436	43	21672
579	1	farm	71556	mixed sheep	71	2	0	118	15	0	0	0	0	79	82	78	88	113	1	112	1	21683	1300900	128602	1177148	2664107	14518123	117385	19906265	2	36240000	56146265	109	152	152	2444825	1174425	0	0	0	3619250	260	8320000000	8379765515	8	3074	588	102	28848
580	1	farm	71556	mixed sheep	40	2	0	51	15	0	0	0	0	38	41	35	46	71	1	70	1	11020	544150	68430	604908	1402159	7419088	45592	10084328	2	23280000	33364328	68	99	99	1749675	796915	0	0	0	2546590	219	7008000000	7043910918	4	2241	416	52	20378
581	1	farm	71556	mixed sheep	46	2	0	41	15	0	0	0	0	30	33	27	39	66	1	65	1	21124	550325	95282	668491	1822808	8450598	40558	11628062	2	20640000	32268062	60	88	88	1502475	781375	0	0	0	2283850	211	6752000000	6786551912	6	1839	421	34	20798
582	1	farm	71564	mixed sheep	31	2	0	37	15	0	0	0	0	35	38	25	44	66	1	65	1	10962	459800	60426	517300	1207416	6473578	34765	8753284	2	21120000	29873284	65	89	89	1416725	619675	0	0	0	2036400	216	6912000000	6943909684	4	1826	329	35	16087
583	1	farm	71564	mixed sheep	45	2	0	50	15	0	0	0	0	31	34	27	39	64	1	63	1	16741	545550	94022	709335	1674802	8856160	48568	11928437	2	21600000	33528437	61	92	92	1719600	809480	0	0	0	2529080	212	6784000000	6820057517	6	2178	422	50	20843
584	1	farm	71556	mixed sheep	44	2	0	61	15	0	0	0	0	35	38	31	43	66	1	65	1	13539	573050	71178	599144	1526796	7395104	51163	10216434	2	22080000	32296434	65	94	94	1604400	801080	0	0	0	2405480	216	6912000000	6946701914	5	1992	410	57	20326
585	1	farm	71556	mixed sheep	42	2	0	50	15	0	0	0	0	36	39	31	44	69	1	68	1	20804	640050	77830	695995	1573535	8499937	47894	11535241	2	24240000	35775241	66	103	103	2083900	978180	0	0	0	3062080	217	6944000000	6982837321	5	2632	522	50	25665
586	1	farm	71564	mixed sheep	42	2	0	44	15	0	0	0	0	33	36	25	44	70	1	69	1	12282	550775	87244	813701	1667013	10039470	45005	13203209	2	22320000	35523209	63	95	95	1756175	860790	0	0	0	2616965	214	6848000000	6886140174	6	2195	462	38	22862
587	1	farm	71556	mixed sheep	45	2	0	57	15	0	0	0	0	33	36	28	42	68	1	67	1	10987	563475	72414	656397	1565746	8033746	52103	10943881	2	21120000	32063881	63	90	90	1497225	701085	0	0	0	2198310	214	6848000000	6882262191	4	1896	362	52	17708
588	1	farm	71556	mixed sheep	45	2	0	75	15	0	0	0	0	52	56	53	66	84	1	83	1	16043	982500	85756	760410	1705962	9438629	83466	13056723	2	29280000	42336723	83	124	124	2343000	1100155	0	0	0	3443155	234	7488000000	7533779878	5	2982	577	72	28014
589	1	farm	71556	mixed sheep	43	2	0	65	15	0	0	0	0	30	32	28	39	65	1	64	1	11253	589675	74850	590564	1628063	7398246	64725	10346123	2	22320000	32666123	60	94	94	1967975	943775	0	0	0	2911750	210	6720000000	6755577873	4	2492	489	71	23675
590	1	farm	71564	mixed sheep	49	2	0	63	15	0	0	0	0	33	37	32	47	65	1	64	1	13241	613400	99950	930566	1869547	11516398	60644	15090505	2	24960000	40050505	63	106	106	2405300	1171240	0	0	0	3576540	215	6880000000	6923627045	6	3023	628	66	30389
591	1	farm	71564	mixed sheep	45	2	0	41	15	0	0	0	0	38	41	26	48	73	1	72	1	10974	561925	72260	623583	1581326	7712122	37703	10588918	2	21840000	32428918	68	93	93	1382775	652330	0	0	0	2035105	219	7008000000	7042464023	4	1749	344	40	16786
592	1	farm	71556	mixed sheep	49	2	0	49	15	0	0	0	0	33	36	28	41	65	1	64	1	11043	562000	74598	642492	1690382	7902262	43850	10915584	2	20400000	31315584	63	87	87	1369950	620550	0	0	0	1990500	214	6848000000	6881306084	4	1749	319	46	15647
593	1	farm	71556	mixed sheep	40	2	0	56	15	0	0	0	0	34	37	28	42	68	1	67	1	20017	645050	74876	662078	1503427	8127644	50431	11063506	2	23760000	34823506	64	100	100	2161800	926975	0	0	0	3088775	215	6880000000	6917912281	7	2781	490	57	23853
594	1	farm	71556	mixed sheep	85	2	0	118	15	0	0	0	0	76	79	74	84	107	1	106	1	16430	1414475	165534	1409407	3256129	17352660	141928	23740132	2	36720000	60460132	106	155	155	2895250	1215165	0	0	0	4110415	257	8224000000	8288570547	6	3775	609	96	30085
595	1	farm	71564	mixed sheep	44	2	0	64	15	0	0	0	0	31	33	32	38	64	1	63	1	16011	712450	87946	841734	1596907	10407318	87145	13733500	2	22320000	36053500	62	95	95	1942975	821625	0	0	0	2764600	212	6784000000	6822818100	5	2527	412	66	20362
596	1	farm	71556	mixed sheep	42	2	0	43	15	0	0	0	0	35	38	29	43	67	1	66	1	12479	519825	69912	625813	1557956	7709754	41077	10524336	2	22320000	32844336	65	94	94	1709800	769580	0	0	0	2479380	216	6912000000	6947323716	4	2179	410	43	19996
597	1	farm	71564	mixed sheep	44	2	0	39	15	0	0	0	0	30	32	30	36	62	1	61	1	30101	548975	83416	708178	1659222	8676830	43028	11719650	2	21840000	33559650	60	92	92	1832100	877485	0	0	0	2709585	210	6720000000	6756269234	7	2298	465	41	23098
598	1	farm	71556	mixed sheep	41	2	0	53	15	0	0	0	0	33	37	33	47	74	1	73	1	12671	617075	86350	642818	1659222	8049112	79472	11134048	2	21840000	32974048	63	93	93	1582000	855890	0	0	0	2437890	215	6880000000	6915411938	5	1918	446	53	22044
599	1	farm	71564	mixed sheep	38	2	0	36	15	0	0	0	0	31	35	27	45	63	1	62	1	10962	543150	68634	608614	1425529	7479256	39498	10164681	2	20160000	30324681	61	86	86	1403675	655305	0	0	0	2058980	213	6816000000	6848383661	4	1781	351	34	17186
600	1	farm	71556	mixed sheep	52	2	0	62	15	0	0	0	0	29	31	29	38	65	1	64	1	12306	594675	79724	645055	1760490	7975739	60664	11116347	2	20400000	31516347	59	86	86	1550850	760550	0	0	0	2311400	209	6688000000	6721827747	4	1932	391	59	19020
601	1	farm	71556	mixed sheep	46	2	0	47	15	0	0	0	0	29	32	26	38	62	1	61	1	11158	551850	72244	614428	1604695	7614599	41830	10499646	2	19920000	30419646	59	85	85	1434275	681940	0	0	0	2116215	210	6720000000	6752535861	4	1805	359	44	17481
602	1	farm	71556	mixed sheep	63	2	0	48	15	0	0	0	0	32	36	31	46	68	1	67	1	16295	749050	99476	915102	2243457	11146396	59739	15213219	2	21840000	37053219	62	93	93	1829100	798805	0	0	0	2627905	214	6848000000	6887681124	5	2361	428	36	21113
603	1	farm	71564	mixed sheep	43	2	0	36	15	0	0	0	0	35	39	28	49	67	1	66	1	149217	544025	148898	853319	1674801	10873704	36378	14131125	2	23760000	37891125	65	101	101	2026600	925715	0	0	0	2952315	217	6944000000	6984843440	12	2557	496	35	24812
604	1	farm	71556	mixed sheep	47	2	0	56	15	0	0	0	0	42	45	40	50	73	1	72	1	17695	783900	82212	685442	1791649	8528988	57759	11929951	2	24000000	35929951	72	102	102	1722225	769790	0	0	0	2492015	223	7136000000	7174421966	5	2202	399	52	19552
605	1	farm	71556	mixed sheep	48	2	0	68	15	0	0	0	0	44	46	45	51	74	1	73	1	12404	661325	85080	706036	1853967	8731840	71011	12109259	2	26160000	38269259	75	111	111	2051800	966105	0	0	0	3017905	224	7168000000	7209287164	6	2596	503	65	24561
606	1	farm	71556	mixed sheep	64	2	0	84	15	0	0	0	0	42	45	37	52	74	1	73	1	25818	849075	120978	1108350	2360306	13857264	95546	18391519	2	27600000	45991519	72	117	117	2518225	1315685	0	0	0	3833910	223	7136000000	7185825429	9	3112	688	83	33667
607	1	farm	71564	mixed sheep	42	2	0	49	15	0	0	0	0	30	32	31	36	62	1	61	1	11624	595100	94980	663896	1519007	8369086	48340	11290409	2	20640000	31930409	61	87	87	1457750	712075	0	0	0	2169825	210	6720000000	6754100234	5	1817	368	48	18148
608	1	farm	71564	mixed sheep	49	2	0	43	15	0	0	0	0	48	51	35	56	82	1	81	1	13922	540600	78926	706615	1815019	8674704	44147	11860011	2	24480000	36340011	78	104	104	1454650	706475	0	0	0	2161125	229	7328000000	7366501136	5	1819	382	34	18610
609	1	farm	71564	mixed sheep	39	2	0	39	15	0	0	0	0	27	29	28	36	63	1	62	1	11610	498725	70032	614466	1448899	7617809	40008	10289939	2	20640000	30929939	58	88	88	1720450	767515	0	0	0	2487965	208	6656000000	6689417904	4	2200	413	39	20122
610	1	farm	71556	mixed sheep	42	2	0	39	15	0	0	0	0	33	37	27	47	72	1	71	1	11024	523000	68512	584370	1526797	7268158	42470	10013308	2	20400000	30413308	63	87	87	1361175	628670	0	0	0	1989845	215	6880000000	6912403153	4	1731	330	39	16138
611	1	farm	71564	mixed sheep	35	2	0	45	15	0	0	0	0	37	40	27	45	68	1	67	1	11133	527525	63308	561949	1293104	6985511	42628	9474024	2	21840000	31314024	67	93	93	1457750	696150	0	0	0	2153900	218	6976000000	7009467924	4	1832	366	47	17715
612	1	farm	71564	mixed sheep	44	2	0	53	15	0	0	0	0	45	48	30	53	78	1	77	1	12862	793950	77614	692410	1667012	8511215	42702	11784903	2	25680000	37464903	75	109	109	1957100	882070	0	0	0	2839170	226	7232000000	7272304073	5	2507	477	45	23156
613	1	farm	71564	mixed sheep	43	2	0	40	15	0	0	0	0	28	30	29	32	58	1	57	1	21664	505825	98186	649476	1487848	8242912	38192	11022439	2	21840000	32862439	59	93	93	1876325	887705	0	0	0	2764030	208	6656000000	6691626469	8	2369	475	40	23502
614	1	farm	71564	mixed sheep	45	2	0	49	15	0	0	0	0	35	38	29	43	69	1	68	1	17437	554300	77966	725312	1534587	8812986	56812	11761964	2	22080000	33841964	65	94	94	1626000	747705	0	0	0	2373705	216	6912000000	6948215669	5	2070	387	50	18992
615	1	farm	71564	mixed sheep	38	2	0	50	15	0	0	0	0	33	36	24	41	64	1	63	1	13620	582025	93792	805970	1503427	10135148	57231	13177593	2	23280000	36457593	63	99	99	2093375	902825	0	0	0	2996200	214	6848000000	6887453793	7	2696	475	54	23249
616	1	farm	71564	mixed sheep	46	2	0	43	15	0	0	0	0	46	49	29	55	77	1	76	1	10962	617650	76358	688370	1628064	8447948	47363	11505752	2	23520000	35025752	76	100	100	1397625	618660	0	0	0	2016285	227	7264000000	7301042037	4	1797	322	41	15775
617	1	farm	71556	mixed sheep	32	2	0	39	15	0	0	0	0	28	31	29	36	60	1	59	1	11043	463450	61432	540374	1152887	6694356	37663	8950162	2	19680000	28630162	59	84	84	1396025	666610	0	0	0	2062635	209	6688000000	6718692797	4	1763	349	42	17089
618	1	farm	71564	mixed sheep	37	2	0	31	15	0	0	0	0	26	28	26	34	61	1	60	1	16640	430225	75744	608830	1409951	7630048	29739	10184537	2	19920000	30104537	56	85	85	1538150	818475	0	0	0	2356625	206	6592000000	6624461162	7	1868	438	36	21754
619	1	farm	71556	mixed sheep	52	2	0	58	15	0	0	0	0	74	77	57	82	109	1	108	1	21501	751625	85648	783306	1783860	9594776	67706	13066921	2	30960000	44026921	104	131	131	1511625	738990	0	0	0	2250615	255	8160000000	8206277536	5	1893	384	52	18704
620	1	farm	71564	mixed sheep	44	2	0	69	15	0	0	0	0	37	39	35	45	69	1	68	1	11527	730750	75560	664900	1581325	8175749	70901	11299185	2	24480000	35779185	67	104	104	2129650	984165	0	0	0	3113815	217	6944000000	6982893000	6	2707	514	71	24740
621	1	farm	71564	mixed sheep	43	2	0	40	15	0	0	0	0	38	41	21	46	72	1	71	1	11158	588725	73340	631076	1659222	7790825	35137	10778325	2	22080000	32858325	68	94	94	1431550	667730	0	0	0	2099280	219	7008000000	7042957605	4	1810	364	30	17712
622	1	farm	71556	mixed sheep	59	2	0	63	15	0	0	0	0	41	45	36	55	73	1	72	1	10970	729725	99960	928840	2259038	11468284	66193	15552040	2	23760000	39312040	71	100	100	1728225	763805	0	0	0	2492030	223	7136000000	7177804070	4	2232	406	42	19831
623	1	farm	71556	mixed sheep	40	2	0	51	15	0	0	0	0	37	40	30	49	73	1	72	1	11069	558000	67420	595683	1363212	7350609	45961	9980885	2	21600000	31580885	67	91	91	1408275	666050	0	0	0	2074325	218	6976000000	7009655210	4	1779	343	50	16798
624	1	farm	71556	mixed sheep	47	2	0	63	15	0	0	0	0	33	36	30	41	67	1	66	1	12923	573900	70848	655196	1495639	8005481	62762	10863825	2	21840000	32703825	63	93	93	1698025	807380	0	0	0	2505405	214	6848000000	6883209230	4	2125	409	69	19871
625	1	farm	71564	mixed sheep	49	2	0	66	15	0	0	0	0	29	32	22	42	66	1	65	1	51521	577050	84296	668531	1815017	8259923	70992	11475810	2	24000000	35475810	59	102	102	2330325	1194200	0	0	0	3524525	210	6720000000	6759000335	8	2871	628	65	31126
626	1	farm	71564	mixed sheep	56	2	0	68	15	0	0	0	0	50	54	50	64	87	1	86	1	39082	698100	146710	1053056	2142189	13253504	86673	17380232	2	27600000	44980232	80	117	117	1969625	1060990	0	0	0	3030615	232	7424000000	7472010847	9	2384	539	69	27127
627	1	farm	71556	mixed sheep	46	2	0	51	15	0	0	0	0	44	46	36	48	74	1	73	1	12825	649050	75500	658069	1628065	8169581	57148	11237413	2	24480000	35717413	74	104	104	1670600	774025	0	0	0	2444625	224	7168000000	7206162038	5	2123	411	46	19996
628	1	farm	71556	mixed sheep	55	2	0	48	15	0	0	0	0	33	36	25	41	67	1	66	1	24330	686850	98004	781407	1916287	9688172	55030	13225750	2	22320000	35545750	63	94	94	1866825	801990	0	0	0	2668815	214	6848000000	6886214565	6	2418	425	44	20912
629	1	farm	71564	mixed sheep	44	1	0	59	15	0	0	0	0	33	36	30	41	64	1	63	1	19615	575075	109638	855346	1721541	10817414	79128	14158143	2	22800000	36958143	63	97	97	1750950	1000020	0	0	0	2750970	214	6848000000	6887709113	8	2076	523	56	25896
630	1	farm	71556	mixed sheep	40	1	0	41	15	0	0	0	0	39	42	40	47	70	1	69	1	13699	534025	69802	623506	1433319	7653662	38150	10352464	2	23280000	33632464	70	98	98	1624175	742630	0	0	0	2366805	220	7040000000	7075999269	5	2066	404	36	19576
631	1	farm	71556	mixed sheep	49	1	0	50	15	0	0	0	0	41	45	27	55	73	1	72	1	11155	598025	77738	661572	1690382	8157061	50436	11235214	2	22800000	34035214	71	97	97	1455700	694855	0	0	0	2150555	223	7136000000	7172185769	4	1837	367	43	17867
632	1	farm	71556	mixed sheep	34	1	0	49	15	0	0	0	0	29	33	29	43	64	1	63	1	10987	690625	69294	571792	1363211	7171165	44741	9910828	2	21360000	31270828	59	91	91	1815900	851130	0	0	0	2667030	211	6752000000	6785937858	4	2316	451	48	22146
633	1	farm	71556	mixed sheep	43	1	0	56	15	0	0	0	0	28	30	29	36	60	1	59	1	18043	551275	72432	635310	1511216	7769940	56898	10597071	2	20400000	30997071	59	87	87	1535700	757750	0	0	0	2293450	208	6656000000	6689290521	5	1917	386	57	18986
634	1	farm	71556	mixed sheep	45	1	0	43	15	0	0	0	0	44	48	28	58	76	1	75	1	11073	623475	76238	645595	1620274	7991586	37073	10994241	2	24720000	35714241	74	105	105	1767525	797615	0	0	0	2565140	226	7232000000	7270279381	4	2259	432	36	21172
635	1	farm	71556	mixed sheep	72	1	0	94	15	0	0	0	0	59	63	46	73	91	1	90	1	37042	1052250	149278	1276502	2757584	15882722	98583	21216919	2	34080000	55296919	89	143	143	3012575	1573950	0	0	0	4586525	241	7712000000	7771883444	9	3695	830	86	40960
636	1	farm	71556	mixed sheep	41	1	0	57	15	0	0	0	0	29	31	30	37	63	1	62	1	12759	527800	96848	588125	1503428	7639595	60187	10415984	2	21120000	31535984	60	89	89	1664900	789390	0	0	0	2454290	210	6720000000	6753990274	5	2096	403	61	19707
637	1	farm	71564	mixed sheep	41	1	0	60	15	0	0	0	0	62	64	55	70	92	1	91	1	13872	628200	80298	590422	1651431	7412536	61678	10424566	2	29280000	39704566	92	124	124	1716950	897050	0	0	0	2614000	242	7744000000	7786318566	5	2093	465	62	22759
638	1	farm	71556	mixed sheep	33	1	0	37	15	0	0	0	0	33	37	24	47	66	1	65	1	11018	532400	62336	546268	1285314	6817592	37312	9281222	2	20880000	30161222	63	88	88	1425075	708505	0	0	0	2133580	215	6880000000	6912294802	5	1770	381	34	18629
639	1	farm	71564	mixed sheep	32	1	0	27	15	0	0	0	0	26	28	27	38	58	1	57	1	13487	446950	61044	539899	1152887	6684378	23893	8909051	2	19920000	28829051	57	84	84	1561950	734230	0	0	0	2296180	206	6592000000	6623125231	6	1971	400	28	19646
640	1	farm	71556	mixed sheep	52	1	0	56	15	0	0	0	0	34	37	31	43	66	1	65	1	37688	608725	103022	989494	1799441	12286796	49643	15837121	2	22560000	38397121	64	96	96	1750525	887285	0	0	0	2637810	215	6880000000	6921034931	6	2155	462	53	22917
641	1	farm	71556	mixed sheep	56	1	0	72	15	0	0	0	0	38	41	34	50	74	1	73	1	45175	691875	124796	952686	2001972	11574320	67382	15413032	2	24240000	39653032	68	103	103	1914000	906675	0	0	0	2820675	219	7008000000	7050473707	8	2403	463	66	22909
642	1	farm	71564	mixed sheep	63	1	0	52	15	0	0	0	0	87	90	77	95	118	1	117	1	23204	784550	107372	1013936	2352515	12380490	59461	16698323	2	36000000	52698323	117	151	151	1866175	1013460	0	0	0	2879635	268	8576000000	8631577958	5	2269	549	38	27132
643	1	farm	71556	mixed sheep	49	1	0	77	15	0	0	0	0	37	40	43	45	72	1	71	1	19660	804750	87132	786321	1744911	9594364	66837	13084315	2	27600000	40684315	73	117	117	2489400	1196020	0	0	0	3685420	218	6976000000	7020369735	7	3132	636	71	30922
644	1	farm	71556	mixed sheep	38	1	0	38	15	0	0	0	0	32	35	26	40	63	1	62	1	12494	530250	65056	573192	1324262	7064886	35655	9593301	2	22080000	31673301	62	94	94	1828350	841085	0	0	0	2669435	213	6816000000	6850342736	6	2331	457	35	22412
645	1	farm	71556	mixed sheep	42	1	0	53	15	0	0	0	0	36	39	36	45	71	1	70	1	16455	633825	73062	663430	1495639	8155066	52549	11073572	2	22560000	33633572	66	96	96	1695475	770070	0	0	0	2465545	217	6944000000	6980099117	5	2164	398	51	19682
646	1	farm	71564	mixed sheep	59	1	0	71	15	0	0	0	0	40	44	29	54	72	1	71	1	20145	687050	92226	786557	2142189	9619664	79206	13406892	2	24720000	38126892	70	105	105	1812925	1026655	0	0	0	2839580	222	7104000000	7144966472	6	2161	538	64	26391
647	1	farm	71556	mixed sheep	54	1	0	58	15	0	0	0	0	44	48	45	58	76	1	75	1	17148	648450	110388	797992	2017553	9964254	88782	13627419	2	25200000	38827419	75	106	106	1756650	844270	0	0	0	2600920	226	7232000000	7273428339	5	2190	441	56	21575
648	1	farm	71564	mixed sheep	53	1	0	56	15	0	0	0	0	43	45	44	53	74	1	73	1	13675	613675	88928	822600	1861759	10093848	56327	13537137	2	24960000	38497137	74	106	106	1855400	824215	0	0	0	2679615	224	7168000000	7209176752	5	2384	436	52	21135
649	1	farm	71556	mixed sheep	60	1	0	59	15	0	0	0	0	34	36	30	38	65	1	64	1	20379	676850	122748	1034127	2165561	13047905	86643	17133834	2	23760000	40893834	64	101	101	2168375	935305	0	0	0	3103680	214	6848000000	6891997514	9	2798	492	53	24228
650	1	farm	71556	mixed sheep	50	1	0	76	15	0	0	0	0	37	40	38	45	72	1	71	1	12793	709625	77284	690878	1690382	8415324	83172	11666666	2	23760000	35426666	68	100	100	1845525	900620	0	0	0	2746145	218	6976000000	7014172811	5	2316	463	70	22471
651	1	farm	71564	mixed sheep	46	1	0	55	15	0	0	0	0	34	37	27	42	65	1	64	1	20864	598475	85014	709142	1744910	8791440	52421	11981401	2	21600000	33581401	64	92	92	1527075	799960	0	0	0	2327035	215	6880000000	6915908436	5	1872	425	46	20802
652	1	farm	71556	mixed sheep	39	1	0	56	15	0	0	0	0	37	40	28	45	71	1	70	1	18976	581175	83270	668403	1550164	8223808	57261	11164081	2	23520000	34684081	67	100	100	1818675	902335	0	0	0	2721010	218	6976000000	7013405091	6	2268	471	57	23083
653	1	farm	71564	mixed sheep	45	1	0	47	15	0	0	0	0	38	41	26	46	69	1	68	1	11332	542875	71182	623513	1519006	7637992	58521	10453089	2	22080000	32533089	68	94	94	1397925	678160	0	0	0	2076085	219	7008000000	7042609174	4	1749	357	43	17373
654	1	farm	71556	mixed sheep	49	1	0	55	15	0	0	0	0	38	40	39	48	74	1	73	1	10987	640350	104932	629865	1659224	8159062	58503	11251935	2	23040000	34291935	69	98	98	1571500	791210	0	0	0	2362710	218	6976000000	7012654645	5	1948	409	50	20286
655	1	farm	71556	mixed sheep	38	1	0	50	15	0	0	0	0	45	47	46	55	77	1	76	1	11163	498625	71198	621086	1472268	7665766	47208	10376150	2	24000000	34376150	76	102	102	1470550	705250	0	0	0	2175800	226	7232000000	7268551950	4	1849	367	48	17925
656	1	farm	71564	mixed sheep	38	1	0	35	15	0	0	0	0	35	38	28	47	70	1	69	1	11020	514625	70784	613606	1472267	7553396	30613	10255292	2	21120000	31375292	65	89	89	1394250	655515	0	0	0	2049765	216	6912000000	6945425056	4	1758	360	29	17416
657	1	farm	71564	mixed sheep	51	1	0	48	15	0	0	0	0	38	42	32	52	70	1	69	1	13561	603900	76730	667586	1752701	8212874	47018	11360810	2	23760000	35120810	68	101	101	1860675	899780	0	0	0	2760455	220	7040000000	7077881265	5	2328	492	42	23710
658	1	farm	71556	mixed sheep	39	1	0	42	15	0	0	0	0	36	39	29	44	67	1	66	1	11540	518325	65942	583117	1378790	7172888	41130	9760191	2	22800000	32560191	66	96	96	1691175	834785	0	0	0	2525960	217	6944000000	6979086151	5	2115	458	37	22130
659	1	farm	71556	mixed sheep	38	1	0	44	15	0	0	0	0	26	28	25	38	58	1	57	1	11394	507400	67122	576086	1355422	7152604	41224	9699858	2	20160000	29859858	56	85	85	1705475	790090	0	0	0	2495565	206	6592000000	6624355423	4	2159	422	44	20548
660	1	farm	71564	mixed sheep	41	1	0	38	15	0	0	0	0	34	37	26	42	65	1	64	1	11104	506300	65120	580923	1409951	7198361	34388	9795043	2	21120000	30915043	64	90	90	1461375	707210	0	0	0	2168585	215	6880000000	6913083628	4	1830	377	41	18339
661	1	farm	71564	mixed sheep	40	1	0	46	15	0	0	0	0	32	36	28	46	64	1	63	1	11311	534650	66866	564912	1371002	7025856	54090	9617376	2	20640000	30257376	62	88	88	1447600	706475	0	0	0	2154075	214	6848000000	6880411452	4	1807	370	46	18041
662	1	farm	71556	mixed sheep	43	1	0	45	15	0	0	0	0	36	40	26	50	68	1	67	1	12243	641675	72656	661984	1550167	8135436	41525	11103442	2	22800000	33903442	66	97	97	1733875	838635	0	0	0	2572510	218	6976000000	7012475952	4	2161	452	44	21953
663	1	farm	71564	mixed sheep	39	1	0	34	15	0	0	0	0	41	43	24	45	71	1	70	1	10962	541850	66930	578286	1409951	7190325	37836	9825178	2	23520000	33345178	71	100	100	1633800	760410	0	0	0	2394210	221	7072000000	7107739388	4	2085	417	29	20372
664	1	farm	71556	mixed sheep	44	1	0	48	15	0	0	0	0	35	38	28	43	68	1	67	1	22026	612300	73294	644836	1596904	7895448	51279	10874062	2	22800000	33674062	65	97	97	1816800	862750	0	0	0	2679550	216	6912000000	6948353612	6	2286	459	43	22617
665	1	farm	71564	mixed sheep	39	1	0	38	15	0	0	0	0	35	38	28	43	69	1	68	1	15349	557600	76278	644078	1511217	7953336	38893	10781402	2	21360000	32141402	65	91	91	1472475	662340	0	0	0	2134815	216	6912000000	6946276217	5	1881	357	34	17368
666	1	farm	71556	mixed sheep	54	1	0	51	15	0	0	0	0	33	36	29	41	65	1	64	1	45929	604750	91080	712361	1791649	8777951	47241	12025032	2	23280000	35305032	63	99	99	2053950	896665	0	0	0	2950615	214	6848000000	6886255647	6	2619	485	44	23653
667	1	farm	71556	mixed sheep	31	1	0	33	15	0	0	0	0	26	30	27	40	58	1	57	1	10962	449450	81060	513452	1230785	6686781	33539	8995068	2	19440000	28435068	57	83	83	1376625	682325	0	0	0	2058950	208	6656000000	6686494018	5	1713	362	34	17891
668	1	farm	71556	mixed sheep	49	1	0	52	15	0	0	0	0	33	36	40	42	67	1	66	1	20491	671325	123792	1078448	1970814	13466268	53728	17364375	2	24480000	41844375	70	104	104	1827550	985110	0	0	0	2812660	214	6848000000	6892657035	7	2224	532	41	26332
669	1	farm	71564	mixed sheep	45	1	0	36	15	0	0	0	0	35	38	21	43	70	1	69	1	11109	477800	79000	670554	1698172	8374995	34842	11335363	2	21600000	32935363	65	92	92	1458725	721315	0	0	0	2180040	216	6912000000	6947115403	5	1814	386	32	19139
670	1	farm	71556	mixed sheep	44	1	0	50	15	0	0	0	0	30	33	28	39	64	2	63	1	388589	584350	80060	670252	1589115	8306852	46837	11277467	2	33600000	44877467	60	84	84	1434450	683270	0	0	0	2117720	211	6752000000	6798995187	5	1806	361	44	17531
671	1	farm	71564	mixed sheep	40	1	0	37	15	0	0	0	0	40	43	29	48	71	1	70	1	11248	558350	67350	595195	1534586	7377698	36618	10169797	2	24000000	34169797	70	102	102	1794025	885220	0	0	0	2679245	221	7072000000	7108849042	5	2248	493	32	23747
672	1	farm	71556	mixed sheep	68	1	0	98	15	0	0	0	0	84	87	87	96	119	1	118	1	28370	1173200	157266	1263553	2780952	15896198	130498	21401666	2	38160000	59561666	117	161	161	2346400	1193290	0	0	0	3539690	265	8480000000	8543101356	10	2911	600	91	29778
673	1	farm	71564	mixed sheep	36	1	0	48	15	0	0	0	0	34	38	29	48	66	1	65	1	166429	545525	103828	962438	1425530	11463190	44461	14544972	2	21360000	35904972	64	91	91	1476925	729155	0	0	0	2206080	216	6912000000	6950111052	7	1843	378	50	18537
674	1	farm	71564	mixed sheep	48	1	0	52	15	0	0	0	0	35	38	28	44	71	1	70	1	18829	631500	75716	661268	1690382	8116873	57652	11233391	2	22560000	33793391	65	95	95	1738850	843465	0	0	0	2582315	216	6912000000	6948375706	5	2183	449	44	22023
675	1	farm	71564	mixed sheep	35	1	0	39	15	0	0	0	0	37	40	38	45	68	1	67	1	11269	489325	58066	496735	1121729	6223138	34719	8423713	2	23760000	32183713	68	101	101	1814400	921620	0	0	0	2736020	218	6976000000	7010919733	6	2253	506	44	24364
676	1	farm	71564	mixed sheep	41	1	0	43	15	0	0	0	0	34	37	25	42	66	1	65	1	23650	530750	74988	574931	1503427	7231404	42315	9957815	2	21600000	31557815	64	91	91	1497275	774795	0	0	0	2272070	215	6880000000	6913829885	6	1835	410	44	20111
677	1	farm	71556	mixed sheep	52	1	0	59	15	0	0	0	0	35	39	25	49	70	1	69	1	21474	610975	81098	682443	1830597	8362366	59975	11627453	2	22800000	34427453	65	97	97	1818250	870485	0	0	0	2688735	217	6944000000	6981116188	6	2293	448	60	22108
678	1	farm	71556	mixed sheep	63	1	0	89	15	0	0	0	0	52	54	33	56	82	1	81	1	76635	766350	197538	1042402	2453778	13414141	135450	18009659	2	29520000	47529659	82	125	125	2270425	1191435	0	0	0	3461860	232	7424000000	7474991519	10	2755	599	90	29857
679	1	farm	71564	mixed sheep	42	1	0	40	15	0	0	0	0	32	35	28	40	63	1	62	1	11322	578150	95492	648153	1659223	8252729	58602	11292349	2	20880000	32172349	62	89	89	1469475	703955	0	0	0	2173430	213	6816000000	6850345779	5	1845	378	36	18472
680	1	farm	71556	mixed sheep	45	1	0	67	15	0	0	0	0	28	30	25	38	63	1	62	1	11051	626150	90070	659660	1573536	8302365	62272	11314053	2	21600000	32914053	58	92	92	1851225	892850	0	0	0	2744075	208	6656000000	6691658128	4	2328	462	67	22380
681	1	farm	71556	mixed sheep	34	1	0	31	15	0	0	0	0	30	34	30	44	62	1	61	1	11116	481200	65704	552395	1355421	6884357	28381	9367458	2	19680000	29047458	60	84	84	1344350	639170	0	0	0	1983520	212	6784000000	6815030978	4	1694	349	28	16990
682	1	farm	71564	mixed sheep	34	1	0	41	15	0	0	0	0	25	27	26	37	62	1	61	1	10962	450475	65384	584021	1316472	7205208	41224	9662783	2	18720000	28382783	56	80	80	1365750	630210	0	0	0	1995960	205	6560000000	6590378743	4	1737	327	43	15982
683	1	farm	71564	mixed sheep	38	1	0	45	15	0	0	0	0	36	39	25	45	67	1	66	1	17126	518000	72376	631046	1363211	7790622	49273	10424528	2	22080000	32504528	66	94	94	1491075	778365	0	0	0	2269440	217	6944000000	6978773968	5	1830	409	49	19977
684	1	farm	71564	mixed sheep	51	1	0	54	15	0	0	0	0	42	44	43	47	74	1	73	1	11008	642275	82792	764386	1830600	9431898	58297	12810247	2	23520000	36330247	73	100	100	1500225	716940	0	0	0	2217165	222	7104000000	7142547412	4	1887	374	49	18242
685	1	farm	71564	mixed sheep	50	1	0	73	15	0	0	0	0	36	38	34	46	66	1	65	1	18500	843025	98708	873630	1705962	10836732	72704	14430761	2	25680000	40110761	66	109	109	2487475	1169070	0	0	0	3656545	216	6912000000	6955767306	7	3154	603	71	30120
686	1	farm	71564	mixed sheep	43	1	0	42	15	0	0	0	0	35	38	28	43	70	1	69	1	21439	526250	73520	599884	1620273	7449320	38337	10307584	2	21360000	31667584	65	91	91	1430250	705320	0	0	0	2135570	216	6912000000	6945803154	5	1782	379	36	18483
687	1	farm	71564	mixed sheep	52	1	0	47	15	0	0	0	0	34	37	33	46	67	1	66	1	19475	629450	102130	960649	1853970	11973956	40567	15560722	2	23040000	38600722	64	98	98	1936125	879515	0	0	0	2815640	215	6880000000	6921416362	6	2472	474	42	23202
688	1	farm	71564	mixed sheep	58	1	0	67	15	0	0	0	0	34	37	31	42	65	1	64	1	42476	656425	117268	1033994	2095451	12882618	88477	16874233	2	25200000	42074233	64	106	106	2453500	1111950	0	0	0	3565450	215	6880000000	6925639683	10	3139	588	63	28685
689	1	farm	71556	mixed sheep	56	1	0	47	15	0	0	0	0	32	34	33	40	62	1	61	1	11891	605725	85894	787997	1970816	9633444	43300	13127176	2	22320000	35447176	63	95	95	1879225	807240	0	0	0	2686465	212	6784000000	6822133641	4	2419	439	39	21309
690	1	farm	71556	mixed sheep	33	1	0	41	15	0	0	0	0	27	31	27	41	59	1	58	1	11724	483425	63814	549857	1238575	6847942	34905	9218518	2	19680000	28898518	57	84	84	1497175	743785	0	0	0	2240960	209	6688000000	6719139478	4	1861	394	44	19266
691	1	farm	71556	mixed sheep	35	1	0	28	15	0	0	0	0	35	38	27	47	71	1	70	1	11024	481325	63678	525413	1277523	6571838	23532	8943309	2	21120000	30063309	65	90	90	1374775	671615	0	0	0	2046390	216	6912000000	6944109699	5	1720	364	28	17945
692	1	farm	71556	mixed sheep	36	1	0	35	15	0	0	0	0	26	28	27	33	60	1	59	1	10962	456875	68138	616286	1394371	7626076	30011	10191757	2	18960000	29151757	57	81	81	1335500	617890	0	0	0	1953390	206	6592000000	6623105147	4	1694	332	31	16251
693	1	farm	71564	mixed sheep	42	1	0	48	15	0	0	0	0	33	36	27	41	68	1	67	1	19518	574025	74006	684353	1394371	8298736	42284	11067775	2	22560000	33627775	63	96	96	1792500	890225	0	0	0	2682725	214	6848000000	6884310500	6	2232	483	47	23304
694	1	farm	71556	mixed sheep	48	1	0	48	15	0	0	0	0	35	38	29	43	66	1	65	1	11105	542550	77068	661900	1698171	8119916	48839	11148445	2	21120000	32268445	65	90	90	1402850	649635	0	0	0	2052485	216	6912000000	6946320930	4	1781	335	47	16424
695	1	farm	71556	mixed sheep	50	1	0	43	15	0	0	0	0	35	39	29	49	71	1	70	1	11008	657800	76634	658130	1853966	8080364	41706	11368599	2	21360000	32728599	65	90	90	1470800	673120	0	0	0	2143920	217	6944000000	6978872519	4	1877	365	30	17842
696	1	farm	71556	mixed sheep	48	1	0	43	15	0	0	0	0	30	32	31	40	67	1	66	1	10962	624200	72378	606872	1729332	7574076	45258	10652117	2	21120000	31772117	61	90	90	1658300	725550	0	0	0	2383850	210	6720000000	6754155967	4	2141	388	37	18967
697	1	farm	71556	mixed sheep	32	1	0	53	15	0	0	0	0	30	32	31	37	62	1	61	1	10962	568000	69140	541760	1238575	6818627	56562	9292663	2	20400000	29692663	61	87	87	1460850	662550	0	0	0	2123400	211	6752000000	6783816063	5	1866	334	55	16351
698	1	farm	71556	mixed sheep	39	1	0	44	15	0	0	0	0	31	34	28	39	62	1	61	1	13673	559625	87994	674395	1534587	8486784	52385	11395770	2	20880000	32275770	61	89	89	1523475	788795	0	0	0	2312270	212	6784000000	6818588040	6	1869	414	41	20639
699	1	farm	71564	mixed sheep	42	1	0	37	15	0	0	0	0	33	37	32	47	65	1	64	1	11401	497375	68168	591872	1472269	7343765	33593	10007042	2	22080000	32087042	63	94	94	1768525	786415	0	0	0	2554940	215	6880000000	6914641982	5	2269	424	38	20774
700	1	farm	71556	mixed sheep	37	1	0	45	15	0	0	0	0	30	33	28	39	61	1	60	1	11143	445700	65212	583668	1425530	7253894	45187	9819191	2	20880000	30699191	60	89	89	1608075	756140	0	0	0	2364215	211	6752000000	6785063406	4	2028	403	46	19510
701	1	farm	71556	mixed sheep	45	1	0	65	15	0	0	0	0	48	51	36	56	79	1	78	1	11572	721075	85020	754994	1737120	9288060	66746	12653015	2	27360000	40013015	78	116	116	2151675	989660	0	0	0	3141335	229	7328000000	7371154350	6	2736	525	62	25422
702	1	farm	71564	mixed sheep	49	1	0	44	15	0	0	0	0	36	39	29	45	72	1	71	1	11484	533325	79352	717050	1713751	8729120	49225	11821824	2	21600000	33421824	66	92	92	1454725	680575	0	0	0	2135300	217	6944000000	6979557124	4	1837	360	41	17584
703	1	farm	71556	mixed sheep	39	1	0	39	15	0	0	0	0	27	29	28	32	59	1	58	1	14193	470825	67034	605918	1300893	7414600	35750	9895021	2	19920000	29815021	58	84	84	1486075	751030	0	0	0	2237105	207	6624000000	6656052126	5	1837	401	41	19625
704	1	farm	71556	mixed sheep	33	1	0	41	15	0	0	0	0	28	30	25	36	60	1	59	1	11837	524300	61572	530834	1207415	6600435	35978	8960533	2	20160000	29120533	58	86	86	1549100	730065	0	0	0	2279165	208	6656000000	6687399698	4	1952	387	46	18758
705	1	farm	71564	mixed sheep	52	1	0	36	15	0	0	0	0	45	47	42	55	81	1	80	1	16987	534175	150164	975292	2048712	12549180	46206	16303729	2	24240000	40543729	75	103	103	1520400	776545	0	0	0	2296945	225	7200000000	7242840674	8	1863	419	29	20869
706	1	farm	71556	mixed sheep	41	1	0	41	15	0	0	0	0	33	36	30	41	65	1	64	1	19810	554200	90016	672518	1596904	8410248	38404	11362290	2	22080000	33442290	63	94	94	1735475	790895	0	0	0	2526370	214	6848000000	6883968660	6	2201	425	36	20940
707	1	farm	71556	mixed sheep	36	1	0	37	15	0	0	0	0	33	36	28	41	64	1	63	1	12056	500125	81034	652653	1355421	8073682	40164	10703080	2	21840000	32543080	63	93	93	1664525	774095	0	0	0	2438620	214	6848000000	6882981700	6	2114	416	35	20506
708	1	farm	71564	mixed sheep	47	1	0	37	15	0	0	0	0	30	32	27	38	65	1	64	1	22635	538825	89322	673859	1721540	8371786	31726	11427058	2	20400000	31827058	60	86	86	1485625	724500	0	0	0	2210125	210	6720000000	6754037183	5	1849	392	35	19139
709	1	farm	71556	mixed sheep	38	1	0	54	15	0	0	0	0	36	39	28	44	69	1	68	1	14201	584775	71404	609210	1402161	7563002	58266	10288818	2	21840000	32128818	66	92	92	1512825	745955	0	0	0	2258780	217	6944000000	6978387598	5	1887	383	53	18908
710	1	farm	71556	mixed sheep	36	1	0	36	15	0	0	0	0	29	32	24	38	61	1	60	1	10962	527175	71784	617119	1363211	7612197	36816	10228302	2	19680000	29908302	59	84	84	1400250	671790	0	0	0	2072040	210	6720000000	6751980342	4	1764	362	33	17684
711	1	farm	71556	mixed sheep	45	1	0	50	15	0	0	0	0	36	40	27	50	71	1	70	1	16455	612625	105462	743985	1744910	9317394	82041	12606417	2	22560000	35166417	66	95	95	1706275	788690	0	0	0	2494965	218	6976000000	7013661382	6	2161	418	45	20445
712	1	farm	71564	mixed sheep	45	1	0	49	15	0	0	0	0	32	35	28	41	65	1	64	1	20625	533075	79012	672484	1752699	8279690	54285	11371246	2	20880000	32251246	62	89	89	1490775	746585	0	0	0	2237360	213	6816000000	6850488606	5	1848	393	45	19278
713	1	farm	71556	mixed sheep	40	1	0	39	15	0	0	0	0	31	34	24	39	63	1	62	1	16385	567650	73416	641378	1612483	7903908	37031	10835866	2	20880000	31715866	61	89	89	1529850	792645	0	0	0	2322495	212	6784000000	6818038361	5	1884	435	30	21258
714	1	farm	71564	mixed sheep	38	1	0	37	15	0	0	0	0	39	43	26	53	71	1	70	1	14638	518250	65100	571077	1285315	7082233	31074	9553049	2	23040000	32593049	69	97	97	1645800	748475	0	0	0	2394275	221	7072000000	7106987324	5	2100	405	36	19761
715	1	farm	71556	mixed sheep	48	1	0	47	15	0	0	0	0	53	56	52	65	89	1	88	1	16218	874300	97024	918724	1721542	11393642	54632	15059864	2	27840000	42899864	83	118	118	1980800	938140	0	0	0	2918940	234	7488000000	7533818804	6	2507	509	40	24869
716	1	farm	71564	mixed sheep	47	1	0	41	15	0	0	0	0	32	35	25	42	66	1	65	1	18500	610825	84172	745155	1768280	9192728	37334	12438494	2	21120000	33558494	62	90	90	1603025	703360	0	0	0	2306385	213	6816000000	6851864879	5	2066	379	35	18498
717	1	farm	71564	mixed sheep	36	1	0	54	15	0	0	0	0	28	30	29	35	62	1	61	1	11197	555825	62146	529168	1261945	6612444	50113	9071642	2	20400000	29471642	59	86	86	1536325	749175	0	0	0	2285500	208	6656000000	6687757142	4	1921	385	58	18753
718	1	farm	71564	mixed sheep	59	1	0	71	15	0	0	0	0	49	52	33	57	81	1	80	1	26656	723375	110450	1035097	2087663	12871954	70976	16899515	2	26640000	43539515	79	113	113	1903925	917525	0	0	0	2821450	230	7360000000	7406360965	7	2393	481	62	23405
719	1	farm	71556	mixed sheep	51	1	0	54	15	0	0	0	0	38	41	28	46	69	1	68	1	14469	653725	117028	750683	1846177	9539574	68965	12976151	2	23520000	36496151	68	100	100	1844600	850360	0	0	0	2694960	219	7008000000	7047191111	7	2345	444	52	21921
720	1	farm	71556	mixed sheep	48	1	0	58	15	0	0	0	0	37	41	38	51	69	1	68	1	10970	571650	75082	646355	1674803	7963719	57480	10989090	2	23280000	34269090	68	99	99	1759925	832055	0	0	0	2591980	219	7008000000	7044861070	4	2240	430	56	21166
721	1	farm	71564	mixed sheep	77	1	0	108	15	0	0	0	0	55	58	42	63	89	1	88	1	38284	1163700	253906	1517470	2897796	19600702	167951	25601525	2	34560000	60161525	85	146	146	3456950	1644825	0	0	0	5101775	236	7552000000	7617263300	12	4370	858	97	42270
722	1	farm	71564	mixed sheep	44	1	0	51	15	0	0	0	0	35	38	30	43	70	1	69	1	10993	616475	80454	726455	1659224	8921306	52607	12056522	2	21120000	33176522	65	90	90	1438875	659680	0	0	0	2098555	216	6912000000	6947275077	4	1833	344	45	16771
723	1	farm	71556	mixed sheep	52	1	0	51	15	0	0	0	0	35	39	31	49	67	1	66	1	18525	618725	80924	719089	1885126	8758718	47493	12110075	2	23280000	35390075	65	99	99	1945150	875490	0	0	0	2820640	217	6944000000	6982210715	5	2482	469	45	22972
724	1	farm	71564	mixed sheep	41	1	0	57	15	0	0	0	0	37	40	30	46	68	1	67	1	11124	620850	94602	660926	1651434	8438698	58445	11524956	2	24000000	35524956	67	102	102	1913975	956410	0	0	0	2870385	218	6976000000	7014395341	6	2384	508	55	24770
725	1	farm	71564	mixed sheep	29	1	0	31	15	0	0	0	0	26	28	27	32	57	1	56	1	12058	460000	60104	518337	1090569	6459543	29813	8618366	2	19440000	28058366	57	83	83	1435975	717535	0	0	0	2153510	206	6592000000	6622211876	5	1780	391	32	19022
726	1	farm	71564	mixed sheep	40	1	0	36	15	0	0	0	0	31	34	27	39	62	1	61	1	11043	472675	67816	615015	1402162	7600256	36495	10194419	2	20160000	30354419	61	86	86	1366525	647885	0	0	0	2014410	212	6784000000	6816368829	4	1723	348	33	17026
727	1	farm	71564	mixed sheep	45	1	0	59	15	0	0	0	0	34	37	30	42	66	1	65	1	17319	655850	85048	693706	1783856	8496093	51491	11766044	2	22800000	34566044	64	97	97	1815700	925365	0	0	0	2741065	215	6880000000	6917307109	5	2260	496	50	24123
728	1	farm	71556	mixed sheep	45	1	0	44	15	0	0	0	0	39	43	26	53	71	1	70	1	20902	635250	77316	685510	1620274	8455830	41906	11516087	2	22800000	34316087	69	97	97	1508650	803950	0	0	0	2312600	221	7072000000	7108628687	5	1840	440	33	21487
729	1	farm	71564	mixed sheep	42	1	0	49	15	0	0	0	0	36	39	21	44	70	1	69	1	13954	551575	84432	731835	1526797	9165463	49233	12109335	2	22800000	34909335	66	97	97	1724525	785120	0	0	0	2509645	217	6944000000	6981418980	6	2198	414	46	20287
730	1	farm	71556	mixed sheep	38	1	0	43	15	0	0	0	0	30	33	29	38	61	1	60	1	11018	519000	71034	643309	1402161	7917219	41172	10593895	2	19920000	30513895	60	85	85	1424000	662760	0	0	0	2086760	211	6752000000	6784600655	4	1799	347	46	16861
731	1	farm	71556	mixed sheep	36	1	0	43	15	0	0	0	0	29	32	29	41	66	1	65	1	10982	479925	64582	568244	1261944	7009900	39021	9423617	2	19440000	28863617	59	83	83	1371400	644210	0	0	0	2015610	210	6720000000	6750879227	4	1735	340	40	16577
732	1	farm	71564	mixed sheep	35	1	0	34	15	0	0	0	0	31	34	23	39	62	1	61	1	14709	616525	93742	686221	1433319	8601761	29824	11461392	2	23040000	34501392	61	98	98	2160150	921445	0	0	0	3081595	212	6784000000	6821582987	7	2802	503	33	24823
733	1	farm	71564	mixed sheep	54	1	0	52	15	0	0	0	0	35	38	32	43	66	1	65	1	11525	662300	84524	746122	1939656	9185294	45422	12663319	2	24000000	36663319	65	102	102	2100275	992845	0	0	0	3093120	216	6912000000	6951756439	5	2678	537	47	26222
734	1	farm	71556	mixed sheep	43	1	0	58	15	0	0	0	0	44	47	34	52	77	1	76	1	11031	691825	81610	705046	1651434	8834477	59628	12024021	2	24240000	36264021	74	103	103	1638225	763770	0	0	0	2401995	225	7200000000	7238666016	4	2076	398	55	19295
735	1	farm	71556	mixed sheep	41	1	0	51	15	0	0	0	0	32	35	28	41	67	1	66	1	13636	571025	74302	623729	1612484	7771942	44778	10698260	2	21360000	32058260	62	91	91	1592800	760690	0	0	0	2353490	213	6816000000	6850411750	5	1999	402	48	19559
736	1	farm	71556	mixed sheep	37	1	0	50	15	0	0	0	0	34	38	32	48	66	1	65	1	12212	484050	70924	634846	1355423	7875866	47201	10468310	2	21360000	31828310	64	90	90	1535550	719810	0	0	0	2255360	216	6912000000	6946083670	5	1953	372	50	18270
737	1	farm	71564	mixed sheep	40	1	0	47	15	0	0	0	0	37	40	25	45	70	1	69	1	17780	597975	70394	604474	1433319	7471786	42709	10220657	2	22800000	33020657	67	96	96	1620350	826560	0	0	0	2446910	218	6976000000	7011467567	6	1994	441	48	21424
738	1	farm	71564	mixed sheep	29	1	0	33	15	0	0	0	0	30	33	27	39	61	1	60	1	10982	417575	58202	503993	1106149	6315648	33569	8435137	2	19680000	28115137	60	83	83	1325100	638330	0	0	0	1963430	211	6752000000	6782078567	4	1665	340	36	16553
739	1	farm	71564	mixed sheep	36	1	0	53	15	0	0	0	0	34	37	28	42	65	1	64	1	16634	486625	66064	572092	1363211	7097466	50911	9636368	2	21840000	31476368	64	93	93	1531800	832510	0	0	0	2364310	215	6880000000	6913840678	5	1860	437	51	21431
740	1	farm	71564	mixed sheep	36	1	0	41	15	0	0	0	0	30	33	28	39	61	1	60	1	12683	536975	66200	593971	1324264	7401018	42254	9964683	2	21360000	31324683	60	91	91	1758775	828135	0	0	0	2586910	211	6752000000	6785911593	5	2233	450	38	21929
741	1	farm	71564	mixed sheep	34	1	0	48	15	0	0	0	0	43	45	44	47	73	1	72	1	11620	569475	71864	542779	1238576	6904596	49377	9376667	2	24720000	34096667	74	105	105	1710600	823270	0	0	0	2533870	223	7136000000	7172630537	5	2145	427	53	21073
742	1	farm	71556	mixed sheep	39	1	0	54	15	0	0	0	0	33	36	34	41	64	1	63	1	20783	625025	74968	631350	1534586	7808992	51117	10726038	2	23520000	34246038	64	100	100	1902275	1075270	0	0	0	2977545	214	6848000000	6885223583	7	2273	575	54	28214
743	1	farm	71556	mixed sheep	38	1	0	49	15	0	0	0	0	37	40	30	45	68	1	67	1	10996	567525	73414	532172	1308684	6785203	46738	9313736	2	21840000	31153736	67	93	93	1424000	699860	0	0	0	2123860	218	6976000000	7009277596	5	1778	359	50	17683
744	1	farm	71564	mixed sheep	41	1	0	37	15	0	0	0	0	33	36	25	42	66	1	65	1	13905	577650	75168	659549	1573534	8074257	33404	10993563	2	21360000	32353563	63	91	91	1523750	757330	0	0	0	2281080	214	6848000000	6882634643	5	1895	414	34	20087
745	1	farm	71564	mixed sheep	47	1	0	38	15	0	0	0	0	32	35	33	40	67	1	66	1	11101	564475	76088	691873	1705962	8460980	35036	11534413	2	20640000	32174413	63	88	88	1379475	654920	0	0	0	2034395	213	6816000000	6850208808	4	1737	357	30	17386
746	1	farm	71564	mixed sheep	35	1	0	41	15	0	0	0	0	26	28	27	34	60	1	59	1	13750	479350	67276	569182	1277524	7071080	39567	9503979	2	19440000	28943979	57	83	83	1414075	712460	0	0	0	2126535	206	6592000000	6623070514	5	1756	376	42	18426
747	1	farm	71564	mixed sheep	31	1	0	36	15	0	0	0	0	46	48	22	54	76	1	75	1	13196	453300	72872	548860	1222994	6910524	45984	9254535	2	23760000	33014535	76	101	101	1359950	676025	0	0	0	2035975	226	7232000000	7267050510	5	1691	358	38	17522
748	1	farm	71556	mixed sheep	40	1	0	47	15	0	0	0	0	36	39	37	44	69	1	68	1	20616	559025	108520	608285	1487847	7951166	43249	10758092	2	22800000	33558092	67	97	97	1615300	829955	0	0	0	2445255	217	6944000000	6980003347	6	1993	439	43	21706
749	1	farm	71556	mixed sheep	38	1	0	55	15	0	0	0	0	58	61	47	66	89	1	88	1	31423	552175	69142	609669	1409950	7526706	69791	10237433	2	28800000	39037433	88	121	121	1826650	928900	0	0	0	2755550	239	7648000000	7689792983	6	2254	484	58	23850
750	1	farm	71556	mixed sheep	61	1	0	80	15	0	0	0	0	37	40	31	45	68	1	67	1	22638	650100	116928	875671	2212299	10983130	106343	14944470	2	25440000	40384470	67	108	108	2180300	1175860	0	0	0	3356160	218	6976000000	7019740630	9	2648	592	81	29768
751	1	farm	71556	mixed sheep	37	1	0	34	15	0	0	0	0	34	38	20	48	66	1	65	1	13177	445475	68290	602392	1464479	7477539	30671	10088847	2	21360000	31448847	64	90	90	1466850	757505	0	0	0	2224355	216	6912000000	6945673202	4	1800	417	31	20290
752	1	farm	71564	mixed sheep	42	1	0	48	15	0	0	0	0	35	39	26	49	70	1	69	1	12612	635300	82160	680155	1620273	8391462	55630	11464979	2	22080000	33544979	65	94	94	1587200	819525	0	0	0	2406725	217	6944000000	6979951704	5	1949	434	43	21369
753	1	farm	71556	mixed sheep	46	1	0	39	15	0	0	0	0	50	52	51	54	80	1	79	1	14320	585025	77890	636008	1690380	7839232	40109	10868644	2	25920000	36788644	81	110	110	1591750	818930	0	0	0	2410680	230	7360000000	7399199324	5	1957	447	35	21751
754	1	farm	71564	mixed sheep	52	1	0	46	15	0	0	0	0	31	33	32	37	63	1	62	1	52414	628075	106808	719284	2017552	9092266	43838	12607824	2	23520000	36127824	62	100	100	2110100	1023365	0	0	0	3133465	211	6752000000	6791261289	10	2630	547	41	27361
755	1	farm	71564	mixed sheep	40	1	0	52	15	0	0	0	0	27	29	26	33	59	1	58	1	20120	532100	66570	579622	1316473	7147730	43515	9686010	2	20160000	29846010	57	86	86	1551425	806085	0	0	0	2357510	207	6624000000	6656203520	5	1910	421	49	20787
756	1	farm	71556	mixed sheep	48	1	0	56	15	0	0	0	0	35	38	28	48	70	1	69	1	11046	581700	71780	614808	1565746	7594170	54497	10482701	2	21360000	31842701	65	91	91	1447850	678720	0	0	0	2126570	216	6912000000	6945969271	4	1835	345	55	16851
757	1	farm	71564	mixed sheep	35	1	0	36	15	0	0	0	0	31	34	22	40	62	1	61	1	11043	448200	63272	543332	1246365	6776528	30513	9108211	2	20160000	29268211	61	86	86	1402825	680365	0	0	0	2083190	212	6784000000	6815351401	4	1762	364	36	17803
758	1	farm	71564	mixed sheep	49	1	0	71	15	0	0	0	0	57	61	51	71	91	1	90	1	25006	753650	99442	775611	1955234	9714586	77762	13376284	2	29280000	42656284	87	123	123	2065250	1036700	0	0	0	3101950	239	7648000000	7693758234	8	2561	536	66	26453
759	1	farm	71564	mixed sheep	38	1	0	30	15	0	0	0	0	33	36	24	42	67	1	66	1	23976	526125	77364	701312	1464478	8761648	29162	11560088	2	22080000	33640088	63	94	94	1679875	858515	0	0	0	2538390	214	6848000000	6884178478	6	2053	472	26	23339
760	1	farm	71564	mixed sheep	36	1	0	41	15	0	0	0	0	28	31	26	36	59	1	58	1	30156	481450	78462	658516	1254155	8104534	54898	10632016	2	20160000	30792016	58	86	86	1470700	743645	0	0	0	2214345	209	6688000000	6721006361	6	1819	391	42	19265
761	1	farm	71556	mixed sheep	47	1	0	48	15	0	0	0	0	34	37	23	46	69	1	68	1	17385	653500	79026	664862	1807229	8226918	49678	11481212	2	22320000	33801212	64	95	95	1767350	834330	0	0	0	2601680	215	6880000000	6916402892	6	2234	451	38	22059
762	1	farm	71556	mixed sheep	43	1	0	52	15	0	0	0	0	41	44	26	49	74	1	73	1	14296	584100	82382	689962	1534587	8589966	64403	11545400	2	24240000	35785400	71	103	103	1766825	866285	0	0	0	2633110	222	7104000000	7142418510	6	2219	455	52	22347
763	1	farm	71556	mixed sheep	45	1	0	53	15	0	0	0	0	35	38	34	43	68	1	67	1	25156	578825	72478	663358	1511218	8114584	54558	10995022	2	22800000	33795022	65	96	96	1652825	938210	0	0	0	2591035	216	6912000000	6948386057	7	1976	494	51	24434
764	1	farm	71556	mixed sheep	36	1	0	54	15	0	0	0	0	41	44	42	50	73	1	72	1	11132	561700	68562	613832	1316474	7628064	51118	10239749	2	23040000	33279749	72	98	98	1448525	711025	0	0	0	2159550	222	7104000000	7139439299	4	1811	363	54	17799
765	1	farm	71556	mixed sheep	39	1	0	41	15	0	0	0	0	33	36	26	41	68	1	67	1	11134	610775	74112	670754	1448900	8280352	67218	11152111	2	22080000	33232111	63	94	94	1738900	847035	0	0	0	2585935	214	6848000000	6883818046	6	2188	452	39	22415
766	1	farm	71556	mixed sheep	40	1	0	49	15	0	0	0	0	30	32	31	40	65	1	64	1	27578	590800	84502	566752	1534585	7226756	46625	10050020	2	21360000	31410020	61	90	90	1573500	827575	0	0	0	2401075	210	6720000000	6753811095	6	1920	439	47	21453
767	1	farm	71556	mixed sheep	58	1	0	57	15	0	0	0	0	39	42	40	47	74	1	73	1	12907	617850	111580	1022458	1978605	12731436	55903	16517832	2	23760000	40277832	70	100	100	1656375	892815	0	0	0	2549190	220	7040000000	7082827022	7	2001	466	46	23432
768	1	farm	71564	mixed sheep	37	1	0	40	15	0	0	0	0	32	36	33	46	66	1	65	1	11362	504725	79694	554814	1417739	7051558	43898	9652429	2	21120000	30772429	63	90	90	1495850	740670	0	0	0	2236520	214	6848000000	6881008949	5	1865	390	41	19236
769	1	farm	71564	mixed sheep	30	1	0	32	15	0	0	0	0	25	27	26	36	58	1	57	1	10987	456950	60194	526660	1113939	6576734	28996	8763473	2	18720000	27483473	56	80	80	1349650	636650	0	0	0	1986300	205	6560000000	6589469773	4	1705	343	31	16752
770	1	farm	71564	mixed sheep	46	1	0	65	15	0	0	0	0	38	42	26	52	72	1	71	1	17929	615125	91538	861581	1791650	10600102	70568	14030565	2	26400000	40430565	68	111	111	2464325	1191890	0	0	0	3656215	220	7040000000	7084086780	7	3104	645	58	31363
771	1	farm	71556	mixed sheep	43	1	0	48	15	0	0	0	0	37	40	31	49	73	1	72	1	10987	608050	78092	659912	1628062	8109672	50730	11134517	2	21600000	32734517	67	92	92	1400100	640430	0	0	0	2040530	218	6976000000	7010775047	4	1785	335	43	16289
772	1	farm	71564	mixed sheep	57	1	0	70	15	0	0	0	0	46	49	47	54	78	1	77	1	13359	846925	110614	1068919	2079871	13119275	76407	17302011	2	27120000	44422011	77	115	115	2211450	998025	0	0	0	3209475	227	7264000000	7311631486	4	2829	527	62	25638
773	1	farm	71564	mixed sheep	45	1	0	37	15	0	0	0	0	35	39	26	49	70	1	69	1	11045	565775	77386	688563	1729331	8542257	31824	11635136	2	22080000	33715136	65	94	94	1608575	765415	0	0	0	2373990	217	6944000000	6980089126	4	2030	428	24	20777
774	1	farm	71556	mixed sheep	30	1	0	41	15	0	0	0	0	36	39	24	44	69	1	68	1	10962	528275	60712	511369	1145097	6396618	39556	8681627	2	21360000	30041627	66	91	91	1385425	667450	0	0	0	2052875	217	6944000000	6976094502	4	1744	352	40	17216
775	1	farm	71556	mixed sheep	45	1	0	59	15	0	0	0	0	34	37	28	42	68	1	67	1	11125	550050	72256	638161	1565746	7860338	56253	10742805	2	22560000	33302805	64	96	96	1767575	848995	0	0	0	2616570	215	6880000000	6915919375	4	2231	441	61	21450
776	1	farm	71564	mixed sheep	38	1	0	33	15	0	0	0	0	39	41	40	44	70	1	69	1	14392	459850	97278	629728	1503427	8065573	32371	10788227	2	22560000	33348227	70	95	95	1410175	691600	0	0	0	2101775	219	7008000000	7043450002	6	1762	375	28	18431
777	1	farm	71564	mixed sheep	44	1	0	44	15	0	0	0	0	34	37	24	42	65	1	64	1	11025	556700	68204	590609	1487849	7343196	43546	10090104	2	21360000	31450104	64	91	91	1487750	699580	0	0	0	2187330	215	6880000000	6913637434	4	1883	367	44	17944
778	1	farm	71556	mixed sheep	42	1	0	52	15	0	0	0	0	27	29	25	31	58	1	57	1	11153	485450	66512	607100	1409951	7472744	54973	10096729	2	19440000	29536729	57	83	83	1424950	690235	0	0	0	2115185	207	6624000000	6655651914	4	1786	352	55	17148
779	1	farm	71564	mixed sheep	40	1	0	47	15	0	0	0	0	30	33	29	38	61	1	60	1	12571	548150	72334	654556	1456688	7993390	50500	10775619	2	20640000	31415619	60	87	87	1540550	778890	0	0	0	2319440	211	6752000000	6785735059	5	1910	410	46	20083
780	1	farm	71564	mixed sheep	35	1	0	64	15	0	0	0	0	41	44	26	50	72	1	71	1	14638	539500	77186	727952	1402164	9210420	64342	12021563	2	24480000	36501563	71	103	103	1880300	867790	0	0	0	2748090	222	7104000000	7143249653	5	2405	446	64	21765
781	1	farm	71556	mixed sheep	37	1	0	45	15	0	0	0	0	38	42	33	52	70	1	69	1	11585	611050	68840	600201	1425529	7398065	43874	10147559	2	22320000	32467559	68	95	95	1564075	678090	0	0	0	2242165	220	7040000000	7074709724	5	2020	357	42	17463
782	1	farm	71556	mixed sheep	41	1	0	55	15	0	0	0	0	46	48	27	50	77	1	76	1	11299	549025	67008	587372	1448900	7293360	50053	9995717	2	25200000	35195717	76	107	107	1693650	823200	0	0	0	2516850	226	7232000000	7269712567	5	2127	438	52	21170
783	1	farm	71564	mixed sheep	36	1	0	43	15	0	0	0	0	31	34	24	39	62	1	61	1	10970	475850	79432	687598	1409948	8369418	55142	11077388	2	20400000	31477388	61	86	86	1431525	706860	0	0	0	2138385	212	6784000000	6817615773	5	1782	368	44	18138
784	1	farm	71564	mixed sheep	69	1	0	84	15	0	0	0	0	36	39	30	49	69	1	68	1	16196	775725	114182	1013983	2516101	12496630	98840	17015460	2	25440000	42455460	66	108	108	2403450	1136275	0	0	0	3539725	217	6944000000	6989995185	6	3054	591	72	29069
785	1	farm	71556	mixed sheep	47	1	0	54	15	0	0	0	0	36	40	28	50	68	1	67	1	15917	636375	90226	800822	1830598	9862475	61041	13281538	2	22560000	35841538	66	95	95	1724100	790090	0	0	0	2514190	218	6976000000	7014355728	5	2202	417	43	20533
786	1	farm	71564	mixed sheep	42	1	0	46	15	0	0	0	0	39	43	28	53	71	1	70	1	30720	686800	108480	1041748	1698173	13108944	44524	16688669	2	25440000	42128669	69	108	108	2179375	1067640	0	0	0	3247015	221	7072000000	7117375684	7	2716	573	43	28489
787	1	farm	71556	mixed sheep	46	1	0	67	15	0	0	0	0	43	46	32	51	74	1	73	1	21596	607875	80414	627296	1690383	7896784	68644	10971396	1	25920000	36891396	73	110	110	1987600	1052870	0	0	0	3040470	224	7168000000	7207931866	6	2437	548	68	26836
788	1	farm	71564	mixed sheep	47	1	0	55	15	0	0	0	0	35	37	36	41	65	1	64	1	20292	662700	88182	819038	1760490	9976021	57701	13364132	1	24720000	38084132	66	105	105	2195525	1026410	0	0	0	3221935	215	6880000000	6921306067	8	2783	551	50	26988
789	1	farm	71564	mixed sheep	31	1	0	29	15	0	0	0	0	32	35	24	41	63	1	62	1	12377	483025	54522	473195	1090570	5965654	27348	8094314	1	21360000	29454314	62	91	91	1646075	755825	0	0	0	2401900	213	6816000000	6847856214	4	2090	418	30	20176
790	1	farm	71556	mixed sheep	43	1	0	49	15	0	0	0	0	30	32	31	35	62	1	61	1	10962	559775	121954	879332	1635852	11144310	63496	14404718	1	20880000	35284718	61	88	88	1502600	727300	0	0	0	2229900	210	6720000000	6757514618	6	1883	377	47	18614
791	1	farm	71556	mixed sheep	48	1	0	66	15	0	0	0	0	47	50	37	55	78	1	77	1	11701	686400	75896	643030	1667012	7918628	58899	11049866	1	25920000	36969866	77	110	110	1872175	884660	0	0	0	2756835	228	7296000000	7335726701	5	2365	467	61	22512
792	1	farm	71556	mixed sheep	40	1	0	45	15	0	0	0	0	34	37	26	42	68	1	67	1	11091	536725	69536	626627	1386581	7682067	39991	10341527	1	20880000	31221527	64	89	89	1389400	657720	0	0	0	2047120	215	6880000000	6913268647	4	1750	342	47	16700
793	1	farm	71564	mixed sheep	31	1	0	39	15	0	0	0	0	36	39	24	44	70	1	69	1	11020	506575	59516	521469	1121728	6483420	38947	8731655	1	21360000	30091655	66	90	90	1390750	676480	0	0	0	2067230	217	6944000000	6976158885	4	1741	359	41	17422
794	1	farm	71564	mixed sheep	41	1	0	38	15	0	0	0	0	26	28	26	34	60	1	59	1	11627	482200	104658	681075	1620274	8684856	37494	11610557	1	19680000	31290557	56	84	84	1549950	750715	0	0	0	2300665	206	6592000000	6625591222	6	1938	401	37	19764
795	1	farm	71564	mixed sheep	44	1	0	48	15	0	0	0	0	36	39	33	44	67	1	66	1	42616	670100	102632	788242	1791648	9819260	42969	13214851	1	24000000	37214851	66	101	101	1932375	1001910	0	0	0	2934285	217	6944000000	6984149136	8	2373	532	45	26536
796	1	farm	71564	mixed sheep	47	1	0	57	15	0	0	0	0	34	36	28	42	65	1	64	1	17430	636300	85002	752355	1721541	9196918	64945	12457061	1	22080000	34537061	64	94	94	1750450	780220	0	0	0	2530670	214	6848000000	6885067731	5	2248	400	55	19712
797	1	farm	71556	mixed sheep	43	1	0	59	15	0	0	0	0	38	41	29	46	69	1	68	1	14531	731325	80712	699091	1635855	8692276	57525	11896784	1	23760000	35656784	68	101	101	1875800	891660	0	0	0	2767460	219	7008000000	7046424244	6	2372	470	55	22937
798	1	farm	71556	mixed sheep	56	1	0	63	15	0	0	0	0	36	40	36	50	68	1	67	1	16085	717275	91800	779328	2033132	9559898	72173	13253606	1	23280000	36533606	66	99	99	1899575	832615	0	0	0	2732190	218	6976000000	7015265796	5	2450	431	54	21234
799	1	farm	71556	mixed sheep	45	1	0	47	15	0	0	0	0	35	38	28	43	67	1	66	1	11133	613125	71604	632320	1550167	7791706	45636	10704557	1	21120000	31824557	65	90	90	1428725	668220	0	0	0	2096945	216	6912000000	6945921502	4	1811	349	45	16987
800	1	farm	71556	mixed sheep	49	1	0	59	15	0	0	0	0	39	43	28	53	75	1	74	1	12925	711475	114374	772083	1892915	9721043	90376	13302266	1	24240000	37542266	69	102	102	1883850	914200	0	0	0	2798050	221	7072000000	7112340316	5	2376	474	56	23531
801	1	farm	71564	mixed sheep	35	1	0	56	15	0	0	0	0	32	35	28	40	63	1	62	1	19132	522700	64858	544802	1293103	6811544	49033	9286039	1	22080000	31366039	62	94	94	1739525	877590	0	0	0	2617115	213	6816000000	6849983154	5	2153	455	62	22233
802	1	farm	71564	mixed sheep	48	1	0	45	15	0	0	0	0	24	27	23	37	64	1	63	1	20641	584175	105084	957244	1830597	11956709	54056	15487866	1	20400000	35887866	54	87	87	1840750	908390	0	0	0	2749140	205	6560000000	6598637006	6	2299	492	39	24081
803	1	farm	71564	mixed sheep	48	1	0	43	15	0	0	0	0	44	48	32	58	76	1	75	1	15873	668050	85358	774486	1760492	9584616	49366	12922369	1	24720000	37642369	74	104	104	1870350	768915	0	0	0	2639265	226	7232000000	7272281634	5	2451	408	39	20152
804	1	farm	71564	mixed sheep	50	1	0	50	15	0	0	0	0	44	48	30	58	76	1	75	1	12611	644475	123076	804872	1861756	10134440	74257	13642876	1	24000000	37642876	74	101	101	1506850	753900	0	0	0	2260750	226	7232000000	7271903626	6	1870	388	47	19294
805	1	farm	71556	mixed sheep	35	1	0	43	15	0	0	0	0	31	34	27	40	62	1	61	1	10962	542250	66346	584755	1332053	7263130	40348	9828883	1	21120000	30948883	61	90	90	1670500	739235	0	0	0	2409735	212	6784000000	6817358618	5	2149	391	43	19184
806	1	farm	71556	mixed sheep	38	1	0	47	15	0	0	0	0	46	48	47	54	76	1	75	1	11024	521375	67140	558846	1316473	6967142	42463	9473439	1	23760000	33233439	77	101	101	1363750	651490	0	0	0	2015240	226	7232000000	7267248679	4	1720	335	48	16431
807	1	farm	71564	mixed sheep	39	1	0	48	15	0	0	0	0	33	36	40	42	64	1	63	1	12927	513025	82146	603004	1433319	7581594	39672	10252761	1	24000000	34252761	70	102	102	1784050	865200	0	0	0	2649250	214	6848000000	6884902011	6	2236	454	50	22429
808	1	farm	71564	mixed sheep	47	1	0	49	15	0	0	0	0	32	35	30	41	65	1	64	1	21001	521875	96168	683417	1791649	8613140	58487	11764736	1	21360000	33124736	62	90	90	1561675	836045	0	0	0	2397720	213	6816000000	6851522456	6	1903	432	51	21469
809	1	farm	71556	mixed sheep	56	1	0	65	15	0	0	0	0	57	60	43	66	88	1	87	1	26931	752500	115020	1077746	2079874	13549399	73584	17648123	1	28080000	45728123	87	118	118	1685175	946155	0	0	0	2631330	238	7616000000	7664359453	6	2028	495	56	24406
810	1	farm	71556	mixed sheep	33	1	0	40	15	0	0	0	0	24	27	25	37	64	1	63	1	11155	459400	63588	531839	1324262	6667140	33430	9079659	1	18720000	27799659	55	79	79	1390300	662445	0	0	0	2052745	205	6560000000	6589852404	4	1750	352	39	17153
811	1	farm	71556	mixed sheep	44	1	0	49	15	0	0	0	0	51	55	41	65	88	1	87	1	12022	723100	86824	653666	1674804	8348906	49837	11537136	1	26880000	38417136	81	114	114	1825075	877625	0	0	0	2702700	233	7456000000	7497119836	7	2296	470	43	23071
812	1	farm	71556	mixed sheep	42	1	0	41	15	0	0	0	0	39	42	29	47	73	1	72	1	11045	518625	66260	581692	1550166	7217522	39172	9973438	1	22080000	32053438	69	93	93	1402675	664335	0	0	0	2067010	220	7040000000	7074120448	4	1765	355	38	17224
813	1	farm	71556	mixed sheep	50	1	0	49	15	0	0	0	0	42	45	30	51	73	1	72	1	10966	691275	77618	689463	1760492	8523350	50050	11792248	1	24480000	36272248	72	103	103	1812775	822465	0	0	0	2635240	223	7136000000	7174907488	5	2320	437	44	21428
814	1	farm	71564	mixed sheep	37	1	0	47	15	0	0	0	0	33	36	30	42	64	1	63	1	13025	595375	69170	566336	1371001	7075958	44281	9722121	1	21360000	31082121	63	91	91	1503825	810635	0	0	0	2314460	214	6848000000	6881396581	5	1827	424	48	20941
815	1	farm	71556	mixed sheep	36	1	0	43	15	0	0	0	0	36	39	23	44	71	1	70	1	20573	484100	76460	540619	1355421	6872607	41251	9370458	1	22080000	31450458	66	93	93	1490450	806295	0	0	0	2296745	217	6944000000	6977747203	7	1808	427	42	21079
816	1	farm	71564	mixed sheep	38	1	0	46	15	0	0	0	0	33	37	29	47	65	1	64	1	13785	522400	93356	717874	1464479	9182990	54647	12035746	1	21600000	33635746	63	91	91	1551600	826140	0	0	0	2377740	215	6880000000	6916013486	6	1890	431	44	21501
817	1	farm	71564	mixed sheep	45	1	0	58	15	0	0	0	0	31	34	32	39	65	1	64	1	11096	578300	79268	679426	1674802	8340956	60729	11413480	1	22080000	33493480	62	94	94	1751925	862715	0	0	0	2614640	212	6784000000	6820108120	5	2196	448	55	22164
818	1	farm	71564	mixed sheep	34	1	0	37	15	0	0	0	0	31	34	26	39	66	1	65	1	17920	518325	78866	595260	1324261	7443500	34848	9995060	1	21120000	31115060	61	89	89	1639325	742525	0	0	0	2381850	212	6784000000	6817496910	6	2087	394	40	19355
819	1	farm	71556	mixed sheep	39	1	0	53	15	0	0	0	0	37	41	28	51	69	1	68	1	33258	560850	77392	572821	1456689	7258988	52067	9978807	1	22320000	32298807	67	95	95	1484475	757120	0	0	0	2241595	219	7008000000	7042540402	6	1827	390	52	19242
820	1	farm	71556	mixed sheep	36	1	0	52	15	0	0	0	0	28	31	29	37	61	1	60	1	11029	526075	66334	596547	1347632	7396026	43562	9976176	1	21120000	31096176	59	90	90	1705250	829535	0	0	0	2534785	209	6688000000	6721630961	4	2147	439	50	21372
821	1	farm	71564	mixed sheep	63	1	0	50	15	0	0	0	0	35	39	31	49	67	1	66	1	18673	735325	140326	1200672	2274617	15021519	55843	19428302	1	25200000	44628302	65	107	107	2359550	1155525	0	0	0	3515075	217	6944000000	6992143377	9	2948	634	41	31063
822	1	farm	71556	mixed sheep	44	1	0	49	15	0	0	0	0	32	35	33	41	64	1	63	1	15133	675275	76958	713716	1456690	8846106	58347	11827092	1	23520000	35347092	63	100	100	2177100	948885	0	0	0	3125985	213	6816000000	6854473077	7	2808	505	48	24802
823	1	farm	71564	mixed sheep	35	1	0	38	15	0	0	0	0	44	48	45	58	76	1	75	1	10971	501600	70206	585515	1269734	7267224	42986	9737266	1	23760000	33497266	75	101	101	1438050	667800	0	0	0	2105850	226	7232000000	7267603116	5	1821	351	41	17126
824	1	farm	71564	mixed sheep	50	1	0	46	15	0	0	0	0	35	38	29	45	66	1	65	1	16435	626675	81550	743231	1744910	9022579	44356	12263302	1	23280000	35543302	65	98	98	1890225	930265	0	0	0	2820490	216	6912000000	6950363792	5	2349	507	40	24724
825	1	farm	71564	mixed sheep	39	1	0	47	15	0	0	0	0	34	37	24	42	65	1	64	1	11415	524800	82568	738994	1519006	9287872	51995	12205236	1	21840000	34045236	64	92	92	1631825	756315	0	0	0	2388140	215	6880000000	6916433376	6	2066	399	44	19541
826	1	farm	71564	mixed sheep	50	1	0	36	15	0	0	0	0	36	39	27	44	67	1	66	1	52846	552750	85892	702261	1885127	8713246	39664	11978940	1	23040000	35018940	66	98	98	1809250	816725	0	0	0	2625975	217	6944000000	6981644916	8	2302	444	31	21849
827	1	farm	71556	mixed sheep	56	1	0	68	15	0	0	0	0	34	37	29	42	65	1	64	1	22508	664300	126984	1232732	2033133	15423585	70387	19551121	1	24960000	44511121	64	106	106	2404975	1147370	0	0	0	3552345	215	6880000000	6928063466	7	3037	614	59	30101
828	1	farm	71556	mixed sheep	43	1	0	48	15	0	0	0	0	28	30	29	39	65	1	64	1	15435	549950	75576	653751	1612483	8009963	46067	10947790	1	20640000	31587790	59	87	87	1669925	712005	0	0	0	2381930	208	6656000000	6689969720	5	2162	376	44	18344
829	1	farm	71564	mixed sheep	32	1	0	33	15	0	0	0	0	36	39	27	44	67	1	66	1	10979	439450	62938	529358	1285314	6657162	27910	9002132	1	21120000	30122132	66	90	90	1363075	645225	0	0	0	2008300	217	6944000000	6976130432	4	1723	345	34	16852
830	1	farm	71564	mixed sheep	47	1	0	47	15	0	0	0	0	36	39	43	45	67	1	66	1	17436	521100	80934	714670	1682594	8878017	47649	11924963	1	24960000	36884963	73	106	106	1817775	904225	0	0	0	2722000	217	6944000000	6983606963	5	2265	492	46	23702
831	1	farm	71556	mixed sheep	37	1	0	43	15	0	0	0	0	33	36	27	41	64	1	63	1	11123	478800	65352	577462	1339842	7143528	42569	9647554	1	20640000	30287554	63	88	88	1410750	672070	0	0	0	2082820	214	6848000000	6880370374	4	1776	352	45	17138
832	1	farm	71556	mixed sheep	54	1	0	51	15	0	0	0	0	33	35	34	41	65	1	64	1	11638	674775	107674	749846	1799440	9492496	43840	12868072	1	22560000	35428072	64	96	96	1829150	795725	0	0	0	2624875	213	6816000000	6854052947	6	2354	413	53	20279
833	1	farm	71556	mixed sheep	39	1	0	38	15	0	0	0	0	34	37	23	43	66	1	65	1	10962	516850	73196	657414	1519008	8116402	39716	10922586	1	21840000	32762586	64	93	93	1657200	754705	0	0	0	2411905	215	6880000000	6915174491	5	2112	406	36	19903
834	1	farm	71556	mixed sheep	44	1	0	61	15	0	0	0	0	31	35	30	45	65	1	64	1	13203	658225	72546	627743	1604694	7759015	67004	10789227	1	21120000	31909227	61	89	89	1627225	791805	0	0	0	2419030	213	6816000000	6850328257	4	2029	402	65	19552
835	1	farm	71556	mixed sheep	28	1	0	20	15	0	0	0	0	26	29	27	39	60	1	59	1	10962	425525	59608	480224	1184046	6093464	14558	8257425	1	18720000	26977425	57	80	80	1284625	614180	0	0	0	1898805	207	6624000000	6652876230	5	1618	342	20	16696
836	1	farm	71564	mixed sheep	47	1	0	51	15	0	0	0	0	46	48	47	50	76	1	75	1	12921	565850	72392	643111	1667014	7934566	47634	10930567	1	25200000	36130567	77	106	106	1632075	818615	0	0	0	2450690	226	7232000000	7270581257	4	2016	432	50	21058
837	1	farm	71556	mixed sheep	48	1	0	63	15	0	0	0	0	37	40	30	45	68	1	67	1	21398	716950	82830	763574	1752701	9376194	70334	12762583	1	24480000	37242583	67	104	104	2063150	975205	0	0	0	3038355	218	6976000000	7016280938	7	2612	506	63	24855
838	1	farm	71564	mixed sheep	58	1	0	78	15	0	0	0	0	45	48	38	58	81	1	80	1	25242	916350	137740	1062310	2204508	13492650	81338	17894896	1	30480000	48374896	75	128	128	3123450	1374380	0	0	0	4497830	226	7232000000	7284872726	9	4029	732	70	36030
839	1	farm	71556	mixed sheep	43	1	0	49	15	0	0	0	0	27	29	25	32	59	1	58	1	11044	513350	69960	628276	1480059	7726838	48916	10467399	1	19440000	29907399	57	83	83	1464275	680435	0	0	0	2144710	207	6624000000	6656052109	4	1856	347	52	17060
840	1	farm	71564	mixed sheep	37	1	0	37	15	0	0	0	0	35	39	26	49	75	1	74	1	15068	489800	67222	572166	1347632	7101478	31258	9609556	1	22560000	32169556	65	96	96	1695675	821135	0	0	0	2516810	217	6944000000	6978686366	5	2118	448	35	21873
841	1	farm	71556	mixed sheep	57	1	0	63	15	0	0	0	0	38	41	34	46	70	1	69	1	22414	721900	129124	1062466	2095452	13354504	70749	17434194	1	24000000	41434194	68	101	101	1946550	914515	0	0	0	2861065	219	7008000000	7052295259	7	2466	465	60	23335
842	1	farm	71564	mixed sheep	41	1	0	42	15	0	0	0	0	39	43	40	53	71	1	70	1	13327	573425	80084	672062	1604693	8254590	35956	11220809	1	23040000	34260809	70	98	98	1495800	768775	0	0	0	2264575	221	7072000000	7108525384	5	1839	416	34	20438
843	1	farm	71564	mixed sheep	47	1	0	44	15	0	0	0	0	36	39	28	44	70	1	69	1	10984	558575	80948	698069	1744910	8559452	42679	11684634	1	21360000	33044634	66	91	91	1415700	665070	0	0	0	2080770	217	6944000000	6979125404	4	1794	357	34	17441
844	1	farm	71564	mixed sheep	31	1	0	41	15	0	0	0	0	37	39	38	41	67	1	66	1	10962	471675	57316	493684	1098359	6181329	38105	8340468	1	22320000	30660468	68	95	95	1595300	677740	0	0	0	2273040	218	6976000000	7008933508	5	2069	353	44	17310
845	1	farm	71556	mixed sheep	41	1	0	42	15	0	0	0	0	39	41	26	49	71	1	70	1	17251	579700	74392	663858	1550164	8074893	41051	10984058	1	23040000	34024058	69	98	98	1662475	761810	0	0	0	2424285	219	7008000000	7044448343	5	2116	415	33	20259
846	1	farm	71564	mixed sheep	40	1	0	43	15	0	0	0	0	39	43	35	53	71	1	70	1	10962	566000	70538	610454	1441109	7533002	40471	10261573	1	23040000	33301573	69	98	98	1675075	767935	0	0	0	2443010	221	7072000000	7107744583	5	2137	412	40	20083
847	1	farm	71556	mixed sheep	50	1	0	44	15	0	0	0	0	33	36	31	41	67	1	66	1	11192	607175	83840	742916	1822809	9175450	40547	12472737	1	21360000	33832737	63	91	91	1570450	714350	0	0	0	2284800	214	6848000000	6884117537	4	1999	383	39	18664
848	1	farm	71564	mixed sheep	77	1	0	116	15	0	0	0	0	61	65	59	75	93	1	92	1	91857	1019650	157634	1124608	2921169	14067575	132284	19422921	1	34320000	53742921	91	145	145	3026400	1455790	0	0	0	4482190	243	7776000000	7834225111	10	3819	747	100	36867
849	1	farm	71564	mixed sheep	40	1	0	40	15	0	0	0	0	34	37	22	46	70	2	69	1	287653	477650	86558	714242	1542375	8740230	60114	11621170	1	39360000	50981170	64	91	91	1550925	826420	0	0	0	2377345	215	6880000000	6933358515	6	1887	437	38	21848
850	1	farm	71564	mixed sheep	39	1	0	50	15	0	0	0	0	32	35	30	40	66	1	65	1	19977	592200	89992	830509	1526797	10349167	44536	13433200	1	22320000	35753200	62	95	95	1815100	921305	0	0	0	2736405	213	6816000000	6854489605	6	2254	485	49	24121
851	1	farm	71556	mixed sheep	51	1	0	55	15	0	0	0	0	34	37	28	43	68	1	67	1	10962	676125	95932	802429	1931866	9996360	52117	13554829	1	21600000	35154829	64	92	92	1534600	743890	0	0	0	2278490	215	6880000000	6917433319	5	1921	385	45	19237
852	1	farm	71556	mixed sheep	57	1	0	51	15	0	0	0	0	46	49	32	54	77	1	76	1	25291	717525	92708	818442	1986394	10029517	50381	13694967	1	25680000	39374967	76	109	109	1784300	931210	0	0	0	2715510	227	7264000000	7306090477	6	2198	501	43	24637
853	1	farm	71564	mixed sheep	53	1	0	67	15	0	0	0	0	40	44	35	54	73	1	72	1	14034	759925	101484	894301	1963022	11071962	68398	14859091	1	25680000	40539091	70	108	108	2111600	1124340	0	0	0	3235940	222	7104000000	7147775031	7	2561	596	64	29080
854	1	farm	71564	mixed sheep	56	1	0	70	15	0	0	0	0	54	57	42	62	85	1	84	1	21718	742275	104534	996244	1939657	12258779	66055	16107543	1	28080000	44187543	84	118	118	1864575	1008805	0	0	0	2873380	235	7520000000	7567060923	6	2250	519	73	25509
855	1	farm	71564	mixed sheep	45	1	0	47	15	0	0	0	0	53	55	36	57	83	1	82	1	15840	740925	89842	688644	1752699	8555541	49297	11876948	1	28800000	40676948	83	122	122	2231050	1066415	0	0	0	3297465	233	7456000000	7499974413	7	2821	578	45	28400
856	1	farm	71564	mixed sheep	36	1	0	49	15	0	0	0	0	26	29	27	39	62	1	61	1	26820	504175	63952	543074	1308684	6818859	48664	9287408	1	19920000	29207408	57	85	85	1517850	805840	0	0	0	2323690	207	6624000000	6655531098	6	1854	422	51	20658
857	1	farm	71564	mixed sheep	37	1	0	47	15	0	0	0	0	35	39	28	49	70	1	69	1	15945	575000	72318	649802	1386580	7942264	58251	10684215	1	22320000	33004215	65	94	94	1717775	762930	0	0	0	2480705	217	6944000000	6979484920	5	2210	397	48	19515
858	1	farm	71556	mixed sheep	49	1	0	66	15	0	0	0	0	36	39	33	44	70	1	69	1	11819	712550	96570	708973	1861757	8964944	60044	12404838	1	23760000	36164838	66	101	101	1943275	967505	0	0	0	2910780	217	6944000000	6983075618	6	2425	505	61	24844
859	1	farm	71564	mixed sheep	53	1	0	58	15	0	0	0	0	35	39	29	49	69	1	68	1	11198	643475	89342	812637	1690384	10155247	59380	13450465	1	21840000	35290465	65	93	93	1642875	714175	0	0	0	2357050	217	6944000000	6981647515	5	2127	367	52	17965
860	1	farm	71564	mixed sheep	43	1	0	64	15	0	0	0	0	29	31	30	37	62	1	61	1	13565	614425	71894	591980	1573536	7387014	66203	10305052	1	22560000	32865052	60	96	96	2026750	966840	0	0	0	2993590	209	6688000000	6723858642	5	2551	503	67	24508
861	1	farm	71556	mixed sheep	48	1	0	59	15	0	0	0	0	56	58	43	60	86	1	85	1	21607	793650	81676	692323	1721541	8514684	58905	11862778	1	30000000	41862778	86	127	127	2398400	1009995	0	0	0	3408395	236	7552000000	7597271173	7	3110	538	53	26433
862	1	farm	71564	mixed sheep	45	1	0	60	15	0	0	0	0	39	42	30	47	70	1	69	1	11788	718325	77938	644242	1737121	8041193	46773	11265592	1	25440000	36705592	69	108	108	2268350	997185	0	0	0	3265535	220	7040000000	7079971127	6	2933	531	57	25953
863	1	farm	71556	mixed sheep	46	1	0	59	15	0	0	0	0	39	41	40	49	75	1	74	1	11027	619975	72966	619130	1534588	7734531	59250	10640440	1	23040000	33680440	70	98	98	1566225	732550	0	0	0	2298775	220	7040000000	7075979215	4	1986	372	57	18258
864	1	farm	71564	mixed sheep	37	1	0	32	15	0	0	0	0	33	36	25	42	64	1	63	1	11203	499125	66532	579794	1394370	7168316	39216	9747352	1	20640000	30387352	63	88	88	1347350	641270	0	0	0	1988620	214	6848000000	6880375972	4	1697	352	24	17176
865	1	farm	71564	mixed sheep	60	1	0	58	15	0	0	0	0	46	50	38	60	83	1	82	1	33580	729700	154782	1016854	2375883	13058267	63067	17398553	1	27840000	45238553	76	117	117	2213925	1182615	0	0	0	3396540	228	7296000000	7344635093	10	2697	642	49	31486
866	1	farm	71564	mixed sheep	44	1	0	63	15	0	0	0	0	53	56	54	61	85	1	84	1	11091	608000	75336	699145	1573536	8554172	72069	11582258	1	27360000	38942258	84	116	116	1808800	868035	0	0	0	2676835	234	7488000000	7529619093	4	2287	446	65	21716
867	1	farm	71556	mixed sheep	45	1	0	36	15	0	0	0	0	28	30	29	39	62	1	61	1	11087	517600	90586	651742	1651432	8177800	33461	11122621	1	20160000	31282621	59	86	86	1462325	721910	0	0	0	2184235	208	6656000000	6689466856	5	1817	390	32	19181
868	1	farm	71564	mixed sheep	51	1	0	61	15	0	0	0	0	34	37	32	42	65	1	64	1	23605	595575	86722	744602	1838388	9110814	63498	12439599	1	23280000	35719599	64	99	99	1922925	1009225	0	0	0	2932150	215	6880000000	6918651749	6	2349	527	60	26096
869	1	farm	71564	mixed sheep	39	1	0	33	15	0	0	0	0	47	50	42	55	78	1	77	1	18833	640000	103146	655857	1519008	8544020	33020	11495052	1	24720000	36215052	77	105	105	1556675	711480	0	0	0	2268155	228	7296000000	7334483206	5	1982	389	28	19014
870	1	farm	71556	mixed sheep	54	1	0	67	15	0	0	0	0	37	39	38	42	69	1	68	1	11299	699875	94258	885427	1815019	10956999	65966	14517544	1	24480000	38997544	68	104	104	2109550	934850	0	0	0	3044400	217	6944000000	6986041944	5	2728	486	62	23750
871	1	farm	71556	mixed sheep	41	1	0	60	15	0	0	0	0	34	37	32	44	70	1	69	1	16062	716750	80462	697090	1464479	8652678	68226	11679685	1	22560000	34239685	64	96	96	1844500	824145	0	0	0	2668645	215	6880000000	6916908330	5	2374	418	62	20615
872	1	farm	71556	mixed sheep	33	1	0	35	15	0	0	0	0	26	28	27	36	61	1	60	1	11043	443950	60342	517637	1215205	6454532	34661	8726327	1	18960000	27686327	57	81	81	1322625	629930	0	0	0	1952555	207	6624000000	6653638882	4	1668	334	36	16322
873	1	farm	71564	mixed sheep	41	1	0	38	15	0	0	0	0	30	33	27	38	61	1	60	1	11157	438700	66264	586953	1417741	7281440	34757	9825856	1	19920000	29745856	60	85	85	1382875	652050	0	0	0	2034925	211	6752000000	6783780781	4	1747	345	38	16863
874	1	farm	71556	mixed sheep	41	1	0	42	15	0	0	0	0	35	38	26	43	70	1	69	1	11031	571175	73546	614070	1534585	7570772	35666	10399813	1	21120000	31519813	65	90	90	1382825	652365	0	0	0	2035190	216	6912000000	6945555003	4	1745	356	31	17292
875	1	farm	71564	mixed sheep	47	1	0	34	15	0	0	0	0	54	57	46	62	87	1	86	1	14295	704625	95404	868437	1721543	10848113	33410	14271532	1	27120000	41391532	84	114	114	1790250	796320	0	0	0	2586570	235	7520000000	7563978102	6	2301	438	29	21405
876	1	farm	71564	mixed sheep	48	1	0	60	15	0	0	0	0	33	37	27	47	65	1	64	1	25507	590725	83398	752350	1877336	9148191	58081	12510082	1	23280000	35790082	63	99	99	1944150	983955	0	0	0	2928105	215	6880000000	6918718187	6	2412	528	51	25806
877	1	farm	71564	mixed sheep	30	1	0	46	15	0	0	0	0	25	27	25	32	56	1	55	1	10999	449850	55454	483466	1012672	6057914	45224	8104580	1	18960000	27064580	55	81	81	1451850	708225	0	0	0	2160075	205	6560000000	6589224655	4	1818	363	53	17766
878	1	farm	71556	mixed sheep	43	1	0	46	15	0	0	0	0	31	33	28	41	63	1	62	1	21892	615850	94104	590044	1363213	7595099	43156	10301467	1	21360000	31661467	61	91	91	1725675	765975	0	0	0	2491650	211	6752000000	6786153117	6	2205	397	51	19503
879	1	farm	71564	mixed sheep	43	1	0	62	15	0	0	0	0	44	47	34	52	75	1	74	1	11081	628150	68132	579154	1448900	7183010	59635	9966981	1	25200000	35166981	74	107	107	1853925	886025	0	0	0	2739950	225	7200000000	7237906931	4	2346	461	61	22484
880	1	farm	71564	mixed sheep	41	1	0	44	15	0	0	0	0	35	38	26	43	66	1	65	1	21395	496875	71330	654890	1456689	8015608	47462	10742853	1	21600000	32342853	65	92	92	1460800	737030	0	0	0	2197830	216	6912000000	6946540683	5	1810	390	46	18914
881	1	farm	71556	mixed sheep	41	1	0	48	15	0	0	0	0	34	37	29	43	66	1	65	1	15542	543775	87122	811773	1550168	10242382	51474	13286695	1	22320000	35606695	64	94	94	1740400	828065	0	0	0	2568465	215	6880000000	6918175160	5	2197	439	46	21523
882	1	farm	71556	mixed sheep	46	1	0	46	15	0	0	0	0	35	38	32	43	67	1	66	1	20641	589900	161386	1077214	1853968	13863270	72416	17618154	1	22560000	40178154	65	96	96	1631375	926625	0	0	0	2558000	216	6912000000	6954736154	8	1952	491	44	24493
883	1	farm	71556	mixed sheep	37	1	0	36	15	0	0	0	0	39	43	29	53	71	1	70	1	11043	542425	74928	651760	1409949	7966252	32906	10678220	1	22320000	32998220	69	95	95	1425300	703290	0	0	0	2128590	221	7072000000	7107126810	5	1776	378	32	18655
884	1	farm	71556	mixed sheep	33	1	0	53	15	0	0	0	0	26	28	27	34	59	1	58	1	26009	457550	86006	552850	1246364	7104434	57301	9504504	1	19920000	29424504	57	85	85	1466150	778470	0	0	0	2244620	206	6592000000	6623669124	6	1793	392	61	19390
885	1	farm	71564	mixed sheep	48	1	0	49	15	0	0	0	0	39	41	40	49	70	1	69	1	16405	652925	93828	847287	1799438	10405727	42300	13841505	1	24240000	38081505	70	103	103	1888175	860020	0	0	0	2748195	220	7040000000	7080829700	6	2405	462	41	22718
886	1	farm	71564	mixed sheep	64	1	0	75	15	0	0	0	0	41	44	36	51	74	1	73	1	71445	850275	161962	1259525	2368093	15741836	99435	20481126	1	28080000	48561126	71	118	118	2602975	1279985	0	0	0	3882960	222	7104000000	7156444086	11	3262	674	64	33520
887	1	farm	71556	mixed sheep	42	1	0	54	15	0	0	0	0	38	42	31	52	70	1	69	1	18893	634050	79316	672912	1581325	8277797	58879	11304279	1	24000000	35304279	68	101	101	1829900	949305	0	0	0	2779205	220	7040000000	7078083484	7	2255	502	53	24621
888	1	farm	71556	mixed sheep	43	1	0	61	15	0	0	0	0	55	59	51	69	94	1	93	1	17385	715525	77106	682378	1589114	8326276	69712	11460111	1	28320000	39780111	85	119	119	2038475	902685	0	0	0	2941160	237	7584000000	7626721271	7	2618	465	63	22866
889	1	farm	71564	mixed sheep	59	1	0	68	15	0	0	0	0	51	54	45	59	84	1	83	1	20789	1002950	122944	1133888	2165561	14127192	84823	18637358	1	28560000	47197358	81	121	121	2336675	1055740	0	0	0	3392415	232	7424000000	7474589773	7	2984	559	55	27559
890	1	farm	71556	mixed sheep	38	1	0	41	15	0	0	0	0	33	36	30	42	65	1	64	1	10962	576775	77356	612045	1448900	7721434	43780	10480290	1	21120000	31600290	63	90	90	1494875	727020	0	0	0	2221895	214	6848000000	6881822185	5	1874	382	41	18860
891	1	farm	71564	mixed sheep	37	1	0	32	15	0	0	0	0	37	40	26	45	68	1	67	1	11359	503275	81050	603670	1441109	7607356	31544	10268004	1	22080000	32348004	67	94	94	1446050	715540	0	0	0	2161590	218	6976000000	7010509594	5	1799	384	30	19025
892	1	farm	71556	mixed sheep	48	1	0	48	15	0	0	0	0	29	32	29	40	63	1	62	1	20140	544275	140334	734292	1885126	10314789	59460	13678276	1	20640000	34318276	59	88	88	1562100	816410	0	0	0	2378510	210	6720000000	6756696786	6	1908	427	46	21209
893	1	farm	71564	mixed sheep	39	1	0	35	15	0	0	0	0	28	30	29	37	60	1	59	1	10962	497125	69284	609300	1472269	7559404	33294	10240676	1	19680000	29920676	59	84	84	1394000	652820	0	0	0	2046820	209	6688000000	6719967496	4	1763	348	35	17047
894	1	farm	71556	mixed sheep	51	1	0	61	15	0	0	0	0	36	39	35	44	67	1	66	1	23995	621700	81822	706064	1682593	8649387	78522	11820088	1	24480000	36300088	66	104	104	2097025	1072540	0	0	0	3169565	217	6944000000	6983469653	7	2581	568	62	27657
895	1	farm	71564	mixed sheep	33	1	0	34	15	0	0	0	0	35	39	27	49	73	1	72	1	13983	494825	83052	552791	1402160	7121174	35058	9689060	1	21360000	31049060	65	91	91	1404625	695065	0	0	0	2099690	217	6944000000	6977148750	5	1750	370	32	18330
896	1	farm	71564	mixed sheep	43	1	0	45	15	0	0	0	0	31	35	27	45	63	1	62	1	13767	570550	86662	788942	1604694	9585317	60604	12696769	1	23040000	35736769	61	98	98	2074750	1008105	0	0	0	3082855	213	6816000000	6854819624	6	2608	550	41	26848
897	1	farm	71564	mixed sheep	63	1	0	59	15	0	0	0	0	52	56	42	66	86	1	85	1	32098	707475	116086	940797	2383670	11497306	67128	15712461	1	28080000	43792461	82	119	119	1980575	1099140	0	0	0	3079715	234	7488000000	7534872176	8	2378	593	46	29275
898	1	farm	71556	mixed sheep	39	1	0	45	15	0	0	0	0	45	48	46	55	81	1	80	1	10987	580825	73188	641891	1503427	7998724	42180	10840235	1	24240000	35080235	76	103	103	1506300	725060	0	0	0	2231360	226	7232000000	7269311595	5	1887	376	45	18606
899	1	farm	71564	mixed sheep	40	1	0	43	15	0	0	0	0	30	33	29	39	64	1	63	1	11031	497225	65292	578198	1386582	7173617	37160	9738074	1	19920000	29658074	60	85	85	1421850	661500	0	0	0	2083350	211	6752000000	6783741424	4	1797	351	41	17087
900	1	farm	71556	mixed sheep	49	1	0	56	15	0	0	0	0	33	36	28	41	65	1	64	1	16193	636450	130932	1141587	1869553	14696620	76886	18552029	1	22320000	40872029	63	95	95	1793625	865445	0	0	0	2659070	214	6848000000	6891531099	6	2259	448	53	22189
901	1	farm	71556	mixed sheep	32	1	0	32	15	0	0	0	0	36	40	27	50	68	1	67	1	10970	448550	75636	602998	1261944	7504343	40579	9934050	1	21600000	31534050	66	92	92	1413250	731290	0	0	0	2144540	218	6976000000	7009678590	6	1735	393	33	19448
902	1	farm	71564	mixed sheep	36	1	0	51	15	0	0	0	0	35	39	28	49	69	1	68	1	17877	553050	81108	597098	1371000	7489059	55023	10146339	1	22080000	32226339	65	94	94	1609775	760725	0	0	0	2370500	217	6944000000	6978596839	5	2033	392	51	19359
903	1	farm	71556	mixed sheep	41	1	0	46	15	0	0	0	0	33	36	27	41	68	1	67	1	14448	515000	71904	635911	1542376	7822529	45496	10633216	1	21600000	32233216	63	92	92	1640925	761740	0	0	0	2402665	214	6848000000	6882635881	5	2088	405	42	19817
904	1	farm	71564	mixed sheep	40	1	0	38	15	0	0	0	0	32	35	26	41	65	1	64	1	10974	530475	73764	638752	1519006	7851156	34845	10647998	1	20400000	31047998	62	86	86	1376675	642285	0	0	0	2018960	213	6816000000	6849066958	4	1748	343	35	16707
905	1	farm	71564	mixed sheep	26	1	0	34	15	0	0	0	0	24	26	25	36	61	1	60	1	10962	366225	54234	459695	965933	5806018	31637	7683743	1	18480000	26163743	55	79	79	1301700	623875	0	0	0	1925575	204	6528000000	6556089318	4	1638	329	38	16034
906	1	farm	71564	mixed sheep	47	1	0	44	15	0	0	0	0	36	39	29	44	70	1	69	1	11020	568500	73184	664333	1557956	8090228	42180	10996381	1	21600000	32596381	66	92	92	1466150	684985	0	0	0	2151135	217	6944000000	6978747516	4	1853	364	41	17670
907	1	farm	71556	mixed sheep	50	1	0	53	15	0	0	0	0	41	43	29	45	71	1	70	1	12271	610675	82280	733702	1744911	8951396	54993	12177957	1	23280000	35457957	71	99	99	1548625	771435	0	0	0	2320060	221	7072000000	7109778017	5	1921	405	51	19727
908	1	farm	71556	mixed sheep	74	1	0	104	15	0	0	0	0	43	46	37	53	77	2	76	1	237622	967825	97578	818039	2749790	9963640	94178	14691049	1	48480000	63171049	73	109	109	2263150	1156540	0	0	0	3419690	224	7168000000	7234590739	6	2782	596	97	28654
909	1	farm	71556	mixed sheep	36	1	0	38	15	0	0	0	0	32	35	26	40	65	1	64	1	11018	548100	67648	579524	1402159	7156947	34742	9789120	1	20400000	30189120	62	87	87	1394825	652960	0	0	0	2047785	213	6816000000	6848236905	4	1766	352	34	17116
910	1	farm	71564	mixed sheep	45	1	0	60	15	0	0	0	0	47	49	48	51	77	1	76	1	11786	698250	107498	799508	1729331	10169061	79843	13583491	1	28560000	42143491	78	121	121	2459175	1124375	0	0	0	3583550	227	7264000000	7309727041	7	3126	592	63	29162
911	1	farm	71556	mixed sheep	56	1	0	69	15	0	0	0	0	35	38	34	43	70	1	69	1	16671	778050	131250	976644	2111029	12293078	63054	16353105	1	23760000	40113105	65	101	101	1952675	961835	0	0	0	2914510	216	6912000000	6955027615	6	2417	509	57	24902
912	1	farm	71556	mixed sheep	38	1	0	41	15	0	0	0	0	29	33	29	43	63	1	62	1	18263	595000	70672	586611	1409949	7263597	40242	9966071	1	22560000	32526071	59	96	96	2084800	1032605	0	0	0	3117405	211	6752000000	6787643476	7	2611	561	47	27354
913	1	farm	71556	mixed sheep	37	1	0	48	15	0	0	0	0	34	37	35	42	67	1	66	1	11133	551050	65884	577249	1339841	7113414	43254	9690691	1	21120000	30810691	65	90	90	1409900	669620	0	0	0	2079520	215	6880000000	6912890211	4	1781	348	46	16982
914	1	farm	71556	mixed sheep	35	1	0	41	15	0	0	0	0	30	33	27	39	61	1	60	1	20641	467825	89188	801072	1347633	10235899	37435	12979052	1	20640000	33619052	60	87	87	1462475	803180	0	0	0	2265655	211	6752000000	6787884707	5	1772	428	41	21073
915	1	farm	71556	mixed sheep	52	1	0	54	15	0	0	0	0	37	41	31	51	76	1	75	1	14193	637425	84046	750278	1885127	9169185	57072	12583133	1	23280000	35863133	67	99	99	1794550	854385	0	0	0	2648935	219	7008000000	7046512068	6	2263	454	47	22215
916	1	farm	71556	mixed sheep	66	1	0	63	15	0	0	0	0	32	34	28	40	66	1	65	1	14010	654975	94134	808664	2321355	9955600	59393	13894121	1	23280000	37174121	62	99	99	2126225	936180	0	0	0	3062405	212	6784000000	6824236526	4	2744	500	52	24382
917	1	farm	71564	mixed sheep	41	1	0	69	15	0	0	0	0	33	36	28	41	67	1	66	1	21025	598875	68174	583474	1402161	7226062	82852	9961598	1	22800000	32761598	63	97	97	1792625	981015	0	0	0	2773640	214	6848000000	6883535238	5	2168	504	70	24702
918	1	farm	71564	mixed sheep	40	1	0	46	15	0	0	0	0	33	36	34	41	68	1	67	1	13556	504125	75432	666752	1542376	8237212	44311	11070208	1	23280000	34350208	64	99	99	2017475	892850	0	0	0	2910325	214	6848000000	6885260533	6	2606	480	44	23456
919	1	farm	71564	mixed sheep	42	1	0	40	15	0	0	0	0	29	31	26	33	60	1	59	1	10962	572575	71744	630691	1550165	7745622	33583	10604380	1	19920000	30524380	59	85	85	1452300	662620	0	0	0	2114920	209	6688000000	6720639300	4	1851	354	36	17290
920	1	farm	71564	mixed sheep	48	1	0	46	15	0	0	0	0	46	49	46	54	77	1	76	1	337967	572775	156778	1497078	1885127	17541044	43832	21696634	1	24480000	46176634	76	104	104	1515050	814940	0	0	0	2329990	227	7264000000	7312506624	13	1841	429	43	21306
921	1	farm	71564	mixed sheep	38	1	0	38	15	0	0	0	0	34	38	26	48	66	1	65	1	10983	488350	69098	615416	1394371	7597339	34981	10199554	1	21120000	31319554	64	90	90	1438900	675710	0	0	0	2114610	216	6912000000	6945434164	4	1822	362	37	17630
922	1	farm	71556	mixed sheep	41	1	0	54	15	0	0	0	0	28	30	29	38	65	1	64	1	12436	587575	72122	627248	1542375	7705806	47730	10582857	1	20640000	31222857	59	87	87	1595825	781935	0	0	0	2377760	208	6656000000	6689600617	4	1982	412	50	20047
923	1	farm	71556	mixed sheep	48	1	0	47	15	0	0	0	0	32	35	38	40	67	1	66	1	11043	594475	78552	691848	1705962	8521765	49131	11641733	1	21840000	33481733	68	93	93	1384425	643195	0	0	0	2027620	213	6816000000	6851509353	4	1758	338	40	16499
924	1	farm	71556	mixed sheep	43	1	0	49	15	0	0	0	0	33	37	36	47	67	1	66	1	11024	587850	71850	639792	1565746	7892001	53882	10811121	1	21360000	32171121	66	91	91	1423250	652680	0	0	0	2075930	215	6880000000	6914247051	4	1811	333	51	16288
925	1	farm	71556	mixed sheep	56	1	0	77	15	0	0	0	0	43	46	36	51	76	1	75	1	11038	842575	101040	925472	2126614	11593653	82913	15672267	1	24480000	40152267	73	104	104	1803700	788270	0	0	0	2591970	224	7168000000	7210744237	4	2335	395	68	19352
926	1	farm	71564	mixed sheep	48	1	0	52	15	0	0	0	0	33	36	28	41	64	1	63	1	11057	512925	70346	601882	1612487	7567170	53912	10418722	1	20640000	31058722	63	88	88	1409425	649495	0	0	0	2058920	214	6848000000	6881117642	4	1792	327	55	16020
927	1	farm	71564	mixed sheep	46	1	0	53	15	0	0	0	0	34	37	27	43	68	1	67	1	10962	739100	85862	796957	1744913	9968547	61607	13396985	1	22320000	35716985	64	95	95	1749550	811930	0	0	0	2561480	215	6880000000	6918278465	4	2236	428	47	20957
928	1	farm	71556	mixed sheep	52	1	0	70	15	0	0	0	0	45	47	44	53	79	1	78	1	17687	862100	96338	893779	1877339	10945136	78692	14753384	1	27600000	42353384	75	116	116	2389075	1110305	0	0	0	3499380	225	7200000000	7245852764	7	3040	587	71	28416
929	1	farm	71556	mixed sheep	37	1	0	43	15	0	0	0	0	32	35	27	40	63	1	62	1	10962	510650	63500	551027	1285315	6889614	43068	9343174	1	20160000	29503174	62	86	86	1343800	633675	0	0	0	1977475	213	6816000000	6847480649	4	1699	329	43	16117
930	1	farm	71564	mixed sheep	47	1	0	52	15	0	0	0	0	41	45	40	55	73	1	72	1	17872	585475	79974	721440	1604695	8822697	53159	11867440	1	23280000	35147440	71	99	99	1556300	779380	0	0	0	2335680	223	7136000000	7173483120	5	1943	405	49	20024
931	1	farm	71564	mixed sheep	41	1	0	52	15	0	0	0	0	35	39	27	49	67	1	66	1	10974	589275	69998	624899	1464480	7747002	43925	10539579	1	22320000	32859579	65	94	94	1675775	793940	0	0	0	2469715	217	6944000000	6979329294	4	2126	423	44	20682
932	1	farm	71556	mixed sheep	73	1	0	86	15	0	0	0	0	48	51	46	56	83	1	82	1	195878	784525	227168	1731035	2890007	21045482	95955	26774173	1	28800000	55574173	78	121	121	2397275	1255100	0	0	0	3652375	229	7328000000	7387226548	13	2951	652	74	32417
933	1	farm	71564	mixed sheep	46	1	0	40	15	0	0	0	0	32	35	28	40	63	1	62	1	11471	525025	73448	656658	1557956	8029086	36619	10878792	1	20400000	31278792	62	87	87	1443150	655935	0	0	0	2099085	213	6816000000	6849377877	4	1842	353	34	17209
934	1	farm	71564	mixed sheep	31	1	0	46	15	0	0	0	0	30	34	22	44	62	1	61	1	12562	488425	76146	702871	1176258	8886408	53791	11383898	1	20880000	32263898	60	89	89	1710700	732235	0	0	0	2442935	212	6784000000	6818706833	6	2203	380	52	18509
935	1	farm	71556	mixed sheep	46	1	0	55	15	0	0	0	0	40	44	30	54	72	1	71	1	15685	710675	74492	657758	1721542	8136788	56273	11357527	1	24480000	35837527	70	104	104	1982650	829220	0	0	0	2811870	222	7104000000	7142649397	6	2581	436	48	21460
936	1	farm	71556	mixed sheep	49	1	0	57	15	0	0	0	0	40	43	37	48	71	1	70	1	22226	603675	80374	722948	1651433	8801974	57217	11917620	1	23040000	34957620	70	97	97	1542525	750995	0	0	0	2293520	221	7072000000	7109251140	5	1935	386	54	18974
937	1	farm	71556	mixed sheep	43	1	0	47	15	0	0	0	0	37	41	28	51	69	1	68	1	11179	513750	72452	624292	1565744	7659000	44392	10479630	1	22080000	32559630	67	93	93	1471125	715610	0	0	0	2186735	219	7008000000	7042746365	4	1845	377	44	18453
938	1	farm	71564	mixed sheep	43	1	0	44	15	0	0	0	0	34	37	30	46	65	1	64	1	11051	548525	74602	674044	1604695	8268198	44317	11214381	1	20880000	32094381	64	88	88	1406575	655830	0	0	0	2062405	215	6880000000	6914156786	4	1780	347	40	16950
939	1	farm	71556	mixed sheep	36	1	0	40	15	0	0	0	0	38	41	30	46	69	1	68	1	18816	615500	68302	599193	1339841	7361054	40292	10024181	1	24240000	34264181	68	103	103	2025025	882210	0	0	0	2907235	219	7008000000	7045171416	6	2608	485	39	23421
940	1	farm	71556	mixed sheep	37	1	0	36	15	0	0	0	0	31	34	27	39	65	1	64	1	11004	512000	66812	582516	1347631	7178166	30949	9718074	1	19920000	29638074	61	84	84	1359025	648480	0	0	0	2007505	212	6784000000	6815645579	4	1714	353	29	17196
941	1	farm	71564	mixed sheep	37	1	0	45	15	0	0	0	0	30	33	29	38	65	1	64	1	11055	521125	66512	574909	1371000	7097085	39327	9669958	1	19920000	29589958	60	84	84	1384725	648865	0	0	0	2033590	211	6752000000	6783623548	4	1755	341	40	16699
942	1	farm	71556	mixed sheep	48	1	0	72	15	0	0	0	0	53	56	44	61	84	1	83	1	11821	867500	75468	682931	1690383	8411990	61090	11789363	1	28080000	39869363	83	119	119	2024225	989940	0	0	0	3014165	234	7488000000	7530883528	4	2537	521	65	25316
943	1	farm	71556	mixed sheep	46	1	0	52	15	0	0	0	0	35	38	28	43	68	1	67	1	34004	552325	98660	736315	1612485	9590593	65529	12655907	1	21600000	34255907	65	92	92	1471375	741720	0	0	0	2213095	216	6912000000	6948469002	6	1828	378	54	18661
944	1	farm	71564	mixed sheep	54	1	0	45	15	0	0	0	0	34	38	28	48	68	1	67	1	10983	568050	79864	690662	1939656	8529254	40225	11847710	1	21120000	32967710	64	90	90	1455400	670670	0	0	0	2126070	216	6912000000	6947093780	4	1855	356	36	17504
945	1	farm	71564	mixed sheep	45	1	0	50	15	0	0	0	0	33	36	26	41	66	1	65	1	12326	535700	87690	820429	1643643	10062111	49650	13199222	1	22800000	35999222	63	97	97	1886150	967295	0	0	0	2853445	214	6848000000	6886852667	5	2333	518	46	25557
946	1	farm	71556	mixed sheep	33	1	0	53	15	0	0	0	0	28	30	29	37	60	1	59	1	11215	514125	62586	544678	1184047	6805704	58818	9169959	1	20880000	30049959	59	88	88	1663325	824005	0	0	0	2487330	208	6656000000	6688537289	4	2084	427	56	20954
947	1	farm	71556	mixed sheep	42	1	0	57	15	0	0	0	0	34	38	30	48	66	1	65	1	11065	573750	69874	598282	1511217	7393248	55195	10201566	1	21840000	32041566	64	93	93	1639725	747775	0	0	0	2387500	216	6912000000	6946429066	5	2100	387	51	19029
948	1	farm	71556	mixed sheep	51	1	0	78	15	0	0	0	0	35	38	36	43	67	1	66	1	15298	732400	84552	790384	1768282	9712234	72717	13160570	1	24960000	38120570	66	106	106	2244625	1063580	0	0	0	3308205	216	6912000000	6953428775	5	2839	553	76	26917
949	1	farm	71564	mixed sheep	37	1	0	40	15	0	0	0	0	34	38	21	48	66	1	65	1	10992	489700	63568	553246	1293103	6848229	41025	9288871	1	21120000	30408871	64	89	89	1441400	695170	0	0	0	2136570	216	6912000000	6944545441	4	1814	368	42	17893
950	1	farm	71564	mixed sheep	49	1	0	57	15	0	0	0	0	30	33	29	39	63	1	62	1	14841	613350	80156	715579	1822808	8744902	55312	12032107	1	22560000	34592107	60	95	95	2086575	944230	0	0	0	3030805	211	6752000000	6789622912	5	2664	506	53	24549
951	1	farm	71556	mixed sheep	42	1	0	62	15	0	0	0	0	29	31	30	40	63	1	62	1	13892	566200	73346	604724	1643642	7506544	56483	10450939	1	21840000	32290939	60	93	93	1804300	895755	0	0	0	2700055	209	6688000000	6722990994	6	2245	464	58	22919
952	1	farm	71564	mixed sheep	51	1	0	47	15	0	0	0	0	48	50	46	53	80	1	79	1	12986	537025	84670	724594	1861757	8887308	52260	12147614	1	25200000	37347614	78	107	107	1536125	807695	0	0	0	2343820	228	7296000000	7335691434	5	1874	432	41	21216
953	1	farm	71556	mixed sheep	45	1	0	54	15	0	0	0	0	47	49	48	51	77	1	76	1	13080	530775	92610	654932	1573535	8234944	49622	11136419	1	24480000	35616419	78	103	103	1456050	697410	0	0	0	2153460	228	7296000000	7333769879	5	1830	355	53	17534
954	1	farm	71556	mixed sheep	33	1	0	40	15	0	0	0	0	27	29	28	36	62	1	61	1	15995	480100	63654	558873	1261944	6925036	35994	9325600	1	19680000	29005600	58	84	84	1456675	697550	0	0	0	2154225	208	6656000000	6687159825	5	1834	370	39	18106
955	1	farm	71564	mixed sheep	33	1	0	41	15	0	0	0	0	33	36	28	41	64	1	63	1	10970	503650	60656	502232	1222995	6304995	38963	8633491	1	20400000	29033491	63	87	87	1354425	641830	0	0	0	1996255	214	6848000000	6879029746	4	1713	336	41	16416
956	1	farm	71564	mixed sheep	38	1	0	44	15	0	0	0	0	29	31	30	35	62	1	61	1	17294	556275	72620	654525	1441110	8051426	51681	10827637	1	22320000	33147637	60	94	94	2029325	920955	0	0	0	2950280	209	6688000000	6724097917	6	2591	488	47	24086
957	1	farm	71564	mixed sheep	45	1	0	57	15	0	0	0	0	47	51	37	61	83	1	82	1	21334	601475	76418	653904	1651433	8139042	53386	11175657	1	26640000	37815657	77	113	113	1888050	1060325	0	0	0	2948375	229	7328000000	7368764032	7	2256	566	58	27647
958	1	farm	71564	mixed sheep	37	1	0	53	15	0	0	0	0	35	37	36	39	65	1	64	1	10962	544425	70478	635686	1409950	7812703	55717	10528959	1	23040000	33568959	66	98	98	1880625	825860	0	0	0	2706485	215	6880000000	6916275444	5	2430	435	49	21310
959	1	farm	71564	mixed sheep	49	1	0	50	15	0	0	0	0	46	48	31	50	76	1	75	1	11265	634875	82772	713972	1846178	8880098	42182	12200078	1	24720000	36920078	76	105	105	1636325	766185	0	0	0	2402510	226	7232000000	7271322588	4	2069	409	44	19915
960	1	farm	71564	mixed sheep	36	1	0	40	15	0	0	0	0	25	27	26	35	61	1	60	1	11063	506000	66858	583247	1300893	7218872	34049	9709919	1	19200000	28909919	56	81	81	1476725	699265	0	0	0	2175990	205	6560000000	6591085909	4	1865	370	40	18094
961	1	farm	71564	mixed sheep	41	1	0	48	15	0	0	0	0	39	43	28	53	71	1	70	1	22170	579475	95560	852878	1542377	10693136	55679	13819106	1	22560000	36379106	69	96	96	1470425	729715	0	0	0	2200140	221	7072000000	7110579246	5	1829	382	47	18635
962	1	farm	71556	mixed sheep	45	1	0	75	15	0	0	0	0	34	36	29	38	64	1	63	1	12306	652800	79018	718722	1659225	8975763	77934	12163462	1	23280000	35443462	64	98	98	1984425	934710	0	0	0	2919135	214	6848000000	6886362597	5	2502	474	78	22993
963	1	farm	71564	mixed sheep	43	1	0	53	15	0	0	0	0	54	58	39	68	86	1	85	1	21946	642250	79826	709430	1635853	8648464	62414	11778236	1	28080000	39858236	84	118	118	1922925	992740	0	0	0	2915665	236	7552000000	7594773901	7	2358	529	51	25960
964	1	farm	71564	mixed sheep	51	1	0	56	15	0	0	0	0	46	48	47	50	76	1	75	1	12028	688475	84884	754790	1861756	9159266	50230	12599400	1	25920000	38519400	77	110	110	1911400	829745	0	0	0	2741145	226	7232000000	7273260545	4	2464	438	52	21332
965	1	farm	71564	mixed sheep	67	1	0	88	15	0	0	0	0	56	58	57	60	86	1	85	1	96897	821875	161204	1204528	2640737	15183618	109631	20121593	1	31200000	51321593	87	132	132	2363175	1306235	0	0	0	3669410	236	7552000000	7606991003	12	2850	671	79	33588
966	1	farm	71556	mixed sheep	40	1	0	52	15	0	0	0	0	32	35	30	41	63	1	62	1	17144	526475	70162	609217	1456689	7546801	56255	10265599	1	21120000	31385599	62	90	90	1491525	767095	0	0	0	2258620	213	6816000000	6849644219	6	1839	394	54	19354
967	1	farm	71564	mixed sheep	37	1	0	43	15	0	0	0	0	27	29	28	37	62	1	61	1	11043	459475	66386	574389	1386580	7112356	39068	9638253	1	19440000	29078253	58	83	83	1420950	682255	0	0	0	2103205	207	6624000000	6655181458	4	1791	356	44	17481
968	1	farm	71556	mixed sheep	41	1	0	43	15	0	0	0	0	26	28	27	36	62	1	61	1	13969	475625	116282	781621	1472269	10128281	50796	13024873	1	19680000	32704873	57	84	84	1441625	727265	0	0	0	2168890	207	6624000000	6658873763	6	1781	375	46	18663
969	1	farm	71556	mixed sheep	52	1	0	54	15	0	0	0	0	37	39	38	42	69	1	68	1	21439	666475	84938	753473	1892915	9147046	52230	12597077	1	24240000	36837077	68	103	103	1847225	1027320	0	0	0	2874545	217	6944000000	6983711622	6	2204	555	47	27213
970	1	farm	71556	mixed sheep	39	1	0	48	15	0	0	0	0	50	52	27	54	80	1	79	1	12953	568575	74938	624856	1565745	7757641	42619	10634374	1	25680000	36314374	80	109	109	1566875	777700	0	0	0	2344575	230	7360000000	7398658949	4	1943	409	50	19952
971	1	farm	71564	mixed sheep	44	1	0	33	15	0	0	0	0	36	39	32	46	72	1	71	1	12284	623525	80710	653753	1768278	8102410	24901	11253577	1	22800000	34053577	66	97	97	1805900	788830	0	0	0	2594730	217	6944000000	6980648307	5	2324	440	26	21397
972	1	farm	71564	mixed sheep	35	1	0	37	15	0	0	0	0	33	36	27	41	64	1	63	1	10962	471800	69022	619220	1371001	7641898	36058	10209000	1	21600000	31809000	63	92	92	1646200	754145	0	0	0	2400345	214	6848000000	6882209345	4	2107	405	37	19884
973	1	farm	71564	mixed sheep	45	1	0	35	15	0	0	0	0	45	49	30	59	78	1	77	1	15349	609550	84830	711731	1760489	8728674	36968	11932243	1	24000000	35932243	75	102	102	1531200	711725	0	0	0	2242925	227	7264000000	7302175168	6	1938	393	27	19119
974	1	farm	71564	mixed sheep	42	1	0	41	15	0	0	0	0	31	34	28	40	62	2	61	1	215594	591100	100056	734339	1643643	9371956	46621	12487716	1	40080000	52567716	61	93	93	1892225	1024415	0	0	0	2916640	212	6784000000	6839484356	7	2300	547	38	27526
975	1	farm	71556	mixed sheep	57	1	0	62	15	0	0	0	0	43	46	29	55	79	1	78	1	20244	763275	106372	805864	2095451	10065122	64440	13900525	1	26880000	40780525	73	114	114	2238325	1091510	0	0	0	3329835	224	7168000000	7212110360	6	2779	578	61	28383
976	1	farm	71556	mixed sheep	41	1	0	43	15	0	0	0	0	31	34	27	39	62	1	61	1	21902	495450	76492	699923	1339844	8786797	44413	11442920	1	20400000	31842920	61	86	86	1415400	702660	0	0	0	2118060	212	6784000000	6817960980	5	1767	367	44	18028
977	1	farm	71556	mixed sheep	59	1	0	72	15	0	0	0	0	39	42	36	49	71	1	70	1	20248	874275	99252	921132	2103240	11155156	71058	15224114	1	25200000	40424114	69	107	107	2092425	1031065	0	0	0	3123490	220	7040000000	7083547604	6	2622	547	58	26767
978	1	farm	71564	mixed sheep	46	1	0	54	15	0	0	0	0	36	40	34	50	68	1	67	1	169969	619450	90056	767061	1776069	9346708	54989	12654333	1	23040000	35694333	66	97	97	1858875	821310	0	0	0	2680185	218	6976000000	7014374518	8	2382	424	53	20995
979	1	farm	71556	mixed sheep	39	1	0	43	15	0	0	0	0	30	32	28	38	62	1	61	1	11097	528550	69388	592814	1402160	7331405	39880	9964197	1	19920000	29884197	60	85	85	1379225	640990	0	0	0	2020215	210	6720000000	6751904412	4	1748	334	44	16320
980	1	farm	71564	mixed sheep	37	1	0	46	15	0	0	0	0	44	48	50	58	76	1	75	1	11149	549200	79352	716281	1441110	8939354	42052	11767348	1	24960000	36727348	80	106	106	1434675	705600	0	0	0	2140275	226	7232000000	7270867623	5	1788	367	44	18176
981	1	farm	71564	mixed sheep	54	1	0	60	15	0	0	0	0	44	48	30	58	76	1	75	1	17725	746525	103786	824994	1924076	10246540	92684	13938605	1	25440000	39378605	74	108	108	1885625	894985	0	0	0	2780610	226	7232000000	7274159215	5	2381	462	57	22883
982	1	farm	71564	mixed sheep	34	1	0	33	15	0	0	0	0	38	41	29	46	69	1	68	1	18045	552125	74594	672885	1339842	8355984	36311	11031741	1	23760000	34791741	68	101	101	1873700	879585	0	0	0	2753285	219	7008000000	7045545026	7	2375	487	32	23640
983	1	farm	71564	mixed sheep	47	1	0	47	15	0	0	0	0	33	36	28	44	69	1	68	1	21153	642025	83384	745481	1768278	9027207	46539	12312914	1	22560000	34872914	63	96	96	1863225	884870	0	0	0	2748095	214	6848000000	6885621009	7	2355	469	45	23184
984	1	farm	71556	mixed sheep	49	1	0	42	15	0	0	0	0	32	35	27	40	66	2	65	1	329757	521475	109724	875722	1744911	10685438	45402	13982672	1	35040000	49022672	62	89	89	1464450	700315	0	0	0	2164765	213	6816000000	6867187437	6	1839	374	36	18367
985	1	farm	71556	mixed sheep	40	1	0	40	15	0	0	0	0	34	38	29	48	66	1	65	1	10970	541925	70936	597148	1464479	7424120	41640	10140248	1	20640000	30780248	64	88	88	1353500	644630	0	0	0	1998130	216	6912000000	6944778378	4	1706	341	39	16641
986	1	farm	71564	mixed sheep	61	1	0	63	15	0	0	0	0	43	46	32	55	79	1	78	1	24435	716450	95066	827528	2266823	10068502	57392	14031760	1	25920000	39951760	73	109	109	2068525	1027775	0	0	0	3096300	224	7168000000	7211048060	6	2569	552	54	26872
987	1	farm	71564	mixed sheep	38	1	0	49	15	0	0	0	0	31	34	30	39	63	1	62	1	11043	538150	69612	596660	1472268	7405295	52541	10134526	1	20160000	30294526	61	86	86	1411400	664615	0	0	0	2076015	212	6784000000	6816370540	4	1787	341	49	16694
988	1	farm	71556	mixed sheep	56	1	0	65	15	0	0	0	0	30	32	30	41	66	1	65	1	219885	691500	167380	895586	1947445	11557132	63594	15322637	1	22320000	37642637	60	95	95	1994250	904820	0	0	0	2899070	210	6720000000	6760541707	7	2529	470	62	23018
989	1	farm	71564	mixed sheep	58	1	0	58	15	0	0	0	0	44	46	45	48	74	1	73	1	16232	665150	95516	911207	2072082	11200990	54423	14999368	1	25920000	40919368	75	110	110	1941050	937230	0	0	0	2878280	224	7168000000	7211797648	6	2441	500	50	24453
990	1	farm	71564	mixed sheep	45	1	0	54	15	0	0	0	0	57	60	47	65	88	1	87	1	10971	649150	91742	667782	1690381	8339406	52030	11490492	1	27840000	39330492	87	118	118	1746975	794185	0	0	0	2541160	238	7616000000	7657871652	6	2235	411	49	20379
991	1	farm	71564	mixed sheep	42	1	0	31	15	0	0	0	0	33	36	27	41	68	1	67	1	11018	536125	74384	650387	1596904	7996394	30582	10884776	1	20640000	31524776	63	88	88	1393425	649005	0	0	0	2042430	214	6848000000	6881567206	4	1764	358	26	17348
992	1	farm	71564	mixed sheep	52	1	0	58	15	0	0	0	0	31	33	29	39	62	1	61	1	24687	616325	94656	743870	1877337	9197860	56249	12586298	1	22080000	34666298	61	94	94	1811125	912695	0	0	0	2723820	211	6752000000	6789390118	7	2245	476	54	23571
993	1	farm	71556	mixed sheep	52	1	0	66	15	0	0	0	0	32	35	38	42	67	1	66	1	11101	713175	102802	957436	2149983	11979746	68672	15971813	1	23280000	39251813	68	99	99	1780125	801570	0	0	0	2581695	213	6816000000	6857833508	4	2283	417	56	20302
994	1	farm	71564	mixed sheep	47	1	0	51	15	0	0	0	0	34	37	31	42	66	1	65	1	10974	548250	72632	646708	1526798	7941058	54622	10790069	1	21360000	32150069	64	91	91	1551525	668605	0	0	0	2220130	215	6880000000	6914370199	5	2007	343	50	16809
995	1	farm	71564	mixed sheep	43	1	0	35	15	0	0	0	0	35	38	33	43	68	1	67	1	15496	589150	93590	684083	1713750	8554954	35871	11671398	1	21840000	33511398	65	92	92	1517575	769895	0	0	0	2287470	216	6912000000	6947798868	6	1870	420	29	20684
996	1	farm	71556	mixed sheep	49	1	0	53	15	0	0	0	0	36	39	30	44	67	1	66	1	18088	642825	86582	808391	1815019	9777402	63922	13194142	1	23520000	36714142	66	100	100	1880000	913535	0	0	0	2793535	217	6944000000	6983507677	6	2351	477	53	23635
997	1	farm	71556	mixed sheep	39	1	0	41	15	0	0	0	0	30	33	28	38	65	1	64	1	10976	506675	68930	574281	1511218	7206264	35124	9902492	1	19920000	29822492	60	84	84	1382575	644770	0	0	0	2027345	211	6752000000	6783849837	4	1753	342	37	16749
998	1	farm	71564	mixed sheep	54	1	0	55	15	0	0	0	0	35	38	27	43	70	1	69	1	21042	662600	119144	848318	2040920	10551899	54957	14277837	1	23760000	38037837	65	101	101	1972825	1026235	0	0	0	2999060	216	6912000000	6953036897	8	2419	553	40	27480
999	1	farm	71564	mixed sheep	55	1	0	52	15	0	0	0	0	48	50	49	56	78	1	77	1	21539	584550	88656	785639	1947446	9675271	55192	13136754	1	24960000	38096754	79	106	106	1499950	739480	0	0	0	2239430	229	7328000000	7368336184	5	1873	386	49	18906
1000	1	farm	71556	mixed sheep	48	1	0	65	15	0	0	0	0	52	55	46	60	84	1	83	1	16184	664975	97988	677644	1729332	8588982	68881	11827802	1	26400000	38227802	82	112	112	1620250	793660	0	0	0	2413910	233	7456000000	7496641712	6	2017	396	67	19550
[truncated: 9 more columns]
