# Supplementary material for: Management strategies for vaccinated animals after an outbreak of foot-and-mouth disease and the impact on return to trade
Source: PLoS One. 2019 Oct 11;14(10):e0223518. doi: 10.1371/journal.pone.0223518 (PMC6788736; doi:10.1371/journal.pone.0223518)
Supplement: S1 Table — (ZIP) [file pone.0223518.s001.zip › wa_vacc2live_farm_summary.csv]

Run	Num sim days	Current latent	Current infectious	Current recovered	Inf farms	IPs	DCPs	TPs	SPs	RCPs	RPs	VPs	xVPs	ARPs	xARPs	PORs	xPORs	Beef extensive IPs	Beef intensive IPs	Feedlot IPs	Mixed beef/sheep IPs	Dairy IPs	Pigs small IPs	Pigs large IPs	Sheep IPs	Small holders IPs	Last IP dec	Last inf day	VPs	Pending vacc	First day pending vacc	Beef extensive VPs	Beef intensive VPs	Feedlot VPs	Mixed beef/sheep VPs	Dairy VPs	Pigs small VPs	Pigs large VPs	Sheep VPs	Small holders VPs	cattle vacc	sheep vacc	pigs vacc	other vacc	Total vacc animals	Beef extensive IFs	Beef intensive IFs	Feedlot IFs	Mixed beef/sheep IFs
1	90	0	0	45	45	45	1	18	95	0	45	41	28	4819	4756	34960	30372	0	29	2	6	5	0	0	0	3	32	34	41	0	0	0	30	0	7	4	0	0	0	0	7131	1666	0	0	8797	0	29	2	6
2	88	0	0	35	35	35	1	15	76	0	35	41	34	4762	4700	34903	30432	0	19	1	6	4	0	0	0	5	32	34	41	0	0	0	33	0	6	2	0	0	0	0	5691	1606	0	0	7297	0	19	1	6
3	93	0	0	42	42	41	1	21	63	0	41	44	36	4289	4222	34984	30902	0	20	1	7	5	0	0	2	6	35	39	44	0	0	0	32	0	8	4	0	0	0	0	6242	5616	0	0	11858	0	20	1	7
4	89	0	0	38	38	38	2	23	104	0	38	51	44	4894	4826	34921	30293	0	16	1	8	6	0	0	0	7	29	31	51	0	0	0	33	0	12	6	0	0	0	0	8618	7210	0	0	15828	0	16	1	8
5	116	0	0	41	41	41	1	19	73	0	41	48	38	5133	5078	34948	30044	0	23	1	9	4	0	0	0	4	53	51	48	0	0	0	37	0	5	6	0	0	0	0	7063	1287	0	0	8350	0	23	1	9
6	88	0	0	37	37	36	2	18	82	0	36	43	35	4709	4646	34935	30484	0	22	1	4	5	0	0	1	3	32	34	43	0	0	0	32	0	7	4	0	0	0	0	6511	1911	0	0	8422	0	22	1	4
7	86	0	0	43	43	43	0	26	112	0	43	42	35	4684	4614	34935	30509	0	23	1	7	5	0	0	0	7	31	33	42	0	0	0	32	0	7	3	0	0	0	0	5947	1929	0	0	7876	0	23	1	7
8	89	0	0	33	33	33	2	18	66	0	33	34	31	4878	4823	34934	30314	0	15	2	5	4	0	0	1	6	33	35	34	0	0	0	24	0	5	5	0	0	0	0	5459	1293	0	0	6752	0	15	2	5
9	120	0	0	57	57	56	0	29	148	0	56	65	50	5585	5494	34969	29601	0	31	2	10	6	0	0	3	4	53	55	65	0	0	0	47	0	10	8	0	0	0	0	11141	3489	0	0	14630	0	31	2	10
10	95	0	0	46	46	46	1	26	97	0	46	64	53	5032	4952	34908	30150	0	25	1	7	6	0	0	0	7	33	35	64	0	0	0	41	0	15	8	0	0	0	0	10339	4101	0	0	14440	0	25	1	7
11	129	0	0	57	57	56	0	33	132	0	56	98	81	5613	5494	34934	29570	0	26	3	9	12	0	0	1	5	51	53	98	0	0	0	67	2	19	10	0	0	0	0	18657	4023	0	0	22680	0	26	3	9
12	86	0	0	40	40	40	2	13	69	0	40	45	42	4812	4741	34941	30378	0	22	1	7	4	0	0	0	6	26	24	45	0	0	0	35	0	9	1	0	0	0	0	5439	3922	0	0	9361	0	22	1	7
13	124	0	0	57	58	57	1	25	125	0	57	70	56	6371	6272	34950	28816	0	32	2	9	5	0	0	1	8	46	48	70	0	0	0	51	1	13	5	0	0	0	0	13374	3517	0	0	16891	0	32	2	9
14	82	0	0	40	40	40	2	25	101	0	40	45	36	4718	4649	34979	30476	0	21	1	6	6	0	0	0	6	26	27	45	0	0	0	32	0	10	3	0	0	0	0	7115	3362	0	0	10477	0	21	1	6
15	136	0	0	54	55	54	1	32	114	0	54	80	64	5046	4947	34972	30136	0	23	4	8	9	0	0	0	10	66	68	80	0	0	0	57	1	7	15	0	0	0	0	16565	3284	0	0	19849	0	23	4	8
16	105	0	0	44	44	44	0	15	122	0	44	47	35	4754	4682	34964	30440	0	28	1	4	4	0	0	1	6	48	49	47	0	0	0	38	0	5	4	0	0	0	0	6977	964	0	0	7941	0	28	1	4
17	105	0	0	46	46	46	4	26	100	0	46	54	44	5234	5160	34957	29951	0	24	1	10	4	0	0	0	7	35	37	54	0	0	0	40	0	10	4	0	0	0	0	8918	2442	0	0	11360	0	24	1	10
18	94	0	0	46	47	46	1	29	100	0	46	51	42	4506	4433	34968	30680	0	22	1	9	7	0	0	1	6	34	35	51	0	0	0	37	0	10	4	0	0	0	0	8239	3423	0	0	11662	0	22	1	9
19	94	0	0	43	43	43	0	19	138	0	43	47	37	5512	5444	34968	29677	0	24	2	8	5	0	0	1	3	30	32	47	0	0	0	33	0	8	6	0	0	0	0	7673	7491	0	0	15164	0	24	2	8
20	140	0	0	72	73	72	1	33	168	0	72	122	99	5017	4864	34926	30166	0	35	3	8	13	0	0	4	9	55	57	122	0	0	0	89	1	12	20	0	0	0	0	21775	3430	0	0	25205	0	35	3	8
21	96	0	0	47	47	47	1	18	98	0	47	38	30	6381	6313	34981	28811	0	29	2	6	4	0	0	0	6	35	37	38	0	0	0	31	0	4	3	0	0	0	0	5418	801	0	0	6219	0	29	2	6
22	87	0	0	31	31	31	2	14	47	0	31	32	27	4691	4639	34939	30504	0	18	1	6	4	0	0	1	1	33	35	32	0	0	0	24	0	6	2	0	0	0	0	4932	1136	0	0	6068	0	18	1	6
23	84	0	0	30	30	30	2	9	54	0	30	37	32	6145	6092	34981	29047	0	16	2	7	3	0	0	1	1	24	25	37	0	0	0	25	0	9	3	0	0	0	0	5868	2358	0	0	8226	0	16	2	7
24	89	0	0	48	48	48	2	18	105	0	48	34	21	4963	4909	34931	30223	0	29	1	9	4	0	0	0	5	31	33	34	0	0	0	25	0	7	2	0	0	0	0	5003	2399	0	0	7402	0	29	1	9
25	108	0	0	43	43	43	2	22	93	0	43	62	54	5828	5746	34974	29358	0	27	1	8	3	0	0	0	4	40	42	62	0	0	0	49	0	6	7	0	0	0	0	9546	896	0	0	10442	0	27	1	8
26	91	0	0	41	41	41	1	14	64	0	41	37	28	4687	4624	34949	30508	0	23	1	7	5	0	0	1	4	36	39	37	0	0	0	29	0	5	3	0	0	0	0	6082	1217	0	0	7299	0	23	1	7
27	100	0	0	53	53	53	1	34	139	0	53	58	40	4738	4658	34961	30450	0	28	1	10	5	0	0	2	7	40	42	58	0	0	0	42	0	10	6	0	0	0	0	10256	3432	0	0	13688	0	28	1	10
28	104	0	0	46	46	46	1	20	99	0	46	53	46	6832	6758	34932	28351	0	27	1	10	3	0	0	2	3	36	38	53	0	0	0	39	0	9	5	0	0	0	0	7758	3637	0	0	11395	0	27	1	10
29	99	0	0	37	37	37	1	12	66	0	37	46	39	5179	5112	34985	30013	0	18	1	6	4	0	0	1	7	36	38	46	0	0	0	31	0	9	6	0	0	0	0	8233	2583	0	0	10816	0	18	1	6
30	97	0	0	41	41	41	1	22	78	0	41	49	39	5199	5134	34938	29987	0	21	1	9	4	0	0	0	6	36	37	49	0	0	0	37	0	7	5	0	0	0	0	8391	1778	0	0	10169	0	21	1	9
31	136	0	0	59	60	59	2	33	92	0	59	82	66	6787	6672	34961	28404	0	28	3	8	10	0	0	1	9	64	66	82	0	0	0	59	0	17	6	0	0	0	0	15135	5862	0	0	20997	0	28	3	8
32	88	0	0	41	42	41	3	14	89	0	41	37	29	6187	6128	34978	29003	0	23	1	8	3	0	0	2	4	27	28	37	0	0	0	28	1	4	4	0	0	0	0	7914	1064	0	0	8978	0	23	1	8
33	85	0	0	39	39	39	1	13	85	0	39	44	39	4237	4167	34956	30956	0	20	1	8	5	0	0	0	5	30	32	44	0	0	0	30	0	6	8	0	0	0	0	8141	1727	0	0	9868	0	20	1	8
34	91	0	0	41	41	40	0	18	101	0	40	50	42	4885	4811	34929	30308	0	19	1	7	5	0	0	3	5	34	36	50	0	0	0	38	0	10	2	0	0	0	0	7072	2957	0	0	10029	0	19	1	7
35	97	0	0	41	41	41	0	14	92	0	41	49	41	4633	4560	34923	30559	0	27	1	7	3	0	0	0	3	38	41	49	0	0	0	35	0	8	6	0	0	0	0	7799	1960	0	0	9759	0	27	1	7
36	103	0	0	40	40	40	2	23	79	0	40	47	39	6159	6088	34968	29034	0	21	2	5	6	0	0	0	6	42	42	47	0	0	0	36	0	7	4	0	0	0	0	7007	1933	0	0	8940	0	21	2	5
37	92	0	0	35	35	35	2	22	68	0	35	30	21	4703	4657	34965	30488	0	23	1	6	4	0	0	0	1	35	37	30	0	0	0	22	0	6	2	0	0	0	0	4607	1448	0	0	6055	0	23	1	6
38	99	0	0	47	47	47	0	30	89	0	47	49	39	7327	7251	34935	27864	0	26	2	8	5	0	0	0	6	35	38	49	0	0	0	33	0	11	5	0	0	0	0	8956	6322	0	0	15278	0	26	2	8
39	110	0	0	50	50	50	2	24	88	0	50	49	39	5125	5049	34957	30063	0	25	2	11	5	0	0	1	6	47	49	49	0	0	0	37	0	9	3	0	0	0	0	6896	4923	0	0	11819	0	25	2	11
40	92	0	0	52	52	52	0	32	104	0	52	53	44	5023	4939	34955	30166	0	25	1	8	4	0	0	0	14	33	35	53	0	0	0	40	0	10	3	0	0	0	0	8223	2603	0	0	10826	0	25	1	8
41	107	0	0	34	34	34	1	16	66	0	34	42	34	4679	4618	34957	30515	0	19	1	5	4	0	0	0	5	47	49	42	0	0	0	28	0	9	5	0	0	0	0	5160	2292	0	0	7452	0	19	1	5
42	95	0	0	40	40	40	1	30	79	0	40	41	33	4781	4718	34933	30410	0	22	1	6	5	0	0	1	5	35	37	41	0	0	0	29	0	9	3	0	0	0	0	6088	1770	0	0	7858	0	22	1	6
43	93	0	0	49	49	49	1	11	93	0	49	44	36	4761	4684	34956	30432	0	25	1	8	3	0	0	0	12	37	40	44	0	0	0	32	0	6	6	0	0	0	0	7484	1748	0	0	9232	0	25	1	8
44	84	0	0	40	40	40	1	10	101	0	40	35	27	4722	4664	34929	30470	0	25	1	6	4	0	0	0	4	29	31	35	0	0	0	26	0	6	3	0	0	0	0	4833	1389	0	0	6222	0	25	1	6
45	108	0	0	46	46	46	2	17	86	0	46	43	33	4844	4773	34926	30349	0	26	1	7	4	0	0	4	4	45	46	43	0	0	0	32	0	7	4	0	0	0	0	6119	1784	0	0	7903	0	26	1	7
46	101	0	0	44	44	44	1	27	98	0	44	52	42	5478	5402	34952	29713	0	28	2	6	4	0	0	0	4	38	40	52	0	0	0	41	1	7	3	0	0	0	0	11979	2136	0	0	14115	0	28	2	6
47	95	0	0	44	44	44	0	23	82	0	44	49	38	4714	4645	34968	30474	0	25	1	7	5	0	0	1	5	36	38	49	0	0	0	38	0	8	3	0	0	0	0	7061	2323	0	0	9384	0	25	1	7
48	95	0	0	40	40	40	1	15	85	0	40	52	47	6714	6637	34956	28477	0	22	1	7	5	0	0	0	5	32	34	52	0	0	0	41	0	10	1	0	0	0	0	9077	4821	0	0	13898	0	22	1	7
49	104	0	0	44	44	44	1	18	83	0	44	49	39	5129	5053	34996	30065	0	24	2	6	6	0	0	0	6	41	42	49	0	0	0	31	2	11	5	0	0	0	0	11177	3382	0	0	14559	0	24	2	6
50	109	0	0	66	66	66	2	26	140	0	66	75	60	5068	4953	34965	30122	0	32	3	11	3	0	1	2	14	44	45	75	0	0	0	59	0	11	5	0	0	0	0	12213	2765	0	0	14978	0	32	3	11
51	89	0	0	40	40	40	3	15	72	0	40	40	35	5119	5052	34951	30074	0	19	1	7	6	0	0	1	6	33	35	40	0	0	0	30	0	7	3	0	0	0	0	6452	1643	0	0	8095	0	19	1	7
52	83	0	0	40	40	40	2	16	52	0	40	38	31	4675	4613	34975	30517	0	21	1	7	6	0	0	0	5	28	28	38	0	0	0	30	0	7	1	0	0	0	0	5563	2256	0	0	7819	0	21	1	7
53	94	0	0	38	39	38	1	19	69	0	38	49	43	4682	4607	34929	30513	0	17	1	7	4	0	0	2	7	38	39	49	0	0	0	36	0	10	3	0	0	0	0	7340	2934	0	0	10274	0	17	1	7
54	85	0	0	42	42	42	3	15	76	0	42	45	37	4872	4802	35063	30320	0	27	1	6	3	0	0	0	5	26	26	45	0	0	0	33	1	7	4	0	0	0	0	7264	1957	0	0	9221	0	27	1	6
55	87	0	0	34	34	34	2	25	79	0	34	37	31	4712	4658	34972	30478	0	17	1	7	4	0	0	0	5	32	34	37	0	0	0	26	0	6	5	0	0	0	0	6159	4275	0	0	10434	0	17	1	7
56	114	0	0	62	62	62	1	36	127	0	62	72	52	5437	5332	34939	29755	0	32	4	10	7	0	0	1	8	48	50	72	0	0	0	54	1	13	4	0	0	0	0	11373	2670	0	0	14043	0	32	4	10
57	115	0	0	39	39	39	1	19	76	0	39	40	35	6542	6477	34963	28650	0	19	1	9	3	0	0	1	6	53	54	40	0	0	0	29	0	7	4	0	0	0	0	6844	1846	0	0	8690	0	19	1	9
58	92	0	0	54	54	54	2	25	122	0	54	52	36	4733	4651	34895	30460	0	32	1	8	5	0	0	4	4	35	37	52	0	0	0	38	0	8	6	0	0	0	0	7667	2129	0	0	9796	0	32	1	8
59	86	0	0	36	36	36	1	19	112	0	36	42	37	4698	4633	34948	30495	0	17	1	8	5	0	0	1	4	30	32	42	0	0	0	31	0	9	2	0	0	0	0	5155	2373	0	0	7528	0	17	1	8
60	97	0	0	43	43	43	3	39	71	0	43	52	42	4268	4192	34997	30924	0	26	1	5	7	0	0	0	4	38	40	52	0	0	0	38	0	7	7	0	0	0	0	8789	1822	0	0	10611	0	26	1	5
61	86	0	0	34	34	34	0	17	83	0	34	59	57	4716	4634	34969	30476	0	16	1	6	4	0	0	1	6	27	27	59	0	0	0	41	0	15	3	0	0	0	0	7939	3298	0	0	11237	0	16	1	6
62	104	0	0	51	51	50	2	15	106	0	50	60	49	5528	5442	34976	29660	0	25	2	10	6	0	0	0	7	37	39	60	0	0	0	47	0	7	6	0	0	0	0	10704	1179	0	0	11883	0	25	2	10
63	128	0	0	41	41	41	1	22	96	0	41	39	31	4745	4681	34949	30448	0	17	1	8	4	1	0	0	10	69	70	39	0	0	0	31	0	6	2	0	0	0	0	5709	1031	0	0	6740	0	17	1	8
64	93	0	0	48	48	48	1	16	106	0	48	52	38	4353	4276	34972	30839	0	29	1	8	3	0	0	1	6	34	36	52	0	0	0	40	0	9	3	0	0	0	0	7373	2559	0	0	9932	0	29	1	8
65	113	0	0	66	67	65	2	22	154	0	65	73	59	8057	7946	34963	27131	0	41	2	7	8	0	0	3	4	40	42	73	0	0	0	54	0	11	8	0	0	0	0	11804	3229	0	0	15033	0	41	2	7
66	82	0	0	38	38	38	1	19	93	0	38	40	37	4712	4646	34969	30480	0	18	1	6	4	0	0	1	8	27	27	40	0	0	0	31	0	6	3	0	0	0	0	6168	1503	0	0	7671	0	18	1	6
67	134	0	0	59	59	59	1	37	137	0	59	81	64	5433	5327	34904	29751	0	33	1	10	6	0	0	1	8	62	64	81	0	0	0	59	0	11	11	0	0	0	0	12535	5556	0	0	18091	0	33	1	10
68	103	0	0	47	48	47	1	20	111	0	47	69	57	5808	5727	34978	29370	0	27	1	6	8	0	0	1	4	33	35	69	0	0	0	49	0	12	8	0	0	0	0	10543	9746	0	0	20289	0	27	1	6
69	110	0	0	44	44	44	1	22	85	0	44	40	31	4769	4701	34951	30425	0	23	1	8	5	0	0	1	6	53	43	40	0	0	0	30	0	8	2	0	0	0	0	6818	2770	0	0	9588	0	23	1	8
70	86	0	0	42	42	42	2	12	78	0	42	43	32	4251	4184	34952	30943	0	26	1	5	5	0	0	1	4	31	33	43	0	0	0	31	0	8	4	0	0	0	0	6160	2120	0	0	8280	0	26	1	5
71	100	0	0	62	62	62	1	42	152	0	62	61	40	5297	5217	34904	29882	0	31	2	12	5	1	0	2	9	36	38	61	0	0	0	48	0	7	6	0	0	0	0	10948	1973	0	0	12921	0	31	2	12
72	84	0	0	34	34	34	1	20	64	0	34	45	40	4453	4388	34936	30739	0	19	1	7	3	0	0	1	3	28	26	45	0	0	0	33	0	7	5	0	0	0	0	6299	1664	0	0	7963	0	19	1	7
73	98	0	0	41	41	41	1	30	88	0	41	48	41	6417	6344	35015	28775	0	20	1	6	7	0	0	2	5	32	33	48	0	0	0	36	0	9	3	0	0	0	0	7835	2587	0	0	10422	0	20	1	6
74	86	0	0	29	29	29	1	10	68	0	29	29	26	4663	4615	34973	30531	0	16	1	4	5	0	0	0	3	32	34	29	0	0	0	20	0	5	4	0	0	0	0	4705	1422	0	0	6127	0	16	1	4
75	114	0	0	55	55	55	2	35	148	0	55	53	39	6846	6762	34965	28345	0	29	1	9	6	0	0	2	8	47	50	53	0	0	0	38	0	11	4	0	0	0	0	8745	2742	0	0	11487	0	29	1	9
76	110	0	0	45	45	45	0	32	119	0	45	46	39	4651	4581	34940	30536	0	22	2	8	4	0	0	0	9	49	47	46	0	0	0	37	0	6	3	0	0	0	0	6966	1253	0	0	8219	0	22	2	8
77	125	0	0	60	60	60	4	24	126	0	60	71	56	8113	8017	34976	27068	0	32	3	10	4	0	0	4	7	48	47	71	0	0	0	46	1	13	11	0	0	0	0	12810	6116	0	0	18926	0	32	3	10
78	99	0	0	44	44	44	1	22	85	0	44	55	44	5150	5079	34959	30034	0	23	2	8	6	0	0	1	4	40	43	55	0	0	0	40	0	13	2	0	0	0	0	8117	4441	0	0	12558	0	23	2	8
79	92	0	0	38	38	38	1	10	54	0	38	36	25	4814	4760	34939	30378	0	25	1	7	4	0	0	0	1	34	36	36	0	0	0	26	0	7	3	0	0	0	0	5092	1634	0	0	6726	0	25	1	7
80	92	0	0	46	46	45	1	25	95	0	45	34	25	5638	5577	34919	29554	0	25	1	7	4	0	0	0	8	35	37	34	0	0	0	25	0	5	4	0	0	0	0	5263	1226	0	0	6489	0	25	1	7
81	96	0	0	35	35	35	1	21	62	0	35	34	29	5538	5495	34991	29642	0	21	1	6	3	0	0	0	4	32	34	34	0	0	0	28	0	4	2	0	0	0	0	4464	719	0	0	5183	0	21	1	6
82	98	0	0	45	45	45	0	23	105	0	45	52	43	5499	5421	34950	29692	0	22	1	10	4	0	0	1	7	30	28	52	0	0	0	36	0	11	5	0	0	0	0	6963	2401	0	0	9364	0	22	1	10
83	105	0	0	50	51	50	1	19	105	0	50	44	28	5057	4990	34973	30133	0	31	2	8	6	0	0	1	2	47	50	44	0	0	0	29	1	10	4	0	0	0	0	7885	2711	0	0	10596	0	31	2	8
84	87	0	0	46	46	46	3	21	72	0	46	42	31	5558	5490	34951	29634	0	24	1	6	6	0	0	0	9	31	33	42	0	0	0	27	0	11	4	0	0	0	0	6816	5254	0	0	12070	0	24	1	6
85	102	0	0	41	42	41	3	32	55	0	41	55	46	5700	5634	34953	29480	0	24	1	9	4	0	0	2	1	36	38	55	0	0	0	41	1	7	6	0	0	0	0	9410	1162	0	0	10572	0	24	1	9
86	88	0	0	29	29	29	1	9	82	0	29	35	32	4681	4629	34951	30511	0	16	1	5	3	0	0	1	3	32	34	35	0	0	0	26	0	6	3	0	0	0	0	4469	5693	0	0	10162	0	16	1	5
87	103	0	0	49	49	49	2	40	108	0	49	51	36	5310	5235	34978	29881	0	23	2	10	7	0	0	2	5	42	45	51	0	0	0	32	0	13	6	0	0	0	0	8257	9582	0	0	17839	0	23	2	10
88	94	0	0	43	44	43	1	21	83	0	43	43	33	5101	5039	34952	30086	0	28	2	6	5	0	0	0	2	32	34	43	0	0	0	36	0	6	1	0	0	0	0	7190	1187	0	0	8377	0	28	2	6
89	90	0	0	42	42	41	2	22	75	0	41	49	38	4728	4656	34976	30466	0	22	1	6	6	0	0	1	5	35	37	49	0	0	0	37	0	9	3	0	0	0	0	7112	2359	0	0	9471	0	22	1	6
90	110	0	0	57	57	57	1	34	181	0	57	68	51	5542	5463	34973	29630	0	33	5	8	5	0	0	1	5	39	41	68	0	0	0	49	0	14	5	0	0	0	0	11013	10949	0	0	21962	0	33	5	8
91	95	0	0	39	40	39	1	17	82	0	39	49	41	5608	5537	34930	29584	0	22	1	7	5	0	0	1	3	33	36	49	0	0	0	39	0	5	5	0	0	0	0	8665	964	0	0	9629	0	22	1	7
92	93	0	0	50	50	49	1	16	97	0	49	55	46	6689	6602	34945	28504	0	25	2	7	4	0	0	1	10	33	35	55	0	0	0	42	0	9	4	0	0	0	0	7867	2458	0	0	10325	0	25	2	7
93	97	0	0	49	49	49	1	13	112	0	49	45	33	6480	6408	34928	28711	0	28	1	7	4	0	0	0	9	37	40	45	0	0	0	33	0	8	4	0	0	0	0	6571	4044	0	0	10615	0	28	1	7
94	99	0	0	45	45	45	1	17	74	0	45	50	42	4719	4639	34931	30475	0	23	1	7	5	0	0	1	8	43	44	50	0	0	0	37	0	9	4	0	0	0	0	7266	2439	0	0	9705	0	23	1	7
95	85	0	0	45	45	45	0	25	81	0	45	50	38	4833	4758	34960	30360	0	27	2	6	5	0	0	1	4	28	29	50	0	0	0	37	0	8	5	0	0	0	0	8328	2599	0	0	10927	0	27	2	6
96	100	0	0	42	42	42	0	30	111	0	42	52	45	7518	7453	34948	27661	0	20	2	4	8	0	0	0	8	33	34	52	0	0	0	36	0	9	7	0	0	0	0	7945	2524	0	0	10469	0	20	2	4
97	105	0	0	32	32	32	1	16	41	0	32	36	30	4693	4639	34988	30500	0	17	1	5	4	0	0	0	5	49	50	36	0	0	0	29	0	5	2	0	0	0	0	5538	1376	0	0	6914	0	17	1	5
98	90	0	0	38	38	38	0	14	96	0	38	40	36	4308	4242	34932	30885	0	21	2	6	3	0	0	0	6	33	35	40	0	0	0	30	0	6	4	0	0	0	0	5644	1598	0	0	7242	0	21	2	6
99	105	0	0	59	59	59	0	23	175	0	59	69	58	6756	6657	34963	28427	0	30	3	14	5	0	0	0	7	32	32	69	0	0	0	46	1	16	6	0	0	0	0	12966	12152	0	0	25118	0	30	3	14
100	82	0	0	40	40	39	1	15	49	0	39	44	39	5141	5076	34944	30047	0	25	1	6	5	0	0	1	1	22	24	44	0	0	0	35	0	7	2	0	0	0	0	6995	1806	0	0	8801	0	25	1	6
101	87	0	0	42	42	41	1	15	78	0	41	50	41	4668	4594	34918	30525	0	24	1	8	3	0	0	0	5	28	27	50	0	0	0	38	0	9	3	0	0	0	0	7982	2974	0	0	10956	0	24	1	8
102	100	0	0	47	47	47	1	24	104	0	47	61	49	4773	4691	34965	30414	0	24	1	10	6	0	0	1	5	40	43	61	0	0	0	42	0	13	6	0	0	0	0	8733	3659	0	0	12392	0	24	1	10
103	97	0	0	42	43	42	2	20	94	0	42	65	59	5974	5884	34956	29216	0	21	1	9	5	0	0	1	5	28	29	65	0	0	0	48	0	10	7	0	0	0	0	10769	3339	0	0	14108	0	21	1	9
104	125	0	0	60	61	60	2	33	152	0	60	77	58	5425	5320	34990	29763	0	35	2	11	7	0	0	1	4	53	55	77	0	0	0	54	0	12	11	0	0	0	0	15486	9490	0	0	24976	0	35	2	11
105	90	0	0	43	43	43	1	19	83	0	43	44	38	4711	4637	34941	30483	0	24	1	5	6	0	0	1	6	35	38	44	0	0	0	33	0	6	5	0	0	0	0	6990	1494	0	0	8484	0	24	1	5
106	113	0	0	50	50	50	3	36	83	0	50	77	65	5092	5002	34938	30084	0	28	1	10	5	0	0	1	5	42	44	77	0	0	0	52	0	22	3	0	0	0	0	10821	7584	0	0	18405	0	28	1	10
107	93	0	0	45	45	45	1	18	89	0	45	51	43	4758	4678	34931	30435	0	26	1	7	4	0	0	0	7	36	39	51	0	0	0	39	0	6	6	0	0	0	0	8349	1365	0	0	9714	0	26	1	7
108	105	0	0	47	48	47	1	26	94	0	47	54	41	5318	5239	35048	29874	0	31	1	6	5	0	0	1	3	36	36	54	0	0	0	42	0	5	7	0	0	0	0	9458	964	0	0	10422	0	31	1	6
109	88	0	0	31	31	31	0	16	75	0	31	35	29	4747	4694	34958	30447	0	20	1	5	4	0	0	0	1	33	35	35	0	0	0	27	0	6	2	0	0	0	0	5074	1136	0	0	6210	0	20	1	5
110	90	0	0	36	36	36	0	14	64	0	36	32	25	4703	4649	34942	30491	0	21	1	7	4	0	0	0	3	35	37	32	0	0	0	25	0	4	3	0	0	0	0	4912	1063	0	0	5975	0	21	1	7
111	114	0	0	38	38	38	1	19	69	0	38	58	55	5166	5105	34952	30003	0	18	1	9	4	0	0	1	5	39	42	58	0	0	0	41	0	9	8	0	0	0	0	8870	1509	0	0	10379	0	18	1	9
112	96	0	0	42	42	42	0	18	99	0	42	53	46	4325	4245	34940	30868	0	25	1	5	4	0	0	0	7	38	40	53	0	0	0	40	0	9	4	0	0	0	0	7718	2497	0	0	10215	0	25	1	5
113	102	0	0	49	49	49	1	28	122	0	49	55	41	5467	5401	34960	29710	0	26	1	11	5	0	0	0	6	35	38	55	0	0	0	40	0	11	4	0	0	0	0	10196	2721	0	0	12917	0	26	1	11
114	96	0	0	58	58	58	1	21	128	0	58	66	47	7173	7079	34993	28017	0	30	2	11	4	0	0	2	9	32	34	66	0	0	0	49	0	11	6	0	0	0	0	11081	3226	0	0	14307	0	30	2	11
115	99	0	0	41	42	41	3	15	94	0	41	71	66	5925	5829	53404	48266	0	23	1	8	3	0	0	1	5	33	35	71	0	0	0	50	0	8	13	0	0	0	0	11834	2038	0	0	13872	0	23	1	8
116	86	0	0	41	41	41	0	19	82	0	41	50	44	4914	4839	64198	59574	1	23	1	7	3	0	0	0	6	29	31	50	0	0	0	36	0	8	6	0	0	0	0	8293	2442	0	0	10735	1	23	1	7
117	116	0	0	54	54	54	3	26	131	0	54	51	41	8214	8134	34945	26972	0	31	1	10	5	0	0	0	7	44	46	51	0	0	0	37	0	9	5	0	0	0	0	7638	2464	0	0	10102	0	31	1	10
118	89	0	0	40	40	40	2	12	78	0	40	41	33	6861	6802	34954	28326	0	27	2	6	4	0	0	0	1	23	25	41	0	0	0	32	0	6	3	0	0	0	0	6475	1499	0	0	7974	0	27	2	6
119	116	0	0	60	61	60	2	39	124	0	60	70	48	5193	5111	34986	29982	0	34	3	10	9	0	0	0	4	47	50	70	0	0	0	45	1	11	13	0	0	0	0	15801	3345	0	0	19146	0	34	3	10
120	84	0	0	35	35	35	1	21	49	0	35	38	34	4823	4763	34951	30369	0	20	1	9	4	0	0	0	1	27	30	38	0	0	0	32	0	4	2	0	0	0	0	6272	951	0	0	7223	0	20	1	9
121	96	0	0	41	41	41	1	31	84	0	41	36	31	4968	4906	34933	30223	0	21	1	8	5	0	0	0	6	36	38	36	0	0	0	30	0	5	1	0	0	0	0	5333	1631	0	0	6964	0	21	1	8
122	93	0	0	39	39	39	2	25	92	0	39	48	39	4709	4640	34965	30483	0	20	1	9	6	0	0	0	3	37	40	48	0	0	0	37	0	8	3	0	0	0	0	7518	5940	0	0	13458	0	20	1	9
123	92	0	0	43	43	43	0	20	89	0	43	46	36	4812	4742	34911	30380	0	24	1	8	4	0	0	0	6	36	39	46	0	0	0	35	0	8	3	0	0	0	0	6480	2120	0	0	8600	0	24	1	8
124	100	0	0	43	43	43	2	28	54	0	43	36	22	4747	4691	34977	30445	0	24	1	8	6	0	0	0	4	43	45	36	0	0	0	27	0	5	4	0	0	0	0	5516	1331	0	0	6847	0	24	1	8
125	81	0	0	37	37	37	2	20	60	0	37	38	30	4722	4662	34934	30472	0	21	1	6	4	0	0	1	4	26	26	38	0	0	0	28	0	7	3	0	0	0	0	5399	1889	0	0	7288	0	21	1	6
126	103	0	0	45	45	45	1	27	119	0	45	58	49	4855	4769	34911	30338	0	24	1	9	4	0	0	0	7	39	41	58	0	0	0	39	0	12	7	0	0	0	0	10602	7188	0	0	17790	0	24	1	9
127	100	0	0	47	47	47	1	15	71	0	47	49	40	5116	5046	34952	30068	0	24	1	7	4	0	0	1	10	38	40	49	0	0	0	37	0	8	4	0	0	0	0	6824	1956	0	0	8780	0	24	1	7
128	134	0	0	68	68	68	0	40	157	0	68	103	81	5904	5780	34938	29272	0	33	3	17	7	0	0	2	6	51	53	103	0	0	0	72	0	26	5	0	0	0	0	15741	7796	0	0	23537	0	33	3	17
129	125	0	0	77	78	76	0	45	165	0	76	95	71	5592	5471	34999	29583	0	39	4	11	12	0	0	1	9	48	50	95	0	0	0	75	0	11	9	0	0	0	0	17203	5657	0	0	22860	0	39	4	11
130	114	0	0	57	57	57	2	29	119	0	57	81	70	5451	5339	34965	29735	0	26	1	10	6	0	0	2	12	41	43	81	0	0	0	66	0	6	9	0	0	0	0	14366	1443	0	0	15809	0	26	1	10
131	94	0	0	50	50	50	1	23	90	0	50	54	44	4967	4886	34995	30221	0	30	1	10	4	0	0	1	4	33	36	54	0	0	0	39	0	10	5	0	0	0	0	7943	6438	0	0	14381	0	30	1	10
132	101	0	0	46	46	46	0	28	105	0	46	63	54	7329	7240	34926	27861	0	26	2	8	4	0	0	1	5	35	38	63	0	0	0	46	0	13	4	0	0	0	0	9817	3636	0	0	13453	0	26	2	8
133	96	0	0	40	41	40	2	25	73	0	40	36	32	5393	5337	95853	91016	0	22	1	7	6	0	0	0	4	34	36	36	0	0	0	27	0	8	1	0	0	0	0	4985	4044	0	0	9029	0	22	1	7
134	112	0	0	48	48	48	1	34	110	0	48	64	51	5760	5687	34956	29415	0	28	1	8	6	0	0	0	5	35	35	64	0	0	0	45	1	14	4	0	0	0	0	10245	3427	0	0	13672	0	28	1	8
135	94	0	0	53	53	53	2	37	114	0	53	71	60	4539	4437	34923	30651	0	28	1	9	5	0	0	2	8	31	33	71	0	0	0	51	0	16	4	0	0	0	0	9825	3448	0	0	13273	0	28	1	9
136	88	0	0	41	41	41	0	22	91	0	41	42	37	4736	4665	34878	30458	0	22	1	6	5	0	0	1	6	29	28	42	0	0	0	30	0	9	3	0	0	0	0	6190	2495	0	0	8685	0	22	1	6
137	115	0	0	50	50	50	1	24	99	0	50	73	64	5139	5038	34916	30049	0	22	2	9	5	0	0	3	9	39	41	73	0	0	0	54	0	9	10	0	0	0	0	12223	6939	0	0	19162	0	22	2	9
138	87	0	0	43	43	43	0	16	88	0	43	55	45	4674	4593	34961	30520	0	21	1	6	6	0	0	2	7	32	34	55	0	0	0	41	0	9	5	0	0	0	0	7615	2369	0	0	9984	0	21	1	6
139	118	0	0	45	46	45	2	20	90	0	45	51	40	5378	5303	34961	29813	0	25	1	7	7	0	0	0	5	58	61	51	0	0	0	35	0	10	6	0	0	0	0	9112	4297	0	0	13409	0	25	1	7
140	110	0	0	41	41	41	1	14	74	0	41	42	29	4688	4628	34939	30503	0	28	1	6	4	0	0	0	2	54	56	42	0	0	0	30	0	7	5	0	0	0	0	5955	1220	0	0	7175	0	28	1	6
141	92	0	0	46	46	45	1	24	113	0	45	61	53	6688	6604	34948	28499	0	23	2	9	4	0	0	1	6	27	28	61	0	0	0	46	0	12	3	0	0	0	0	8959	3875	0	0	12834	0	23	2	9
142	110	0	0	47	47	47	2	22	89	0	47	47	38	5119	5044	34992	30072	0	25	1	7	6	0	0	3	5	49	50	47	0	0	0	32	0	9	6	0	0	0	0	7691	2144	0	0	9835	0	25	1	7
143	88	0	0	43	43	43	0	19	104	0	43	46	36	4690	4617	35011	30505	0	24	1	7	6	0	0	1	4	33	35	46	0	0	0	36	0	7	3	0	0	0	0	7007	1814	0	0	8821	0	24	1	7
144	103	0	0	40	40	40	2	30	64	0	40	70	61	5324	5232	34936	29868	0	22	1	6	8	0	0	0	3	38	40	70	0	0	0	52	0	10	8	0	0	0	0	9838	1932	0	0	11770	0	22	1	6
145	83	0	0	41	41	41	0	26	103	0	41	44	38	4832	4761	34922	30361	0	21	1	7	6	0	0	0	6	27	28	44	0	0	0	33	0	8	3	0	0	0	0	6724	2625	0	0	9349	0	21	1	7
146	96	0	0	44	44	44	1	19	93	0	44	46	36	4757	4686	34985	30435	0	22	1	10	6	0	0	1	4	38	41	46	0	0	0	38	0	6	2	0	0	0	0	6954	1471	0	0	8425	0	22	1	10
147	106	0	0	45	46	45	2	13	89	0	45	54	45	7134	7058	34899	28053	0	27	1	6	3	0	0	2	6	41	43	54	0	0	0	38	0	12	4	0	0	0	0	7636	3264	0	0	10900	0	27	1	6
148	91	0	0	36	36	36	0	22	75	0	36	49	39	4696	4628	34897	30498	0	20	1	7	3	0	0	1	4	35	38	49	0	0	0	35	0	9	5	0	0	0	0	6985	2559	0	0	9544	0	20	1	7
149	103	0	0	37	37	37	2	28	69	0	37	55	51	5795	5716	34984	29397	0	16	2	9	5	0	0	1	4	36	38	55	0	0	0	40	0	10	5	0	0	0	0	9356	6128	0	0	15484	0	16	2	9
150	89	0	0	39	39	39	1	24	82	0	39	40	34	4701	4636	34961	30492	0	20	1	7	5	0	0	1	5	34	36	40	0	0	0	33	0	5	2	0	0	0	0	5818	973	0	0	6791	0	20	1	7
151	97	0	0	50	50	50	0	17	101	0	50	54	42	5624	5547	34890	29562	0	28	2	6	6	0	0	1	7	32	34	54	0	0	0	38	0	8	8	0	0	0	0	10010	1818	0	0	11828	0	28	2	6
152	114	0	0	48	48	48	5	18	103	0	48	58	48	7234	7169	34940	27936	0	28	1	10	5	0	0	1	3	42	44	58	0	0	0	49	0	6	3	0	0	0	0	9147	5916	0	0	15063	0	28	1	10
153	91	0	0	33	33	33	1	23	75	0	33	32	23	4751	4704	34945	30441	0	18	1	6	3	0	0	0	5	34	36	32	0	0	0	23	0	8	1	0	0	0	0	4228	3315	0	0	7543	0	18	1	6
154	92	0	0	39	39	39	0	17	84	0	39	52	44	4697	4621	34912	30497	0	23	2	5	3	0	0	1	5	36	38	52	0	0	0	41	0	8	3	0	0	0	0	7342	2223	0	0	9565	0	23	2	5
155	95	0	0	54	55	54	5	30	106	0	54	50	36	7154	7078	35003	28033	0	30	2	9	6	0	0	2	5	29	30	50	0	0	0	36	0	7	7	0	0	0	0	9162	1352	0	0	10514	0	30	2	9
156	98	0	0	53	54	53	1	22	96	0	53	50	37	5306	5231	34958	29880	0	29	1	11	7	0	0	2	3	33	36	50	0	0	0	38	0	8	4	0	0	0	0	8761	2314	0	0	11075	0	29	1	11
157	93	0	0	50	50	50	1	26	113	0	50	49	38	4836	4759	34965	30354	0	33	2	6	4	0	0	0	5	33	35	49	0	0	0	35	0	9	5	0	0	0	0	7101	4833	0	0	11934	0	33	2	6
158	86	0	0	37	37	37	1	15	92	0	37	40	34	4931	4873	34891	30257	0	18	1	7	5	0	0	1	5	28	30	40	0	0	0	32	0	5	3	0	0	0	0	6105	1549	0	0	7654	0	18	1	7
159	101	0	0	57	57	57	1	26	101	0	57	64	44	4941	4869	34922	30231	0	30	2	12	6	0	0	0	7	39	41	64	0	0	0	48	1	9	6	0	0	0	0	14087	4037	0	0	18124	0	30	2	12
160	103	0	0	43	43	43	1	22	78	0	43	45	38	4711	4637	34918	30483	0	24	1	6	3	0	0	1	8	47	47	45	0	0	0	30	0	11	4	0	0	0	0	6194	2706	0	0	8900	0	24	1	6
161	90	0	0	45	45	45	1	26	95	0	45	40	26	4734	4674	34975	30456	0	25	1	7	5	0	0	0	7	30	31	40	0	0	0	32	0	5	3	0	0	0	0	6326	950	0	0	7276	0	25	1	7
162	83	0	0	44	45	44	2	9	86	0	44	44	37	4820	4750	35012	30370	0	29	1	5	4	0	0	0	5	23	26	44	0	0	0	31	0	9	4	0	0	0	0	6622	1928	0	0	8550	0	29	1	5
163	88	0	0	49	49	49	1	23	101	0	49	48	34	4869	4798	34923	30320	0	29	1	7	5	0	0	0	7	29	31	48	0	0	0	38	0	8	2	0	0	0	0	6584	2092	0	0	8676	0	29	1	7
164	94	0	0	40	40	40	1	29	72	0	40	44	37	5035	4970	34937	30154	0	18	1	8	6	0	0	1	6	35	37	44	0	0	0	32	0	7	5	0	0	0	0	7067	3403	0	0	10470	0	18	1	8
165	81	0	0	38	38	38	1	26	89	0	38	44	39	4690	4620	34908	30504	0	20	1	5	5	0	0	0	7	26	27	44	0	0	0	31	0	9	4	0	0	0	0	7115	2292	0	0	9407	0	20	1	5
166	109	0	0	45	45	44	2	23	99	0	44	61	52	5713	5627	34947	29478	0	27	1	7	3	0	0	2	4	39	41	61	0	0	0	45	0	7	9	0	0	0	0	10920	1516	0	0	12436	0	27	1	7
167	100	0	0	42	42	42	1	16	96	0	42	50	41	5258	5194	35007	29924	0	24	1	6	4	0	0	0	7	35	37	50	0	0	0	38	0	9	3	0	0	0	0	7308	2291	0	0	9599	0	24	1	6
168	89	0	0	44	44	44	0	14	127	0	44	57	47	4830	4749	34933	30361	0	22	1	8	3	0	0	0	10	30	33	57	0	0	0	40	0	12	5	0	0	0	0	10468	7068	0	0	17536	0	22	1	8
169	93	0	0	53	53	53	1	22	101	0	53	55	45	4410	4325	34983	30778	0	23	4	7	8	0	0	2	9	32	34	55	0	0	0	41	0	11	3	0	0	0	0	7913	7029	0	0	14942	0	23	4	7
170	109	0	0	58	58	58	0	25	141	0	58	65	52	4737	4645	34933	30446	0	25	1	7	7	0	0	1	17	50	52	65	0	0	0	48	0	9	8	0	0	0	0	11556	4444	0	0	16000	0	25	1	7
171	94	0	0	36	36	36	0	24	102	0	36	37	32	5653	5599	34948	29534	0	20	1	6	6	0	0	0	3	32	34	37	0	0	0	28	0	7	2	0	0	0	0	5891	2377	0	0	8268	0	20	1	6
172	90	0	0	35	35	35	1	26	61	0	35	35	28	4267	4212	34970	30926	0	20	1	7	4	0	0	0	3	34	36	35	0	0	0	26	0	5	4	0	0	0	0	5242	1085	0	0	6327	0	20	1	7
173	98	0	0	53	53	53	0	24	111	0	53	51	35	5394	5315	34950	29798	0	31	2	7	7	0	0	0	6	33	36	51	0	0	0	38	0	8	5	0	0	0	0	8058	1880	0	0	9938	0	31	2	7
174	94	0	0	43	43	43	0	16	95	0	43	56	46	5147	5068	34976	30044	0	21	1	8	4	0	0	1	8	34	36	56	0	0	0	40	0	11	5	0	0	0	0	8182	3624	0	0	11806	0	21	1	8
175	106	0	0	57	58	57	2	39	120	0	57	76	64	5139	5043	35003	30037	0	28	1	11	7	0	0	3	7	41	44	76	0	0	0	56	1	11	8	0	0	0	0	13530	3402	0	0	16932	0	28	1	11
176	89	0	0	40	40	40	1	18	78	0	40	35	25	4695	4637	34937	30499	0	21	1	8	7	0	0	0	3	34	36	35	0	0	0	28	0	6	1	0	0	0	0	5013	2011	0	0	7024	0	21	1	8
177	92	0	0	51	51	51	1	27	107	0	51	48	36	6777	6700	34930	28414	0	28	2	9	5	0	0	0	7	31	31	48	0	0	0	33	0	10	5	0	0	0	0	6804	2519	0	0	9323	0	28	2	9
178	97	0	0	36	36	36	1	16	70	0	36	46	41	5276	5208	34946	29916	0	18	1	6	3	0	0	0	8	37	39	46	0	0	0	34	0	8	4	0	0	0	0	6889	2520	0	0	9409	0	18	1	6
179	95	0	0	45	45	45	3	16	77	0	45	44	36	4715	4644	34927	30476	0	19	1	11	5	0	0	1	8	38	41	44	0	0	0	34	0	8	2	0	0	0	0	6714	2286	0	0	9000	0	19	1	11
180	101	0	0	41	41	41	2	14	65	0	41	61	58	5464	5373	34872	29729	0	20	1	8	5	0	0	0	7	36	38	61	0	0	0	44	0	12	5	0	0	0	0	9411	3089	0	0	12500	0	20	1	8
181	102	0	0	44	44	44	3	24	110	0	44	40	30	8217	8160	34966	26967	0	26	1	8	5	0	0	1	3	38	40	40	0	0	0	33	0	5	2	0	0	0	0	6680	944	0	0	7624	0	26	1	8
182	101	0	0	46	47	46	1	25	101	0	46	49	39	5768	5695	34954	29421	0	23	1	9	8	0	0	0	5	34	36	49	0	0	0	35	0	10	4	0	0	0	0	8208	2200	0	0	10408	0	23	1	9
183	95	0	0	54	54	54	2	24	114	0	54	81	65	4774	4663	34877	30419	0	29	2	5	10	0	0	1	7	35	38	81	0	0	0	55	0	12	14	0	0	0	0	15360	3128	0	0	18488	0	29	2	5
184	98	0	0	36	37	36	2	17	80	0	36	49	43	6805	6742	35068	28380	0	19	1	11	3	0	0	0	2	33	35	49	0	0	0	35	0	9	5	0	0	0	0	8161	2449	0	0	10610	0	19	1	11
185	93	0	0	43	43	43	1	32	89	0	43	35	31	6876	6812	34948	28315	0	25	1	8	5	0	0	0	4	29	25	35	0	0	0	26	0	7	2	0	0	0	0	5353	1495	0	0	6848	0	25	1	8
186	113	0	0	44	44	43	2	25	75	0	43	56	47	4709	4627	35004	30484	0	22	1	8	7	0	0	1	4	54	56	56	0	0	0	40	0	10	6	0	0	0	0	8772	2362	0	0	11134	0	22	1	8
187	105	0	0	44	45	44	4	26	81	0	44	70	60	5507	5431	34960	29666	0	25	1	8	5	0	0	1	4	37	40	70	0	0	0	51	1	7	11	0	0	0	0	12534	1711	0	0	14245	0	25	1	8
188	108	0	0	43	43	43	0	21	100	0	43	48	33	4838	4772	34954	30353	0	28	1	7	4	0	0	0	3	49	50	48	0	0	0	38	0	5	5	0	0	0	0	7208	1549	0	0	8757	0	28	1	7
189	91	0	0	38	38	38	1	24	70	0	38	36	28	4794	4736	34956	30399	0	20	1	8	5	0	0	0	4	33	35	36	0	0	0	28	0	5	3	0	0	0	0	5225	918	0	0	6143	0	20	1	8
190	96	0	0	46	47	46	1	26	83	0	46	48	39	5089	5014	34983	30102	0	26	1	8	4	0	0	1	6	35	37	48	0	0	0	38	0	5	5	0	0	0	0	7051	1408	0	0	8459	0	26	1	8
191	91	0	0	45	45	45	0	32	110	0	45	41	27	4293	4230	34943	30899	0	27	1	7	5	0	0	1	4	36	39	41	0	0	0	32	0	5	4	0	0	0	0	6662	1331	0	0	7993	0	27	1	7
192	90	0	0	39	40	39	0	14	67	0	39	43	38	4685	4617	34924	30507	0	20	1	9	3	0	0	0	6	35	37	43	0	0	0	32	0	6	5	0	0	0	0	6582	1758	0	0	8340	0	20	1	9
193	115	0	0	60	60	60	2	30	164	0	60	91	77	7418	7302	34918	27762	0	32	3	8	5	0	0	3	9	37	38	91	0	0	0	72	1	14	4	0	0	0	0	15661	4162	0	0	19823	0	32	3	8
194	109	0	0	48	48	48	1	36	114	0	48	46	33	4728	4657	34983	30463	0	27	1	8	7	0	0	0	5	51	53	46	0	0	0	34	0	7	5	0	0	0	0	6890	2354	0	0	9244	0	27	1	8
195	110	0	0	59	59	59	1	38	110	0	59	83	67	5240	5122	34942	29953	0	30	1	8	7	1	0	1	11	43	41	83	0	0	0	58	0	15	10	0	0	0	0	13350	3983	0	0	17333	0	30	1	8
196	91	0	0	42	42	42	1	18	85	0	42	40	31	4762	4697	35075	30431	0	19	1	10	5	0	0	1	6	33	35	40	0	0	0	31	0	8	1	0	0	0	0	6100	2144	0	0	8244	0	19	1	10
197	89	0	0	48	48	48	1	32	110	0	48	38	29	4970	4904	34973	30220	0	27	1	6	7	0	0	1	6	31	27	38	0	0	0	28	0	7	3	0	0	0	0	6946	2103	0	0	9049	0	27	1	6
198	89	0	0	36	36	36	1	17	81	0	36	39	33	4687	4625	34930	30507	0	22	1	7	3	0	0	0	3	35	37	39	0	0	0	28	0	7	4	0	0	0	0	6231	2136	0	0	8367	0	22	1	7
199	82	0	0	43	43	42	1	20	94	0	42	33	27	4694	4632	34933	30500	0	21	1	8	3	0	0	0	9	27	29	33	0	0	0	21	0	7	5	0	0	0	0	4901	2031	0	0	6932	0	21	1	8
200	100	0	0	58	58	58	1	22	112	0	58	72	56	5472	5368	34989	29719	0	30	1	9	6	0	0	2	10	37	39	72	0	0	0	53	2	9	8	0	0	0	0	14470	2244	0	0	16714	0	30	1	9
201	82	0	0	37	37	37	3	10	80	0	37	30	26	5028	4974	34970	30164	0	20	1	5	3	0	0	0	8	24	25	30	0	0	0	21	0	5	4	0	0	0	0	4864	1458	0	0	6322	0	20	1	5
202	103	0	0	47	48	47	2	29	93	0	47	56	47	5397	5315	35046	29792	0	28	1	7	6	0	0	0	5	37	39	56	0	0	0	42	0	10	4	0	0	0	0	8659	8074	0	0	16733	0	28	1	7
203	99	0	0	47	48	47	1	20	86	0	47	48	36	5253	5186	34969	29932	0	26	1	8	5	1	0	1	5	34	36	48	0	0	0	35	0	9	4	0	0	0	0	8216	2732	0	0	10948	0	26	1	8
204	83	0	0	32	32	32	1	19	50	0	32	31	26	5108	5058	34976	30085	0	17	1	6	4	0	0	1	3	24	24	31	0	0	0	22	0	6	3	0	0	0	0	4198	1677	0	0	5875	0	17	1	6
205	94	0	0	49	49	49	1	31	103	0	49	54	43	6514	6431	34963	28678	0	26	1	9	4	0	0	0	9	33	35	54	0	0	0	38	0	9	7	0	0	0	0	8013	3155	0	0	11168	0	26	1	9
206	94	0	0	28	29	28	1	13	56	0	28	21	18	5130	5093	34984	30062	0	17	1	4	4	0	0	1	1	34	35	21	0	0	0	16	0	1	4	0	0	0	0	3209	530	0	0	3739	0	17	1	4
207	97	0	0	45	45	44	1	18	101	0	44	61	57	5923	5849	34957	29251	0	24	1	8	3	0	0	2	6	30	31	61	0	0	0	40	0	10	11	0	0	0	0	9095	2835	0	0	11930	0	24	1	8
208	94	0	0	48	48	47	3	32	89	0	47	47	37	5034	4959	34962	30158	0	24	1	7	7	0	0	2	6	34	35	47	0	0	0	34	0	10	3	0	0	0	0	8702	8144	0	0	16846	0	24	1	7
209	96	0	0	41	41	41	0	26	80	0	41	45	34	4720	4651	34954	30475	0	25	1	7	4	0	0	0	4	39	40	45	0	0	0	35	0	6	4	0	0	0	0	7043	1403	0	0	8446	0	25	1	7
210	91	0	0	37	37	37	1	21	72	0	37	40	35	5051	4990	34958	30139	0	19	1	5	7	0	0	1	4	33	35	40	0	0	0	32	0	7	1	0	0	0	0	5874	1634	0	0	7508	0	19	1	5
211	101	0	0	50	50	50	1	28	93	0	50	48	36	5563	5490	34971	29625	0	25	1	11	6	0	0	0	7	38	41	48	0	0	0	36	0	8	4	0	0	0	0	7191	6920	0	0	14111	0	25	1	11
212	96	0	0	43	43	43	2	13	87	0	43	73	68	5309	5217	34876	29873	0	24	1	8	6	0	0	0	4	30	32	73	0	0	0	54	0	10	9	0	0	0	0	12057	6811	0	0	18868	0	24	1	8
213	98	0	0	42	43	42	1	22	85	0	42	44	37	5093	5031	34951	30091	0	26	1	8	4	0	0	1	2	35	37	44	0	0	0	28	0	9	7	0	0	0	0	7791	5699	0	0	13490	0	26	1	8
214	106	0	0	49	49	49	0	17	94	0	49	56	42	4297	4216	34971	30894	0	25	1	8	7	0	0	2	6	48	49	56	0	0	0	42	0	10	4	0	0	0	0	9452	4660	0	0	14112	0	25	1	8
215	86	0	0	35	35	35	1	25	59	0	35	51	44	4719	4648	34982	30474	0	19	1	6	4	0	0	0	5	29	28	51	0	0	0	36	0	10	5	0	0	0	0	8415	2930	0	0	11345	0	19	1	6
216	93	0	0	37	38	37	1	21	62	0	37	35	30	4911	4851	34915	30283	0	21	1	9	3	0	0	1	2	33	35	35	0	0	0	26	0	5	4	0	0	0	0	4920	941	0	0	5861	0	21	1	9
217	90	0	0	54	54	54	0	27	126	0	54	51	33	5162	5087	34964	30027	0	27	1	10	6	0	0	2	8	30	29	51	0	0	0	37	0	9	5	0	0	0	0	7508	2486	0	0	9994	0	27	1	10
218	103	0	0	47	47	47	0	23	99	0	47	71	56	5084	4999	34935	30099	0	30	1	6	5	0	0	2	3	39	41	71	0	0	0	56	0	10	5	0	0	0	0	11738	2201	0	0	13939	0	30	1	6
219	91	0	0	49	49	49	1	25	102	0	49	37	26	4846	4780	34984	30346	0	25	2	7	6	0	0	0	9	35	37	37	0	0	0	24	0	10	3	0	0	0	0	6262	7810	0	0	14072	0	25	2	7
220	97	0	0	52	52	52	3	23	134	0	52	54	38	4693	4611	34971	30500	0	29	1	8	5	0	0	0	9	42	43	54	0	0	0	37	0	10	7	0	0	0	0	9185	2721	0	0	11906	0	29	1	8
221	93	0	0	46	46	45	1	26	124	0	45	53	46	5105	5025	34918	30085	0	25	1	9	3	0	0	0	7	31	33	53	0	0	0	35	0	11	7	0	0	0	0	8301	2769	0	0	11070	0	25	1	9
222	79	0	0	28	28	28	1	11	60	0	28	32	30	4672	4622	34982	30521	0	15	1	5	4	0	0	1	2	23	25	32	0	0	0	27	0	2	3	0	0	0	0	5168	684	0	0	5852	0	15	1	5
223	96	0	0	54	54	54	1	19	100	0	54	83	73	4884	4766	34923	30308	0	27	1	7	5	0	0	1	13	30	31	83	0	0	0	58	1	20	4	0	0	0	0	10888	4541	0	0	15429	0	27	1	7
224	95	0	0	46	46	45	1	27	106	0	45	49	42	5675	5598	34906	29516	0	29	1	8	3	0	0	0	4	28	27	49	0	0	0	35	1	8	5	0	0	0	0	8210	1642	0	0	9852	0	29	1	8
225	79	0	0	33	33	33	2	16	66	0	33	30	26	4674	4622	35003	30520	0	15	1	7	5	0	0	0	5	24	24	30	0	0	0	21	0	8	1	0	0	0	0	4018	2405	0	0	6423	0	15	1	7
226	89	0	0	42	42	42	1	21	83	0	42	43	35	5363	5294	34958	29830	0	24	1	7	4	0	0	1	5	30	32	43	0	0	0	32	0	8	3	0	0	0	0	6531	2203	0	0	8734	0	24	1	7
227	111	0	0	54	54	54	1	24	87	0	54	49	32	4248	4170	34981	30945	0	27	1	7	8	0	0	0	11	55	56	49	0	0	0	33	0	8	8	0	0	0	0	8463	2401	0	0	10864	0	27	1	7
228	93	0	0	53	53	53	1	43	97	0	53	55	37	5194	5120	34965	29991	0	27	1	10	6	0	0	2	7	32	33	55	0	0	0	41	0	10	4	0	0	0	0	8756	6603	0	0	15359	0	27	1	10
229	93	0	0	46	46	46	1	13	121	0	46	46	36	5019	4955	34931	30164	0	28	1	10	3	0	0	0	4	33	36	46	0	0	0	32	0	10	4	0	0	0	0	7691	2915	0	0	10606	0	28	1	10
230	115	0	0	46	47	46	2	22	77	0	46	52	41	4812	4740	34969	30374	0	20	1	8	6	0	0	2	9	56	58	52	0	0	0	36	0	11	5	0	0	0	0	8943	5933	0	0	14876	0	20	1	8
231	100	0	0	44	44	44	2	21	77	0	44	55	46	5216	5140	34928	29971	0	22	1	9	5	0	0	1	6	32	34	55	0	0	0	41	0	10	4	0	0	0	0	8802	3035	0	0	11837	0	22	1	9
232	85	0	0	44	45	44	1	23	70	0	44	41	35	4743	4675	34982	30447	0	24	1	8	4	0	0	1	6	27	27	41	0	0	0	27	0	10	4	0	0	0	0	7218	12420	0	0	19638	0	24	1	8
233	116	0	0	59	59	58	1	27	116	0	58	81	62	5237	5127	35001	29954	0	29	3	7	11	0	0	1	7	49	50	81	0	0	0	56	1	10	14	0	0	0	0	14982	5819	0	0	20801	0	29	3	7
234	102	0	0	48	48	48	0	22	127	0	48	52	43	6887	6808	34983	28302	0	25	1	9	6	0	0	2	5	39	41	52	0	0	0	38	0	11	3	0	0	0	0	8129	6556	0	0	14685	0	25	1	9
235	109	0	0	49	50	49	1	23	119	0	49	74	60	5835	5737	35007	29355	0	28	1	6	6	0	0	1	7	36	38	74	0	0	0	49	2	14	9	0	0	0	0	13393	6496	0	0	19889	0	28	1	6
236	88	0	0	39	39	39	1	14	79	0	39	42	37	4717	4648	34921	30477	0	21	1	8	3	0	0	1	5	32	34	42	0	0	0	33	0	5	4	0	0	0	0	6467	1445	0	0	7912	0	21	1	8
237	85	0	0	32	33	32	1	12	70	0	32	43	38	4688	4631	34975	30500	0	18	2	6	3	0	0	1	2	23	25	43	0	0	0	33	0	6	4	0	0	0	0	6527	1284	0	0	7811	0	18	2	6
238	138	0	0	57	57	57	1	26	106	0	57	69	50	5828	5741	35033	29353	0	30	2	9	8	0	0	0	8	67	68	69	0	0	0	54	0	8	7	0	0	0	0	14306	2118	0	0	16424	0	30	2	9
239	89	0	0	37	37	37	1	20	76	0	37	43	40	4909	4841	34995	30283	0	22	2	4	4	0	0	1	4	28	25	43	0	0	0	30	0	9	4	0	0	0	0	6605	2273	0	0	8878	0	22	2	4
240	96	0	0	33	33	33	1	19	53	0	33	30	24	4211	4161	34965	30983	0	18	1	5	5	0	0	0	4	42	45	30	0	0	0	22	0	5	3	0	0	0	0	4006	1422	0	0	5428	0	18	1	5
241	91	0	0	44	45	44	1	14	95	0	44	43	36	4410	4339	34973	30782	0	25	1	7	5	0	0	0	6	32	34	43	0	0	0	31	0	7	5	0	0	0	0	7186	1860	0	0	9046	0	25	1	7
242	95	0	0	51	51	51	0	28	132	0	51	62	47	4952	4873	34914	30230	0	30	1	6	8	0	0	0	6	34	36	62	0	0	0	43	1	9	9	0	0	0	0	10581	2427	0	0	13008	0	30	1	6
243	90	0	0	38	38	38	1	22	82	0	38	42	35	4340	4273	34885	30855	0	18	1	7	5	0	0	2	5	31	33	42	0	0	0	29	0	8	5	0	0	0	0	7018	1978	0	0	8996	0	18	1	7
244	90	0	0	41	41	41	0	25	97	0	41	48	38	4749	4679	34941	30443	0	22	1	7	6	0	0	0	5	34	36	48	0	0	0	39	0	5	4	0	0	0	0	6849	1572	0	0	8421	0	22	1	7
245	86	0	0	32	32	32	1	22	59	0	32	42	42	6539	6473	34937	28654	0	17	1	4	6	0	0	0	4	26	24	42	0	0	0	34	0	8	0	0	0	0	0	5860	2080	0	0	7940	0	17	1	4
246	131	0	0	51	51	51	2	17	75	0	51	54	48	7145	7059	34957	28043	0	27	4	8	4	0	0	0	8	59	61	54	0	0	0	39	0	10	5	0	0	0	0	8472	6084	0	0	14556	0	27	4	8
247	84	0	0	29	30	29	2	9	58	0	29	37	35	4716	4666	34940	30471	0	16	1	4	5	0	0	0	3	27	24	37	0	0	0	29	0	6	2	0	0	0	0	6515	2453	0	0	8968	0	16	1	4
248	107	0	0	52	52	52	0	25	141	0	52	61	47	7054	6973	34947	28129	0	32	2	8	6	0	0	0	4	34	36	61	0	0	0	43	0	13	5	0	0	0	0	9274	3806	0	0	13080	0	32	2	8
249	91	0	0	64	65	64	2	36	131	0	64	60	38	4424	4332	34905	30767	0	33	1	12	6	0	0	1	11	31	32	60	0	0	0	42	0	10	8	0	0	0	0	10340	2705	0	0	13045	0	33	1	12
250	118	0	0	47	48	47	2	21	88	0	47	54	45	5391	5310	34963	29799	0	26	1	6	4	0	0	2	8	52	53	54	0	0	0	41	0	8	5	0	0	0	0	8619	1829	0	0	10448	0	26	1	6
251	99	0	0	43	43	43	1	20	101	0	43	57	48	5422	5346	35026	29764	0	22	2	7	6	0	0	1	5	35	37	57	0	0	0	42	0	7	8	0	0	0	0	10144	1776	0	0	11920	0	22	2	7
252	105	0	0	51	51	51	2	25	92	0	51	53	42	5317	5234	34921	29874	0	26	1	9	6	0	0	2	7	35	37	53	0	0	0	37	0	12	4	0	0	0	0	7950	2848	0	0	10798	0	26	1	9
253	98	0	0	40	40	40	1	23	109	0	40	48	41	4722	4650	34960	30470	0	21	1	7	4	0	0	2	5	41	43	48	0	0	0	36	0	8	4	0	0	0	0	7534	2188	0	0	9722	0	21	1	7
254	102	0	0	41	41	41	1	20	94	0	41	44	36	4703	4635	35001	30489	0	21	1	7	5	0	0	1	6	41	43	44	0	0	0	33	0	7	4	0	0	0	0	6917	1806	0	0	8723	0	21	1	7
255	92	0	0	38	38	38	3	16	68	0	38	34	25	4252	4198	34975	30940	0	23	1	6	4	0	0	0	4	36	38	34	0	0	0	26	0	5	3	0	0	0	0	4898	1549	0	0	6447	0	23	1	6
256	100	0	0	57	57	57	0	19	137	0	57	58	49	6084	5987	34910	29108	0	32	1	7	5	0	0	2	10	32	34	58	0	0	0	42	0	11	5	0	0	0	0	8430	2793	0	0	11223	0	32	1	7
257	91	0	0	53	53	52	1	14	138	0	52	47	31	4738	4664	34938	30454	0	28	1	9	4	0	0	1	9	36	38	47	0	0	0	35	0	8	4	0	0	0	0	6142	2150	0	0	8292	0	28	1	9
258	102	0	0	37	37	36	2	15	74	0	36	43	38	5652	5592	34959	29535	0	22	2	8	3	0	0	0	1	34	36	43	0	0	0	35	0	4	4	0	0	0	0	6046	685	0	0	6731	0	23	2	8
259	92	0	0	29	29	29	1	18	49	0	29	27	22	4215	4171	34988	30979	0	17	1	5	4	0	0	0	2	38	40	27	0	0	0	20	0	4	3	0	0	0	0	4060	892	0	0	4952	0	17	1	5
260	98	0	0	38	38	38	1	28	68	0	38	50	43	5073	5007	34935	30113	0	21	1	5	6	0	0	1	4	38	40	50	0	0	0	38	0	8	4	0	0	0	0	7421	1539	0	0	8960	0	21	1	5
261	98	0	0	39	39	39	1	23	73	0	39	47	41	5244	5176	34949	29945	0	22	1	6	4	0	0	1	5	35	37	47	0	0	0	38	0	5	4	0	0	0	0	6850	1451	0	0	8301	0	22	1	6
262	98	0	0	41	41	41	3	16	58	0	41	54	47	6495	6419	35009	28694	0	20	1	8	5	0	0	1	6	34	36	54	0	0	0	36	1	10	7	0	0	0	0	9257	2855	0	0	12112	0	20	1	8
263	114	0	0	58	58	58	0	35	159	0	58	61	42	5493	5418	34956	29683	0	33	2	11	6	0	0	1	5	44	47	61	0	0	0	43	2	10	6	0	0	0	0	12901	3200	0	0	16101	0	33	2	11
264	108	0	0	50	50	50	1	24	97	0	50	66	55	5050	4959	34901	30137	0	26	1	8	5	0	0	1	9	42	43	66	0	0	0	51	1	6	8	0	0	0	0	11271	1831	0	0	13102	0	26	1	8
265	118	0	0	59	59	59	2	32	148	0	59	55	36	4761	4676	34958	30430	0	31	2	10	7	0	0	0	9	54	57	55	0	0	0	39	2	8	6	0	0	0	0	9523	2166	0	0	11689	0	31	2	10
266	94	0	0	47	48	47	1	28	98	0	47	40	27	5571	5515	34945	29612	0	28	2	11	5	0	0	0	1	33	35	40	0	0	0	29	0	7	4	0	0	0	0	9265	6829	0	0	16094	0	28	2	11
267	106	0	0	39	39	38	1	15	87	0	38	41	33	6847	6792	34958	28338	0	20	1	8	5	0	0	1	3	38	40	41	0	0	0	32	0	5	4	0	0	0	0	6897	1345	0	0	8242	0	20	1	8
268	85	0	0	34	34	34	1	20	56	0	34	37	33	4652	4593	35004	30541	0	16	1	6	6	0	0	1	4	29	31	37	0	0	0	26	0	7	4	0	0	0	0	5735	2028	0	0	7763	0	16	1	6
269	101	0	0	36	36	35	1	11	72	0	35	29	22	4754	4706	35062	30438	0	18	1	7	3	0	0	0	6	45	43	29	0	0	0	21	0	4	4	0	0	0	0	4846	1056	0	0	5902	0	18	1	7
270	94	0	0	50	50	50	1	24	105	0	50	56	45	4992	4906	34975	30200	0	26	1	8	5	0	0	2	8	34	37	56	0	0	0	42	1	9	4	0	0	0	0	9756	2234	0	0	11990	0	26	1	8
271	104	0	0	50	50	50	1	30	101	0	50	52	35	4846	4769	35065	30347	0	21	3	7	10	0	0	0	9	43	45	52	0	0	0	35	1	6	10	0	0	0	0	9897	1763	0	0	11660	0	21	3	7
272	90	0	0	43	43	43	1	24	103	0	43	47	39	5078	5005	34944	30114	0	25	2	4	6	0	0	1	5	27	28	47	0	0	0	35	0	9	3	0	0	0	0	7509	7144	0	0	14653	0	25	2	4
273	89	0	0	37	37	37	1	14	71	0	37	37	31	4291	4231	34990	30902	0	21	1	5	5	0	0	0	5	33	32	37	0	0	0	26	0	8	3	0	0	0	0	5467	2203	0	0	7670	0	21	1	5
274	102	0	0	44	44	44	1	17	92	0	44	44	34	4712	4642	34939	30481	0	27	1	8	4	0	0	1	3	44	47	44	0	0	0	32	0	8	4	0	0	0	0	6305	1800	0	0	8105	0	27	1	8
275	106	0	0	37	37	37	0	27	98	0	37	42	36	4739	4682	34958	30446	0	20	1	6	5	0	0	1	4	49	46	42	0	0	0	30	0	7	5	0	0	0	0	7542	1976	0	0	9518	0	20	1	6
276	122	0	0	61	61	61	1	32	146	0	61	79	60	4800	4698	34941	30382	0	32	1	9	8	0	0	1	10	56	58	79	0	0	0	54	1	19	5	0	0	0	0	12654	4639	0	0	17293	0	32	1	9
277	126	0	0	43	43	43	1	24	92	0	43	59	52	4644	4562	34993	30544	0	24	2	6	6	0	0	1	4	64	66	59	0	0	0	39	0	12	8	0	0	0	0	9707	6984	0	0	16691	0	24	2	6
278	96	0	0	44	44	44	0	24	106	0	44	56	47	5019	4936	35023	30174	0	24	1	6	4	0	0	1	8	35	37	56	0	0	0	40	0	10	6	0	0	0	0	8213	2425	0	0	10638	0	24	1	6
279	87	0	0	46	46	46	0	21	98	0	46	49	39	4716	4639	34929	30477	0	22	1	6	6	0	0	0	11	32	34	49	0	0	0	35	0	9	5	0	0	0	0	7950	2425	0	0	10375	0	22	1	6
280	87	0	0	39	39	39	2	20	66	0	39	36	30	4662	4602	34957	30530	0	22	1	6	4	0	0	0	6	32	34	36	0	0	0	25	0	7	4	0	0	0	0	5146	1814	0	0	6960	0	22	1	6
281	94	0	0	34	34	34	1	20	60	0	34	38	35	4675	4613	34969	30519	0	18	1	6	4	0	0	0	5	39	41	38	0	0	0	28	0	8	2	0	0	0	0	5419	2059	0	0	7478	0	18	1	6
282	83	0	0	31	31	31	1	23	51	0	31	44	42	4745	4681	34904	30447	0	15	1	6	4	0	0	0	5	27	27	44	0	0	0	34	0	6	4	0	0	0	0	6886	1569	0	0	8455	0	15	1	6
283	101	0	0	53	54	52	3	38	83	0	52	71	59	6534	6434	34955	28656	0	29	2	9	7	0	0	0	5	30	33	71	0	0	0	48	1	11	11	0	0	0	0	12400	3142	0	0	15542	0	29	2	9
284	108	0	0	58	58	58	5	22	101	0	58	68	54	6725	6629	34983	28460	0	34	3	11	6	0	0	0	4	35	36	68	0	0	0	54	0	9	5	0	0	0	0	12348	2124	0	0	14472	0	34	3	11
285	99	0	0	65	66	65	3	18	110	0	65	117	100	8342	8212	88126	80438	0	34	1	9	10	0	0	0	11	38	40	117	0	0	0	86	0	13	18	0	0	0	0	20061	2327	0	0	22388	0	34	1	9
286	101	0	0	50	50	50	0	25	110	0	50	53	40	7246	7165	34945	27946	0	33	1	8	4	0	0	0	4	35	37	53	0	0	0	35	0	11	7	0	0	0	0	8080	3253	0	0	11333	0	33	1	8
287	105	0	0	46	46	45	1	16	76	0	45	49	36	5141	5075	34942	30045	0	26	2	9	5	0	0	1	2	43	46	49	0	0	0	34	0	9	6	0	0	0	0	7937	2470	0	0	10407	0	26	2	9
288	110	0	0	54	55	54	2	43	116	0	54	54	39	4427	4345	34972	30763	0	27	1	10	8	0	0	1	7	51	50	54	0	0	0	41	0	9	4	0	0	0	0	8300	2409	0	0	10709	0	27	1	10
289	98	0	0	55	56	55	0	20	106	0	55	77	64	8300	8190	34899	26892	0	28	2	8	8	0	0	0	9	29	30	77	0	0	0	56	0	12	9	0	0	0	0	13018	3472	0	0	16490	0	28	2	8
290	91	0	0	42	42	42	1	13	91	0	42	44	35	4819	4751	34957	30373	0	22	2	8	4	0	0	1	5	33	35	44	0	0	0	31	0	7	6	0	0	0	0	6982	2145	0	0	9127	0	22	2	8
291	97	0	0	44	45	43	2	20	81	0	43	52	41	6056	5982	34911	29135	0	25	2	8	4	0	0	0	4	35	38	52	0	0	0	39	1	9	3	0	0	0	0	8252	4669	0	0	12921	0	25	2	8
292	91	0	0	37	37	37	1	28	53	0	37	34	27	4780	4724	34950	30413	0	20	1	8	3	0	0	0	5	33	35	34	0	0	0	24	0	7	3	0	0	0	0	4998	7337	0	0	12335	0	20	1	8
293	92	0	0	33	34	33	2	19	73	0	33	28	24	4241	4191	34943	30953	0	19	1	5	4	0	0	0	4	36	38	28	0	0	0	22	0	5	1	0	0	0	0	4086	1782	0	0	5868	0	19	1	5
294	95	0	0	41	41	41	0	16	89	0	41	46	39	4646	4576	34960	30545	0	19	1	8	4	0	0	1	8	35	38	46	0	0	0	33	0	9	4	0	0	0	0	7365	1969	0	0	9334	0	19	1	8
295	108	0	0	56	56	56	1	31	107	0	56	64	50	6245	6149	34986	28946	0	35	3	6	6	0	0	0	6	44	46	64	0	0	0	42	1	13	8	0	0	0	0	11987	4262	0	0	16249	0	35	3	6
296	89	0	0	35	35	35	1	18	62	0	35	32	27	4682	4627	34904	30512	0	22	1	5	3	0	0	0	4	34	36	32	0	0	0	21	0	7	4	0	0	0	0	5223	1866	0	0	7089	0	22	1	5
297	97	0	0	41	41	41	1	23	85	0	41	39	29	4942	4882	34971	30249	0	24	1	8	6	0	0	0	2	39	41	39	0	0	0	32	0	5	2	0	0	0	0	5735	1249	0	0	6984	0	24	1	8
298	124	0	0	53	54	53	2	27	121	0	53	70	57	6429	6348	34988	28743	0	33	2	7	5	0	0	1	5	52	55	70	0	0	0	51	1	11	7	0	0	0	0	11486	2604	0	0	14090	0	33	2	7
299	93	0	0	46	47	46	1	35	79	0	46	46	34	5676	5606	34941	29515	0	28	1	8	6	0	0	1	2	32	34	46	0	0	0	39	0	5	2	0	0	0	0	7070	1331	0	0	8401	0	28	1	8
300	93	0	0	41	41	41	3	21	106	0	41	42	32	4976	4920	34953	30208	0	23	1	9	5	0	0	0	3	33	35	42	0	0	0	29	0	8	5	0	0	0	0	6614	2342	0	0	8956	0	23	1	9
301	93	0	0	41	41	41	0	19	103	0	41	41	32	4745	4681	34945	30447	0	22	1	8	3	0	0	1	6	38	40	41	0	0	0	33	0	5	3	0	0	0	0	5868	1152	0	0	7020	0	22	1	8
302	118	0	0	71	71	70	2	35	166	0	70	99	79	6761	6624	34991	28428	0	31	4	8	11	0	0	0	16	48	50	99	0	0	0	72	1	12	14	0	0	0	0	18116	3393	0	0	21509	0	31	4	8
303	118	0	0	51	51	51	1	16	112	0	51	56	47	5080	4993	34937	30110	0	26	1	9	4	0	0	4	7	58	59	56	0	0	0	42	0	8	6	0	0	0	0	9731	5021	0	0	14752	0	26	1	9
304	93	0	0	44	44	44	1	26	88	0	44	49	41	6142	6065	34903	29051	0	22	1	6	5	0	0	1	9	32	34	49	0	0	0	35	0	9	5	0	0	0	0	8304	3952	0	0	12256	0	22	1	6
305	100	0	0	43	44	43	2	22	98	0	43	47	36	4831	4762	34951	30360	0	23	1	8	5	0	0	1	5	41	43	47	0	0	0	34	0	7	6	0	0	0	0	7368	1400	0	0	8768	0	23	1	8
306	115	0	0	52	53	52	4	22	95	0	52	66	55	6221	6127	35006	28967	0	29	1	5	6	0	0	0	11	52	54	66	0	0	0	47	0	14	5	0	0	0	0	9576	4379	0	0	13955	0	29	1	5
307	86	0	0	36	36	36	1	16	69	0	36	43	39	4729	4663	34957	30463	0	17	1	7	4	0	0	0	7	27	28	43	0	0	0	31	0	8	4	0	0	0	0	6321	1836	0	0	8157	0	17	1	7
308	89	0	0	42	42	42	0	18	112	0	42	48	39	4733	4662	34968	30458	0	25	1	8	5	0	0	0	3	32	34	48	0	0	0	34	0	10	4	0	0	0	0	8527	10704	0	0	19231	0	25	1	8
309	92	0	0	42	42	42	0	20	65	0	42	51	42	4807	4731	34971	30386	0	24	1	6	4	0	0	0	7	33	35	51	0	0	0	36	0	9	6	0	0	0	0	8781	2261	0	0	11042	0	24	1	6
310	114	0	0	55	55	55	1	34	85	0	55	55	39	5437	5356	35033	29751	0	27	3	11	7	0	0	0	7	48	51	55	0	0	0	42	0	10	3	0	0	0	0	8893	5829	0	0	14722	0	27	3	11
311	86	0	0	43	43	43	4	21	73	0	43	44	36	4956	4886	35023	30236	0	26	1	7	4	0	0	1	4	27	26	44	0	0	0	31	0	8	5	0	0	0	0	7408	3061	0	0	10469	0	26	1	7
312	89	0	0	37	37	37	0	19	85	0	37	40	33	4680	4616	34968	30515	0	20	1	6	4	0	0	1	5	33	35	40	0	0	0	30	0	5	5	0	0	0	0	5911	964	0	0	6875	0	20	1	6
313	94	0	0	46	46	46	1	30	105	0	46	45	36	6125	6059	35054	29060	0	28	1	5	8	0	0	0	4	32	34	45	0	0	0	34	0	6	5	0	0	0	0	8354	1360	0	0	9714	0	28	1	5
314	130	0	0	60	60	60	0	32	139	0	60	79	58	5174	5065	34998	30018	0	33	1	11	7	0	0	0	8	68	70	79	0	0	0	56	0	16	7	0	0	0	0	12480	4477	0	0	16957	0	33	1	11
315	90	0	0	47	47	47	1	25	116	0	47	57	45	4820	4739	35048	30370	0	25	1	12	5	0	0	1	3	32	34	57	0	0	0	37	0	10	10	0	0	0	0	9600	3825	0	0	13425	0	25	1	12
316	98	0	0	55	55	55	2	28	108	0	55	69	53	4943	4845	34964	30248	0	30	2	8	6	0	0	0	9	34	36	69	0	0	0	52	0	11	6	0	0	0	0	10617	4369	0	0	14986	0	30	2	8
317	84	0	0	37	37	37	2	19	86	0	37	42	33	4815	4756	34926	30375	0	18	1	8	6	0	0	0	4	28	30	42	0	0	0	31	0	8	3	0	0	0	0	5540	2112	0	0	7652	0	18	1	8
318	84	0	0	43	43	43	1	18	97	0	43	51	41	4697	4623	35024	30494	0	27	1	7	3	0	0	0	5	28	28	51	0	0	0	34	0	10	7	0	0	0	0	8077	3270	0	0	11347	0	27	1	7
319	97	0	0	48	48	48	1	32	103	0	48	53	44	5334	5253	34968	29856	0	25	2	5	6	0	0	2	8	30	31	53	0	0	0	38	0	8	7	0	0	0	0	8899	2682	0	0	11581	0	25	2	5
320	96	0	0	42	42	42	2	22	77	0	42	56	46	6765	6686	34946	28427	0	23	1	8	5	0	0	0	5	35	37	56	0	0	0	46	0	7	3	0	0	0	0	9319	1453	0	0	10772	0	23	1	8
321	101	0	0	48	48	48	1	20	99	0	48	49	40	5847	5767	34975	29346	0	28	1	9	5	0	0	1	4	39	41	49	0	0	0	40	0	5	4	0	0	0	0	7691	1047	0	0	8738	0	28	1	9
322	86	0	0	30	30	30	1	18	62	0	30	29	26	4678	4628	34949	30517	0	18	1	4	5	0	0	0	2	32	34	29	0	0	0	21	0	6	2	0	0	0	0	4880	1494	0	0	6374	0	18	1	4
323	92	0	0	48	48	48	2	18	92	0	48	47	34	5327	5259	34944	29860	0	27	1	10	5	0	0	0	5	31	33	47	0	0	0	35	0	7	5	0	0	0	0	6567	1957	0	0	8524	0	27	1	10
324	124	0	0	41	41	41	1	20	53	0	41	56	49	5483	5413	34956	29698	0	18	3	7	4	0	0	2	7	51	53	56	0	0	0	43	1	9	3	0	0	0	0	10106	1848	0	0	11954	0	18	3	7
325	88	0	0	41	41	41	0	13	111	0	41	46	44	4692	4617	34938	30499	0	21	1	6	4	0	0	1	8	28	27	46	0	0	0	35	0	8	3	0	0	0	0	6476	2316	0	0	8792	0	21	1	6
326	88	0	0	44	45	43	1	22	70	0	43	40	31	4725	4659	34961	30468	0	26	1	9	5	0	0	0	2	30	32	40	0	0	0	32	0	5	3	0	0	0	0	6427	1258	0	0	7685	0	26	1	9
327	92	0	0	40	40	40	1	24	77	0	40	28	23	4683	4628	34955	30510	0	22	1	8	4	0	0	1	4	37	39	28	0	0	0	20	0	5	3	0	0	0	0	3958	1361	0	0	5319	0	22	1	8
328	92	0	0	34	34	34	1	19	62	0	34	37	31	4699	4642	34966	30494	0	21	1	6	3	0	0	0	3	34	36	37	0	0	0	29	0	5	3	0	0	0	0	5344	964	0	0	6308	0	21	1	6
329	99	0	0	46	46	46	0	16	86	0	46	48	39	4735	4659	34975	30457	0	27	2	9	3	0	0	2	3	42	44	48	0	0	0	36	0	7	5	0	0	0	0	7135	1477	0	0	8612	0	27	2	9
330	92	0	0	37	37	37	0	17	81	0	37	46	41	4719	4648	34920	30475	0	20	1	7	3	0	0	0	6	36	39	46	0	0	0	36	0	6	4	0	0	0	0	6420	1330	0	0	7750	0	20	1	7
331	101	0	0	36	36	36	1	15	84	0	36	39	33	4670	4608	34937	30524	0	19	1	8	3	1	0	1	3	45	46	39	0	0	0	28	0	8	3	0	0	0	0	5515	2342	0	0	7857	0	19	1	8
332	97	0	0	52	52	52	3	30	111	0	52	45	33	5343	5280	34963	29836	0	29	1	8	6	0	0	0	8	34	36	45	0	0	0	29	1	9	6	0	0	0	0	10187	6033	0	0	16220	0	29	1	8
333	100	0	0	39	39	39	2	20	76	0	39	52	47	4764	4688	34946	30427	0	21	1	8	4	0	0	0	5	39	41	52	0	0	0	37	0	12	3	0	0	0	0	7390	2601	0	0	9991	0	21	1	8
334	97	0	0	41	41	41	1	18	63	0	41	46	40	4879	4805	34948	30315	0	25	1	6	3	0	0	0	6	37	40	46	0	0	0	35	0	8	3	0	0	0	0	6111	1762	0	0	7873	0	25	1	6
335	93	0	0	37	37	37	1	20	71	0	37	35	29	4869	4812	34963	30323	0	19	1	7	5	0	0	0	5	37	39	35	0	0	0	28	0	4	3	0	0	0	0	5479	1086	0	0	6565	0	19	1	7
336	85	0	0	36	36	36	1	9	62	0	36	32	25	4693	4639	34898	30501	0	18	1	7	3	0	0	1	6	29	32	32	0	0	0	23	0	6	3	0	0	0	0	4491	5695	0	0	10186	0	18	1	7
337	88	0	0	44	44	44	0	26	99	0	44	47	38	4301	4229	34976	30890	0	19	1	11	6	0	0	1	6	30	29	47	0	0	0	36	0	10	1	0	0	0	0	7076	7368	0	0	14444	0	19	1	11
338	87	0	0	45	45	45	1	21	111	0	45	38	29	4722	4656	34962	30471	0	26	1	7	5	0	0	0	6	32	34	38	0	0	0	29	0	5	4	0	0	0	0	6027	1249	0	0	7276	0	26	1	7
339	92	0	0	44	44	44	1	28	101	0	44	56	44	4711	4633	35080	30480	0	24	1	6	5	0	0	1	7	34	36	56	0	0	0	42	0	9	5	0	0	0	0	9227	2950	0	0	12177	0	24	1	6
340	90	0	0	35	35	35	0	22	97	0	35	41	35	5166	5107	34911	30024	0	20	1	7	4	0	0	0	3	32	35	41	0	0	0	32	0	6	3	0	0	0	0	6058	1187	0	0	7245	0	20	1	7
341	106	0	0	45	45	44	3	25	75	0	44	37	29	4314	4254	34947	30874	0	22	1	9	6	0	0	0	6	48	51	37	0	0	0	29	1	6	1	0	0	0	0	5706	2499	0	0	8205	0	22	1	9
342	102	0	0	51	51	51	1	26	112	0	51	59	44	4781	4695	34966	30411	0	29	1	10	6	0	0	0	5	45	48	59	0	0	0	42	0	11	6	0	0	0	0	10122	3777	0	0	13899	0	29	1	10
343	88	0	0	44	44	44	0	26	103	0	44	41	25	4731	4671	34953	30461	0	29	1	7	4	0	0	0	3	32	33	41	0	0	0	31	0	6	4	0	0	0	0	6201	1377	0	0	7578	0	29	1	7
344	97	0	0	44	45	44	2	22	79	0	44	46	33	4898	4839	34955	30285	0	26	1	11	5	0	0	0	1	35	38	46	0	0	0	33	0	11	2	0	0	0	0	6792	3240	0	0	10032	0	26	1	11
345	86	0	0	40	40	40	3	23	69	0	40	37	26	4717	4658	34918	30477	0	23	1	7	5	0	0	0	4	32	34	37	0	0	0	30	0	4	3	0	0	0	0	5489	787	0	0	6276	0	23	1	7
346	103	0	0	45	45	45	3	23	83	0	45	44	35	4999	4931	34962	30190	0	23	1	8	6	0	0	0	7	42	45	44	0	0	0	29	1	8	6	0	0	0	0	8654	1922	0	0	10576	0	23	1	8
347	95	0	0	61	61	61	0	18	148	0	61	58	42	5493	5400	34978	29698	0	31	3	10	5	0	0	5	7	34	36	58	0	0	0	42	0	12	4	0	0	0	0	8807	5350	0	0	14157	0	31	3	10
348	100	0	0	50	50	50	0	18	108	0	50	56	43	5764	5681	34945	29427	0	26	2	9	4	0	0	1	8	35	38	56	0	0	0	40	0	11	5	0	0	0	0	8646	5288	0	0	13934	0	26	2	9
349	100	0	0	50	50	50	1	27	86	0	50	43	29	4322	4251	34959	30871	0	26	1	8	5	0	0	1	9	44	45	43	0	0	0	32	0	7	4	0	0	0	0	6329	1634	0	0	7963	0	26	1	8
350	93	0	0	46	46	46	1	34	81	0	46	54	45	5477	5395	34924	29715	0	26	1	6	4	0	0	1	8	28	29	54	0	0	0	41	0	10	3	0	0	0	0	9108	2246	0	0	11354	0	26	1	6
351	103	0	0	45	45	45	0	19	84	0	45	37	27	4544	4480	34962	30649	0	25	1	7	7	0	0	2	3	39	42	37	0	0	0	28	0	6	3	0	0	0	0	6117	4037	0	0	10154	0	25	1	7
352	99	0	0	47	47	47	2	23	127	0	47	48	32	4923	4853	34966	30269	0	28	2	7	5	0	0	0	5	39	41	48	0	0	0	39	0	6	3	0	0	0	0	7169	1854	0	0	9023	0	28	2	7
353	94	0	0	50	50	50	1	16	90	0	50	56	48	6432	6346	34965	28757	0	27	2	6	6	0	0	1	8	33	35	56	0	0	0	41	0	9	6	0	0	0	0	9364	2309	0	0	11673	0	27	2	6
354	96	0	0	40	40	40	1	18	70	0	40	60	55	6509	6424	34957	28682	0	17	3	7	4	0	0	1	8	30	31	60	0	0	0	44	1	9	6	0	0	0	0	11538	3004	0	0	14542	0	17	3	7
355	92	0	0	43	43	43	0	31	96	0	43	52	44	4759	4679	34981	30435	0	24	1	7	7	0	0	0	4	30	28	52	0	0	0	40	0	11	1	0	0	0	0	7341	2042	0	0	9383	0	24	1	7
356	88	0	0	43	43	43	1	19	76	0	43	42	30	4741	4675	34965	30453	0	26	1	7	5	0	0	0	4	32	34	42	0	0	0	32	0	8	2	0	0	0	0	6198	2299	0	0	8497	0	26	1	7
357	95	0	0	50	50	50	2	17	128	0	50	48	32	5166	5094	34953	30025	0	30	1	9	5	0	0	0	5	35	38	48	0	0	0	33	1	8	6	0	0	0	0	7920	2570	0	0	10490	0	30	1	9
358	96	0	0	51	51	51	1	37	114	0	51	44	30	4803	4730	34945	30390	0	27	1	8	8	0	0	1	6	38	40	44	0	0	0	36	0	5	3	0	0	0	0	7513	1445	0	0	8958	0	27	1	8
359	92	0	0	42	42	42	0	25	123	0	42	43	35	4711	4641	34948	30483	0	24	1	6	4	0	0	1	6	36	37	43	0	0	0	33	0	7	3	0	0	0	0	5977	1907	0	0	7884	0	24	1	6
360	111	0	0	60	60	60	2	26	132	0	60	78	58	5624	5518	34925	29565	0	32	2	9	7	0	0	1	9	40	42	78	0	0	0	58	0	10	10	0	0	0	0	12807	3768	0	0	16575	0	32	2	9
361	122	0	0	71	72	71	1	54	127	0	71	96	68	5019	4901	35024	30161	0	36	3	10	14	0	0	1	7	51	52	96	0	0	0	66	1	11	18	0	0	0	0	18123	3841	0	0	21964	0	36	3	10
362	87	0	0	34	34	34	1	15	68	0	34	41	34	4687	4626	34932	30507	0	20	1	5	4	0	0	0	4	33	35	41	0	0	0	31	0	6	4	0	0	0	0	5816	1697	0	0	7513	0	20	1	5
363	92	0	0	42	42	42	2	15	80	0	42	35	25	4254	4195	34961	30939	0	25	1	8	5	0	0	0	3	35	37	35	0	0	0	27	0	5	3	0	0	0	0	5393	918	0	0	6311	0	25	1	8
364	106	0	0	55	55	55	0	34	144	0	55	55	42	8351	8279	34963	26825	0	31	2	13	6	0	0	1	2	28	31	55	0	0	0	38	0	10	7	0	0	0	0	8629	7403	0	0	16032	0	31	2	13
365	91	0	0	45	45	45	1	27	103	0	45	59	53	4734	4644	34964	30459	0	19	1	6	4	0	0	1	14	34	36	59	0	0	0	44	0	10	5	0	0	0	0	8694	2711	0	0	11405	0	19	1	6
366	110	0	0	54	54	54	0	31	118	0	54	66	50	8522	8429	34946	26668	0	27	2	12	7	0	0	1	5	38	40	66	0	0	0	49	0	15	2	0	0	0	0	10304	3879	0	0	14183	0	27	2	12
367	98	0	0	39	40	39	2	16	85	0	39	39	29	6360	6303	34935	28830	0	23	1	7	4	0	0	1	3	34	36	39	0	0	0	28	0	8	3	0	0	0	0	6006	4660	0	0	10666	0	23	1	7
368	87	0	0	37	37	37	2	17	97	0	37	42	38	5631	5564	34937	29562	0	20	1	5	5	0	0	1	5	26	23	42	0	0	0	30	0	8	4	0	0	0	0	6581	3725	0	0	10306	0	20	1	5
369	96	0	0	46	46	46	1	20	103	0	46	45	32	5094	5026	34974	30097	0	27	1	9	6	0	0	0	3	35	35	45	0	0	0	32	0	9	4	0	0	0	0	7440	3890	0	0	11330	0	27	1	9
370	81	0	0	33	33	33	0	11	67	0	33	37	33	4674	4615	34976	30520	0	18	1	8	3	0	0	0	3	25	26	37	0	0	0	29	0	5	3	0	0	0	0	5259	1113	0	0	6372	0	18	1	8
371	89	0	0	51	51	51	1	24	129	0	51	52	35	4753	4677	34905	30438	0	31	1	9	6	0	0	1	3	31	34	52	0	0	0	41	0	8	3	0	0	0	0	8238	1762	0	0	10000	0	31	1	9
372	94	0	0	44	44	44	0	22	90	0	44	53	42	6186	6119	34973	28996	0	27	1	5	6	0	0	0	5	29	30	53	0	0	0	37	0	9	7	0	0	0	0	9539	3089	0	0	12628	0	27	1	5
373	82	0	0	26	26	26	2	13	61	0	26	37	34	4696	4643	34983	30498	0	16	1	5	3	0	0	0	1	26	26	37	0	0	0	28	0	6	3	0	0	0	0	5022	1024	0	0	6046	0	16	1	5
374	92	0	0	54	54	54	2	32	110	0	54	53	39	4041	3958	34947	31150	0	24	1	9	7	1	0	1	11	35	38	53	0	0	0	38	0	10	5	0	0	0	0	8667	2835	0	0	11502	0	24	1	9
375	88	0	0	48	48	48	1	38	125	0	48	46	35	4693	4617	34893	30501	0	25	1	8	6	0	0	1	7	33	35	46	0	0	0	35	0	7	4	0	0	0	0	6641	2001	0	0	8642	0	25	1	8
376	92	0	0	43	44	43	4	22	88	0	43	38	33	4659	4593	34977	30532	0	22	2	8	4	0	0	2	5	35	38	38	0	0	0	27	0	6	5	0	0	0	0	6592	2446	0	0	9038	0	22	2	8
377	100	0	0	46	46	45	2	23	98	0	45	51	42	4960	4882	34925	30232	0	22	1	8	5	0	0	0	9	42	44	51	0	0	0	39	0	8	4	0	0	0	0	7550	2540	0	0	10090	0	23	1	8
378	83	0	0	31	31	31	0	12	79	0	31	27	23	4228	4180	34988	30967	0	20	1	4	4	0	0	0	2	28	24	27	0	0	0	20	0	4	3	0	0	0	0	3506	892	0	0	4398	0	20	1	4
379	94	0	0	44	44	44	1	15	82	0	44	46	36	4742	4671	34948	30450	0	27	1	8	3	0	0	0	5	37	39	46	0	0	0	30	0	10	6	0	0	0	0	7932	3044	0	0	10976	0	27	1	8
380	99	0	0	43	43	43	1	18	78	0	43	42	36	5139	5072	34958	30050	0	24	1	5	5	0	0	0	8	37	39	42	0	0	0	29	0	9	4	0	0	0	0	6342	2292	0	0	8634	0	24	1	5
381	92	0	0	38	39	38	2	15	83	0	38	44	34	4790	4727	34963	30402	0	21	1	8	4	0	0	0	4	34	36	44	0	0	0	37	0	5	2	0	0	0	0	6806	1331	0	0	8137	0	21	1	8
382	101	0	0	53	53	53	1	24	101	0	53	61	47	6576	6487	34919	28614	0	30	1	6	7	0	0	0	9	38	40	61	0	0	0	40	0	11	10	0	0	0	0	12296	3226	0	0	15522	0	30	1	6
383	110	0	0	45	45	45	1	14	96	0	45	54	43	6077	6000	34961	29113	0	29	1	5	5	0	0	1	4	46	47	54	0	0	0	38	0	9	7	0	0	0	0	10441	2188	0	0	12629	0	29	1	5
384	96	0	0	42	42	42	2	26	70	0	42	49	38	4888	4815	34953	30306	0	24	1	5	6	0	0	1	5	37	38	49	0	0	0	35	0	9	5	0	0	0	0	7817	2559	0	0	10376	0	24	1	5
385	94	0	0	46	46	46	0	25	114	0	46	49	36	6493	6424	34984	28695	0	28	2	7	6	0	0	0	3	31	33	49	0	0	0	36	0	10	3	0	0	0	0	7896	3749	0	0	11645	0	28	2	7
386	93	0	0	35	35	35	1	14	85	0	35	48	43	5439	5371	34920	29752	0	18	1	6	4	0	0	0	6	30	33	48	0	0	0	34	0	7	7	0	0	0	0	9205	1919	0	0	11124	0	18	1	6
387	105	0	0	45	45	45	1	24	108	0	45	68	61	5230	5136	34941	29959	0	24	1	9	5	0	0	2	4	41	43	68	0	0	0	49	0	16	3	0	0	0	0	10890	4240	0	0	15130	0	24	1	9
388	116	0	0	38	38	37	2	19	81	0	37	36	31	4683	4621	34956	30512	0	22	1	5	4	0	0	0	5	59	58	36	0	0	0	29	0	5	2	0	0	0	0	4741	964	0	0	5705	0	22	1	5
389	103	0	0	38	38	37	0	17	91	0	37	41	32	6687	6628	34975	28504	0	19	1	7	4	0	0	1	5	44	46	41	0	0	0	34	0	7	0	0	0	0	0	6083	1291	0	0	7374	0	19	1	7
390	108	0	0	41	41	41	0	21	88	0	41	56	48	5417	5340	34981	29772	0	20	2	8	5	0	0	1	5	43	45	56	0	0	0	43	0	9	4	0	0	0	0	8735	2531	0	0	11266	0	20	2	8
391	81	0	0	30	30	29	1	19	66	0	29	27	26	4697	4649	34957	30497	0	13	1	8	4	0	0	0	3	25	24	27	0	0	0	23	0	3	1	0	0	0	0	3529	556	0	0	4085	0	13	1	8
392	96	0	0	34	34	34	1	12	81	0	34	47	41	5134	5078	34989	30048	0	16	1	8	5	0	0	0	4	34	36	47	0	0	0	31	0	11	5	0	0	0	0	7440	8150	0	0	15590	0	16	1	8
393	81	0	0	49	49	48	1	12	83	0	48	48	41	4723	4642	35030	30470	0	26	1	8	4	0	0	2	7	25	26	48	0	0	0	32	0	11	5	0	0	0	0	7637	3073	0	0	10710	0	26	1	8
394	98	0	0	46	46	46	3	27	86	0	46	47	36	5328	5267	95973	91076	0	25	2	8	6	0	0	0	5	37	39	47	0	0	0	36	0	6	5	0	0	0	0	8390	1321	0	0	9711	0	25	2	8
395	91	0	0	44	45	44	0	16	82	0	44	48	37	4824	4751	34932	30369	0	25	1	7	4	0	0	0	7	32	34	48	0	0	0	36	0	8	4	0	0	0	0	7523	2155	0	0	9678	0	25	1	7
396	120	0	0	52	52	52	2	32	111	0	52	68	58	5144	5053	34920	30038	0	27	2	7	9	0	0	1	6	49	51	68	0	0	0	50	0	12	6	0	0	0	0	12565	3907	0	0	16472	0	27	2	7
397	107	0	0	45	45	45	0	20	97	0	45	67	57	5699	5614	34981	29485	0	29	1	5	4	1	0	1	4	38	40	67	0	0	0	50	0	12	5	0	0	0	0	10654	3562	0	0	14216	0	29	1	5
398	93	0	0	41	41	41	1	14	78	0	41	36	27	6478	6420	35003	28713	0	25	2	4	4	0	0	1	5	34	36	36	0	0	0	25	0	8	3	0	0	0	0	5171	3852	0	0	9023	0	25	2	4
399	93	0	0	39	39	39	0	24	113	0	39	40	31	4653	4591	34949	30540	0	19	2	6	6	0	0	1	5	34	36	40	0	0	0	28	1	7	4	0	0	0	0	7887	2556	0	0	10443	0	19	2	6
400	89	0	0	38	38	38	0	25	80	0	38	39	31	4717	4655	34969	30477	0	19	1	7	5	0	0	0	6	33	35	39	0	0	0	31	0	5	3	0	0	0	0	5831	1429	0	0	7260	0	19	1	7
401	92	0	0	37	37	37	1	17	64	0	37	37	33	4692	4630	34949	30501	0	20	1	7	4	0	0	0	5	37	39	37	0	0	0	29	0	5	3	0	0	0	0	6408	1250	0	0	7658	0	20	1	7
402	83	0	0	37	37	37	1	22	86	0	37	35	29	4721	4662	34969	30473	0	20	1	5	5	0	0	0	6	27	28	35	0	0	0	26	0	7	2	0	0	0	0	5162	1875	0	0	7037	0	20	1	5
403	84	0	0	47	47	47	1	15	97	0	47	44	36	4773	4699	34983	30419	0	26	1	8	4	0	0	1	7	29	27	44	0	0	0	32	0	8	4	0	0	0	0	7036	1725	0	0	8761	0	26	1	8
404	97	0	0	34	34	34	1	13	65	0	34	41	31	4697	4640	34955	30496	0	19	1	7	4	0	0	0	3	42	45	41	0	0	0	32	0	6	3	0	0	0	0	5530	1450	0	0	6980	0	19	1	7
405	101	0	0	49	49	49	1	24	93	0	49	42	28	4276	4208	35000	30916	0	30	1	6	6	0	0	2	4	44	46	42	0	0	0	29	0	6	7	0	0	0	0	7408	1577	0	0	8985	0	30	1	6
406	96	0	0	32	32	32	0	17	70	0	32	34	30	4744	4695	34982	30444	0	18	2	4	4	0	0	1	3	35	37	34	0	0	0	25	0	8	1	0	0	0	0	4675	2560	0	0	7235	0	18	2	4
407	85	0	0	35	35	35	2	15	68	0	35	36	32	4408	4350	34979	30784	0	16	1	7	4	0	0	0	7	29	31	36	0	0	0	24	0	9	3	0	0	0	0	5040	2421	0	0	7461	0	16	1	7
408	86	0	0	36	36	36	2	17	82	0	36	41	33	4691	4632	34929	30500	0	19	1	7	5	1	0	0	3	32	35	41	0	0	0	32	0	6	3	0	0	0	0	5982	1592	0	0	7574	0	19	1	7
409	108	0	0	46	47	46	0	18	87	0	46	63	52	5552	5463	34958	29640	0	24	2	7	4	0	0	1	8	42	45	63	0	0	0	46	0	10	7	0	0	0	0	9971	5778	0	0	15749	0	24	2	7
410	98	0	0	35	35	35	1	18	82	0	35	43	37	4746	4682	34921	30447	0	20	1	7	4	0	0	0	3	38	40	43	0	0	0	27	0	9	7	0	0	0	0	7846	5717	0	0	13563	0	20	1	7
411	91	0	0	32	32	32	1	12	65	0	32	35	32	4944	4886	34983	30251	0	17	2	6	5	0	0	0	2	35	37	35	0	0	0	24	0	7	4	0	0	0	0	5500	1988	0	0	7488	0	17	2	6
412	101	0	0	40	40	40	1	15	91	0	40	63	56	5663	5576	34915	29529	0	22	1	6	5	0	0	0	6	38	41	63	0	0	0	47	0	10	6	0	0	0	0	9341	2880	0	0	12221	0	22	1	6
413	94	0	0	47	47	47	0	22	122	0	47	57	48	5148	5066	34921	30040	0	27	1	8	4	0	0	0	7	34	36	57	0	0	0	39	0	14	4	0	0	0	0	8016	7144	0	0	15160	0	27	1	8
414	105	0	0	46	46	46	3	22	97	0	46	55	49	5407	5328	34963	29778	0	22	2	7	3	0	0	0	12	36	38	55	0	0	0	39	1	9	6	0	0	0	0	9938	2719	0	0	12657	0	22	2	7
415	107	0	0	51	51	50	0	39	103	0	50	63	51	6572	6491	34957	28609	0	25	3	7	6	0	0	0	9	35	37	63	0	0	0	43	1	8	11	0	0	0	0	13345	2479	0	0	15824	0	25	3	7
416	90	0	0	42	42	42	2	19	68	0	42	49	38	6423	6351	34981	28770	0	23	1	7	5	0	0	0	6	28	30	49	0	0	0	37	0	9	3	0	0	0	0	7860	2360	0	0	10220	0	23	1	7
417	97	0	0	41	41	41	1	21	96	0	41	54	47	5457	5378	34941	29735	0	23	1	6	5	0	0	0	6	36	38	54	0	0	0	40	0	7	7	0	0	0	0	8240	1875	0	0	10115	0	23	1	6
418	133	0	0	63	64	63	3	37	146	0	63	92	73	5837	5723	34942	29342	0	39	1	12	6	0	0	0	5	58	60	92	0	0	0	70	0	9	13	0	0	0	0	15255	4493	0	0	19748	0	39	1	12
419	97	0	0	40	40	40	1	9	76	0	40	55	47	5002	4923	34945	30191	0	21	1	6	3	0	0	1	8	35	38	55	0	0	0	43	0	8	4	0	0	0	0	7749	2255	0	0	10004	0	21	1	6
420	85	0	0	39	39	39	0	15	96	0	39	39	34	4723	4660	34948	30468	0	19	2	5	5	0	0	0	8	28	30	39	0	0	0	28	0	6	5	0	0	0	0	6774	1246	0	0	8020	0	19	2	5
421	93	0	0	41	41	40	1	20	76	0	40	50	43	4798	4723	34963	30395	0	25	2	5	5	0	0	0	3	34	37	50	0	0	0	31	2	8	9	0	0	0	0	10344	1895	0	0	12239	0	25	2	5
422	91	0	0	43	43	43	1	24	94	0	43	36	27	4717	4654	34944	30477	0	25	1	7	4	0	0	0	6	36	38	36	0	0	0	25	0	8	3	0	0	0	0	4718	2029	0	0	6747	0	25	1	7
423	82	0	0	31	31	31	1	10	61	0	31	34	30	4882	4829	34947	30311	0	16	1	7	3	0	0	0	4	25	25	34	0	0	0	25	0	5	4	0	0	0	0	5014	852	0	0	5866	0	16	1	7
424	90	0	0	47	47	47	1	22	89	0	47	45	30	4773	4704	34949	30420	0	28	1	7	6	0	0	0	5	34	36	45	0	0	0	36	0	6	3	0	0	0	0	6795	1937	0	0	8732	0	28	1	7
425	93	0	0	34	34	34	3	20	54	0	34	40	38	6172	6120	34977	29009	0	17	1	8	5	0	0	0	3	28	25	40	0	0	0	30	0	5	5	0	0	0	0	7893	1440	0	0	9333	0	17	1	8
426	89	0	0	40	40	40	3	12	103	0	40	44	38	4748	4677	34963	30446	0	20	1	5	4	0	0	0	10	32	34	44	0	0	0	32	0	9	3	0	0	0	0	6408	2836	0	0	9244	0	20	1	5
427	96	0	0	47	47	47	0	24	130	0	47	68	56	5754	5660	34936	29438	0	22	2	11	4	0	0	1	7	34	37	68	0	0	0	51	0	11	6	0	0	0	0	10992	3275	0	0	14267	0	22	2	11
428	98	0	0	49	49	49	1	27	115	0	49	53	44	5010	4925	34908	30183	0	24	1	6	5	0	0	1	12	34	36	53	0	0	0	37	0	10	6	0	0	0	0	9171	2834	0	0	12005	0	24	1	6
429	85	0	0	36	36	36	1	24	60	0	36	50	45	4735	4662	34952	30458	0	18	1	7	5	0	0	0	5	28	30	50	0	0	0	35	1	8	6	0	0	0	0	8923	2545	0	0	11468	0	18	1	7
430	84	0	0	36	36	36	2	16	81	0	36	42	36	4778	4716	34976	30413	0	19	1	7	4	0	0	0	5	27	26	42	0	0	0	32	0	7	3	0	0	0	0	6232	2354	0	0	8586	0	19	1	7
431	95	0	0	41	42	41	1	20	94	0	41	37	28	6827	6767	34951	28365	0	25	3	5	5	0	0	0	3	33	35	37	0	0	0	27	0	8	2	0	0	0	0	6576	3314	0	0	9890	0	25	3	5
432	111	0	0	61	61	61	0	43	139	0	61	65	48	7193	7105	34926	27987	0	32	2	11	8	0	0	0	8	36	39	65	0	0	0	51	0	9	5	0	0	0	0	11965	6549	0	0	18514	0	32	2	11
433	106	0	0	57	57	57	2	31	154	0	57	75	61	4866	4757	34962	30326	0	28	2	9	6	0	0	1	11	44	46	75	0	0	0	54	0	14	7	0	0	0	0	13188	6385	0	0	19573	0	28	2	9
434	101	0	0	59	59	59	1	25	123	0	59	54	40	5935	5854	34958	29248	0	34	1	7	5	0	0	0	12	35	37	54	0	0	0	41	0	8	5	0	0	0	0	9184	2396	0	0	11580	0	34	1	7
435	115	0	0	52	52	52	2	25	96	0	52	65	51	4680	4584	34954	30514	0	31	1	6	6	0	0	2	6	57	59	65	0	0	0	43	0	11	11	0	0	0	0	11336	3253	0	0	14589	0	31	1	6
436	93	0	0	41	41	41	1	21	68	0	41	43	38	4343	4274	34954	30848	0	24	2	5	4	0	0	0	6	34	36	43	0	0	0	33	0	6	4	0	0	0	0	7129	1494	0	0	8623	0	24	2	5
437	82	0	0	34	34	33	2	15	60	0	33	43	40	4922	4859	34962	30269	0	17	1	7	3	0	0	1	4	25	26	43	0	0	0	32	0	6	5	0	0	0	0	6601	1413	0	0	8014	0	17	1	7
438	87	0	0	33	33	33	0	21	82	0	33	32	30	3752	3698	34949	31440	0	13	2	6	4	0	0	0	8	28	28	32	0	0	0	23	0	6	3	0	0	0	0	5634	3365	0	0	8999	0	13	2	6
439	113	0	0	62	62	62	3	29	142	0	62	77	55	5509	5407	34977	29677	0	33	3	12	8	0	0	0	6	46	49	77	0	0	0	56	0	16	5	0	0	0	0	12791	8642	0	0	21433	0	33	3	12
440	106	0	0	43	43	43	2	16	79	0	43	51	40	5081	5006	34961	30112	0	24	1	9	3	0	0	1	5	46	49	51	0	0	0	38	0	9	4	0	0	0	0	8281	2377	0	0	10658	0	24	1	9
441	81	0	0	33	33	33	1	9	74	0	33	30	29	4696	4643	34923	30496	0	16	1	6	4	0	0	2	4	26	25	30	0	0	0	22	0	6	2	0	0	0	0	4942	1113	0	0	6055	0	16	1	6
442	100	0	0	38	38	38	2	15	66	0	38	50	42	5510	5442	34935	29679	0	22	1	8	4	0	0	1	2	36	34	50	0	0	0	35	1	9	5	0	0	0	0	9437	5201	0	0	14638	0	22	1	8
443	100	0	0	45	45	45	2	20	105	0	45	56	44	5231	5158	34952	29954	0	27	1	7	5	0	0	1	4	36	38	56	0	0	0	41	0	10	5	0	0	0	0	7713	3675	0	0	11388	0	27	1	7
444	114	0	0	46	46	46	1	23	113	0	46	52	44	5050	4968	34957	30143	0	26	1	9	4	0	0	1	5	54	57	52	0	0	0	39	0	7	6	0	0	0	0	7958	1318	0	0	9276	0	26	1	9
445	92	0	0	38	38	38	1	12	75	0	38	36	29	4464	4407	34944	30727	0	23	1	7	3	0	0	0	4	33	34	36	0	0	0	28	0	4	4	0	0	0	0	6242	846	0	0	7088	0	23	1	7
446	92	0	0	44	45	44	2	20	90	0	44	51	43	4324	4244	34950	30870	0	22	1	8	4	0	0	0	9	35	38	51	0	0	0	40	0	7	4	0	0	0	0	7410	2210	0	0	9620	0	22	1	8
447	80	0	0	34	34	34	0	13	105	0	34	28	23	4667	4619	34973	30525	0	18	1	6	5	0	0	0	4	25	26	28	0	0	0	19	0	4	5	0	0	0	0	4491	1063	0	0	5554	0	18	1	6
448	84	0	0	44	44	44	1	20	78	0	44	46	36	4305	4234	34979	30887	0	26	1	5	6	0	0	1	5	27	28	46	0	0	0	34	0	8	4	0	0	0	0	6848	2029	0	0	8877	0	26	1	5
449	103	0	0	55	55	55	1	24	100	0	55	68	54	4615	4515	34999	30577	0	29	1	6	5	0	0	4	10	43	45	68	0	0	0	50	0	10	8	0	0	0	0	12741	5089	0	0	17830	0	29	1	6
450	100	0	0	51	51	51	1	24	139	0	51	71	58	5494	5399	34875	29693	0	28	1	10	4	1	0	0	7	33	35	71	0	0	0	55	0	11	5	0	0	0	0	11127	3683	0	0	14810	0	28	1	10
451	88	0	0	43	43	43	1	14	80	0	43	40	32	4676	4608	34981	30518	0	26	1	7	3	0	0	1	5	32	34	40	0	0	0	29	0	6	5	0	0	0	0	6222	1554	0	0	7776	0	26	1	7
452	106	0	0	50	50	50	2	25	109	0	50	53	38	6342	6271	34968	28842	0	31	1	8	4	0	0	0	6	41	42	53	0	0	0	39	0	10	4	0	0	0	0	7979	2504	0	0	10483	0	31	1	8
453	92	0	0	39	39	39	1	24	73	0	39	34	27	5628	5573	34934	29562	0	23	1	7	4	0	0	1	3	33	35	34	0	0	0	28	0	4	2	0	0	0	0	5339	1086	0	0	6425	0	23	1	7
454	112	0	0	46	46	46	1	26	80	0	46	66	55	5192	5101	34935	29999	0	22	4	11	3	0	0	0	6	46	48	66	0	0	0	45	1	14	6	0	0	0	0	12240	2990	0	0	15230	0	22	4	11
455	90	0	0	42	42	41	1	31	87	0	41	40	35	4691	4624	34925	30501	0	23	1	5	4	0	0	1	7	35	37	40	0	0	0	29	0	8	3	0	0	0	0	6088	2234	0	0	8322	0	23	1	5
456	90	0	0	39	39	39	1	22	62	0	39	45	36	4864	4799	34948	30327	0	18	1	10	7	0	0	0	3	33	35	45	0	0	0	35	0	7	3	0	0	0	0	6927	1634	0	0	8561	0	18	1	10
457	116	0	0	54	54	54	0	28	118	0	54	71	61	6099	6005	35066	29081	0	27	4	12	5	0	0	0	6	37	39	71	0	0	0	52	0	14	5	0	0	0	0	12182	3090	0	0	15272	0	27	4	12
458	103	0	0	54	54	54	0	44	108	0	54	64	50	7084	6991	34966	28106	0	27	3	9	6	0	0	1	8	37	39	64	0	0	0	49	0	10	5	0	0	0	0	9402	2536	0	0	11938	0	27	3	9
459	91	0	0	44	44	43	1	18	74	0	43	39	27	4755	4692	34985	30439	0	25	1	5	6	0	0	1	5	36	33	39	0	0	0	28	0	9	2	0	0	0	0	6472	3748	0	0	10220	0	25	1	5
460	91	0	0	40	40	40	1	17	94	0	40	58	52	5405	5323	34968	29786	0	18	1	9	4	0	0	0	8	28	27	58	0	0	0	45	0	9	4	0	0	0	0	8607	2087	0	0	10694	0	18	1	9
461	107	0	0	45	46	45	2	19	76	0	45	45	34	4834	4765	34951	30357	0	28	1	6	5	0	0	1	4	49	51	45	0	0	0	35	0	6	4	0	0	0	0	7386	1864	0	0	9250	0	28	1	6
462	111	0	0	44	45	43	1	19	79	0	43	65	61	5391	5297	34963	29800	0	24	1	6	6	0	0	1	5	43	43	65	0	0	0	43	0	18	4	0	0	0	0	11008	3907	0	0	14915	0	24	1	6
463	94	0	0	50	50	50	2	29	115	0	50	59	48	4988	4902	35035	30201	0	24	2	9	6	0	0	2	7	35	34	59	0	0	0	41	1	11	6	0	0	0	0	10597	4154	0	0	14751	0	24	2	9
464	138	0	0	62	62	61	2	42	136	0	61	56	34	4810	4723	34987	30383	0	36	1	9	6	0	0	0	9	80	82	56	0	0	0	42	0	9	5	0	0	0	0	9807	2853	0	0	12660	0	36	1	9
465	104	0	0	48	48	48	1	30	101	0	48	61	50	5658	5573	34944	29530	0	24	2	9	5	0	0	2	6	37	36	61	0	0	0	45	0	10	6	0	0	0	0	10670	2638	0	0	13308	0	24	2	9
466	114	0	0	49	49	49	1	28	80	0	49	78	65	5712	5612	34949	29475	0	28	1	9	6	0	0	1	4	42	44	78	0	0	0	58	0	12	8	0	0	0	0	12140	4590	0	0	16730	0	28	1	9
467	99	0	0	39	40	39	1	16	72	0	39	37	30	4953	4894	34969	30238	0	19	1	9	5	0	0	0	5	38	41	37	0	0	0	32	0	4	1	0	0	0	0	6037	666	0	0	6703	0	19	1	9
468	92	0	0	51	51	51	0	27	113	0	51	46	34	6082	6005	34921	29111	0	25	1	8	7	0	0	1	9	35	37	46	0	0	0	36	0	9	1	0	0	0	0	6906	3442	0	0	10348	0	25	1	8
469	94	0	0	53	53	53	0	20	114	0	53	68	57	4889	4789	34955	30302	0	28	1	6	7	0	0	3	8	32	34	68	0	0	0	45	0	11	12	0	0	0	0	11101	3345	0	0	14446	0	28	1	6
470	107	0	0	45	46	44	2	25	108	0	44	51	42	4511	4435	35002	30680	0	25	1	8	5	0	0	0	5	47	50	51	0	0	0	38	0	9	4	0	0	0	0	8058	2682	0	0	10740	0	25	1	8
471	91	0	0	40	40	40	1	17	63	0	40	33	27	4285	4228	34933	30906	0	22	1	6	5	0	0	2	4	32	34	33	0	0	0	23	0	6	4	0	0	0	0	4853	2272	0	0	7125	0	22	1	6
472	85	0	0	35	35	35	1	20	74	0	35	32	25	4688	4637	34909	30504	0	21	1	6	3	0	0	0	4	30	32	32	0	0	0	23	0	5	4	0	0	0	0	4919	1542	0	0	6461	0	21	1	6
473	94	0	0	39	39	38	2	22	87	0	38	38	31	5606	5546	34918	29586	0	19	1	7	5	0	0	0	6	34	36	38	0	0	0	27	0	8	3	0	0	0	0	5198	2596	0	0	7794	0	19	1	7
474	98	0	0	47	47	47	0	25	96	0	47	55	41	4861	4783	34970	30330	0	24	1	8	7	0	0	1	6	40	43	55	0	0	0	42	0	8	5	0	0	0	0	9466	1922	0	0	11388	0	24	1	8
475	102	0	0	47	47	47	2	26	92	0	47	58	48	4926	4845	35020	30261	0	24	4	8	5	0	0	0	6	39	42	58	0	0	0	41	1	7	9	0	0	0	0	10341	3728	0	0	14069	0	24	4	8
476	89	0	0	42	42	42	0	26	84	0	42	34	22	4720	4665	34963	30472	0	25	1	8	5	0	0	1	2	34	36	34	0	0	0	27	0	6	1	0	0	0	0	4590	1471	0	0	6061	0	25	1	8
477	89	0	0	47	47	47	2	15	96	0	47	51	43	4723	4641	34949	30470	0	22	1	8	5	0	0	1	10	33	35	51	0	0	0	39	0	7	5	0	0	0	0	8926	2924	0	0	11850	0	22	1	8
478	92	0	0	39	39	39	1	12	80	0	39	55	48	6492	6421	34898	28693	0	22	1	7	3	0	0	1	5	30	32	55	0	0	0	41	0	9	5	0	0	0	0	8420	2245	0	0	10665	0	22	1	7
479	87	0	0	33	33	32	1	15	63	0	32	29	26	5006	4958	34967	30185	0	15	1	7	3	0	0	1	5	31	32	29	0	0	0	22	0	5	2	0	0	0	0	3326	1001	0	0	4327	0	15	1	7
480	88	0	0	39	39	39	0	16	83	0	39	48	42	4475	4402	34915	30718	0	22	1	7	4	0	0	1	4	27	27	48	0	0	0	36	0	10	2	0	0	0	0	6430	2690	0	0	9120	0	22	1	7
481	94	0	0	34	34	34	1	10	58	0	34	48	42	4704	4636	34949	30489	0	17	1	7	3	0	0	0	6	39	42	48	0	0	0	36	0	8	4	0	0	0	0	7023	2299	0	0	9322	0	17	1	7
482	103	0	0	66	67	66	2	36	154	0	66	70	46	5620	5517	35006	29572	0	37	3	10	9	0	0	0	7	37	40	70	0	0	0	49	0	7	14	0	0	0	0	12973	1974	0	0	14947	0	37	3	10
483	87	0	0	40	40	40	1	18	77	0	40	49	43	4992	4918	34950	30200	0	18	1	8	5	0	0	0	8	30	32	49	0	0	0	40	0	7	2	0	0	0	0	7749	1980	0	0	9729	0	18	1	8
484	118	0	0	58	58	57	1	24	109	0	57	61	43	4836	4751	35022	30350	0	34	1	11	5	0	0	1	5	54	51	61	0	0	0	44	0	10	7	0	0	0	0	9413	3031	0	0	12444	0	34	1	11
485	82	0	0	34	34	34	2	11	84	0	34	43	41	4688	4622	34947	30504	0	17	1	5	3	0	0	2	6	26	26	43	0	0	0	31	0	8	4	0	0	0	0	6646	2599	0	0	9245	0	17	1	5
486	84	0	0	40	40	40	1	12	79	0	40	33	26	5036	4977	34983	30158	0	27	1	6	4	0	0	1	1	26	27	33	0	0	0	25	0	6	2	0	0	0	0	4318	1398	0	0	5716	0	27	1	6
487	97	0	0	41	41	41	1	12	89	0	41	42	35	5014	4948	34976	30177	0	24	1	7	5	0	0	1	3	38	37	42	0	0	0	31	0	8	3	0	0	0	0	6430	1941	0	0	8371	0	24	1	7
488	103	0	0	44	45	44	2	16	78	0	44	47	42	5457	5393	34949	29722	0	28	1	4	6	0	0	1	4	37	39	47	0	0	0	34	0	8	5	0	0	0	0	9143	1639	0	0	10782	0	28	1	4
489	86	0	0	40	40	40	4	22	94	0	40	37	28	5163	5103	34953	30030	0	21	1	7	5	0	0	0	6	28	28	37	0	0	0	24	0	8	5	0	0	0	0	5978	3175	0	0	9153	0	21	1	7
490	119	0	0	67	67	67	1	38	165	0	67	77	54	5560	5456	34971	29624	0	37	1	8	10	0	0	1	10	48	50	77	0	0	0	56	0	11	10	0	0	0	0	12490	2864	0	0	15354	0	37	1	8
491	109	0	0	46	46	46	1	27	79	0	46	53	45	4777	4697	34930	30413	0	24	1	8	5	0	0	0	8	49	51	53	0	0	0	42	0	8	3	0	0	0	0	8207	2120	0	0	10327	0	24	1	8
492	98	0	0	48	48	48	1	23	126	0	48	54	42	5111	5030	34914	30081	0	25	2	9	6	0	0	1	5	35	38	54	0	0	0	34	1	11	8	0	0	0	0	9279	3797	0	0	13076	0	25	2	9
493	112	0	0	57	57	57	1	24	131	0	57	59	44	5834	5750	34957	29350	0	30	1	11	5	0	0	2	8	42	45	59	0	0	0	42	0	11	6	0	0	0	0	9207	5033	0	0	14240	0	30	1	11
494	98	0	0	48	48	48	2	20	107	0	48	53	44	7651	7570	34994	27539	0	25	1	9	3	0	0	0	10	32	33	53	0	0	0	38	0	9	6	0	0	0	0	7796	2522	0	0	10318	0	25	1	9
495	114	0	0	59	59	59	5	27	149	0	59	77	64	5662	5555	34953	29523	0	24	1	20	4	0	0	0	10	41	43	77	0	0	0	52	0	22	3	0	0	0	0	11013	10609	0	0	21622	0	24	1	20
496	87	0	0	37	37	37	1	16	92	0	37	40	34	4668	4606	34946	30524	0	20	1	4	4	0	0	2	6	33	35	40	0	0	0	28	0	7	5	0	0	0	0	6108	2075	0	0	8183	0	20	1	4
497	137	0	0	70	70	70	1	28	149	0	70	95	79	5320	5194	34910	29858	0	33	3	15	8	0	0	4	7	54	57	95	0	0	0	66	1	17	11	0	0	0	0	18171	8814	0	0	26985	0	33	3	15
498	87	0	0	32	32	32	1	10	72	0	32	36	34	6346	6288	34952	28847	0	17	1	6	4	0	0	0	4	26	28	36	0	0	0	27	0	6	3	0	0	0	0	5145	1104	0	0	6249	0	17	1	6
499	97	0	0	55	55	54	2	26	137	0	54	58	43	6458	6375	34961	28729	0	27	1	7	9	0	0	2	8	32	34	58	0	0	0	43	0	9	6	0	0	0	0	9859	2094	0	0	11953	0	27	1	7
500	99	0	0	51	51	51	3	31	120	0	51	61	46	4795	4705	35043	30399	0	28	1	7	7	0	0	1	7	38	40	61	0	0	0	44	1	7	9	0	0	0	0	10352	2160	0	0	12512	0	28	1	7
501	91	0	0	34	34	34	1	18	43	0	34	41	37	4700	4636	34935	30494	0	18	1	6	3	0	0	0	6	36	39	41	0	0	0	30	0	8	3	0	0	0	0	6341	2308	0	0	8649	0	18	1	6
502	99	0	0	41	41	41	2	23	79	0	41	66	59	4925	4834	34879	30267	0	21	1	7	5	0	0	0	7	36	38	66	0	0	0	51	0	8	7	0	0	0	0	10499	2070	0	0	12569	0	21	1	7
503	90	0	0	33	33	33	1	25	46	0	33	34	27	6205	6153	34970	28988	0	17	2	7	5	0	0	0	2	25	27	34	0	0	0	21	1	7	5	0	0	0	0	6599	1635	0	0	8234	0	17	2	7
504	179	0	0	92	92	92	1	62	194	0	92	141	104	6051	5872	35037	29133	0	48	5	12	14	0	0	3	10	95	97	141	0	0	0	101	1	19	20	0	0	0	0	27558	2991	0	0	30549	0	48	5	12
505	99	0	0	58	58	58	1	32	113	0	58	62	46	5177	5081	34948	30016	0	30	1	10	6	0	0	0	11	37	34	62	0	0	0	45	0	11	6	0	0	0	0	8737	5404	0	0	14141	0	30	1	10
506	98	0	0	41	41	41	2	18	104	0	41	46	37	5020	4950	34947	30173	0	23	2	7	4	0	0	2	3	38	40	46	0	0	0	36	0	5	5	0	0	0	0	7752	964	0	0	8716	0	23	2	7
507	94	0	0	38	38	37	1	10	87	0	37	34	26	4851	4796	34983	30342	0	18	1	11	4	0	0	0	3	36	39	34	0	0	0	26	0	4	4	0	0	0	0	5897	801	0	0	6698	0	18	1	11
508	94	0	0	50	51	50	1	35	101	0	50	45	32	5038	4970	34963	30149	0	26	2	8	7	0	0	1	6	35	37	45	0	0	0	31	0	11	3	0	0	0	0	8151	3285	0	0	11436	0	26	2	8
509	94	0	0	47	47	47	1	22	89	0	47	60	50	5432	5353	34933	29751	0	26	1	8	4	0	0	1	7	31	32	60	0	0	0	46	0	9	5	0	0	0	0	9854	2678	0	0	12532	0	26	1	8
510	125	0	0	64	65	64	2	28	190	0	64	81	56	5683	5580	34968	29501	0	33	1	12	8	0	0	0	10	50	52	81	0	0	0	60	0	14	7	0	0	0	0	14334	3563	0	0	17897	0	33	1	12
511	109	0	0	57	57	57	4	27	113	0	57	64	51	5281	5182	34987	29911	0	28	1	9	6	0	0	0	13	44	44	64	0	0	0	50	0	9	5	0	0	0	0	11420	2083	0	0	13503	0	28	1	9
512	98	0	0	49	49	49	1	23	118	0	49	52	41	4651	4572	34929	30539	0	29	1	9	5	0	0	1	4	35	34	52	0	0	0	39	1	6	6	0	0	0	0	11098	1812	0	0	12910	0	29	1	9
513	98	0	0	45	45	45	1	25	113	0	45	48	39	5120	5056	34917	30061	0	21	1	8	6	0	0	0	9	34	36	48	0	0	0	36	0	5	7	0	0	0	0	7487	1116	0	0	8603	0	21	1	8
514	96	0	0	50	51	50	1	24	107	0	50	51	43	4761	4677	34943	30431	0	30	1	8	4	0	0	0	7	38	39	51	0	0	0	39	0	7	5	0	0	0	0	8012	2043	0	0	10055	0	30	1	8
515	99	0	0	42	42	42	0	16	76	0	42	60	52	4845	4761	34992	30346	0	18	1	9	6	0	0	4	4	39	41	60	0	0	0	38	0	13	9	0	0	0	0	10028	3653	0	0	13681	0	18	1	9
516	96	0	0	35	36	35	2	26	69	0	35	38	30	5127	5077	34959	30059	0	20	1	8	4	0	0	0	2	36	38	38	0	0	0	26	0	6	6	0	0	0	0	7254	1310	0	0	8564	0	20	1	8
517	106	0	0	45	45	45	1	22	98	0	45	37	28	5705	5641	34964	29487	0	25	1	8	5	0	0	1	5	48	49	37	0	0	0	30	0	5	2	0	0	0	0	5129	1549	0	0	6678	0	25	1	8
518	92	0	0	35	35	35	1	15	79	0	35	62	56	4809	4725	34976	30385	0	21	1	8	3	0	0	0	2	28	28	62	0	0	0	47	0	11	4	0	0	0	0	9091	2217	0	0	11308	0	21	1	8
519	123	0	0	56	57	56	1	26	130	0	56	85	68	6676	6573	35018	28504	0	29	6	9	5	0	0	2	5	48	49	85	0	0	0	58	2	13	12	0	0	0	0	17092	4181	0	0	21273	0	29	6	9
520	117	0	0	55	55	55	2	37	105	0	55	62	46	4793	4707	35006	30393	0	29	1	7	9	1	0	1	7	54	56	62	0	0	0	44	0	11	7	0	0	0	0	9292	2842	0	0	12134	0	29	1	7
521	117	0	0	68	69	67	3	38	149	0	67	73	56	7193	7084	34912	27994	0	35	1	13	8	0	0	2	8	48	52	73	0	0	0	58	0	9	6	0	0	0	0	10931	4267	0	0	15198	0	35	1	13
522	83	0	0	32	32	32	2	17	50	0	32	42	39	4837	4774	34913	30356	0	16	1	6	5	0	0	1	3	25	25	42	0	0	0	30	0	9	3	0	0	0	0	5444	2425	0	0	7869	0	16	1	6
523	95	0	0	54	54	54	1	22	124	0	54	64	57	6726	6625	35038	28465	0	23	2	11	5	0	0	1	12	31	33	64	0	0	0	50	0	6	8	0	0	0	0	9994	1315	0	0	11309	0	23	2	11
524	90	0	0	44	44	44	1	20	90	0	44	39	28	4735	4671	34975	30458	0	23	1	6	5	0	0	0	9	35	37	39	0	0	0	27	0	9	3	0	0	0	0	5782	2518	0	0	8300	0	23	1	6
525	101	0	0	52	53	52	2	24	92	0	52	50	40	5690	5607	35060	29502	0	29	1	6	5	0	0	1	10	37	38	50	0	0	0	37	0	10	3	0	0	0	0	7830	2856	0	0	10686	0	29	1	6
526	101	0	0	47	47	47	0	29	107	0	47	61	52	6477	6389	34936	28713	0	25	4	8	4	0	0	1	5	35	37	61	0	0	0	44	1	9	7	0	0	0	0	14300	3176	0	0	17476	0	25	4	8
527	94	0	0	47	47	47	1	25	81	0	47	48	38	4286	4210	34933	30906	0	25	1	7	6	0	0	0	8	38	34	48	0	0	0	36	0	8	4	0	0	0	0	6763	2194	0	0	8957	0	25	1	7
528	89	0	0	47	47	47	0	24	100	0	47	52	41	5264	5185	34959	29928	0	25	1	9	6	0	0	3	3	30	32	52	0	0	0	43	0	6	3	0	0	0	0	7967	1443	0	0	9410	0	25	1	9
529	86	0	0	49	49	49	0	26	96	0	49	50	36	4314	4237	34905	30879	0	31	1	10	4	0	0	1	2	30	31	50	0	0	0	39	0	7	4	0	0	0	0	7088	1837	0	0	8925	0	31	1	10
530	90	0	0	37	37	37	0	14	100	0	37	48	43	5066	4997	34910	30124	0	21	1	6	4	0	0	1	4	32	34	48	0	0	0	32	0	11	5	0	0	0	0	6982	6266	0	0	13248	0	21	1	6
531	100	0	0	55	55	55	1	25	145	0	55	58	44	5600	5515	34889	29587	0	31	2	8	6	0	0	0	8	34	36	58	0	0	0	46	0	7	5	0	0	0	0	10295	4634	0	0	14929	0	31	2	8
532	85	0	0	41	41	41	1	20	83	0	41	58	46	4729	4649	34927	30465	0	23	1	6	5	0	0	2	4	29	31	58	0	0	0	48	0	7	3	0	0	0	0	8394	2174	0	0	10568	0	23	1	6
533	109	0	0	46	46	46	1	20	96	0	46	58	44	4846	4777	34962	30334	0	23	2	7	7	0	0	1	6	48	47	58	0	0	0	44	0	8	6	0	0	0	0	10349	2023	0	0	12372	0	23	2	7
534	83	0	0	39	39	39	1	14	93	0	39	43	34	4687	4621	34965	30507	0	24	1	5	5	0	0	0	4	28	29	43	0	0	0	31	0	8	4	0	0	0	0	6646	2184	0	0	8830	0	24	1	5
535	91	0	0	55	55	55	1	21	144	0	55	56	41	4825	4744	34937	30361	0	32	1	8	5	0	0	3	6	34	37	56	0	0	0	39	0	13	4	0	0	0	0	9001	3379	0	0	12380	0	32	1	8
536	88	0	0	40	40	40	2	23	65	0	40	43	38	5748	5690	34947	29433	0	25	1	6	4	0	0	0	4	27	28	43	0	0	0	31	0	10	2	0	0	0	0	7124	3591	0	0	10715	0	25	1	6
537	100	0	0	50	50	50	0	29	97	0	50	68	56	4801	4705	34939	30390	0	29	1	9	6	0	0	1	4	36	38	68	0	0	0	50	0	12	6	0	0	0	0	11061	2754	0	0	13815	0	29	1	9
538	99	0	0	48	48	48	2	23	102	0	48	62	50	6189	6108	34950	28995	0	28	2	7	5	0	0	0	6	34	36	62	0	0	0	39	1	15	7	0	0	0	0	11480	4884	0	0	16364	0	28	2	7
539	103	0	0	42	42	42	0	20	92	0	42	58	49	5021	4939	34935	30171	0	21	3	7	4	0	0	0	7	40	42	58	0	0	0	45	1	8	4	0	0	0	0	9428	1624	0	0	11052	0	21	3	7
540	100	0	0	42	43	42	1	22	77	0	42	63	55	5372	5284	35003	29820	0	22	1	4	5	0	0	3	7	34	35	63	0	0	0	50	0	10	3	0	0	0	0	10235	2471	0	0	12706	0	22	1	4
541	98	0	0	54	54	54	1	27	86	0	54	53	38	6293	6212	35101	28897	0	28	2	7	8	0	0	1	8	34	36	53	0	0	0	42	1	6	4	0	0	0	0	9060	1830	0	0	10890	0	28	2	7
542	83	0	0	35	36	35	1	20	65	0	35	30	24	5023	4977	34979	30165	0	20	1	5	5	0	0	0	4	25	26	30	0	0	0	22	0	6	2	0	0	0	0	4329	4223	0	0	8552	0	20	1	5
543	92	0	0	39	39	39	0	11	89	0	39	58	51	5190	5108	34953	30003	0	20	1	6	4	0	0	2	6	28	29	58	0	0	0	44	0	9	5	0	0	0	0	8090	1964	0	0	10054	0	20	1	6
544	115	0	0	47	47	47	1	24	124	0	47	49	40	4705	4625	34907	30489	0	25	1	6	5	0	0	2	8	60	59	49	0	0	0	35	0	12	2	0	0	0	0	7265	3425	0	0	10690	0	25	1	6
545	96	0	0	35	36	35	2	20	80	0	35	29	24	4755	4708	34966	30434	0	22	1	6	3	0	0	1	2	35	37	29	0	0	0	21	0	4	4	0	0	0	0	4877	801	0	0	5678	0	22	1	6
546	85	0	0	25	25	25	2	9	54	0	25	22	20	4882	4845	34955	30311	0	12	1	6	3	0	0	0	3	28	30	22	0	0	0	16	0	3	3	0	0	0	0	3632	526	0	0	4158	0	12	1	6
547	110	0	0	62	62	62	2	35	162	0	62	74	56	6077	5974	34968	29109	0	35	2	11	8	0	0	1	5	37	36	74	0	0	0	54	0	11	9	0	0	0	0	14049	3513	0	0	17562	0	35	2	11
548	99	0	0	32	33	32	1	28	48	0	32	51	47	4914	4858	34933	30264	0	19	1	5	4	0	0	0	3	36	38	51	0	0	0	34	0	4	13	0	0	0	0	7628	600	0	0	8228	0	19	1	5
549	104	0	0	48	49	48	5	16	91	0	48	54	46	7457	7374	34926	27733	0	25	2	9	5	0	0	3	4	37	39	54	0	0	0	38	0	9	7	0	0	0	0	9805	2339	0	0	12144	0	25	2	9
550	98	0	0	47	47	47	0	20	113	0	47	58	48	5028	4952	34945	30154	0	25	1	5	7	0	0	1	8	36	38	58	0	0	0	40	0	8	10	0	0	0	0	11017	2061	0	0	13078	0	25	1	5
551	87	0	0	36	36	36	0	22	78	0	36	36	28	4660	4603	34921	30534	0	19	1	5	5	0	0	0	6	33	35	36	0	0	0	27	0	6	3	0	0	0	0	4988	1436	0	0	6424	0	19	1	5
552	94	0	0	41	41	41	1	20	97	0	41	42	35	5019	4951	34954	30174	0	22	1	8	4	0	0	1	5	34	36	42	0	0	0	31	0	6	5	0	0	0	0	6819	1375	0	0	8194	0	22	1	8
553	134	0	0	46	47	46	5	22	76	0	46	43	35	7109	7041	34995	28079	0	24	1	9	4	0	0	1	7	68	70	43	0	0	0	31	0	8	4	0	0	0	0	6769	1687	0	0	8456	0	24	1	9
554	119	0	0	66	67	65	7	14	140	0	65	102	86	5989	5859	34924	29191	0	36	1	12	5	0	0	2	9	37	39	102	0	0	0	81	0	15	6	0	0	0	0	18197	5151	0	0	23348	0	36	1	12
555	115	0	0	56	56	56	0	29	122	0	56	73	59	4289	4183	35025	30903	0	32	1	8	6	0	0	1	8	52	55	73	0	0	0	53	0	13	7	0	0	0	0	11396	3156	0	0	14552	0	32	1	8
556	94	0	0	42	42	42	1	25	99	0	42	60	50	4253	4179	34987	30930	0	26	1	8	3	0	0	0	4	33	35	60	0	0	0	44	1	11	4	0	0	0	0	8938	2909	0	0	11847	0	26	1	8
557	92	0	0	48	48	48	0	29	89	0	48	47	34	4702	4627	34934	30492	0	27	1	7	6	0	0	1	6	36	38	47	0	0	0	35	0	9	3	0	0	0	0	6625	2439	0	0	9064	0	27	1	7
558	90	0	0	32	32	32	1	15	66	0	32	41	38	4693	4629	34994	30502	0	17	1	6	3	0	0	0	5	35	38	41	0	0	0	30	0	5	6	0	0	0	0	6650	1106	0	0	7756	0	17	1	6
559	87	0	0	36	36	36	2	17	78	0	36	28	20	4695	4649	34963	30496	0	21	1	8	3	0	0	0	3	32	35	28	0	0	0	19	0	8	1	0	0	0	0	3628	1937	0	0	5565	0	21	1	8
560	97	0	0	41	42	41	1	30	76	0	41	54	45	5000	4930	34945	30185	0	21	1	9	7	0	0	0	3	35	37	54	0	0	0	37	0	7	10	0	0	0	0	9429	1680	0	0	11109	0	21	1	9
561	91	0	0	39	39	39	1	19	56	0	39	39	31	4739	4679	34952	30452	0	19	2	5	6	0	0	0	7	34	36	39	0	0	0	30	0	7	2	0	0	0	0	5887	1966	0	0	7853	0	19	2	5
562	86	0	0	41	41	41	0	22	113	0	41	43	39	4689	4618	34972	30503	0	22	1	6	5	0	0	1	6	30	32	43	0	0	0	32	0	7	4	0	0	0	0	7284	2136	0	0	9420	0	22	1	6
563	91	0	0	44	44	44	1	18	85	0	44	40	34	5111	5041	34913	30082	0	26	1	7	5	0	0	1	4	32	34	40	0	0	0	29	0	5	6	0	0	0	0	6724	1331	0	0	8055	0	26	1	7
564	93	0	0	33	33	33	1	12	45	0	33	41	36	4823	4762	34963	30370	0	19	1	6	3	0	0	1	3	36	38	41	0	0	0	30	0	5	6	0	0	0	0	7421	1106	0	0	8527	0	19	1	6
565	108	0	0	38	38	37	2	21	89	0	37	43	36	7327	7265	34953	27863	0	21	2	7	4	0	0	0	3	38	40	43	0	0	0	29	0	8	6	0	0	0	0	8463	2103	0	0	10566	0	21	2	7
566	90	0	0	43	43	43	2	16	74	0	43	43	34	4721	4652	34932	30472	0	23	2	6	5	0	0	1	6	33	35	43	0	0	0	32	0	7	4	0	0	0	0	6302	1933	0	0	8235	0	23	2	6
567	108	0	0	50	50	50	2	20	119	0	50	56	39	4808	4741	34948	30371	0	29	2	7	6	0	0	1	5	47	49	56	0	0	0	37	1	12	6	0	0	0	0	9921	3557	0	0	13478	0	29	2	7
568	103	0	0	44	44	44	1	19	94	0	44	41	32	6732	6664	34924	28461	0	27	1	7	4	1	0	0	4	40	41	41	0	0	0	27	0	7	7	0	0	0	0	7685	1792	0	0	9477	0	27	1	7
569	120	0	0	74	74	74	2	36	163	0	74	88	64	6444	6317	34975	28746	0	36	3	13	12	0	0	1	9	51	52	88	0	0	0	56	0	16	16	0	0	0	0	16674	6271	0	0	22945	0	36	3	13
570	116	0	0	50	50	50	1	25	98	0	50	54	39	5034	4958	34991	30154	0	27	1	7	7	0	0	1	7	50	50	54	0	0	0	40	0	11	3	0	0	0	0	9681	3294	0	0	12975	0	27	1	7
571	90	0	0	45	45	45	1	25	103	0	45	37	27	4689	4625	34984	30504	0	25	1	6	6	0	0	1	6	35	37	37	0	0	0	27	0	7	3	0	0	0	0	4819	1599	0	0	6418	0	25	1	6
572	103	0	0	55	55	55	0	25	123	0	55	69	55	5758	5662	34975	29429	0	31	2	8	5	0	0	0	9	33	34	69	0	0	0	54	0	9	6	0	0	0	0	10354	2510	0	0	12864	0	31	2	8
573	83	0	0	33	33	33	1	17	49	0	33	43	40	4695	4628	34952	30500	0	18	1	6	4	0	0	0	4	27	28	43	0	0	0	30	0	6	7	0	0	0	0	7053	1404	0	0	8457	0	18	1	6
574	82	0	0	38	39	37	1	21	79	0	37	48	44	4704	4630	34969	30490	0	18	1	7	5	0	0	1	5	24	27	48	0	0	0	32	0	8	8	0	0	0	0	8635	2246	0	0	10881	0	18	1	7
575	105	0	0	57	57	57	0	32	119	0	57	55	38	5446	5365	34963	29741	0	29	1	12	5	0	0	2	8	41	44	55	0	0	0	41	0	11	3	0	0	0	0	7685	6013	0	0	13698	0	29	1	12
576	143	0	0	54	54	54	2	22	98	0	54	60	49	7086	7003	95709	89318	0	27	2	11	4	0	0	3	7	72	73	60	0	0	0	41	1	9	9	0	0	0	0	12441	5391	0	0	17832	0	27	2	11
577	100	0	0	48	48	48	1	20	97	0	48	62	47	5111	5042	34997	30064	0	28	1	8	5	0	0	1	5	37	37	62	0	0	0	43	0	12	7	0	0	0	0	10789	3325	0	0	14114	0	28	1	8
578	103	0	0	40	40	40	1	24	114	0	40	48	39	6240	6170	34990	28952	0	23	2	9	4	0	0	0	2	41	44	48	0	0	0	36	0	7	5	0	0	0	0	7300	1517	0	0	8817	0	23	2	9
579	153	0	0	71	71	71	0	47	130	0	71	118	90	5992	5847	34978	29193	0	38	2	10	12	0	0	1	8	79	81	118	0	0	0	84	0	15	19	0	0	0	0	20463	3425	0	0	23888	0	38	2	10
580	99	0	0	41	41	40	1	16	82	0	40	51	45	4830	4753	35063	30363	0	26	1	5	3	0	0	1	4	38	43	51	0	0	0	39	0	7	5	0	0	0	0	7574	1755	0	0	9329	0	26	1	5
581	88	0	0	46	46	46	0	32	108	0	46	41	29	4910	4844	34933	30282	0	22	1	11	6	0	0	1	5	30	32	41	0	0	0	30	0	9	2	0	0	0	0	5872	2545	0	0	8417	0	22	1	11
582	90	0	0	31	31	31	1	15	69	0	31	37	32	4672	4616	35074	30522	0	15	1	7	4	0	0	0	4	35	37	37	0	0	0	28	0	6	3	0	0	0	0	5560	1583	0	0	7143	0	15	1	7
583	92	0	0	45	45	45	1	12	86	0	45	50	43	6404	6328	34967	28785	0	24	1	8	5	0	0	2	5	31	33	50	0	0	0	35	0	9	6	0	0	0	0	7665	2328	0	0	9993	0	24	1	8
584	94	0	0	44	44	44	0	13	115	0	44	61	52	4845	4763	34929	30342	0	24	1	8	3	0	0	0	8	35	37	61	0	0	0	50	0	7	4	0	0	0	0	8353	2136	0	0	10489	0	24	1	8
585	103	0	0	42	42	42	1	20	90	0	42	50	41	5425	5359	34951	29759	0	24	1	7	5	0	0	1	4	36	38	50	0	0	0	36	0	10	4	0	0	0	0	7847	1968	0	0	9815	0	24	1	7
586	95	0	0	42	42	42	2	24	111	0	42	44	33	5338	5273	34973	29853	0	25	2	7	6	0	0	0	2	33	35	44	0	0	0	34	0	8	2	0	0	0	0	6655	2666	0	0	9321	0	25	2	7
587	90	0	0	45	45	45	0	29	107	0	45	57	45	4712	4629	34939	30482	0	26	1	6	5	0	0	0	7	33	35	57	0	0	0	41	0	9	7	0	0	0	0	8233	2486	0	0	10719	0	26	1	6
588	124	0	0	45	45	45	1	32	110	0	45	75	65	5156	5078	34956	30013	0	22	2	9	5	0	0	1	6	52	55	75	0	0	0	51	1	10	13	0	0	0	0	14400	2606	0	0	17006	0	22	2	9
589	95	0	0	43	43	43	0	25	122	0	43	65	61	5191	5095	34946	30002	0	20	1	10	4	0	0	2	6	30	31	65	0	0	0	45	0	12	8	0	0	0	0	10415	2875	0	0	13290	0	20	1	10
590	106	0	0	49	49	49	1	23	99	0	49	63	55	5516	5428	34941	29669	0	28	2	8	6	0	0	1	4	33	36	63	0	0	0	46	0	13	4	0	0	0	0	9450	3044	0	0	12494	0	28	2	8
591	93	0	0	45	45	45	1	27	103	0	45	41	34	4697	4625	34954	30497	0	23	1	7	5	1	0	1	7	38	40	41	0	0	0	30	0	7	4	0	0	0	0	5726	2062	0	0	7788	0	23	1	7
592	87	0	0	49	49	49	2	27	101	0	49	49	41	4707	4624	34929	30487	0	25	1	9	4	0	0	0	10	33	35	49	0	0	0	39	0	7	3	0	0	0	0	7120	1875	0	0	8995	0	25	1	9
593	101	0	0	40	40	40	1	19	81	0	40	56	49	5724	5645	34946	29467	0	25	1	6	5	0	0	0	3	34	36	56	0	0	0	45	0	8	3	0	0	0	0	8349	1974	0	0	10323	0	25	1	6
594	155	0	0	86	86	85	1	42	170	0	85	118	84	6649	6508	35028	28524	0	44	4	15	11	0	0	2	9	76	78	118	0	0	0	85	2	19	12	0	0	0	0	23132	5970	0	0	29102	0	44	4	15
595	95	0	0	44	44	44	3	21	94	0	44	64	56	4779	4695	34980	30406	0	24	3	5	6	0	0	0	6	31	32	64	0	0	0	44	2	11	7	0	0	0	0	14269	3591	0	0	17860	0	24	3	5
596	95	0	0	42	42	42	0	16	105	0	42	43	36	4814	4744	34966	30379	0	22	1	8	5	0	0	0	6	35	37	43	0	0	0	31	0	10	2	0	0	0	0	6223	2264	0	0	8487	0	22	1	8
597	93	0	0	44	45	44	2	17	71	0	44	39	33	7172	7107	34946	28017	0	28	1	7	5	0	0	0	3	30	31	39	0	0	0	26	0	10	3	0	0	0	0	6718	2145	0	0	8863	0	28	1	7
598	93	0	0	41	41	41	1	25	102	0	41	53	43	4782	4709	34913	30408	0	21	1	10	5	0	0	1	3	33	36	53	0	0	0	34	0	14	5	0	0	0	0	6950	10164	0	0	17114	0	21	1	10
599	86	0	0	38	38	38	1	18	75	0	38	36	27	4703	4646	34977	30490	0	22	1	7	4	0	0	0	4	31	34	36	0	0	0	23	0	10	3	0	0	0	0	5338	2911	0	0	8249	0	22	1	7
600	87	0	0	52	52	52	1	18	137	0	52	62	51	4706	4613	34963	30485	0	24	1	9	4	0	0	3	11	29	30	62	0	0	0	43	0	13	6	0	0	0	0	9206	3326	0	0	12532	0	24	1	9
601	85	0	0	46	46	46	1	17	90	0	46	47	38	4723	4647	34925	30470	0	24	1	7	5	0	0	1	8	29	31	47	0	0	0	37	0	6	4	0	0	0	0	6921	1642	0	0	8563	0	24	1	7
602	93	0	0	63	63	63	1	32	146	0	63	48	30	5184	5107	34931	30001	0	36	2	9	7	0	0	0	9	32	35	48	0	0	0	33	1	10	4	0	0	0	0	9247	3069	0	0	12316	0	36	2	9
603	101	0	0	43	43	43	3	19	84	0	43	36	30	6787	6728	34943	28400	0	24	1	10	4	0	0	0	4	35	35	36	0	0	0	25	0	8	3	0	0	0	0	5168	2395	0	0	7563	0	24	1	10
604	102	0	0	47	47	47	1	30	79	0	47	56	46	4797	4717	34972	30391	0	24	1	9	6	0	0	2	5	42	44	56	0	0	0	43	0	9	4	0	0	0	0	9358	2493	0	0	11851	0	24	1	9
605	111	0	0	48	48	48	1	25	126	0	48	68	56	6666	6571	34930	28526	0	24	1	10	6	0	0	2	5	44	45	68	0	0	0	48	0	13	7	0	0	0	0	11109	3515	0	0	14624	0	24	1	10
606	117	0	0	64	64	64	1	39	156	0	64	84	70	7377	7263	34924	27804	0	29	3	11	9	0	0	1	11	42	44	84	0	0	0	55	0	18	11	0	0	0	0	14330	5431	0	0	19761	0	29	3	11
607	88	0	0	42	42	42	1	32	73	0	42	49	40	5028	4954	34921	30165	0	24	1	6	5	0	0	1	5	30	31	49	0	0	0	38	0	9	2	0	0	0	0	7548	2409	0	0	9957	0	24	1	6
608	104	0	0	49	49	49	1	30	86	0	49	43	28	4694	4625	34932	30499	0	28	1	7	7	0	0	1	5	48	50	43	0	0	0	33	0	8	2	0	0	0	0	6889	2205	0	0	9094	0	28	1	7
609	88	0	0	39	40	39	1	14	71	0	39	39	33	5138	5075	34939	30054	0	22	2	6	4	0	0	1	4	27	28	39	0	0	0	28	0	8	3	0	0	0	0	6451	1762	0	0	8213	0	22	2	6
610	87	0	0	42	42	42	1	20	103	0	42	39	32	4703	4636	34948	30491	0	22	1	7	5	0	0	1	6	33	36	39	0	0	0	27	0	9	3	0	0	0	0	6148	2666	0	0	8814	0	22	1	7
611	93	0	0	35	35	35	1	20	91	0	35	45	38	4729	4663	34915	30465	0	20	1	5	5	0	0	0	4	37	39	45	0	0	0	32	0	10	3	0	0	0	0	6300	2529	0	0	8829	0	20	1	5
612	109	0	0	44	44	44	1	19	81	0	44	53	42	5036	4975	34943	30140	0	26	1	8	5	0	0	0	4	45	47	53	0	0	0	45	0	3	5	0	0	0	0	8176	414	0	0	8590	0	26	1	8
613	93	0	0	43	43	43	2	20	106	0	43	40	34	5470	5406	34922	29718	0	23	1	7	4	0	0	0	8	28	24	40	0	0	0	30	0	6	4	0	0	0	0	6468	1330	0	0	7798	0	23	1	7
614	94	0	0	45	45	45	1	17	92	0	45	49	41	6139	6061	34964	29054	0	27	1	5	5	0	0	0	7	35	37	49	0	0	0	34	0	9	6	0	0	0	0	8887	2813	0	0	11700	0	27	1	5
615	99	0	0	39	39	38	1	26	77	0	38	50	45	6971	6898	34966	28220	0	21	2	8	4	0	0	0	3	33	35	50	0	0	0	35	0	11	4	0	0	0	0	8059	3849	0	0	11908	0	21	2	8
616	100	0	0	46	46	46	1	23	80	0	46	43	33	4693	4621	34991	30501	0	26	1	7	5	0	0	0	7	46	48	43	0	0	0	28	0	11	4	0	0	0	0	6756	3087	0	0	9843	0	26	1	7
617	84	0	0	32	32	32	0	11	89	0	32	39	35	4668	4608	34974	30526	0	19	1	5	3	0	0	0	4	28	30	39	0	0	0	29	0	7	3	0	0	0	0	5829	1936	0	0	7765	0	19	1	5
618	85	0	0	37	37	37	1	25	60	0	37	31	28	4315	4265	34957	30871	0	19	1	6	6	0	0	1	4	26	27	31	0	0	0	22	0	9	0	0	0	0	0	3702	2552	0	0	6254	0	19	1	6
619	131	0	0	53	53	52	1	15	85	0	52	58	40	4697	4620	35017	30489	0	30	1	6	6	0	0	1	8	74	76	58	0	0	0	39	0	13	6	0	0	0	0	10104	3906	0	0	14010	0	30	1	6
620	104	0	0	44	45	44	1	24	93	0	44	69	61	5593	5501	34943	29595	0	25	1	6	5	0	0	2	5	37	38	69	0	0	0	48	0	11	10	0	0	0	0	12239	2206	0	0	14445	0	25	1	6
621	94	0	0	43	43	43	1	21	84	0	43	40	27	4777	4716	34968	30415	0	25	1	8	5	0	0	1	3	38	40	40	0	0	0	30	0	7	3	0	0	0	0	5938	1238	0	0	7176	0	25	1	8
622	101	0	0	59	59	59	1	42	125	0	59	63	40	4038	3950	35023	31152	0	32	2	9	10	0	0	0	6	41	44	63	0	0	0	47	1	6	9	0	0	0	0	12267	1104	0	0	13371	0	32	2	9
623	92	0	0	40	40	40	0	16	86	0	40	51	43	4701	4628	34932	30490	0	21	1	6	4	0	0	0	8	37	39	51	0	0	0	40	0	8	3	0	0	0	0	6957	2540	0	0	9497	0	21	1	6
624	93	0	0	47	47	47	1	23	120	0	47	63	54	4316	4223	34969	30877	0	27	1	4	5	0	0	0	10	33	35	63	0	0	0	44	0	15	4	0	0	0	0	9372	3614	0	0	12986	0	27	1	4
625	102	0	0	50	51	49	1	15	107	0	49	66	57	7634	7540	34982	27555	0	27	1	10	4	0	0	1	6	29	31	66	0	0	0	47	1	11	7	0	0	0	0	12310	2146	0	0	14456	0	27	1	10
626	117	0	0	56	56	56	1	29	131	0	56	68	56	5661	5565	34955	29524	0	28	2	12	6	0	0	1	7	50	53	68	0	0	0	46	0	18	4	0	0	0	0	10174	8137	0	0	18311	0	28	2	12
627	104	0	0	46	46	46	1	18	101	0	46	51	40	4731	4664	34931	30451	0	24	1	7	6	0	0	0	8	44	45	51	0	0	0	37	0	7	7	0	0	0	0	9792	1861	0	0	11653	0	24	1	7
628	95	0	0	55	55	55	0	32	120	0	55	48	34	6334	6256	34968	28856	0	29	1	8	7	0	0	0	10	33	35	48	0	0	0	32	0	11	5	0	0	0	0	7912	3516	0	0	11428	0	29	1	8
629	97	0	0	44	45	44	2	34	91	0	44	59	48	5042	4966	34910	30143	0	23	2	9	5	0	0	1	4	33	35	59	0	0	0	41	0	12	6	0	0	0	0	9751	6903	0	0	16654	0	23	2	9
630	99	0	0	40	40	40	0	20	94	0	40	41	31	5413	5349	34919	29781	0	24	1	6	4	0	0	0	5	39	41	41	0	0	0	30	0	7	4	0	0	0	0	6192	1634	0	0	7826	0	24	1	6
631	97	0	0	49	49	49	0	24	110	0	49	50	36	4699	4621	34991	30495	0	27	1	6	5	0	0	3	7	41	44	50	0	0	0	35	0	9	6	0	0	0	0	7933	2448	0	0	10381	0	27	1	6
632	91	0	0	34	34	34	0	21	78	0	34	49	43	5043	4977	34980	30147	0	15	1	9	4	0	0	1	4	29	32	49	0	0	0	35	0	9	5	0	0	0	0	6999	2215	0	0	9214	0	15	1	9
633	87	0	0	43	43	43	1	21	77	0	43	56	49	4791	4706	34977	30403	0	26	1	7	3	0	0	0	6	28	25	56	0	0	0	39	0	11	6	0	0	0	0	8517	3253	0	0	11770	0	26	1	7
634	105	0	0	45	45	45	2	17	103	0	45	43	31	6580	6513	34967	28612	0	24	1	7	5	0	0	2	6	44	47	43	0	0	0	31	0	8	4	0	0	0	0	5864	1762	0	0	7626	0	24	1	7
635	144	0	0	73	73	72	1	44	196	0	72	94	74	7625	7499	34964	27556	0	37	4	12	10	0	0	1	8	59	62	94	0	0	0	66	1	13	14	0	0	0	0	16927	3170	0	0	20097	0	37	4	12
636	90	0	0	42	42	41	1	19	108	0	41	57	53	4886	4802	35028	30305	0	16	1	8	5	0	0	4	7	29	30	57	0	0	0	44	0	9	4	0	0	0	0	9269	3146	0	0	12415	0	16	1	8
637	124	0	0	42	42	41	2	18	96	0	41	60	51	4766	4682	34927	30427	0	19	1	12	3	0	0	2	4	62	63	60	0	0	0	40	0	16	4	0	0	0	0	8101	4812	0	0	12913	0	19	1	12
638	89	0	0	33	33	33	0	19	84	0	33	37	31	4961	4905	34910	30232	0	18	1	6	5	0	0	0	3	33	36	37	0	0	0	29	0	5	3	0	0	0	0	6614	964	0	0	7578	0	18	1	6
639	85	0	0	32	32	32	1	10	63	0	32	27	25	6745	6696	35004	28448	0	19	1	5	3	0	0	0	4	26	27	27	0	0	0	20	0	4	3	0	0	0	0	4196	662	0	0	4858	0	19	1	5
640	96	0	0	52	52	52	0	26	103	0	52	56	46	5385	5297	34926	29806	0	29	2	5	7	0	0	1	8	34	36	56	0	0	0	43	0	8	5	0	0	0	0	8063	2120	0	0	10183	0	29	2	5
641	103	0	0	56	56	56	1	15	160	0	56	72	58	6869	6766	34938	28321	0	28	1	12	4	0	0	1	10	38	40	72	0	0	0	54	0	12	6	0	0	0	0	10884	2946	0	0	13830	0	28	1	12
642	152	0	0	63	63	63	2	37	112	0	63	52	33	5197	5111	34972	29994	0	37	2	8	10	0	0	0	6	87	89	52	0	0	0	40	0	7	5	0	0	0	0	9994	2157	0	0	12151	0	37	2	8
643	117	0	0	49	49	49	0	24	106	0	49	77	64	5974	5873	34930	29215	0	27	1	7	6	0	0	1	7	37	39	77	0	0	0	63	0	7	7	0	0	0	0	12116	1422	0	0	13538	0	27	1	7
644	94	0	0	38	38	38	0	20	95	0	38	38	31	6882	6822	34978	28310	0	22	1	6	3	0	0	0	6	32	34	38	0	0	0	28	0	6	4	0	0	0	0	6068	1208	0	0	7276	0	22	1	6
645	96	0	0	42	42	42	0	16	81	0	42	53	43	5060	4983	34978	30133	0	22	1	6	6	0	0	0	7	36	38	53	0	0	0	37	0	10	6	0	0	0	0	8074	2768	0	0	10842	0	22	1	6
646	105	0	0	59	59	59	1	26	142	0	59	71	53	5142	5040	34928	30049	0	33	2	9	6	0	0	2	7	40	43	71	0	0	0	51	0	14	6	0	0	0	0	11501	4932	0	0	16433	0	33	2	9
647	107	0	0	54	54	54	1	25	123	0	54	58	44	4882	4795	34991	30308	0	28	2	10	6	0	0	1	7	44	47	58	0	0	0	38	0	16	4	0	0	0	0	7712	11414	0	0	19126	0	28	2	10
648	106	0	0	53	53	53	2	23	111	0	53	56	44	4996	4908	34975	30196	0	29	2	6	7	0	0	1	8	43	43	56	0	0	0	43	0	9	4	0	0	0	0	9560	1938	0	0	11498	0	29	2	6
649	101	0	0	60	60	60	0	37	155	0	60	59	45	7228	7135	34975	27961	0	32	2	8	9	0	0	0	9	34	31	59	0	0	0	42	0	8	9	0	0	0	0	11539	6579	0	0	18118	0	32	2	8
650	101	0	0	50	50	50	0	25	80	0	50	76	64	5087	5004	34913	30083	0	27	1	8	4	0	0	0	10	37	39	76	0	0	0	57	1	8	10	0	0	0	0	14570	2346	0	0	16916	0	27	1	8
651	92	0	0	46	46	46	1	17	93	0	46	55	42	4347	4267	34946	30846	0	23	1	10	5	0	0	1	6	34	36	55	0	0	0	42	0	8	5	0	0	0	0	8873	1831	0	0	10704	0	23	1	10
652	100	0	0	39	39	39	1	14	102	0	39	56	51	5416	5335	34958	29776	0	21	1	10	3	0	0	1	3	37	39	56	0	0	0	45	0	7	4	0	0	0	0	9796	1882	0	0	11678	0	21	1	10
653	94	0	0	45	45	45	2	14	78	0	45	47	35	4716	4645	34935	30476	0	27	1	6	3	0	0	1	7	38	40	47	0	0	0	33	0	10	4	0	0	0	0	7569	4699	0	0	12268	0	27	1	6
654	98	0	0	49	49	49	0	27	118	0	49	55	44	4760	4676	34935	30432	0	22	1	8	5	0	0	2	11	38	39	55	0	0	0	39	0	9	7	0	0	0	0	9783	2179	0	0	11962	0	22	1	8
655	102	0	0	38	38	38	1	13	82	0	38	50	43	4749	4677	34985	30443	0	22	1	7	5	0	0	0	3	45	46	50	0	0	0	38	0	8	4	0	0	0	0	7678	2004	0	0	9682	0	22	1	7
656	90	0	0	38	38	38	1	15	77	0	38	35	25	4717	4662	34974	30476	0	23	1	7	4	0	0	1	2	35	37	35	0	0	0	25	0	7	3	0	0	0	0	5027	1245	0	0	6272	0	23	1	7
657	101	0	0	52	52	51	1	28	95	0	51	48	37	4431	4351	34885	30762	0	27	1	8	5	1	0	0	9	38	41	48	0	0	0	35	0	7	6	0	0	0	0	8030	1561	0	0	9591	0	27	1	8
658	97	0	0	39	39	39	0	10	82	0	39	42	33	5561	5497	34928	29632	0	24	1	6	3	0	0	0	5	36	34	42	0	0	0	32	0	5	5	0	0	0	0	6869	1542	0	0	8411	0	24	1	6
659	86	0	0	38	38	38	0	8	103	0	38	44	39	5007	4942	34973	30182	0	19	1	7	4	0	0	0	7	26	27	44	0	0	0	34	0	6	4	0	0	0	0	7349	1018	0	0	8367	0	19	1	7
660	90	0	0	41	41	41	1	21	80	0	41	38	34	4694	4626	34951	30500	0	23	1	5	5	0	0	0	7	34	36	38	0	0	0	28	0	8	2	0	0	0	0	5460	1611	0	0	7071	0	23	1	5
661	88	0	0	40	40	40	1	21	77	0	40	46	40	4773	4700	34957	30421	0	18	1	7	4	0	0	1	9	32	35	46	0	0	0	34	0	9	3	0	0	0	0	7320	3975	0	0	11295	0	18	1	7
662	97	0	0	43	43	43	4	16	88	0	43	45	37	4807	4738	34986	30383	0	24	1	6	6	0	0	0	6	36	39	45	0	0	0	33	0	9	3	0	0	0	0	6494	2058	0	0	8552	0	24	1	6
663	100	0	0	39	39	39	2	23	85	0	39	34	25	4827	4770	35033	30367	0	19	1	7	5	0	0	0	7	41	41	34	0	0	0	24	1	5	4	0	0	0	0	6204	1549	0	0	7753	0	19	1	7
664	97	0	0	44	44	44	2	21	124	0	44	48	37	6574	6504	34942	28616	0	25	1	8	4	0	0	0	6	35	37	48	0	0	0	35	0	9	4	0	0	0	0	8523	1969	0	0	10492	0	25	1	8
665	91	0	0	39	39	39	2	23	61	0	39	38	30	5009	4948	34948	30184	0	20	1	8	5	0	0	1	4	35	37	38	0	0	0	28	0	6	4	0	0	0	0	6235	1754	0	0	7989	0	20	1	8
666	99	0	0	54	54	54	2	18	130	0	54	51	36	6305	6224	34889	28887	0	30	1	8	4	0	0	0	11	33	35	51	0	0	0	37	0	10	4	0	0	0	0	6846	2957	0	0	9803	0	30	1	8
667	83	0	0	31	31	31	1	17	66	0	31	33	31	4685	4633	34940	30506	0	16	1	7	4	0	0	0	3	26	29	33	0	0	0	26	0	3	4	0	0	0	0	6245	526	0	0	6771	0	16	1	7
668	104	0	0	49	49	49	1	28	110	0	49	52	35	5325	5258	34938	29859	0	28	2	9	7	0	0	1	2	33	35	52	0	0	0	39	0	8	5	0	0	0	0	8388	2679	0	0	11067	0	28	2	9
669	92	0	0	45	45	45	2	15	80	0	45	36	27	4762	4703	34969	30426	0	23	2	8	5	0	0	2	5	35	37	36	0	0	0	29	0	5	2	0	0	0	0	5900	1214	0	0	7114	0	23	2	8
670	85	0	0	44	44	44	0	16	89	0	44	50	39	6264	6193	62764	58222	0	24	1	7	5	0	0	1	6	30	32	50	0	0	0	37	0	7	6	0	0	0	0	7764	1822	0	0	9586	0	24	1	7
671	102	0	0	40	40	40	2	30	75	0	40	37	29	5269	5210	34928	29922	0	24	1	7	5	0	0	0	3	40	42	37	0	0	0	27	0	6	4	0	0	0	0	6324	1136	0	0	7460	0	24	1	7
672	161	0	0	68	68	68	1	46	125	0	68	98	78	5207	5093	34948	29962	0	31	2	16	11	0	0	2	6	84	86	98	0	0	0	69	1	19	9	0	0	0	0	18191	8987	0	0	27178	0	31	2	16
673	91	0	0	36	37	36	3	26	70	0	36	48	44	4754	4685	34950	30436	0	16	2	9	4	0	0	0	5	34	37	48	0	0	0	39	0	7	2	0	0	0	0	7222	1898	0	0	9120	0	16	2	9
674	96	0	0	48	48	48	1	27	89	0	48	52	38	4678	4607	34940	30508	0	27	1	7	5	0	0	1	7	35	37	52	0	0	0	37	0	8	7	0	0	0	0	9729	2047	0	0	11776	0	27	1	7
675	101	0	0	35	35	35	1	17	57	0	35	39	35	5317	5255	34990	29876	0	18	1	4	3	0	0	1	8	37	39	39	0	0	0	26	0	9	4	0	0	0	0	5007	2201	0	0	7208	0	18	1	4
676	92	0	0	41	41	41	2	19	53	0	41	43	38	4808	4739	34978	30383	0	20	1	8	4	0	0	2	6	34	36	43	0	0	0	31	0	8	4	0	0	0	0	6454	2283	0	0	8737	0	20	1	8
677	97	0	0	52	52	52	0	22	107	0	52	59	49	5153	5061	34926	30039	0	28	1	9	4	0	0	2	8	35	37	59	0	0	0	43	0	13	3	0	0	0	0	8621	3834	0	0	12455	0	28	1	9
678	125	0	0	63	63	63	2	29	126	0	63	89	69	5990	5874	34917	29195	0	31	2	15	5	0	0	4	6	52	53	89	0	0	0	56	0	27	6	0	0	0	0	13787	15117	0	0	28904	0	31	2	15
679	89	0	0	42	42	42	3	28	72	0	42	40	32	4769	4706	34952	30421	0	21	1	9	6	0	0	1	4	32	34	40	0	0	0	33	0	5	2	0	0	0	0	5938	6571	0	0	12509	0	21	1	9
680	92	0	0	45	45	45	0	21	90	0	45	67	60	5124	5029	34930	30067	0	23	1	7	5	0	0	1	8	28	29	67	0	0	0	48	0	9	10	0	0	0	0	10654	2046	0	0	12700	0	23	1	7
681	84	0	0	34	34	34	2	15	75	0	34	31	25	4699	4649	34961	30493	0	18	1	8	4	0	0	0	3	30	33	31	0	0	0	22	0	6	3	0	0	0	0	4717	1090	0	0	5807	0	18	1	8
682	80	0	0	34	34	34	1	14	71	0	34	41	36	4691	4627	34995	30504	0	21	1	6	4	0	0	0	2	25	26	41	0	0	0	28	0	8	5	0	0	0	0	6380	2119	0	0	8499	0	21	1	6
683	94	0	0	39	39	38	2	15	93	0	38	45	39	4757	4687	34937	30437	0	22	1	5	4	0	0	2	4	36	38	45	0	0	0	29	0	11	5	0	0	0	0	6889	3370	0	0	10259	0	22	1	5
684	100	0	0	51	52	51	1	20	102	0	51	54	42	4695	4609	34973	30499	0	27	1	7	8	0	0	0	8	42	43	54	0	0	0	36	0	9	9	0	0	0	0	9338	2638	0	0	11976	0	27	1	7
685	109	0	0	50	50	50	1	18	133	0	50	73	62	5441	5350	34914	29739	0	23	2	10	3	0	0	0	12	36	35	73	0	0	0	55	0	11	7	0	0	0	0	11379	3593	0	0	14972	0	23	2	10
686	91	0	0	43	43	43	1	27	92	0	43	42	33	4756	4694	34962	30431	0	22	1	9	4	0	0	2	5	35	37	42	0	0	0	32	0	6	4	0	0	0	0	6373	1471	0	0	7844	0	22	1	9
687	98	0	0	52	52	52	2	29	96	0	52	47	37	6255	6179	34959	28933	0	27	3	6	7	0	0	1	8	34	36	47	0	0	0	39	0	6	2	0	0	0	0	7097	1155	0	0	8252	0	27	3	6
688	107	0	0	58	58	58	1	29	98	0	58	67	54	7544	7449	35043	27640	0	30	4	10	4	0	0	1	9	34	36	67	0	0	0	46	0	11	10	0	0	0	0	11993	6480	0	0	18473	0	30	4	10
689	95	0	0	56	56	56	0	28	110	0	56	47	36	5157	5073	34950	30036	0	29	2	8	7	0	0	0	10	32	33	47	0	0	0	36	0	6	5	0	0	0	0	7069	1808	0	0	8877	0	29	2	8
690	84	0	0	33	33	33	1	20	67	0	33	41	38	4692	4629	34953	30501	0	18	1	6	4	0	0	0	4	27	30	41	0	0	0	31	0	7	3	0	0	0	0	5543	1634	0	0	7177	0	18	1	6
691	90	0	0	35	35	35	1	17	91	0	35	28	24	4672	4622	34942	30520	0	19	1	6	3	0	0	2	4	35	37	28	0	0	0	21	0	5	2	0	0	0	0	3529	1338	0	0	4867	0	19	1	6
692	81	0	0	36	36	36	1	17	83	0	36	35	26	4679	4625	34982	30514	0	22	1	5	6	0	0	0	2	26	26	35	0	0	0	27	0	6	2	0	0	0	0	4728	1448	0	0	6176	0	22	1	5
693	96	0	0	42	42	42	1	19	76	0	42	48	41	5557	5483	34950	29635	0	24	1	5	4	0	0	0	8	33	35	48	0	0	0	37	0	7	4	0	0	0	0	6974	1685	0	0	8659	0	24	1	5
694	90	0	0	49	49	48	0	22	95	0	48	48	40	4698	4618	34972	30495	0	27	1	8	4	0	0	1	7	35	37	48	0	0	0	34	0	9	5	0	0	0	0	7435	2651	0	0	10086	0	27	1	8
695	91	0	0	50	50	50	2	16	125	0	50	43	26	4782	4713	34934	30412	0	27	1	11	4	0	0	0	7	35	37	43	0	0	0	30	0	10	3	0	0	0	0	5857	2823	0	0	8680	0	27	1	11
696	90	0	0	48	48	48	1	33	117	0	48	43	31	4919	4853	34971	30269	0	22	1	9	6	0	0	1	9	30	31	43	0	0	0	33	0	9	1	0	0	0	0	6761	2603	0	0	9364	0	22	1	9
697	87	0	0	32	32	32	0	22	89	0	32	53	48	4330	4260	35027	30861	0	16	1	7	4	0	0	0	4	30	26	53	0	0	0	40	0	8	5	0	0	0	0	8462	3239	0	0	11701	0	16	1	7
698	89	0	0	39	39	39	0	25	110	0	39	44	36	5417	5353	34952	29773	0	20	2	8	5	0	0	0	4	31	33	44	0	0	0	35	1	5	3	0	0	0	0	7954	2867	0	0	10821	0	20	2	8
699	94	0	0	42	42	42	1	21	94	0	42	37	31	6625	6562	34969	28566	0	22	1	6	5	0	0	1	7	33	36	37	0	0	0	27	0	8	2	0	0	0	0	5125	1811	0	0	6936	0	22	1	6
700	89	0	0	37	37	37	0	19	67	0	37	45	37	4947	4887	34952	30240	0	23	1	5	6	0	0	0	2	30	32	45	0	0	0	32	0	10	3	0	0	0	0	6760	2588	0	0	9348	0	23	1	5
701	116	0	0	45	45	45	0	24	91	0	45	65	54	5483	5399	34925	29703	0	29	1	7	6	0	0	0	2	48	50	65	0	0	0	50	0	8	7	0	0	0	0	9963	3848	0	0	13811	0	29	1	7
702	92	0	0	49	49	49	1	31	103	0	49	44	33	4742	4672	34979	30447	0	30	1	6	5	0	0	1	6	36	38	44	0	0	0	32	0	9	3	0	0	0	0	6465	3841	0	0	10306	0	30	1	6
703	85	0	0	39	39	39	1	15	106	0	39	39	34	4920	4857	34981	30271	0	23	1	5	3	0	0	0	7	27	26	39	0	0	0	28	0	7	4	0	0	0	0	5309	2092	0	0	7401	0	23	1	5
704	86	0	0	33	33	33	1	13	88	0	33	41	38	4739	4676	34975	30454	0	20	1	5	3	0	0	1	3	28	29	41	0	0	0	29	0	8	4	0	0	0	0	5366	2079	0	0	7445	0	20	1	5
705	103	0	0	52	52	52	4	20	88	0	52	36	22	4810	4748	34970	30379	0	28	2	10	7	0	0	1	4	45	46	36	0	0	0	26	0	9	1	0	0	0	0	5437	4323	0	0	9760	0	28	2	10
706	94	0	0	41	41	41	2	20	103	0	41	41	31	5751	5690	34960	29439	0	24	1	8	5	0	0	0	3	33	35	41	0	0	0	33	0	6	2	0	0	0	0	5897	2027	0	0	7924	0	24	1	8
707	93	0	0	36	36	36	0	25	103	0	36	37	29	5783	5727	34972	29409	0	22	1	6	4	0	0	0	3	33	35	37	0	0	0	28	0	6	3	0	0	0	0	6514	1726	0	0	8240	0	22	1	6
708	87	0	0	47	48	47	2	18	75	0	47	37	30	4493	4427	34960	30697	0	26	1	9	4	0	0	1	6	30	31	37	0	0	0	25	0	8	4	0	0	0	0	4756	1806	0	0	6562	0	26	1	9
709	93	0	0	38	38	38	1	26	96	0	38	54	46	4850	4774	34970	30343	0	19	1	7	5	0	0	0	6	36	38	54	0	0	0	41	1	8	4	0	0	0	0	9418	2540	0	0	11958	0	19	1	7
710	84	0	0	36	36	36	1	14	81	0	36	36	29	4707	4650	34952	30486	0	20	1	7	4	0	0	0	4	29	31	36	0	0	0	27	0	6	3	0	0	0	0	5766	1815	0	0	7581	0	20	1	7
711	96	0	0	45	45	45	2	30	87	0	45	50	38	4681	4608	34925	30510	0	22	1	11	5	0	0	0	6	36	39	50	0	0	0	34	0	11	5	0	0	0	0	8351	9156	0	0	17507	0	22	1	11
712	89	0	0	45	45	45	3	18	108	0	45	49	40	5121	5048	34981	30068	0	26	1	9	5	0	0	1	3	32	34	49	0	0	0	38	0	7	4	0	0	0	0	7403	3925	0	0	11328	0	26	1	9
713	89	0	0	40	40	40	0	25	69	0	40	39	28	4672	4613	34945	30520	0	25	1	8	5	0	0	0	1	31	33	39	0	0	0	29	0	5	5	0	0	0	0	6352	1198	0	0	7550	0	25	1	8
714	98	0	0	38	38	38	2	17	70	0	38	37	31	6258	6197	34949	28935	0	18	1	6	4	1	0	0	8	39	42	37	0	0	0	28	0	6	3	0	0	0	0	4959	1427	0	0	6386	0	18	1	6
715	118	0	0	49	49	48	0	22	123	0	48	47	34	5097	5032	35004	30087	0	29	2	5	6	0	0	1	5	53	55	47	0	0	0	33	0	7	7	0	0	0	0	9001	2188	0	0	11189	0	29	2	5
716	90	0	0	47	48	47	1	22	88	0	47	41	30	4487	4422	34941	30702	0	25	1	9	6	0	0	0	6	32	34	41	0	0	0	30	0	7	4	0	0	0	0	6145	1502	0	0	7647	0	25	1	9
717	87	0	0	36	36	36	3	26	61	0	36	54	50	4751	4673	34950	30442	0	17	1	6	4	0	0	1	7	28	28	54	0	0	0	39	0	9	6	0	0	0	0	7783	2545	0	0	10328	0	17	1	6
718	113	0	0	59	60	59	2	31	113	0	59	71	54	5416	5314	34945	29774	0	30	2	8	8	0	0	1	10	49	48	71	0	0	0	51	0	11	9	0	0	0	0	11388	3190	0	0	14578	0	30	2	8
719	100	0	0	51	51	51	1	22	134	0	51	54	43	5662	5579	34987	29528	0	26	1	9	5	0	0	3	7	38	39	54	0	0	0	40	0	11	3	0	0	0	0	7559	7084	0	0	14643	0	26	1	9
720	99	0	0	50	50	48	0	27	88	0	48	58	49	4894	4804	34923	30300	0	25	1	8	5	0	0	0	9	37	37	58	0	0	0	42	0	8	8	0	0	0	0	9524	2241	0	0	11765	0	25	1	8
721	146	0	0	77	77	77	1	34	190	0	77	108	85	8271	8155	34944	26884	0	38	4	16	5	0	0	5	9	55	57	108	0	0	0	70	3	17	18	0	0	0	0	24718	10082	0	0	34800	0	38	4	16
722	90	0	0	44	44	44	1	18	86	0	44	51	38	4720	4645	34970	30474	0	23	1	7	7	0	0	1	5	35	37	51	0	0	0	36	0	10	5	0	0	0	0	8346	2472	0	0	10818	0	23	1	7
723	99	0	0	52	52	52	1	16	131	0	52	51	40	6519	6437	34936	28672	0	28	1	10	5	0	0	0	8	35	38	51	0	0	0	39	0	9	3	0	0	0	0	7633	2120	0	0	9753	0	28	1	10
724	102	0	0	41	41	41	1	26	78	0	41	57	49	5542	5463	34972	29648	0	19	1	9	7	0	0	1	4	37	39	57	0	0	0	42	0	8	7	0	0	0	0	10186	1708	0	0	11894	0	19	1	9
725	83	0	0	30	30	29	1	15	55	0	29	31	29	4754	4705	34962	30438	0	15	1	6	3	0	0	0	4	26	27	31	0	0	0	24	0	4	3	0	0	0	0	5029	1061	0	0	6090	0	15	1	6
726	86	0	0	40	40	40	1	15	85	0	40	36	27	4678	4619	34936	30515	0	21	1	5	6	0	0	0	7	31	33	36	0	0	0	27	0	7	2	0	0	0	0	5334	2233	0	0	7567	0	21	1	5
727	97	0	0	47	48	45	1	20	84	0	45	59	47	5110	5029	34986	30080	0	26	1	10	3	0	0	4	1	34	36	59	0	0	0	43	0	7	9	0	0	0	0	8979	1499	0	0	10478	0	26	1	10
728	97	0	0	45	45	45	0	29	105	0	45	44	30	4772	4709	34940	30417	0	25	1	7	5	0	0	1	6	39	42	44	0	0	0	34	0	5	5	0	0	0	0	7210	1331	0	0	8541	0	25	1	7
729	97	0	0	42	43	42	1	23	92	0	42	49	40	5128	5056	34968	30063	0	22	2	7	4	0	0	1	6	36	38	49	0	0	0	38	0	8	3	0	0	0	0	7490	2678	0	0	10168	0	22	2	7
730	85	0	0	38	38	38	1	23	72	0	38	43	37	3476	3407	34946	31719	0	23	1	4	6	0	0	1	3	30	32	43	0	0	0	33	0	9	1	0	0	0	0	6060	2471	0	0	8531	0	23	1	4
731	83	0	0	36	36	36	1	16	79	0	36	43	35	4714	4651	34943	30479	0	20	1	6	3	0	0	0	6	29	31	43	0	0	0	33	0	6	4	0	0	0	0	6383	1615	0	0	7998	0	20	1	6
732	98	0	0	35	36	35	1	23	73	0	35	34	30	7500	7447	34949	27689	0	18	1	8	5	0	0	1	2	31	33	34	0	0	0	28	0	4	2	0	0	0	0	5553	468	0	0	6021	0	18	1	8
733	102	0	0	54	54	54	1	35	132	0	54	52	40	6256	6174	34961	28933	0	27	1	9	7	0	0	1	9	35	37	52	0	0	0	40	0	8	4	0	0	0	0	7401	1913	0	0	9314	0	27	1	9
734	103	0	0	43	43	43	2	25	106	0	43	58	46	4731	4649	34896	30463	0	22	1	7	7	0	0	2	4	44	43	58	0	0	0	40	0	11	7	0	0	0	0	9217	3078	0	0	12295	0	22	1	7
735	91	0	0	41	41	41	0	22	106	0	41	51	42	4776	4702	34999	30416	0	23	1	7	6	0	0	2	2	32	34	51	0	0	0	38	0	8	5	0	0	0	0	7544	1604	0	0	9148	0	23	1	7
736	91	0	0	37	37	37	1	16	93	0	37	50	42	4881	4814	34961	30308	0	20	1	5	6	0	0	0	5	34	34	50	0	0	0	37	0	9	4	0	0	0	0	7344	2382	0	0	9726	0	20	1	5
737	97	0	0	40	41	40	1	20	82	0	40	47	41	6159	6088	34962	29032	0	23	1	6	4	0	0	1	5	37	39	47	0	0	0	36	0	7	4	0	0	0	0	6853	1919	0	0	8772	0	23	1	6
738	84	0	0	29	29	29	1	25	49	0	29	33	30	4686	4637	34924	30505	0	16	1	5	4	0	0	0	3	30	32	33	0	0	0	23	0	7	3	0	0	0	0	5092	1843	0	0	6935	0	16	1	5
739	93	0	0	36	36	36	1	18	69	0	36	53	45	4772	4706	34923	30414	0	20	1	7	4	0	0	0	4	34	36	53	0	0	0	41	0	7	5	0	0	0	0	8137	2324	0	0	10461	0	20	1	7
740	91	0	0	36	37	36	2	26	81	0	36	41	34	5367	5308	34947	29823	0	19	1	5	6	0	0	0	5	30	32	41	0	0	0	32	0	5	4	0	0	0	0	7174	1451	0	0	8625	0	19	1	5
741	105	0	0	34	34	34	1	20	70	0	34	48	45	5059	4992	34963	30130	0	16	1	5	5	0	0	2	5	43	43	48	0	0	0	35	0	8	5	0	0	0	0	7811	2346	0	0	10157	0	16	1	5
742	100	0	0	39	39	39	3	27	78	0	39	54	46	5382	5307	34922	29809	0	22	1	8	5	0	0	0	3	33	35	54	0	0	0	43	0	9	2	0	0	0	0	7763	2796	0	0	10559	0	22	1	8
743	93	0	0	38	38	38	1	16	101	0	38	49	42	4726	4654	34935	30467	0	16	1	7	4	0	0	1	9	37	39	49	0	0	0	36	0	9	4	0	0	0	0	7475	2128	0	0	9603	0	16	1	7
744	91	0	0	41	41	41	1	15	99	0	41	37	29	4314	4251	34962	30880	0	24	1	8	4	0	0	1	3	33	35	37	0	0	0	27	0	6	4	0	0	0	0	5404	1451	0	0	6855	0	24	1	8
745	88	0	0	47	47	47	1	28	89	0	47	38	25	4698	4635	34915	30494	0	27	1	7	6	0	0	0	6	32	34	38	0	0	0	29	0	7	2	0	0	0	0	5329	1907	0	0	7236	0	27	1	7
746	83	0	0	35	35	35	2	18	83	0	35	41	36	4712	4650	34950	30480	0	19	1	6	4	0	0	0	5	26	26	41	0	0	0	30	0	7	4	0	0	0	0	6251	1889	0	0	8140	0	19	1	6
747	101	0	0	31	31	31	1	20	58	0	31	36	31	4714	4660	34956	30479	0	19	1	6	3	0	0	1	1	46	47	36	0	0	0	25	0	8	3	0	0	0	0	5148	4601	0	0	9749	0	19	1	6
748	97	0	0	40	40	40	1	17	87	0	40	47	38	6179	6109	34930	29014	0	23	1	7	4	0	0	1	4	36	38	47	0	0	0	36	0	6	5	0	0	0	0	7335	1494	0	0	8829	0	23	1	7
749	122	0	0	38	38	38	0	28	101	0	38	55	48	5193	5124	34962	29991	0	23	1	5	5	0	0	1	3	58	60	55	0	0	0	36	2	11	6	0	0	0	0	10777	3615	0	0	14392	0	23	1	5
750	108	0	0	61	61	61	1	34	146	0	61	80	65	6262	6157	34890	28918	0	30	1	10	9	0	0	1	10	37	39	80	0	0	0	53	0	18	9	0	0	0	0	13851	8429	0	0	22280	0	30	1	10
751	91	0	0	37	37	37	1	18	76	0	37	34	25	4662	4608	34929	30531	0	20	1	7	6	0	0	0	3	34	37	34	0	0	0	24	0	8	2	0	0	0	0	4281	2106	0	0	6387	0	20	1	7
752	94	0	0	42	42	42	1	26	93	0	42	48	35	4807	4744	34999	30380	0	26	1	7	5	0	0	1	2	35	38	48	0	0	0	32	0	10	6	0	0	0	0	7445	4183	0	0	11628	0	26	1	7
753	110	0	0	46	46	46	0	29	84	0	46	39	29	4771	4706	34944	30420	0	28	1	9	3	0	0	0	5	50	51	39	0	0	0	25	0	8	6	0	0	0	0	5776	2552	0	0	8328	0	28	1	9
754	100	0	0	52	52	52	1	26	114	0	52	46	33	6009	5943	34945	29173	0	27	1	12	6	0	0	0	6	31	32	46	0	0	0	32	0	9	5	0	0	0	0	6916	2104	0	0	9020	0	27	1	12
755	86	0	0	40	40	40	2	22	84	0	40	52	44	4759	4682	34940	30435	0	21	1	6	3	0	0	0	9	27	28	52	0	0	0	41	0	5	6	0	0	0	0	7896	917	0	0	8813	0	21	1	6
756	91	0	0	48	48	48	0	13	115	0	48	56	47	4709	4624	34967	30482	0	25	1	6	4	0	0	2	10	35	37	56	0	0	0	42	0	9	5	0	0	0	0	8680	2522	0	0	11202	0	25	1	6
757	86	0	0	35	35	35	1	15	69	0	35	36	31	4665	4605	34956	30530	0	19	1	5	4	0	0	1	5	31	33	36	0	0	0	26	0	6	4	0	0	0	0	5000	1253	0	0	6253	0	19	1	5
758	124	0	0	49	50	49	1	22	65	0	49	71	58	4842	4766	35028	30328	0	26	1	10	7	0	0	2	3	57	60	71	0	0	0	56	0	10	5	0	0	0	0	13179	2697	0	0	15876	0	26	1	10
759	94	0	0	38	39	38	1	21	63	0	38	30	22	5717	5666	34923	29475	0	24	2	6	4	0	0	0	2	33	35	30	0	0	0	24	0	5	1	0	0	0	0	4984	964	0	0	5948	0	24	2	6
760	86	0	0	37	37	36	2	15	79	0	36	41	36	4747	4686	34948	30443	0	20	1	5	4	0	0	0	6	28	30	41	0	0	0	29	0	6	6	0	0	0	0	7060	4454	0	0	11514	0	20	1	5
761	95	0	0	47	47	47	1	25	123	0	47	48	34	5179	5114	34967	30006	0	22	1	11	6	0	0	0	7	34	36	48	0	0	0	37	0	8	3	0	0	0	0	7879	2337	0	0	10216	0	22	1	11
762	103	0	0	44	44	43	1	19	84	0	43	52	44	5417	5338	34948	29776	0	22	1	7	5	0	0	1	7	41	50	52	0	0	0	36	0	10	6	0	0	0	0	8096	5437	0	0	13533	0	22	1	7
763	97	0	0	45	45	45	1	21	114	0	45	53	43	6840	6763	34984	28350	0	26	1	5	5	0	0	0	8	35	37	53	0	0	0	39	0	9	5	0	0	0	0	8863	2328	0	0	11191	0	26	1	5
764	98	0	0	36	36	36	1	20	97	0	36	54	46	4722	4649	34983	30470	0	20	1	4	6	0	0	1	4	41	43	54	0	0	0	41	0	8	5	0	0	0	0	8460	2004	0	0	10464	0	20	1	4
765	94	0	0	39	39	39	1	18	95	0	39	41	31	5010	4951	34965	30180	0	21	1	6	6	0	0	0	5	33	35	41	0	0	0	25	1	10	5	0	0	0	0	9172	4854	0	0	14026	0	21	1	6
766	91	0	0	40	40	40	1	16	90	0	40	49	42	4767	4697	34940	30422	0	20	1	10	3	0	0	1	5	30	31	49	0	0	0	37	0	6	6	0	0	0	0	7419	2166	0	0	9585	0	20	1	10
767	101	0	0	58	58	58	0	19	126	0	58	57	41	4893	4804	34944	30298	0	30	4	7	4	0	0	3	10	39	41	57	0	0	0	47	0	6	4	0	0	0	0	8530	3012	0	0	11542	0	30	4	7
768	90	0	0	37	37	37	1	24	71	0	37	40	36	4804	4740	34955	30388	0	17	1	10	3	0	0	0	6	32	35	40	0	0	0	30	0	7	3	0	0	0	0	5961	3203	0	0	9164	0	17	1	10
769	80	0	0	30	30	30	1	15	43	0	30	32	28	4679	4627	34965	30516	0	16	1	5	4	0	0	0	4	25	25	32	0	0	0	25	0	4	3	0	0	0	0	4870	1056	0	0	5926	0	16	1	5
770	112	0	0	46	46	46	3	23	73	0	46	65	51	7359	7270	34915	27834	0	27	2	7	7	0	0	0	3	38	41	65	0	0	0	46	0	10	9	0	0	0	0	12366	1986	0	0	14352	0	27	2	7
771	92	0	0	43	43	43	1	17	112	0	43	48	36	4260	4190	34972	30932	0	26	1	7	4	0	0	3	2	37	39	48	0	0	0	32	0	10	6	0	0	0	0	7711	2767	0	0	10478	0	26	1	7
772	115	0	0	57	58	57	2	25	119	0	57	70	52	5015	4914	35021	30178	0	37	3	6	6	0	0	1	4	46	48	70	0	0	0	52	0	12	6	0	0	0	0	12623	3021	0	0	15644	0	37	3	6
773	94	0	0	45	46	45	1	22	94	0	45	37	23	4795	4732	34914	30401	0	24	1	9	6	0	0	0	5	35	38	37	0	0	0	27	0	5	5	0	0	0	0	5358	1144	0	0	6502	0	24	1	9
774	91	0	0	31	31	30	1	15	87	0	30	41	35	4685	4628	34946	30508	0	17	1	6	3	0	0	0	3	36	38	41	0	0	0	29	0	6	6	0	0	0	0	6431	1682	0	0	8113	0	17	1	6
775	96	0	0	45	45	45	1	18	108	0	45	59	50	5281	5194	34990	29912	0	25	1	6	5	0	0	1	7	34	36	59	0	0	0	43	0	11	5	0	0	0	0	8843	2736	0	0	11579	0	25	1	6
776	96	0	0	38	38	38	1	18	77	0	38	33	24	4747	4694	34958	30445	0	20	1	8	5	0	0	1	3	39	36	33	0	0	0	24	0	6	3	0	0	0	0	5200	1448	0	0	6648	0	20	1	8
777	91	0	0	44	44	44	3	21	96	0	44	44	38	4796	4721	34940	30398	0	22	1	6	5	0	0	1	9	34	36	44	0	0	0	34	0	7	3	0	0	0	0	6796	2174	0	0	8970	0	22	1	6
778	83	0	0	42	42	42	0	18	98	0	42	52	45	4693	4615	34951	30499	0	25	1	4	5	0	0	0	7	27	25	52	0	0	0	36	0	10	6	0	0	0	0	8689	2620	0	0	11309	0	25	1	4
779	88	0	0	40	40	40	2	22	84	0	40	47	39	4736	4667	34958	30455	0	25	1	6	4	0	0	0	4	30	32	47	0	0	0	35	0	8	4	0	0	0	0	7468	2991	0	0	10459	0	25	1	6
780	104	0	0	35	35	35	1	24	54	0	35	64	57	5090	5009	34999	30100	0	17	3	4	8	0	0	0	3	41	43	64	0	0	0	46	0	7	11	0	0	0	0	11221	1872	0	0	13093	0	17	3	4
781	95	0	0	37	37	37	1	17	76	0	37	45	37	5003	4939	34938	30188	0	20	1	8	4	0	0	0	4	38	41	45	0	0	0	34	0	7	4	0	0	0	0	7014	2001	0	0	9015	0	20	1	8
782	107	0	0	41	41	41	0	19	98	0	41	55	47	4513	4445	34953	30668	0	20	1	7	5	0	0	0	8	46	44	55	0	0	0	44	0	7	4	0	0	0	0	8439	1786	0	0	10225	0	20	1	7
783	87	0	0	36	36	36	1	13	65	0	36	43	36	4731	4668	34979	30461	0	22	1	7	3	0	0	2	1	31	33	43	0	0	0	28	0	10	5	0	0	0	0	6918	4671	0	0	11589	0	22	1	7
784	108	0	0	71	71	69	3	37	161	0	69	84	62	5103	4990	34935	30080	0	33	4	11	8	0	0	2	11	36	38	84	0	0	0	54	2	15	13	0	0	0	0	15734	4584	0	0	20318	0	33	4	11
785	96	0	0	47	47	47	1	33	109	0	47	54	37	6130	6055	34955	29062	0	27	2	8	6	0	0	1	3	36	39	54	0	0	0	40	1	9	4	0	0	0	0	9915	2606	0	0	12521	0	27	2	8
786	108	0	0	42	43	42	1	23	92	0	42	46	36	5881	5817	34949	29306	0	22	5	8	4	0	0	0	3	39	42	46	0	0	0	31	0	11	4	0	0	0	0	7187	1952	0	0	9139	0	22	5	8
787	110	0	0	46	46	46	0	15	119	0	46	67	59	4682	4588	34964	30508	0	20	1	9	6	0	0	2	8	43	45	67	0	0	0	49	0	9	9	0	0	0	0	10904	3210	0	0	14114	0	20	1	9
788	105	0	0	47	47	47	2	17	101	0	47	55	43	6064	5992	34954	29119	0	27	1	8	6	0	0	0	5	35	35	55	0	0	0	40	0	8	7	0	0	0	0	10288	1423	0	0	11711	0	27	1	8
789	91	0	0	31	31	31	2	14	70	0	31	29	26	4878	4829	34970	30315	0	17	1	4	4	0	0	0	5	32	34	29	0	0	0	22	0	4	3	0	0	0	0	4579	1012	0	0	5591	0	17	1	4
790	89	0	0	43	43	43	0	18	102	0	43	49	40	4932	4861	34923	30257	0	26	2	8	3	0	0	1	3	30	31	49	0	0	0	33	0	9	7	0	0	0	0	8183	5132	0	0	13315	0	26	2	8
791	110	0	0	48	48	48	0	22	114	0	48	66	52	5667	5586	34931	29515	0	27	1	7	4	0	0	2	7	47	49	66	0	0	0	50	0	10	6	0	0	0	0	9909	2126	0	0	12035	0	27	1	7
792	89	0	0	40	40	40	0	20	76	0	40	45	40	4704	4632	34916	30489	0	22	1	6	4	0	0	0	7	34	36	45	0	0	0	35	0	8	2	0	0	0	0	5910	2373	0	0	8283	0	22	1	6
793	91	0	0	31	31	31	1	13	63	0	31	39	35	4268	4210	34952	30925	0	18	1	5	3	0	0	0	4	36	38	39	0	0	0	27	0	7	5	0	0	0	0	6047	1980	0	0	8027	0	18	1	5
794	84	0	0	41	41	41	1	15	63	0	41	38	32	6314	6253	34947	28875	0	20	1	8	6	0	0	3	3	26	27	38	0	0	0	28	0	7	3	0	0	0	0	6008	1694	0	0	7702	0	20	1	8
795	102	0	0	44	45	44	1	20	78	0	44	48	42	8378	8305	34947	26810	0	22	2	12	4	0	0	0	4	36	38	48	0	0	0	39	0	4	5	0	0	0	0	7961	719	0	0	8680	0	22	2	12
796	94	0	0	47	48	47	2	26	90	0	47	57	47	4982	4896	34991	30211	0	28	1	6	6	0	0	2	4	34	35	57	0	0	0	43	0	8	6	0	0	0	0	10935	2334	0	0	13269	0	28	1	6
797	101	0	0	43	43	43	2	17	109	0	43	59	48	5090	5008	34939	30102	0	21	1	8	7	0	0	0	6	38	40	59	0	0	0	45	0	9	5	0	0	0	0	9319	2484	0	0	11803	0	21	1	8
798	99	0	0	56	56	56	0	23	115	0	56	63	50	6300	6202	34911	28893	0	29	1	10	6	0	0	2	8	36	39	63	0	0	0	47	1	7	8	0	0	0	0	12562	2128	0	0	14690	0	29	1	10
799	90	0	0	45	45	45	0	27	95	0	45	47	38	4726	4650	34943	30468	0	25	1	6	5	1	0	0	7	35	37	47	0	0	0	35	0	8	4	0	0	0	0	7545	1798	0	0	9343	0	25	1	6
800	103	0	0	49	49	49	1	25	122	0	49	59	48	4999	4915	34888	30189	0	26	1	11	5	0	0	1	5	39	42	59	0	0	0	43	0	11	5	0	0	0	0	9973	9207	0	0	19180	0	26	1	11
801	94	0	0	35	35	35	2	9	67	0	35	56	53	6183	6105	34932	29008	0	20	2	5	3	0	0	2	3	32	34	56	0	0	0	41	0	9	6	0	0	0	0	8080	1962	0	0	10042	0	20	2	5
802	87	0	0	48	49	48	2	34	118	0	48	45	33	5472	5401	34978	29719	0	26	2	10	4	0	0	1	5	24	26	45	0	0	0	29	0	10	6	0	0	0	0	7315	3973	0	0	11288	0	26	2	10
803	105	0	0	48	48	48	2	33	93	0	48	43	34	6131	6057	34952	29062	0	25	2	7	7	0	0	0	7	44	47	43	0	0	0	33	1	8	1	0	0	0	0	7851	2298	0	0	10149	0	25	2	7
804	102	0	0	51	51	50	3	21	82	0	50	50	40	4717	4637	34947	30474	0	28	1	9	5	0	0	2	5	44	47	50	0	0	0	34	0	9	7	0	0	0	0	9296	6313	0	0	15609	0	28	1	9
805	90	0	0	35	35	35	1	24	84	0	35	43	37	5065	5004	34975	30125	0	17	1	7	5	0	0	0	5	31	33	43	0	0	0	32	0	8	3	0	0	0	0	6256	2061	0	0	8317	0	17	1	7
806	101	0	0	38	38	38	0	19	104	0	38	47	40	4676	4604	34913	30519	0	20	1	5	4	0	0	2	6	46	47	47	0	0	0	35	0	8	4	0	0	0	0	6510	2253	0	0	8763	0	20	1	5
807	102	0	0	39	40	39	1	28	81	0	39	48	42	6711	6640	34977	28480	0	22	1	7	4	0	0	0	5	33	35	48	0	0	0	35	0	9	4	0	0	0	0	6404	1739	0	0	8143	0	22	1	7
808	91	0	0	47	48	47	1	25	80	0	47	49	42	5159	5080	34960	30032	0	24	1	9	6	0	0	2	5	32	34	49	0	0	0	35	0	10	4	0	0	0	0	8517	3614	0	0	12131	0	24	1	9
809	119	0	0	56	56	56	3	31	137	0	56	65	46	5241	5149	34945	29950	0	28	2	7	10	0	0	2	7	57	59	65	0	0	0	46	0	12	7	0	0	0	0	11599	3543	0	0	15142	0	28	2	7
810	80	0	0	33	33	33	0	15	88	0	33	40	36	4696	4636	34988	30496	0	17	1	8	4	0	0	0	3	24	26	40	0	0	0	33	0	5	2	0	0	0	0	5930	859	0	0	6789	0	17	1	8
811	114	0	0	44	44	44	0	19	114	0	44	49	39	5337	5264	35000	29854	0	20	1	9	7	0	0	0	7	51	54	49	0	0	0	38	0	7	4	0	0	0	0	8254	1947	0	0	10201	0	20	1	9
812	94	0	0	42	42	42	2	11	74	0	42	41	32	4715	4648	34953	30479	0	24	1	7	5	0	0	0	5	39	41	41	0	0	0	30	0	8	3	0	0	0	0	6114	1955	0	0	8069	0	24	1	7
813	104	0	0	50	50	50	0	21	122	0	50	49	39	6609	6528	34975	28584	0	24	1	8	7	0	0	0	10	42	44	49	0	0	0	38	0	6	5	0	0	0	0	8594	1609	0	0	10203	0	24	1	8
814	91	0	0	37	37	37	2	32	60	0	37	47	42	4891	4820	34890	30302	0	19	1	7	4	0	0	1	5	33	35	47	0	0	0	35	0	7	5	0	0	0	0	7340	1723	0	0	9063	0	19	1	7
815	94	0	0	36	36	36	0	9	88	0	36	43	37	5059	4995	34942	30133	0	17	1	9	3	0	0	0	6	36	38	43	0	0	0	31	0	6	6	0	0	0	0	7013	1406	0	0	8419	0	17	1	9
816	92	0	0	38	38	38	1	20	64	0	38	46	40	4998	4927	34967	30196	0	16	3	9	3	0	0	1	6	33	36	46	0	0	0	34	0	6	6	0	0	0	0	8065	3255	0	0	11320	0	16	3	9
817	94	0	0	46	46	45	2	24	71	0	45	58	47	4969	4888	34914	30221	0	25	1	8	5	0	0	1	5	31	33	58	0	0	0	40	0	11	7	0	0	0	0	8397	4260	0	0	12657	0	25	1	8
818	90	0	0	34	34	34	1	17	81	0	34	37	33	5255	5196	34927	29938	0	21	1	7	3	0	0	0	2	31	33	37	0	0	0	26	0	8	3	0	0	0	0	5405	1778	0	0	7183	0	21	1	7
819	95	0	0	39	39	39	1	13	87	0	39	53	44	4871	4800	34974	30318	0	20	1	7	5	0	0	1	5	37	40	53	0	0	0	40	0	10	3	0	0	0	0	7967	2780	0	0	10747	0	20	1	7
820	90	0	0	36	36	36	1	18	91	0	36	52	45	4979	4905	34929	30215	0	22	1	5	5	0	0	0	3	28	30	52	0	0	0	40	0	5	7	0	0	0	0	7864	964	0	0	8828	0	22	1	5
821	107	0	0	63	63	63	1	21	151	0	63	50	38	8124	8038	34930	27062	0	32	4	10	6	0	0	1	10	35	38	50	0	0	0	37	0	7	6	0	0	0	0	9281	2145	0	0	11426	0	32	4	10
822	100	0	0	44	44	44	3	23	92	0	44	49	40	4933	4870	34935	30247	0	24	1	5	5	0	0	0	9	32	34	49	0	0	0	33	0	9	7	0	0	0	0	9737	2196	0	0	11933	0	24	1	5
823	101	0	0	35	35	35	2	21	78	0	35	38	32	4674	4615	34969	30519	0	21	1	5	4	0	0	0	4	44	47	38	0	0	0	26	0	10	2	0	0	0	0	5380	3656	0	0	9036	0	21	1	5
824	99	0	0	50	50	50	3	20	94	0	50	46	34	5052	4977	34950	30140	0	32	1	6	5	0	0	0	6	35	37	46	0	0	0	33	0	8	5	0	0	0	0	7282	1806	0	0	9088	0	32	1	6
825	93	0	0	39	39	39	2	11	74	0	39	47	38	5048	4987	34938	30137	0	21	2	9	3	0	0	0	4	34	36	47	0	0	0	35	0	9	3	0	0	0	0	6695	4209	0	0	10904	0	21	2	9
826	98	0	0	50	51	50	5	27	96	0	50	36	25	7282	7219	35056	27907	0	25	1	9	7	0	0	2	6	36	38	36	0	0	0	25	0	8	3	0	0	0	0	6538	1585	0	0	8123	0	25	1	9
827	106	0	0	56	56	56	1	27	150	0	56	68	50	6197	6104	34990	28991	0	33	3	7	6	0	0	1	6	34	36	68	0	0	0	49	0	11	8	0	0	0	0	11096	3388	0	0	14484	0	33	3	7
828	88	0	0	43	43	43	1	14	92	0	43	48	37	4614	4545	34976	30576	0	25	1	8	4	0	0	1	4	28	28	48	0	0	0	33	0	10	5	0	0	0	0	6737	2814	0	0	9551	0	25	1	8
829	90	0	0	32	32	32	1	21	55	0	32	33	30	4673	4619	34945	30520	0	16	1	7	5	0	0	0	3	36	38	33	0	0	0	25	0	5	3	0	0	0	0	4754	941	0	0	5695	0	16	1	7
830	106	0	0	47	47	47	2	14	89	0	47	47	39	5646	5570	34964	29545	0	23	1	7	7	0	0	1	8	36	38	47	0	0	0	37	0	7	3	0	0	0	0	7555	2244	0	0	9799	0	23	1	7
831	88	0	0	37	37	37	1	14	77	0	37	43	37	4697	4631	34932	30496	0	21	1	6	4	0	0	0	5	33	35	43	0	0	0	29	0	9	5	0	0	0	0	6261	2560	0	0	8821	0	21	1	6
832	96	0	0	54	54	54	1	33	115	0	54	51	45	6686	6596	35017	28506	0	29	1	6	6	0	0	2	10	33	34	51	0	0	0	40	0	8	3	0	0	0	0	7126	1866	0	0	8992	0	29	1	6
833	93	0	0	39	39	39	0	16	99	0	39	38	30	6523	6464	34985	28668	0	22	1	6	7	0	0	0	3	34	36	38	0	0	0	30	0	6	2	0	0	0	0	6492	1649	0	0	8141	0	22	1	6
834	90	0	0	44	44	44	0	24	117	0	44	61	49	4692	4606	34943	30502	0	26	1	6	5	0	0	2	4	31	34	61	0	0	0	37	1	17	6	0	0	0	0	9916	3960	0	0	13876	0	26	1	6
835	80	0	0	28	28	28	1	17	73	0	28	20	16	4671	4635	34961	30522	0	14	1	7	4	0	0	1	1	26	28	20	0	0	0	15	0	5	0	0	0	0	0	2168	845	0	0	3013	0	14	1	7
836	107	0	0	47	47	47	1	16	121	0	47	51	41	4737	4659	34964	30454	0	23	1	8	6	0	0	0	9	46	47	51	0	0	0	37	0	11	3	0	0	0	0	7288	2544	0	0	9832	0	23	1	8
837	104	0	0	48	48	48	1	22	107	0	48	63	53	6530	6440	34916	28660	0	29	1	6	7	0	0	0	5	37	39	63	0	0	0	47	0	10	6	0	0	0	0	11624	2776	0	0	14400	0	29	1	6
838	129	0	0	58	59	58	1	28	118	0	58	78	63	8259	8170	34954	26910	0	27	2	12	7	0	0	2	8	45	47	78	0	0	0	61	0	11	6	0	0	0	0	14416	2104	0	0	16520	0	27	2	12
839	83	0	0	43	43	43	2	14	111	0	43	49	44	4767	4689	34975	30425	0	23	1	6	5	0	0	0	8	27	26	49	0	0	0	36	0	10	3	0	0	0	0	7181	2957	0	0	10138	0	23	1	6
840	96	0	0	37	37	37	3	19	63	0	37	37	32	6816	6756	34940	28376	0	18	1	7	4	0	0	1	6	35	38	37	0	0	0	29	0	6	2	0	0	0	0	5252	1136	0	0	6388	0	18	1	7
841	102	0	0	57	57	57	0	23	132	0	57	63	50	5849	5756	34970	29338	0	30	4	8	6	0	0	2	7	38	40	63	0	0	0	45	1	11	6	0	0	0	0	11046	3527	0	0	14573	0	30	4	8
842	98	0	0	41	41	41	3	30	71	0	41	42	30	4696	4634	34969	30496	0	23	1	9	4	0	0	1	3	39	42	42	0	0	0	32	0	6	4	0	0	0	0	6290	1024	0	0	7314	0	23	1	9
843	91	0	0	47	48	47	1	21	86	0	47	44	30	4685	4618	34979	30506	0	26	1	9	5	0	0	0	6	36	38	44	0	0	0	32	0	7	5	0	0	0	0	6826	1943	0	0	8769	0	26	1	9
844	95	0	0	31	31	31	1	12	69	0	31	41	38	6465	6403	34957	28729	0	17	1	5	3	0	0	0	5	37	38	41	0	0	0	30	0	8	3	0	0	0	0	5751	2125	0	0	7876	0	17	1	5
845	98	0	0	42	42	41	1	16	86	0	41	42	29	6146	6084	34940	29047	0	26	1	8	3	0	0	0	3	39	38	42	0	0	0	31	0	8	3	0	0	0	0	6187	2299	0	0	8486	0	26	1	8
846	98	0	0	40	40	40	3	19	67	0	40	43	35	5081	5014	34962	30112	0	21	1	7	4	0	0	1	6	39	36	43	0	0	0	33	0	7	3	0	0	0	0	6621	1674	0	0	8295	0	21	1	7
847	91	0	0	50	50	50	0	20	136	0	50	44	33	4794	4719	34936	30399	0	28	1	7	7	0	0	1	6	33	35	44	0	0	0	34	0	8	2	0	0	0	0	6360	1988	0	0	8348	0	28	1	7
848	145	0	0	77	77	77	9	29	139	0	77	116	92	7812	7662	34969	27370	0	36	3	16	10	0	0	0	12	61	64	116	0	0	0	82	1	14	19	0	0	0	0	22100	4951	0	0	27051	0	36	3	16
849	91	0	0	40	40	40	1	16	84	0	40	40	31	5658	5597	94869	90757	0	24	1	8	4	0	0	0	3	34	36	40	0	0	0	25	0	11	4	0	0	0	0	5774	7101	0	0	12875	0	24	1	8
850	95	0	0	39	39	39	1	22	92	0	39	50	43	5151	5089	34949	30030	0	22	2	7	5	0	0	0	3	32	34	50	0	0	0	38	0	7	5	0	0	0	0	7368	1749	0	0	9117	0	22	2	7
851	92	0	0	51	51	51	0	32	155	0	51	55	40	4743	4660	34967	30450	0	28	2	8	7	0	0	1	5	34	36	55	0	0	0	41	0	8	6	0	0	0	0	8314	2397	0	0	10711	0	28	2	8
852	109	0	0	57	57	57	1	28	126	0	57	51	35	6240	6160	34929	28949	0	33	2	6	6	0	0	3	7	46	48	51	0	0	0	36	0	9	6	0	0	0	0	7834	2548	0	0	10382	0	33	2	6
853	109	0	0	53	53	53	1	26	95	0	53	67	53	4875	4779	34951	30316	0	31	2	10	3	0	0	2	5	40	43	67	0	0	0	47	0	14	6	0	0	0	0	11279	2728	0	0	14007	0	31	2	10
854	119	0	0	56	56	56	2	24	97	0	56	70	58	5070	4969	34974	30118	0	30	2	7	7	0	0	0	10	54	56	70	0	0	0	48	1	16	5	0	0	0	0	10145	3484	0	0	13629	0	30	2	7
855	122	0	0	45	46	45	1	19	89	0	45	47	39	5900	5828	34986	29289	0	24	1	9	5	0	0	3	3	53	54	47	0	0	0	36	0	8	3	0	0	0	0	7677	2480	0	0	10157	0	24	1	9
856	85	0	0	36	36	36	1	14	63	0	36	49	45	5180	5116	34958	30004	0	17	1	6	5	0	0	1	6	26	28	49	0	0	0	38	0	7	4	0	0	0	0	7862	2126	0	0	9988	0	17	1	6
857	95	0	0	37	38	37	1	9	62	0	37	47	40	5671	5603	35003	29521	0	23	1	6	4	0	0	0	3	35	38	47	0	0	0	31	1	9	6	0	0	0	0	9503	2440	0	0	11943	0	23	1	6
858	101	0	0	49	49	49	0	26	125	0	49	66	56	5340	5252	34957	29844	0	23	2	10	5	0	0	3	6	36	38	66	0	0	0	53	0	6	7	0	0	0	0	10841	1327	0	0	12168	0	23	2	10
859	93	0	0	53	54	53	2	19	119	0	53	58	45	6685	6597	34974	28506	0	24	2	8	4	0	0	0	15	35	36	58	0	0	0	42	0	11	5	0	0	0	0	9134	3116	0	0	12250	0	24	2	8
860	96	0	0	43	43	43	1	17	74	0	43	64	59	4609	4516	34972	30583	0	19	1	9	5	0	0	1	8	29	30	64	0	0	0	51	0	10	3	0	0	0	0	9710	4012	0	0	13722	0	19	1	9
861	127	0	0	48	48	48	0	29	139	0	48	59	50	6992	6914	34989	28189	0	21	1	11	4	0	0	1	10	56	54	59	0	0	0	45	0	8	6	0	0	0	0	9750	2308	0	0	12058	0	21	1	11
862	108	0	0	45	46	45	1	30	105	0	45	60	52	6260	6174	35005	28930	0	21	1	10	6	0	0	1	6	39	41	60	0	0	0	49	0	7	4	0	0	0	0	8383	1104	0	0	9487	0	21	1	10
863	98	0	0	46	46	46	1	10	96	0	46	59	51	4753	4663	34959	30441	0	21	1	7	5	0	0	1	11	39	40	59	0	0	0	42	0	8	9	0	0	0	0	10405	1642	0	0	12047	0	21	1	7
864	88	0	0	37	37	37	1	18	72	0	37	32	21	4679	4628	34955	30515	0	21	1	7	4	0	0	0	4	33	35	32	0	0	0	22	0	6	4	0	0	0	0	5351	2832	0	0	8183	0	21	1	7
865	118	0	0	61	61	60	1	44	125	0	60	58	44	5825	5735	34991	29362	0	28	4	13	6	1	0	3	5	46	49	58	0	0	0	43	0	9	6	0	0	0	0	10607	2280	0	0	12887	0	28	4	13
866	116	0	0	44	44	44	1	24	97	0	44	63	58	4433	4341	34981	30758	0	27	1	5	6	0	0	0	5	53	55	63	0	0	0	41	1	8	13	0	0	0	0	12374	2318	0	0	14692	0	27	1	5
867	86	0	0	45	45	45	1	23	109	0	45	36	28	4761	4698	34980	30430	0	26	1	8	4	0	0	1	5	28	28	36	0	0	0	27	0	6	3	0	0	0	0	5271	1615	0	0	6886	0	26	1	8
868	99	0	0	51	51	51	2	28	99	0	51	61	49	6897	6810	34953	28291	0	28	1	8	6	0	0	1	7	34	35	61	0	0	0	46	0	14	1	0	0	0	0	8429	4853	0	0	13282	0	28	1	8
869	105	0	0	39	39	39	1	21	64	0	39	33	23	4679	4626	34959	30513	0	20	1	6	7	0	0	2	3	47	49	33	0	0	0	25	0	5	3	0	0	0	0	5768	950	0	0	6718	0	20	1	6
870	104	0	0	54	54	54	0	15	112	0	54	67	56	7039	6948	34960	28143	0	29	2	8	4	0	0	0	11	37	38	67	0	0	0	48	0	8	11	0	0	0	0	11442	1990	0	0	13432	0	29	2	8
871	96	0	0	41	41	41	2	16	98	0	41	60	51	5174	5099	35011	30010	0	21	2	6	4	0	0	2	6	34	36	60	0	0	0	44	1	11	4	0	0	0	0	11110	2881	0	0	13991	0	21	2	6
872	81	0	0	33	33	33	0	20	71	0	33	35	31	4681	4626	34960	30511	0	19	1	6	3	0	0	0	4	26	27	35	0	0	0	26	0	6	3	0	0	0	0	5716	1382	0	0	7098	0	19	1	6
873	85	0	0	41	41	41	2	15	89	0	41	38	33	4700	4635	34949	30492	0	21	1	6	5	0	0	0	8	30	32	38	0	0	0	29	0	6	3	0	0	0	0	5657	1471	0	0	7128	0	21	1	6
874	90	0	0	42	42	41	3	25	73	0	41	42	29	4717	4654	34933	30477	0	22	1	9	3	0	0	1	5	35	43	42	0	0	0	32	0	5	5	0	0	0	0	6034	1249	0	0	7283	0	22	1	9
875	115	0	0	47	47	47	2	25	96	0	47	34	24	5004	4942	34962	30188	0	26	2	6	7	0	0	0	6	54	56	34	0	0	0	26	0	5	3	0	0	0	0	5634	1191	0	0	6825	0	26	2	6
876	99	0	0	48	49	48	1	26	91	0	48	60	46	6371	6291	34901	28816	0	27	1	10	6	0	0	0	4	33	36	60	0	0	0	49	0	8	3	0	0	0	0	9763	2106	0	0	11869	0	27	1	10
877	81	0	0	30	30	30	1	19	66	0	30	46	45	4339	4272	34938	30854	0	16	1	4	3	0	0	0	6	25	24	46	0	0	0	34	0	8	4	0	0	0	0	6916	2419	0	0	9335	0	16	1	4
878	91	0	0	43	43	43	0	15	102	0	43	46	42	4703	4626	34973	30490	0	19	1	6	4	0	0	1	12	31	32	46	0	0	0	33	0	9	4	0	0	0	0	6477	2448	0	0	8925	0	19	1	6
879	107	0	0	43	43	43	2	20	130	0	43	62	55	4735	4647	34900	30456	0	19	1	8	4	0	0	0	11	44	46	62	0	0	0	47	0	8	7	0	0	0	0	10357	1784	0	0	12141	0	19	1	8
880	92	0	0	41	41	41	1	16	71	0	41	44	36	4756	4687	34939	30437	0	25	1	5	5	0	0	0	5	35	37	44	0	0	0	31	0	10	3	0	0	0	0	6789	3072	0	0	9861	0	25	1	5
881	95	0	0	41	41	41	0	18	93	0	41	48	40	6225	6154	34952	28966	0	22	2	5	7	0	0	1	4	34	36	48	0	0	0	36	1	7	4	0	0	0	0	8541	1993	0	0	10534	0	22	2	5
882	96	0	0	46	46	46	0	29	121	0	46	46	39	5369	5299	34977	29817	0	20	2	12	6	0	0	0	6	35	37	46	0	0	0	37	1	6	2	0	0	0	0	10092	4990	0	0	15082	0	20	2	12
883	95	0	0	37	37	37	0	24	84	0	37	36	29	4274	4217	34939	30918	0	21	1	8	3	1	0	0	3	39	42	36	0	0	0	26	0	6	4	0	0	0	0	5307	1448	0	0	6755	0	21	1	8
884	85	0	0	33	33	33	0	14	91	0	33	53	50	4334	4260	34957	30858	0	18	1	7	3	0	0	0	4	26	26	53	0	0	0	36	0	11	6	0	0	0	0	8433	3440	0	0	11873	0	18	1	7
885	103	0	0	48	49	48	1	24	90	0	48	49	38	5239	5162	34977	29953	0	27	2	9	4	0	0	1	5	39	40	49	0	0	0	40	0	6	3	0	0	0	0	7324	1291	0	0	8615	0	27	2	9
886	119	0	0	64	64	64	8	33	118	0	64	75	56	9332	9226	34940	25855	0	34	4	12	5	0	0	0	9	41	43	75	0	0	0	49	2	12	12	0	0	0	0	16381	3984	0	0	20365	0	34	4	12
887	102	0	0	43	43	42	1	29	80	0	42	54	47	5154	5079	34955	30033	0	22	1	8	5	0	0	1	5	38	38	54	0	0	0	39	0	8	7	0	0	0	0	9618	2452	0	0	12070	0	22	1	8
888	120	0	0	43	43	43	1	20	115	0	43	61	54	6593	6508	34945	28596	0	25	1	8	4	0	0	0	5	55	58	61	0	0	0	45	0	11	5	0	0	0	0	9890	4605	0	0	14495	0	25	1	8
889	121	0	0	59	59	59	1	36	111	0	59	68	49	4588	4504	34962	30589	0	30	2	9	9	0	0	0	9	51	53	68	0	0	0	51	0	10	7	0	0	0	0	12892	4628	0	0	17520	0	30	2	9
890	90	0	0	38	38	38	1	20	85	0	38	41	35	4741	4676	34938	30452	0	19	1	7	6	0	0	0	5	33	35	41	0	0	0	28	0	7	6	0	0	0	0	6718	2316	0	0	9034	0	19	1	7
891	94	0	0	37	37	37	0	15	72	0	37	32	26	4770	4714	34932	30424	0	21	1	7	5	0	0	0	3	37	39	32	0	0	0	23	0	6	3	0	0	0	0	4994	1494	0	0	6488	0	21	1	7
892	88	0	0	48	48	48	0	31	125	0	48	48	36	4842	4767	34990	30350	0	25	1	8	6	0	1	4	3	29	31	48	0	0	0	30	0	12	6	0	0	0	0	7213	5317	0	0	12530	0	25	1	8
893	84	0	0	39	39	39	2	21	75	0	39	35	29	4728	4665	34956	30468	0	22	1	6	6	0	0	0	4	28	29	35	0	0	0	27	0	7	1	0	0	0	0	4956	1935	0	0	6891	0	22	1	6
894	104	0	0	51	51	51	1	19	105	0	51	61	52	6523	6436	34949	28662	0	29	1	6	5	0	0	0	10	36	38	61	0	0	0	43	0	10	8	0	0	0	0	11000	5346	0	0	16346	0	29	1	6
895	91	0	0	33	33	33	1	19	69	0	33	34	28	4268	4215	34910	30925	0	16	1	9	5	0	0	0	2	35	38	34	0	0	0	24	0	7	3	0	0	0	0	5703	1487	0	0	7190	0	16	1	9
896	98	0	0	43	43	43	1	25	71	0	43	45	34	5569	5504	34972	29620	0	25	1	7	5	0	0	1	4	31	34	45	0	0	0	30	0	9	6	0	0	0	0	8254	4394	0	0	12648	0	25	1	7
897	119	0	0	63	63	63	2	30	130	0	63	59	42	5237	5161	34957	29935	0	38	2	12	5	0	0	1	5	52	55	59	0	0	0	47	1	9	2	0	0	0	0	8773	5287	0	0	14060	0	38	2	12
898	103	0	0	39	39	39	0	23	73	0	39	45	38	4750	4681	34947	30443	0	22	2	7	4	0	0	1	3	45	47	45	0	0	0	32	0	8	5	0	0	0	0	6888	1759	0	0	8647	0	22	2	7
899	85	0	0	40	40	40	2	15	70	0	40	43	34	4759	4693	34968	30434	0	20	1	6	5	0	0	0	8	30	32	43	0	0	0	33	0	8	2	0	0	0	0	5488	2209	0	0	7697	0	20	1	6
900	95	0	0	49	49	49	0	40	111	0	49	56	45	4864	4779	34957	30328	0	20	5	5	10	0	0	2	7	33	35	56	0	0	0	38	0	9	9	0	0	0	0	10737	5273	0	0	16010	0	20	5	5
901	92	0	0	32	32	32	0	16	73	0	32	32	26	4721	4673	34954	30470	0	17	1	7	4	0	0	0	3	36	39	32	0	0	0	21	0	10	1	0	0	0	0	4155	4501	0	0	8656	0	17	1	7
902	94	0	0	36	36	36	2	14	79	0	36	51	44	4985	4914	34958	30207	0	20	1	8	3	0	0	0	4	35	38	51	0	0	0	39	0	9	3	0	0	0	0	8201	3186	0	0	11387	0	20	1	8
903	92	0	0	41	41	41	0	15	100	0	41	46	37	5503	5435	34969	29688	0	24	1	7	5	0	0	0	4	33	35	46	0	0	0	33	0	8	5	0	0	0	0	7326	2015	0	0	9341	0	24	1	7
904	87	0	0	41	41	40	1	17	55	0	40	38	32	4250	4186	34935	30943	0	22	1	8	4	0	0	1	4	32	34	38	0	0	0	29	0	5	4	0	0	0	0	5744	1392	0	0	7136	0	22	1	8
905	79	0	0	26	26	26	1	15	55	0	26	34	33	4666	4614	34947	30528	0	13	1	5	3	0	0	0	4	24	25	34	0	0	0	24	0	6	4	0	0	0	0	5231	1246	0	0	6477	0	13	1	5
906	92	0	0	47	47	47	2	27	89	0	47	44	34	4753	4679	34936	30441	0	27	1	6	4	0	0	0	9	36	38	44	0	0	0	33	0	8	3	0	0	0	0	6793	1867	0	0	8660	0	27	1	6
907	99	0	0	50	50	50	1	30	114	0	50	53	41	4777	4696	34957	30414	0	28	1	6	6	0	0	2	7	41	41	53	0	0	0	38	0	11	4	0	0	0	0	8128	3262	0	0	11390	0	28	1	6
908	110	0	0	75	75	74	0	32	171	0	74	104	80	4937	4802	46391	41739	0	35	1	18	6	0	0	2	12	43	45	104	0	0	0	74	0	24	6	0	0	0	0	14586	4829	0	0	19415	0	35	1	18
909	87	0	0	36	36	36	0	14	65	0	36	38	31	4701	4642	34951	30492	0	19	1	9	3	0	0	0	4	32	34	38	0	0	0	29	0	6	3	0	0	0	0	5529	1613	0	0	7142	0	19	1	9
910	121	0	0	46	47	45	2	17	98	0	45	60	54	5917	5840	34917	29262	0	22	3	9	4	0	0	2	5	47	48	60	0	0	0	38	2	11	9	0	0	0	0	11074	5562	0	0	16636	0	22	3	9
911	101	0	0	56	56	56	0	27	135	0	56	69	51	5013	4917	34978	30177	0	31	2	11	5	0	0	1	6	35	37	69	0	0	0	54	0	9	6	0	0	0	0	10747	2118	0	0	12865	0	31	2	11
912	96	0	0	38	38	38	0	13	84	0	38	41	38	6103	6044	34943	29081	0	19	1	8	3	0	0	2	5	29	32	41	0	0	0	30	0	10	1	0	0	0	0	5323	3097	0	0	8420	0	19	1	8
913	90	0	0	37	37	37	1	14	74	0	37	48	41	4706	4637	34968	30486	0	23	1	6	3	0	0	0	4	34	36	48	0	0	0	37	0	6	5	0	0	0	0	7336	1494	0	0	8830	0	23	1	6
914	88	0	0	35	35	35	1	21	74	0	35	41	34	5023	4964	34923	30168	0	16	2	6	5	0	0	2	4	30	32	41	0	0	0	29	0	8	4	0	0	0	0	5537	2216	0	0	7753	0	16	2	6
915	99	0	0	52	52	52	1	31	133	0	52	54	39	5333	5256	34950	29854	0	30	1	7	7	0	0	1	6	37	40	54	0	0	0	41	0	11	2	0	0	0	0	8689	3097	0	0	11786	0	30	1	7
916	99	0	0	67	67	66	2	35	160	0	66	63	46	5654	5552	34909	29537	0	34	1	10	8	0	0	2	11	32	32	63	0	0	0	50	0	8	5	0	0	0	0	10226	1878	0	0	12104	0	34	1	10
917	97	0	0	41	41	41	1	16	77	0	41	69	62	5042	4948	34936	30150	0	20	1	7	4	0	0	0	9	33	35	69	0	0	0	53	2	8	6	0	0	0	0	12907	4163	0	0	17070	0	20	1	7
918	99	0	0	40	41	40	1	21	76	0	40	46	39	6938	6868	34921	28254	0	22	2	8	4	0	0	0	4	33	35	46	0	0	0	33	0	7	6	0	0	0	0	7669	1356	0	0	9025	0	22	2	8
919	85	0	0	42	42	42	1	25	85	0	42	40	32	4776	4713	34919	30414	0	26	1	7	4	0	0	0	4	29	29	40	0	0	0	33	0	4	3	0	0	0	0	5761	1086	0	0	6847	0	26	1	7
920	104	0	0	48	48	48	3	21	105	0	48	46	37	4773	4708	34950	30408	0	28	2	8	7	0	0	0	3	46	48	46	0	0	0	36	0	7	3	0	0	0	0	7024	1980	0	0	9004	0	28	2	8
921	90	0	0	38	38	38	1	21	67	0	38	38	32	4708	4646	34981	30485	0	21	1	6	5	0	0	0	5	34	34	38	0	0	0	28	0	6	4	0	0	0	0	5575	1615	0	0	7190	0	21	1	6
922	88	0	0	41	41	41	0	24	113	0	41	54	43	4716	4641	34979	30476	0	25	1	7	4	0	0	1	3	28	29	54	0	0	0	42	0	10	2	0	0	0	0	7588	2225	0	0	9813	0	25	1	7
923	93	0	0	49	49	48	1	18	124	0	48	47	32	4674	4603	34982	30518	0	27	1	6	6	0	0	2	6	32	34	47	0	0	0	32	0	9	6	0	0	0	0	7319	2849	0	0	10168	0	27	1	6
924	91	0	0	43	43	43	1	33	91	0	43	49	41	4700	4624	34953	30493	0	26	1	5	6	0	0	1	4	33	36	49	0	0	0	32	0	11	6	0	0	0	0	8190	2939	0	0	11129	0	26	1	5
925	104	0	0	56	56	56	1	36	130	0	56	77	57	4868	4763	34974	30325	0	26	3	7	11	0	0	2	7	43	45	77	0	0	0	54	1	12	10	0	0	0	0	13859	3095	0	0	16954	0	26	3	7
926	88	0	0	48	48	48	2	28	116	0	48	52	46	4685	4600	34986	30507	0	21	1	6	7	0	0	2	11	33	35	52	0	0	0	39	0	10	3	0	0	0	0	8234	2896	0	0	11130	0	21	1	6
927	95	0	0	46	46	46	1	28	79	0	46	53	41	4387	4307	35023	30807	0	23	3	7	7	0	0	0	6	34	36	53	0	0	0	37	1	7	8	0	0	0	0	10219	2389	0	0	12608	0	23	3	7
928	117	0	0	52	52	52	1	28	117	0	52	70	59	6203	6113	34950	28977	0	28	2	6	8	0	0	1	7	45	46	70	0	0	0	48	0	13	9	0	0	0	0	12654	3505	0	0	16159	0	28	2	6
929	86	0	0	37	37	37	2	20	86	0	37	43	36	4657	4592	34961	30536	0	19	1	5	5	0	0	0	7	32	34	43	0	0	0	32	0	7	4	0	0	0	0	6726	2145	0	0	8871	0	19	1	5
930	99	0	0	47	47	47	1	24	101	0	47	52	40	4715	4636	34933	30478	0	26	1	6	5	0	0	1	8	41	42	52	0	0	0	34	0	11	7	0	0	0	0	7727	3301	0	0	11028	0	26	1	6
931	95	0	0	41	41	41	2	24	61	0	41	52	41	4919	4861	34942	30258	0	21	1	6	6	0	0	0	7	35	38	52	0	0	0	41	0	5	6	0	0	0	0	7898	1008	0	0	8906	0	21	1	6
932	122	0	0	74	74	73	0	29	198	0	73	86	67	7815	7699	34953	27362	0	39	4	16	7	0	0	1	6	48	50	86	0	0	0	69	1	10	6	0	0	0	0	16185	3416	0	0	19601	0	39	4	16
933	87	0	0	46	46	46	1	21	96	0	46	40	29	4707	4639	34908	30487	0	25	1	7	4	0	0	0	9	32	34	40	0	0	0	31	0	6	3	0	0	0	0	6003	1501	0	0	7504	0	25	1	7
934	89	0	0	31	31	31	1	17	62	0	31	46	43	5016	4951	34960	30176	0	14	2	6	4	0	0	0	5	30	33	46	0	0	0	33	0	10	3	0	0	0	0	6667	4649	0	0	11316	0	14	2	6
935	104	0	0	47	47	46	0	30	128	0	46	55	42	6585	6515	34962	28598	0	26	1	7	7	0	0	0	5	40	43	55	0	0	0	41	0	9	5	0	0	0	0	9029	2529	0	0	11558	0	26	1	7
936	98	0	0	49	49	49	1	21	109	0	49	57	46	4726	4640	34973	30466	0	28	1	7	4	0	0	0	9	40	42	57	0	0	0	42	0	10	5	0	0	0	0	8894	2897	0	0	11791	0	28	1	7
937	94	0	0	43	43	43	1	12	94	0	43	47	39	4740	4666	34922	30453	0	25	1	8	3	0	0	1	5	37	40	47	0	0	0	35	0	8	4	0	0	0	0	6770	2396	0	0	9166	0	25	1	8
938	89	0	0	43	43	43	1	20	75	0	43	44	33	4707	4639	34962	30486	0	24	1	7	6	0	0	0	5	34	36	44	0	0	0	33	0	9	2	0	0	0	0	6453	2739	0	0	9192	0	24	1	7
939	103	0	0	36	36	36	1	25	81	0	36	40	34	5958	5897	34922	29234	0	21	1	7	3	0	0	0	4	38	40	40	0	0	0	29	0	7	4	0	0	0	0	6396	1889	0	0	8285	0	21	1	7
940	85	0	0	37	37	37	1	19	63	0	37	36	27	4688	4632	34938	30505	0	21	1	7	3	0	0	0	5	31	33	36	0	0	0	27	0	5	4	0	0	0	0	5382	918	0	0	6300	0	21	1	7
941	85	0	0	37	38	37	2	15	86	0	37	45	36	4693	4627	34957	30501	0	22	1	7	3	0	0	0	4	30	32	45	0	0	0	33	0	7	5	0	0	0	0	6527	1521	0	0	8048	0	22	1	7
942	119	0	0	48	48	48	0	21	111	0	48	72	61	5036	4936	34992	30156	0	26	1	7	6	0	0	0	8	53	55	72	0	0	0	58	0	6	8	0	0	0	0	10825	1583	0	0	12408	0	26	1	7
943	92	0	0	46	46	46	0	22	106	0	46	52	45	5596	5520	34949	29590	0	22	2	8	3	0	1	0	10	35	37	52	0	0	0	38	0	10	4	0	0	0	0	8506	5227	0	0	13733	0	22	2	8
944	90	0	0	54	54	54	1	22	117	0	54	45	32	4714	4636	34914	30479	0	28	1	9	7	0	0	0	9	34	37	45	0	0	0	34	0	7	4	0	0	0	0	6607	1634	0	0	8241	0	28	1	9
945	97	0	0	46	46	45	1	21	69	0	45	50	40	5249	5174	34946	29942	0	27	2	7	4	0	0	0	5	33	35	50	0	0	0	37	0	8	5	0	0	0	0	7612	2634	0	0	10246	0	27	2	7
946	89	0	0	33	33	33	0	20	86	0	33	53	49	5261	5187	34935	29932	0	18	1	5	4	0	0	0	5	28	26	53	0	0	0	37	0	7	9	0	0	0	0	8520	3686	0	0	12206	0	18	1	5
947	93	0	0	42	42	42	0	23	118	0	42	57	45	5035	4962	34947	30152	0	22	1	8	4	0	0	0	7	34	37	57	0	0	0	42	0	9	6	0	0	0	0	9096	2208	0	0	11304	0	22	1	8
948	106	0	0	51	52	51	1	24	132	0	51	78	66	5705	5601	34943	29483	0	29	1	5	8	0	0	0	8	35	37	78	0	0	0	62	0	10	6	0	0	0	0	12567	2246	0	0	14813	0	29	1	5
949	90	0	0	37	37	37	2	12	66	0	37	40	35	4274	4211	34910	30918	0	21	1	6	3	0	0	0	6	34	36	40	0	0	0	28	0	9	3	0	0	0	0	6042	2458	0	0	8500	0	21	1	6
950	96	0	0	49	50	49	1	22	82	0	49	57	43	5257	5181	34939	29928	0	28	1	8	6	0	0	1	5	30	32	57	0	0	0	43	0	12	2	0	0	0	0	8770	2605	0	0	11375	0	28	1	8
951	93	0	0	42	42	42	1	16	89	0	42	62	50	5046	4963	34904	30146	0	22	1	10	4	0	0	1	4	29	29	62	0	0	0	46	0	11	5	0	0	0	0	9197	2386	0	0	11583	0	22	1	10
952	107	0	0	51	51	51	1	19	115	0	51	47	34	4769	4690	34978	30426	0	29	1	8	6	0	0	1	6	48	47	47	0	0	0	32	0	10	5	0	0	0	0	6895	4042	0	0	10937	0	29	1	8
953	104	0	0	45	45	45	0	16	99	0	45	54	45	4772	4690	34945	30421	0	23	1	7	4	0	0	3	7	47	46	54	0	0	0	42	0	9	3	0	0	0	0	7566	2680	0	0	10246	0	23	1	7
954	84	0	0	33	33	33	0	14	69	0	33	40	36	4772	4714	34933	30418	0	19	1	6	4	0	0	0	3	27	28	40	0	0	0	34	0	4	2	0	0	0	0	6566	719	0	0	7285	0	19	1	6
955	87	0	0	33	33	33	1	16	50	0	33	41	36	4700	4639	34938	30493	0	17	1	7	3	0	0	0	5	33	35	41	0	0	0	30	0	7	4	0	0	0	0	6353	1636	0	0	7989	0	17	1	7
956	95	0	0	38	39	38	2	17	63	0	38	44	37	6507	6441	34945	28685	0	21	1	6	6	0	0	0	4	29	30	44	0	0	0	29	0	11	4	0	0	0	0	7324	3423	0	0	10747	0	21	1	6
957	113	0	0	45	45	45	1	24	101	0	45	57	50	4801	4740	34931	30366	0	24	1	8	5	0	0	1	6	47	50	57	0	0	0	44	0	10	3	0	0	0	0	8390	2599	0	0	10989	0	24	1	8
958	98	0	0	37	37	37	1	27	72	0	37	53	44	5645	5572	35052	29548	0	22	1	6	5	0	0	0	3	35	36	53	0	0	0	39	0	8	6	0	0	0	0	9357	2030	0	0	11387	0	22	1	6
959	105	0	0	49	50	49	1	30	108	0	49	50	39	4801	4720	34870	30393	0	26	1	8	7	0	0	2	5	46	47	50	0	0	0	36	0	7	7	0	0	0	0	7207	1397	0	0	8604	0	26	1	8
960	82	0	0	36	36	36	1	17	66	0	36	40	36	4746	4681	34982	30448	0	21	1	5	4	0	0	1	4	25	26	40	0	0	0	32	0	5	3	0	0	0	0	6002	918	0	0	6920	0	21	1	5
961	96	0	0	41	41	41	2	16	81	0	41	48	40	4720	4649	34932	30471	0	22	2	7	5	0	0	0	5	39	42	48	0	0	0	34	0	10	4	0	0	0	0	7945	3626	0	0	11571	0	22	2	7
962	99	0	0	45	45	45	1	25	100	0	45	75	70	5074	4971	34936	30115	0	24	1	6	8	0	0	0	6	34	29	75	0	0	0	55	0	10	10	0	0	0	0	13298	2601	0	0	15899	0	24	1	6
963	119	0	0	43	43	43	1	31	82	0	43	53	45	4897	4821	34942	30292	0	25	1	8	5	0	0	0	4	54	57	53	0	0	0	39	2	8	4	0	0	0	0	10414	2351	0	0	12765	0	25	1	8
964	110	0	0	51	52	51	2	27	84	0	51	56	44	4656	4568	34927	30538	0	31	1	8	5	0	0	1	5	46	42	56	0	0	0	42	0	10	4	0	0	0	0	7684	2684	0	0	10368	0	31	1	8
965	132	0	0	67	68	67	0	38	142	0	67	88	69	6329	6220	34951	28845	0	37	1	11	13	0	0	0	5	56	57	88	0	0	0	58	1	11	18	0	0	0	0	19112	3198	0	0	22310	0	37	1	11
966	90	0	0	40	40	40	0	12	106	0	40	52	44	5091	5014	34922	30103	0	23	1	6	5	0	0	0	5	32	34	52	0	0	0	38	0	10	4	0	0	0	0	8355	3291	0	0	11646	0	23	1	6
967	83	0	0	37	37	37	1	18	72	0	37	43	37	4664	4597	34938	30530	0	22	1	6	4	0	0	1	3	27	27	43	0	0	0	32	0	8	3	0	0	0	0	5940	2129	0	0	8069	0	22	1	6
968	84	0	0	41	41	41	0	19	105	0	41	43	38	4880	4810	34946	30312	0	19	2	7	4	0	0	2	7	26	27	43	0	0	0	30	0	10	3	0	0	0	0	5980	4749	0	0	10729	0	19	2	7
969	103	0	0	52	52	52	0	24	123	0	52	54	41	5113	5036	34951	30072	0	32	1	8	5	0	0	1	5	37	37	54	0	0	0	40	0	8	6	0	0	0	0	8584	2116	0	0	10700	0	32	1	8
970	109	0	0	39	39	39	1	17	85	0	39	48	42	4693	4621	34955	30499	0	20	1	9	5	0	0	1	3	50	47	48	0	0	0	36	0	9	3	0	0	0	0	6916	1827	0	0	8743	0	20	1	9
971	97	0	0	44	45	44	1	28	94	0	44	33	22	5002	4946	34968	30189	0	27	1	9	5	0	0	1	1	36	38	33	0	0	0	26	0	6	1	0	0	0	0	3830	1307	0	0	5137	0	27	1	9
972	92	0	0	35	35	35	1	19	65	0	35	37	31	4758	4699	35017	30436	0	21	1	6	5	0	0	0	2	33	35	37	0	0	0	27	0	8	2	0	0	0	0	5398	2061	0	0	7459	0	21	1	6
973	102	0	0	45	45	45	1	31	84	0	45	35	23	4726	4667	34955	30466	0	24	1	10	5	0	0	1	4	45	48	35	0	0	0	25	0	8	2	0	0	0	0	5594	2045	0	0	7639	0	24	1	10
974	93	0	0	42	43	42	1	34	91	0	42	41	34	6003	5946	53435	48180	0	21	1	10	5	0	0	0	5	31	33	41	0	0	0	28	0	5	8	0	0	0	0	8402	1048	0	0	9450	0	21	1	10
975	114	0	0	58	58	57	1	42	133	0	57	62	49	7131	7040	35036	28055	0	28	1	11	7	0	0	1	9	43	45	62	0	0	0	44	0	13	5	0	0	0	0	9618	3716	0	0	13334	0	28	1	11
976	87	0	0	41	41	41	1	19	84	0	41	43	37	4843	4774	34898	30349	0	20	2	5	4	0	0	0	10	31	33	43	0	0	0	30	0	7	6	0	0	0	0	6915	2236	0	0	9151	0	20	2	5
977	107	0	0	59	59	59	1	31	151	0	59	72	55	5377	5280	34961	29807	0	33	1	10	6	0	0	0	9	39	41	72	0	0	0	59	0	6	7	0	0	0	0	13197	1153	0	0	14350	0	33	1	10
978	98	0	0	46	46	46	1	24	96	0	46	54	46	5753	5674	34942	29435	0	23	2	11	4	0	0	0	6	36	39	54	0	0	0	40	0	10	4	0	0	0	0	8386	2968	0	0	11354	0	23	2	11
979	85	0	0	39	39	39	2	24	89	0	39	43	36	4708	4642	34965	30484	0	22	1	6	4	0	0	1	5	30	31	43	0	0	0	31	0	10	2	0	0	0	0	5717	2567	0	0	8284	0	22	1	6
980	106	0	0	37	37	37	2	21	50	0	37	46	38	4967	4900	34954	30226	0	19	2	7	5	0	0	0	4	44	47	46	0	0	0	34	0	9	3	0	0	0	0	6198	2514	0	0	8712	0	19	2	7
981	108	0	0	54	54	54	1	23	124	0	54	60	47	5204	5112	34959	29988	0	25	2	10	5	0	0	2	10	44	47	60	0	0	0	39	2	15	4	0	0	0	0	11349	8168	0	0	19517	0	25	2	10
982	101	0	0	34	34	34	1	16	55	0	34	33	28	5584	5532	34969	29607	0	20	1	6	5	0	0	0	2	38	40	33	0	0	0	25	0	4	4	0	0	0	0	6670	673	0	0	7343	0	20	1	6
983	96	0	0	47	48	47	2	18	107	0	47	47	40	7238	7161	35048	27953	0	29	1	9	4	0	0	0	4	33	35	47	0	0	0	36	0	8	3	0	0	0	0	7429	2135	0	0	9564	0	29	1	9
984	89	0	0	49	49	49	0	21	107	0	49	42	31	4827	4758	64161	59660	0	26	1	7	6	0	0	2	7	32	34	42	0	0	0	32	0	7	3	0	0	0	0	6414	3030	0	0	9444	0	26	1	7
985	88	0	0	40	40	40	0	24	85	0	40	40	32	4687	4623	34936	30506	0	20	1	7	5	0	0	1	6	34	37	40	0	0	0	29	0	9	2	0	0	0	0	5982	2666	0	0	8648	0	20	1	7
986	110	0	0	62	62	61	1	23	126	0	61	63	45	5831	5741	34958	29354	0	34	1	14	4	0	0	0	8	43	45	63	0	0	0	42	1	15	5	0	0	0	0	8995	2822	0	0	11817	0	34	1	14
987	86	0	0	38	38	38	2	25	86	0	38	49	41	4678	4608	34949	30514	0	21	1	7	5	0	0	1	3	31	33	49	0	0	0	33	0	11	5	0	0	0	0	7613	3290	0	0	10903	0	21	1	7
988	95	0	0	56	56	56	2	27	145	0	56	65	52	5029	4934	34946	30159	0	31	1	8	6	0	0	1	9	30	31	65	0	0	0	50	1	12	2	0	0	0	0	10143	2927	0	0	13070	0	31	1	8
989	110	0	0	58	58	58	2	32	99	0	58	58	43	5556	5466	34911	29634	0	35	1	7	8	0	0	0	7	44	45	58	0	0	0	46	0	9	3	0	0	0	0	8938	2212	0	0	11150	0	35	1	7
990	118	0	0	45	45	45	1	16	83	0	45	54	43	4805	4727	34945	30386	0	24	1	10	4	0	0	0	6	57	59	54	0	0	0	42	0	9	3	0	0	0	0	8434	2241	0	0	10675	0	24	1	10
991	88	0	0	42	43	42	0	30	70	0	42	31	22	4714	4660	34994	30477	0	25	1	7	5	0	0	1	3	33	35	31	0	0	0	20	0	7	4	0	0	0	0	4828	1464	0	0	6292	0	25	1	7
992	94	0	0	52	52	52	1	29	125	0	52	58	46	5468	5381	34911	29722	0	28	1	9	6	0	0	0	8	31	29	58	0	0	0	44	0	10	4	0	0	0	0	8836	2743	0	0	11579	0	28	1	9
993	99	0	0	52	52	52	0	31	138	0	52	66	51	4902	4806	35015	30292	0	25	3	8	12	0	0	1	3	32	34	66	0	0	0	47	1	9	9	0	0	0	0	11706	2305	0	0	14011	0	25	3	8
994	91	0	0	47	47	47	2	24	74	0	47	51	40	4722	4643	35044	30471	0	25	1	5	5	0	0	1	10	34	36	51	0	0	0	35	0	11	5	0	0	0	0	8074	3239	0	0	11313	0	25	1	5
995	93	0	0	43	43	43	2	26	70	0	43	35	24	4768	4714	34952	30420	0	25	1	9	5	0	0	1	2	35	37	35	0	0	0	26	0	7	2	0	0	0	0	5057	2406	0	0	7463	0	25	1	9
996	100	0	0	49	49	49	2	23	121	0	49	53	44	5660	5577	34940	29531	0	29	1	7	7	0	0	0	5	36	38	53	0	0	0	39	2	10	2	0	0	0	0	9862	3321	0	0	13183	0	29	1	7
997	85	0	0	39	39	39	0	20	99	0	39	41	33	4683	4617	34905	30512	0	19	1	8	6	0	0	0	5	30	32	41	0	0	0	31	0	7	3	0	0	0	0	5542	1685	0	0	7227	0	19	1	8
998	101	0	0	54	55	54	1	23	135	0	54	55	35	5571	5494	34920	29618	0	29	1	13	4	0	0	0	7	35	37	55	0	0	0	43	0	7	5	0	0	0	0	9285	1939	0	0	11224	0	29	1	13
999	106	0	0	55	55	55	0	20	94	0	55	52	40	5052	4966	34958	30140	0	27	1	9	7	0	0	1	10	48	49	52	0	0	0	33	0	12	7	0	0	0	0	8079	3363	0	0	11442	0	27	1	9
1000	112	0	0	48	48	48	0	20	95	0	48	65	58	5178	5082	34934	30013	0	22	1	9	6	0	0	1	9	52	54	65	0	0	0	49	0	10	6	0	0	0	0	10911	3256	0	0	14167	0	22	1	9
[truncated: 24 more columns]
