# Supplementary material for: Management strategies for vaccinated animals after an outbreak of foot-and-mouth disease and the impact on return to trade
Source: PLoS One. 2019 Oct 11;14(10):e0223518. doi: 10.1371/journal.pone.0223518 (PMC6788736; doi:10.1371/journal.pone.0223518)
Supplement: S1 Table — (ZIP) [file pone.0223518.s001.zip › wa_vacc2salvage_control_summary.csv]

Run	Detect day	Detect type	Detect farm ID	Detect herd type	Num IPs	IP convergence (%)	Num RCPs	Num VPs	Vacc start day	Vacc trigger IPs	Vacc trigger pending culls	Vacc trigger area	Vacc trigger density	Day last IP	Day last cull	Day last VP	Day last RP	Last day of control	Cum juris	Control Duration	Control Duration convergence (%)	Cum convex hull (km2)	Surv cost	Cull cost	Disposal cost	Disinfect cost	Compensation cost	Vacc cost	Total control ops cost	Control Ops Cost convergence (%)	Control centre costs	Total cost of control	Post surv start	Post surv end	Post mgmt end	Post surv cost	Post lab cost	Post cull cost	Post disposal cost	Post compensation cost	Total post-mgmt cost	Days out of market	Loss of trade	TOTAL COST	Post surv clusters	Post surv clinical insp	Post surv non-vacc herds tested	Post surv vacc herds tested	Post surv non-vacc samples
1	1	farm	71564	mixed sheep	51	0	0	65	15	0	0	0	0	38	41	26	46	72	1	71	0	14921	611925	83146	732202	1955233	8915182	55366	12353054	0	25440000	37793054	68	108	108	2248475	1038800	0	0	2844678	6131953	171	5472000000	5515925006	7	2795	610	0	29680
2	1	farm	71556	mixed sheep	37	22	0	31	15	0	0	0	0	28	32	29	42	60	1	59	13	13925	539475	73010	612358	1441108	7566630	30661	10263242	13	20640000	30903242	59	88	88	1607625	751170	0	0	1560468	3919263	154	4928000000	4962822505	6	1992	437	0	21462
3	1	farm	71564	mixed sheep	44	15	0	45	15	0	0	0	0	47	49	48	51	77	1	76	12	11513	547900	74728	675590	1659222	8260640	41594	11259674	9	25200000	36459674	78	107	107	1648925	700490	0	0	1777342	4126758	172	5504000000	5544586431	4	2093	413	0	20014
4	1	farm	71564	mixed sheep	40	12	0	38	15	0	0	0	0	33	36	27	41	64	1	63	10	11108	604525	76876	660254	1550164	8068224	34054	10994096	7	22080000	33074096	63	94	94	1789675	775775	0	0	1541043	4106493	158	5056000000	5093180589	5	2281	455	0	22165
5	1	farm	71564	mixed sheep	34	13	0	33	15	0	0	0	0	31	34	26	39	62	1	61	9	13561	498425	70424	623536	1339842	7720943	37668	10290838	6	22080000	32370838	61	94	94	1954600	812315	0	0	2120415	4887330	158	5056000000	5093258168	6	2518	477	0	23209
6	1	farm	71556	mixed sheep	44	11	0	53	15	0	0	0	0	28	30	29	37	62	1	61	8	11105	543475	103688	658278	1628063	8383889	69035	11386428	5	20880000	32266428	59	89	89	1760800	732095	0	0	2713510	5206405	161	5152000000	5189472833	6	2230	421	0	20917
7	1	farm	71556	mixed sheep	36	10	0	40	15	0	0	0	0	26	28	22	34	58	1	57	7	11105	419975	61760	518756	1261945	6505238	38291	8805965	7	19680000	28485965	56	84	84	1611800	690410	0	0	2119717	4421927	154	4928000000	4960907892	5	2051	403	0	19726
8	1	farm	71556	mixed sheep	38	9	0	48	15	0	0	0	0	29	31	30	33	59	1	58	7	12919	528775	79524	617882	1363212	7732922	47473	10369787	6	20400000	30769787	60	87	87	1541325	648375	0	0	2521832	4711532	156	4992000000	5027481319	5	1935	374	0	18525
9	1	farm	71556	mixed sheep	39	8	0	47	15	0	0	0	0	28	30	28	36	61	1	60	6	11137	541575	72956	659074	1402161	8183478	40345	10899590	6	21600000	32499590	58	92	92	2005675	812630	0	0	2083703	4902008	157	5024000000	5061401598	5	2584	480	0	23218
10	1	farm	71556	mixed sheep	36	8	0	40	15	0	0	0	0	56	58	50	64	86	1	85	8	10974	507175	62298	524894	1238575	6551398	34953	8919293	6	25920000	34839293	86	110	110	1370225	595665	0	0	1976588	3942478	182	5824000000	5862781772	4	1727	348	0	17019
11	1	farm	71556	mixed sheep	75	15	0	96	15	0	0	0	0	67	70	51	75	98	1	97	11	22392	970950	137016	1275824	2780952	15583120	127863	20875726	16	35760000	56635726	97	151	151	3133050	1325345	0	0	7012978	11471373	209	6688000000	6756107099	9	3960	774	0	37867
12	1	farm	71556	mixed sheep	51	14	0	52	15	0	0	0	0	29	32	27	38	61	1	60	10	11259	557650	78592	709697	1760490	8648838	51479	11806746	15	21120000	32926746	59	90	90	1757775	728350	0	0	2570318	5056443	159	5088000000	5125983189	5	2232	429	0	20810
13	1	farm	71564	mixed sheep	35	13	0	42	15	0	0	0	0	40	44	25	54	72	1	71	9	12471	597975	63262	538004	1230785	6693758	43864	9167648	14	23280000	32447648	70	99	99	1734900	677740	0	0	2370174	4782814	169	5408000000	5445230462	5	2232	402	0	19364
14	1	farm	71556	mixed sheep	37	13	0	49	15	0	0	0	0	32	35	26	41	65	1	64	9	10972	572450	63564	556450	1293106	7011398	49297	9546265	13	20400000	29946265	62	86	86	1398775	596995	0	0	2509654	4505424	163	5216000000	5250451689	4	1756	348	0	17057
15	1	farm	71556	mixed sheep	41	12	0	51	15	0	0	0	0	36	38	37	44	66	1	65	8	16151	582075	131330	660809	1472267	8708512	68386	11623380	13	23520000	35143380	67	100	100	1757125	899955	0	0	2715855	5372935	165	5280000000	5320516315	6	2083	517	0	25713
16	1	farm	71564	mixed sheep	40	11	0	30	15	0	0	0	0	32	36	27	46	64	1	63	8	11216	518250	95020	807944	1511216	10119376	41917	13093723	12	20400000	33493723	62	87	87	1430225	644245	0	0	1095071	3169541	157	5024000000	5060663264	5	1796	378	0	18407
17	1	farm	71564	mixed sheep	50	11	0	75	15	0	0	0	0	34	37	30	42	65	1	64	7	21661	629575	95612	724658	1807229	9019322	77169	12353565	11	24480000	36833565	64	104	104	2299675	1011360	0	0	4238029	7549064	168	5376000000	5420382629	7	2890	587	0	28896
18	1	farm	71556	mixed sheep	33	11	0	47	15	0	0	0	0	41	43	33	45	71	1	70	7	10987	496350	57890	484452	1090570	6098368	43008	8270638	11	22560000	30830638	71	96	96	1408400	597660	0	0	2517740	4523800	169	5408000000	5443354439	4	1769	351	0	17076
19	1	farm	71564	mixed sheep	48	10	0	50	15	0	0	0	0	35	38	29	43	69	1	68	7	24368	691575	73344	608762	1682592	7550922	45799	10652994	10	23520000	34172994	65	100	100	2019650	808045	0	0	2381411	5209106	166	5312000000	5351382101	6	2594	471	0	23087
20	1	farm	71564	mixed sheep	36	10	0	40	15	0	0	0	0	35	38	32	43	67	1	66	6	11109	516300	65866	549472	1417740	6890001	38156	9477536	10	20880000	30357536	65	89	89	1347950	586250	0	0	1796425	3730625	162	5184000000	5218088160	4	1694	343	0	16750
21	1	farm	71564	mixed sheep	43	9	0	47	15	0	0	0	0	39	42	29	47	70	1	69	6	11163	608025	71906	622510	1612485	7746534	45229	10706688	10	24240000	34946688	69	103	103	2010975	847455	0	0	2562437	5420867	168	5376000000	5416367555	4	2571	501	0	24213
22	1	farm	71564	mixed sheep	63	10	0	69	15	0	0	0	0	40	43	41	49	76	1	75	6	16311	767050	107894	981590	2259038	12079808	89192	16284572	10	24240000	40524572	71	103	103	1877250	736610	0	0	4708309	7322169	180	5760000000	5807846741	5	2412	429	0	21046
23	1	farm	71556	mixed sheep	37	9	0	45	15	0	0	0	0	30	33	28	38	61	1	60	6	10962	542950	67132	546016	1441111	6936938	41203	9575350	10	20880000	30455350	60	88	88	1677775	703290	0	0	2207930	4588994	158	5056000000	5091044345	5	2137	409	0	20094
24	1	farm	71556	mixed sheep	35	9	0	34	15	0	0	0	0	37	41	24	51	76	1	75	5	10962	494150	65028	558428	1386580	6936758	30620	9471563	9	21360000	30831563	67	91	91	1331850	573055	0	0	1535728	3440633	170	5440000000	5474272196	4	1692	335	0	16373
25	1	farm	71556	mixed sheep	37	9	0	41	15	0	0	0	0	33	36	27	42	64	1	63	5	16204	573975	87870	628027	1472267	7895892	75683	10733714	9	21360000	32093714	63	91	91	1490675	678895	0	0	2550287	4719857	163	5216000000	5252813571	6	1853	391	0	19397
26	1	farm	71556	mixed sheep	38	9	0	43	15	0	0	0	0	33	36	21	41	68	1	67	5	11056	503250	64336	562399	1316473	6979562	40532	9466552	9	20640000	30106552	63	87	87	1444350	624330	0	0	2026266	4094946	164	5248000000	5282201498	4	1818	366	0	17838
27	1	farm	71564	mixed sheep	44	8	0	53	15	0	0	0	0	37	41	29	51	69	1	68	5	21562	555025	100680	803945	1643643	10129564	60290	13293147	9	23760000	37053147	67	101	101	1849125	918960	0	0	2632550	5400635	167	5344000000	5386453782	9	2232	526	0	26256
28	1	farm	71564	mixed sheep	47	8	0	51	15	0	0	0	0	38	42	26	52	70	1	69	5	11029	556025	86692	710534	1721541	8740478	67819	11883089	8	22320000	34203089	68	95	95	1528675	671580	0	0	3045459	5245714	170	5440000000	5479448803	5	1909	387	0	19188
29	1	farm	71564	mixed sheep	41	8	0	45	15	0	0	0	0	34	37	29	42	65	1	64	5	27750	681300	84204	639752	1581324	7983273	38080	11007932	8	22800000	33807932	64	97	97	1904500	827050	0	0	1890700	4622250	160	5120000000	5158430182	7	2419	481	0	23630
30	1	farm	71564	mixed sheep	38	7	0	54	15	0	0	0	0	36	39	26	44	67	1	66	4	12406	580350	69968	615712	1417739	7600960	52802	10337532	8	23520000	33857532	66	100	100	1842375	862715	0	0	3178443	5883533	166	5312000000	5351741065	4	2262	507	0	24649
31	1	farm	71556	mixed sheep	37	7	0	47	15	0	0	0	0	38	42	39	52	70	1	69	4	11153	622450	68716	559348	1425531	7055612	46721	9778377	8	24000000	33778377	69	101	101	1917975	810355	0	0	2609520	5337850	168	5376000000	5415116227	5	2439	470	0	23153
32	1	farm	71556	mixed sheep	41	7	0	43	15	0	0	0	0	30	32	29	36	60	1	59	4	21460	552400	84136	771682	1511219	9559950	50347	12529734	7	21360000	33889734	60	91	91	1768900	780815	0	0	2492916	5042630	157	5024000000	5062932365	7	2224	450	0	22309
33	1	farm	71556	mixed sheep	41	7	0	50	15	0	0	0	0	33	36	26	41	68	1	67	4	14463	514100	66884	599270	1464480	7436046	46638	10127417	7	21840000	31967417	63	93	93	1735975	734895	0	0	2368065	4838935	165	5280000000	5316806353	5	2197	429	0	20997
34	1	farm	71556	mixed sheep	39	7	0	52	15	0	0	0	0	27	29	28	38	60	1	59	4	12375	536325	81082	721935	1480058	9002790	55738	11877928	7	20880000	32757928	58	89	89	1780150	781725	0	0	2781869	5343744	158	5056000000	5094101672	6	2224	451	0	22335
35	1	farm	71556	mixed sheep	46	7	0	46	15	0	0	0	0	46	49	47	54	81	1	80	4	14493	810225	91802	881737	1612485	10961764	50666	14408679	7	26640000	41048679	77	113	113	2075100	868350	0	0	2478615	5422065	178	5696000000	5742470744	5	2661	507	0	24810
36	1	farm	71556	mixed sheep	60	7	0	99	15	0	0	0	0	60	64	44	74	92	1	91	4	21650	938650	128636	836215	2118821	10619584	134507	14776412	7	31200000	45976412	90	132	132	2467575	1006600	0	0	5407096	8881270	200	6400000000	6454857683	9	3096	583	0	28760
37	1	farm	71556	mixed sheep	35	7	0	43	15	0	0	0	0	44	48	29	58	76	1	75	4	26983	491225	74550	569234	1386580	7155732	41625	9718947	7	24000000	33718947	74	101	101	1562000	767795	0	0	2533982	4863776	173	5536000000	5574582723	6	1895	442	0	21937
38	1	farm	71564	mixed sheep	43	6	0	45	15	0	0	0	0	32	35	30	41	65	1	64	4	16311	582600	112626	890500	1721541	11243990	43074	14594332	7	23280000	37874332	62	99	99	2100700	917560	0	0	2303549	5321809	162	5184000000	5227196141	6	2662	535	0	26216
39	1	farm	71564	mixed sheep	47	6	0	47	15	0	0	0	0	41	44	35	49	72	1	71	4	11734	545550	100026	740927	1776069	9197050	60124	12419745	6	23040000	35459745	71	98	98	1507825	681170	0	0	2239562	4428557	169	5408000000	5447888302	5	1870	394	0	19462
40	1	farm	71556	mixed sheep	35	6	0	46	15	0	0	0	0	29	31	30	38	62	1	61	4	11137	547250	63448	546894	1246365	6817068	47898	9268923	6	20400000	29668923	60	87	87	1553325	631750	0	0	2902080	5087155	160	5120000000	5154756078	4	1983	369	0	18050
41	1	farm	71564	mixed sheep	34	6	0	42	15	0	0	0	0	33	36	26	41	64	1	63	4	10986	480925	64324	565855	1269734	7015401	39799	9436038	6	20640000	30076038	63	88	88	1388200	578655	0	0	2173743	4140598	161	5152000000	5186216636	4	1759	337	0	16533
42	1	farm	71556	mixed sheep	37	6	0	44	15	0	0	0	0	52	54	53	56	82	1	81	4	10962	497350	66190	586462	1293103	7209926	43025	9696056	6	25200000	34896056	83	106	106	1351850	571830	0	0	1762958	3686638	177	5664000000	5702582694	4	1709	333	0	16338
43	1	farm	71556	mixed sheep	37	6	0	42	15	0	0	0	0	53	56	45	61	84	1	83	4	12574	568675	74746	615771	1495637	7666222	42028	10463079	6	25440000	35903079	83	108	108	1444800	651525	0	0	1907306	4003631	180	5760000000	5799906711	5	1797	378	0	18615
44	1	farm	71564	mixed sheep	44	6	0	49	15	0	0	0	0	32	35	30	41	67	1	66	4	21367	507725	93386	650880	1480059	8223468	51821	11007339	6	20880000	31887339	62	89	89	1500900	664580	0	0	2547589	4713069	165	5280000000	5316600408	6	1866	384	0	18988
45	1	farm	71564	mixed sheep	40	6	0	54	15	0	0	0	0	36	39	30	44	67	1	66	4	28480	618650	76458	650336	1480058	8019810	48477	10893789	6	24720000	35613789	66	105	105	2348050	904890	0	0	2950832	6203772	166	5312000000	5353817560	7	3037	524	0	25854
46	1	farm	71564	mixed sheep	47	6	0	65	15	0	0	0	0	55	57	28	59	85	1	84	4	16399	703075	79444	689528	1721540	8424003	61255	11678845	6	27360000	39038845	85	116	116	1812225	744345	0	0	2928880	5485450	184	5888000000	5932524295	5	2304	432	0	21267
47	1	farm	71564	mixed sheep	33	6	0	35	15	0	0	0	0	32	35	23	41	63	1	62	4	11303	474050	59530	499867	1191837	6289992	55581	8570857	6	20160000	28730857	62	86	86	1354150	584325	0	0	2839403	4777878	162	5184000000	5217508735	4	1705	343	0	16695
48	1	farm	71556	mixed sheep	41	5	0	36	15	0	0	0	0	34	37	35	42	68	1	67	4	11020	605625	68850	596936	1472269	7400476	31327	10175483	6	21120000	31295483	65	90	90	1427925	619990	0	0	1430385	3478300	162	5184000000	5218773783	4	1800	365	0	17714
49	1	farm	71564	mixed sheep	54	5	0	44	15	0	0	0	0	68	71	55	78	104	1	103	4	12733	754950	89948	770078	1939655	9403736	43282	13001649	6	30960000	43961649	98	131	131	1900075	846510	0	0	1596170	4342754	199	6368000000	6416304403	5	2383	489	0	24186
50	1	farm	71564	mixed sheep	44	5	0	44	15	0	0	0	0	34	38	22	48	68	1	67	4	32052	604250	131344	689738	1869545	9060092	89533	12444502	5	25920000	38364502	64	110	110	2615275	1152305	0	0	2464876	6232456	167	5344000000	5388596958	11	3283	664	0	32923
51	1	farm	71564	mixed sheep	36	5	0	42	15	0	0	0	0	36	39	29	44	67	1	66	4	21056	573650	72330	549133	1409949	6908870	41659	9555590	5	22560000	32115590	66	96	96	1694150	781620	0	0	2148250	4624020	163	5216000000	5252739610	6	2126	456	0	22332
52	1	farm	71556	mixed sheep	49	5	0	53	15	0	0	0	0	38	41	36	46	71	1	70	4	20446	620275	107360	986740	1853968	12367930	47057	15983329	5	24000000	39983329	68	102	102	1862825	938700	0	0	2163072	4964597	167	5344000000	5388947927	6	2273	541	0	26820
53	1	farm	71564	mixed sheep	43	5	0	42	15	0	0	0	0	34	38	26	48	70	1	69	4	11004	517450	71560	623790	1557956	7700438	39707	10510901	5	20880000	31390901	64	88	88	1397600	597730	0	0	1554560	3549890	164	5248000000	5282940791	4	1766	351	0	17078
54	1	farm	71556	mixed sheep	33	5	0	41	15	0	0	0	0	31	34	28	39	63	1	62	4	10962	502950	60108	507566	1168468	6381140	42489	8662721	5	20880000	29542721	61	89	89	1659125	695625	0	0	2603150	4957900	161	5152000000	5186500621	5	2120	406	0	19875
55	1	farm	71564	mixed sheep	48	5	0	46	15	0	0	0	0	37	40	38	45	69	1	68	4	65518	693250	103692	881435	1760490	11029252	46263	14514383	5	22800000	37314383	68	97	97	1704900	686315	0	0	1986618	4377832	165	5280000000	5321692216	6	2193	396	0	19609
56	1	farm	71564	mixed sheep	46	5	0	41	15	0	0	0	0	34	37	29	42	65	1	64	4	11018	553425	73514	675997	1565746	8251291	40577	11160550	5	20880000	32040550	64	89	89	1443425	613585	0	0	2041023	4098033	161	5152000000	5188138582	4	1823	362	0	17531
57	1	farm	71564	mixed sheep	34	5	0	43	15	0	0	0	0	30	33	27	38	62	1	61	4	13965	487025	73052	557426	1378790	7032480	37704	9566477	5	20160000	29726477	60	86	86	1440075	663740	0	0	2147676	4251491	158	5056000000	5089977969	5	1785	386	0	18964
58	1	farm	71564	mixed sheep	42	5	0	56	15	0	0	0	0	44	47	28	53	75	1	74	4	23394	604400	78366	657052	1526797	8164775	64610	11096000	5	26880000	37976000	74	114	114	2327600	991725	0	0	3131628	6450953	175	5600000000	5644426953	8	2957	571	0	28335
59	1	farm	71556	mixed sheep	47	5	0	62	15	0	0	0	0	32	35	32	40	63	1	62	3	11040	649200	73560	672880	1651433	8211752	67518	11326343	5	21840000	33166343	62	92	92	1774250	761495	0	0	3660814	6196559	164	5248000000	5287362902	3	2234	451	0	21757
60	1	farm	71556	mixed sheep	49	5	0	60	15	0	0	0	0	30	33	31	41	67	1	66	3	17605	731050	106062	749837	1869548	9492030	65558	13014086	5	23520000	36534086	61	100	100	2177325	1024135	0	0	2593090	5794550	166	5312000000	5354328636	7	2673	589	0	29261
61	1	farm	71564	mixed sheep	57	5	0	66	15	0	0	0	0	38	40	32	50	74	1	73	3	15589	674725	93836	722120	1908495	8888283	70678	12358136	5	22320000	34678136	68	95	95	1573700	641375	0	0	3297556	5512631	174	5568000000	5608190767	5	1994	374	0	18325
62	1	farm	71564	mixed sheep	40	5	0	41	15	0	0	0	0	38	42	27	52	70	1	69	3	14050	519875	110244	604382	1581324	7934124	60116	10810065	5	21840000	32650065	68	93	93	1419700	651350	0	0	2177092	4248142	167	5344000000	5380898207	5	1762	374	0	18610
63	1	farm	71556	mixed sheep	43	5	0	46	15	0	0	0	0	40	44	25	54	74	1	73	3	10962	619800	73258	609419	1573535	7543962	44199	10464174	5	22800000	33264174	70	97	97	1627425	620725	0	0	2056908	4305058	170	5440000000	5477569232	4	2118	362	0	17735
64	1	farm	71564	mixed sheep	46	4	0	46	15	0	0	0	0	34	37	26	42	69	1	68	3	12675	643525	82786	713018	1705961	8775433	48530	11969254	5	22080000	34049254	64	94	94	1718700	790020	0	0	2113016	4621736	165	5280000000	5318670989	5	2136	460	0	22572
65	1	farm	71564	mixed sheep	31	4	0	29	15	0	0	0	0	28	31	26	36	59	1	58	3	10962	419600	62336	561402	1137308	6944964	29881	9155490	5	19200000	28355490	58	82	82	1326625	580930	0	0	1697997	3605552	154	4928000000	4959961042	4	1672	341	0	16598
66	1	farm	71556	mixed sheep	44	4	0	48	15	0	0	0	0	33	36	28	41	68	1	67	3	14125	618350	102732	666333	1565744	8430378	55161	11438698	5	22320000	33758698	63	95	95	1789675	778330	0	0	2458541	5026546	165	5280000000	5318785244	5	2248	453	0	22238
67	1	farm	71556	mixed sheep	44	4	0	40	15	0	0	0	0	34	37	29	43	70	1	69	3	12666	589725	73360	658148	1635854	8093144	40629	11090859	4	21360000	32450859	64	91	91	1505350	710465	0	0	1378475	3594290	164	5248000000	5284045149	4	1855	418	0	20299
68	1	farm	71564	mixed sheep	30	4	0	35	15	0	0	0	0	41	45	26	55	73	1	72	3	13641	493175	65458	535264	1168466	6689348	38260	8989970	4	23040000	32029970	71	98	98	1475675	715155	0	0	1872045	4062875	168	5376000000	5412092845	5	1802	420	0	20433
69	1	farm	71564	mixed sheep	52	4	0	50	15	0	0	0	0	37	40	21	45	68	1	67	3	11102	642050	120104	739332	1838386	9362286	67659	12769817	4	22320000	35089817	67	95	95	1543450	702695	0	0	2298419	4544564	165	5280000000	5319634381	5	1909	406	0	20077
70	1	farm	71556	mixed sheep	37	4	0	36	15	0	0	0	0	28	30	29	35	60	1	59	3	13612	457750	70964	635895	1464479	7928184	32390	10589662	4	20640000	31229662	59	88	88	1697475	729015	0	0	1882149	4308639	156	4992000000	5027538301	5	2163	428	0	20829
71	1	farm	71556	mixed sheep	36	4	0	47	15	0	0	0	0	27	29	28	32	58	1	57	3	11034	541150	64130	581328	1269735	7197841	46025	9700209	4	19680000	29380209	58	84	84	1523850	608510	0	0	2579688	4712048	156	4992000000	5026092257	4	1941	356	0	17386
72	1	farm	71556	mixed sheep	28	4	0	32	15	0	0	0	0	26	28	27	30	57	1	56	3	10962	429375	58074	513412	1020461	6385934	26578	8433833	4	19440000	27873833	57	83	83	1426600	636790	0	0	1549352	3612742	151	4832000000	4863486575	4	1792	371	0	18194
73	1	farm	71556	mixed sheep	49	4	0	62	15	0	0	0	0	35	39	29	49	67	1	66	3	21502	654525	119832	1032230	1799440	13018864	77524	16702416	4	23040000	39742416	65	97	97	1800025	911960	0	0	3225301	5937286	167	5344000000	5389679702	7	2164	522	0	26056
74	1	farm	71564	mixed sheep	55	4	0	69	15	0	0	0	0	61	65	56	75	93	1	92	3	16248	1018350	106108	1021817	2048715	12684512	75884	16955387	5	28800000	45755387	91	122	122	1779525	715330	0	0	3506108	6000962	193	6176000000	6227756349	5	2277	417	0	20438
75	1	farm	71556	mixed sheep	39	4	0	52	15	0	0	0	0	33	36	28	42	69	1	68	3	11030	621800	74336	590596	1573534	7365863	48672	10274801	4	20880000	31154801	63	89	89	1463350	618695	0	0	2581366	4663411	167	5344000000	5379818212	4	1855	364	0	17677
76	1	farm	71556	mixed sheep	48	4	0	52	15	0	0	0	0	55	59	40	69	87	1	86	3	21493	701375	82424	692744	1799439	8559846	53697	11889524	4	27600000	39489524	85	116	116	1781750	824145	0	0	2266934	4872829	184	5888000000	5932362353	6	2219	478	0	23547
77	1	farm	71556	mixed sheep	53	4	0	59	15	0	0	0	0	34	37	29	42	69	1	68	3	18923	723275	106220	861952	2064290	10583554	64985	14404276	4	26880000	41284276	64	114	114	2838950	1347675	0	0	2734294	6920919	167	5344000000	5392205195	8	3551	778	0	38505
78	1	farm	71564	mixed sheep	42	4	0	44	15	0	0	0	0	44	48	45	58	78	1	77	3	12755	532525	77858	645480	1589115	8000372	38275	10883625	4	24240000	35123625	75	103	103	1511625	700840	0	0	1851938	4064403	173	5536000000	5575188028	5	1872	407	0	20024
79	1	farm	71556	mixed sheep	56	4	0	61	15	0	0	0	0	36	38	37	44	66	1	65	3	64738	682000	110386	793438	2009762	9956208	81077	13632871	4	24480000	38112871	67	104	104	1945050	1049720	0	0	2988956	5983726	165	5280000000	5324096597	9	2289	601	0	29992
80	1	farm	71564	mixed sheep	39	4	0	48	15	0	0	0	0	33	36	27	42	64	1	63	3	11082	491300	69164	605257	1402161	7498473	44230	10110585	4	20640000	30750585	63	88	88	1431075	587195	0	0	2149704	4167974	160	5120000000	5154918559	4	1815	342	0	16777
81	1	farm	71556	mixed sheep	52	4	0	61	15	0	0	0	0	31	33	32	42	68	1	67	3	15076	627575	94762	755280	1970813	9309309	65072	12822811	4	22320000	35142811	62	95	95	1830200	858935	0	0	2390502	5079636	166	5312000000	5352222447	5	2222	505	0	24541
82	1	farm	71556	mixed sheep	47	4	0	56	15	0	0	0	0	35	38	29	43	66	1	65	3	11366	655050	87706	823644	1557957	10231050	55637	13411044	4	22080000	35491044	65	94	94	1714400	660240	0	0	2742284	5116924	164	5248000000	5288607969	5	2213	385	0	18864
83	1	farm	71556	mixed sheep	86	5	0	132	15	0	0	0	0	75	77	76	85	107	1	106	3	58462	1503525	182488	1391306	3217180	17449358	160660	23904517	5	38640000	62544517	106	163	163	3423100	1299515	0	0	7421762	12144376	220	7040000000	7114688894	11	4399	755	0	37129
84	1	farm	71556	mixed sheep	51	5	0	54	15	0	0	0	0	31	34	28	43	68	1	67	3	10962	597675	82312	714226	1869547	8789440	60062	12113263	5	20160000	32273263	61	86	86	1453475	579495	0	0	2648468	4681438	166	5312000000	5348954701	4	1865	338	0	16557
85	1	farm	71564	mixed sheep	50	4	0	53	15	0	0	0	0	35	39	29	49	68	1	67	3	16481	710250	93270	829082	1885127	10277908	50831	13846469	5	22800000	36646469	65	97	97	1872475	800485	0	0	2421152	5094112	165	5280000000	5321740581	6	2371	458	0	22871
86	1	farm	71556	mixed sheep	48	4	0	61	15	0	0	0	0	35	38	32	43	67	1	66	3	21778	652825	92556	863629	1705964	10809442	71780	14196196	5	23040000	37236196	65	98	98	1850425	803355	0	0	3755178	6408958	168	5376000000	5419645154	6	2314	465	0	22953
87	1	farm	71556	mixed sheep	40	4	0	50	15	0	0	0	0	36	39	26	45	67	1	66	3	10974	676350	73440	648061	1503427	8014235	55143	10970656	5	23040000	34010656	66	98	98	1848350	783825	0	0	2837862	5470037	165	5280000000	5319480693	4	2360	458	0	22395
88	1	farm	71556	mixed sheep	47	4	0	63	15	0	0	0	0	36	39	27	44	67	1	66	3	12498	620175	80872	738040	1682593	8989574	71753	12183008	5	23520000	35703008	66	100	100	2012900	761600	0	0	3591214	6365714	168	5376000000	5418068723	6	2594	443	0	21760
89	1	farm	71564	mixed sheep	49	4	0	58	15	0	0	0	0	50	53	35	58	81	1	80	3	13009	690275	85992	745024	1713750	9051024	61626	12347691	5	26400000	38747691	80	112	112	1833975	785575	0	0	2580832	5200382	178	5696000000	5739948072	6	2304	461	0	22445
90	1	farm	71564	mixed sheep	45	4	0	42	15	0	0	0	0	47	49	48	51	77	1	76	3	13072	556975	94132	665343	1705963	8441314	47836	11511563	4	25200000	36711563	78	107	107	1577525	813855	0	0	1789146	4180526	172	5504000000	5544892089	7	1880	469	0	23253
91	1	farm	71564	mixed sheep	39	4	0	41	15	0	0	0	0	30	32	31	34	60	1	59	3	17942	537375	88592	699163	1495637	8646752	37894	11505413	4	20880000	32385413	61	89	89	1558150	713125	0	0	1533388	3804662	154	4928000000	4964190075	6	1930	412	0	20375
92	1	farm	71564	mixed sheep	30	4	0	29	15	0	0	0	0	25	27	26	37	62	1	61	3	10962	375200	58480	500238	1121728	6259953	26386	8341985	4	18720000	27061985	56	80	80	1309250	575225	0	0	1744684	3629160	157	5024000000	5054691145	4	1649	337	0	16435
93	1	farm	71564	mixed sheep	44	4	0	39	15	0	0	0	0	40	42	29	45	72	1	71	3	41893	553925	76230	594675	1526797	7444960	35840	10232428	4	22800000	33032428	70	97	97	1539600	669130	0	0	1892341	4101071	168	5376000000	5413133499	6	1947	387	0	19118
94	1	farm	71564	mixed sheep	37	4	0	53	15	0	0	0	0	29	32	30	39	62	1	61	3	21189	677850	67286	603752	1378791	7471765	49282	10248726	4	22560000	32808726	60	96	96	1993525	924945	0	0	2813654	5732124	160	5120000000	5158540850	7	2467	546	0	26427
95	1	farm	71556	mixed sheep	47	4	0	59	15	0	0	0	0	50	53	51	58	81	1	80	3	14005	690400	89956	815355	1916286	10110494	50069	13672560	4	28080000	41752560	81	119	119	2277075	950915	0	0	2328750	5556740	178	5696000000	5743309300	4	2904	563	0	27169
96	1	farm	71564	mixed sheep	34	4	0	36	15	0	0	0	0	31	34	29	39	63	1	62	3	10982	556275	68398	600658	1316473	7483332	32505	10057641	4	20640000	30697641	61	87	87	1570300	652820	0	0	1802640	4025760	158	5056000000	5090723401	4	2008	383	0	18652
97	1	farm	71556	mixed sheep	49	4	0	53	15	0	0	0	0	34	37	27	43	68	1	67	3	21944	612350	109048	742988	1892917	9388978	55327	12801609	4	21600000	34401609	64	92	92	1585900	720860	0	0	2167956	4474716	164	5248000000	5286876325	6	1957	415	0	20596
98	1	farm	71564	mixed sheep	33	4	0	32	15	0	0	0	0	33	36	25	41	68	1	67	3	10965	477200	64642	559429	1238574	6921214	28219	9289279	4	20400000	29689279	63	87	87	1418075	614390	0	0	1611470	3643934	163	5216000000	5249333213	4	1796	359	0	17554
99	1	farm	71556	mixed sheep	53	4	0	41	15	0	0	0	0	38	41	28	47	74	1	73	3	16153	589100	94988	742646	1931865	9188152	37306	12584057	4	22320000	34904057	68	95	95	1600850	654745	0	0	1414362	3669957	168	5376000000	5414574014	6	2057	382	0	18707
100	1	farm	71556	mixed sheep	55	4	0	53	15	0	0	0	0	39	42	28	48	70	1	69	3	27710	695300	111778	897206	2134398	11141907	55191	15035779	4	24240000	39275779	69	102	102	1952675	818545	0	0	2440891	5212111	167	5344000000	5388487890	7	2483	471	0	23387
101	1	farm	71556	mixed sheep	57	4	0	48	15	0	0	0	0	31	34	30	40	64	1	63	3	10970	622225	80100	713495	1861759	8727862	46319	12051760	4	20400000	32451760	61	87	87	1483400	628215	0	0	1697039	3808654	159	5088000000	5124260415	4	1886	367	0	17949
102	1	farm	71556	mixed sheep	49	4	0	72	15	0	0	0	0	34	37	33	42	65	1	64	3	13296	755900	80604	718396	1713751	8758160	71842	12098653	4	24480000	36578653	64	104	104	2312775	1024730	0	0	3525924	6863429	166	5312000000	5355442082	4	2892	600	0	29278
103	1	farm	71564	mixed sheep	35	4	0	31	15	0	0	0	0	37	41	27	51	69	1	68	3	10987	488825	69934	582926	1371000	7248706	30216	9791607	4	21600000	31391607	67	92	92	1389000	593985	0	0	1527794	3510779	163	5216000000	5250902387	4	1758	349	0	16971
104	1	farm	71564	mixed sheep	46	4	0	46	15	0	0	0	0	51	55	38	65	83	1	82	3	10983	750925	83016	713468	1705961	8758172	47611	12059152	4	24960000	37019152	81	105	105	1442225	604380	0	0	1989133	4035738	179	5728000000	5769054890	4	1838	354	0	17268
105	1	farm	71556	mixed sheep	43	4	0	48	15	0	0	0	0	34	37	29	42	65	1	64	3	14947	564250	73352	667120	1526797	8149526	49635	11030680	4	21840000	32870680	64	93	93	1677250	700175	0	0	2504192	4881616	162	5184000000	5221752296	5	2134	408	0	20005
106	1	farm	71556	mixed sheep	42	4	0	50	15	0	0	0	0	44	47	30	52	75	1	74	3	11013	531875	66860	603704	1464479	7443610	51622	10162151	4	23520000	33682151	74	100	100	1475775	613515	0	0	2618200	4707490	173	5536000000	5574389642	4	1863	357	0	17529
107	1	farm	71556	mixed sheep	39	4	0	49	15	0	0	0	0	35	38	28	43	66	1	65	3	15180	574125	70146	638449	1417739	7802839	48860	10552158	4	22800000	33352158	65	96	96	1813375	787080	0	0	2509080	5109534	164	5248000000	5286461692	6	2296	457	0	22488
108	1	farm	71564	mixed sheep	44	4	0	45	15	0	0	0	0	32	35	26	44	68	1	67	2	13308	534300	71020	594758	1596904	7369619	43189	10209790	4	21360000	31569790	62	91	91	1612525	762510	0	0	2198988	4574023	165	5280000000	5316143813	4	1978	450	0	21786
109	1	farm	71564	mixed sheep	43	4	0	35	15	0	0	0	0	38	41	26	50	69	1	68	2	16195	513825	74058	674764	1573536	8262276	31239	11129698	4	25200000	36329698	68	106	106	2263850	975800	0	0	1335520	4575170	163	5216000000	5256904868	5	2912	570	0	27880
110	1	farm	71556	mixed sheep	39	4	0	47	15	0	0	0	0	32	35	29	40	63	1	62	2	10970	537875	69448	623756	1448899	7679888	47517	10407384	4	21600000	32007384	62	92	92	1744350	709905	0	0	2497127	4951382	160	5120000000	5156958766	4	2241	414	0	20283
111	1	farm	71556	mixed sheep	49	4	0	56	15	0	0	0	0	47	49	46	53	80	1	79	2	13980	887800	75780	680926	1729331	8346208	63993	11784038	4	26160000	37944038	77	111	111	2011100	793555	0	0	3619608	6424263	181	5792000000	5836368302	5	2591	468	0	22673
112	1	farm	71564	mixed sheep	42	4	0	49	15	0	0	0	0	34	37	26	47	70	1	69	2	11332	562575	71314	614225	1557955	7606608	40925	10453602	4	21840000	32293602	64	93	93	1672600	705425	0	0	2217608	4595633	167	5344000000	5380889235	4	2119	418	0	20155
113	1	farm	71556	mixed sheep	49	4	0	42	15	0	0	0	0	33	36	28	41	65	1	64	2	15285	564200	96162	639488	1744910	8109822	40470	11195053	4	21360000	32555053	63	91	91	1552650	690235	0	0	2054930	4297815	161	5152000000	5188852868	6	1947	399	0	19721
114	1	farm	71556	mixed sheep	39	4	0	52	15	0	0	0	0	38	41	29	46	69	1	68	2	12916	478675	68518	577256	1480056	7143586	48200	9796291	4	21840000	31636291	68	93	93	1429525	629755	0	0	2385898	4445178	166	5312000000	5348081469	4	1774	368	0	17993
115	1	farm	71556	mixed sheep	38	4	0	36	15	0	0	0	0	40	44	30	54	72	1	71	2	17220	542475	89342	822769	1417740	10250239	37221	13159786	4	23040000	36199786	70	97	97	1655125	687575	0	0	1992297	4334997	168	5376000000	5416534783	6	2122	401	0	19645
116	1	farm	71556	mixed sheep	41	4	0	46	15	0	0	0	0	28	31	23	36	61	1	60	2	18596	534750	73580	633391	1596904	7826280	48297	10713201	4	19920000	30633201	58	85	85	1509400	667275	0	0	2362670	4539345	158	5056000000	5091172546	5	1888	390	0	19065
117	1	farm	71564	mixed sheep	48	4	0	53	15	0	0	0	0	46	48	36	56	78	1	77	2	17734	647900	79372	681536	1729331	8376002	55271	11569412	4	24480000	36049412	76	104	104	1648600	674695	0	0	2480132	4803427	175	5600000000	5640852839	5	2107	392	0	19277
118	1	farm	71564	mixed sheep	35	4	0	39	15	0	0	0	0	34	37	23	42	65	1	64	2	20686	473125	93472	876969	1363212	11053868	36539	13897185	4	21840000	35737185	64	93	93	1593375	812560	0	0	1936154	4342088	161	5152000000	5192079274	5	1923	474	0	23216
119	1	farm	71556	mixed sheep	46	3	0	46	15	0	0	0	0	44	48	26	58	76	1	75	2	10979	528475	76520	670442	1659223	8235150	39971	11209780	4	23040000	34249780	74	98	98	1402700	581490	0	0	1756151	3740341	171	5472000000	5509990122	4	1787	338	0	16614
120	1	farm	71564	mixed sheep	34	3	0	30	15	0	0	0	0	31	34	29	39	62	1	61	2	11432	469575	65432	578662	1339843	7210133	27405	9691049	4	20400000	30091049	61	87	87	1522950	626115	0	0	1294086	3443151	156	4992000000	5025534200	5	1959	366	0	17889
121	1	farm	71556	mixed sheep	47	3	0	56	15	0	0	0	0	75	77	57	79	105	1	104	2	25542	668975	88068	772484	1799439	9568712	59776	12957453	4	32160000	45117453	105	136	136	1743100	754600	0	0	2477255	4974955	202	6464000000	6514092408	6	2182	444	0	21560
122	1	farm	71556	mixed sheep	35	3	0	31	15	0	0	0	0	31	34	24	39	64	1	63	2	10962	459225	65632	570310	1332051	7040766	28692	9496676	4	19920000	29416676	61	85	85	1341050	575785	0	0	1542296	3459130	158	5056000000	5088875807	4	1703	336	0	16451
123	1	farm	71556	mixed sheep	46	3	0	63	15	0	0	0	0	35	39	28	49	67	1	66	2	18556	563225	73480	658472	1519007	8046882	72928	10933994	4	22560000	33493994	65	96	96	1769225	713090	0	0	4109816	6592132	169	5408000000	5448086125	5	2240	417	0	20374
124	1	farm	71564	mixed sheep	47	3	0	64	15	0	0	0	0	31	34	28	39	63	1	62	2	11064	644425	77580	686684	1651434	8461744	60602	11582470	3	21840000	33422470	61	93	93	1846550	767865	0	0	3415922	6030337	163	5216000000	5255452807	4	2345	444	0	21939
125	1	farm	71564	mixed sheep	49	3	0	56	15	0	0	0	0	34	38	29	48	72	1	71	2	16320	678300	88246	750845	1838388	9321658	86471	12763908	3	25200000	37963908	64	107	107	2464325	1086820	0	0	5127810	8678955	177	5664000000	5710642863	6	3113	637	0	31052
126	1	farm	71564	mixed sheep	33	3	0	40	15	0	0	0	0	33	36	25	42	64	1	63	2	11630	499975	84942	576490	1324262	7358398	36109	9880176	3	20640000	30520176	63	88	88	1395525	627025	0	0	1636020	3658570	159	5088000000	5122178746	5	1746	367	0	17915
127	1	farm	71564	mixed sheep	45	3	0	48	15	0	0	0	0	30	32	26	40	67	1	66	2	14215	563125	77270	656435	1643643	8088186	46544	11075203	3	20400000	31475203	60	87	87	1495250	693560	0	0	1954239	4143049	163	5216000000	5251618252	5	1853	404	0	19816
128	1	farm	71556	mixed sheep	42	3	0	41	15	0	0	0	0	41	43	36	45	71	1	70	2	10987	545350	70716	607669	1511216	7474272	35547	10244769	3	22320000	32564769	71	95	95	1402300	588105	0	0	1653352	3643757	166	5312000000	5348208526	4	1792	345	0	16803
129	1	farm	71556	mixed sheep	60	3	0	71	15	0	0	0	0	43	46	35	51	78	1	77	2	18126	810275	99762	931230	2048713	11437850	71141	15398971	3	28080000	43478971	73	118	118	2762150	1047060	0	0	3457584	7266794	178	5696000000	5746745765	7	3596	618	0	29916
130	1	farm	71564	mixed sheep	54	3	0	60	15	0	0	0	0	35	38	32	43	66	1	65	2	18265	680200	93510	791896	1994183	9660420	74630	13294840	3	22800000	36094840	65	97	97	1848800	766290	0	0	3066308	5681398	166	5312000000	5353776238	6	2345	445	0	21894
131	1	farm	71556	mixed sheep	30	3	0	30	15	0	0	0	0	35	38	29	44	66	1	65	2	15052	487000	59524	529297	1106150	6646558	25809	8854339	3	22080000	30934339	65	93	93	1643800	744275	0	0	1710700	4098774	161	5152000000	5187033113	5	2068	434	0	21265
132	1	farm	71564	mixed sheep	50	3	0	63	15	0	0	0	0	48	51	33	56	79	1	78	2	13654	734450	88110	782062	1861757	9623886	68316	13158580	3	25680000	38838580	78	109	109	1878025	730240	0	0	3562263	6170528	180	5760000000	5805009109	5	2425	430	0	20864
133	1	farm	71564	mixed sheep	48	3	0	49	15	0	0	0	0	45	48	39	54	76	1	75	2	11497	795675	102876	973829	1838388	12126010	46983	15883762	3	25440000	41323762	75	107	107	1973325	785260	0	0	2072543	4831128	172	5504000000	5550154889	5	2553	459	0	22436
134	1	farm	71556	mixed sheep	38	3	0	49	15	0	0	0	0	40	43	34	48	72	1	71	2	11539	610500	90270	673238	1495637	8408386	52501	11330532	3	24000000	35330532	70	102	102	1787350	781305	0	0	2614670	5183325	170	5440000000	5480513857	6	2248	452	0	22323
135	1	farm	71556	mixed sheep	75	3	0	88	15	0	0	0	0	56	58	39	60	86	1	85	2	161027	1056125	233348	2168510	2866642	26053542	136939	32515105	4	29280000	61795105	86	123	123	2127100	980490	0	0	4589142	7696732	191	6112000000	6181491837	11	2599	562	0	28014
136	1	farm	71564	mixed sheep	81	4	0	106	15	0	0	0	0	37	39	38	45	71	1	70	2	216260	774650	255564	2540362	2687477	29408438	105828	35772319	5	25920000	61692319	68	110	110	2417000	994455	0	0	5359525	8770980	177	5664000000	5734463299	12	3056	584	0	28413
137	1	farm	71556	mixed sheep	30	4	0	49	15	0	0	0	0	26	28	27	32	58	1	57	2	10962	505500	62146	540583	1160678	6768067	46760	9083734	5	18960000	28043734	57	80	80	1391300	584710	0	0	2395514	4371524	155	4960000000	4992415258	4	1751	340	0	16706
138	1	farm	71556	mixed sheep	55	4	0	70	15	0	0	0	0	38	41	38	46	72	1	71	2	23357	765050	96354	889427	2033135	10989052	71827	14844845	5	24000000	38844845	68	102	102	1945625	837830	0	0	3226368	6009823	172	5504000000	5548854668	5	2462	491	0	23938
139	1	farm	71564	mixed sheep	45	4	0	57	15	0	0	0	0	29	31	30	40	66	1	65	2	13657	575100	79692	715959	1737120	8750528	47347	11905745	5	22800000	34705745	60	96	96	2119475	900165	0	0	2285205	5304845	163	5216000000	5256010590	5	2699	525	0	25719
140	1	farm	71564	mixed sheep	47	4	0	57	15	0	0	0	0	41	44	27	49	72	1	71	2	11707	609300	93238	722232	1705960	8879038	84816	12094584	5	23280000	35374584	71	98	98	1618350	663040	0	0	3118284	5399674	172	5504000000	5544774258	5	2049	385	0	18944
141	1	farm	71556	mixed sheep	53	3	0	58	15	0	0	0	0	34	37	31	42	67	1	66	2	11116	661775	101268	926883	1861758	11461920	54745	15068350	5	21120000	36188350	64	90	90	1507000	617330	0	0	2489296	4613626	164	5248000000	5288801976	4	1918	361	0	17638
142	1	farm	71556	mixed sheep	81	4	0	134	15	0	0	0	0	46	49	40	54	80	1	79	2	42774	1064975	179708	1497472	3271708	18859748	127963	25001574	5	35760000	60761574	76	150	150	4422125	1836275	0	0	7028408	13286808	192	6144000000	6218048382	15	5609	1060	0	52465
143	1	farm	71564	mixed sheep	33	4	0	36	15	0	0	0	0	24	27	25	33	57	1	56	2	16790	489525	67638	522639	1191836	6590468	45575	8907681	5	19200000	28107681	55	81	81	1480625	703185	0	0	2534553	4718363	154	4928000000	4960826044	6	1823	406	0	20091
144	1	farm	71556	mixed sheep	27	4	0	26	15	0	0	0	0	45	49	24	59	77	1	76	2	16233	440875	69748	480413	1051620	6193371	20429	8256457	5	23520000	31776457	75	100	100	1339975	628635	0	0	1212052	3180662	170	5440000000	5474957119	6	1660	365	0	17961
145	1	farm	71556	mixed sheep	38	4	0	49	15	0	0	0	0	31	34	29	43	67	1	66	2	11251	490550	69304	603412	1425530	7510550	40847	10140193	5	20640000	30780193	61	88	88	1530125	655270	0	0	2151723	4337118	163	5216000000	5251117311	4	1922	387	0	18722
146	1	farm	71556	mixed sheep	44	4	0	51	15	0	0	0	0	35	38	28	43	68	1	67	2	20632	511775	83242	677878	1713751	8404527	55406	11446579	5	21840000	33286579	65	93	93	1551825	777595	0	0	2155275	4484695	164	5248000000	5285771274	6	1869	456	0	22217
147	1	farm	71556	mixed sheep	42	4	0	41	15	0	0	0	0	29	31	30	38	65	1	64	2	11015	562025	73214	613883	1550165	7585504	42369	10427159	5	21120000	31547159	60	90	90	1717925	724290	0	0	2008560	4450776	161	5152000000	5187997935	4	2189	423	0	20694
148	1	farm	71564	mixed sheep	47	4	0	48	15	0	0	0	0	45	47	46	49	75	1	74	2	20440	585950	106418	741830	1822808	9311736	47190	12615931	5	25200000	37815931	76	106	106	1794950	730520	0	0	2332451	4857921	172	5504000000	5546673852	7	2288	424	0	20872
149	1	farm	71556	mixed sheep	48	4	0	75	15	0	0	0	0	56	59	41	64	87	1	86	2	40889	666575	94622	798165	1752700	9842562	86522	13241146	5	28560000	41801146	86	121	121	1929675	892255	0	0	4711235	7533165	191	6112000000	6161334310	7	2361	520	0	25493
150	1	farm	71564	mixed sheep	42	4	0	36	15	0	0	0	0	29	31	27	38	61	1	60	2	19729	567150	74156	679500	1464480	8424846	39485	11249616	5	21840000	33089616	59	93	93	1878950	868840	0	0	2053723	4801513	157	5024000000	5061891129	5	2345	513	0	24824
151	1	farm	71556	mixed sheep	45	3	0	52	15	0	0	0	0	32	35	30	40	67	1	66	2	15564	604925	94916	683611	1651433	8662680	50045	11747610	5	20880000	32627610	62	89	89	1550925	654535	0	0	2597051	4802511	165	5280000000	5317430122	5	1956	381	0	18701
152	1	farm	71556	mixed sheep	39	3	0	45	15	0	0	0	0	32	35	27	40	65	1	64	2	10962	550475	75286	575163	1355423	7268770	45724	9870841	5	20400000	30270841	62	87	87	1380675	593460	0	0	2238132	4212267	162	5184000000	5218483108	5	1728	344	0	16956
153	1	farm	71556	mixed sheep	43	3	0	50	15	0	0	0	0	35	38	28	48	71	1	70	2	12702	672600	75868	657378	1744910	8112818	53265	11316839	5	22080000	33396839	65	94	94	1756775	663845	0	0	2354530	4775150	168	5376000000	5414171989	5	2276	393	0	18967
154	1	farm	71556	mixed sheep	39	3	0	44	15	0	0	0	0	29	32	28	37	62	1	61	2	11001	523725	67786	590438	1332052	7268452	41628	9824082	5	19680000	29504082	59	83	83	1479300	631925	0	0	2134099	4245324	158	5056000000	5089749406	4	1869	368	0	18055
155	1	farm	71556	mixed sheep	40	3	0	47	15	0	0	0	0	35	39	29	49	67	1	66	2	12100	596550	101522	591588	1503428	7726884	86397	10606370	5	21600000	32206370	65	91	91	1499275	667205	0	0	3029038	5195518	167	5344000000	5381401887	5	1858	386	0	19063
156	1	farm	71564	mixed sheep	44	3	0	43	15	0	0	0	0	31	34	26	39	63	1	62	2	15819	532425	89026	730123	1744909	8958318	52404	12107205	5	21600000	33707205	61	92	92	1768375	788305	0	0	1729245	4285925	159	5088000000	5125993130	7	2212	459	0	22523
157	1	farm	71556	mixed sheep	35	3	0	43	15	0	0	0	0	26	28	27	31	57	1	56	2	22160	470325	68578	621920	1293104	7653973	38199	10146099	5	20640000	30786099	57	88	88	1758675	784105	0	0	2072387	4615167	153	4896000000	4931401266	6	2208	457	0	22403
158	1	farm	71564	mixed sheep	55	3	0	56	15	0	0	0	0	33	36	33	42	64	1	63	2	18236	710925	98966	921164	2118822	11379494	57506	15286876	5	23280000	38566876	63	99	99	2168475	829360	0	0	2799946	5797782	162	5184000000	5228364658	6	2814	487	0	23696
159	1	farm	71564	mixed sheep	35	3	0	34	15	0	0	0	0	25	27	26	37	62	1	61	2	10979	488725	65030	573626	1277524	7089450	32286	9526642	5	18480000	28006642	56	79	79	1350000	589645	0	0	1617570	3557214	157	5024000000	5055563857	4	1704	346	0	16847
160	1	farm	71564	mixed sheep	46	3	0	53	15	0	0	0	0	39	43	32	53	71	1	70	2	15566	707225	92864	837254	1729333	10575808	52332	13994817	5	23280000	37274817	69	99	99	1741050	741510	0	0	2283311	4765871	168	5376000000	5418040688	5	2211	428	0	21186
161	1	farm	71556	mixed sheep	57	3	0	79	15	0	0	0	0	33	36	30	41	67	1	66	2	28083	660575	154824	887625	1994184	11590188	89068	15376464	5	23760000	39136464	63	101	101	2112875	949305	0	0	4897653	7959833	172	5504000000	5551096297	8	2612	547	0	27123
162	1	farm	71556	mixed sheep	46	3	0	46	15	0	0	0	0	40	44	41	54	72	1	71	2	12862	675575	81848	633809	1721542	7951586	46836	11111196	5	24000000	35111196	71	102	102	1767575	768005	0	0	2389912	4925492	169	5408000000	5448036688	6	2234	444	0	21943
163	1	farm	71564	mixed sheep	30	3	0	38	15	0	0	0	0	26	28	27	36	60	1	59	2	10962	457350	59280	482861	1176256	6095949	38005	8309701	5	18960000	27269701	57	81	81	1371300	591500	0	0	2196654	4159454	156	4992000000	5023429155	4	1728	344	0	16900
164	1	farm	71564	mixed sheep	46	3	0	48	15	0	0	0	0	34	38	35	48	66	1	65	2	22607	577600	92832	855448	1721544	10644162	52788	13944373	4	24480000	38424373	65	103	103	2303650	960225	0	0	2256615	5520490	163	5216000000	5259944863	8	2959	563	0	27435
165	1	farm	71564	mixed sheep	57	3	0	44	15	0	0	0	0	31	33	31	39	65	1	64	2	11220	659725	87864	773266	2048712	9511994	44673	13126234	4	20640000	33766234	61	87	87	1608150	652855	0	0	2070836	4331842	161	5152000000	5190098075	4	2070	383	0	18653
166	1	farm	71556	mixed sheep	59	3	0	56	15	0	0	0	0	36	39	31	44	67	1	66	2	17152	681500	94224	767610	2111030	9430148	58992	13143503	4	21600000	34743503	66	91	91	1503700	667765	0	0	2855175	5026640	166	5312000000	5351770143	5	1879	388	0	19079
167	1	farm	71556	mixed sheep	37	3	0	44	15	0	0	0	0	37	41	30	51	69	1	68	2	11008	585825	68770	583040	1425530	7268773	43865	9975803	4	21360000	31335803	67	91	91	1403775	602840	0	0	2161713	4168328	165	5280000000	5315504131	4	1770	354	0	17224
168	1	farm	71564	mixed sheep	38	3	0	39	15	0	0	0	0	34	37	35	42	67	1	66	2	10974	509300	69450	576369	1456688	7179518	37151	9828476	4	20880000	30708476	65	89	89	1355675	585725	0	0	1834805	3776205	162	5184000000	5218484681	4	1715	343	0	16735
169	1	farm	71564	mixed sheep	39	3	0	46	15	0	0	0	0	49	51	28	58	85	1	84	2	16470	516825	97552	734342	1534586	9338540	46068	12267912	4	24720000	36987912	79	105	105	1441550	639730	0	0	2425910	4507190	182	5824000000	5865495101	5	1793	370	0	18278
170	1	farm	71556	mixed sheep	44	3	0	44	15	0	0	0	0	34	37	29	42	67	1	66	2	19277	634975	79320	689587	1643642	8410175	39670	11497369	4	21360000	32857369	64	91	91	1482725	658105	0	0	1745672	3886502	162	5184000000	5220743870	5	1859	387	0	18803
171	1	farm	71564	mixed sheep	40	3	0	35	15	0	0	0	0	30	33	28	38	64	1	63	2	11290	534425	75740	667438	1542376	8191032	31494	11042504	4	20880000	31922504	60	89	89	1666525	705495	0	0	1353828	3725848	158	5056000000	5091648352	4	2128	411	0	20157
172	1	farm	71564	mixed sheep	40	3	0	51	15	0	0	0	0	38	41	27	47	70	1	69	2	20685	545325	97542	893815	1511218	11269266	52339	14369506	4	23520000	37889506	68	100	100	1774375	847630	0	0	2318861	4940866	167	5344000000	5386830372	6	2191	490	0	24218
173	1	farm	71556	mixed sheep	42	3	0	53	15	0	0	0	0	34	37	31	43	68	1	67	2	17602	632325	78118	636905	1480059	7954962	58619	10840989	4	22320000	33160989	64	95	95	1769625	790545	0	0	2243258	4803428	165	5280000000	5317964416	6	2208	456	0	22587
174	1	farm	71556	mixed sheep	40	3	0	46	15	0	0	0	0	27	29	28	36	61	1	60	2	10974	485450	64544	556488	1394370	6893361	46934	9441147	4	19440000	28881147	58	83	83	1414950	601895	0	0	2434688	4451532	158	5056000000	5089332680	4	1788	350	0	17197
175	1	farm	71556	mixed sheep	41	3	0	54	15	0	0	0	0	29	31	30	37	64	1	63	2	21975	562775	69870	591226	1542376	7348205	63632	10178083	4	21600000	31778083	60	91	91	1819900	789985	0	0	3775302	6385187	165	5280000000	5318163271	6	2290	462	0	22571
176	1	farm	71556	mixed sheep	40	3	0	54	15	0	0	0	0	28	31	29	37	60	1	59	2	11232	546825	68386	611039	1371002	7532934	50663	10180849	4	19680000	29860849	59	84	84	1455750	586810	0	0	2630489	4673049	158	5056000000	5090533898	4	1845	343	0	16766
177	1	farm	71564	mixed sheep	35	3	0	42	15	0	0	0	0	29	33	25	43	61	1	60	2	11043	473650	62790	555052	1246365	6888274	40862	9266994	4	19200000	28466994	59	81	81	1364625	572425	0	0	2241407	4178457	158	5056000000	5088645451	4	1725	334	0	16355
178	1	farm	71556	mixed sheep	52	3	0	53	15	0	0	0	0	52	54	39	57	84	1	83	2	11179	755550	103032	818478	1869547	10038476	106200	13691283	4	25920000	39611283	82	110	110	1570650	697095	0	0	2456326	4724070	182	5824000000	5868335353	5	1950	405	0	19917
179	1	farm	71556	mixed sheep	54	3	0	69	15	0	0	0	0	48	52	42	62	80	1	79	2	15350	740375	88632	781522	1931866	9642206	83673	13268274	4	26640000	39908274	78	113	113	2023050	846440	0	0	4767034	7636524	184	5888000000	5935544797	6	2577	492	0	24184
180	1	farm	71564	mixed sheep	45	3	0	55	15	0	0	0	0	37	40	29	50	70	1	69	2	34415	628150	104882	693641	1846176	8781424	80573	12134845	4	23280000	35414845	67	99	99	1741300	823165	0	0	3113138	5677603	170	5440000000	5481092448	7	2149	472	0	23519
181	1	farm	71564	mixed sheep	53	3	0	61	15	0	0	0	0	33	36	33	46	69	1	68	2	11270	655325	81702	738443	1807229	8972882	70401	12325982	4	22080000	34405982	63	94	94	1831550	768285	0	0	3036112	5635948	169	5408000000	5448041929	5	2321	446	0	21951
182	1	farm	71564	mixed sheep	38	3	0	41	15	0	0	0	0	33	36	22	41	64	1	63	2	14431	620625	93526	626463	1565745	7980594	38542	10925496	4	22080000	33005496	63	94	94	1756625	802445	0	0	2175216	4734286	161	5152000000	5189739782	5	2198	466	0	22927
183	1	farm	71564	mixed sheep	47	3	0	40	15	0	0	0	0	36	40	31	50	68	1	67	2	258295	565300	159632	1067699	1830595	13092462	39146	16754834	4	22320000	39074834	66	95	95	1572000	750260	0	0	1728127	4050387	163	5216000000	5259125221	9	1947	433	0	21436
184	1	farm	71564	mixed sheep	29	3	0	37	15	0	0	0	0	33	36	21	41	64	1	63	2	15530	481800	59440	510012	1106149	6389312	39099	8585812	4	21360000	29945812	63	91	91	1601775	664265	0	0	2070974	4337014	160	5120000000	5154282827	5	2046	385	0	18979
185	1	farm	71564	mixed sheep	41	3	0	53	15	0	0	0	0	31	33	28	37	62	1	61	2	11598	579775	77926	611019	1713751	7743106	54264	10779840	4	21840000	32619840	61	93	93	1930625	754915	0	0	3298943	5984483	162	5184000000	5222604323	5	2498	437	0	21569
186	1	farm	71564	mixed sheep	45	3	0	43	15	0	0	0	0	31	33	25	38	62	1	61	2	21798	538975	83480	698596	1705961	8589175	42769	11658956	4	23040000	34698956	61	98	98	1917975	1027565	0	0	2182152	5127692	159	5088000000	5127826648	6	2265	599	0	29359
187	1	farm	71556	mixed sheep	38	3	0	46	15	0	0	0	0	32	35	28	40	65	1	64	2	11305	522125	61882	531457	1308683	6611470	49959	9085576	4	21120000	30205576	62	89	89	1646925	672490	0	0	2969620	5289035	164	5248000000	5283494611	4	2100	393	0	19214
188	1	farm	71564	mixed sheep	48	3	0	62	15	0	0	0	0	33	36	39	42	69	1	68	2	15162	584575	96304	732485	1690382	9079254	65080	12248080	4	24720000	36968080	69	105	105	2018800	922215	0	0	3527521	6468536	170	5440000000	5483436616	6	2500	537	0	26349
189	1	farm	71556	mixed sheep	79	3	0	96	15	0	0	0	0	50	53	49	59	81	1	80	2	16103	1055950	141678	1347381	2897805	16839278	125325	22407417	4	29760000	52167417	80	126	126	2709200	1147125	0	0	6905668	10761993	192	6144000000	6206929410	6	3422	663	0	32775
190	1	farm	71556	mixed sheep	61	3	0	83	15	0	0	0	0	41	44	30	49	72	1	71	2	21342	704450	84082	731061	2118820	8947248	80002	12665663	4	24960000	37625663	71	105	105	1970875	830060	0	0	4039106	6840041	174	5568000000	5612465705	5	2485	483	0	23716
191	1	farm	71564	mixed sheep	56	3	0	73	15	0	0	0	0	61	64	59	69	94	1	93	2	11630	825725	119524	960237	2165560	12029929	82300	16183275	4	29760000	45943275	91	125	125	2057700	843815	0	0	3737196	6638711	195	6240000000	6292581986	5	2634	496	0	24109
192	1	farm	71556	mixed sheep	43	3	0	43	15	0	0	0	0	50	52	51	54	80	1	79	2	11029	584400	70074	589160	1557956	7334892	39759	10176241	4	24960000	35136241	81	106	106	1429475	622790	0	0	2058944	4111209	176	5632000000	5671247450	4	1799	365	0	17794
193	1	farm	71556	mixed sheep	36	3	0	40	15	0	0	0	0	28	31	26	37	64	1	63	2	12897	505100	81852	570712	1448898	7254602	54573	9915737	4	19440000	29355737	58	83	83	1400425	605675	0	0	2250468	4256568	161	5152000000	5185612305	5	1762	354	0	17305
194	1	farm	71564	mixed sheep	51	3	0	56	15	0	0	0	0	48	50	49	57	83	1	82	2	11059	728900	109722	856933	1846180	10975604	66481	14583820	4	25920000	40503820	79	110	110	1840825	743190	0	0	2707323	5291338	182	5824000000	5869795158	6	2359	433	0	21234
195	1	farm	71556	mixed sheep	48	3	0	45	15	0	0	0	0	37	39	36	46	69	1	68	2	11018	616150	78004	703980	1768279	8572028	42125	11780566	4	21600000	33380566	67	92	92	1404025	601090	0	0	1592940	3598054	163	5216000000	5252978621	4	1783	353	0	17174
196	1	farm	71556	mixed sheep	36	3	0	42	15	0	0	0	0	27	29	28	31	58	1	57	2	11096	493325	61792	547245	1207416	6768318	41283	9119379	4	19440000	28559379	58	83	83	1433300	611520	0	0	1937595	3982415	154	4928000000	4960541794	4	1808	357	0	17472
197	1	farm	71556	mixed sheep	40	3	0	42	15	0	0	0	0	24	27	23	34	59	1	58	2	10962	546175	76320	671996	1557956	8264560	39376	11156384	4	18720000	29876384	54	79	79	1453575	611135	0	0	1585122	3649832	154	4928000000	4961526216	4	1851	355	0	17461
198	1	farm	71556	mixed sheep	49	3	0	35	15	0	0	0	0	32	35	22	40	63	1	62	2	15694	589050	87238	682947	1682591	8417536	36596	11495958	4	20640000	32135958	62	88	88	1425150	633115	0	0	1510465	3568730	157	5024000000	5059704688	5	1794	369	0	18089
199	1	farm	71564	mixed sheep	45	3	0	47	15	0	0	0	0	34	38	27	48	66	1	65	2	15423	541100	97558	689265	1690383	8685330	48100	11751736	4	21360000	33111736	64	90	90	1535975	707490	0	0	1998290	4241755	162	5184000000	5221353491	6	1898	407	0	20214
200	1	farm	71564	mixed sheep	38	3	0	41	15	0	0	0	0	33	36	27	41	64	1	63	2	10962	476825	67922	606674	1417739	7451476	38650	10059286	4	20400000	30459286	63	86	86	1358150	574350	0	0	1749825	3682325	159	5088000000	5122141611	4	1718	336	0	16410
201	1	farm	71556	mixed sheep	46	3	0	47	15	0	0	0	0	39	42	34	47	70	1	69	2	13861	696925	78762	679334	1682592	8445236	50366	11633214	4	24960000	36593214	69	106	106	2162800	875245	0	0	2725122	5763168	168	5376000000	5418356382	5	2779	523	0	25007
202	1	farm	71556	mixed sheep	66	3	0	89	15	0	0	0	0	54	57	54	62	89	1	88	2	13680	1072100	120828	1131415	2539471	13970371	95754	18929939	4	29760000	48689939	84	125	125	2558775	951300	0	0	4842962	8353038	194	6208000000	6265042977	5	3336	556	0	27180
203	1	farm	71556	mixed sheep	44	3	0	63	15	0	0	0	0	57	61	41	71	89	1	88	2	18560	700425	93736	709238	1783858	8816724	80626	12184607	4	29040000	41224607	87	122	122	1970700	928760	0	0	3463851	6363311	190	6080000000	6127587918	8	2415	539	0	26536
204	1	farm	71564	mixed sheep	42	3	0	47	15	0	0	0	0	33	37	28	47	65	1	64	2	11040	566650	72446	617812	1565745	7626430	40916	10489999	4	20400000	30889999	63	87	87	1411375	600145	0	0	1842902	3854422	160	5120000000	5154744421	4	1789	351	0	17147
205	1	farm	71564	mixed sheep	43	3	0	52	15	0	0	0	0	39	41	25	50	69	1	68	2	11994	600875	99962	667019	1729331	8491161	48492	11636840	4	22800000	34436840	69	97	97	1620175	696850	0	0	2722550	5039576	167	5344000000	5383476416	6	2029	407	0	19910
206	1	farm	71556	mixed sheep	47	3	0	52	15	0	0	0	0	33	36	28	41	65	1	64	2	22607	581400	86732	719406	1744909	8794928	47513	11974888	4	21120000	33094888	63	90	90	1506900	689255	0	0	1835800	4031954	160	5120000000	5157126843	5	1866	401	0	19693
207	1	farm	71556	mixed sheep	44	3	0	44	15	0	0	0	0	28	30	22	38	61	1	60	2	15589	564425	78032	698609	1604696	8644172	43044	11632978	4	21360000	32992978	58	91	91	1801525	895370	0	0	2005818	4702713	157	5024000000	5061695691	5	2185	523	0	25582
208	1	farm	71556	mixed sheep	32	3	0	45	15	0	0	0	0	27	29	27	31	58	1	57	2	10987	423000	62890	567549	1168467	7015424	38000	9275329	4	18960000	28235329	57	81	81	1413475	589400	0	0	2265393	4268268	155	4960000000	4992503597	4	1783	344	0	16840
209	1	farm	71556	mixed sheep	28	3	0	32	15	0	0	0	0	31	34	21	40	62	1	61	2	10962	452000	60402	529214	1098359	6603284	32122	8775380	4	19680000	28455380	61	83	83	1332450	583415	0	0	1655516	3571381	157	5024000000	5056026761	4	1677	341	0	16669
210	1	farm	71564	mixed sheep	36	3	0	35	15	0	0	0	0	34	37	27	42	66	1	65	2	18897	456550	71086	576392	1332053	7221544	35307	9692931	4	21120000	30812931	64	90	90	1409175	635915	0	0	1836173	3881263	161	5152000000	5186694194	5	1755	370	0	18169
211	1	farm	71556	mixed sheep	46	3	0	50	15	0	0	0	0	35	38	29	43	66	1	65	2	11820	512450	73996	662224	1557957	8177928	43570	11028126	4	22320000	33348126	65	94	94	1719225	746690	0	0	2190843	4656758	162	5184000000	5222004884	5	2172	439	0	21334
212	1	farm	71556	mixed sheep	36	3	0	35	15	0	0	0	0	27	29	28	38	65	1	64	2	10962	464650	66624	587156	1386580	7253205	32580	9790795	4	18960000	28750795	58	81	81	1347075	571025	0	0	1563860	3481960	159	5088000000	5120232754	4	1710	333	0	16315
213	1	farm	71564	mixed sheep	41	3	0	37	15	0	0	0	0	29	33	28	43	63	1	62	2	11012	561825	73950	609937	1612483	7566928	36589	10461712	4	19680000	30141712	59	84	84	1416075	608545	0	0	1976263	4000883	159	5088000000	5122142596	4	1797	359	0	17387
214	1	farm	71564	mixed sheep	48	3	0	38	15	0	0	0	0	31	34	27	39	65	1	64	2	14745	530700	75394	678465	1667013	8287971	37362	11276905	4	20640000	31916905	61	87	87	1499175	692580	0	0	1437640	3629396	159	5088000000	5123546301	5	1857	407	0	19788
215	1	farm	71564	mixed sheep	33	3	0	34	15	0	0	0	0	35	38	25	43	66	1	65	2	10974	482975	79694	591237	1277524	7466938	30893	9929260	4	21120000	31049260	65	90	90	1382650	619675	0	0	1373711	3376036	160	5120000000	5154425296	5	1726	360	0	17705
216	1	farm	71564	mixed sheep	44	3	0	54	15	0	0	0	0	54	56	44	58	84	1	83	2	11199	619300	69714	618712	1480058	7593916	53708	10435407	4	25920000	36355407	84	110	110	1496500	608790	0	0	2794490	4899780	182	5824000000	5865255187	4	1900	354	0	17394
217	1	farm	71564	mixed sheep	43	3	0	40	15	0	0	0	0	36	39	36	44	71	1	70	2	14589	533800	130340	713668	1635853	9278012	90498	12382171	4	21600000	33982171	66	92	92	1466625	685055	0	0	1853769	4005449	167	5344000000	5381987620	6	1809	398	0	19573
218	1	farm	71556	mixed sheep	58	3	0	48	15	0	0	0	0	32	34	33	40	66	1	65	2	12789	701500	86016	723620	2009762	8842224	55218	12418340	4	22080000	34498340	63	93	93	1816625	773465	0	0	2450097	5040187	163	5216000000	5255538527	6	2303	451	0	22099
219	1	farm	71556	mixed sheep	48	3	0	50	15	0	0	0	0	33	35	27	37	64	1	63	2	18669	624450	85212	730991	1776068	8902020	49202	12167942	4	21120000	33287942	63	90	90	1576075	653975	0	0	2402709	4632759	161	5152000000	5189920701	5	2008	378	0	18685
220	1	farm	71564	mixed sheep	42	3	0	45	15	0	0	0	0	53	56	39	61	84	1	83	2	16769	665575	86762	718846	1495638	8984027	47159	11998007	4	26880000	38878007	83	113	113	1775025	774935	0	0	2442466	4992426	181	5792000000	5835870433	5	2250	453	0	22141
221	1	farm	71564	mixed sheep	45	3	0	47	15	0	0	0	0	32	35	27	40	63	1	62	2	11055	595225	75892	664445	1620275	8230529	46394	11232760	4	20880000	32112760	62	89	89	1646175	636125	0	0	2139978	4422278	159	5088000000	5124535038	5	2136	372	0	18175
222	1	farm	71564	mixed sheep	46	3	0	41	15	0	0	0	0	50	52	37	58	80	1	79	2	15542	611100	89256	783925	1705962	9890597	46370	13127210	4	26160000	39287210	80	110	110	1762550	773290	0	0	2520523	5056363	177	5664000000	5708343572	5	2231	452	0	22094
223	1	farm	71564	mixed sheep	45	3	0	48	15	0	0	0	0	32	35	28	41	66	1	65	2	11016	651850	77222	668720	1628063	8189182	48551	11263588	4	21600000	32863588	62	92	92	1723550	748405	0	0	1993673	4465628	162	5184000000	5221329216	5	2180	439	0	21383
224	1	farm	71564	mixed sheep	40	3	0	41	15	0	0	0	0	25	27	26	35	57	1	56	2	11047	435275	68030	599553	1355422	7396300	40063	9894643	4	18720000	28614643	56	80	80	1371900	563955	0	0	1983143	3918998	153	4896000000	4928533641	4	1740	330	0	16113
225	1	farm	71556	mixed sheep	38	3	0	37	15	0	0	0	0	28	30	29	36	61	1	60	2	11270	507100	85576	797116	1519008	10003108	35694	12947603	4	20400000	33347603	59	87	87	1648125	690830	0	0	1624733	3963688	156	4992000000	5029311291	5	2109	407	0	19738
226	1	farm	71564	mixed sheep	63	3	0	110	15	0	0	0	0	82	84	83	90	112	1	111	2	31085	1231675	113364	929583	2445989	11404749	111443	16236803	4	38400000	54636803	113	162	162	2850600	1163470	0	0	5600794	9614864	220	7040000000	7104251667	7	3603	674	0	33242
227	1	farm	71564	mixed sheep	46	3	0	50	15	0	0	0	0	51	53	52	55	81	1	80	2	16879	618025	78198	696971	1628064	8545004	53564	11619826	4	25200000	36819826	82	107	107	1442275	612850	0	0	2292070	4347195	178	5696000000	5737167021	5	1819	357	0	17510
228	1	farm	71556	mixed sheep	50	3	0	36	15	0	0	0	0	33	36	30	42	64	1	63	2	13834	603700	78820	691358	1752701	8489870	31999	11648447	4	21360000	33008447	63	91	91	1507375	736400	0	0	1258648	3502423	158	5056000000	5092510870	5	1846	429	0	21040
229	1	farm	71564	mixed sheep	52	3	0	55	15	0	0	0	0	31	34	30	40	62	1	61	2	15135	629575	93658	835841	2025343	10338745	56311	13979473	3	21600000	35579473	61	92	92	1811825	717185	0	0	2908402	5437412	161	5152000000	5193016886	5	2339	417	0	20491
230	1	farm	71564	mixed sheep	45	3	0	57	15	0	0	0	0	44	48	31	58	76	1	75	2	40641	768725	129160	1114171	1667014	14223568	95548	17998187	3	26640000	44638187	74	113	113	2285075	913185	0	0	3328048	6526308	177	5664000000	5715164495	9	2927	528	0	26091
231	1	farm	71556	mixed sheep	43	3	0	42	15	0	0	0	0	32	35	29	40	63	1	62	2	11008	603325	79260	696863	1667011	8493576	36671	11576706	3	20400000	31976706	62	87	87	1434100	629020	0	0	1496999	3560119	157	5024000000	5059536825	4	1807	368	0	17972
232	1	farm	71556	mixed sheep	44	3	0	45	15	0	0	0	0	28	30	29	37	60	1	59	2	11043	554625	73778	629462	1542376	7759090	42620	10601951	3	20880000	31481951	59	89	89	1754925	751030	0	0	2048807	4554762	156	4992000000	5028036713	5	2235	436	0	21458
233	1	farm	71564	mixed sheep	49	3	0	67	15	0	0	0	0	34	37	27	42	66	1	65	2	28543	721075	126556	1247753	1885127	15619341	95877	19695729	3	26400000	46095729	64	112	112	2945450	1058750	0	0	4157914	8162114	169	5408000000	5462257843	7	3875	615	0	30250
234	1	farm	71556	mixed sheep	35	3	0	35	15	0	0	0	0	25	27	26	31	57	1	56	2	14112	485250	61036	525658	1246364	6543030	29292	8890630	3	20160000	29050630	56	86	86	1682625	739480	0	0	1631259	4053364	152	4864000000	4897103994	5	2136	430	0	21128
235	1	farm	71556	mixed sheep	53	3	0	53	15	0	0	0	0	43	45	31	53	79	1	78	2	15239	729525	121752	849400	1939656	10724298	56387	14421018	3	23280000	37701018	73	99	99	1523000	645610	0	0	2086298	4254908	175	5600000000	5641955927	5	1916	374	0	18446
236	1	farm	71564	mixed sheep	40	3	0	34	15	0	0	0	0	38	42	39	52	70	1	69	2	11025	558425	71918	599944	1573535	7465368	33078	10302269	3	22320000	32622269	69	95	95	1417550	629090	0	0	1630729	3677369	165	5280000000	5316299638	4	1787	370	0	17974
237	1	farm	71564	mixed sheep	47	3	0	42	15	0	0	0	0	45	47	43	49	75	1	74	2	13764	672100	81730	749745	1682593	9190972	49547	12426688	3	24720000	37146688	75	105	105	1758575	740040	0	0	2195616	4694231	171	5472000000	5513840919	5	2252	433	0	21144
238	1	farm	71556	mixed sheep	48	3	0	59	15	0	0	0	0	53	55	48	58	85	1	84	2	14416	584275	82330	747646	1783861	9338428	60519	12597059	3	26640000	39237059	83	113	113	1814300	723695	0	0	2661767	5199762	183	5856000000	5900436822	5	2324	423	0	20677
239	1	farm	71564	mixed sheep	33	3	0	46	15	0	0	0	0	41	44	38	49	73	1	72	2	11084	581850	66778	542290	1316472	6796008	45736	9349135	3	23040000	32389135	71	98	98	1585450	640080	0	0	2542884	4768414	171	5472000000	5509157550	4	2032	374	0	18288
240	1	farm	71564	mixed sheep	42	3	0	46	15	0	0	0	0	42	44	43	46	72	1	71	2	20541	494300	93338	872982	1557958	11066381	49472	14134431	3	23760000	37894431	73	101	101	1562375	735770	0	0	2303662	4601806	169	5408000000	5450496237	5	1922	428	0	21022
241	1	farm	71556	mixed sheep	46	3	0	56	15	0	0	0	0	44	46	45	48	74	1	73	2	12365	591025	69596	623455	1542379	7739644	54711	10620810	3	24960000	35580810	75	106	106	1791925	724360	0	0	2527548	5043834	172	5504000000	5544624644	5	2272	426	0	20696
242	1	farm	71564	mixed sheep	53	3	0	54	15	0	0	0	0	33	36	30	41	68	1	67	2	15558	620475	113610	774731	1924075	9766314	55224	13254428	3	22080000	35334428	63	94	94	1783725	747600	0	0	3009226	5540551	167	5344000000	5384874979	6	2265	427	0	21360
243	1	farm	71556	mixed sheep	52	3	0	44	15	0	0	0	0	33	35	30	40	66	1	65	2	13710	619400	85064	761432	1924074	9226496	43302	12659768	3	21600000	34259768	63	92	92	1709750	692965	0	0	1678832	4081547	161	5152000000	5190341314	5	2204	409	0	19799
244	1	farm	71564	mixed sheep	61	3	0	55	15	0	0	0	0	37	40	33	46	72	1	71	2	198483	750500	151198	1270143	2142191	15322338	77110	19713480	3	24960000	44673480	67	105	105	2151975	1014090	0	0	2635030	5801094	170	5440000000	5490474574	10	2640	586	0	28974
245	1	farm	71564	mixed sheep	53	3	0	52	15	0	0	0	0	36	39	31	44	71	1	70	2	17854	652200	108876	711342	1822812	9138162	50135	12483526	3	22320000	34803526	66	95	95	1661500	686455	0	0	2364850	4712804	168	5376000000	5415516331	6	2089	401	0	19613
246	1	farm	71564	mixed sheep	63	3	0	62	15	0	0	0	0	50	52	33	57	82	1	81	2	14619	750400	120322	972934	2173350	12130980	69982	16217967	3	27360000	43577967	80	116	116	2037850	850115	0	0	3089506	5977470	181	5792000000	5841555438	6	2569	490	0	24289
247	1	farm	71556	mixed sheep	32	3	0	42	15	0	0	0	0	35	38	29	43	66	1	65	2	10962	497500	62038	553219	1199625	6828280	45480	9186142	3	20880000	30066142	65	89	89	1372125	561960	0	0	2144960	4079045	162	5184000000	5218145188	4	1743	328	0	16056
248	1	farm	71564	mixed sheep	38	3	0	44	15	0	0	0	0	36	39	27	46	72	1	71	2	12734	475675	71420	595881	1448899	7417919	53211	10063005	3	21600000	31663005	66	92	92	1444050	648935	0	0	2142701	4235686	169	5408000000	5443898691	5	1788	379	0	18541
249	1	farm	71556	mixed sheep	59	3	0	63	15	0	0	0	0	43	45	44	54	81	1	80	2	13401	817025	85396	700315	2204509	8735848	59721	12602813	3	24480000	37082813	74	103	103	1709175	712600	0	0	2810276	5232051	180	5760000000	5802314864	4	2154	420	0	20360
250	1	farm	71556	mixed sheep	40	3	0	44	15	0	0	0	0	29	31	30	39	62	1	61	2	11043	532950	70296	608972	1542377	7585191	42968	10382753	3	20880000	31262753	60	89	89	1706000	689080	0	0	2549447	4944527	160	5120000000	5156207280	5	2195	401	0	19688
251	1	farm	71564	mixed sheep	31	3	0	30	15	0	0	0	0	27	30	26	35	59	1	58	2	10962	488625	60462	529247	1145098	6603046	32672	8859150	3	20160000	29019150	57	86	86	1683050	726320	0	0	2089717	4499087	155	4960000000	4993518238	5	2138	424	0	20752
252	1	farm	71556	mixed sheep	54	3	0	75	15	0	0	0	0	34	37	35	42	65	1	64	2	22201	679050	86012	788769	1963024	9582517	75563	13174935	3	25440000	38614935	65	108	108	2582150	993125	0	0	4256941	7832216	168	5376000000	5422447151	7	3326	583	0	28375
253	1	farm	71556	mixed sheep	30	3	0	32	15	0	0	0	0	26	28	27	38	62	1	61	2	11008	463825	58938	497482	1176257	6259090	32256	8487848	3	18960000	27447848	57	81	81	1385175	622160	0	0	1715956	3723291	157	5024000000	5055171139	4	1737	366	0	17776
254	1	farm	71556	mixed sheep	42	3	0	70	15	0	0	0	0	46	48	30	54	76	1	75	2	12770	747700	76204	667186	1519005	8129235	68201	11207531	3	26400000	37607531	76	112	112	2138700	830830	0	0	3715494	6685024	177	5664000000	5708292555	4	2754	490	0	23738
255	1	farm	71564	mixed sheep	54	3	0	47	15	0	0	0	0	42	44	23	50	77	1	76	2	22502	580950	90390	829642	1869547	10014268	44724	13429521	3	24480000	37909521	72	104	104	1670250	858130	0	0	1559786	4088166	172	5504000000	5545997687	6	2019	499	0	24518
256	1	farm	71556	mixed sheep	45	3	0	46	15	0	0	0	0	31	34	23	39	62	1	61	2	10988	506400	72916	664952	1550166	8124431	45675	10964540	3	20160000	31124540	61	86	86	1421225	586705	0	0	1813818	3821748	157	5024000000	5058946288	4	1802	345	0	16763
257	1	farm	71556	mixed sheep	45	3	0	60	15	0	0	0	0	32	34	33	39	64	1	63	2	16831	662075	78122	694492	1596907	8612594	65956	11710146	3	22320000	34030146	63	95	95	1847775	783930	0	0	2805255	5436960	162	5184000000	5223467106	6	2322	459	0	22398
258	1	farm	71564	mixed sheep	37	3	0	36	15	0	0	0	0	26	28	27	38	58	1	57	2	10962	548800	65988	555248	1355421	6897336	32713	9455506	3	20160000	29615506	57	86	86	1693250	701470	0	0	1843828	4238548	153	4896000000	4929854055	5	2174	408	0	20042
259	1	farm	71564	mixed sheep	55	3	0	69	15	0	0	0	0	41	44	42	49	73	1	72	2	15152	908125	98924	889654	2064294	11048826	69117	15078941	3	27600000	42678941	72	117	117	2693425	1091195	0	0	3413070	7197690	173	5536000000	5585876631	7	3478	640	0	31177
260	1	farm	71564	mixed sheep	35	3	0	45	15	0	0	0	0	58	61	48	66	89	1	88	2	20914	496750	67610	579823	1363211	7190749	47136	9745279	3	26880000	36625279	88	113	113	1445250	704060	0	0	2500845	4650155	186	5952000000	5993275434	5	1767	410	0	20116
261	1	farm	71564	mixed sheep	36	3	0	41	15	0	0	0	0	28	30	29	37	63	1	62	2	13358	448975	69094	594124	1378791	7370754	37983	9899720	3	20160000	30059720	59	86	86	1504850	710885	0	0	1943300	4159034	159	5088000000	5122218755	5	1838	412	0	20311
262	1	farm	71564	mixed sheep	70	3	0	113	15	0	0	0	0	69	71	56	73	99	1	98	2	23129	1016275	122008	1146699	2617367	14006112	137381	19045842	3	35040000	54085842	99	147	147	2946425	1172395	0	0	7590404	11709224	212	6784000000	6849795066	7	3785	687	0	33497
263	1	farm	71564	mixed sheep	51	3	0	35	15	0	0	0	0	38	42	26	52	77	1	76	2	11082	573850	81244	701098	1869548	8652963	31496	11910199	3	21840000	33750199	68	93	93	1407525	624050	0	0	918141	2949716	170	5440000000	5476699915	4	1776	368	0	17830
264	1	farm	71556	mixed sheep	47	3	0	57	15	0	0	0	0	28	32	29	42	63	1	62	2	24181	578500	91562	745144	1737119	9119342	65210	12336876	3	21600000	33936876	59	91	91	1856800	812910	0	0	3174505	5844215	162	5184000000	5223781092	6	2326	476	0	23226
265	1	farm	71556	mixed sheep	73	3	0	84	15	0	0	0	0	45	47	46	54	75	1	74	2	44927	786000	182388	1557846	2695268	19630063	113844	24965409	3	28080000	53045409	76	119	119	2505175	1009785	0	0	5054611	8569571	181	5792000000	5853614981	9	3202	579	0	28851
266	1	farm	71556	mixed sheep	55	3	0	63	15	0	0	0	0	39	42	40	50	75	1	74	2	14670	738750	90490	734024	1947444	9116566	69142	12696416	3	23520000	36216416	70	100	100	1731150	681800	0	0	3349232	5762182	175	5600000000	5641978599	5	2217	397	0	19480
267	1	farm	71556	mixed sheep	38	3	0	51	15	0	0	0	0	29	31	27	37	59	1	58	2	13776	515000	88496	768748	1261947	9772402	59729	12466322	3	20640000	33106322	59	88	88	1576075	735840	0	0	3177030	5488945	159	5088000000	5126595267	6	1921	421	0	21024
268	1	farm	71564	mixed sheep	34	3	0	40	15	0	0	0	0	42	46	33	56	79	1	78	2	11043	496350	62702	538972	1300893	6716284	34523	9149724	3	22560000	31709724	72	96	96	1364050	569520	0	0	1815958	3749528	174	5568000000	5603459252	4	1732	333	0	16272
269	1	farm	71556	mixed sheep	37	3	0	58	15	0	0	0	0	28	30	29	36	62	1	61	2	12953	538600	66638	577352	1402160	7155946	54013	9794709	3	20640000	30434709	59	88	88	1649300	733145	0	0	3066854	5449299	161	5152000000	5187884008	4	2024	431	0	20947
270	1	farm	71564	mixed sheep	43	3	0	33	15	0	0	0	0	37	40	27	45	68	1	67	2	11068	499400	77260	650594	1682592	8064587	29092	11003525	3	21360000	32363525	67	91	91	1384500	608825	0	0	1245831	3239156	162	5184000000	5219602681	4	1752	356	0	17395
271	1	farm	71564	mixed sheep	59	3	0	94	15	0	0	0	0	54	57	40	62	85	1	84	2	14393	987900	118616	1004357	2188926	12388750	86470	16775018	3	29280000	46055018	84	123	123	2276325	1019900	0	0	4859392	8155617	190	6080000000	6134210635	6	2805	588	0	29140
272	1	farm	71556	mixed sheep	61	3	0	95	15	0	0	0	0	50	54	38	64	82	1	81	2	21917	994500	126838	1161407	2290197	14376228	123764	19072934	3	28560000	47632934	80	120	120	2372925	950915	0	0	6431796	9755636	192	6144000000	6201388570	7	3018	550	0	27169
273	1	farm	71564	mixed sheep	50	3	0	68	15	0	0	0	0	52	54	42	56	82	1	81	2	21127	555875	108442	1005111	1830599	12546393	75890	16122310	3	28080000	44202310	82	119	119	1962550	1037085	0	0	3670582	6670217	183	5856000000	5906872527	7	2320	604	0	29631
274	1	farm	71564	mixed sheep	30	3	0	34	15	0	0	0	0	30	33	25	38	63	1	62	2	10962	407550	60706	532462	1137307	6606016	32488	8776530	3	19440000	28216530	60	83	83	1337450	569590	0	0	1718814	3625854	158	5056000000	5087842384	4	1694	333	0	16274
275	1	farm	71556	mixed sheep	52	3	0	75	15	0	0	0	0	50	53	47	58	82	1	81	2	11955	884225	94754	850565	1963025	10529022	75490	14397081	3	27120000	41517081	80	114	114	2067425	816585	0	0	3943598	6827608	184	5888000000	5936344689	4	2654	480	0	23331
276	1	farm	71564	mixed sheep	41	3	0	39	15	0	0	0	0	38	42	27	52	70	1	69	2	11479	555175	93048	652806	1573535	8246774	47340	11168678	3	22320000	33488678	68	95	95	1610900	651280	0	0	1684341	3946521	165	5280000000	5317435199	6	2066	379	0	18608
277	1	farm	71556	mixed sheep	37	3	0	33	15	0	0	0	0	37	40	25	45	68	1	67	2	10979	551750	74408	568577	1417740	7178714	36870	9828059	3	22320000	32148059	67	95	95	1476775	719250	0	0	1543954	3739980	162	5184000000	5219888039	5	1804	415	0	20550
278	1	farm	71556	mixed sheep	40	3	0	38	15	0	0	0	0	45	47	46	49	75	1	74	2	11111	547300	73740	666954	1487847	8120150	39226	10935217	3	24720000	35655217	76	105	105	1705275	714735	0	0	1820352	4240362	170	5440000000	5479895580	5	2175	418	0	20421
279	1	farm	71556	mixed sheep	34	3	0	38	15	0	0	0	0	33	36	30	41	64	1	63	2	10962	498975	67518	593878	1332053	7382655	39067	9914146	3	20400000	30314146	63	87	87	1395900	598815	0	0	2029516	4024231	160	5120000000	5154338377	4	1764	350	0	17109
280	1	farm	71556	mixed sheep	41	3	0	57	15	0	0	0	0	31	33	32	40	61	1	60	2	22075	565825	71144	604575	1503427	7500410	57945	10303326	3	22080000	32383326	62	94	94	1818725	860370	0	0	3485392	6164486	162	5184000000	5222547813	6	2231	498	0	24582
281	1	farm	71556	mixed sheep	53	2	0	63	15	0	0	0	0	47	51	33	61	79	1	78	2	30029	761125	121102	1019158	1924078	12869457	71849	16766769	3	26400000	43166769	77	112	112	2086550	807135	0	0	2887824	5781509	177	5664000000	5712948278	7	2684	469	0	23061
282	1	farm	71564	mixed sheep	43	2	0	39	15	0	0	0	0	37	40	24	45	68	1	67	2	11255	564100	70292	616408	1487849	7623804	39921	10402373	3	22560000	32962373	67	96	96	1678525	733600	0	0	1927669	4339794	164	5248000000	5285302167	4	2119	434	0	20960
283	1	farm	71564	mixed sheep	35	2	0	34	15	0	0	0	0	33	36	24	41	64	1	63	2	10962	464900	69156	599866	1355421	7409775	34527	9933645	3	20400000	30333645	63	87	87	1374225	595420	0	0	1811360	3781005	159	5088000000	5122114650	4	1740	349	0	17012
284	1	farm	71556	mixed sheep	38	2	0	43	15	0	0	0	0	35	39	29	49	67	1	66	2	10962	469625	67512	591374	1363212	7327988	44305	9864016	3	20880000	30744016	65	89	89	1380600	583065	0	0	2322326	4285991	164	5248000000	5283030008	4	1746	341	0	16659
285	1	farm	71564	mixed sheep	51	2	0	67	15	0	0	0	0	37	40	44	46	71	1	70	2	16067	732175	98918	911646	1885130	11374061	68148	15070078	3	25920000	40990078	74	110	110	2052700	885045	0	0	3577710	6515455	172	5504000000	5551505533	6	2563	513	0	25287
286	1	farm	71556	mixed sheep	44	2	0	46	15	0	0	0	0	30	32	29	40	64	1	63	2	11228	551750	90398	839907	1643644	10466524	44882	13637104	3	20880000	34517104	60	89	89	1693075	681625	0	0	2368136	4742836	161	5152000000	5191259940	5	2176	401	0	19475
287	1	farm	71564	mixed sheep	33	2	0	32	15	0	0	0	0	28	31	26	41	60	1	59	2	12226	629300	77134	703683	1246366	8922616	32516	11611615	3	20880000	32491615	58	88	88	1852175	757995	0	0	1622982	4233152	155	4960000000	4996724766	5	2390	445	0	21657
288	1	farm	71556	mixed sheep	48	2	0	57	15	0	0	0	0	36	39	29	44	67	1	66	2	15554	634625	102412	868018	1737122	10914398	55667	14312243	3	23280000	37592243	66	99	99	1891675	841050	0	0	2736674	5469400	165	5280000000	5323061642	6	2359	485	0	24030
289	1	farm	71556	mixed sheep	52	2	0	48	15	0	0	0	0	49	51	50	60	79	1	78	2	15360	672775	108560	780419	1955236	9935571	49027	13501589	3	25920000	39421589	80	110	110	1681525	701890	0	0	2039108	4422522	175	5600000000	5643844111	5	2131	410	0	20054
290	1	farm	71564	mixed sheep	51	2	0	68	15	0	0	0	0	45	48	33	54	81	1	80	2	14855	667650	99528	807530	1986394	10147886	70634	13779622	3	25440000	39219622	75	108	108	1868175	840910	0	0	3540993	6250078	182	5824000000	5869469701	7	2325	490	0	24026
291	1	farm	71556	mixed sheep	39	2	0	41	15	0	0	0	0	29	32	25	38	63	1	62	2	16728	541300	70954	620948	1456687	7607104	38120	10335114	3	20400000	30735114	59	87	87	1493050	717150	0	0	1781042	3991242	158	5056000000	5090726355	5	1831	420	0	20490
292	1	farm	71556	mixed sheep	43	2	0	44	15	0	0	0	0	37	41	21	51	74	1	73	2	11158	560950	74064	638152	1604693	7836587	41117	10755563	3	21840000	32595563	67	93	93	1444025	641480	0	0	1771915	3857420	169	5408000000	5444452983	4	1811	377	0	18328
293	1	farm	71564	mixed sheep	50	2	0	53	15	0	0	0	0	56	58	57	60	86	1	85	2	15655	916675	108044	1040861	1830603	13078771	80188	17055143	3	30480000	47535143	87	129	129	2489500	1027845	0	0	3128827	6646172	185	5920000000	5974181315	5	3211	600	0	29367
294	1	farm	71556	mixed sheep	55	2	0	72	15	0	0	0	0	39	42	40	47	71	1	70	2	11234	656850	99780	902961	1830599	11196134	75480	14761804	3	23520000	38281804	70	100	100	1837475	694120	0	0	3941696	6473291	173	5536000000	5580755095	5	2366	405	0	19832
295	1	farm	71556	mixed sheep	38	2	0	53	15	0	0	0	0	32	35	30	40	66	1	65	2	11051	519325	67448	577102	1456689	7185941	49921	9856427	3	20400000	30256427	62	87	87	1409400	584430	0	0	2669444	4663274	164	5248000000	5282919701	4	1782	341	0	16698
296	1	farm	71564	mixed sheep	41	2	0	46	15	0	0	0	0	41	44	42	49	72	1	71	1	11077	576350	71466	610463	1519008	7595757	41570	10414614	3	23040000	33454614	72	98	98	1462600	626535	0	0	1854959	3944094	167	5344000000	5381398708	4	1843	367	0	17901
297	1	farm	71564	mixed sheep	43	2	0	69	15	0	0	0	0	37	40	34	47	71	1	70	1	20145	681450	84688	746600	1783859	9174462	72787	12543846	3	23040000	35583846	67	98	98	1772650	819245	0	0	3709822	6301717	172	5504000000	5545885563	5	2167	481	0	23407
298	1	farm	71556	mixed sheep	27	2	0	31	15	0	0	0	0	28	30	22	36	61	1	60	1	10962	438150	58996	517329	1090569	6467673	30933	8603650	3	19200000	27803650	58	82	82	1357350	606165	0	0	1900655	3864170	157	5024000000	5055667820	4	1707	355	0	17319
299	1	farm	71556	mixed sheep	36	2	0	47	15	0	0	0	0	29	32	27	37	60	1	59	1	11021	525400	66254	550332	1339842	6870930	44296	9397055	3	19920000	29317055	59	85	85	1442675	621740	0	0	2236179	4300594	157	5024000000	5057617648	4	1811	365	0	17764
300	1	farm	71564	mixed sheep	33	2	0	37	15	0	0	0	0	40	42	41	48	73	1	72	1	11057	487875	82550	644144	1316472	8085487	30263	10646790	3	24480000	35126790	71	104	104	1955100	845320	0	0	1749704	4550124	168	5376000000	5415676914	6	2496	488	0	24152
301	1	farm	71564	mixed sheep	37	2	0	36	15	0	0	0	0	34	37	28	42	65	1	64	1	11043	473750	77578	589790	1402160	7408984	32917	9985180	3	21360000	31345180	64	91	91	1455325	671650	0	0	1601559	3728534	160	5120000000	5155073714	6	1807	387	0	19190
302	1	farm	71556	mixed sheep	61	2	0	70	15	0	0	0	0	41	44	37	49	74	1	73	1	20272	865600	109658	905443	2095454	11485755	81842	15543751	3	25920000	41463751	71	110	110	2411200	881160	0	0	3920316	7212676	176	5632000000	5680676428	7	3154	516	0	25176
303	1	farm	71556	mixed sheep	47	2	0	40	15	0	0	0	0	36	39	32	45	70	1	69	1	11158	621075	87066	813537	1690383	9992492	33906	13238459	3	21840000	35078459	66	93	93	1493025	677110	0	0	1188156	3358291	163	5216000000	5254436750	5	1857	395	0	19346
304	1	farm	71564	mixed sheep	47	2	0	48	15	0	0	0	0	35	38	29	43	66	1	65	1	12659	618075	80426	714128	1698172	8777758	52611	11941169	3	22320000	34261169	65	95	95	1740525	693350	0	0	2808434	5242309	164	5248000000	5287503478	4	2232	406	0	19810
305	1	farm	71564	mixed sheep	39	2	0	39	15	0	0	0	0	56	58	57	66	91	1	90	1	10962	540000	68674	598633	1378792	7412901	41726	10040726	3	25920000	35960726	87	110	110	1349650	571830	0	0	1982915	3904395	187	5984000000	6023865121	4	1708	335	0	16338
306	1	farm	71556	mixed sheep	62	2	0	77	15	0	0	0	0	49	51	50	53	79	1	78	1	14999	833875	121306	1151755	2126612	14189210	90005	18512762	3	29280000	47792762	80	124	124	2600325	1069985	0	0	3860955	7531265	181	5792000000	5847324027	9	3309	616	0	30571
307	1	farm	71556	mixed sheep	50	2	0	46	15	0	0	0	0	33	35	29	41	67	1	66	1	16666	527150	106248	697424	1846177	8838770	47787	12063555	3	21360000	33423555	63	91	91	1515925	713160	0	0	1993636	4222721	163	5216000000	5253646276	7	1861	410	0	20376
308	1	farm	71556	mixed sheep	40	2	0	45	15	0	0	0	0	31	35	28	45	64	1	63	1	11008	528300	70052	622044	1487848	7673504	41155	10422904	3	20400000	30822904	61	86	86	1447075	637280	0	0	2065852	4150208	160	5120000000	5154973111	4	1819	373	0	18208
309	1	farm	71564	mixed sheep	40	2	0	48	15	0	0	0	0	35	38	27	46	71	1	70	1	11092	572050	72400	631701	1511216	7765191	45489	10598047	3	22800000	33398047	65	97	97	1829525	763490	0	0	2448227	5041242	168	5376000000	5414439289	5	2333	447	0	21814
310	1	farm	71556	mixed sheep	50	2	0	54	15	0	0	0	0	35	39	31	49	68	1	67	1	16202	654700	114250	924631	1978604	11601888	52338	15326411	3	22800000	38126411	65	97	97	1862375	772205	0	0	2446082	5080662	165	5280000000	5323207072	6	2384	452	0	22063
311	1	farm	71564	mixed sheep	49	2	0	56	15	0	0	0	0	37	40	28	45	68	2	67	1	337401	596200	86484	685922	1737121	8491900	77079	11674706	3	41280000	52954706	67	95	95	1611000	732200	0	0	3418741	5761941	169	5408000000	5466716646	6	1983	424	0	20920
312	1	farm	71564	mixed sheep	52	2	0	54	15	0	0	0	0	34	37	30	43	65	1	64	1	21585	641525	159388	795672	1931864	10444310	79246	14052005	3	23040000	37092005	64	98	98	1796675	918190	0	0	3260179	5975044	165	5280000000	5323067049	8	2138	528	0	26234
313	1	farm	71556	mixed sheep	47	2	0	41	15	0	0	0	0	37	40	20	45	68	1	67	1	11018	562975	105882	833483	1752699	10521308	32780	13809128	3	21840000	35649128	67	93	93	1486225	663985	0	0	1658529	3808739	163	5216000000	5255457866	5	1864	389	0	18971
314	1	farm	71556	mixed sheep	47	2	0	43	15	0	0	0	0	52	54	29	56	82	1	81	1	11645	609225	73098	618692	1596905	7676942	41268	10616129	3	26160000	36776129	82	111	111	1731250	666190	0	0	2028696	4426136	178	5696000000	5737202265	4	2251	390	0	19034
315	1	farm	71564	mixed sheep	35	2	0	35	15	0	0	0	0	34	37	26	42	69	1	68	1	11891	589900	66426	579285	1378791	7194574	47380	9856355	3	22080000	31936355	64	94	94	1698975	779450	0	0	1714218	4192643	165	5280000000	5316128999	6	2127	463	0	22270
316	1	farm	71556	mixed sheep	51	2	0	61	15	0	0	0	0	40	44	30	54	72	1	71	1	21143	627850	88738	705978	1752701	8732920	70346	11978534	3	24240000	36218534	70	102	102	1851725	822850	0	0	3504364	6178939	172	5504000000	5546397472	7	2306	475	0	23510
317	1	farm	71556	mixed sheep	46	2	0	56	15	0	0	0	0	32	35	29	40	63	1	62	1	11055	593750	74684	635551	1581325	7830878	56219	10772407	3	20160000	30932407	62	86	86	1386475	560490	0	0	2584394	4531359	161	5152000000	5187463766	4	1762	327	0	16014
318	1	farm	71556	mixed sheep	39	2	0	55	15	0	0	0	0	37	40	29	45	68	1	67	1	22699	560825	77248	662771	1487846	8097888	59259	10945837	3	22320000	33265837	67	94	94	1530350	722890	0	0	2792789	5046029	166	5312000000	5350311866	6	1874	419	0	20654
319	1	farm	71564	mixed sheep	60	2	0	46	15	0	0	0	0	38	42	37	52	70	1	69	1	355520	597500	176144	1437113	2321353	17305684	58503	21896297	3	24000000	45896297	68	101	101	1782775	937580	0	0	2109945	4830300	166	5312000000	5362726597	11	2131	540	0	26788
320	1	farm	71556	mixed sheep	37	2	0	40	15	0	0	0	0	28	30	29	40	60	1	59	1	15269	500000	68148	609174	1409950	7572338	39532	10199142	3	20640000	30839142	59	88	88	1573000	775985	0	0	2265230	4614216	157	5024000000	5059453357	6	1909	451	0	22171
321	1	farm	71564	mixed sheep	33	2	0	43	15	0	0	0	0	32	35	23	40	66	1	65	1	11027	552675	58858	504106	1129518	6304030	38038	8587225	3	20640000	29227225	62	88	88	1474050	618275	0	0	1925160	4017485	162	5184000000	5217244710	4	1866	362	0	17665
322	1	farm	71564	mixed sheep	47	2	0	43	15	0	0	0	0	29	32	29	37	64	1	63	1	16151	623650	81916	728496	1885126	8925946	42207	12287342	3	21360000	33647342	59	91	91	1879125	798140	0	0	2099781	4777046	160	5120000000	5158424388	6	2406	465	0	22804
323	1	farm	71564	mixed sheep	40	2	0	42	15	0	0	0	0	37	40	31	46	69	1	68	1	16971	549075	76592	658683	1542376	8115762	46152	10988639	3	22080000	33068639	67	93	93	1597425	641970	0	0	2545900	4785296	167	5344000000	5381853935	5	2043	375	0	18342
324	1	farm	71564	mixed sheep	40	2	0	52	15	0	0	0	0	56	59	49	64	90	1	89	1	11153	555225	62734	547454	1386582	6845413	47625	9445033	3	26160000	35605033	86	110	110	1431250	606200	0	0	2597503	4634953	188	6016000000	6056239986	5	1798	351	0	17320
325	1	farm	71564	mixed sheep	52	2	0	57	15	0	0	0	0	36	38	37	41	68	1	67	1	11040	635025	81404	709996	1924075	8706401	54255	12111156	3	22080000	34191156	67	94	94	1592200	640955	0	0	2348722	4581876	165	5280000000	5318773033	4	2038	374	0	18313
326	1	farm	71556	mixed sheep	39	2	0	40	15	0	0	0	0	28	30	28	39	62	1	61	1	10970	540200	71444	618466	1557956	7675520	40811	10504397	3	19200000	29704397	58	82	82	1388500	588980	0	0	1818770	3796250	157	5024000000	5057500647	4	1762	344	0	16828
327	1	farm	71564	mixed sheep	36	2	0	31	15	0	0	0	0	42	46	28	56	76	1	75	1	11018	534050	71514	623572	1464478	7694974	25644	10414232	3	22800000	33214232	72	97	97	1411225	624155	0	0	1022115	3057495	169	5408000000	5444271726	4	1783	369	0	17833
328	1	farm	71564	mixed sheep	42	2	0	35	15	0	0	0	0	26	28	24	38	59	1	58	1	12634	441350	76720	650290	1550167	8066480	37484	10822492	3	19200000	30022492	56	82	82	1460500	696640	0	0	1766330	3923470	154	4928000000	4961945962	5	1795	403	0	19904
329	1	farm	71564	mixed sheep	63	2	0	68	15	0	0	0	0	36	40	33	50	75	1	74	1	14409	744100	120732	1038636	2422624	12925142	74242	17325476	3	24960000	42285476	66	106	106	2366225	1000825	0	0	3000340	6367390	174	5568000000	5616652866	7	3014	581	0	28595
330	1	farm	71556	mixed sheep	49	2	0	42	15	0	0	0	0	33	37	26	47	68	1	67	1	10962	560475	77648	663124	1815018	8160542	37073	11313880	3	20400000	31713880	63	87	87	1374250	568260	0	0	1913545	3856055	164	5248000000	5283569935	4	1759	332	0	16236
331	1	farm	71556	mixed sheep	38	2	0	49	15	0	0	0	0	30	33	29	38	61	1	60	1	11859	521800	67060	578680	1417740	7192598	45237	9823115	3	20400000	30223115	60	87	87	1502450	656880	0	0	2462110	4621440	158	5056000000	5090844555	4	1868	386	0	18768
332	1	farm	71564	mixed sheep	31	2	0	38	15	0	0	0	0	26	28	25	34	61	1	60	1	10974	432400	61704	516800	1160677	6482753	39080	8693415	3	18720000	27413415	56	80	80	1354150	581910	0	0	2185173	4121233	157	5024000000	5055534648	4	1702	342	0	16626
333	1	farm	71564	mixed sheep	56	2	0	71	15	0	0	0	0	33	36	36	41	66	1	65	1	11151	699050	85912	759344	1994184	9341286	67235	12947010	3	23040000	35987010	66	98	98	1889325	757365	0	0	3808334	6455024	167	5344000000	5386442034	4	2415	446	0	21639
334	1	farm	71564	mixed sheep	64	2	0	88	15	0	0	0	0	49	52	39	57	80	1	79	1	30277	875275	145540	1326661	2438202	16454782	97319	21337778	3	29280000	50617778	79	123	123	2756050	1047620	0	0	4023013	7826683	182	5824000000	5882444461	7	3580	613	0	29932
335	1	farm	71564	mixed sheep	33	2	0	49	15	0	0	0	0	51	55	35	65	83	1	82	1	10974	641275	63996	538353	1238575	6724943	48092	9255234	3	25680000	34935234	81	108	108	1634825	690235	0	0	2851894	5176954	182	5824000000	5864112188	4	2075	404	0	19721
336	1	farm	71564	mixed sheep	35	2	0	49	15	0	0	0	0	36	40	37	50	68	1	67	1	13571	560750	71716	553725	1300894	7013929	54425	9555439	3	22800000	32355439	67	97	97	1701350	754670	0	0	2494855	4950875	165	5280000000	5317306314	6	2105	441	0	21562
337	1	farm	71556	mixed sheep	46	2	0	53	15	0	0	0	0	30	32	31	35	62	1	61	1	11058	544275	78950	689058	1651433	8445151	50892	11459759	3	20160000	31619759	61	86	86	1417425	604170	0	0	2323060	4344655	159	5088000000	5123964414	4	1788	353	0	17262
338	1	farm	71556	mixed sheep	44	2	0	41	15	0	0	0	0	34	38	28	48	67	1	66	1	11018	609825	96212	753338	1760490	9339646	43176	12602688	3	21600000	34202688	64	92	92	1551250	705670	0	0	1384931	3641851	161	5152000000	5189844539	5	1927	407	0	20162
339	1	farm	71564	mixed sheep	33	2	0	41	15	0	0	0	0	34	38	26	48	66	1	65	1	10962	464550	84596	594828	1324262	7537506	37834	10043576	3	21120000	31163576	64	90	90	1438125	642880	0	0	2179549	4260554	162	5184000000	5219424129	5	1791	369	0	18368
340	1	farm	71556	mixed sheep	41	2	0	50	15	0	0	0	0	30	33	30	39	64	1	63	1	19151	573000	79672	718769	1519008	8973634	44951	11909034	3	20160000	32069034	60	86	86	1443300	636230	0	0	1976554	4056084	160	5120000000	5156125118	5	1806	373	0	18178
341	1	farm	71564	mixed sheep	46	2	0	55	15	0	0	0	0	37	40	27	50	72	1	71	1	13641	612975	77066	692102	1596908	8652565	55085	11686701	3	22800000	34486701	67	97	97	1754325	728665	0	0	2424876	4907866	169	5408000000	5447394567	5	2241	427	0	20819
342	1	farm	71564	mixed sheep	45	2	0	43	15	0	0	0	0	32	36	29	46	66	1	65	1	32817	549750	102334	726322	1721540	9046018	57076	12203040	3	20400000	32603040	62	86	86	1410075	593285	0	0	1665638	3668998	161	5152000000	5188272038	5	1797	345	0	16951
343	1	farm	71556	mixed sheep	44	2	0	46	15	0	0	0	0	36	40	35	50	72	1	71	1	33888	596225	137488	800282	1783857	10201782	68423	13588057	3	23280000	36868057	66	99	99	1970300	791525	0	0	2157830	4919655	169	5408000000	5449787713	8	2519	459	0	22615
344	1	farm	71556	mixed sheep	41	2	0	46	15	0	0	0	0	45	48	36	53	76	1	75	1	16265	562300	76928	660154	1534586	8160744	49371	11044083	3	25680000	36724083	75	109	109	1975650	869225	0	0	2459010	5303885	173	5536000000	5578027968	6	2499	511	0	24835
345	1	farm	71564	mixed sheep	45	2	0	43	15	0	0	0	0	34	38	25	48	66	1	65	1	12448	597225	78470	684043	1744911	8473798	39557	11618004	3	22320000	33938004	64	95	95	1781325	773885	0	0	2355042	4910252	163	5216000000	5254848256	5	2256	454	0	22111
346	1	farm	71564	mixed sheep	42	2	0	47	15	0	0	0	0	27	29	28	32	59	1	58	1	10974	504325	70222	622076	1402161	7710739	50135	10359657	3	19200000	29559657	58	81	81	1402125	579215	0	0	2394754	4376094	156	4992000000	5025935751	4	1779	338	0	16549
347	1	farm	71564	mixed sheep	50	2	0	51	15	0	0	0	0	40	42	24	44	71	1	70	1	13701	632550	91422	835866	1822810	10351776	52557	13786982	3	23760000	37546982	70	101	101	1768600	762755	0	0	2847051	5378406	169	5408000000	5450925388	6	2233	442	0	21793
348	1	farm	71564	mixed sheep	38	2	0	48	15	0	0	0	0	34	37	28	42	65	1	64	1	11056	502350	65884	568271	1300893	7026303	43584	9507285	3	21120000	30627285	64	90	90	1509900	632520	0	0	2520748	4663168	162	5184000000	5219290453	4	1905	370	0	18072
349	1	farm	71556	mixed sheep	30	2	0	47	15	0	0	0	0	34	37	31	42	65	1	64	1	12534	534725	59132	505863	1067200	6324327	43807	8535054	3	21600000	30135054	64	92	92	1629725	682010	0	0	2830284	5142019	163	5216000000	5251277073	5	2069	399	0	19486
350	1	farm	71556	mixed sheep	50	2	0	57	15	0	0	0	0	33	36	30	41	64	1	63	1	21509	634325	103064	962777	1900708	12002302	81106	15684282	3	22320000	38004282	63	95	95	1841975	798280	0	0	3511719	6151974	165	5280000000	5324156256	7	2315	461	0	22808
351	1	farm	71564	mixed sheep	45	2	0	53	15	0	0	0	0	37	40	41	45	71	1	70	1	14181	596050	75224	694593	1557957	8522846	51801	11498471	3	23280000	34778471	71	99	99	1660800	686595	0	0	2294841	4642236	168	5376000000	5415420707	5	2115	400	0	19617
352	1	farm	71564	mixed sheep	35	2	0	45	15	0	0	0	0	34	37	27	42	65	1	64	1	17407	479375	72266	603218	1409949	7466812	44390	10076010	3	20880000	30956010	64	89	89	1420300	629125	0	0	2193192	4242617	162	5184000000	5219198627	5	1768	369	0	17975
353	1	farm	71556	mixed sheep	31	2	0	27	15	0	0	0	0	39	42	26	47	70	1	69	1	11043	486225	60676	495446	1215205	6237687	23808	8519047	3	21840000	30359047	69	93	93	1373300	615370	0	0	1237532	3226202	164	5248000000	5281585249	4	1736	360	0	17582
354	1	farm	71564	mixed sheep	37	2	0	44	15	0	0	0	0	31	35	32	45	63	1	62	1	19805	636925	72212	608510	1503426	7519241	39366	10379680	3	21840000	32219680	62	93	93	1856725	744380	0	0	2457310	5058415	161	5152000000	5189278095	6	2383	435	0	21268
355	1	farm	71564	mixed sheep	38	2	0	30	15	0	0	0	0	35	39	25	49	67	1	66	1	11096	470725	67192	587732	1425528	7232781	30190	9814147	3	20880000	30694147	65	88	88	1369200	619010	0	0	1233149	3221359	160	5120000000	5153915506	4	1725	362	0	17686
356	1	farm	71556	mixed sheep	34	2	0	45	15	0	0	0	0	35	38	30	43	66	1	65	1	11338	567325	61250	525330	1199626	6542978	57693	8954202	3	21840000	30794202	65	93	93	1634675	694750	0	0	3199389	5528814	165	5280000000	5316323016	4	2075	404	0	19850
357	1	farm	71564	mixed sheep	43	2	0	60	15	0	0	0	0	37	39	38	47	67	1	66	1	11411	614925	69002	603819	1503428	7481635	66196	10339005	3	22320000	32659005	68	95	95	1628750	620200	0	0	3329770	5578720	167	5344000000	5382237725	5	2087	361	0	17720
358	1	farm	71564	mixed sheep	47	2	0	48	15	0	0	0	0	37	40	38	45	69	1	68	1	32223	499100	111840	663505	1744910	8574668	43535	11637558	3	23280000	34917558	68	99	99	1646750	783825	0	0	2362915	4793490	166	5312000000	5351711048	8	2015	451	0	22395
359	1	farm	71556	mixed sheep	35	2	0	26	15	0	0	0	0	35	38	29	43	68	1	67	1	18708	552125	64360	543944	1230785	6765978	24329	9181521	3	22080000	31261521	65	94	94	1636825	770665	0	0	1307982	3715472	162	5184000000	5218976993	5	2050	447	0	22019
360	1	farm	71556	mixed sheep	37	2	0	47	15	0	0	0	0	40	43	46	48	71	1	70	1	12603	592950	86762	622145	1480058	7909624	42727	10734266	3	25200000	35934266	76	107	107	1784200	781480	0	0	2016806	4582486	167	5344000000	5384516752	5	2263	450	0	22328
361	1	farm	71564	mixed sheep	49	2	0	50	15	0	0	0	0	31	35	30	45	66	1	65	1	11317	564675	83152	740477	1853967	9027578	49531	12319380	3	20880000	33199380	61	89	89	1673375	662445	0	0	2593809	4929629	164	5248000000	5286129008	4	2153	386	0	18927
362	1	farm	71564	mixed sheep	44	2	0	41	15	0	0	0	0	48	50	27	56	80	1	79	1	11020	520800	72704	615841	1519007	7611332	35935	10375620	3	24240000	34615620	78	102	102	1441400	633920	0	0	1618212	3693532	175	5600000000	5638309152	4	1811	372	0	18112
363	1	farm	71564	mixed sheep	41	2	0	52	15	0	0	0	0	32	36	30	46	64	1	63	1	13829	648050	73576	590681	1542375	7338459	58293	10251434	3	22080000	32331434	62	94	94	1782400	822605	0	0	2461505	5066510	161	5152000000	5189397944	5	2203	476	0	23503
364	1	farm	71564	mixed sheep	62	2	0	60	15	0	0	0	0	40	42	41	44	70	1	69	1	50954	722575	108470	939334	2220086	11511701	86713	15588879	3	27120000	42708879	71	114	114	2362050	1216390	0	0	3918498	7496938	172	5504000000	5554205817	9	2832	686	0	34754
365	1	farm	71564	mixed sheep	41	2	0	54	15	0	0	0	0	27	29	23	39	66	1	65	1	15904	567975	74182	626740	1589114	7760794	55763	10674567	3	21120000	31794567	57	90	90	1961025	805280	0	0	3088295	5854600	165	5280000000	5317649167	5	2514	472	0	23008
366	1	farm	71556	mixed sheep	36	2	0	51	15	0	0	0	0	33	36	26	41	64	1	63	1	11162	554575	68324	602989	1441109	7494785	48019	10209801	3	21360000	31569801	63	91	91	1622800	686175	0	0	2450624	4759598	161	5152000000	5188329400	4	2044	404	0	19605
367	1	farm	71556	mixed sheep	34	2	0	31	15	0	0	0	0	36	40	28	50	68	1	67	1	11203	503275	64324	550593	1269734	6860484	42909	9291318	3	21360000	30651318	66	90	90	1378750	624365	0	0	1964336	3967452	164	5248000000	5282618770	4	1723	363	0	17839
368	1	farm	71556	mixed sheep	46	2	0	54	15	0	0	0	0	33	36	26	41	66	1	65	1	13185	574950	96390	727468	1768278	8987242	56625	12210952	3	21600000	33810952	63	92	92	1691625	676060	0	0	2030818	4398502	162	5184000000	5222209454	6	2169	390	0	19316
369	1	farm	71564	mixed sheep	45	2	0	38	15	0	0	0	0	50	52	51	54	80	1	79	1	13022	590250	95548	661522	1604694	8334585	33246	11319846	3	25440000	36759846	81	108	108	1489125	680925	0	0	1396682	3566732	174	5568000000	5608326578	5	1860	398	0	19455
370	1	farm	71564	mixed sheep	43	2	0	58	15	0	0	0	0	56	59	49	64	87	1	86	1	59319	555100	93142	657027	1651432	8259884	84409	11300994	3	28320000	39620994	86	120	120	1788275	951405	0	0	3537266	6276946	188	6016000000	6061897940	10	2093	552	0	27183
371	1	farm	71556	mixed sheep	45	2	0	53	15	0	0	0	0	27	29	28	36	61	1	60	1	11873	581475	74988	662013	1643643	8120192	50763	11133074	3	20880000	32013074	58	89	89	1832200	759710	0	0	2380531	4972441	158	5056000000	5092985515	4	2323	443	0	21706
372	1	farm	71556	mixed sheep	39	2	0	32	15	0	0	0	0	26	28	27	37	62	1	61	1	11133	529325	71718	616376	1480058	7635292	28028	10360797	3	19200000	29560797	57	82	82	1398150	626395	0	0	1148086	3172631	155	4960000000	4992733428	4	1764	365	0	17897
373	1	farm	71556	mixed sheep	41	2	0	46	15	0	0	0	0	34	38	20	48	70	1	69	1	11776	678225	84104	786926	1550168	9813548	53415	12966386	3	23280000	36246386	64	99	99	2053925	879900	0	0	2388318	5322144	167	5344000000	5385568530	4	2624	521	0	25140
374	1	farm	71556	mixed sheep	32	2	0	58	15	0	0	0	0	29	32	29	38	64	1	63	1	10987	550400	62886	534586	1238576	6749243	63533	9199225	3	19920000	29119225	59	85	85	1514350	612675	0	0	3947176	6074201	166	5312000000	5347193426	4	1912	359	0	17505
375	1	farm	71564	mixed sheep	36	2	0	51	15	0	0	0	0	28	30	26	34	60	1	59	1	18808	547375	72544	600104	1347634	7529107	46760	10143524	3	21360000	31503524	58	91	91	1861975	812595	0	0	2393534	5068104	157	5024000000	5060571629	5	2338	472	0	23217
376	1	farm	71556	mixed sheep	45	2	0	55	15	0	0	0	0	34	37	29	42	65	1	64	1	11330	612250	70704	643700	1534588	7931888	50477	10843607	3	21120000	31963607	64	90	90	1510750	612640	0	0	2358069	4481459	162	5184000000	5220445067	4	1915	356	0	17504
377	1	farm	71556	mixed sheep	46	2	0	61	15	0	0	0	0	50	52	51	58	80	1	79	1	14126	676200	107996	772792	1752701	9984194	97164	13391047	3	26640000	40031047	81	113	113	1806800	814660	0	0	3106093	5727553	180	5760000000	5805758599	5	2240	474	0	23276
378	1	farm	71556	mixed sheep	46	2	0	62	15	0	0	0	0	33	36	27	42	65	1	64	1	11085	735200	76306	657817	1612484	8061490	63797	11207094	3	21840000	33047094	63	93	93	1759800	697690	0	0	3500054	5957544	165	5280000000	5319004638	5	2256	405	0	19934
379	1	farm	71564	mixed sheep	40	2	0	47	15	0	0	0	0	34	38	27	48	69	1	68	1	99386	605725	103638	694865	1628063	8852182	52148	11936621	3	23280000	35216621	64	99	99	1930575	974890	0	0	3192705	6098170	168	5376000000	5417314792	9	2343	566	0	27854
380	1	farm	71564	mixed sheep	52	2	0	62	15	0	0	0	0	31	33	30	40	65	1	64	1	13178	652100	82580	676159	1892914	8294922	60398	11659073	3	21120000	32779073	61	89	89	1644700	694470	0	0	2760424	5099594	163	5216000000	5253878667	4	2059	407	0	19842
381	1	farm	71556	mixed sheep	49	2	0	49	15	0	0	0	0	56	58	32	60	86	1	85	1	11343	579575	78758	706264	1768280	8635314	53941	11822132	3	26640000	38462132	86	113	113	1484700	657440	0	0	2186600	4328740	182	5824000000	5866790872	4	1854	385	0	18784
382	1	farm	71556	mixed sheep	43	2	0	54	15	0	0	0	0	45	47	46	49	75	1	74	1	11157	587075	70630	621664	1550166	7666696	51204	10547434	3	23760000	34307434	76	101	101	1437125	605990	0	0	2455926	4499040	172	5504000000	5542806475	4	1805	356	0	17314
383	1	farm	71564	mixed sheep	39	2	0	61	15	0	0	0	0	34	37	35	44	70	1	69	1	22672	693225	92324	817200	1464480	10332614	87413	13487255	3	23280000	36767255	65	99	99	1914250	872970	0	0	5136394	7923614	175	5600000000	5644690870	7	2374	504	0	24942
384	1	farm	71564	mixed sheep	43	2	0	40	15	0	0	0	0	32	36	24	46	72	1	71	1	11030	520050	71306	624994	1557955	7687234	40117	10501656	3	20400000	30901656	62	87	87	1450850	631470	0	0	1747346	3829666	167	5344000000	5378731322	4	1832	371	0	18042
385	1	farm	71556	mixed sheep	46	2	0	51	15	0	0	0	0	32	35	30	41	67	1	66	1	11047	643400	88058	679817	1628066	8561956	48640	11649937	3	20880000	32529937	62	89	89	1558025	675430	0	0	2506500	4739955	165	5280000000	5317269892	5	1943	391	0	19298
386	1	farm	71564	mixed sheep	42	2	0	62	15	0	0	0	0	26	28	25	38	63	1	62	1	11529	539500	84466	630472	1511217	7926360	59048	10751064	3	21360000	32111064	56	91	91	2023450	862190	0	0	3549466	6435106	164	5248000000	5286546170	6	2551	507	0	24634
387	1	farm	71556	mixed sheep	55	2	0	62	15	0	0	0	0	40	44	32	54	76	1	75	1	13198	812875	85944	770648	1931866	9495692	62021	13159045	3	24000000	37159045	70	102	102	1824900	810390	0	0	2523194	5158484	173	5536000000	5578317529	5	2259	473	0	23154
388	1	farm	71564	mixed sheep	45	2	0	40	15	0	0	0	0	36	39	28	44	68	1	67	1	11500	625650	72514	631958	1620273	7757866	31067	10739327	3	21840000	32579327	66	93	93	1533225	678335	0	0	1842588	4054148	164	5248000000	5284633476	4	1929	399	0	19381
389	1	farm	71564	mixed sheep	42	2	0	40	15	0	0	0	0	43	47	26	57	75	1	74	1	11025	525075	73744	648488	1503427	7947800	37140	10735675	3	23040000	33775675	73	98	98	1415475	600670	0	0	1790610	3806754	170	5440000000	5477582430	4	1794	351	0	17162
390	1	farm	71564	mixed sheep	41	2	0	39	15	0	0	0	0	32	35	26	41	64	1	63	1	11097	520350	92896	678627	1542376	8490800	47501	11372550	3	20640000	32012550	62	88	88	1446875	676095	0	0	1701411	3824381	160	5120000000	5155836931	5	1784	390	0	19317
391	1	farm	71564	mixed sheep	42	2	0	43	15	0	0	0	0	34	37	28	42	69	1	68	1	11018	539375	72260	636880	1472268	7817361	35963	10574107	3	20880000	31454107	64	89	89	1446025	609280	0	0	1551416	3606720	163	5216000000	5251060828	4	1834	357	0	17408
392	1	farm	71564	mixed sheep	41	2	0	42	15	0	0	0	0	32	35	25	41	64	1	63	1	10974	488800	72338	604156	1604694	7510750	36565	10317303	3	20160000	30477303	62	86	86	1357025	573895	0	0	1723806	3654726	159	5088000000	5122132028	4	1724	335	0	16397
393	1	farm	71556	mixed sheep	58	2	0	67	15	0	0	0	0	37	40	37	47	73	1	72	1	14220	889350	92198	853103	1970818	10671835	67715	14545019	3	24720000	39265019	67	105	105	2257850	925505	0	0	2911344	6094699	172	5504000000	5549359718	6	2867	544	0	26443
394	1	farm	71564	mixed sheep	45	2	0	58	15	0	0	0	0	31	33	32	37	63	1	62	1	11159	651900	88080	614999	1635854	7813126	58661	10862620	3	21120000	31982620	62	90	90	1616625	702905	0	0	3254516	5574046	163	5216000000	5253556665	5	2019	407	0	20083
395	1	farm	71556	mixed sheep	48	2	0	53	15	0	0	0	0	33	35	34	42	69	1	68	1	16156	697900	87014	704495	1744910	8693800	50291	11978410	3	24000000	35978410	64	102	102	2176675	957740	0	0	2367710	5502125	166	5312000000	5353480535	7	2725	564	0	27364
396	1	farm	71564	mixed sheep	36	2	0	48	15	0	0	0	0	37	41	23	51	69	1	68	1	10962	456775	107842	656318	1378790	8390734	72147	11062607	3	21840000	32902607	67	92	92	1433400	638015	0	0	2523682	4595098	167	5344000000	5381497704	5	1776	366	0	18229
397	1	farm	71556	mixed sheep	51	2	0	58	15	0	0	0	0	33	37	29	47	65	1	64	1	20129	586625	119656	790508	1939655	10063585	63702	13563731	3	22800000	36363731	63	96	96	1802475	931490	0	0	2151440	4885405	162	5184000000	5225249136	7	2154	532	0	26614
398	1	farm	71564	mixed sheep	41	2	0	35	15	0	0	0	0	35	38	28	43	67	1	66	1	19745	626500	73064	640282	1464479	7891076	33570	10728972	2	22560000	33288972	65	96	96	1847250	707035	0	0	1440785	3995070	161	5152000000	5189284042	6	2418	411	0	20201
399	1	farm	71564	mixed sheep	39	2	0	34	15	0	0	0	0	35	38	20	43	70	1	69	1	11043	548325	67292	580221	1487848	7213580	32669	9929935	2	21840000	31769935	65	93	93	1620950	707560	0	0	1546432	3874942	164	5248000000	5283644877	5	2060	413	0	20216
400	1	farm	71564	mixed sheep	40	2	0	59	15	0	0	0	0	36	40	37	50	72	1	71	1	21334	609550	73808	638008	1565745	7875104	62820	10825035	2	24000000	34825035	67	102	102	2119200	828940	0	0	3508838	6456978	173	5536000000	5577282013	7	2736	483	0	23684
401	1	farm	71564	mixed sheep	42	2	0	52	15	0	0	0	0	35	38	30	43	68	1	67	1	11739	578575	66980	572864	1409951	7107068	49769	9785206	2	22080000	31865206	65	94	94	1672750	720440	0	0	2503112	4896302	166	5312000000	5348761508	5	2110	425	0	20584
402	1	farm	71556	mixed sheep	64	2	0	76	15	0	0	0	0	51	54	43	60	84	1	83	1	32538	947300	188230	1549053	2562842	19812099	106543	25166067	3	30720000	55886067	81	130	130	2772750	1263815	0	0	4283932	8320497	188	6016000000	6080206564	9	3453	723	0	36109
403	1	farm	71556	mixed sheep	49	2	0	58	15	0	0	0	0	47	49	48	51	77	1	76	1	19380	601750	77242	712208	1596907	8770512	55537	11814157	3	25440000	37254157	78	108	108	1706650	750855	0	0	3152584	5610089	176	5632000000	5674864246	5	2128	439	0	21453
404	1	farm	71556	mixed sheep	51	2	0	59	15	0	0	0	0	31	33	32	40	65	1	64	1	13833	593550	80720	698967	1791651	8675434	50208	11890529	3	21360000	33250529	62	91	91	1690300	679210	0	0	2553109	4922619	163	5216000000	5254173148	5	2167	396	0	19406
405	1	farm	71556	mixed sheep	39	2	0	41	15	0	0	0	0	37	41	30	51	76	1	75	1	11061	635975	70292	625000	1456688	7674012	33469	10495437	3	22080000	32575437	67	94	94	1562775	678685	0	0	1659206	3900666	171	5472000000	5508476103	4	1977	398	0	19391
406	1	farm	71564	mixed sheep	28	2	0	31	15	0	0	0	0	25	27	26	36	59	1	58	1	11024	375825	58286	465950	1106148	5914724	29784	7950717	3	18720000	26670717	56	80	80	1343000	589435	0	0	1379463	3311898	153	4896000000	4925982615	4	1694	344	0	16841
407	1	farm	71564	mixed sheep	53	2	0	57	15	0	0	0	0	41	44	29	51	77	1	76	1	18359	702475	77848	689015	1908496	8466534	54911	11899280	3	24240000	36139280	71	103	103	1799500	828660	0	0	2572889	5201049	175	5600000000	5641340329	5	2212	491	0	23676
408	1	farm	71564	mixed sheep	36	2	0	47	15	0	0	0	0	33	36	29	42	67	1	66	1	11016	710925	77116	708098	1448902	8956289	46533	11947863	2	21840000	33787863	63	93	93	1762650	750610	0	0	2697196	5210456	165	5280000000	5318998318	4	2244	442	0	21446
409	1	farm	71556	mixed sheep	45	2	0	46	15	0	0	0	0	31	33	29	41	63	1	62	1	14345	595425	130874	796498	1667011	10056542	48463	13294812	2	20880000	34174812	61	89	89	1561600	743715	0	0	1730062	4035378	158	5056000000	5094210190	6	1909	427	0	21249
410	1	farm	71564	mixed sheep	40	2	0	51	15	0	0	0	0	32	35	29	40	63	1	62	1	19052	525250	71908	657459	1402162	8225958	52661	10935398	2	21840000	32775398	62	93	93	1733025	773115	0	0	3086859	5592999	162	5184000000	5222368397	6	2163	453	0	22089
411	1	farm	71564	mixed sheep	45	2	0	55	15	0	0	0	0	47	50	48	55	78	1	77	1	15859	585175	88286	796653	1628064	9979945	47302	13125425	2	26400000	39525425	78	112	112	2036825	830515	0	0	2845340	5712680	177	5664000000	5709238105	7	2612	485	0	23729
412	1	farm	71564	mixed sheep	39	2	0	39	15	0	0	0	0	29	31	30	37	61	1	60	1	14024	499350	69036	620960	1441110	7739555	36096	10406106	2	21120000	31526106	60	90	90	1735325	741930	0	0	2031190	4508445	157	5024000000	5060034551	5	2213	433	0	21198
413	1	farm	71556	mixed sheep	46	2	0	49	15	0	0	0	0	29	31	30	40	66	1	65	1	19908	636550	95402	649706	1744910	8244247	44979	11415793	2	22080000	33495793	60	94	94	1943925	828485	0	0	1986873	4759283	162	5184000000	5222255077	7	2466	483	0	23671
414	1	farm	71556	mixed sheep	40	2	0	46	15	0	0	0	0	36	39	29	44	67	1	66	1	11011	559025	66972	572987	1386582	7140281	41234	9767081	2	21360000	31127081	66	91	91	1444125	620760	0	0	2280702	4345587	164	5248000000	5283472668	4	1815	363	0	17736
415	1	farm	71564	mixed sheep	47	2	0	37	15	0	0	0	0	38	41	25	46	69	1	68	1	17669	577525	111474	770580	1667012	9626032	41078	12793700	2	23040000	35833700	68	98	98	1600825	815605	0	0	1966556	4382986	165	5280000000	5320216687	6	1939	473	0	23303
416	1	farm	71564	mixed sheep	49	2	0	56	15	0	0	0	0	54	56	28	62	84	1	83	1	48562	635225	152310	682614	1877335	9187634	90335	12625453	2	28560000	41185453	84	121	121	2023600	949095	0	0	3355175	6327870	185	5920000000	5967513323	8	2470	542	0	27117
417	1	farm	71556	mixed sheep	57	2	0	47	15	0	0	0	0	36	39	26	44	69	1	68	1	10988	665175	99062	834649	2118820	10264626	45803	14028134	2	23520000	37548134	66	100	100	1941000	879900	0	0	1755366	4576266	164	5248000000	5290124400	6	2433	509	0	25140
418	1	farm	71564	mixed sheep	44	2	0	55	15	0	0	0	0	34	37	32	47	68	1	67	1	11162	696250	72868	662488	1651433	8124765	59317	11267121	2	21840000	33107121	64	93	93	1692550	717745	0	0	3484559	5894854	168	5376000000	5415001975	4	2152	420	0	20507
419	1	farm	71556	mixed sheep	35	2	0	46	15	0	0	0	0	33	37	26	47	65	1	64	1	16842	523650	90296	616887	1425528	7792272	71395	10520028	2	21840000	32360028	63	93	93	1587100	863345	0	0	2695468	5145913	163	5216000000	5253505941	7	1870	497	0	24667
420	1	farm	71556	mixed sheep	48	2	0	57	15	0	0	0	0	33	36	27	41	68	1	67	1	10985	628875	79346	690435	1713751	8453734	53547	11619688	2	21840000	33459688	63	93	93	1739825	727895	0	0	2471438	4939158	165	5280000000	5318398846	5	2207	425	0	20797
421	1	farm	71556	mixed sheep	40	2	0	50	15	0	0	0	0	34	37	26	42	65	1	64	1	13005	498100	67704	610848	1425531	7567884	54276	10224342	2	20880000	31104342	64	89	89	1432450	636685	0	0	2959994	5029130	164	5248000000	5284133472	5	1774	375	0	18191
422	1	farm	71564	mixed sheep	52	2	0	71	15	0	0	0	0	37	41	38	51	71	1	70	1	15521	833650	131158	1037126	1885127	13102768	64892	17054720	2	25680000	42734720	68	109	109	2303125	1061480	0	0	3463237	6827842	171	5472000000	5521562562	7	2854	611	0	30328
423	1	farm	71564	mixed sheep	63	2	0	89	15	0	0	0	0	43	47	33	57	77	1	76	1	29408	940250	140796	1260765	2469361	15622288	91186	20524646	2	29520000	50044646	73	125	125	2851250	1449980	0	0	4827675	9128905	182	5824000000	5883173551	11	3407	827	0	41428
424	1	farm	71556	mixed sheep	45	2	0	50	15	0	0	0	0	38	41	31	49	74	1	73	1	11020	664650	78134	668207	1659222	8185750	45540	11301503	2	22320000	33621503	68	94	94	1519575	653555	0	0	1825045	3998175	169	5408000000	5445619678	4	1920	383	0	18673
425	1	farm	71564	mixed sheep	46	2	0	43	15	0	0	0	0	35	39	28	49	70	1	69	1	11239	656950	81900	722844	1705960	8782266	42593	11992512	2	22080000	34072512	65	94	94	1705875	709975	0	0	1953600	4369450	166	5312000000	5350441962	4	2178	416	0	20285
426	1	farm	71556	mixed sheep	44	2	0	60	15	0	0	0	0	33	35	34	39	65	1	64	1	17762	587600	88210	673875	1589116	8515416	66559	11520775	2	25200000	36720775	64	107	107	2534225	1039185	0	0	3752887	7326297	166	5312000000	5356047073	8	3245	610	0	29691
427	1	farm	71556	mixed sheep	44	2	0	83	15	0	0	0	0	53	56	42	61	85	1	84	1	13659	872800	81874	733282	1628066	9175462	77818	12569302	2	29520000	42089302	83	125	125	2535425	1008175	0	0	4638662	8182262	189	6048000000	6098271564	7	3263	592	0	28805
428	1	farm	71556	mixed sheep	46	2	0	42	15	0	0	0	0	37	39	27	47	69	1	68	1	17537	682975	79726	641144	1768281	8022952	44662	11239741	2	23520000	34759741	67	100	100	1964000	790790	0	0	2219476	4974266	166	5312000000	5351734007	6	2546	458	0	22594
429	1	farm	71556	mixed sheep	41	2	0	48	15	0	0	0	0	32	35	28	41	64	1	63	1	28486	522125	81244	654759	1635854	8271160	48361	11213503	2	21360000	32573503	62	91	91	1544675	774865	0	0	2518819	4838359	162	5184000000	5221411862	6	1865	451	0	22139
430	1	farm	71564	mixed sheep	36	2	0	42	15	0	0	0	0	32	35	25	40	64	1	63	1	11008	474275	67258	596938	1308684	7485666	39933	9972754	2	20640000	30612754	62	87	87	1457975	675850	0	0	2091467	4225292	160	5120000000	5154838047	5	1796	391	0	19310
431	1	farm	71564	mixed sheep	48	2	0	45	15	0	0	0	0	35	38	28	43	67	1	66	1	16575	594725	86860	790016	1612486	9785848	58929	12928864	2	22080000	35008864	65	93	93	1684650	690690	0	0	2022006	4397346	164	5248000000	5287406210	5	2148	403	0	19734
432	1	farm	71556	mixed sheep	55	2	0	54	15	0	0	0	0	35	39	27	49	69	1	68	1	12162	645850	81528	723573	2009763	8843400	60861	12364975	2	22080000	34444975	65	94	94	1609625	708330	0	0	2002533	4320488	165	5280000000	5318765463	4	2009	415	0	20238
433	1	farm	71556	mixed sheep	37	2	0	40	15	0	0	0	0	26	28	27	38	62	1	61	1	11268	492925	67980	586892	1472268	7288394	37947	9946406	2	18960000	28906406	57	81	81	1391450	581595	0	0	1984950	3957995	158	5056000000	5088864401	4	1772	340	0	16617
434	1	farm	71556	mixed sheep	46	2	0	52	15	0	0	0	0	41	44	34	53	77	1	76	1	16816	663650	92776	689461	1861756	8609274	48657	11965573	2	24240000	36205573	71	103	103	1785875	773185	0	0	1968620	4527680	173	5536000000	5576733253	5	2246	455	0	22091
435	1	farm	71564	mixed sheep	43	2	0	45	15	0	0	0	0	29	32	28	37	62	1	61	1	94746	549925	110796	736790	1651433	9328048	42815	12419807	2	22320000	34739807	59	94	94	1976850	980945	0	0	2573634	5531428	160	5120000000	5160271236	8	2424	571	0	28027
436	1	farm	71564	mixed sheep	34	2	0	34	15	0	0	0	0	27	29	18	35	60	1	59	1	21634	487300	76122	708757	1332053	8838024	33293	11475549	2	20400000	31875549	57	86	86	1723925	778295	0	0	1682784	4185004	155	4960000000	4996060552	6	2162	452	0	22237
437	1	farm	71564	mixed sheep	45	2	0	48	15	0	0	0	0	29	33	30	43	63	1	62	1	14731	522225	82504	630202	1713750	7856789	52035	10857506	2	20160000	31017506	60	86	86	1435650	646625	0	0	2141406	4223682	159	5088000000	5123241187	5	1782	378	0	18475
438	1	farm	71556	mixed sheep	40	2	0	42	15	0	0	0	0	26	28	27	36	58	1	57	1	10987	494300	74588	687951	1425530	8382596	38971	11103937	2	19440000	30543937	57	83	83	1431675	648655	0	0	2018931	4099261	154	4928000000	4962643197	5	1779	376	0	18533
439	1	farm	71556	mixed sheep	44	2	0	67	15	0	0	0	0	83	86	71	91	114	1	113	1	13933	782200	80762	725987	1612484	8906910	62084	12170427	2	34080000	46250427	113	143	143	1768175	808430	0	0	3008022	5584627	213	6816000000	6867835054	5	2177	476	0	23098
440	1	farm	71564	mixed sheep	41	2	0	32	15	0	0	0	0	40	44	27	54	72	1	71	1	18210	523700	107416	666018	1604693	8502323	45156	11449306	2	23040000	34489306	70	98	98	1480750	712460	0	0	1660398	3853608	167	5344000000	5382342914	6	1816	410	0	20356
441	1	farm	71556	mixed sheep	49	2	0	55	15	0	0	0	0	48	51	55	57	79	1	78	1	20298	677775	97686	899410	1744912	11164496	66285	14650564	2	26880000	41530564	85	114	114	1701925	666225	0	0	3179832	5547982	178	5696000000	5743078547	6	2191	388	0	19035
442	1	farm	71564	mixed sheep	35	2	0	40	15	0	0	0	0	29	32	25	38	60	1	59	1	13113	481050	65466	546682	1308683	6835948	43734	9281564	2	20880000	30161564	59	89	89	1692275	756700	0	0	2078574	4527548	156	4992000000	5026689112	6	2117	436	0	21620
443	1	farm	71556	mixed sheep	59	2	0	81	15	0	0	0	0	38	41	30	46	69	1	68	1	19132	877425	99352	916186	2188929	11210491	74395	15366778	2	25200000	40566778	68	107	107	2272725	934535	0	0	3326077	6533337	169	5408000000	5455100115	5	2901	549	0	26701
444	1	farm	71556	mixed sheep	45	2	0	59	15	0	0	0	0	38	41	39	46	69	1	68	1	27260	601450	109092	764816	1760489	9538582	58070	12832499	2	24240000	37072499	69	103	103	1855750	912975	0	0	2662643	5431368	167	5344000000	5386503866	8	2251	523	0	26085
445	1	farm	71564	mixed sheep	32	2	0	28	15	0	0	0	0	36	39	26	44	67	1	66	1	10962	430025	61390	512327	1176257	6448324	25772	8654095	2	21120000	29774095	66	89	89	1354575	608475	0	0	1479446	3442496	161	5152000000	5185216591	4	1704	355	0	17385
446	1	farm	71556	mixed sheep	53	2	0	51	15	0	0	0	0	33	35	34	42	65	1	64	1	20236	684900	92108	859401	1900707	10547200	50467	14134783	2	22800000	36934783	64	97	97	1811975	862750	0	0	2296362	4971087	162	5184000000	5225905870	6	2225	497	0	24650
447	1	farm	71564	mixed sheep	51	2	0	75	15	0	0	0	0	46	49	47	59	82	1	81	1	15873	751550	101936	905841	1885128	11349960	78119	15072534	2	26880000	41952534	77	114	114	2182425	911820	0	0	4358523	7452768	185	5920000000	5969405302	5	2781	533	0	26052
448	1	farm	71556	mixed sheep	41	2	0	39	15	0	0	0	0	27	29	23	39	60	1	59	1	11254	485050	78882	623099	1487848	7789354	54081	10518315	2	19440000	29958315	57	83	83	1459375	673890	0	0	2001705	4134970	156	4992000000	5026093285	5	1798	389	0	19254
449	1	farm	71556	mixed sheep	43	2	0	39	15	0	0	0	0	33	36	22	41	68	1	67	1	12566	528125	73714	650074	1550165	7952050	32222	10786350	2	21120000	31906350	63	90	90	1504250	720650	0	0	1241094	3465994	161	5152000000	5187372344	5	1850	421	0	20590
450	1	farm	71556	mixed sheep	30	2	0	38	15	0	0	0	0	32	35	26	40	63	1	62	1	10970	466025	61568	530575	1222995	6618350	31286	8930798	2	20160000	29090798	62	86	86	1359550	591255	0	0	1635514	3586318	158	5056000000	5088677117	4	1717	346	0	16893
451	1	farm	71556	mixed sheep	51	2	0	82	15	0	0	0	0	34	37	28	42	65	1	64	1	21869	569825	83448	726408	1861758	8935668	95764	12272872	2	23280000	35552872	64	99	99	1911450	929145	0	0	4235648	7076243	169	5408000000	5450629115	7	2295	546	0	26547
452	1	farm	71556	mixed sheep	39	2	0	51	15	0	0	0	0	46	48	47	50	76	1	75	1	11203	634025	68570	581004	1534587	7302759	43971	10164916	2	24960000	35124916	77	106	106	1644075	712145	0	0	2308258	4664478	173	5536000000	5575789394	4	2073	420	0	20347
453	1	farm	71556	mixed sheep	51	2	0	57	15	0	0	0	0	45	48	28	53	76	1	75	1	11794	667975	104118	746564	1939652	9266386	77592	12802286	2	24240000	37042286	75	102	102	1561725	670600	0	0	3046525	5278850	176	5632000000	5674321136	5	1953	389	0	19160
454	1	farm	71556	mixed sheep	37	2	0	49	15	0	0	0	0	37	40	29	45	68	1	67	1	17251	596125	64794	578495	1355422	7168024	53653	9816513	2	23040000	32856513	67	97	97	1825925	748300	0	0	2860099	5434324	166	5312000000	5350290837	5	2327	437	0	21380
455	1	farm	71556	mixed sheep	37	2	0	40	15	0	0	0	0	41	43	42	49	73	1	72	1	16988	497500	68756	602847	1363213	7533052	37831	10103198	2	24000000	34103198	72	102	102	1693200	760130	0	0	2017533	4470863	169	5408000000	5446574061	6	2121	442	0	21718
456	1	farm	71564	mixed sheep	32	2	0	42	15	0	0	0	0	37	40	38	45	70	1	69	1	20976	625900	71370	636572	1347632	7944564	45483	10671521	2	23280000	33951521	68	99	99	1747100	803775	0	0	2720012	5270887	168	5376000000	5415222408	5	2174	469	0	22965
457	1	farm	71564	mixed sheep	43	2	0	45	15	0	0	0	0	33	36	30	41	64	1	63	1	10962	507250	80144	708390	1542377	8672480	62376	11573017	2	20880000	32453017	63	89	89	1461025	639240	0	0	2113026	4213291	161	5152000000	5188666308	5	1828	368	0	18264
458	1	farm	71556	mixed sheep	45	2	0	44	15	0	0	0	0	29	32	27	38	63	1	62	1	11091	568825	95270	657326	1667012	8307942	43867	11340243	2	19920000	31260243	59	85	85	1453550	629965	0	0	2302636	4386152	160	5120000000	5155646394	5	1826	368	0	17999
459	1	farm	71564	mixed sheep	42	2	0	38	15	0	0	0	0	32	35	24	40	63	1	62	1	11024	491000	70788	645158	1511219	7967774	38421	10724360	2	20640000	31364360	62	88	88	1467850	637875	0	0	1858724	3964448	158	5056000000	5091328808	4	1849	371	0	18225
460	1	farm	71564	mixed sheep	52	2	0	58	15	0	0	0	0	47	49	48	51	77	1	76	1	20322	578200	97016	925902	1822810	11460520	59652	14944100	2	26640000	41584100	78	112	112	1946150	911155	0	0	3150130	6007436	176	5632000000	5679591536	6	2411	525	0	26033
461	1	farm	71564	mixed sheep	48	2	0	50	15	0	0	0	0	44	48	30	58	76	1	75	1	11024	634975	73952	661558	1565747	8107568	50448	11094248	2	23520000	34614248	74	100	100	1492800	628320	0	0	2446100	4567220	173	5536000000	5575181469	4	1884	369	0	17952
462	1	farm	71556	mixed sheep	36	2	0	53	15	0	0	0	0	30	34	29	44	62	1	61	1	22067	613275	89322	680144	1378791	8496744	90114	11348390	2	22320000	33668390	60	95	95	2079775	832615	0	0	3296962	6209352	163	5216000000	5255877742	6	2656	477	0	23789
463	1	farm	71556	mixed sheep	40	2	0	38	15	0	0	0	0	33	36	28	41	67	1	66	1	11711	607375	124840	642218	1721539	8467727	54868	11618566	2	22560000	34178566	63	96	96	1948175	778995	0	0	1755339	4482509	163	5216000000	5254661075	6	2516	451	0	22257
464	1	farm	71556	mixed sheep	38	2	0	36	15	0	0	0	0	34	37	27	44	65	1	64	1	19634	502600	66982	567158	1378791	7048450	34540	9598520	2	21600000	31198520	64	92	92	1523175	735315	0	0	2019162	4277652	161	5152000000	5187476173	5	1872	430	0	21009
465	1	farm	71556	mixed sheep	47	2	0	56	15	0	0	0	0	35	38	33	44	66	1	65	1	11158	631450	77936	667775	1705962	8243504	51066	11377693	2	21840000	33217693	65	93	93	1616325	684285	0	0	2528297	4828907	164	5248000000	5286046600	4	2052	397	0	19551
466	1	farm	71564	mixed sheep	49	2	0	55	15	0	0	0	0	37	39	38	41	67	1	66	1	14748	630900	85744	781436	1612486	9671474	54267	12836307	2	24960000	37796307	68	106	106	2164750	1001665	0	0	3057424	6223838	166	5312000000	5356020145	6	2677	588	0	28619
467	1	farm	71564	mixed sheep	34	2	0	46	15	0	0	0	0	29	31	30	33	60	1	59	1	11055	514250	64904	564257	1238576	7039824	42698	9464509	2	20160000	29624509	60	86	86	1465650	628775	0	0	2259528	4353953	157	5024000000	5057978462	4	1839	369	0	17965
468	1	farm	71556	mixed sheep	37	2	0	47	15	0	0	0	0	34	37	32	42	65	1	64	1	11113	636000	66184	549587	1347631	6842073	40967	9482442	2	21120000	30602442	64	90	90	1511350	648620	0	0	2290179	4450149	162	5184000000	5219052591	4	1900	381	0	18532
469	1	farm	71556	mixed sheep	49	2	0	55	15	0	0	0	0	30	34	27	44	63	1	62	1	13580	689975	87656	772380	1830598	9608692	53594	13042895	2	21120000	34162895	60	90	90	1673900	733180	0	0	2483584	4890664	160	5120000000	5159053559	5	2081	430	0	20948
470	1	farm	71564	mixed sheep	36	2	0	42	15	0	0	0	0	30	32	31	34	60	1	59	1	15873	435775	67536	603572	1246365	7429620	41986	9824853	2	21360000	31184853	61	91	91	1734125	721805	0	0	2440456	4896386	157	5024000000	5060081240	5	2213	419	0	20623
471	1	farm	71564	mixed sheep	24	2	0	25	15	0	0	0	0	24	26	25	34	58	1	57	1	10979	412600	54174	458892	973723	5830846	19662	7749897	2	18480000	26229897	55	79	79	1344550	593670	0	0	1097756	3035976	151	4832000000	4861265874	4	1696	348	0	16962
472	1	farm	71564	mixed sheep	45	2	0	51	15	0	0	0	0	37	40	34	45	71	1	70	1	11008	621800	90342	807739	1651434	9959110	61075	13191499	2	22320000	35511499	67	95	95	1538800	698810	0	0	2532750	4770360	168	5376000000	5416281859	5	1906	406	0	19966
473	1	farm	71556	mixed sheep	48	2	0	46	15	0	0	0	0	30	32	31	36	62	1	61	1	11021	567175	83006	748924	1791650	9192386	40446	12423587	2	20160000	32583587	61	85	85	1438950	614005	0	0	1829665	3882620	157	5024000000	5060466207	4	1815	361	0	17543
474	1	farm	71564	mixed sheep	48	2	0	51	15	0	0	0	0	37	41	27	51	73	1	72	1	22043	536850	99728	722997	1807229	9058836	59992	12285631	2	22080000	34365631	67	93	93	1512800	679665	0	0	2647694	4840159	171	5472000000	5511205790	7	1868	393	0	19419
475	1	farm	71564	mixed sheep	44	2	0	39	15	0	0	0	0	33	36	26	42	64	1	63	1	11512	491125	92732	647755	1589117	8250962	31450	11103140	2	21120000	32223140	63	90	90	1450150	650160	0	0	1650291	3750601	159	5088000000	5123973741	5	1804	379	0	18576
476	1	farm	71556	mixed sheep	62	2	0	57	15	0	0	0	0	45	47	37	49	75	1	74	1	13048	709250	147442	984470	2157770	12610882	100454	16710268	2	25200000	41910268	75	106	106	1755825	799995	0	0	2736074	5291894	174	5568000000	5615202162	7	2172	458	0	22857
477	1	farm	71556	mixed sheep	49	2	0	50	15	0	0	0	0	34	37	31	42	68	1	67	1	11937	601175	79276	733039	1690385	9041913	46594	12192382	2	22080000	34272382	64	94	94	1729200	738780	0	0	2111176	4579156	164	5248000000	5286851537	5	2190	435	0	21108
478	1	farm	71556	mixed sheep	36	2	0	50	15	0	0	0	0	33	36	29	41	68	1	67	1	10974	577375	66108	531718	1363212	6728156	49344	9315913	2	20400000	29715913	63	87	87	1397050	581770	0	0	2805052	4783872	167	5344000000	5378499786	4	1765	340	0	16622
479	1	farm	71556	mixed sheep	36	2	0	50	15	0	0	0	0	35	38	25	45	66	1	65	1	10985	488775	80050	547576	1269734	6984142	60057	9430334	2	21360000	30790334	65	91	91	1447700	597170	0	0	2549596	4594466	164	5248000000	5283384800	5	1835	348	0	17062
480	1	farm	71556	mixed sheep	52	2	0	63	15	0	0	0	0	28	30	29	39	64	1	63	1	29460	619275	119020	812722	2009761	10142846	94373	13797998	2	23040000	36837998	59	98	98	2216550	1006530	0	0	2521602	5744682	162	5184000000	5226582679	8	2736	587	0	28758
481	1	farm	71564	mixed sheep	33	2	0	34	15	0	0	0	0	34	37	26	43	65	1	64	1	10962	457250	64706	563056	1277524	7009986	27666	9400188	2	20880000	30280188	64	89	89	1439000	624890	0	0	1618220	3682110	160	5120000000	5153962298	4	1817	365	0	17854
482	1	farm	71564	mixed sheep	32	2	0	33	15	0	0	0	0	63	66	57	71	94	1	93	1	10962	534725	67726	621698	1215207	7772238	35167	10246761	2	27840000	38086761	93	118	118	1400725	629440	0	0	1509711	3539876	188	6016000000	6057626637	4	1759	369	0	17984
483	1	farm	71556	mixed sheep	42	2	0	47	15	0	0	0	0	32	36	29	46	64	1	63	1	11051	560175	68962	594691	1425529	7324766	45024	10019146	2	20640000	30659146	62	88	88	1503250	639625	0	0	2309746	4452621	161	5152000000	5187111767	4	1903	372	0	18275
484	1	farm	71556	mixed sheep	36	2	0	48	15	0	0	0	0	32	35	29	40	65	1	64	1	11217	684425	88598	815296	1480058	10186659	39900	13294937	2	21360000	34654937	62	90	90	1722950	719180	0	0	1801990	4244120	160	5120000000	5158899057	5	2201	419	0	20548
485	1	farm	71564	mixed sheep	47	2	0	43	15	0	0	0	0	46	50	29	60	78	1	77	1	11190	585700	75978	649040	1698171	7978903	37870	11025661	2	24480000	35505661	76	104	104	1594850	691880	0	0	1560621	3847351	173	5536000000	5575353012	4	2021	409	0	19768
486	1	farm	71564	mixed sheep	47	2	0	54	15	0	0	0	0	36	39	34	44	67	1	66	1	14743	623575	80476	753721	1596904	9075068	49967	12179711	2	23040000	35219711	66	98	98	1792400	802515	0	0	2326978	4921893	164	5248000000	5288141604	6	2234	465	0	22929
487	1	farm	71564	mixed sheep	56	2	0	55	15	0	0	0	0	38	41	32	46	69	1	68	1	21647	642150	101304	752612	2009764	9450133	53160	13009123	2	24240000	37249123	68	103	103	2007550	870555	0	0	2914910	5793016	168	5376000000	5419042138	6	2539	511	0	24873
488	1	farm	71556	mixed sheep	44	2	0	58	15	0	0	0	0	46	50	29	60	81	1	80	1	15007	682925	145166	793892	1760492	10526848	105751	14015074	2	26400000	40415074	76	112	112	2079100	911190	0	0	3208188	6198478	181	5792000000	5838613551	6	2620	523	0	26034
489	1	farm	71564	mixed sheep	48	2	0	52	15	0	0	0	0	33	36	29	41	66	1	65	1	22006	646300	107714	935062	1776070	11617344	58063	15140553	2	24000000	39140553	63	102	102	2192850	1037680	0	0	2674162	5904692	164	5248000000	5293045244	7	2709	599	0	29648
490	1	farm	71564	mixed sheep	41	2	0	56	15	0	0	0	0	38	42	28	52	71	1	70	1	16092	556900	70478	616576	1417740	7673044	59218	10393956	2	23280000	33673956	68	99	99	1816550	767515	0	0	3254566	5838630	171	5472000000	5511512587	5	2306	446	0	21929
491	1	farm	71564	mixed sheep	51	2	0	58	15	0	0	0	0	43	45	32	51	73	1	72	1	14850	735725	83186	678744	1947444	8463027	61090	11969216	2	25200000	37169216	73	107	107	1969850	826175	0	0	3574765	6370790	174	5568000000	5611540006	5	2486	484	0	23605
492	1	farm	71556	mixed sheep	45	2	0	45	15	0	0	0	0	46	50	25	60	78	1	77	1	11065	615100	77638	703325	1557956	8607082	44563	11605664	2	24000000	35605664	76	102	102	1493675	629615	0	0	1709310	3832600	173	5536000000	5575438264	4	1898	369	0	17989
493	1	farm	71564	mixed sheep	51	2	0	61	15	0	0	0	0	41	43	26	49	71	1	70	1	17383	713675	98486	779049	1846177	9653566	70193	13161147	2	25440000	38601147	71	108	108	2232750	870275	0	0	3491784	6594810	171	5472000000	5517195956	7	2889	503	0	24865
494	1	farm	71556	mixed sheep	50	2	0	37	15	0	0	0	0	31	33	32	35	61	1	60	1	43375	566925	98226	734785	1846176	9082426	35125	12363662	2	22800000	35163662	62	96	96	1918275	998165	0	0	1458748	4375188	155	4960000000	4999538850	8	2319	571	0	28519
495	1	farm	71564	mixed sheep	28	2	0	37	15	0	0	0	0	30	34	31	44	64	1	63	1	10987	488650	56004	472810	1059410	5958294	34543	8069712	2	20160000	28229712	61	86	86	1403275	612745	0	0	1974430	3990450	160	5120000000	5152220162	4	1762	359	0	17507
496	1	farm	71556	mixed sheep	62	2	0	71	15	0	0	0	0	34	37	30	43	69	1	68	1	23810	771600	95244	811404	2321355	9997879	67250	14064732	2	24480000	38544732	64	104	104	2363250	933835	0	0	3102667	6399752	168	5376000000	5420944484	5	3042	548	0	26681
497	1	farm	71564	mixed sheep	42	2	0	52	15	0	0	0	0	35	38	28	43	70	1	69	1	10974	610300	77890	614205	1480059	7678068	62040	10522562	2	21840000	32362562	65	93	93	1698250	625765	0	0	2755771	5079786	168	5376000000	5413442348	5	2206	364	0	17879
498	1	farm	71564	mixed sheep	36	2	0	38	15	0	0	0	0	33	36	34	42	64	1	63	1	16577	602425	70070	587362	1409950	7378194	38030	10086031	2	23040000	33126031	64	98	98	1866075	921375	0	0	2356410	5143860	161	5152000000	5190269890	6	2286	534	0	26325
499	1	farm	71556	mixed sheep	46	2	0	51	15	0	0	0	0	36	39	35	44	70	1	69	1	11020	663100	77478	651848	1674802	8030514	52508	11150249	2	22320000	33470249	66	95	95	1731950	670390	0	0	2820837	5223177	168	5376000000	5414693427	5	2240	393	0	19154
500	1	farm	71556	mixed sheep	46	2	0	53	15	0	0	0	0	51	53	29	55	81	1	80	1	17747	690675	77482	631546	1604696	7910018	48549	10962966	2	25440000	36402966	81	108	108	1579175	657510	0	0	2468364	4705049	178	5696000000	5737108015	5	2003	382	0	18786
501	1	farm	71564	mixed sheep	36	2	0	28	15	0	0	0	0	35	38	26	43	66	1	65	1	10962	478350	68300	577710	1363213	7310138	23201	9820913	2	21120000	30940913	65	90	90	1445700	647535	0	0	1093043	3186278	159	5088000000	5122127191	4	1830	378	0	18501
502	1	farm	71564	mixed sheep	36	2	0	34	15	0	0	0	0	33	37	32	47	68	1	67	1	10970	451200	63730	555581	1332052	6893766	32412	9328741	2	20400000	29728741	63	86	86	1340200	583835	0	0	1707798	3631833	163	5216000000	5249360574	4	1690	342	0	16681
503	1	farm	71556	mixed sheep	44	2	0	51	15	0	0	0	0	30	33	31	39	63	1	62	1	13731	613075	70604	585932	1542378	7342802	47615	10202405	2	21120000	31322405	61	90	90	1603775	721245	0	0	2202863	4527883	160	5120000000	5155850288	5	1982	425	0	20607
504	1	farm	71564	mixed sheep	45	2	0	51	15	0	0	0	0	35	39	28	49	67	1	66	1	11018	524825	72772	629730	1573535	7749396	48697	10598954	2	22080000	32678954	65	93	93	1698725	688275	0	0	2361702	4748702	164	5248000000	5285427656	5	2174	402	0	19665
505	1	farm	71564	mixed sheep	50	2	0	47	15	0	0	0	0	39	43	29	53	71	1	70	1	13856	625075	87324	727178	1892916	8993520	44641	12370653	2	22800000	35170653	69	97	97	1602125	730485	0	0	1723266	4055876	166	5312000000	5351226529	5	1997	425	0	20871
506	1	farm	71556	mixed sheep	53	2	0	67	15	0	0	0	0	36	39	29	44	70	1	69	1	19956	664775	105038	715532	1799437	8948948	91271	12325000	2	22560000	34885000	66	96	96	1639775	773640	0	0	4149952	6563366	173	5536000000	5577448366	6	1982	449	0	22104
507	1	farm	71564	mixed sheep	38	2	0	51	15	0	0	0	0	48	50	25	52	78	1	77	1	11091	518650	66212	561274	1378790	6959097	46666	9530689	2	24000000	33530689	78	101	101	1405225	591990	0	0	2310947	4308162	175	5600000000	5637838851	4	1774	346	0	16914
508	1	farm	71564	mixed sheep	40	2	0	53	15	0	0	0	0	32	35	27	41	68	1	67	1	37593	572950	92992	720619	1628064	9118520	47888	12181032	2	22320000	34501032	62	95	95	1873600	790335	0	0	2731492	5395427	166	5312000000	5351896459	7	2368	457	0	22581
509	1	farm	71564	mixed sheep	68	2	0	81	15	0	0	0	0	55	59	56	69	87	1	86	1	23463	876175	163978	1338635	2445995	17012617	97591	21934992	2	30000000	51934992	86	127	127	2409425	1030085	0	0	5174829	8614339	193	6176000000	6236549331	9	3041	595	0	29431
510	1	farm	71564	mixed sheep	43	2	0	48	15	0	0	0	0	35	38	28	43	66	1	65	1	13573	715925	96530	904147	1542380	11506938	50178	14816098	2	23280000	38096098	65	99	99	2024225	826945	0	0	2697406	5548576	164	5248000000	5291644673	7	2603	487	0	23627
511	1	farm	71564	mixed sheep	33	2	0	60	15	0	0	0	0	31	34	26	39	63	1	62	1	18666	576775	71204	643725	1246365	7985762	60199	10584030	2	22080000	32664030	61	94	94	1852025	815395	0	0	3217819	5885239	163	5216000000	5254549269	6	2312	478	0	23297
512	1	farm	71564	mixed sheep	55	2	0	57	15	0	0	0	0	34	37	31	43	66	1	65	1	13459	689375	95628	883440	2056504	11030106	63048	14818101	2	22560000	37378101	64	96	96	1801600	805735	0	0	2521796	5129132	164	5248000000	5290507233	6	2251	477	0	23021
513	1	farm	71556	mixed sheep	48	2	0	53	15	0	0	0	0	38	42	30	52	70	1	69	1	13648	600875	90188	731225	1900705	9016018	51014	12390026	2	23520000	35910026	68	100	100	1798550	814275	0	0	2269909	4882734	167	5344000000	5384792760	6	2252	472	0	23265
514	1	farm	71564	mixed sheep	54	2	0	62	15	0	0	0	0	34	37	35	43	65	1	64	1	23748	637825	109078	1032016	1908498	12893170	64532	16645120	2	24000000	40645120	65	102	102	1982925	1073940	0	0	3226541	6283406	165	5280000000	5326928526	7	2343	628	0	30684
515	1	farm	71564	mixed sheep	59	2	0	82	15	0	0	0	0	43	45	44	50	74	1	73	1	18958	768775	132860	985221	2212298	12475104	114662	16688920	2	26880000	43568920	74	113	113	2374675	954730	0	0	5071254	8400660	181	5792000000	5843969579	7	3031	551	0	27278
516	1	farm	71556	mixed sheep	40	2	0	64	15	0	0	0	0	39	43	30	53	71	1	70	1	13366	727450	87800	764253	1581325	9647153	64004	12871985	2	23760000	36631985	69	101	101	1885650	750435	0	0	3372819	6008904	171	5472000000	5514640889	5	2400	441	0	21441
517	1	farm	71556	mixed sheep	34	2	0	35	15	0	0	0	0	25	27	23	36	60	1	59	1	18045	454050	61036	502445	1269734	6344919	33825	8666009	2	18960000	27626009	55	80	80	1499800	636580	0	0	1904113	4040493	156	4992000000	5023666502	5	1900	371	0	18188
518	1	farm	71564	mixed sheep	55	2	0	63	15	0	0	0	0	36	39	34	44	67	1	66	1	16264	736700	99154	927169	1986396	11577912	64186	15391517	2	24000000	39391517	66	102	102	2103675	873355	0	0	3298355	6275385	167	5344000000	5389666902	5	2679	518	0	24953
519	1	farm	71564	mixed sheep	35	2	0	43	15	0	0	0	0	28	31	26	37	62	1	61	1	15646	561350	81000	725544	1456689	9111652	46582	11982817	2	22560000	34542817	58	96	96	2220425	938245	0	0	2549680	5708350	160	5120000000	5160251167	7	2810	550	0	26807
520	1	farm	71556	mixed sheep	34	2	0	50	15	0	0	0	0	30	33	28	38	61	1	60	1	12660	461075	66648	570112	1261943	7050138	45261	9455177	2	20400000	29855177	60	87	87	1524425	686070	0	0	2454634	4665129	158	5056000000	5090520306	5	1883	398	0	19602
521	1	farm	71556	mixed sheep	60	2	0	52	15	0	0	0	0	35	38	26	43	66	1	65	1	15406	585675	125540	1004148	2126609	12526920	50987	16419879	2	23040000	39459879	65	97	97	1895075	817880	0	0	1925808	4638763	161	5152000000	5196098642	7	2399	481	0	23368
522	1	farm	71564	mixed sheep	49	2	0	56	15	0	0	0	0	46	48	44	54	81	1	80	1	21263	647925	107798	972686	1853968	12150704	67999	15801081	2	26400000	42201081	76	111	111	2067125	922565	0	0	3558841	6548531	182	5824000000	5872749611	7	2597	534	0	26359
523	1	farm	71564	mixed sheep	39	2	0	50	15	0	0	0	0	30	33	31	39	61	1	60	1	11310	540125	63960	563470	1293105	7021088	56575	9538324	2	22800000	32338324	61	97	97	2073075	888755	0	0	3310513	6272343	161	5152000000	5190610667	6	2622	524	0	25393
524	1	farm	71556	mixed sheep	39	2	0	43	15	0	0	0	0	31	34	23	39	62	1	61	1	15542	547725	88084	832898	1472270	10480404	52436	13473818	2	22320000	35793818	61	94	94	1966750	834680	0	0	2774205	5575635	160	5120000000	5161369453	5	2515	487	0	23848
525	1	farm	71556	mixed sheep	45	2	0	52	15	0	0	0	0	41	43	42	45	71	1	70	1	14105	609700	81472	736198	1737122	9094655	50824	12309970	2	24480000	36789970	72	104	104	1900375	776860	0	0	2248499	4925734	168	5376000000	5417715704	6	2449	451	0	22196
526	1	farm	71556	mixed sheep	40	2	0	59	15	0	0	0	0	33	36	29	44	66	1	65	1	14971	609125	77428	664283	1511217	8167826	84318	11114197	2	23040000	34154197	63	98	98	2063950	818160	0	0	3321400	6203510	166	5312000000	5352357707	7	2647	477	0	23376
527	1	farm	71564	mixed sheep	52	2	0	62	15	0	0	0	0	50	53	32	58	81	1	80	1	17394	747225	121302	803169	1900707	10208834	73956	13855193	2	28320000	42175193	80	120	120	2388825	982345	0	0	3029884	6401054	181	5792000000	5840576247	7	3048	571	0	28067
528	1	farm	71556	mixed sheep	36	2	0	43	15	0	0	0	0	33	36	30	41	64	1	63	1	11102	565175	65658	581418	1316473	7216474	44054	9789252	2	20640000	30429252	63	87	87	1428950	609875	0	0	1942352	3981178	160	5120000000	5154410430	4	1796	358	0	17425
529	1	farm	71556	mixed sheep	51	2	0	53	15	0	0	0	0	34	37	33	42	68	1	67	1	106853	665325	132572	1139688	1892916	13969404	58668	17858573	2	22800000	40658573	64	97	97	1862325	822570	0	0	2294821	4979716	165	5280000000	5325638289	9	2343	476	0	23502
530	1	farm	71556	mixed sheep	32	2	0	43	15	0	0	0	0	33	36	29	41	65	1	64	1	18482	557450	74016	671342	1324263	8407420	40842	11075333	2	23280000	34355333	63	99	99	2062100	891205	0	0	2472144	5425449	162	5184000000	5223780782	6	2621	521	0	25463
531	1	farm	71564	mixed sheep	50	2	0	42	15	0	0	0	0	43	45	30	51	75	1	74	1	11092	580425	86846	747108	1612485	9120016	43267	12190148	2	24720000	36910148	73	104	104	1822650	808535	0	0	1890728	4521913	171	5472000000	5513432061	5	2286	473	0	23101
532	1	farm	71556	mixed sheep	52	2	0	53	15	0	0	0	0	45	49	31	59	77	1	76	1	23510	584075	84574	728901	1869547	8930100	56396	12253593	2	24480000	36733593	75	104	104	1694525	729470	0	0	2493628	4917622	174	5568000000	5609651215	6	2141	423	0	20842
533	1	farm	71564	mixed sheep	40	2	0	43	15	0	0	0	0	44	46	45	48	74	1	73	1	11091	540150	66606	589518	1433319	7279720	43506	9952820	2	23520000	33472820	75	100	100	1410000	607600	0	0	2054618	4072218	170	5440000000	5477545038	4	1770	357	0	17360
534	1	farm	71556	mixed sheep	40	2	0	54	15	0	0	0	0	32	35	28	41	67	1	66	1	15822	638675	70518	624679	1409951	7705672	51192	10500687	2	21600000	32100687	62	92	92	1688075	722295	0	0	2522284	4932654	165	5280000000	5317033341	5	2120	421	0	20637
535	1	farm	71564	mixed sheep	35	2	0	35	15	0	0	0	0	31	34	25	40	67	1	66	1	10962	483250	62962	550148	1300894	6862506	36737	9296496	2	19920000	29216496	61	84	84	1340675	582400	0	0	1756895	3679970	162	5184000000	5216896466	4	1688	341	0	16640
536	1	farm	71556	mixed sheep	53	2	0	64	15	0	0	0	0	46	49	38	55	77	1	76	1	19250	689275	91162	804940	2001974	9937146	67833	13592330	2	24720000	38312330	76	105	105	1625950	768600	0	0	2750066	5144616	175	5600000000	5643456946	6	1984	446	0	21960
537	1	farm	71556	mixed sheep	42	2	0	35	15	0	0	0	0	31	34	27	39	62	1	61	1	10962	529700	64986	579116	1371002	7145508	33133	9723446	2	19920000	29643446	61	84	84	1385150	609070	0	0	1577470	3571690	156	4992000000	5025215136	4	1742	355	0	17402
538	1	farm	71564	mixed sheep	42	2	0	37	15	0	0	0	0	39	43	29	53	71	1	70	1	11067	549350	76316	657502	1651432	8088410	32363	11055373	2	22080000	33135373	69	94	94	1433075	620655	0	0	1439854	3493584	165	5280000000	5316628956	4	1817	363	0	17733
539	1	farm	71564	mixed sheep	42	2	0	44	15	0	0	0	0	55	58	48	63	86	1	85	1	11043	656975	89890	684310	1573536	8591974	61049	11657735	2	26400000	38057735	85	112	112	1481625	674030	0	0	1969390	4125045	182	5824000000	5866182780	5	1833	387	0	19258
540	1	farm	71556	mixed sheep	43	2	0	51	15	0	0	0	0	34	38	28	48	66	1	65	1	17603	468350	91758	743843	1604696	9403135	66341	12378123	2	21840000	34218123	64	93	93	1656375	676585	0	0	2539111	4872071	164	5248000000	5287090195	7	2097	388	0	19331
541	1	farm	71556	mixed sheep	51	2	0	42	15	0	0	0	0	34	37	26	42	65	1	64	1	10970	564475	77628	698126	1705963	8543894	40421	11630506	2	20880000	32510506	64	89	89	1437475	620900	0	0	1889454	3947828	160	5120000000	5156458335	4	1819	363	0	17740
542	1	farm	71564	mixed sheep	64	2	0	88	15	0	0	0	0	49	52	49	57	84	1	83	1	23293	992125	99264	933579	2142192	11395054	87697	15649911	2	27840000	43489911	79	118	118	2282725	973490	0	0	4117745	7373960	187	5984000000	6034863871	6	2863	570	0	27814
543	1	farm	71564	mixed sheep	44	2	0	46	15	0	0	0	0	33	36	30	41	65	1	64	1	12444	516525	73104	625043	1542375	7674891	43697	10475635	2	21600000	32075635	63	91	91	1659000	750400	0	0	2164502	4573902	161	5152000000	5188649537	4	2055	442	0	21440
544	1	farm	71556	mixed sheep	53	2	0	45	15	0	0	0	0	38	42	29	52	74	1	73	1	20924	739900	102816	805916	2040923	10084020	59615	13833190	2	22080000	35913190	68	94	94	1463650	636475	0	0	2089866	4189992	170	5440000000	5480103182	5	1843	370	0	18185
545	1	farm	71556	mixed sheep	54	2	0	72	15	0	0	0	0	32	34	30	42	68	1	67	1	18202	665150	86670	773942	2056500	9488370	63775	13134406	2	22800000	35934406	62	97	97	2050225	875945	0	0	3562383	6488553	169	5408000000	5450422959	5	2593	514	0	25027
546	1	farm	71556	mixed sheep	36	2	0	38	15	0	0	0	0	29	32	30	38	65	1	64	1	11055	489850	71262	601114	1487847	7465095	31844	10147013	2	19680000	29827013	60	84	84	1388550	603050	0	0	1570634	3562234	160	5120000000	5153389246	4	1752	352	0	17230
547	1	farm	71556	mixed sheep	51	2	0	71	15	0	0	0	0	33	36	28	41	66	1	65	1	22649	588425	97354	887296	1838391	11157121	85531	14654118	2	23040000	37694118	63	98	98	1938250	937615	0	0	4581444	7457310	169	5408000000	5453151428	6	2356	543	0	26789
548	1	farm	71556	mixed sheep	45	2	0	52	15	0	0	0	0	43	46	29	51	74	1	73	1	14463	630025	72882	661149	1542377	8194576	57296	11158305	2	24240000	35398305	73	103	103	1753900	746445	0	0	2983633	5483978	173	5536000000	5576882283	5	2218	440	0	21327
549	1	farm	71556	mixed sheep	43	2	0	40	15	0	0	0	0	45	48	43	53	78	1	77	1	10970	587025	71412	632556	1526797	7785233	39146	10642169	2	23520000	34162169	75	99	99	1415175	623980	0	0	1674601	3713756	173	5536000000	5573875925	4	1782	365	0	17828
550	1	farm	71556	mixed sheep	49	2	0	58	15	0	0	0	0	35	39	36	49	67	1	66	1	26223	688700	98028	904284	1744911	11237740	74180	14747843	2	24000000	38747843	66	102	102	2048500	916650	0	0	3452142	6417292	167	5344000000	5389165135	7	2554	531	0	26190
551	1	farm	71556	mixed sheep	37	2	0	34	15	0	0	0	0	41	45	29	55	73	1	72	1	10974	487075	65634	568451	1386581	7078366	29052	9615159	2	22320000	31935159	71	95	95	1364050	581910	0	0	1512819	3458779	167	5344000000	5379393938	4	1729	341	0	16626
552	1	farm	71564	mixed sheep	43	2	0	49	15	0	0	0	0	33	36	29	42	67	1	66	1	12141	630850	81424	611127	1542377	7689497	65089	10620364	2	21840000	32460364	63	93	93	1679850	779660	0	0	2408726	4868236	165	5280000000	5317328600	5	2055	456	0	22276
553	1	farm	71556	mixed sheep	62	2	0	69	15	0	0	0	0	38	41	31	46	69	1	68	1	11882	758325	118540	1097168	2360305	13691264	66533	18092134	2	24960000	43052134	68	106	106	2280975	908005	0	0	3102428	6291408	168	5376000000	5425343542	6	2937	536	0	25943
554	1	farm	71564	mixed sheep	52	2	0	61	15	0	0	0	0	45	47	29	49	76	1	75	1	10991	651075	84634	735219	1900705	8962714	59958	12394305	2	25680000	38074305	75	109	109	2047650	803285	0	0	2868347	5719282	175	5600000000	5643793587	4	2646	468	0	22951
555	1	farm	71556	mixed sheep	45	2	0	54	15	0	0	0	0	37	40	30	45	70	1	69	1	11013	625300	70972	605248	1503428	7487931	53699	10346578	2	22800000	33146578	67	96	96	1739650	730940	0	0	2386997	4857587	167	5344000000	5382004165	5	2212	429	0	20884
556	1	farm	71556	mixed sheep	45	2	0	57	15	0	0	0	0	40	44	36	54	80	1	79	1	22024	617900	111438	712847	1682591	9027583	79686	12232045	2	23760000	35992045	70	101	101	1624975	840840	0	0	2758385	5224200	178	5696000000	5737216246	7	1930	481	0	24024
557	1	farm	71564	mixed sheep	48	2	0	55	15	0	0	0	0	37	41	32	51	73	1	72	1	31258	743450	104340	996968	1744911	12223027	53166	15865862	2	25920000	41785862	67	110	110	2547725	1073275	0	0	2824397	6445397	171	5472000000	5520231260	8	3254	622	0	30665
558	1	farm	71556	mixed sheep	43	2	0	40	15	0	0	0	0	28	30	29	39	66	1	65	1	13666	548825	89794	648218	1573534	8100016	38298	10998685	2	20160000	31158685	59	86	86	1451625	659260	0	0	1739799	3850684	161	5152000000	5187009369	5	1815	383	0	18836
559	1	farm	71556	mixed sheep	50	2	0	85	15	0	0	0	0	36	39	32	44	67	1	66	1	26947	632975	93546	868995	1846178	10656644	108479	14206817	2	24480000	38686817	66	104	104	2083625	996765	0	0	5601359	8681749	175	5600000000	5647368566	7	2519	579	0	28479
560	1	farm	71564	mixed sheep	57	2	0	71	15	0	0	0	0	44	48	37	58	79	1	78	1	12600	708875	93016	824771	2134402	10306600	71979	14139643	2	25200000	39339643	74	107	107	1922350	824180	0	0	3450374	6196904	179	5728000000	5773536548	4	2410	485	0	23548
561	1	farm	71556	mixed sheep	44	2	0	46	15	0	0	0	0	29	32	29	38	61	1	60	1	16809	584625	72144	603086	1526797	7477220	45489	10309361	2	20160000	30469361	59	86	86	1514475	650545	0	0	2318990	4484010	158	5056000000	5090953371	5	1905	375	0	18587
562	1	farm	71556	mixed sheep	33	2	0	34	15	0	0	0	0	32	35	29	40	63	1	62	1	10962	524900	63202	560286	1207417	6968598	32641	9357044	2	20160000	29517044	62	86	86	1360975	579110	0	0	1386237	3326322	157	5024000000	5056843366	4	1726	338	0	16546
563	1	farm	71564	mixed sheep	45	2	0	53	15	0	0	0	0	35	38	31	44	66	1	65	1	13560	616950	94304	798050	1799440	10032984	56769	13398497	2	22800000	36198497	65	97	97	1812700	842625	0	0	2126628	4781953	162	5184000000	5224980450	6	2251	497	0	24075
564	1	farm	71556	mixed sheep	51	2	0	50	15	0	0	0	0	38	42	33	52	70	1	69	1	11101	676150	83794	700504	2001973	8721440	50890	12234750	2	22080000	34314750	68	94	94	1501800	622720	0	0	2118269	4242789	166	5312000000	5350557539	4	1914	365	0	17792
565	1	farm	71564	mixed sheep	37	2	0	33	15	0	0	0	0	29	32	25	38	64	1	63	1	10979	509175	66584	566228	1371001	7034393	34892	9582273	2	19440000	29022273	59	83	83	1371775	600635	0	0	1488790	3461200	158	5056000000	5088483474	4	1735	351	0	17161
566	1	farm	71564	mixed sheep	45	2	0	37	15	0	0	0	0	45	47	37	53	75	1	74	1	11040	613975	69574	574387	1596905	7181772	36547	10073160	2	23760000	33833160	75	100	100	1495300	640990	0	0	1919110	4055400	171	5472000000	5509888560	4	1897	373	0	18314
567	1	farm	71564	mixed sheep	56	2	0	56	15	0	0	0	0	32	35	26	41	67	1	66	1	12167	672575	97592	725002	1963023	8988846	49735	12496772	2	21600000	34096772	62	92	92	1725150	751135	0	0	2288022	4764306	164	5248000000	5286861079	5	2163	434	0	21461
568	1	farm	71564	mixed sheep	65	2	0	82	15	0	0	0	0	35	37	33	47	69	1	68	1	22433	763675	115242	900308	2321355	11356184	85248	15542013	2	24240000	39782013	65	102	102	2168325	907515	0	0	5059781	8135621	174	5568000000	5615917634	8	2739	536	0	25929
569	1	farm	71556	mixed sheep	54	2	0	93	15	0	0	0	0	39	43	34	53	71	1	70	1	20308	723825	85026	747367	1908497	9150054	88292	12703061	2	24720000	37423061	69	105	105	2051525	883785	0	0	4480951	7416261	175	5600000000	5644839322	6	2558	512	0	25251
570	1	farm	71564	mixed sheep	63	2	0	98	15	0	0	0	0	79	82	69	88	110	1	109	1	21738	1236200	120506	1016939	2251252	12809708	132430	17567035	2	35040000	52607035	109	148	148	2269250	938035	0	0	6359442	9566727	220	7040000000	7102173762	6	2849	546	0	26801
571	1	farm	71556	mixed sheep	44	2	0	56	15	0	0	0	0	30	34	31	44	62	1	61	1	12893	688825	73362	664112	1534586	8098153	49665	11108703	2	22080000	33188703	61	94	94	1858825	844725	0	0	2495431	5198981	159	5088000000	5126387684	6	2287	498	0	24135
572	1	farm	71564	mixed sheep	40	2	0	47	15	0	0	0	0	31	33	32	37	64	1	63	1	11018	644275	67986	592731	1386581	7335180	40669	10067422	2	20880000	30947422	62	89	89	1516850	661465	0	0	2168110	4346425	160	5120000000	5155293847	4	1907	386	0	18899
573	1	farm	71556	mixed sheep	46	2	0	67	15	0	0	0	0	48	51	35	56	83	1	82	1	21132	783250	72348	637186	1760490	7872242	68671	11194187	2	27120000	38314187	78	114	114	2082125	909475	0	0	3056338	6047938	183	5856000000	5900362125	6	2570	534	0	25985
574	1	farm	71564	mixed sheep	59	2	0	49	15	0	0	0	0	47	49	29	51	77	1	76	1	21096	590800	95890	862362	2103240	10475908	49903	14178102	2	25200000	39378102	77	107	107	1729250	754460	0	0	1605394	4089104	171	5472000000	5515467207	6	2192	440	0	21556
575	1	farm	71556	mixed sheep	48	2	0	60	15	0	0	0	0	35	38	29	43	68	1	67	1	19139	666075	82544	758347	1705962	9286568	60852	12560347	2	23760000	36320347	65	100	100	2060725	905415	0	0	2733215	5699355	166	5312000000	5354019702	7	2587	528	0	25869
576	1	farm	71556	mixed sheep	59	2	0	85	15	0	0	0	0	59	62	43	69	95	1	94	1	21598	1002350	120234	1130375	2243458	14124717	112422	18733556	2	30480000	49213556	89	128	128	2370950	951685	0	0	5383975	8706610	201	6432000000	6489920166	6	3038	558	0	27191
577	1	farm	71564	mixed sheep	40	2	0	49	15	0	0	0	0	31	34	37	39	62	1	61	1	16225	610925	70110	621756	1332053	7639423	47229	10321496	2	24000000	34321496	67	102	102	2053575	844655	0	0	2616083	5514313	160	5120000000	5159835810	6	2631	492	0	24133
578	1	farm	71564	mixed sheep	71	2	0	103	15	0	0	0	0	57	60	50	65	88	1	87	1	18766	1274825	118380	1119778	2687476	13671450	119546	18991455	2	34560000	53551455	87	146	146	3637900	1353065	0	0	5979498	10970463	196	6272000000	6336521917	5	4747	788	0	38659
579	1	farm	71564	mixed sheep	37	2	0	36	15	0	0	0	0	37	39	25	41	67	1	66	1	10996	484825	74986	555885	1316474	7060668	71495	9564333	2	22080000	31644333	67	93	93	1474725	672175	0	0	2831037	4977937	167	5344000000	5380622270	5	1824	389	0	19205
580	1	farm	71556	mixed sheep	38	2	0	54	15	0	0	0	0	30	32	31	34	60	1	59	1	14308	519050	75300	551509	1324263	7025776	52812	9548710	2	21120000	30668710	61	90	90	1658650	703430	0	0	3383795	5745875	160	5120000000	5156414585	5	2089	409	0	20098
581	1	farm	71556	mixed sheep	43	2	0	61	15	0	0	0	0	31	34	32	39	66	1	65	1	20098	604975	99770	823504	1565747	10371929	59990	13525916	2	21600000	35125916	62	91	91	1659650	780080	0	0	3186366	5626096	166	5312000000	5352752012	6	2033	452	0	22288
582	1	farm	71556	mixed sheep	48	2	0	51	15	0	0	0	0	53	56	49	61	84	1	83	1	22939	728175	111582	737937	1885125	9301924	51297	12816040	2	27360000	40176040	83	115	115	1895325	834050	0	0	2577318	5306694	182	5824000000	5869482733	8	2382	481	0	23830
583	1	farm	71556	mixed sheep	53	2	0	73	15	0	0	0	0	47	50	39	55	79	1	78	1	49568	753500	116036	891970	1970813	11137694	67235	14937248	2	27600000	42537248	77	117	117	2244250	1029525	0	0	3700860	6974635	180	5760000000	5809511883	7	2770	596	0	29415
584	1	farm	71556	mixed sheep	38	2	0	42	15	0	0	0	0	37	40	30	49	73	1	72	1	11426	559300	69098	588226	1480057	7293172	36283	10026137	2	22320000	32346137	67	95	95	1647525	666820	0	0	1938632	4252977	169	5408000000	5444599114	4	2115	389	0	19052
585	1	farm	71564	mixed sheep	63	2	0	93	15	0	0	0	0	46	50	37	60	78	1	77	1	27672	926650	127646	1034510	2570625	12736996	108065	17504491	2	28320000	45824491	76	120	120	2465650	1126370	0	0	5366163	8958183	184	5888000000	5942782674	8	3031	651	0	32182
586	1	farm	71564	mixed sheep	39	2	0	56	15	0	0	0	0	33	36	29	41	68	1	67	1	11327	641825	101720	816073	1557955	10316844	48983	13483400	2	23040000	36523400	63	98	98	2015400	859075	0	0	2756940	5631416	166	5312000000	5354154815	6	2562	500	0	24545
587	1	farm	71556	mixed sheep	43	2	0	47	15	0	0	0	0	37	40	29	45	71	1	70	1	19320	563375	76702	705620	1573535	8651916	46914	11618063	2	22560000	34178063	67	96	96	1622900	721175	0	0	2482166	4826241	168	5376000000	5415004303	5	2033	419	0	20605
588	1	farm	71556	mixed sheep	36	2	0	39	15	0	0	0	0	30	32	31	40	62	1	61	1	20717	570750	72002	571777	1417739	7151154	33402	9816825	2	20400000	30216825	61	86	86	1468250	645645	0	0	1955188	4069083	158	5056000000	5090285907	5	1853	374	0	18447
589	1	farm	71564	mixed sheep	44	2	0	43	15	0	0	0	0	38	41	39	46	70	2	69	1	219393	543700	70448	641504	1526797	7871874	42423	10696746	2	40800000	51496746	69	93	93	1458450	654745	0	0	2147689	4260884	166	5312000000	5367757630	5	1809	378	0	18707
590	1	farm	71564	mixed sheep	33	2	0	38	15	0	0	0	0	34	38	25	48	72	1	71	1	23150	564875	73678	586570	1300893	7408288	44981	9979286	2	21360000	31339286	64	90	90	1618950	627900	0	0	2120522	4367372	168	5376000000	5411706658	5	2094	366	0	17940
591	1	farm	71564	mixed sheep	41	2	0	40	15	0	0	0	0	38	40	27	42	69	1	68	1	12094	508000	67078	578754	1480058	7165288	32569	9831746	2	22320000	32151746	68	94	94	1482775	695870	0	0	1199184	3377829	162	5184000000	5219529575	5	1828	409	0	19882
592	1	farm	71556	mixed sheep	46	2	0	59	15	0	0	0	0	37	39	38	41	68	1	67	1	11133	690975	87250	662562	1651434	8322716	55970	11470908	2	23280000	34750908	68	98	98	1767525	760025	0	0	2934769	5462319	167	5344000000	5384213226	5	2226	440	0	21715
593	1	farm	71564	mixed sheep	42	2	0	34	15	0	0	0	0	35	38	27	43	66	1	65	1	22085	494150	83500	784150	1565746	9736060	31626	12695232	2	21360000	34055232	65	91	91	1447125	686805	0	0	1400770	3534700	160	5120000000	5157589932	5	1791	403	0	19623
594	1	farm	71556	mixed sheep	44	2	0	73	15	0	0	0	0	44	47	41	53	79	1	78	1	21424	813700	83558	747952	1667015	9256419	68675	12637319	2	24960000	37597319	74	106	106	1865450	816690	0	0	3316221	5998361	179	5728000000	5771595680	5	2345	470	0	23334
595	1	farm	71556	mixed sheep	53	2	0	46	15	0	0	0	0	38	41	35	50	69	1	68	1	11272	729250	96318	856575	1908498	10757384	50784	14398810	2	22800000	37198810	68	96	96	1739575	690410	0	0	2290906	4720890	166	5312000000	5353919700	5	2254	403	0	19726
596	1	farm	71556	mixed sheep	37	2	0	46	15	0	0	0	0	28	30	26	34	60	1	59	1	10962	545125	68614	595778	1417739	7350786	43836	10021878	2	19680000	29701878	58	83	83	1532450	628985	0	0	2764269	4925704	158	5056000000	5090627582	4	1952	366	0	17971
597	1	farm	71556	mixed sheep	59	2	0	54	15	0	0	0	0	36	40	32	50	69	1	68	1	28703	819700	119790	1005851	2181139	12686004	53448	16865932	2	24480000	41345932	66	104	104	2302475	886200	0	0	2529730	5718405	167	5344000000	5391064338	7	3008	517	0	25320
598	1	farm	71564	mixed sheep	36	2	0	46	15	0	0	0	0	37	40	38	45	71	1	70	1	16142	558750	82096	608684	1378792	7730500	54692	10413513	2	24480000	34893513	68	104	104	2034550	873565	0	0	2414866	5322981	169	5408000000	5448216494	5	2563	512	0	24959
599	1	farm	71564	mixed sheep	76	2	0	114	15	0	0	0	0	69	71	42	78	101	1	100	1	23538	1396950	133904	1257016	2819905	15442163	119921	21169860	2	36240000	57409860	99	153	153	3316925	1232245	0	0	5880529	10429699	210	6720000000	6787839559	7	4295	720	0	35207
600	1	farm	71564	mixed sheep	47	2	0	65	15	0	0	0	0	59	63	53	73	91	1	90	1	30446	845825	94868	705514	1768279	8843200	71533	12329219	2	29760000	42089219	89	126	126	2198725	873775	0	0	3821228	6893728	193	6176000000	6224982947	7	2824	509	0	24965
601	1	farm	71564	mixed sheep	49	2	0	42	15	0	0	0	0	30	33	29	41	65	1	64	1	11018	583450	79544	693176	1643643	8497058	39401	11536272	2	20160000	31696272	60	86	86	1480825	628110	0	0	1828733	3937668	160	5120000000	5155633940	4	1876	369	0	17946
602	1	farm	71556	mixed sheep	46	2	0	64	15	0	0	0	0	30	33	23	39	64	1	63	1	11546	593825	75280	662049	1682592	8112175	63471	11189392	2	21600000	32789392	60	92	92	1868700	758345	0	0	2982666	5609711	163	5216000000	5254399103	5	2391	442	0	21667
603	1	farm	71556	mixed sheep	50	2	0	63	15	0	0	0	0	36	39	32	44	68	1	67	1	11086	570900	77856	662472	1659224	8170238	63357	11204048	2	21600000	32804048	66	92	92	1509100	604590	0	0	3569677	5683367	169	5408000000	5446487414	4	1915	353	0	17274
604	1	farm	71564	mixed sheep	39	2	0	42	15	0	0	0	0	59	61	60	67	89	1	88	1	18077	517775	70104	624510	1441108	7665396	39691	10358584	2	27360000	37718584	90	115	115	1444275	624330	0	0	1970281	4038886	185	5920000000	5961757470	5	1815	367	0	17838
605	1	farm	71556	mixed sheep	37	2	0	41	15	0	0	0	0	31	34	26	40	66	1	65	1	10970	563250	70020	608047	1503428	7554596	41139	10340480	2	19920000	30260480	61	85	85	1366675	579005	0	0	1885280	3830960	161	5152000000	5186091439	4	1738	340	0	16543
606	1	farm	71556	mixed sheep	33	2	0	42	15	0	0	0	0	45	47	27	49	75	1	74	1	10973	520475	64332	542261	1316473	6801818	36722	9282081	2	23280000	32562081	75	99	99	1368425	578445	0	0	2051845	3998715	171	5472000000	5508560796	4	1730	337	0	16527
607	1	farm	71556	mixed sheep	50	2	0	62	15	0	0	0	0	38	41	30	46	69	1	68	1	12791	635000	92370	841273	1783860	10407410	50743	13810655	2	24240000	38050655	68	103	103	1953475	915530	0	0	2495836	5364841	166	5312000000	5355415496	5	2407	536	0	26158
608	1	farm	71564	mixed sheep	49	2	0	50	15	0	0	0	0	36	39	32	44	67	1	66	1	18982	626075	103524	807340	1877336	9980090	67624	13461990	2	24000000	37461990	66	102	102	2109575	861840	0	0	3317273	6288688	167	5344000000	5387750677	8	2708	497	0	24624
609	1	farm	71564	mixed sheep	41	2	0	43	15	0	0	0	0	33	36	28	41	66	1	65	1	10970	515725	70776	612063	1433319	7539461	44937	10216281	2	20400000	30616281	63	86	86	1393600	575225	0	0	2011379	3980204	162	5184000000	5218596485	4	1765	337	0	16435
610	1	farm	71564	mixed sheep	36	2	0	25	15	0	0	0	0	35	38	26	44	70	1	69	1	13241	441350	107494	780525	1386581	10013408	19253	12748611	2	22320000	35068611	65	95	95	1659425	762125	0	0	658850	3080400	162	5184000000	5222149010	6	2093	448	0	21775
611	1	farm	71556	mixed sheep	45	2	0	44	15	0	0	0	0	42	44	43	53	78	1	77	1	13596	683200	87474	672307	1635854	8462968	42688	11584491	2	23520000	35104491	73	100	100	1599075	619605	0	0	1991130	4209810	174	5568000000	5607314301	5	2064	358	0	17703
612	1	farm	71556	mixed sheep	49	2	0	49	15	0	0	0	0	33	37	31	47	68	1	67	1	11150	732750	81060	691848	1791649	8595730	54827	11947864	2	20880000	32827864	63	89	89	1567600	589260	0	0	2841246	4998106	166	5312000000	5349825970	4	2044	344	0	16836
613	1	farm	71556	mixed sheep	53	2	0	80	15	0	0	0	0	35	37	36	39	65	1	64	1	20991	711650	93876	875914	1916288	10810618	83023	14491369	2	27120000	41611369	66	114	114	2887425	1233855	0	0	4161915	8283195	168	5376000000	5425894564	7	3669	723	0	35253
614	1	farm	71556	mixed sheep	53	2	0	68	15	0	0	0	0	57	60	44	65	88	1	87	1	15807	814225	133744	947770	1970815	12796138	70801	16733493	2	28800000	45533493	87	122	122	2171800	796250	0	0	3035815	6003865	188	6016000000	6067537358	5	2839	461	0	22750
615	1	farm	71564	mixed sheep	45	2	0	50	15	0	0	0	0	39	43	40	53	72	1	71	1	11785	663225	97260	718531	1752700	9015800	62054	12309570	2	23520000	35829570	70	100	100	1758825	716555	0	0	2352314	4827694	170	5440000000	5480657264	6	2244	414	0	20473
616	1	farm	71556	mixed sheep	40	2	0	48	15	0	0	0	0	34	37	24	42	65	1	64	1	21986	569000	67862	605358	1433320	7481728	46964	10204232	2	21600000	31804232	64	91	91	1543600	733110	0	0	2510263	4786973	162	5184000000	5220591205	5	1900	426	0	20946
617	1	farm	71564	mixed sheep	39	2	0	44	15	0	0	0	0	32	35	29	40	66	1	65	1	12685	575950	70082	605999	1308684	7529463	44111	10134289	2	21360000	31494289	62	90	90	1680950	682325	0	0	2460178	4823452	163	5216000000	5252317742	4	2147	400	0	19495
618	1	farm	71556	mixed sheep	45	2	0	56	15	0	0	0	0	31	33	32	35	61	1	60	1	11122	589525	71490	627574	1456689	7689588	54527	10489393	2	20880000	31369393	62	89	89	1560800	624330	0	0	3082008	5267138	160	5120000000	5156636531	4	1982	363	0	17838
619	1	farm	71564	mixed sheep	40	2	0	38	15	0	0	0	0	28	31	24	37	61	1	60	1	11157	534700	67030	591552	1409951	7338272	38301	9979805	2	19440000	29419805	58	83	83	1450150	617785	0	0	1762472	3830406	156	4992000000	5025250212	4	1837	361	0	17651
620	1	farm	71556	mixed sheep	50	2	0	69	15	0	0	0	0	36	39	32	44	67	1	66	1	11154	783600	104098	966629	1916288	12055248	75781	15901644	2	24960000	40861644	66	106	106	2420350	937230	0	0	3758208	7115788	168	5376000000	5423977432	5	3145	551	0	26778
621	1	farm	71556	mixed sheep	55	2	0	71	15	0	0	0	0	68	71	58	76	99	1	98	1	13789	959250	96920	844153	1939657	10446510	73030	14359519	2	32160000	46519519	98	136	136	2277775	913045	0	0	2981510	6172330	198	6336000000	6388691849	6	2902	538	0	26087
622	1	farm	71556	mixed sheep	92	2	0	148	15	0	0	0	0	90	93	79	98	124	1	123	1	16364	1469600	158524	1272917	3279499	15918600	145642	22244783	2	41040000	63284783	120	173	173	3099375	1292025	0	0	7582556	11973956	238	7616000000	7691258739	4	3894	746	0	36915
623	1	farm	71564	mixed sheep	39	2	0	41	15	0	0	0	0	33	36	33	41	68	1	67	1	21405	480300	66688	598862	1347632	7360961	41237	9895680	2	20880000	30775680	63	88	88	1435650	644770	0	0	1919062	3999482	163	5216000000	5250775162	5	1794	374	0	18422
624	1	farm	71556	mixed sheep	55	2	0	64	15	0	0	0	0	37	41	33	51	69	1	68	1	12923	695350	84028	764824	1947444	9250592	57254	12799493	2	22800000	35599493	67	96	96	1739400	705565	0	0	2287833	4732798	166	5312000000	5352332290	4	2202	416	0	20159
625	1	farm	71556	mixed sheep	38	2	0	39	15	0	0	0	0	36	39	29	44	67	1	66	1	10974	552925	69788	614714	1394371	7600218	39718	10271733	2	21120000	31391733	66	90	90	1391475	596050	0	0	2029534	4017059	163	5216000000	5251408792	4	1761	348	0	17030
626	1	farm	71564	mixed sheep	37	2	0	38	15	0	0	0	0	32	35	27	40	63	1	62	1	10962	463925	68262	627386	1254154	7641524	34748	10089998	2	20160000	30249998	62	85	85	1354950	575050	0	0	1486550	3416550	157	5024000000	5057666548	4	1716	336	0	16430
627	1	farm	71564	mixed sheep	37	2	0	42	15	0	0	0	0	29	32	28	38	60	1	59	1	11391	505875	71416	652822	1402161	8028968	39812	10701054	2	20160000	30861054	59	86	86	1602725	648550	0	0	1847199	4098474	156	4992000000	5026959528	5	2048	378	0	18530
628	1	farm	71564	mixed sheep	45	2	0	51	15	0	0	0	0	36	40	27	50	69	1	68	1	17024	563750	70396	605693	1448901	7521300	47166	10257206	2	22080000	32337206	66	94	94	1564975	747635	0	0	2438092	4750702	166	5312000000	5349087908	5	1906	438	0	21361
629	1	farm	71564	mixed sheep	39	2	0	41	15	0	0	0	0	36	39	29	44	68	1	67	1	11096	495275	64452	567466	1316473	7033593	38593	9515851	2	21360000	30875851	66	91	91	1403500	597555	0	0	1924106	3925160	164	5248000000	5282801012	4	1768	349	0	17073
630	1	farm	71556	mixed sheep	53	2	0	86	15	0	0	0	0	59	62	53	68	91	1	90	1	20362	980300	100728	827698	2087663	10334516	84740	14415646	2	30480000	44895646	89	128	128	2276650	1058820	0	0	4269786	7605256	194	6208000000	6260500901	6	2815	612	0	30252
631	1	farm	71556	mixed sheep	44	2	0	32	15	0	0	0	0	27	29	28	37	60	1	59	1	11133	532825	75986	656867	1713751	8109750	32999	11122178	2	20160000	31282178	58	86	86	1604575	676130	0	0	1381053	3661758	154	4928000000	4962943936	4	2056	395	0	19318
632	1	farm	71556	mixed sheep	48	2	0	48	15	0	0	0	0	33	36	33	41	67	1	66	1	12517	635625	109852	749084	1908494	9391370	48476	12842900	2	21600000	34442900	63	92	92	1601025	762475	0	0	2172628	4536128	163	5216000000	5254979028	6	1971	437	0	21785
633	1	farm	71556	mixed sheep	61	2	0	95	15	0	0	0	0	36	38	33	40	66	1	65	1	21662	717725	97266	870703	2111030	10584972	104006	14485702	2	25920000	40405702	66	109	109	2606475	1030470	0	0	5629528	9266472	173	5536000000	5585672174	6	3306	602	0	29442
634	1	farm	71556	mixed sheep	52	2	0	54	15	0	0	0	0	39	42	28	47	70	1	69	1	14945	644950	96650	692858	1853967	8693020	57500	12038946	2	23760000	35798946	69	101	101	1892000	778680	0	0	2654982	5325662	168	5376000000	5417124607	7	2417	451	0	22248
635	1	farm	71564	mixed sheep	37	2	0	36	15	0	0	0	0	37	40	21	45	72	1	71	1	11107	470625	69614	604292	1417740	7492417	34271	10088958	2	21600000	31688958	67	92	92	1401350	610400	0	0	1466722	3478472	166	5312000000	5347167430	4	1772	356	0	17440
636	1	farm	71564	mixed sheep	41	2	0	38	15	0	0	0	0	47	50	48	55	78	1	77	1	12548	517500	74642	660472	1409951	8172975	37550	10873089	2	25200000	36073089	78	107	107	1696225	721455	0	0	1778006	4195686	173	5536000000	5576268775	5	2170	423	0	20613
637	1	farm	71556	mixed sheep	54	2	0	78	15	0	0	0	0	69	71	54	73	99	1	98	1	25382	802625	143720	1262538	1986395	15927716	109032	20232026	2	32640000	52872026	99	138	138	2204900	1066870	0	0	4931217	8202987	204	6528000000	6589075014	8	2669	615	0	30482
638	1	farm	71564	mixed sheep	43	2	0	50	15	0	0	0	0	39	42	35	49	70	1	69	1	21456	716600	74758	645916	1628064	7987728	54223	11107289	2	23760000	34867289	69	101	101	1834025	794745	0	0	2544666	5173436	167	5344000000	5384040725	6	2324	461	0	22707
639	1	farm	71564	mixed sheep	38	2	0	41	15	0	0	0	0	37	40	23	45	70	1	69	1	11069	507650	68728	604114	1355421	7415616	36021	9987550	2	21600000	31587550	67	92	92	1417175	609315	0	0	1746236	3772726	165	5280000000	5315360276	4	1790	357	0	17409
640	1	farm	71564	mixed sheep	39	2	0	42	15	0	0	0	0	36	39	25	44	69	1	68	1	10974	551350	66312	586595	1402160	7234505	43952	9884875	2	22320000	32204875	66	95	95	1677900	694960	0	0	2320982	4693842	166	5312000000	5348898717	5	2145	405	0	19856
641	1	farm	71556	mixed sheep	50	2	0	43	15	0	0	0	0	46	50	31	60	78	1	77	1	13208	570275	94004	717469	1885127	8958524	57642	12283040	2	24240000	36523040	76	102	102	1481800	710780	0	0	1682889	3875469	173	5536000000	5576398509	5	1816	413	0	20308
642	1	farm	71564	mixed sheep	40	2	0	42	15	0	0	0	0	36	39	27	44	71	1	70	1	11112	593275	65798	557001	1347632	6912994	41457	9518158	2	22320000	31838158	66	95	95	1712400	708995	0	0	2278665	4700060	168	5376000000	5412538218	5	2190	413	0	20257
643	1	farm	71556	mixed sheep	47	2	0	44	15	0	0	0	0	40	44	28	54	72	1	71	1	26974	559725	137248	814896	1776068	10334318	61152	13683407	2	24480000	38163407	70	104	104	1755625	889385	0	0	2064381	4709391	169	5408000000	5450872798	9	2110	508	0	25411
644	1	farm	71564	mixed sheep	45	2	0	52	15	0	0	0	0	39	42	26	51	73	1	72	1	11031	723900	72656	643131	1674803	7974233	48957	11137680	2	24480000	35617680	69	104	104	2044575	875000	0	0	2514976	5434552	171	5472000000	5513052231	5	2610	512	0	25000
645	1	farm	71556	mixed sheep	49	2	0	49	15	0	0	0	0	45	48	28	53	76	1	75	1	16246	641775	95720	828857	1760491	10281144	61596	13669582	2	24720000	38389582	75	105	105	1788975	726530	0	0	2875198	5390703	174	5568000000	5611780285	5	2304	421	0	20758
646	1	farm	71564	mixed sheep	54	2	0	63	15	0	0	0	0	36	39	30	44	68	1	67	1	15086	672925	84658	712404	1885126	8742735	54666	12152514	2	25680000	37832514	66	108	108	2411175	1118005	0	0	2968298	6497478	167	5344000000	5388329992	7	3006	653	0	31943
647	1	farm	71564	mixed sheep	44	2	0	39	15	0	0	0	0	25	28	26	37	63	1	62	1	11613	580400	76802	695416	1635854	8603704	39903	11632079	2	20880000	32512079	56	89	89	1977600	799260	0	0	1663233	4440093	158	5056000000	5092952172	5	2553	472	0	22836
648	1	farm	71564	mixed sheep	65	2	0	80	15	0	0	0	0	53	57	40	67	85	1	84	1	28620	868725	136644	1096706	2531680	13819308	88099	18541162	2	30960000	49501162	83	131	131	2657975	1260735	0	0	4532937	8451647	189	6048000000	6105952808	9	3269	726	0	36021
649	1	farm	71556	mixed sheep	40	2	0	61	15	0	0	0	0	50	52	51	54	80	1	79	1	20236	633300	79488	733030	1526797	9001172	73122	12046909	2	26880000	38926909	81	114	114	1883975	844445	0	0	3776211	6504631	181	5792000000	5837431540	6	2339	497	0	24127
650	1	farm	71556	mixed sheep	34	2	0	58	15	0	0	0	0	26	28	27	33	60	1	59	1	11467	527250	59262	514978	1246365	6449552	52002	8849408	2	19920000	28769408	57	85	85	1644775	689360	0	0	3121574	5455709	159	5088000000	5122225118	4	2068	406	0	19696
651	1	farm	71556	mixed sheep	44	2	0	46	15	0	0	0	0	32	35	29	40	67	1	66	1	23178	607525	84486	690761	1659222	8556984	46001	11644980	2	21360000	33004980	62	91	91	1702750	694820	0	0	2044732	4442302	163	5216000000	5253447282	6	2164	399	0	19852
652	1	farm	71564	mixed sheep	44	2	0	61	15	0	0	0	0	47	50	38	55	78	1	77	1	13401	791525	82010	729126	1713753	9024910	54257	12395581	2	28320000	40715581	77	119	119	2465475	1074325	0	0	2844198	6383998	177	5664000000	5711099580	6	3120	632	0	30695
653	1	farm	71564	mixed sheep	48	2	0	65	15	0	0	0	0	38	40	39	43	70	1	69	1	14174	634050	90668	839097	1721540	10248800	79621	13613776	2	25200000	38813776	69	107	107	2262300	917385	0	0	4893715	8073400	175	5600000000	5646887176	6	2889	535	0	26211
654	1	farm	71556	mixed sheep	45	2	0	49	15	0	0	0	0	36	40	29	50	69	1	68	1	15602	668125	96896	688957	1783859	8673496	101630	12012963	2	22560000	34572963	66	96	96	1751500	675570	0	0	2468719	4895789	168	5376000000	5415468752	6	2254	396	0	19302
655	1	farm	71564	mixed sheep	39	2	0	59	15	0	0	0	0	46	49	47	54	77	1	76	1	11012	607300	78050	736902	1409953	9227560	66232	12125997	2	25200000	37325997	77	107	107	1736900	707350	0	0	3574876	6019126	178	5696000000	5739345123	4	2219	413	0	20210
656	1	farm	71556	mixed sheep	44	2	0	64	15	0	0	0	0	36	39	33	44	68	1	67	1	19087	589825	90346	672383	1635853	8410558	59407	11458373	2	23040000	34498373	66	97	97	1812125	782845	0	0	2762616	5357586	166	5312000000	5351855959	6	2264	452	0	22367
657	1	farm	71564	mixed sheep	49	2	0	46	15	0	0	0	0	47	49	28	51	77	1	76	1	14673	657125	100164	685280	1737120	8612495	46593	11838777	2	24480000	36318777	77	104	104	1481025	642880	0	0	1992852	4116756	173	5536000000	5576435533	5	1863	375	0	18368
658	1	farm	71564	mixed sheep	48	2	0	48	15	0	0	0	0	36	40	28	50	68	1	67	1	16019	666000	84152	764766	1620276	9499967	49137	12684298	2	22800000	35484298	66	97	97	1788400	772765	0	0	1861008	4422173	163	5216000000	5255906471	5	2272	449	0	22079
659	1	farm	71564	mixed sheep	41	2	0	47	15	0	0	0	0	33	36	27	41	64	1	63	1	21863	646350	87894	824134	1557956	10195393	44027	13355754	2	22320000	35675754	63	95	95	1836375	823410	0	0	1937120	4596905	160	5120000000	5160272660	5	2304	481	0	23526
660	1	farm	71564	mixed sheep	65	2	0	76	15	0	0	0	0	51	54	49	59	86	1	85	1	21871	871850	127760	1210084	2407044	15071258	111487	19799483	2	29760000	49559483	81	126	126	2625675	1122205	0	0	4137412	7885292	190	6080000000	6137444775	8	3315	652	0	32063
661	1	farm	71556	mixed sheep	37	2	0	42	15	0	0	0	0	27	30	27	35	62	1	61	1	11043	492250	71624	622544	1448898	7727516	34598	10397430	2	19200000	29597430	57	82	82	1444175	621530	0	0	1902203	3967908	157	5024000000	5057565338	4	1826	362	0	17758
662	1	farm	71556	mixed sheep	47	2	0	56	15	0	0	0	0	40	43	26	48	75	1	74	1	16136	796200	97674	905303	1659224	11311360	68901	14838662	2	24000000	38838662	70	102	102	1859425	764400	0	0	3772098	6395923	176	5632000000	5677234585	5	2377	446	0	21840
663	1	farm	71564	mixed sheep	53	2	0	78	15	0	0	0	0	37	40	32	45	70	1	69	1	14543	793900	86376	709074	1869546	8764242	72770	12295908	2	24720000	37015908	67	104	104	2235725	949025	0	0	4283232	7467982	173	5536000000	5580483890	6	2834	551	0	27115
664	1	farm	71564	mixed sheep	45	2	0	54	15	0	0	0	0	47	50	48	55	78	1	77	1	19517	665300	79766	686567	1698172	8474558	50024	11654388	2	26400000	38054388	78	112	112	1948475	906395	0	0	2416686	5271556	175	5600000000	5643325944	5	2423	529	0	25897
665	1	farm	71556	mixed sheep	43	2	0	42	15	0	0	0	0	58	62	59	72	93	1	92	1	25497	600075	88706	768674	1815019	9552764	49222	12874460	2	27840000	40714460	89	118	118	1560200	788620	0	0	2214414	4563234	190	6080000000	6125277694	6	1895	460	0	22532
666	1	farm	71556	mixed sheep	40	2	0	46	15	0	0	0	0	34	37	30	42	65	1	64	1	11123	582100	92624	670651	1620272	8387100	39881	11392628	2	21360000	32752628	64	91	91	1490625	680225	0	0	1755686	3926536	160	5120000000	5156679164	5	1851	393	0	19435
667	1	farm	71556	mixed sheep	43	2	0	43	15	0	0	0	0	29	32	28	37	60	1	59	1	10985	518300	69924	635310	1472269	7795616	42319	10533738	2	19440000	29973738	59	83	83	1404350	578830	0	0	1878718	3861898	155	4960000000	4993835636	4	1787	338	0	16538
668	1	farm	71556	mixed sheep	36	2	0	33	15	0	0	0	0	32	35	27	40	66	1	65	1	10962	528800	66986	573316	1347633	7173093	29883	9719711	2	20160000	29879711	62	86	86	1348450	594125	0	0	1197754	3140329	159	5088000000	5121020040	4	1705	347	0	16975
669	1	farm	71556	mixed sheep	71	2	0	115	15	0	0	0	0	53	55	44	57	83	1	82	1	11402	1073275	119422	1117606	2593999	13727182	135175	18766660	2	28800000	47566660	83	121	121	2416250	882035	0	0	6451818	9750103	194	6208000000	6265316764	4	3134	516	0	25201
670	1	farm	71564	mixed sheep	40	2	0	48	15	0	0	0	0	48	51	32	56	79	1	78	1	27144	567725	91596	676870	1612486	8647952	49183	11645812	2	26400000	38045812	78	112	112	1942575	824215	0	0	2446576	5213366	176	5632000000	5675259179	7	2466	477	0	23549
671	1	farm	71556	mixed sheep	51	2	0	60	15	0	0	0	0	45	47	30	49	75	1	74	1	13094	598200	80486	711724	1783861	8777156	59818	12011246	2	24240000	36251246	75	103	103	1543675	702590	0	0	2587331	4833596	173	5536000000	5577084842	5	1900	409	0	20074
672	1	farm	71564	mixed sheep	39	2	0	40	15	0	0	0	0	38	40	39	42	68	1	67	1	10962	617325	69088	528905	1386582	6723542	59408	9384850	2	22800000	32184850	69	97	97	1666125	642040	0	0	2359898	4668063	166	5312000000	5348852913	5	2157	375	0	18344
673	1	farm	71564	mixed sheep	33	2	0	43	15	0	0	0	0	25	27	26	37	63	1	62	1	11024	486800	66956	588496	1254154	7270758	38307	9705472	2	18720000	28425472	56	80	80	1402975	600915	0	0	1907626	3911516	158	5056000000	5088336988	4	1768	350	0	17169
674	1	farm	71556	mixed sheep	44	2	0	60	15	0	0	0	0	29	32	28	38	61	1	60	1	19151	562350	83168	714452	1628064	8936110	53143	11977286	2	20160000	32137286	59	85	85	1538875	688660	0	0	2767078	4994613	159	5088000000	5125131900	5	1900	402	0	19676
675	1	farm	71564	mixed sheep	47	2	0	44	15	0	0	0	0	34	37	29	47	65	1	64	1	16958	576975	125460	919330	1885125	11536207	67386	15110483	2	22560000	37670483	64	96	96	1742050	843815	0	0	2020605	4606470	161	5152000000	5194276953	7	2119	483	0	24109
676	1	farm	71564	mixed sheep	50	1	0	63	15	0	0	0	0	36	39	34	46	71	1	70	1	22885	661725	108414	855556	1955233	10644740	58906	14284574	2	23760000	38044574	66	101	101	2014825	898975	0	0	3149584	6063384	171	5472000000	5516107958	8	2506	519	0	25685
677	1	farm	71556	mixed sheep	38	1	0	45	15	0	0	0	0	32	36	29	46	65	1	64	1	11097	565900	70954	601070	1534586	7476862	40873	10290245	2	20400000	30690245	62	87	87	1442200	589680	0	0	2344521	4376401	162	5184000000	5219066645	4	1840	343	0	16848
678	1	farm	71564	mixed sheep	38	1	0	40	15	0	0	0	0	41	44	30	49	72	1	71	1	10962	574600	70744	608198	1503427	7533776	40045	10330789	2	22560000	32890789	71	96	96	1429925	592865	0	0	2195856	4218646	168	5376000000	5413109436	4	1817	347	0	16939
679	1	farm	71564	mixed sheep	36	1	0	27	15	0	0	0	0	43	45	44	47	73	1	72	1	11691	465500	87804	643187	1409949	8057625	25611	10689677	2	24480000	35169677	74	103	103	1686850	745430	0	0	1071702	3503982	166	5312000000	5350673659	5	2134	431	0	21298
680	1	farm	71556	mixed sheep	47	1	0	76	15	0	0	0	0	41	43	36	49	76	1	75	1	19608	749425	125282	755647	1853966	9660817	82145	13227282	2	25920000	39147282	71	110	110	2236975	982450	0	0	4659984	7879409	180	5760000000	5807026691	7	2800	566	0	28070
681	1	farm	71564	mixed sheep	50	1	0	55	15	0	0	0	0	37	41	28	51	69	1	68	1	12292	616625	78530	704981	1760491	8635219	55282	11851129	2	22560000	34411129	67	96	96	1712625	683760	0	0	2895680	5292065	168	5376000000	5415703193	4	2187	401	0	19536
682	1	farm	71564	mixed sheep	42	1	0	51	15	0	0	0	0	37	40	28	45	71	1	70	1	11973	559775	98196	607608	1565745	7827495	57896	10716715	2	22080000	32796715	67	94	94	1490350	690795	0	0	2472172	4653318	168	5376000000	5413450032	5	1834	399	0	19737
683	1	farm	71564	mixed sheep	40	1	0	44	15	0	0	0	0	32	35	24	41	66	1	65	1	11108	575800	71698	615724	1519005	7564274	42270	10388770	2	20880000	31268770	62	89	89	1564075	689220	0	0	2119957	4373252	162	5184000000	5219642022	4	1969	404	0	19692
684	1	farm	71564	mixed sheep	56	1	0	52	15	0	0	0	0	38	41	28	46	72	1	71	1	23557	563525	116736	858634	2072080	10586170	69750	14266895	2	23280000	37546895	68	98	98	1669125	841225	0	0	2306916	4817266	169	5408000000	5450364161	7	2019	485	0	24035
685	1	farm	71564	mixed sheep	31	1	0	37	15	0	0	0	0	25	27	26	34	57	1	56	1	10962	479000	67716	590976	1246364	7301748	34335	9720138	2	18720000	28440138	56	80	80	1361675	583870	0	0	1744466	3690010	152	4864000000	4896130149	4	1721	341	0	16682
686	1	farm	71556	mixed sheep	63	1	0	80	15	0	0	0	0	57	60	43	65	88	1	87	1	28006	889625	134980	1227740	2430413	15288208	101443	20072409	2	31440000	51512409	87	133	133	2656550	1170120	0	0	4556050	8382720	192	6144000000	6203895129	9	3320	676	0	33432
687	1	farm	71556	mixed sheep	44	1	0	52	15	0	0	0	0	44	47	45	52	75	1	74	1	12336	638100	74252	679426	1628065	8348936	56983	11425761	2	24720000	36145761	75	105	105	1766800	710290	0	0	2206514	4683604	172	5504000000	5544829365	6	2254	414	0	20294
688	1	farm	71556	mixed sheep	40	1	0	57	15	0	0	0	0	33	37	33	47	68	1	67	1	12061	603100	81180	737060	1596904	9095036	53797	12167076	2	22320000	34487076	63	94	94	1879750	728035	0	0	2631207	5238992	166	5312000000	5351726068	4	2416	427	0	20801
689	1	farm	71556	mixed sheep	37	1	0	46	15	0	0	0	0	39	43	29	53	71	1	70	1	15615	579825	73492	543438	1425530	6920591	44395	9587271	2	22320000	31907271	69	95	95	1454100	631680	0	0	2296332	4382112	168	5376000000	5412289384	5	1821	369	0	18048
690	1	farm	71556	mixed sheep	33	1	0	42	15	0	0	0	0	35	38	28	43	66	1	65	1	10962	487425	64110	560027	1230784	6919930	43334	9305611	2	20880000	30185611	65	89	89	1391500	596120	0	0	2029124	4016744	162	5184000000	5218202354	4	1753	348	0	17032
691	1	farm	71564	mixed sheep	36	1	0	38	15	0	0	0	0	42	46	27	56	80	1	79	1	10989	513175	66244	571167	1394370	7077866	33344	9656166	2	22560000	32216166	72	95	95	1386875	591430	0	0	1581876	3560182	175	5600000000	5635776347	4	1760	348	0	16898
692	1	farm	71556	mixed sheep	40	1	0	43	15	0	0	0	0	42	46	31	56	74	1	73	1	28563	616950	100806	714818	1487848	9080900	57198	12058521	2	24960000	37018521	72	106	106	2012875	829325	0	0	2824455	5666655	172	5504000000	5546685176	8	2569	483	0	23695
693	1	farm	71564	mixed sheep	42	1	0	52	15	0	0	0	0	46	48	47	50	76	1	75	1	14671	665525	122518	699073	1472268	9021184	51165	12031733	2	25440000	37471733	77	108	108	1744625	767865	0	0	2746741	5259231	174	5568000000	5610730964	6	2180	443	0	21939
694	1	farm	71556	mixed sheep	47	1	0	52	15	0	0	0	0	32	35	31	40	64	1	63	1	14523	608975	79556	726014	1682593	8887721	47820	12032679	2	21840000	33872679	62	93	93	1732525	784350	0	0	2416688	4933563	161	5152000000	5190806242	5	2167	459	0	22410
695	1	farm	71556	mixed sheep	70	1	0	86	15	0	0	0	0	44	47	43	52	78	1	77	1	20458	812550	109850	1040402	2461575	12870312	97997	17392686	2	25200000	42592686	74	107	107	2059750	684880	0	0	4734526	7479156	183	5856000000	5906071842	5	2725	399	0	19568
696	1	farm	71564	mixed sheep	37	1	0	36	15	0	0	0	0	33	36	34	41	67	1	66	1	11001	544875	70696	648698	1402160	7933150	32031	10631610	2	20640000	31271610	64	87	87	1389775	602105	0	0	1571494	3563374	161	5152000000	5186834984	4	1753	353	0	17203
697	1	farm	71556	mixed sheep	38	1	0	46	15	0	0	0	0	28	30	29	39	61	1	60	1	11081	512475	65668	562635	1324263	6998076	39506	9502623	2	19680000	29182623	59	83	83	1411575	597730	0	0	2239451	4248756	158	5056000000	5089431379	4	1779	348	0	17078
698	1	farm	71556	mixed sheep	44	1	0	45	15	0	0	0	0	33	36	29	41	65	1	64	1	12646	572575	93190	712498	1487849	8849502	41216	11756830	2	20880000	32636830	63	89	89	1431675	621005	0	0	1695826	3748506	160	5120000000	5156385336	5	1794	362	0	17743
699	1	farm	71564	mixed sheep	65	1	0	80	15	0	0	0	0	59	61	60	63	89	1	88	1	16089	892800	119832	1112386	2352516	13877261	81490	18436286	2	30000000	48436286	90	127	127	2199075	876120	0	0	3966519	7041714	191	6112000000	6167477999	5	2814	510	0	25032
700	1	farm	71556	mixed sheep	50	1	0	38	15	0	0	0	0	31	33	28	36	61	1	60	1	21985	581275	110816	961880	1783860	12113247	42891	15593968	2	20640000	36233968	61	88	88	1630800	625205	0	0	1442785	3698790	155	4960000000	4999932758	5	2121	361	0	17863
701	1	farm	71564	mixed sheep	34	1	0	40	15	0	0	0	0	23	26	24	32	59	1	58	1	10962	456825	65754	568647	1339842	7080822	37929	9549820	2	18240000	27789820	54	78	78	1385400	595385	0	0	2003011	3983796	155	4960000000	4991773616	4	1746	347	0	17011
702	1	farm	71564	mixed sheep	40	1	0	36	15	0	0	0	0	62	65	63	70	94	1	93	1	13362	464275	102158	637603	1495637	8159398	34368	10893438	2	28560000	39453438	93	121	121	1515750	761005	0	0	1841428	4118182	189	6048000000	6091571621	6	1842	435	0	21743
703	1	farm	71564	mixed sheep	34	1	0	34	15	0	0	0	0	27	29	28	37	63	1	62	1	11113	533425	64224	561566	1269733	6936999	31197	9397144	2	20640000	30037144	58	88	88	1684900	761740	0	0	1693190	4139830	158	5056000000	5090176974	4	2119	452	0	21764
704	1	farm	71556	mixed sheep	52	1	0	60	15	0	0	0	0	36	39	31	44	67	1	66	1	14621	739625	105888	965776	1885127	11991745	56924	15745086	2	23760000	39505086	66	101	101	2137725	831565	0	0	3007427	5976717	166	5312000000	5357481803	6	2778	486	0	23759
705	1	farm	71556	mixed sheep	43	1	0	49	15	0	0	0	0	28	30	29	36	62	1	61	1	14883	526525	73104	643896	1581325	7914560	51935	10791345	2	20160000	30951345	59	86	86	1540600	681870	0	0	2763380	4985850	160	5120000000	5155937195	5	1921	398	0	19482
706	1	farm	71564	mixed sheep	44	1	0	44	15	0	0	0	0	36	39	34	44	69	1	68	1	10970	689850	82680	628634	1705962	7920080	61490	11088696	2	22080000	33168696	66	93	93	1684200	636825	0	0	2242499	4563524	166	5312000000	5349732221	5	2193	373	0	18195
707	1	farm	71556	mixed sheep	45	1	0	39	15	0	0	0	0	33	36	29	41	68	1	67	1	16619	510025	98338	715738	1752700	8970076	38539	12085416	2	21120000	33205416	63	90	90	1469700	699020	0	0	1318257	3486977	162	5184000000	5220692394	6	1809	404	0	19972
708	1	farm	71564	mixed sheep	38	1	0	55	15	0	0	0	0	57	59	61	69	92	1	91	1	11001	728075	74786	642726	1480059	8064994	51418	11042057	2	27360000	38402057	91	116	116	1480275	609245	0	0	2937360	5026880	191	6112000000	6155428938	4	1875	355	0	17407
709	1	farm	71564	mixed sheep	37	1	0	52	15	0	0	0	0	41	43	42	49	74	1	73	1	11013	531450	69568	571754	1371000	7101237	43404	9688414	2	22800000	32488414	72	97	97	1450475	616280	0	0	2496171	4562926	171	5472000000	5509051340	4	1829	359	0	17608
710	1	farm	71556	mixed sheep	36	1	0	54	15	0	0	0	0	29	32	28	37	61	1	60	1	11837	534050	62748	525980	1293104	6590114	46774	9052770	2	20400000	29452770	59	87	87	1618000	681345	0	0	2845408	5144752	160	5120000000	5154597523	4	2035	400	0	19467
711	1	farm	71556	mixed sheep	30	1	0	27	15	0	0	0	0	25	28	26	38	61	1	60	1	10962	483525	59232	519001	1090569	6456003	27590	8635920	2	19440000	28075920	56	83	83	1561300	663005	0	0	1456850	3681155	155	4960000000	4991757075	5	1999	388	0	18943
712	1	farm	71556	mixed sheep	38	1	0	41	15	0	0	0	0	28	30	21	36	60	1	59	1	16022	524650	66792	590841	1378793	7379408	39830	9980313	2	20640000	30620313	58	87	87	1789950	700385	0	0	1873532	4363866	156	4992000000	5026984180	5	2310	412	0	20011
713	1	farm	71564	mixed sheep	38	1	0	40	15	0	0	0	0	26	28	27	36	62	1	61	1	11984	556175	70640	524648	1386582	6702029	39205	9279279	2	20160000	29439279	57	86	86	1690850	695380	0	0	2073530	4459760	158	5056000000	5089899039	6	2153	403	0	19868
714	1	farm	71564	mixed sheep	45	1	0	68	15	0	0	0	0	32	35	32	41	66	1	65	1	18985	841400	97648	920614	1713752	11421238	63984	15058637	2	25440000	40498637	62	108	108	2699375	1130045	0	0	3741155	7570575	167	5344000000	5392069212	7	3458	660	0	32287
715	1	farm	71564	mixed sheep	41	1	0	48	15	0	0	0	0	33	36	27	41	65	1	64	1	15902	575950	92520	600055	1573536	7763221	54644	10659926	2	22080000	32739926	63	94	94	1818175	718585	0	0	2467539	5004299	163	5216000000	5253744225	6	2338	422	0	20531
716	1	farm	71564	mixed sheep	42	1	0	44	15	0	0	0	0	27	29	29	35	61	1	60	1	11034	538100	77176	537174	1464479	6870155	50250	9537334	2	20160000	29697334	59	85	85	1485775	661990	0	0	2317837	4465602	158	5056000000	5090162936	5	1849	385	0	18914
717	1	farm	71556	mixed sheep	38	1	0	45	15	0	0	0	0	38	41	30	47	74	1	73	1	20249	547025	100596	648331	1542376	8291232	59692	11189251	2	23280000	34469251	68	99	99	1634475	891100	0	0	2028352	4553928	171	5472000000	5511023178	7	1911	511	0	25460
718	1	farm	71556	mixed sheep	46	1	0	61	15	0	0	0	0	34	37	31	42	65	1	64	1	12819	661300	80238	716715	1783860	8864566	49367	12156046	2	22320000	34476046	64	94	94	1824225	735000	0	0	2666896	5226121	163	5216000000	5255702167	5	2343	429	0	21000
719	1	farm	71564	mixed sheep	44	1	0	41	15	0	0	0	0	26	28	27	37	61	1	60	1	10962	495150	76434	660967	1596904	8104906	37546	10971908	2	18960000	29931908	57	81	81	1383700	584885	0	0	1665485	3634070	156	4992000000	5025565978	4	1762	342	0	16711
720	1	farm	71556	mixed sheep	45	1	0	61	15	0	0	0	0	34	37	25	42	65	1	64	1	11042	632000	80950	631701	1573535	7866698	64578	10849461	2	22080000	32929461	64	94	94	1794700	692860	0	0	2948134	5435694	164	5248000000	5286365155	5	2308	405	0	19796
721	1	farm	71556	mixed sheep	46	1	0	55	15	0	0	0	0	43	46	36	51	77	1	76	1	21424	661550	79314	708500	1698172	8676418	60466	11884420	2	24480000	36364420	73	104	104	1780700	772660	0	0	2686108	5239468	176	5632000000	5673603888	6	2234	448	0	22076
722	1	farm	71564	mixed sheep	32	1	0	46	15	0	0	0	0	36	39	28	44	67	1	66	1	11055	511800	61468	546165	1176257	6808688	40253	9144631	2	22080000	31224631	66	93	93	1603250	675150	0	0	2343463	4621863	164	5248000000	5283846494	4	2030	399	0	19290
723	1	farm	71564	mixed sheep	49	1	0	48	15	0	0	0	0	33	36	26	41	67	1	66	1	12319	577600	116032	691384	1815018	8892038	46996	12139068	2	20880000	33019068	63	89	89	1468150	653275	0	0	2414541	4535966	164	5248000000	5285555034	5	1837	377	0	18665
724	1	farm	71556	mixed sheep	48	1	0	47	15	0	0	0	0	49	51	50	53	79	1	78	1	10962	523000	69796	626132	1589117	7734476	48792	10591313	2	24240000	34831313	80	103	103	1356900	546455	0	0	2417444	4320799	176	5632000000	5671152112	4	1725	319	0	15613
725	1	farm	71556	mixed sheep	38	1	0	36	15	0	0	0	0	28	31	29	37	63	1	62	1	11096	529275	66578	564237	1464478	7045638	35935	9706142	2	19440000	29146142	59	83	83	1348325	576310	0	0	1880058	3804693	158	5056000000	5088950835	4	1709	337	0	16466
726	1	farm	71564	mixed sheep	35	1	0	47	15	0	0	0	0	29	32	25	37	63	1	62	1	11311	513500	62842	527764	1261944	6585938	36556	8988544	2	20640000	29628544	59	88	88	1676550	747565	0	0	2367968	4792083	160	5120000000	5154420628	5	2103	439	0	21359
727	1	farm	71556	mixed sheep	49	1	0	56	15	0	0	0	0	34	38	30	48	67	1	66	1	11155	620675	71126	632844	1589116	7798330	65182	10777273	2	21360000	32137273	64	91	91	1559850	653310	0	0	3176807	5389967	166	5312000000	5349527240	4	1968	381	0	18666
728	1	farm	71564	mixed sheep	36	1	0	47	15	0	0	0	0	36	38	37	40	66	1	65	1	15964	468750	63724	558079	1246366	6954221	49301	9340440	2	21600000	30940440	67	92	92	1412775	642845	0	0	2544977	4600597	164	5248000000	5283541037	5	1740	375	0	18367
729	1	farm	71564	mixed sheep	47	1	0	45	15	0	0	0	0	34	37	27	42	69	1	68	1	16559	526425	86518	803610	1752700	9698236	53139	12920628	2	21360000	34280628	64	91	91	1532525	702940	0	0	1839062	4074527	164	5248000000	5286355155	6	1901	409	0	20084
730	1	farm	71556	mixed sheep	50	1	0	56	15	0	0	0	0	47	51	29	61	79	1	78	1	17859	710425	98594	756538	1768280	9344466	111484	12789788	2	26160000	38949788	77	111	111	1928050	895510	0	0	2820813	5644373	179	5728000000	5772594160	7	2395	517	0	25586
731	1	farm	71564	mixed sheep	40	1	0	39	15	0	0	0	0	34	38	28	48	66	1	65	1	11018	549350	69056	620714	1456688	7605236	39616	10340660	2	20880000	31220660	64	89	89	1412225	626500	0	0	1958121	3996846	162	5184000000	5219217506	4	1775	369	0	17900
732	1	farm	71556	mixed sheep	46	1	0	55	15	0	0	0	0	37	41	30	51	69	1	68	1	11053	640450	84012	703640	1635853	8618793	66914	11749662	2	22320000	34069662	67	94	94	1663625	626430	0	0	2415256	4705310	167	5344000000	5382774973	5	2153	368	0	17898
733	1	farm	71556	mixed sheep	52	1	0	58	15	0	0	0	0	36	39	29	49	67	1	66	1	19924	595400	86982	756803	1705963	9416918	73348	12635414	2	21840000	34475414	66	93	93	1553050	679770	0	0	3105126	5337946	167	5344000000	5383813360	6	1933	391	0	19422
734	1	farm	71556	mixed sheep	39	1	0	59	15	0	0	0	0	35	39	35	49	68	1	67	1	21996	696650	92088	850669	1526798	10661682	54782	13882670	2	23040000	36922670	65	98	98	1872225	864850	0	0	2610294	5347370	166	5312000000	5354270039	6	2316	501	0	24710
735	1	farm	71564	mixed sheep	59	1	0	46	15	0	0	0	0	34	37	34	42	69	1	68	1	202064	592875	200432	1180424	2243457	15070194	54328	19341710	2	23040000	42381710	64	98	98	1817775	887355	0	0	2353885	5059015	166	5312000000	5359440725	12	2217	511	0	25353
736	1	farm	71556	mixed sheep	48	1	0	45	15	0	0	0	0	30	32	31	38	61	1	60	1	14812	579575	128544	743566	1776068	9534918	87051	12849722	2	22320000	35169722	61	95	95	1861950	907550	0	0	2031781	4801281	158	5056000000	5095971003	6	2283	529	0	25930
737	1	farm	71556	mixed sheep	43	1	0	52	15	0	0	0	0	35	38	34	43	70	1	69	1	22737	596400	76134	631557	1503429	7884574	56433	10748526	2	21840000	32588526	65	93	93	1590750	642915	0	0	2786962	5020627	168	5376000000	5413609153	5	2025	372	0	18369
738	1	farm	71564	mixed sheep	44	1	0	39	15	0	0	0	0	32	35	31	40	63	1	62	1	17939	630050	77722	723123	1573536	8931587	35287	11971305	2	22080000	34051305	62	94	94	1794100	813435	0	0	1787476	4395010	158	5056000000	5094446315	5	2242	482	0	23241
739	1	farm	71564	mixed sheep	51	1	0	45	15	0	0	0	0	44	47	44	52	79	1	78	1	10970	666050	113422	703190	1924075	9009312	62802	12478851	2	23760000	36238851	74	101	101	1510150	680085	0	0	2793316	4983550	178	5696000000	5737222402	5	1882	392	0	19431
740	1	farm	71564	mixed sheep	30	1	0	48	15	0	0	0	0	36	39	21	44	67	1	66	1	21433	400575	63512	519869	1121728	6515064	50991	8671740	2	21360000	30031740	66	91	91	1390300	613970	0	0	2543530	4547800	165	5280000000	5314579540	5	1726	359	0	17542
741	1	farm	71564	mixed sheep	63	1	0	97	15	0	0	0	0	40	42	34	45	72	1	71	1	25077	694225	100764	848752	2336932	10314550	93734	14388957	2	26880000	41268957	70	114	114	2582625	1096480	0	0	5505957	9185062	179	5728000000	5778454019	7	3261	640	0	31328
742	1	farm	71556	mixed sheep	50	1	0	58	15	0	0	0	0	32	35	29	40	67	1	66	1	28638	542550	83474	676726	1783860	8409364	71510	11567484	2	22560000	34127484	62	96	96	1904025	890925	0	0	2895414	5690364	166	5312000000	5351817848	7	2331	512	0	25455
743	1	farm	71564	mixed sheep	39	1	0	30	15	0	0	0	0	25	27	26	35	58	1	57	1	12151	486675	76666	618005	1503427	7698216	39544	10422533	2	20160000	30582533	56	86	86	1700100	747775	0	0	1422689	3870564	153	4896000000	4930453097	5	2145	440	0	21365
744	1	farm	71556	mixed sheep	41	1	0	43	15	0	0	0	0	44	47	45	52	75	1	74	1	10991	519375	66936	611955	1355424	7597426	41771	10192887	2	24000000	34192887	75	102	102	1591125	657685	0	0	2212946	4461756	172	5504000000	5542654643	4	2031	384	0	18791
745	1	farm	71564	mixed sheep	53	1	0	70	15	0	0	0	0	57	60	58	66	89	1	88	1	11092	746650	82590	700468	1885129	8708380	60419	12183636	2	28080000	40263636	88	118	118	1788250	729400	0	0	3566092	6083742	190	6080000000	6126347378	4	2266	430	0	20840
746	1	farm	71564	mixed sheep	48	1	0	43	15	0	0	0	0	34	37	26	42	66	1	65	1	12586	595975	82790	695963	1721542	8582457	44450	11723177	2	21120000	32843177	64	90	90	1444275	659085	0	0	2005020	4108380	162	5184000000	5220951557	5	1803	382	0	18831
747	1	farm	71564	mixed sheep	49	1	0	48	15	0	0	0	0	80	84	57	94	112	1	111	1	11183	700400	84652	727470	1869545	8860328	45962	12288358	2	32640000	44928358	110	138	138	1565475	682255	0	0	1773617	4021347	207	6624000000	6672949705	4	1977	400	0	19493
748	1	farm	71556	mixed sheep	54	1	0	56	15	0	0	0	0	37	40	30	50	68	1	67	1	20691	715275	97100	803342	1939655	9883842	72750	13511964	2	24480000	37991964	67	104	104	2040675	967155	0	0	2659957	5667787	167	5344000000	5387659751	7	2511	558	0	27633
749	1	farm	71556	mixed sheep	31	1	0	36	15	0	0	0	0	33	36	27	41	64	1	63	1	10962	460050	64066	558207	1191837	6966211	30872	9271243	2	20160000	29431243	63	85	85	1330050	574630	0	0	1632512	3537192	159	5088000000	5120968434	4	1677	336	0	16418
750	1	farm	71556	mixed sheep	52	1	0	66	15	0	0	0	0	38	41	38	46	73	1	72	1	21218	672100	124044	1187345	1939657	14955310	64343	18942799	2	25200000	44142799	68	107	107	2222200	997290	0	0	3132364	6351854	173	5536000000	5586494653	7	2791	586	0	28494
751	1	farm	71556	mixed sheep	32	1	0	38	15	0	0	0	0	24	26	21	33	59	1	58	1	10971	516825	62348	561537	1168467	6958344	37418	9304938	2	18480000	27784938	54	79	79	1465975	624050	0	0	1944238	4034263	155	4960000000	4991819201	4	1858	364	0	17830
752	1	farm	71564	mixed sheep	46	1	0	62	15	0	0	0	0	36	38	41	48	70	1	69	1	20383	675600	80704	698188	1659224	8731689	69912	11915318	2	24960000	36875318	71	106	106	2064825	867125	0	0	4151132	7083082	173	5536000000	5579958400	6	2625	509	0	24775
753	1	farm	71556	mixed sheep	44	1	0	61	15	0	0	0	0	32	35	38	41	64	1	63	1	11084	599025	76802	661174	1620273	8098368	62398	11118040	2	24000000	35118040	68	101	101	2035300	817880	0	0	3300510	6153690	164	5248000000	5289271730	6	2617	476	0	23368
754	1	farm	71564	mixed sheep	44	1	0	48	15	0	0	0	0	38	41	28	46	69	1	68	1	11330	592550	95900	904754	1667012	11129262	48638	14438117	2	23040000	37478117	68	98	98	1795450	722470	0	0	2536828	5054748	166	5312000000	5354532864	4	2308	421	0	20642
755	1	farm	71564	mixed sheep	51	1	0	47	15	0	0	0	0	34	36	26	39	66	1	65	1	12910	518100	77936	683294	1737122	8397264	52655	11466371	2	22800000	34266371	64	96	96	1851000	882070	0	0	2221857	4954927	163	5216000000	5255221297	5	2280	521	0	25202
756	1	farm	71556	mixed sheep	48	1	0	83	15	0	0	0	0	49	53	50	63	81	1	80	1	11865	681150	83454	734555	1721544	9164260	72741	12457705	2	26640000	39097705	80	113	113	1910050	781095	0	0	4236924	6928068	184	5888000000	5934025773	4	2404	460	0	22317
757	1	farm	71556	mixed sheep	40	1	0	36	15	0	0	0	0	34	37	27	42	65	1	64	1	11051	482925	68420	586627	1425528	7235829	36303	9835631	2	20640000	30475631	64	88	88	1394400	593530	0	0	1907137	3895067	161	5152000000	5186370698	4	1761	348	0	16958
758	1	farm	71564	mixed sheep	47	1	0	63	15	0	0	0	0	35	38	29	43	68	1	67	1	30424	634200	109602	1048599	1729334	13218738	69692	16810166	2	23040000	39850166	65	98	98	1957200	763525	0	0	3362026	6082750	168	5376000000	5421932916	6	2502	442	0	21815
759	1	farm	71564	mixed sheep	39	1	0	46	15	0	0	0	0	30	33	28	39	66	1	65	1	10962	459425	66334	555122	1363212	6921378	39144	9404615	2	19680000	29084615	60	84	84	1397900	588945	0	0	2062996	4049841	162	5184000000	5217134457	4	1772	343	0	16827
760	1	farm	71564	mixed sheep	58	1	0	62	15	0	0	0	0	30	32	31	39	66	1	65	1	153142	663900	128822	1223955	2142189	14423228	78032	18660125	2	23280000	41940125	61	99	99	2197075	931175	0	0	3059675	6187925	166	5312000000	5360128051	8	2779	545	0	26605
761	1	farm	71556	mixed sheep	55	1	0	54	15	0	0	0	0	33	36	31	44	68	1	67	1	18149	723975	92190	826166	2095450	10131244	55892	13924916	2	22560000	36484916	63	96	96	1851250	843850	0	0	2330288	5025388	165	5280000000	5321510304	6	2296	492	0	24110
762	1	farm	71564	mixed sheep	41	1	0	35	15	0	0	0	0	37	40	28	45	68	1	67	1	10962	492525	71240	628612	1487848	7753134	35886	10469244	2	21360000	31829244	67	91	91	1369200	575295	0	0	1507118	3451614	162	5184000000	5219280858	4	1743	337	0	16437
763	1	farm	71556	mixed sheep	45	1	0	54	15	0	0	0	0	39	43	26	53	74	1	73	1	29306	740000	98596	866770	1729331	10684768	59610	14179075	2	24480000	38659075	69	104	104	1946225	957915	0	0	2540213	5444353	172	5504000000	5548103428	8	2372	554	0	27369
764	1	farm	71556	mixed sheep	37	1	0	44	15	0	0	0	0	27	29	28	35	61	1	60	1	16744	497450	65516	567551	1363211	7034087	45081	9572896	2	19680000	29252896	58	83	83	1458775	677285	0	0	2323115	4459175	158	5056000000	5089712071	5	1804	395	0	19351
765	1	farm	71564	mixed sheep	33	1	0	47	15	0	0	0	0	25	27	26	32	56	1	55	1	21612	450500	64868	578216	1207417	7166324	47425	9514750	2	19200000	28714750	56	82	82	1456975	650020	0	0	2699477	4806472	154	4928000000	4961521223	5	1810	378	0	18572
766	1	farm	71556	mixed sheep	53	1	0	62	15	0	0	0	0	40	44	41	54	77	1	76	1	20641	870050	117692	1138500	1892918	14223815	77856	18320831	2	25200000	43520831	71	107	107	1987725	941045	0	0	3140447	6069217	176	5632000000	5681590048	6	2442	546	0	26887
767	1	farm	71556	mixed sheep	38	1	0	37	15	0	0	0	0	32	35	28	40	66	1	65	1	10973	502550	75988	554974	1347632	7043526	55420	9580090	2	20880000	30460090	62	89	89	1464450	664685	0	0	2219284	4348420	163	5216000000	5250808509	5	1827	383	0	18991
768	1	farm	71564	mixed sheep	45	1	0	44	15	0	0	0	0	47	49	28	51	77	1	76	1	11129	607675	74820	664996	1565746	8155090	44005	11112333	2	27120000	38232333	77	115	115	2156100	979790	0	0	2065821	5201711	173	5536000000	5579434044	5	2715	578	0	27994
769	1	farm	71564	mixed sheep	56	1	0	58	15	0	0	0	0	48	50	29	52	78	1	77	1	11066	608400	88840	807032	1994183	9798988	59264	13356708	2	25200000	38556708	78	106	106	1693275	662515	0	0	3176087	5531877	177	5664000000	5708088584	4	2178	386	0	18929
770	1	farm	71556	mixed sheep	37	1	0	49	15	0	0	0	0	28	30	25	34	59	1	58	1	11232	541550	86820	811667	1441108	10075986	49525	13006655	2	20400000	33406655	58	87	87	1666450	695625	0	0	2444319	4806394	156	4992000000	5030213049	5	2122	408	0	19875
771	1	farm	71556	mixed sheep	42	1	0	43	15	0	0	0	0	50	52	39	54	80	1	79	1	16606	614300	93236	692669	1620275	8733070	55500	11809050	2	24960000	36769050	80	105	105	1447100	642880	0	0	2016913	4106893	177	5664000000	5704875943	5	1808	374	0	18368
772	1	farm	71564	mixed sheep	44	1	0	48	15	0	0	0	0	34	38	25	48	67	1	66	1	13764	597200	82552	776178	1651433	9554361	52784	12714508	2	22320000	35034508	64	95	95	1831725	757015	0	0	2491460	5080200	164	5248000000	5288114709	5	2355	445	0	21629
773	1	farm	71564	mixed sheep	43	1	0	46	15	0	0	0	0	30	33	28	38	62	1	61	1	11010	508425	74582	681343	1573536	8338698	45443	11222027	2	19920000	31142027	60	85	85	1443625	588035	0	0	2137373	4169033	158	5056000000	5091311060	4	1837	343	0	16801
774	1	farm	71564	mixed sheep	28	1	0	34	15	0	0	0	0	25	27	26	36	61	1	60	1	11112	473625	54806	469636	1051620	5911736	27142	7988564	2	18720000	26708564	56	80	80	1354425	603645	0	0	1560506	3518576	156	4992000000	5022227141	5	1695	354	0	17247
775	1	farm	71564	mixed sheep	42	1	0	57	15	0	0	0	0	33	36	27	41	67	1	66	1	19935	621475	76782	662188	1628064	8223680	57422	11269612	2	22560000	33829612	63	96	96	1886100	824985	0	0	2913984	5625070	166	5312000000	5351454682	6	2370	478	0	23571
776	1	farm	71564	mixed sheep	31	1	0	29	15	0	0	0	0	29	32	27	37	60	1	59	1	11361	532150	57896	504270	1145098	6314438	29041	8582893	2	20400000	28982893	59	87	87	1611225	687120	0	0	1583888	3882233	155	4960000000	4992865126	5	2049	401	0	19632
777	1	farm	71564	mixed sheep	34	1	0	42	15	0	0	0	0	34	38	29	48	66	1	65	1	12322	508350	66150	577078	1300892	7114078	37965	9604513	2	21360000	30964513	64	90	90	1568200	622685	0	0	2178784	4369669	162	5184000000	5219334182	4	2014	364	0	17791
778	1	farm	71564	mixed sheep	60	1	0	67	15	0	0	0	0	51	53	48	55	81	1	80	1	31721	711225	151644	1001774	2173349	12785786	76878	16900656	2	26880000	43780656	81	114	114	1768325	909125	0	0	3365461	6042911	181	5792000000	5841823567	8	2090	520	0	25975
779	1	farm	71564	mixed sheep	59	1	0	62	15	0	0	0	0	36	39	31	45	69	1	68	1	30239	692225	88596	746746	2079871	9155866	65479	12828783	2	23760000	36588783	66	101	101	2085075	812630	0	0	2330465	5228170	166	5312000000	5353816954	6	2691	471	0	23218
780	1	farm	71556	mixed sheep	69	1	0	98	15	0	0	0	0	35	38	34	43	69	1	68	1	70673	863975	124088	1089130	2477153	13572470	154550	18281367	2	25680000	43961367	65	109	109	2467625	1147300	0	0	5673746	9288671	178	5696000000	5749250038	9	3026	662	0	32780
781	1	farm	71564	mixed sheep	34	1	0	28	15	0	0	0	0	39	42	25	47	71	1	70	1	12861	602975	81516	618489	1402160	7855550	29444	10590134	2	23280000	33870134	69	99	99	1692950	781725	0	0	1196436	3671112	164	5248000000	5285541246	7	2126	455	0	22335
782	1	farm	71556	mixed sheep	56	1	0	64	15	0	0	0	0	37	40	38	48	69	1	68	1	12630	713650	120010	963268	2204511	12166906	66628	16234973	2	24000000	40234973	68	102	102	1913000	857990	0	0	3477782	6248772	170	5440000000	5486483746	6	2384	498	0	24514
783	1	farm	71564	mixed sheep	34	1	0	35	15	0	0	0	0	35	38	36	43	67	1	66	1	11043	456250	68368	618916	1308683	7611116	35162	10098496	2	21120000	31218496	66	89	89	1364825	594405	0	0	1875990	3835220	162	5184000000	5219053716	4	1718	348	0	16983
784	1	farm	71556	mixed sheep	45	1	0	43	15	0	0	0	0	37	41	27	51	69	1	68	1	16204	603675	80136	680940	1698171	8378090	39567	11480580	2	21600000	33080580	67	92	92	1443050	626920	0	0	1878035	3948005	165	5280000000	5317028584	5	1823	367	0	17912
785	1	farm	71564	mixed sheep	40	1	0	37	15	0	0	0	0	39	43	26	53	73	1	72	1	16209	562400	81622	662218	1542375	8174488	33789	11056892	2	23520000	34576892	69	100	100	1750850	772870	0	0	1767935	4291655	168	5376000000	5414868547	6	2213	451	0	22082
786	1	farm	71556	mixed sheep	56	1	0	53	15	0	0	0	0	41	44	35	49	72	1	71	1	11007	692875	85190	739636	1939656	9047865	54810	12560032	2	24960000	37520032	71	106	106	2123800	835240	0	0	2687537	5646577	170	5440000000	5483166609	5	2755	485	0	23864
787	1	farm	71556	mixed sheep	44	1	0	59	15	0	0	0	0	31	35	26	45	63	1	62	1	13040	500100	76530	627676	1596905	7806703	72669	10680582	2	21120000	31800582	61	89	89	1608125	738850	0	0	3034502	5381477	163	5216000000	5253182060	5	1973	427	0	21110
788	1	farm	71556	mixed sheep	38	1	0	45	15	0	0	0	0	36	39	22	44	67	1	66	1	10982	478675	73482	658665	1448898	8033898	38963	10732581	2	21120000	31852581	66	90	90	1388325	588455	0	0	1810462	3787242	162	5184000000	5219639823	4	1755	344	0	16813
789	1	farm	71556	mixed sheep	39	1	0	41	15	0	0	0	0	25	27	26	36	61	1	60	1	18967	485525	77132	594862	1480058	7484352	38453	10160381	2	21120000	31280381	56	90	90	2024050	786835	0	0	1705813	4516698	156	4992000000	5027797079	6	2611	462	0	22481
790	1	farm	71556	mixed sheep	54	1	0	54	15	0	0	0	0	33	36	27	43	69	1	68	1	16997	771250	103784	738232	1978603	9225320	53270	12870459	2	23040000	35910459	63	98	98	1957225	851655	0	0	2050670	4859550	165	5280000000	5320770009	5	2455	498	0	24333
791	1	farm	71556	mixed sheep	52	1	0	69	15	0	0	0	0	33	36	34	43	67	1	66	1	17013	664075	105304	912096	1916286	11416726	84737	15099224	2	23040000	38139224	64	97	97	1915175	896245	0	0	4293293	7104713	170	5440000000	5485243937	6	2348	518	0	25607
792	1	farm	71556	mixed sheep	44	1	0	53	15	0	0	0	0	28	30	29	36	59	1	58	1	10982	543725	78708	728102	1628064	8863640	55764	11898003	2	19920000	31818003	59	85	85	1492550	600285	0	0	2634956	4727792	157	5024000000	5060545795	4	1901	350	0	17151
793	1	farm	71564	mixed sheep	40	1	0	47	15	0	0	0	0	28	30	23	36	63	1	62	1	11383	581325	70444	611363	1464478	7541613	43983	10313206	2	21360000	31673206	58	91	91	1925225	788970	0	0	2426602	5140798	160	5120000000	5156814004	5	2462	459	0	22542
794	1	farm	71564	mixed sheep	59	1	0	51	15	0	0	0	0	38	41	29	46	71	1	70	1	21545	566575	166826	990817	2235664	13089416	62605	17111902	2	22800000	39911902	68	97	97	1587825	773360	0	0	1816098	4177283	167	5344000000	5388089186	7	1941	448	0	22096
795	1	farm	71556	mixed sheep	48	1	0	64	15	0	0	0	0	36	39	37	46	72	1	71	1	22005	739975	101536	889841	1846177	11085398	63892	14726819	2	24000000	38726819	67	101	101	1919475	928690	0	0	2967523	5815688	171	5472000000	5516542506	7	2343	539	0	26534
796	1	farm	71556	mixed sheep	58	1	0	78	15	0	0	0	0	31	34	31	41	65	2	64	1	451977	768150	122158	1133253	2165560	14172550	83232	18444902	2	45840000	64284902	61	103	103	2555725	1073240	0	0	4397790	8026755	168	5376000000	5448311658	9	3241	626	0	30664
797	1	farm	71564	mixed sheep	38	1	0	48	15	0	0	0	0	39	42	30	47	71	1	70	1	14243	533250	97830	650686	1448898	8250586	65982	11047233	2	22560000	33607233	69	96	96	1468800	631295	0	0	2988608	5088703	171	5472000000	5510695936	5	1842	367	0	18037
798	1	farm	71564	mixed sheep	51	1	0	56	15	0	0	0	0	37	40	34	45	70	1	69	1	20641	724350	106584	941713	2095451	11920540	54140	15842777	2	23760000	39602777	67	101	101	1895475	905030	0	0	3097549	5898054	169	5408000000	5453500832	5	2340	529	0	25858
799	1	farm	71556	mixed sheep	52	1	0	52	15	0	0	0	0	34	37	30	42	65	1	64	1	24532	596100	108232	1021473	1916287	12731780	57107	16430978	2	22080000	38510978	64	93	93	1618850	818720	0	0	2639837	5077407	163	5216000000	5259588386	6	1967	474	0	23392
800	1	farm	71556	mixed sheep	42	1	0	56	15	0	0	0	0	38	40	39	43	70	1	69	1	11199	765275	89420	830187	1503428	10324988	55286	13568584	2	24480000	38048584	69	104	104	2059900	829430	0	0	2777840	5667170	168	5376000000	5419715754	4	2662	483	0	23698
801	1	farm	71564	mixed sheep	44	1	0	53	15	0	0	0	0	54	56	55	58	84	1	83	1	14187	733225	84362	740966	1667012	9176478	66043	12468085	2	27840000	40308085	85	118	118	1853900	830795	0	0	2893070	5577765	183	5856000000	5901885850	6	2318	486	0	23737
802	1	farm	71556	mixed sheep	40	1	0	45	15	0	0	0	0	28	30	29	34	61	1	60	1	10962	516300	68196	596632	1386581	7367973	47108	9982790	2	19440000	29422790	59	82	82	1389775	575190	0	0	2535658	4500623	158	5056000000	5089923413	4	1762	336	0	16434
803	1	farm	71564	mixed sheep	53	1	0	57	15	0	0	0	0	39	43	28	53	76	1	75	1	11434	790625	107488	1012718	2001974	12565482	64156	16542443	2	23040000	39582443	69	98	98	1719625	678720	0	0	2605976	5004321	174	5568000000	5612586764	5	2215	398	0	19392
804	1	farm	71564	mixed sheep	40	1	0	38	15	0	0	0	0	35	39	29	49	67	1	66	1	19412	518100	74268	615053	1534586	7651478	38974	10432460	2	21600000	32032460	65	92	92	1478625	704410	0	0	1789332	3972366	162	5184000000	5220004826	6	1815	412	0	20126
805	1	farm	71556	mixed sheep	48	1	0	44	15	0	0	0	0	52	54	53	56	82	1	81	1	10989	601650	78672	686272	1667013	8415128	39687	11488423	2	25200000	36688423	83	106	106	1407825	589575	0	0	1602324	3599724	177	5664000000	5704288146	4	1788	346	0	16845
806	1	farm	71564	mixed sheep	40	1	0	44	15	0	0	0	0	45	47	46	55	77	1	76	1	11305	606500	69460	620685	1487847	7650176	39803	10474471	2	24720000	35194471	76	104	104	1675575	713755	0	0	1916332	4305662	173	5536000000	5575500132	4	2124	420	0	20393
807	1	farm	71564	mixed sheep	50	1	0	62	15	0	0	0	0	36	39	34	45	67	1	66	1	11189	701050	94378	853560	1674804	10649868	60482	14034142	2	22320000	36354142	66	95	95	1745300	672840	0	0	3192322	5610462	167	5344000000	5385964605	5	2252	393	0	19224
808	1	farm	71556	mixed sheep	39	1	0	47	15	0	0	0	0	63	65	48	71	93	1	92	1	11030	585825	70558	603155	1456687	7426078	44808	10187111	2	28080000	38267111	93	119	119	1489050	633115	0	0	2412745	4534910	190	6080000000	6122802021	4	1878	371	0	18089
809	1	farm	71556	mixed sheep	49	1	0	61	15	0	0	0	0	50	52	51	58	80	1	79	1	10976	607150	81044	730186	1830600	8983670	60525	12293175	2	26640000	38933175	81	112	112	1879175	764750	0	0	2886802	5530726	179	5728000000	5772463901	5	2408	444	0	21850
810	1	farm	71556	mixed sheep	26	1	0	36	15	0	0	0	0	25	27	26	37	61	1	60	1	21745	351425	59952	516841	1067199	6441000	31149	8467566	2	18960000	27427566	56	81	81	1367450	651035	0	0	1969995	3988480	157	5024000000	5055416046	5	1682	381	0	18601
811	1	farm	71556	mixed sheep	46	1	0	53	15	0	0	0	0	29	32	29	40	66	1	65	1	11043	547350	96496	712714	1705962	8906822	53471	12022815	2	21120000	33142815	59	89	89	1772150	780605	0	0	2695678	5248433	164	5248000000	5286391248	6	2222	447	0	22303
812	1	farm	71556	mixed sheep	52	1	0	55	15	0	0	0	0	36	40	32	50	68	1	67	1	20337	771950	85782	754333	1853968	9264077	61033	12791143	2	24720000	37511143	66	105	105	2267100	972440	0	0	2760860	6000400	166	5312000000	5355511543	7	2892	565	0	27784
813	1	farm	71556	mixed sheep	63	1	0	73	15	0	0	0	0	38	40	39	44	68	1	67	1	26983	757025	118566	1010806	2126613	12642621	72299	16727930	2	24240000	40967930	69	103	103	1913775	798770	0	0	3730667	6443212	169	5408000000	5455411142	7	2406	461	0	22822
814	1	farm	71564	mixed sheep	52	1	0	53	15	0	0	0	0	34	37	30	42	67	1	66	1	11188	594100	82376	757996	1838388	9205374	50915	12529148	2	21120000	33649148	64	90	90	1522325	631050	0	0	2150099	4303474	163	5216000000	5253952622	4	1934	368	0	18030
815	1	farm	71564	mixed sheep	39	1	0	43	15	0	0	0	0	38	41	34	46	69	1	68	1	16647	611800	68264	603724	1371002	7475369	45285	10175444	2	23760000	33935444	68	100	100	1908875	817320	0	0	2671577	5397772	167	5344000000	5383333216	6	2432	474	0	23352
816	1	farm	71556	mixed sheep	45	1	0	45	15	0	0	0	0	35	38	27	43	66	1	65	1	13550	570475	86538	633946	1604694	7953878	45586	10895117	2	22320000	33215117	65	95	95	1685475	744135	0	0	2214585	4644195	162	5184000000	5221859312	6	2109	437	0	21261
817	1	farm	71556	mixed sheep	46	1	0	48	15	0	0	0	0	36	39	28	46	72	1	71	1	11077	672575	108652	727376	1791648	9161969	40589	12502808	2	22560000	35062808	66	95	95	1708475	766395	0	0	1733242	4208112	167	5344000000	5383270920	6	2147	440	0	21897
818	1	farm	71564	mixed sheep	53	1	0	47	15	0	0	0	0	30	33	28	39	65	1	64	1	11341	577375	85698	794556	1822809	9597411	47287	12925136	2	20400000	33325136	60	86	86	1522925	670950	0	0	2062916	4256791	161	5152000000	5189581927	5	1910	388	0	19170
819	1	farm	71556	mixed sheep	41	1	0	38	15	0	0	0	0	42	46	27	56	79	1	78	1	11275	550125	96038	672764	1480061	8665826	57797	11522610	2	23040000	34562610	72	98	98	1422750	635215	0	0	1840281	3898246	175	5600000000	5638460856	5	1773	367	0	18149
820	1	farm	71564	mixed sheep	42	1	0	41	15	0	0	0	0	34	37	28	45	71	1	70	1	12635	518150	82236	733678	1612485	9194982	33526	12175056	2	22560000	34735056	64	96	96	1774800	868945	0	0	1429379	4073124	165	5280000000	5318808180	6	2175	509	0	24827
821	1	farm	71564	mixed sheep	51	1	0	50	15	0	0	0	0	38	41	28	46	69	1	68	1	11878	607325	100182	949421	1853966	11625038	42759	15178691	2	22320000	37498691	68	95	95	1549875	686315	0	0	1687001	3923191	164	5248000000	5289421882	4	1941	403	0	19609
822	1	farm	71564	mixed sheep	42	1	0	34	15	0	0	0	0	29	32	29	37	62	1	61	1	22877	524450	70162	618066	1526797	7637414	28932	10405820	2	20160000	30565820	59	85	85	1520075	719390	0	0	1568050	3807515	156	4992000000	5026373336	5	1889	420	0	20554
823	1	farm	71556	mixed sheep	49	1	0	61	15	0	0	0	0	30	32	26	38	64	1	63	1	11838	631500	97354	768409	1822809	9599176	60778	12980026	2	21840000	34820026	60	93	93	1873750	782425	0	0	2953565	5609740	163	5216000000	5256429766	5	2359	453	0	22355
824	1	farm	71556	mixed sheep	33	1	0	35	15	0	0	0	0	28	30	29	34	59	1	58	1	14065	447375	57440	497986	1113940	6260283	40320	8417344	2	19920000	28337344	59	85	85	1422850	673785	0	0	1699202	3795837	154	4928000000	4960133181	5	1753	391	0	19251
825	1	farm	71564	mixed sheep	35	1	0	25	15	0	0	0	0	38	42	25	52	73	1	72	1	11018	500500	66504	537199	1417738	6720405	21562	9263908	2	21840000	31103908	68	93	93	1400900	635600	0	0	727835	2764335	165	5280000000	5313868243	4	1769	374	0	18160
826	1	farm	71556	mixed sheep	49	1	0	54	15	0	0	0	0	53	56	44	64	84	1	83	1	10962	791675	83616	734326	1729330	8919960	58454	12317361	2	26400000	38717361	83	112	112	1736400	694575	0	0	2767861	5198836	182	5824000000	5867916197	5	2229	405	0	19845
827	1	farm	71564	mixed sheep	38	1	0	40	15	0	0	0	0	36	39	27	44	67	1	66	1	11218	526450	91530	668945	1441110	8424508	38251	11190795	2	21600000	32790795	66	92	92	1438125	621880	0	0	1694794	3754800	162	5184000000	5220545594	5	1809	365	0	17768
828	1	farm	71556	mixed sheep	51	1	0	51	15	0	0	0	0	36	39	29	44	68	1	67	1	11233	679650	96114	929306	1721542	11424508	46390	14897510	2	22800000	37697510	66	97	97	1812500	729120	0	0	2095218	4636838	164	5248000000	5290334348	5	2339	424	0	20832
829	1	farm	71564	mixed sheep	84	1	0	127	15	0	0	0	0	51	53	52	57	81	1	80	1	25411	1253725	170336	1642894	2921174	20515030	138741	26641900	2	33120000	59761900	82	139	139	3514550	1360170	0	0	6715251	11589971	192	6144000000	6215351871	6	4535	780	0	38862
830	1	farm	71556	mixed sheep	40	1	0	53	15	0	0	0	0	34	37	32	42	65	1	64	1	12214	572175	72872	651589	1472269	8089146	47552	10905604	2	23040000	33945604	64	98	98	1955100	822710	0	0	2730326	5508136	163	5216000000	5255453739	6	2487	484	0	23506
831	1	farm	71564	mixed sheep	52	1	0	81	15	0	0	0	0	54	57	43	62	85	1	84	1	11195	802800	100592	900724	2033135	11307438	91314	15236004	2	28320000	43556004	84	120	120	2165750	824425	0	0	4729232	7719407	190	6080000000	6131275411	6	2792	478	0	23555
832	1	farm	71564	mixed sheep	40	1	0	37	15	0	0	0	0	41	45	27	55	73	1	72	1	23700	608200	85962	675560	1596905	8540435	38070	11545133	2	24480000	36025133	71	104	104	1819675	874090	0	0	1870399	4564164	168	5376000000	5416589296	7	2251	506	0	24974
833	1	farm	71556	mixed sheep	36	1	0	45	15	0	0	0	0	30	32	31	36	60	1	59	1	19151	533775	72872	582206	1293103	7244586	42507	9769048	2	21840000	31609048	61	92	92	1762125	796320	0	0	2424208	4982653	157	5024000000	5060591701	6	2202	463	0	22752
834	1	farm	71556	mixed sheep	44	1	0	47	15	0	0	0	0	39	43	33	53	74	1	73	1	22037	734750	83918	659277	1604693	8142764	53223	11278624	2	22800000	34078624	69	97	97	1575800	658140	0	0	2123684	4357624	170	5440000000	5478436248	6	2000	384	0	18804
835	1	farm	71556	mixed sheep	38	1	0	47	15	0	0	0	0	24	28	25	38	58	1	57	1	12734	471000	73732	619497	1448898	7646342	66724	10326193	2	18960000	29286193	55	81	81	1455925	679560	0	0	2498428	4633913	156	4992000000	5025920106	5	1783	391	0	19416
836	1	farm	71564	mixed sheep	38	1	0	39	15	0	0	0	0	36	39	21	44	69	1	68	1	14288	510375	84062	628706	1425530	7890960	33528	10573161	2	21360000	31933161	66	91	91	1386325	617890	0	0	1542193	3546408	163	5216000000	5251479569	5	1732	358	0	17654
837	1	farm	71556	mixed sheep	43	1	0	45	15	0	0	0	0	36	38	29	41	68	1	67	1	19917	605050	77048	679075	1612484	8314442	46643	11334742	2	21840000	33174742	66	93	93	1501875	699335	0	0	2431957	4633167	165	5280000000	5317807909	5	1854	411	0	19981
838	1	farm	71564	mixed sheep	45	1	0	65	15	0	0	0	0	35	38	30	43	66	1	65	1	14570	683025	99826	774929	1737123	9839010	62424	13196337	2	24480000	37676337	65	103	103	2359900	937650	0	0	3214307	6511857	166	5312000000	5356188194	8	3046	544	0	26790
839	1	farm	71564	mixed sheep	45	1	0	43	15	0	0	0	0	27	31	21	41	62	1	61	1	144652	495050	130792	931820	1791648	11813392	52588	15215290	2	20160000	35375290	57	86	86	1531150	755125	0	0	2155795	4442070	158	5056000000	5095817360	9	1858	432	0	21575
840	1	farm	71556	mixed sheep	29	1	0	20	15	0	0	0	0	36	40	26	50	72	1	71	1	17870	452150	59782	499880	1222994	6270010	17286	8522103	2	21360000	29882103	66	90	90	1384025	675605	0	0	905044	2964674	164	5248000000	5280846778	6	1718	396	0	19303
841	1	farm	71564	mixed sheep	33	1	0	30	15	0	0	0	0	32	35	26	40	63	1	62	1	10962	472050	64832	536258	1285314	6747335	29545	9135334	2	21120000	30255334	62	90	90	1633650	699090	0	0	1547930	3880670	157	5024000000	5058136004	4	2082	409	0	19974
842	1	farm	71556	mixed sheep	34	1	0	41	15	0	0	0	0	29	31	30	36	60	1	59	1	10982	552950	63510	561229	1238576	6993332	40350	9449946	2	21600000	31049946	60	92	92	1916425	750470	0	0	2484180	5151076	157	5024000000	5060201022	5	2482	437	0	21442
843	1	farm	71564	mixed sheep	39	1	0	40	15	0	0	0	0	32	35	27	43	68	1	67	1	10992	461325	65412	565056	1332052	6987228	34056	9445129	2	20400000	29845129	62	87	87	1410275	603785	0	0	1945225	3959285	164	5248000000	5281804414	4	1781	353	0	17251
844	1	farm	71564	mixed sheep	52	1	0	44	15	0	0	0	0	35	38	30	43	66	1	65	1	23619	589800	98432	752022	1908495	9320876	48448	12718073	2	22560000	35278073	65	96	96	1842850	699930	0	0	2259122	4801902	162	5184000000	5224079975	6	2416	405	0	19998
845	1	farm	71564	mixed sheep	59	1	0	65	15	0	0	0	0	44	47	32	52	75	1	74	1	34758	785200	156690	1010704	2235666	12867594	94011	17149865	2	27600000	44749865	74	117	117	2443175	1102920	0	0	3088223	6634318	176	5632000000	5683384183	12	3020	630	0	31512
846	1	farm	71564	mixed sheep	47	1	0	41	15	0	0	0	0	26	28	26	36	61	1	60	1	11027	540450	75574	676001	1674802	8266384	41718	11274929	2	19440000	30714929	56	83	83	1557850	659470	0	0	2241141	4458461	158	5056000000	5091173390	4	1975	385	0	18842
847	1	farm	71556	mixed sheep	35	1	0	34	15	0	0	0	0	35	38	28	43	66	1	65	1	10988	469600	67778	583893	1347631	7222300	26390	9717591	2	20880000	30597591	65	89	89	1354950	592620	0	0	1430230	3377800	160	5120000000	5153975391	4	1707	349	0	16932
848	1	farm	71564	mixed sheep	43	1	0	40	15	0	0	0	0	34	37	28	42	65	1	64	1	11030	504050	71674	620456	1589115	7679503	39196	10503994	2	20640000	31143994	64	88	88	1396975	588525	0	0	2044996	4030496	161	5152000000	5187174490	4	1768	345	0	16815
849	1	farm	71564	mixed sheep	34	1	0	30	15	0	0	0	0	30	33	28	39	61	1	60	1	11151	444925	73648	571228	1324263	7208918	24791	9647774	2	19920000	29567774	60	84	84	1382500	620585	0	0	1452502	3455587	155	4960000000	4993023361	5	1738	362	0	17731
850	1	farm	71564	mixed sheep	39	1	0	39	15	0	0	0	0	37	40	26	47	68	1	67	1	12062	540350	74892	663626	1526796	8130856	36477	10972998	2	22800000	33772998	67	97	97	1766200	741370	0	0	1749034	4256604	163	5216000000	5254029602	5	2245	436	0	21182
851	1	farm	71556	mixed sheep	30	1	0	27	15	0	0	0	0	26	28	26	32	58	1	57	1	10962	405800	57526	507204	1036041	6317774	23846	8348191	2	18720000	27068191	56	80	80	1339650	601370	0	0	1236766	3177786	151	4832000000	4862245977	4	1683	352	0	17182
852	1	farm	71564	mixed sheep	45	1	0	51	15	0	0	0	0	39	41	40	43	69	1	68	1	10977	611000	74286	668992	1596905	8180352	48073	11179608	2	23520000	34699608	70	100	100	1752600	713125	0	0	2580896	5046620	167	5344000000	5383746229	5	2241	415	0	20375
853	1	farm	71556	mixed sheep	36	1	0	47	15	0	0	0	0	35	38	27	43	66	1	65	1	11096	557625	62258	549367	1254154	6794158	48947	9266509	2	21120000	30386509	65	90	90	1430350	601825	0	0	2823750	4855925	164	5248000000	5283242434	4	1804	350	0	17195
854	1	farm	71564	mixed sheep	47	1	0	42	15	0	0	0	0	31	35	28	45	63	1	62	1	13758	629425	102070	892258	1729332	11156242	65729	14575055	2	21360000	35935055	61	90	90	1747700	756630	0	0	1971120	4475450	159	5088000000	5128410505	6	2213	437	0	21618
855	1	farm	71564	mixed sheep	59	1	0	51	15	0	0	0	0	33	37	36	47	69	1	68	1	12764	681575	92746	817117	2072083	10035401	49635	13748557	2	22560000	36308557	66	96	96	1776400	733740	0	0	1880372	4390512	165	5280000000	5320699068	5	2287	430	0	20964
856	1	farm	71564	mixed sheep	35	1	0	55	15	0	0	0	0	30	33	31	39	61	1	60	1	13161	562975	61352	510062	1363211	6413285	55197	8966081	2	21120000	30086081	61	90	90	1639125	723240	0	0	3136330	5498695	160	5120000000	5155584776	4	2025	426	0	20664
857	1	farm	71556	mixed sheep	52	1	0	47	15	0	0	0	0	36	40	23	50	68	1	67	1	12666	553300	76866	681217	1752701	8336016	49786	11449886	2	21840000	33289886	66	93	93	1522700	699720	0	0	2147693	4370113	164	5248000000	5285659999	4	1883	410	0	19992
858	1	farm	71564	mixed sheep	41	1	0	57	15	0	0	0	0	47	49	48	51	77	1	76	1	12878	612600	70498	613510	1425529	7530182	52726	10305045	2	25440000	35745045	78	108	108	1699325	747285	0	0	2776476	5223086	175	5600000000	5640968130	4	2105	438	0	21351
859	1	farm	71556	mixed sheep	60	1	0	66	15	0	0	0	0	37	40	33	45	72	1	71	1	22941	767625	102670	927223	2274613	11206819	79881	15358831	2	25680000	41038831	67	109	109	2458975	1083005	0	0	4135259	7677239	174	5568000000	5616716070	7	3112	630	0	30943
860	1	farm	71556	mixed sheep	50	1	0	56	15	0	0	0	0	45	48	33	53	80	1	79	1	25872	709250	105314	931403	1729333	11682904	81512	15239716	2	26880000	42119716	75	113	113	2371125	900550	0	0	3166630	6438304	179	5728000000	5776558021	8	3084	524	0	25730
861	1	farm	71564	mixed sheep	52	1	0	69	15	0	0	0	0	50	52	42	54	80	1	79	1	13954	712225	127972	752864	1900705	9622278	88563	13204607	2	27840000	41044607	80	118	118	2218450	925330	0	0	3731243	6875023	183	5856000000	5903919630	8	2788	537	0	26438
862	1	farm	71564	mixed sheep	50	1	0	65	15	0	0	0	0	38	41	24	48	69	1	68	1	16924	623825	104064	856508	2048710	10474880	65033	14173020	2	24720000	38893020	68	105	105	2188350	926065	0	0	3087059	6201474	169	5408000000	5453094494	8	2784	536	0	26459
863	1	farm	71564	mixed sheep	72	1	0	104	15	0	0	0	0	37	40	38	46	72	1	71	1	14392	897350	99586	933055	2383676	11414213	102441	15830320	2	26880000	42710320	68	114	114	2736075	1096095	0	0	5882701	9714871	180	5760000000	5812425192	5	3501	644	0	31317
864	1	farm	71556	mixed sheep	43	1	0	50	15	0	0	0	0	34	37	27	42	65	1	64	1	21183	592950	96886	691324	1682591	8663217	46429	11773397	2	21840000	33613397	64	92	92	1727225	678580	0	0	1960925	4366730	161	5152000000	5189980127	7	2222	393	0	19388
865	1	farm	71556	mixed sheep	52	1	0	54	15	0	0	0	0	31	33	30	41	64	1	63	1	19228	614175	107436	1033594	1807229	12751865	59160	16373459	2	20640000	37013459	61	88	88	1534650	650370	0	0	2728130	4913150	162	5184000000	5225926608	5	1935	382	0	18582
866	1	farm	71556	mixed sheep	34	1	0	45	15	0	0	0	0	29	32	26	38	60	1	59	1	21581	455825	61952	556697	1184048	6928194	44306	9231022	2	19920000	29151022	59	85	85	1464650	687610	0	0	2560674	4712934	158	5056000000	5089863956	5	1793	400	0	19646
867	1	farm	71556	mixed sheep	48	1	0	47	15	0	0	0	0	37	40	29	45	68	1	67	1	17773	619900	85726	753147	1877335	9149325	48727	12534160	2	23280000	35814160	67	99	99	1898350	768950	0	0	2117489	4784789	164	5248000000	5288598949	6	2437	448	0	21970
868	1	farm	71556	mixed sheep	41	1	0	41	15	0	0	0	0	38	41	29	46	69	1	68	1	10974	520650	101202	648608	1596903	8268568	55537	11191468	2	22080000	33271468	68	94	94	1529300	628145	0	0	1945031	4102476	165	5280000000	5317373944	6	1958	366	0	17947
869	1	farm	71564	mixed sheep	47	1	0	54	15	0	0	0	0	38	41	29	46	69	1	68	1	11246	667575	99260	914852	1705961	11272532	50454	14710634	2	23760000	38470634	68	101	101	1992200	796985	0	0	2790816	5580002	167	5344000000	5388050635	5	2567	467	0	22771
870	1	farm	71564	mixed sheep	30	1	0	35	15	0	0	0	0	25	27	26	32	56	1	55	1	16729	468250	77570	506680	1098359	6546604	44475	8741938	2	20880000	29621938	56	88	88	1899825	782775	0	0	2228685	4911285	152	4864000000	4898533223	5	2439	456	0	22365
871	1	farm	71556	mixed sheep	48	1	0	51	15	0	0	0	0	38	42	29	52	74	1	73	1	11101	666425	84830	760723	1783859	9247809	48675	12592321	2	22320000	34912321	68	95	95	1558325	647780	0	0	2004824	4210929	170	5440000000	5479123250	4	1982	379	0	18508
872	1	farm	71556	mixed sheep	48	1	0	56	15	0	0	0	0	34	37	23	42	65	1	64	1	11456	586725	81676	720538	1674801	8727438	56169	11847346	2	22320000	34167346	64	95	95	1823350	742525	0	0	3128023	5693898	164	5248000000	5287861245	4	2323	431	0	21215
873	1	farm	71564	mixed sheep	44	1	0	47	15	0	0	0	0	26	28	24	38	62	1	61	1	11013	554100	73496	658096	1565744	8008416	44819	10904670	2	18960000	29864670	56	81	81	1446075	603540	0	0	1919617	3969232	158	5056000000	5089833902	4	1839	354	0	17244
874	1	farm	71564	mixed sheep	50	1	0	54	15	0	0	0	0	35	39	36	49	68	1	67	1	14742	633550	81356	736902	1776069	8987354	57381	12272612	2	23520000	35792612	66	100	100	2011750	825580	0	0	2931650	5768980	167	5344000000	5385561592	5	2581	484	0	23588
875	1	farm	71556	mixed sheep	41	1	0	44	15	0	0	0	0	32	36	31	46	66	1	65	1	11043	543475	69044	571203	1448899	7126494	42622	9801737	2	20160000	29961737	62	85	85	1379325	579950	0	0	2280958	4240233	163	5216000000	5250201970	4	1746	337	0	16570
876	1	farm	71556	mixed sheep	42	1	0	53	15	0	0	0	0	36	40	30	50	68	1	67	1	11162	517600	81276	755197	1472272	9520900	51119	12398364	2	22080000	34478364	66	94	94	1605350	665070	0	0	2520766	4791186	166	5312000000	5351269551	5	2030	385	0	19002
877	1	farm	71556	mixed sheep	44	1	0	54	15	0	0	0	0	40	43	28	48	73	1	72	1	31568	680475	105732	909002	1721541	11321570	71059	14809379	2	25440000	40249379	70	108	108	2168775	968590	0	0	4297912	7435277	176	5632000000	5679684656	9	2715	557	0	27674
878	1	farm	71564	mixed sheep	51	1	0	57	15	0	0	0	0	37	40	37	45	72	2	71	1	425044	624325	86972	816113	1869551	10291854	60415	13749230	2	44400000	58149230	67	102	102	2065650	872620	0	0	3327324	6265594	172	5504000000	5568414824	7	2628	510	0	24932
879	1	farm	71564	mixed sheep	32	1	0	49	15	0	0	0	0	36	40	26	50	68	1	67	1	12511	460600	65774	547497	1137309	6914236	57277	9182693	2	21840000	31022693	66	93	93	1515750	704060	0	0	2569150	4788960	166	5312000000	5347811653	5	1857	406	0	20116
880	1	farm	71564	mixed sheep	34	1	0	40	15	0	0	0	0	27	29	28	32	59	1	58	1	13844	548300	64138	581846	1230785	7196486	38464	9660019	2	20640000	30300019	58	88	88	1664575	770665	0	0	2465293	4900533	156	4992000000	5027200552	5	2074	451	0	22019
881	1	farm	71564	mixed sheep	38	1	0	45	15	0	0	0	0	35	38	27	43	70	1	69	1	10979	531500	64396	554866	1332052	6875391	40803	9399008	2	21360000	30759008	65	91	91	1504750	636755	0	0	2415885	4557390	167	5344000000	5379316398	4	1906	372	0	18193
882	1	farm	71556	mixed sheep	58	1	0	58	15	0	0	0	0	37	41	34	51	69	1	68	1	15917	721700	98936	857342	2118820	10529386	72194	14398378	2	22560000	36958378	67	96	96	1771100	679630	0	0	3286484	5737214	169	5408000000	5450695592	5	2303	394	0	19418
883	1	farm	71564	mixed sheep	38	1	0	40	15	0	0	0	0	52	54	53	56	82	1	81	1	14612	533900	91514	639439	1394371	8173521	59348	10892092	2	27360000	38252092	83	116	116	1885725	867685	0	0	2325689	5079099	179	5728000000	5771331191	5	2349	512	0	24791
884	1	farm	71556	mixed sheep	34	1	0	36	15	0	0	0	0	47	51	48	61	79	1	78	1	11179	520025	63638	500895	1332052	6347346	29632	8793588	2	25200000	33993588	78	107	107	1682300	735560	0	0	1479430	3897290	173	5536000000	5573890879	5	2126	430	0	21016
885	1	farm	71564	mixed sheep	51	1	0	46	15	0	0	0	0	44	46	45	56	76	1	75	1	12427	606850	80802	701258	1737122	8612955	44080	11783067	2	24240000	36023067	75	102	102	1548800	735000	0	0	1825366	4109166	171	5472000000	5512132233	5	1898	423	0	21000
886	1	farm	71556	mixed sheep	35	1	0	51	15	0	0	0	0	32	35	30	40	65	1	64	1	17048	547900	69738	564476	1300894	7075148	47217	9605372	2	20880000	30485372	62	89	89	1503375	678895	0	0	2696232	4878502	163	5216000000	5251363873	5	1848	393	0	19397
887	1	farm	71564	mixed sheep	42	1	0	49	15	0	0	0	0	39	42	26	47	70	1	69	1	12709	570475	80282	743416	1550167	9182988	44329	12171657	2	24480000	36651657	69	103	103	2016900	851550	0	0	2215427	5083877	166	5312000000	5353735534	4	2544	500	0	24330
888	1	farm	71564	mixed sheep	52	1	0	46	15	0	0	0	0	31	34	27	39	65	1	64	1	16969	522650	86372	734080	1815018	8961529	51067	12170716	2	21600000	33770716	61	92	92	1742625	811370	0	0	2033297	4587292	161	5152000000	5190358009	5	2160	474	0	23182
889	1	farm	71556	mixed sheep	35	1	0	49	15	0	0	0	0	36	39	27	44	71	1	70	1	13529	593775	63736	540772	1261944	6725478	47502	9233207	2	22800000	32033207	66	97	97	1761450	766115	0	0	2644234	5171800	169	5408000000	5445205007	6	2214	448	0	21889
890	1	farm	71556	mixed sheep	58	1	0	75	15	0	0	0	0	66	68	67	70	96	1	95	1	11059	897450	89336	799873	2001977	9973136	70399	13832170	2	30480000	44312170	97	129	129	1883275	755510	0	0	3458548	6097333	196	6272000000	6322409504	3	2407	446	0	21586
891	1	farm	71556	mixed sheep	38	1	0	42	15	0	0	0	0	43	45	35	47	73	1	72	1	10962	557500	68360	596981	1347632	7370870	39611	9980955	2	23280000	33260955	73	98	98	1557150	626045	0	0	1857350	4040544	168	5376000000	5413301499	5	2001	366	0	17887
892	1	farm	71556	mixed sheep	38	1	0	45	15	0	0	0	0	29	31	30	37	60	1	59	1	10962	554450	67934	566667	1456688	7065290	38223	9749251	2	19920000	29669251	60	84	84	1465625	595630	0	0	1942067	4003322	156	4992000000	5025672574	4	1877	346	0	17018
893	1	farm	71556	mixed sheep	50	1	0	57	15	0	0	0	0	32	36	28	46	65	1	64	1	19539	602600	89028	740576	1939655	9130438	56589	12558887	2	21840000	34398887	62	93	93	1756325	771365	0	0	2697901	5225591	163	5216000000	5255624478	5	2210	449	0	22039
894	1	farm	71556	mixed sheep	42	1	0	43	15	0	0	0	0	33	36	26	42	64	1	63	1	22652	548525	71256	639778	1542377	7885516	38015	10725468	2	21120000	31845468	63	89	89	1464325	707560	0	0	1669988	3841874	159	5088000000	5123687342	5	1798	413	0	20216
895	1	farm	71564	mixed sheep	44	1	0	46	15	0	0	0	0	27	29	26	37	60	1	59	1	10987	509050	72914	645008	1565746	7935742	40292	10768752	2	19200000	29968752	57	82	82	1439950	621075	0	0	1840953	3901978	155	4960000000	4993870730	4	1816	363	0	17745
896	1	farm	71556	mixed sheep	38	1	0	34	15	0	0	0	0	27	29	28	33	59	1	58	1	12289	506550	72148	649771	1316474	8168842	34242	10748026	2	20160000	30908026	58	85	85	1509425	745815	0	0	1649052	3904292	154	4928000000	4962812319	5	1847	430	0	21309
897	1	farm	71564	mixed sheep	38	1	0	42	15	0	0	0	0	39	42	24	47	70	1	69	1	11153	516900	67026	548842	1394371	6899070	43401	9469611	2	22320000	31789611	69	95	95	1487125	642950	0	0	2385820	4515894	167	5344000000	5380305506	4	1870	379	0	18370
898	1	farm	71564	mixed sheep	56	1	0	65	15	0	0	0	0	41	44	33	49	72	1	71	1	16328	794525	157874	1145905	2204507	14411688	112624	18827123	2	25440000	44267123	71	108	108	2190275	901145	0	0	3026721	6118141	171	5472000000	5522385264	6	2798	524	0	25747
899	1	farm	71564	mixed sheep	52	1	0	41	15	0	0	0	0	44	48	30	58	76	1	75	1	20495	611975	101284	801976	1885125	9786866	100855	13288082	2	25920000	39208082	74	110	110	2024400	984550	0	0	2071141	5080091	173	5536000000	5580288173	7	2496	569	0	28130
900	1	farm	71556	mixed sheep	44	1	0	54	15	0	0	0	0	33	36	29	43	64	1	63	1	21927	636150	88718	765475	1612485	9373482	71345	12547654	2	21840000	34387654	63	93	93	1660875	777280	0	0	2778705	5216860	163	5216000000	5255604514	6	2040	449	0	22208
901	1	farm	71564	mixed sheep	44	1	0	40	15	0	0	0	0	45	49	40	59	78	1	77	1	24291	539600	105120	987916	1721541	12314875	41676	15710728	2	24960000	40670728	75	106	106	1631075	869575	0	0	1399306	3899956	172	5504000000	5548570684	6	1961	508	0	24845
902	1	farm	71564	mixed sheep	37	1	0	38	15	0	0	0	0	36	39	29	44	70	1	69	1	15082	509925	66008	584757	1316472	7190163	44470	9711795	2	22080000	31791795	66	94	94	1642750	700385	0	0	2627940	4971075	168	5376000000	5412762870	5	2095	408	0	20011
903	1	farm	71556	mixed sheep	51	1	0	62	15	0	0	0	0	45	48	34	53	78	1	77	1	14582	699175	103002	950238	1822813	11947262	81643	15604133	2	24720000	40324133	75	105	105	1759525	738500	0	0	3408116	5906140	179	5728000000	5774230274	5	2212	432	0	21100
904	1	farm	71564	mixed sheep	32	1	0	43	15	0	0	0	0	26	28	20	34	58	1	57	1	10962	427175	59882	510453	1106149	6378800	43428	8525886	2	18720000	27245886	56	79	79	1362650	563535	0	0	2462454	4388639	155	4960000000	4991634525	4	1721	330	0	16101
905	1	farm	71556	mixed sheep	44	1	0	50	15	0	0	0	0	40	43	26	48	71	1	70	1	20726	620875	89060	778300	1667012	9441038	53893	12650178	2	23760000	36410178	70	101	101	1788400	750610	0	0	2650456	5189466	169	5408000000	5449599644	6	2278	436	0	21446
906	1	farm	71564	mixed sheep	60	1	0	73	15	0	0	0	0	38	42	29	52	70	1	69	1	54370	688375	92890	838616	2165558	10243484	84064	14112986	2	24960000	39072986	68	106	106	2166725	950635	0	0	3159814	6277174	170	5440000000	5485350160	8	2720	551	0	27161
907	1	farm	71556	mixed sheep	60	1	0	74	15	0	0	0	0	57	59	58	68	87	1	86	1	128201	854750	140190	1257795	2352514	15388864	85053	20079165	2	31680000	51759165	88	134	134	2631150	1156575	0	0	4046609	7834334	190	6080000000	6139593500	12	3327	666	0	33045
908	1	farm	71564	mixed sheep	32	1	0	33	15	0	0	0	0	26	28	27	35	60	1	59	1	11008	465925	63218	517331	1261945	6552902	29105	8890426	2	19200000	28090426	57	82	82	1399000	625205	0	0	1688082	3712287	155	4960000000	4991802713	4	1753	367	0	17863
909	1	farm	71564	mixed sheep	39	1	0	64	15	0	0	0	0	30	32	31	38	64	1	63	1	13970	573500	74526	616032	1596906	7805598	67386	10733948	2	22080000	32813948	61	94	94	1944000	767550	0	0	4658676	7370226	168	5376000000	5416184174	5	2499	450	0	21930
910	1	farm	71556	mixed sheep	62	1	0	64	15	0	0	0	0	54	56	55	58	84	1	83	1	20375	1019225	172452	893950	2220087	11724230	94361	16124305	2	30480000	46604305	85	129	129	2570175	1081535	0	0	3484378	7136088	186	5952000000	6005740393	9	3225	624	0	30901
911	1	farm	71556	mixed sheep	55	1	0	65	15	0	0	0	0	33	36	36	41	67	1	66	1	22527	679675	89802	798019	1931866	9804424	66235	13370021	2	23280000	36650021	66	98	98	1811850	876645	0	0	3238749	5927244	167	5344000000	5386577265	6	2208	508	0	25047
912	1	farm	71564	mixed sheep	42	1	0	47	15	0	0	0	0	32	34	33	36	63	1	62	1	28220	590350	75484	664344	1581324	8114369	50390	11076261	2	23520000	34596261	63	100	100	1998525	1042860	0	0	2778062	5819448	161	5152000000	5192415708	7	2403	610	0	29796
913	1	farm	71556	mixed sheep	49	1	0	58	15	0	0	0	0	30	32	31	37	64	1	63	1	11179	581375	87254	771448	1628067	9629983	51811	12749938	2	20880000	33629938	61	89	89	1572175	667905	0	0	2590382	4830462	162	5184000000	5222460401	5	1975	383	0	19083
914	1	farm	71564	mixed sheep	49	1	0	47	15	0	0	0	0	54	58	45	68	86	1	85	1	19036	757175	98714	916148	1869548	11412120	49021	15102726	2	27600000	42702726	84	117	117	1910525	815360	0	0	2446334	5172219	183	5856000000	5903874945	7	2423	479	0	23296
915	1	farm	71556	mixed sheep	41	1	0	55	15	0	0	0	0	34	37	30	42	68	1	67	1	10962	572525	74282	591527	1441111	7453168	66852	10199465	2	21600000	31799465	64	92	92	1678775	621880	0	0	2628930	4929585	167	5344000000	5380729050	5	2171	362	0	17768
916	1	farm	71564	mixed sheep	35	1	0	41	15	0	0	0	0	32	35	28	41	66	1	65	1	14600	616350	75548	598331	1402160	7502343	37853	10232585	2	21600000	31832585	62	91	91	1703300	772380	0	0	2105280	4580960	162	5184000000	5220413545	7	2117	448	0	22068
917	1	farm	71564	mixed sheep	36	1	0	37	15	0	0	0	0	35	38	26	43	66	1	65	1	10962	476650	66132	556099	1417739	6926408	32791	9475819	2	20640000	30115819	65	88	88	1350575	567980	0	0	1652805	3571360	161	5152000000	5185687179	4	1721	332	0	16228
918	1	farm	71556	mixed sheep	39	1	0	49	15	0	0	0	0	32	35	27	40	65	1	64	1	11241	532600	70920	607142	1433319	7502258	43496	10189736	2	20400000	30589736	62	87	87	1412550	619360	0	0	2209750	4241660	162	5184000000	5218831396	4	1767	361	0	17696
919	1	farm	71564	mixed sheep	61	1	0	63	15	0	0	0	0	40	42	32	44	70	1	69	1	14871	675825	101136	959641	2095451	11790504	47383	15669940	2	25200000	40869940	70	106	106	2065900	982345	0	0	2550423	5598668	168	5376000000	5422468608	7	2545	568	0	28067
920	1	farm	71556	mixed sheep	54	1	0	48	15	0	0	0	0	30	33	29	38	65	1	64	1	12899	645075	83300	733763	1861756	8909888	44141	12277924	2	20640000	32917924	60	88	88	1581175	729540	0	0	1704011	4014726	160	5120000000	5156932650	4	1954	431	0	20844
921	1	farm	71564	mixed sheep	53	1	0	54	15	0	0	0	0	38	42	34	52	70	1	69	1	18707	745075	88204	783076	2056500	9569018	46918	13288791	2	23520000	36808791	68	100	100	1814850	843745	0	0	2306449	4965044	167	5344000000	5385773834	6	2250	495	0	24107
922	1	farm	71556	mixed sheep	51	1	0	77	15	0	0	0	0	39	42	35	47	70	1	69	1	21582	778900	104020	855585	1869550	10748057	73726	14429838	2	25200000	39629838	69	106	106	2248175	933975	0	0	4376272	7558422	173	5536000000	5583188259	6	2849	546	0	26685
923	1	farm	71564	mixed sheep	39	1	0	56	15	0	0	0	0	31	35	26	45	66	1	65	1	11008	562350	73740	635020	1519006	7835678	48599	10674393	2	21360000	32034393	61	90	90	1761850	755055	0	0	2998091	5514996	165	5280000000	5317549388	4	2227	442	0	21573
924	1	farm	71564	mixed sheep	39	1	0	40	15	0	0	0	0	33	35	34	39	65	1	64	1	11051	462575	65954	588766	1355422	7263968	38848	9775533	2	20640000	30415533	64	88	88	1387400	590415	0	0	2088214	4066028	161	5152000000	5186481562	4	1748	346	0	16869
925	1	farm	71556	mixed sheep	48	1	0	44	15	0	0	0	0	48	51	35	56	79	1	78	1	11732	698925	106270	789327	1846178	9850188	45641	13336529	2	24720000	38056529	78	105	105	1505125	663075	0	0	1697152	3865352	174	5568000000	5609921881	5	1885	384	0	18945
926	1	farm	71564	mixed sheep	33	1	0	33	15	0	0	0	0	42	45	37	54	78	1	77	1	10987	489450	65498	556832	1316472	6938920	31379	9398551	2	22560000	31958551	72	95	95	1369475	605955	0	0	1551413	3526843	173	5536000000	5571485395	4	1727	356	0	17313
927	1	farm	71564	mixed sheep	48	1	0	45	15	0	0	0	0	35	38	26	43	69	1	68	1	11101	538625	107200	868018	1705962	10926589	41201	14187596	2	21360000	35547596	65	91	91	1488525	654815	0	0	1702923	3846263	164	5248000000	5287393859	5	1866	382	0	18709
928	1	farm	71564	mixed sheep	61	1	0	66	15	0	0	0	0	39	42	34	48	74	1	73	1	11419	794775	136054	948748	2157770	12793550	63745	16894643	2	24240000	41134643	69	103	103	2079425	794920	0	0	3064284	5938629	173	5536000000	5583073271	5	2714	461	0	22712
929	1	farm	71556	mixed sheep	55	1	0	66	15	0	0	0	0	53	55	47	59	85	1	84	1	17696	762075	102188	920988	1955235	11403002	72230	15215717	2	27120000	42335717	83	115	115	1868650	756700	0	0	3838783	6464133	187	5984000000	6032799850	6	2383	440	0	21620
930	1	farm	71564	mixed sheep	39	1	0	40	15	0	0	0	0	28	31	27	36	62	1	61	1	12638	483025	74356	677304	1378791	8439297	36834	11089607	2	21120000	32209607	58	89	89	1767950	832265	0	0	1980932	4581147	158	5056000000	5092790754	5	2168	486	0	23779
931	1	farm	71564	mixed sheep	40	1	0	45	15	0	0	0	0	33	36	26	42	64	1	63	1	11018	521250	65196	591482	1324265	7348778	45209	9896180	2	20640000	30536180	63	87	87	1438625	607040	0	0	2075120	4120786	160	5120000000	5154656966	4	1814	356	0	17344
932	1	farm	71556	mixed sheep	53	1	0	72	15	0	0	0	0	38	41	35	46	69	1	68	1	23305	845925	129014	908696	2173348	11448190	66443	15571616	2	26640000	42211616	68	113	113	2600850	1120875	0	0	3365697	7087422	170	5440000000	5489299038	7	3282	649	0	32025
933	1	farm	71556	mixed sheep	52	1	0	67	15	0	0	0	0	36	39	33	44	69	1	68	1	26526	687225	100048	971982	1994186	12104368	55083	15912893	2	24000000	39912893	66	102	102	2098850	861385	0	0	2913070	5873305	168	5376000000	5421786198	4	2669	504	0	24611
934	1	farm	71556	mixed sheep	38	1	0	33	15	0	0	0	0	27	29	26	34	60	1	59	1	14308	441425	74596	612544	1448897	7565853	32469	10175784	2	19680000	29855784	57	84	84	1463100	703500	0	0	1584513	3751113	154	4928000000	4961606897	5	1797	412	0	20100
935	1	farm	71564	mixed sheep	35	1	0	30	15	0	0	0	0	35	38	26	44	66	1	65	1	26004	521675	103590	613400	1355422	8061426	32681	10688194	2	23040000	33728194	65	98	98	1734050	920955	0	0	1995451	4650456	162	5184000000	5222378650	7	2075	531	0	26313
936	1	farm	71556	mixed sheep	35	1	0	44	15	0	0	0	0	36	39	26	44	67	1	66	1	10962	523900	62684	563393	1121729	6941241	40706	9253653	2	21120000	30373653	66	90	90	1399600	601545	0	0	2042782	4043927	163	5216000000	5250417581	4	1759	350	0	17187
937	1	farm	71556	mixed sheep	35	1	0	46	15	0	0	0	0	30	33	22	38	61	1	60	1	12151	474275	63430	554900	1254156	6930420	50087	9327268	2	20880000	30207268	60	89	89	1661300	668255	0	0	2719344	5048899	159	5088000000	5123256167	5	2123	395	0	19093
938	1	farm	71564	mixed sheep	42	1	0	42	15	0	0	0	0	39	42	31	47	71	1	70	1	21141	551350	73896	641392	1604693	7879584	39734	10790649	1	23280000	34070649	69	99	99	1660875	795305	0	0	2044464	4500644	167	5344000000	5382571293	5	2037	467	0	22723
939	1	farm	71556	mixed sheep	48	1	0	48	15	0	0	0	0	37	40	30	45	68	1	67	1	10974	604650	82074	719672	1791650	8893016	41404	12132465	1	21840000	33972465	67	93	93	1476650	628530	0	0	1982823	4088003	164	5248000000	5286060468	4	1871	366	0	17958
940	1	farm	71564	mixed sheep	36	1	0	50	15	0	0	0	0	43	46	44	51	74	1	73	1	11582	587050	66894	567749	1371000	7030756	49560	9673010	1	24720000	34393010	74	105	105	1793275	783685	0	0	3089121	5666081	173	5536000000	5576059091	5	2257	464	0	22391
941	1	farm	71556	mixed sheep	39	1	0	42	15	0	0	0	0	30	33	26	38	61	1	60	1	11001	567400	67910	595510	1433318	7319218	43426	10026782	1	20160000	30186782	60	86	86	1498675	647115	0	0	2490707	4636497	158	5056000000	5090823279	4	1897	377	0	18489
942	1	farm	71556	mixed sheep	48	1	0	44	15	0	0	0	0	39	43	27	53	74	1	73	1	23836	567425	104284	694780	1791649	8789312	39776	11987226	1	23280000	35267226	69	99	99	1736825	726810	0	0	1991871	4455506	170	5440000000	5479722731	7	2216	421	0	20766
943	1	farm	71556	mixed sheep	43	1	0	51	15	0	0	0	0	31	34	29	39	65	1	64	1	18193	591200	77602	612248	1690380	7598950	52575	10622955	1	21120000	31742955	61	90	90	1684750	722890	0	0	2753263	5160903	163	5216000000	5252903859	6	2125	422	0	20654
944	1	farm	71564	mixed sheep	46	1	0	41	15	0	0	0	0	31	34	27	39	64	1	63	1	11063	517025	74112	650362	1581325	7961498	37234	10821556	1	20400000	31221556	61	87	87	1472575	643755	0	0	1839075	3955405	159	5088000000	5123176961	4	1852	375	0	18393
945	1	farm	71564	mixed sheep	40	1	0	53	15	0	0	0	0	31	33	26	35	61	1	60	1	16818	507675	67698	591671	1433320	7334514	55054	9989932	1	22080000	32069932	61	94	94	1902625	805875	0	0	3452439	6160939	162	5184000000	5222230872	7	2410	466	0	23025
946	1	farm	71564	mixed sheep	41	1	0	50	15	0	0	0	0	36	39	34	44	71	1	70	1	12412	550125	107248	641684	1417739	8238801	60602	11016199	1	22080000	33096199	66	94	94	1569875	733495	0	0	2476696	4780066	169	5408000000	5445876266	6	1916	419	0	20957
947	1	farm	71556	mixed sheep	35	1	0	48	15	0	0	0	0	35	38	30	43	66	1	65	1	11166	503850	63180	554823	1261945	6913070	46675	9343543	1	21840000	31183543	65	93	93	1636250	693315	0	0	2366400	4695966	163	5216000000	5251879508	4	2066	410	0	19809
948	1	farm	71556	mixed sheep	43	1	0	64	15	0	0	0	0	45	48	46	53	76	1	75	1	26726	730875	86400	662404	1589115	8256863	60459	11386116	1	25440000	36826116	76	108	108	1767000	802655	0	0	3054147	5623802	175	5600000000	5642449918	7	2172	461	0	22933
949	1	farm	71556	mixed sheep	40	1	0	32	15	0	0	0	0	38	41	29	46	69	1	68	1	11171	524450	68244	627440	1394371	7705568	30370	10350443	1	23040000	33390443	68	98	98	1672275	774865	0	0	1464979	3912119	163	5216000000	5253302562	4	2100	457	0	22139
950	1	farm	71556	mixed sheep	40	1	0	45	15	0	0	0	0	40	43	41	48	72	1	71	1	11107	552275	71586	636822	1425531	7859331	40846	10586391	1	22800000	33386391	71	96	96	1511450	641760	0	0	1879610	4032820	168	5376000000	5413419211	4	1910	374	0	18336
951	1	farm	71564	mixed sheep	38	1	0	40	15	0	0	0	0	32	35	26	40	63	1	62	1	10962	546775	73858	608602	1503427	7572430	42691	10347783	1	20880000	31227783	62	89	89	1612900	623805	0	0	2457973	4694678	160	5120000000	5155922461	5	2092	364	0	17823
952	1	farm	71564	mixed sheep	36	1	0	35	15	0	0	0	0	49	51	27	57	79	1	78	1	10974	522800	68484	587560	1285313	7247013	36361	9747531	1	24240000	33987531	79	103	103	1379050	605675	0	0	1730158	3714883	174	5568000000	5605702414	5	1732	353	0	17305
953	1	farm	71564	mixed sheep	43	1	0	58	15	0	0	0	0	36	39	26	47	67	1	66	1	17482	512725	98458	781726	1635853	9812480	70591	12911833	1	22080000	34991833	66	94	94	1566550	730240	0	0	2950517	5247307	167	5344000000	5384239140	6	1912	426	0	20864
954	1	farm	71564	mixed sheep	31	1	0	32	15	0	0	0	0	36	39	26	44	67	1	66	1	11014	453250	60806	537264	1168467	6689126	27283	8936196	1	21360000	30296196	66	90	90	1401600	610855	0	0	1496845	3509300	161	5152000000	5185805496	4	1770	357	0	17453
955	1	farm	71564	mixed sheep	43	1	0	49	15	0	0	0	0	38	40	39	43	70	1	69	1	11020	535975	72016	631485	1480058	7758404	46073	10524012	1	22320000	32844012	69	94	94	1466625	617820	0	0	2319048	4403493	167	5344000000	5381247505	4	1848	363	0	17652
956	1	farm	71564	mixed sheep	43	1	0	51	15	0	0	0	0	56	59	44	65	87	1	86	1	11001	628850	74600	691164	1495638	8467828	51503	11409583	1	26400000	37809583	86	111	111	1516950	620760	0	0	2171446	4309156	183	5856000000	5898118739	4	1923	365	0	17736
957	1	farm	71564	mixed sheep	38	1	0	49	15	0	0	0	0	29	32	25	38	60	1	59	1	10980	518350	69856	600131	1472268	7454079	50071	10164755	1	19440000	29604755	59	83	83	1411050	570570	0	0	2403118	4384738	157	5024000000	5057989494	4	1797	333	0	16302
958	1	farm	71564	mixed sheep	33	1	0	45	15	0	0	0	0	33	36	29	41	66	1	65	1	16840	504925	62748	548296	1215205	6788463	40314	9159951	1	20880000	30039951	63	89	89	1461775	626535	0	0	2174076	4262386	163	5216000000	5250302336	5	1834	361	0	17901
959	1	farm	71556	mixed sheep	58	1	0	59	15	0	0	0	0	36	39	34	44	67	1	66	1	32519	697675	107344	971597	2165561	12097998	76660	16116835	1	23520000	39636835	66	100	100	1913400	899500	0	0	3512258	6325158	167	5344000000	5389961993	8	2379	515	0	25700
960	1	farm	71564	mixed sheep	51	1	0	66	15	0	0	0	0	50	54	35	64	82	1	81	1	14088	808075	100770	714798	2009761	8942688	86127	12662219	1	27840000	40502219	80	118	118	2312875	869190	0	0	3356668	6538734	182	5824000000	5871040952	7	3031	507	0	24834
961	1	farm	71556	mixed sheep	38	1	0	53	15	0	0	0	0	33	36	27	41	68	1	67	1	15917	570000	76912	717602	1386582	8858500	62806	11672402	1	21600000	33272402	63	91	91	1690050	677705	0	0	3028591	5396346	167	5344000000	5382668748	5	2157	393	0	19363
962	1	farm	71564	mixed sheep	45	1	0	55	15	0	0	0	0	37	40	30	45	68	1	67	1	28323	569400	92400	703742	1604694	8712770	49326	11732331	1	24240000	35972331	67	103	103	2057000	893095	0	0	3002031	5952126	167	5344000000	5385924457	6	2606	520	0	25517
963	1	farm	71556	mixed sheep	44	1	0	52	15	0	0	0	0	43	45	44	50	73	1	72	1	22831	613425	69902	616509	1480060	7640382	55634	10475912	1	23520000	33995912	74	100	100	1466900	647430	0	0	2477014	4591344	170	5440000000	5478587256	5	1826	378	0	18498
964	1	farm	71564	mixed sheep	52	1	0	63	15	0	0	0	0	35	38	30	43	66	1	65	1	16329	655250	91018	757150	1970815	9466434	73376	13014043	1	22800000	35814043	65	97	97	1864125	763840	0	0	3927418	6555383	168	5376000000	5418369426	5	2379	441	0	21824
965	1	farm	71556	mixed sheep	34	1	0	21	15	0	0	0	0	31	34	25	39	62	1	61	1	10962	509150	66322	584998	1285315	7294195	20242	9760222	1	19920000	29680222	61	85	85	1347025	622685	0	0	647558	2617268	154	4928000000	4960297490	4	1693	364	0	17791
966	1	farm	71556	mixed sheep	32	1	0	39	15	0	0	0	0	27	29	23	32	59	1	58	1	12899	476175	60212	486976	1222995	6149268	37203	8432829	1	19440000	27872829	57	83	83	1459900	684670	0	0	2252506	4397076	156	4992000000	5024269906	4	1792	402	0	19562
967	1	farm	71556	mixed sheep	48	1	0	65	15	0	0	0	0	31	33	30	37	61	1	60	1	24600	715550	73536	627723	1705961	7721627	58067	10902464	1	22800000	33702464	61	97	97	2195450	786905	0	0	3264856	6247211	161	5152000000	5191949676	6	2855	461	0	22483
968	1	farm	71564	mixed sheep	50	1	0	45	15	0	0	0	0	38	40	27	42	68	1	67	1	14680	589850	77310	711349	1744910	8648503	35667	11807588	1	22800000	34607588	68	97	97	1690525	708400	0	0	1470997	3869922	162	5184000000	5222477510	5	2161	417	0	20240
969	1	farm	71556	mixed sheep	33	1	0	55	15	0	0	0	0	27	29	22	38	59	1	58	1	13599	473850	73478	616468	1285312	7591288	63889	10104286	1	20880000	30984286	57	89	89	1790950	851690	0	0	3063286	5705926	159	5088000000	5124690211	6	2194	493	0	24334
970	1	farm	71556	mixed sheep	54	1	0	66	15	0	0	0	0	39	42	41	47	72	1	71	1	17906	904500	107792	1007246	1939656	12364543	72681	16396418	1	25680000	42076418	71	109	109	2259850	916510	0	0	3212589	6388949	172	5504000000	5552465367	7	2881	537	0	26186
971	1	farm	71556	mixed sheep	53	1	0	43	15	0	0	0	0	30	33	23	39	66	1	65	1	10962	555725	80006	681538	1791651	8503996	48614	11661530	1	20160000	31821530	60	86	86	1566250	615160	0	0	1945999	4127409	161	5152000000	5187948939	5	2026	360	0	17576
972	1	farm	71564	mixed sheep	60	1	0	62	15	0	0	0	0	48	51	39	56	79	1	78	1	43380	904775	150982	1129972	2445988	14245194	51980	18928891	1	28800000	47728891	78	122	122	2464900	1117480	0	0	2454022	6036402	176	5632000000	5685765293	10	3094	650	0	31928
973	1	farm	71564	mixed sheep	40	1	0	43	15	0	0	0	0	33	36	25	45	69	1	68	1	10987	525375	74402	664056	1589114	8141938	42916	11037801	1	20640000	31677801	63	88	88	1446725	623665	0	0	1742160	3812550	164	5248000000	5283490351	4	1829	365	0	17819
974	1	farm	71556	mixed sheep	44	1	0	44	15	0	0	0	0	31	34	27	39	64	1	63	1	19155	549575	83044	744905	1612486	9384565	43572	12418147	1	20640000	33058147	61	88	88	1512425	708960	0	0	2149216	4370602	160	5120000000	5157428749	6	1862	408	0	20256
975	1	farm	71556	mixed sheep	41	1	0	39	15	0	0	0	0	32	35	26	40	66	1	65	1	10983	512775	69180	609370	1495638	7537134	34609	10258705	1	20160000	30418705	62	86	86	1395175	602630	0	0	1613027	3610832	161	5152000000	5186029537	4	1765	353	0	17218
976	1	farm	71556	mixed sheep	50	1	0	57	15	0	0	0	0	38	40	39	42	68	1	67	1	11140	592350	80458	720302	1690382	8775613	58853	11917958	1	22560000	34477958	69	96	96	1560250	624540	0	0	2883720	5068510	166	5312000000	5351546468	4	1981	367	0	17844
977	1	farm	71564	mixed sheep	54	1	0	53	15	0	0	0	0	36	39	26	45	70	1	69	1	20686	693800	122632	1189372	2025343	14679366	66574	18777087	1	23520000	42297087	66	100	100	1926625	920745	0	0	2576009	5423379	167	5344000000	5391720466	6	2380	535	0	26307
978	1	farm	71556	mixed sheep	35	1	0	34	15	0	0	0	0	32	35	37	41	66	1	65	1	12477	481650	65432	558783	1371002	7009774	30426	9517068	1	22080000	31597068	67	93	93	1541800	669970	0	0	1466261	3678031	160	5120000000	5155275099	5	1948	389	0	19142
979	1	farm	71556	mixed sheep	34	1	0	51	15	0	0	0	0	32	35	28	40	65	1	64	1	11343	538575	63170	535388	1269735	6743366	45305	9195538	1	21360000	30555538	62	91	91	1671400	690340	0	0	2744222	5105962	163	5216000000	5251661500	5	2128	405	0	19724
980	1	farm	71556	mixed sheep	48	1	0	45	15	0	0	0	0	40	44	34	54	72	1	71	1	11069	617125	82770	714292	1713749	8675426	45130	11848491	1	23520000	35368491	70	100	100	1759525	751520	0	0	1973750	4484795	168	5376000000	5415853287	5	2245	440	0	21472
981	1	farm	71556	mixed sheep	43	1	0	38	15	0	0	0	0	41	45	24	55	73	1	72	1	22337	564550	77404	652342	1581323	7995864	35604	10907088	1	22800000	33707088	71	97	97	1469575	679455	0	0	1483069	3632099	167	5344000000	5381339186	5	1825	396	0	19413
982	1	farm	71564	mixed sheep	52	1	0	68	15	0	0	0	0	87	90	88	95	119	1	118	1	11273	728175	81580	749981	1807231	9205624	64682	12637273	1	35520000	48157273	118	150	150	1909550	762195	0	0	3233504	5905250	218	6976000000	7030062522	4	2414	448	0	21777
983	1	farm	71556	mixed sheep	36	1	0	49	15	0	0	0	0	42	46	37	56	77	1	76	1	11371	652950	74128	666659	1394372	8346698	47582	11182388	1	23280000	34462388	72	99	99	1619250	641830	0	0	2249367	4510447	174	5568000000	5606972836	5	2076	374	0	18338
984	1	farm	71564	mixed sheep	42	1	0	47	15	0	0	0	0	33	36	26	41	64	1	63	1	16690	532425	73828	650716	1534587	7994999	48919	10835474	1	21360000	32195474	63	91	91	1648225	680610	0	0	2636806	4965641	162	5184000000	5221161115	5	2089	398	0	19446
985	1	farm	71556	mixed sheep	44	1	0	44	15	0	0	0	0	32	35	36	44	66	1	65	1	11069	522300	70824	615809	1589115	7620770	43471	10462289	1	21120000	31582289	66	89	89	1373175	589645	0	0	1838157	3800977	161	5152000000	5187383267	4	1734	346	0	16847
986	1	farm	71564	mixed sheep	46	1	0	60	15	0	0	0	0	34	37	29	42	65	1	64	1	13874	624325	81698	723308	1791649	8869208	57172	12147359	1	22800000	34947359	64	97	97	1925525	795760	0	0	2894917	5616202	164	5248000000	5288563561	5	2465	466	0	22736
987	1	farm	71556	mixed sheep	50	1	0	62	15	0	0	0	0	40	44	29	54	72	1	71	1	12913	665325	108042	779166	2009762	9819784	74343	13456422	1	23760000	37216422	70	101	101	1732000	797650	0	0	3346113	5875763	172	5504000000	5547092185	6	2134	464	0	22790
988	1	farm	71564	mixed sheep	37	1	0	37	15	0	0	0	0	27	29	28	37	60	1	59	1	86395	496100	100936	579139	1456688	7574031	36837	10243730	1	19920000	30163730	58	85	85	1484775	694295	0	0	1989788	4168858	156	4992000000	5026332588	7	1827	405	0	19837
989	1	farm	71564	mixed sheep	45	1	0	49	15	0	0	0	0	37	40	30	45	71	1	70	1	17359	639500	77602	685478	1674802	8393782	48402	11519566	1	23760000	35279566	67	101	101	2090675	787360	0	0	2451028	5329063	168	5376000000	5416608629	6	2732	464	0	22496
990	1	farm	71564	mixed sheep	51	1	0	56	15	0	0	0	0	39	43	40	53	71	1	70	1	11018	698550	82026	709513	1768280	8719789	61041	12039199	1	22560000	34599199	70	96	96	1513800	621460	0	0	3169778	5305038	170	5440000000	5479904238	4	1920	364	0	17756
991	1	farm	71556	mixed sheep	38	1	0	36	15	0	0	0	0	34	37	28	43	65	1	64	1	23838	514175	82472	628517	1472269	7903582	31544	10632560	1	21360000	31992560	64	91	91	1552225	650090	0	0	1473687	3676002	159	5088000000	5123668562	6	1975	376	0	18574
992	1	farm	71564	mixed sheep	36	1	0	29	15	0	0	0	0	34	37	28	42	69	1	68	1	18845	498525	69144	585495	1316473	7299329	28044	9797010	1	22800000	32597010	64	97	97	1896300	846755	0	0	1550353	4293408	163	5216000000	5252890419	6	2400	496	0	24193
993	1	farm	71556	mixed sheep	33	1	0	40	15	0	0	0	0	27	29	28	35	61	1	60	1	10974	469500	98116	767362	1332052	9771096	32978	12471105	1	19200000	31671105	58	82	82	1357150	584885	0	0	1721634	3663670	156	4992000000	5027334775	5	1708	341	0	16711
994	1	farm	71564	mixed sheep	45	1	0	38	15	0	0	0	0	44	48	31	58	76	1	75	1	17420	594325	85754	727898	1744909	8899396	44407	12096688	1	24000000	36096688	74	102	102	1632925	663810	0	0	1656959	3953694	171	5472000000	5512050381	5	2101	387	0	18966
995	1	farm	71556	mixed sheep	49	1	0	41	15	0	0	0	0	42	44	38	50	73	1	72	1	19371	590300	85480	748328	1760491	9380199	45752	12610550	1	24720000	37330550	72	105	105	1832125	885045	0	0	1821698	4538868	168	5376000000	5417869417	6	2257	517	0	25287
996	1	farm	71556	mixed sheep	41	1	0	60	15	0	0	0	0	31	33	30	43	64	1	63	1	25552	684825	80050	604904	1651431	7554112	70516	10645838	1	23520000	34165838	61	100	100	2356375	935725	0	0	3783741	7075841	165	5280000000	5321241680	8	3034	541	0	26735
997	1	farm	71556	mixed sheep	45	1	0	49	15	0	0	0	0	41	44	37	49	76	1	75	1	20276	602075	69090	591428	1503428	7330274	51329	10147623	1	23280000	33427623	71	99	99	1584775	737800	0	0	3235164	5557739	176	5632000000	5670985363	5	1966	428	0	21080
998	1	farm	71564	mixed sheep	44	1	0	44	15	0	0	0	0	32	36	28	46	66	1	65	1	11041	571850	77402	683570	1565745	8341096	43702	11283365	1	21840000	33123365	62	93	93	1785450	769685	0	0	1920299	4475434	162	5184000000	5221598800	5	2265	452	0	21991
999	1	farm	71564	mixed sheep	34	1	0	38	15	0	0	0	0	45	47	46	49	75	1	74	1	11018	467175	67886	599216	1261944	7388158	35465	9819844	1	23520000	33339844	76	100	100	1392250	610470	0	0	1809940	3812660	170	5440000000	5477152503	4	1747	359	0	17442
1000	1	farm	71564	mixed sheep	44	1	0	51	15	0	0	0	0	36	40	30	50	72	1	71	1	21864	555750	77422	671654	1635853	8243128	46912	11230718	1	22560000	33790718	66	96	96	1619825	829395	0	0	2040846	4490066	168	5376000000	5414280784	6	1934	484	0	23697
[truncated: 9 more columns]
