# Supplementary material for: Management strategies for vaccinated animals after an outbreak of foot-and-mouth disease and the impact on return to trade
Source: PLoS One. 2019 Oct 11;14(10):e0223518. doi: 10.1371/journal.pone.0223518 (PMC6788736; doi:10.1371/journal.pone.0223518)
Supplement: S1 Table — (ZIP) [file pone.0223518.s001.zip › wa_vacc2salvage_farm_summary.csv]

Run	Num sim days	Current latent	Current infectious	Current recovered	Inf farms	IPs	DCPs	TPs	SPs	RCPs	RPs	VPs	xVPs	ARPs	xARPs	PORs	xPORs	Beef extensive IPs	Beef intensive IPs	Feedlot IPs	Mixed beef/sheep IPs	Dairy IPs	Pigs small IPs	Pigs large IPs	Sheep IPs	Small holders IPs	Last IP dec	Last inf day	VPs	Pending vacc	First day pending vacc	Beef extensive VPs	Beef intensive VPs	Feedlot VPs	Mixed beef/sheep VPs	Dairy VPs	Pigs small VPs	Pigs large VPs	Sheep VPs	Small holders VPs	cattle vacc	sheep vacc	pigs vacc	other vacc	Total vacc animals	Beef extensive IFs	Beef intensive IFs	Feedlot IFs	Mixed beef/sheep IFs
1	108	0	0	51	52	51	2	25	111	0	51	65	52	6263	6186	35103	28912	0	29	1	11	5	0	0	0	5	38	40	65	0	0	0	52	0	9	4	0	0	0	0	9440	1856	0	0	11296	0	29	1	11
2	88	0	0	37	37	37	0	32	82	0	37	31	27	4866	4813	34916	30324	0	23	1	7	4	0	0	0	2	28	31	31	0	0	0	24	0	5	2	0	0	0	0	5026	1257	0	0	6283	0	23	1	7
3	107	0	0	45	46	44	1	18	88	0	44	45	33	4835	4767	34993	30357	0	28	1	7	5	0	0	0	3	47	46	45	0	0	0	35	0	7	3	0	0	0	0	6865	1652	0	0	8517	0	28	1	7
4	94	0	0	42	42	40	1	20	78	0	40	38	29	5771	5712	34939	29420	0	24	1	9	3	0	0	0	3	33	37	38	0	0	0	27	0	7	4	0	0	0	0	5335	1677	0	0	7012	0	24	1	9
5	94	0	0	34	34	34	1	13	59	0	34	33	28	5690	5638	34970	29501	0	20	2	6	4	0	0	0	2	31	33	33	0	0	0	23	0	5	5	0	0	0	0	6218	1495	0	0	7713	0	20	2	6
6	89	0	0	44	44	44	0	17	96	0	44	53	42	5126	5053	34981	30062	0	23	1	9	4	0	0	1	6	28	29	53	0	0	0	36	0	12	5	0	0	0	0	8190	6383	0	0	14573	0	23	1	9
7	84	0	0	36	36	36	1	20	104	0	36	40	37	5605	5542	35063	29586	0	17	1	6	4	0	0	1	7	26	25	40	0	0	0	30	0	7	3	0	0	0	0	5988	1898	0	0	7886	0	17	1	6
8	87	0	0	38	38	38	0	19	93	0	38	48	43	4770	4695	34906	30425	0	22	1	5	5	0	0	0	5	29	30	48	0	0	0	35	0	10	3	0	0	0	0	6983	2854	0	0	9837	0	22	1	5
9	92	0	0	39	39	39	0	21	93	0	39	47	41	5376	5307	35015	29814	0	21	2	6	4	0	0	0	6	28	28	47	0	0	0	37	0	7	3	0	0	0	0	6368	1933	0	0	8301	0	21	2	6
10	110	0	0	36	36	36	1	15	82	0	36	40	35	4656	4592	34959	30538	0	18	1	6	3	0	0	1	7	56	57	40	0	0	0	33	0	4	3	0	0	0	0	6035	1086	0	0	7121	0	18	1	6
11	151	0	0	75	76	75	4	41	176	0	75	96	72	6364	6243	34926	28811	0	36	3	15	8	0	0	1	12	67	69	96	0	0	0	68	2	15	11	0	0	0	0	22262	3762	0	0	26024	0	36	3	15
12	90	0	0	51	51	51	1	19	109	0	51	52	42	5087	5010	34997	30098	0	30	1	7	5	0	0	0	8	29	31	52	0	0	0	37	0	8	7	0	0	0	0	8285	2285	0	0	10570	0	30	1	7
13	99	0	0	35	35	35	2	17	75	0	35	42	37	5017	4952	34954	30177	0	18	1	6	3	0	0	1	6	40	43	42	0	0	0	28	0	10	4	0	0	0	0	6946	2076	0	0	9022	0	18	1	6
14	87	0	0	37	37	37	0	26	108	0	37	49	43	4683	4610	34966	30511	0	15	1	6	6	0	0	0	9	32	34	49	0	0	0	37	0	8	4	0	0	0	0	7552	2622	0	0	10174	0	15	1	6
15	100	0	0	41	41	41	2	16	93	0	41	51	43	4958	4885	34947	30232	0	23	1	7	3	0	0	2	5	36	37	51	0	0	0	35	0	12	4	0	0	0	0	8340	6065	0	0	14405	0	23	1	7
16	87	0	0	40	41	40	0	23	71	0	40	30	19	4724	4674	34946	30468	0	25	2	7	3	0	0	0	3	32	35	30	0	0	0	20	1	6	3	0	0	0	0	7404	1113	0	0	8517	0	25	2	7
17	104	0	0	50	50	50	1	19	98	0	50	75	65	6844	6739	34961	28347	0	25	1	8	6	0	0	3	7	34	36	75	0	0	0	55	2	12	6	0	0	0	0	12661	3151	0	0	15812	0	25	1	8
18	96	0	0	34	34	33	0	13	75	0	33	47	44	4698	4628	34977	30496	0	15	1	5	3	0	0	1	8	41	39	47	0	0	0	35	0	8	4	0	0	0	0	7051	1762	0	0	8813	0	15	1	5
19	100	0	0	48	48	48	2	15	98	0	48	50	40	6600	6521	34932	28592	0	24	1	9	4	0	0	1	9	35	37	50	0	0	0	40	0	7	3	0	0	0	0	7538	1843	0	0	9381	0	24	1	9
20	89	0	0	36	37	36	1	14	75	0	36	40	34	4691	4631	34944	30500	0	17	1	8	5	0	0	1	4	35	37	40	0	0	0	31	0	7	2	0	0	0	0	5697	2198	0	0	7895	0	17	1	8
21	103	0	0	43	44	43	1	18	112	0	43	47	39	6190	6121	34960	28998	0	22	1	8	6	0	0	0	6	39	41	47	0	0	0	34	0	8	5	0	0	0	0	7511	1744	0	0	9255	0	22	1	8
22	103	0	0	63	63	63	2	32	152	0	63	69	55	6187	6078	34973	29005	0	30	3	11	7	0	0	0	12	40	42	69	0	0	0	48	2	10	9	0	0	0	0	15524	2630	0	0	18154	0	30	3	11
23	89	0	0	37	37	37	0	25	87	0	37	45	38	5010	4945	34963	30181	0	16	1	7	7	0	0	1	5	30	32	45	0	0	0	33	0	9	3	0	0	0	0	6515	1961	0	0	8476	0	16	1	7
24	91	0	0	35	35	35	0	18	76	0	35	34	26	4662	4610	34963	30530	0	19	1	8	4	0	0	0	3	37	40	34	0	0	0	27	0	5	2	0	0	0	0	5104	1159	0	0	6263	0	19	1	8
25	91	0	0	37	37	37	0	23	69	0	37	41	34	4728	4670	34966	30460	0	20	1	8	4	0	0	2	2	33	35	41	0	0	0	28	0	8	5	0	0	0	0	6839	9429	0	0	16268	0	20	1	8
26	88	0	0	38	38	38	0	14	74	0	38	43	35	4722	4657	34961	30471	0	22	1	5	4	0	0	0	6	33	35	43	0	0	0	33	0	7	3	0	0	0	0	6364	1980	0	0	8344	0	22	1	5
27	101	0	0	44	44	44	1	31	80	0	44	53	46	6639	6567	34950	28544	0	24	3	8	3	0	0	1	5	37	40	53	0	0	0	39	0	10	4	0	0	0	0	7826	4809	0	0	12635	0	24	3	8
28	95	0	0	47	47	47	1	32	86	0	47	51	42	4804	4726	34969	30386	0	25	1	9	5	0	0	0	7	38	37	51	0	0	0	38	0	7	6	0	0	0	0	9096	5077	0	0	14173	0	25	1	9
29	97	0	0	41	41	41	1	29	75	0	41	45	34	5414	5357	34932	29769	0	22	1	9	4	0	0	1	4	34	36	45	0	0	0	36	0	5	4	0	0	0	0	6860	859	0	0	7719	0	22	1	9
30	100	0	0	38	39	38	2	22	70	0	38	54	47	4901	4826	34923	30290	0	24	1	6	4	0	0	0	3	36	38	54	0	0	0	40	0	8	6	0	0	0	0	8803	1997	0	0	10800	0	24	1	6
31	102	0	0	37	37	37	3	22	77	0	37	47	42	6528	6457	34966	28665	0	15	1	8	6	0	0	1	6	38	41	47	0	0	0	38	0	5	4	0	0	0	0	7981	1549	0	0	9530	0	15	1	8
32	91	0	0	41	41	41	0	19	101	0	41	43	35	6192	6125	35010	29000	0	21	3	6	5	0	0	0	6	30	29	43	0	0	0	31	0	9	3	0	0	0	0	7594	2813	0	0	10407	0	21	3	6
33	93	0	0	41	41	41	0	19	103	0	41	50	44	5109	5037	34945	30079	0	23	1	5	6	1	0	0	5	33	35	50	0	0	0	39	0	9	2	0	0	0	0	6853	2812	0	0	9665	0	23	1	5
34	89	0	0	39	39	39	1	25	92	0	39	52	48	5337	5264	34967	29850	0	22	2	7	4	0	0	0	4	27	28	52	0	0	0	38	0	11	3	0	0	0	0	7712	3904	0	0	11616	0	22	2	7
35	113	0	0	46	46	46	0	14	90	0	46	46	34	4349	4286	34965	30835	0	28	3	5	4	0	0	0	6	46	48	46	0	0	0	35	0	7	4	0	0	0	0	8118	2290	0	0	10408	0	28	3	5
36	132	0	0	60	60	60	2	34	140	0	60	99	85	5433	5323	34941	29733	0	27	1	11	7	0	0	2	12	60	63	99	0	0	0	67	1	19	12	0	0	0	0	15794	12622	0	0	28416	0	27	1	11
37	102	0	0	35	35	35	1	17	88	0	35	43	37	4912	4849	34944	30280	0	19	1	8	4	0	0	0	3	44	47	43	0	0	0	31	1	6	5	0	0	0	0	7049	1450	0	0	8499	0	19	1	8
38	99	0	0	43	44	43	2	33	68	0	43	45	36	6168	6103	35026	29019	0	25	2	7	6	0	0	2	1	32	34	45	0	0	0	33	1	7	4	0	0	0	0	7557	1202	0	0	8759	0	25	2	7
39	98	0	0	47	47	47	2	27	80	0	47	47	37	4722	4649	34961	30468	0	24	1	10	5	0	0	1	6	41	43	47	0	0	0	33	0	11	3	0	0	0	0	7630	4994	0	0	12624	0	24	1	10
40	87	0	0	35	35	35	0	29	59	0	35	46	43	4712	4642	34947	30481	0	19	1	5	4	0	0	1	5	29	30	46	0	0	0	32	0	7	7	0	0	0	0	7831	1987	0	0	9818	0	19	1	5
41	88	0	0	34	34	34	2	16	73	0	34	42	37	4299	4236	34954	30894	0	19	1	6	4	0	0	0	4	33	35	42	0	0	0	33	0	6	3	0	0	0	0	6441	1726	0	0	8167	0	19	1	6
42	107	0	0	37	37	37	0	19	97	0	37	44	34	4681	4617	34905	30513	0	21	1	6	3	0	0	0	6	52	50	44	0	0	0	31	0	9	4	0	0	0	0	6353	2559	0	0	8912	0	21	1	6
43	108	0	0	37	37	37	1	24	91	0	37	42	35	4696	4637	34975	30492	0	20	1	8	5	0	0	1	2	53	49	42	0	0	0	32	0	7	3	0	0	0	0	6151	2562	0	0	8713	0	20	1	8
44	89	0	0	44	44	44	0	22	78	0	44	49	42	4740	4664	34961	30451	0	25	1	5	5	0	0	0	8	32	34	49	0	0	0	35	0	10	4	0	0	0	0	7762	2957	0	0	10719	0	25	1	5
45	105	0	0	40	40	40	2	21	77	0	40	54	47	6873	6799	34956	28315	0	24	1	6	5	0	0	0	4	36	38	54	0	0	0	43	0	6	5	0	0	0	0	8473	1389	0	0	9862	0	24	1	6
46	116	0	0	47	48	47	1	19	108	0	47	65	53	6207	6116	34952	28985	0	27	1	9	4	0	0	0	6	55	56	65	0	0	0	51	0	11	3	0	0	0	0	9340	3308	0	0	12648	0	27	1	9
47	86	0	0	33	33	33	1	18	61	0	33	35	32	4678	4622	34966	30514	0	16	1	6	4	0	0	0	6	32	34	35	0	0	0	22	0	7	6	0	0	0	0	7113	4549	0	0	11662	0	16	1	6
48	90	0	0	41	41	41	2	19	104	0	41	36	28	4712	4649	34935	30483	0	21	1	7	5	0	0	0	7	34	36	36	0	0	0	30	0	6	0	0	0	0	0	5227	1180	0	0	6407	0	21	1	7
49	131	0	0	54	54	54	2	20	95	0	54	44	31	4818	4750	34962	30366	0	30	1	9	6	0	0	0	8	68	70	44	0	0	0	32	0	10	2	0	0	0	0	6591	2347	0	0	8938	0	30	1	9
50	110	0	0	45	46	44	5	18	81	0	44	44	37	8737	8670	34954	26450	0	22	1	13	5	0	0	1	2	34	37	44	0	0	0	31	0	10	3	0	0	0	0	6801	12620	0	0	19421	0	22	1	13
51	96	0	0	36	36	36	1	22	84	0	36	42	35	5368	5307	34965	29823	0	16	1	10	3	0	0	1	5	36	38	42	0	0	0	32	0	6	4	0	0	0	0	6651	1910	0	0	8561	0	16	1	10
52	102	0	0	49	49	49	2	30	105	0	49	53	39	5183	5105	34969	30008	0	25	3	9	5	0	0	1	6	38	39	53	0	0	0	38	0	10	5	0	0	0	0	7155	2564	0	0	9719	0	25	3	9
53	89	0	0	43	43	43	1	30	88	0	43	42	31	4730	4661	34946	30466	0	23	1	7	5	0	0	1	6	34	37	42	0	0	0	32	0	8	2	0	0	0	0	5877	2346	0	0	8223	0	23	1	7
54	89	0	0	33	33	33	1	17	91	0	33	41	37	5584	5522	35000	29609	0	15	1	6	4	0	0	0	7	31	33	41	0	0	0	29	0	6	6	0	0	0	0	7243	1426	0	0	8669	0	15	1	6
55	97	0	0	49	50	48	1	29	115	0	48	46	38	5634	5557	34904	29558	0	27	2	7	5	0	0	2	5	37	39	46	0	0	0	30	0	10	6	0	0	0	0	6691	2911	0	0	9602	0	27	2	7
56	89	0	0	46	47	46	1	19	60	0	46	41	33	4269	4199	34962	30923	0	28	1	5	5	0	0	0	7	34	35	41	0	0	0	28	0	8	5	0	0	0	0	6380	1972	0	0	8352	0	28	1	5
57	86	0	0	34	34	34	1	15	56	0	34	43	38	4745	4682	34977	30447	0	17	1	8	4	0	0	2	2	30	32	43	0	0	0	32	0	7	4	0	0	0	0	6095	1643	0	0	7738	0	17	1	8
58	114	0	0	43	43	42	1	20	71	0	42	56	51	6598	6525	34961	28583	0	23	1	7	5	0	0	0	6	44	46	56	0	0	0	41	0	11	4	0	0	0	0	8596	4916	0	0	13512	0	23	1	7
59	93	0	0	47	47	47	0	15	114	0	47	62	49	5069	4981	34942	30124	0	29	1	6	5	0	0	0	6	32	34	62	0	0	0	41	0	10	11	0	0	0	0	10963	2887	0	0	13850	0	29	1	6
60	100	0	0	49	49	49	0	45	137	0	49	60	49	6428	6344	34961	28759	0	26	1	8	8	0	0	1	5	30	32	60	0	0	0	43	0	11	6	0	0	0	0	8834	4861	0	0	13695	0	26	1	8
61	95	0	0	58	58	57	2	19	99	0	57	66	50	4863	4765	34976	30329	0	29	1	11	3	0	0	0	13	38	41	66	0	0	0	47	0	12	7	0	0	0	0	10994	3570	0	0	14564	0	29	1	11
62	93	0	0	40	40	40	1	26	66	0	40	41	35	4742	4676	34979	30450	0	19	1	10	4	0	0	2	4	38	41	41	0	0	0	30	0	8	3	0	0	0	0	5704	7181	0	0	12885	0	19	1	10
63	97	0	0	43	43	43	1	21	95	0	43	46	35	5054	4984	34956	30139	0	21	1	9	4	0	0	1	7	40	43	46	0	0	0	33	0	8	5	0	0	0	0	7035	2051	0	0	9086	0	21	1	9
64	94	0	0	46	46	46	1	21	100	0	46	46	35	6611	6544	34916	28576	0	27	1	8	5	0	0	0	5	34	36	46	0	0	0	35	0	6	5	0	0	0	0	7360	2666	0	0	10026	0	27	1	8
65	82	0	0	31	32	31	1	21	70	0	31	29	26	4676	4628	34944	30516	0	19	1	4	4	0	0	0	3	28	30	29	0	0	0	21	0	5	3	0	0	0	0	4877	1249	0	0	6126	0	19	1	4
66	95	0	0	44	44	44	1	17	100	0	44	48	36	6670	6600	34930	28521	0	27	1	7	3	0	0	1	5	33	35	48	0	0	0	36	0	8	4	0	0	0	0	8012	3432	0	0	11444	0	27	1	7
67	91	0	0	44	44	44	0	20	114	0	44	40	27	4710	4645	34946	30485	0	25	1	7	6	0	0	0	5	34	36	40	0	0	0	30	0	8	2	0	0	0	0	6188	2202	0	0	8390	0	25	1	7
68	98	0	0	30	30	30	1	18	54	0	30	35	31	4778	4725	34942	30415	0	18	1	6	3	0	0	0	2	41	44	35	0	0	0	26	0	6	3	0	0	0	0	5672	2250	0	0	7922	0	18	1	6
69	95	0	0	52	52	52	1	26	89	0	52	50	37	4216	4136	34924	30976	0	29	1	10	3	0	0	1	8	37	39	50	0	0	0	37	0	9	4	0	0	0	0	7414	6952	0	0	14366	0	29	1	10
70	88	0	0	37	37	37	2	20	89	0	37	36	31	4953	4897	34977	30236	0	20	2	7	5	0	0	0	3	28	24	36	0	0	0	29	0	4	3	0	0	0	0	5818	750	0	0	6568	0	20	2	7
71	84	0	0	36	36	36	0	21	96	0	36	47	43	4752	4681	34994	30441	0	21	1	4	5	0	0	0	5	27	28	47	0	0	0	33	0	8	6	0	0	0	0	7540	1892	0	0	9432	0	21	1	4
72	83	0	0	28	28	28	0	13	69	0	28	32	29	4757	4707	34974	30437	0	17	1	4	3	0	0	0	3	26	26	32	0	0	0	24	0	4	4	0	0	0	0	4425	1012	0	0	5437	0	17	1	4
73	98	0	0	49	49	49	1	33	133	0	49	62	49	5270	5185	34946	29918	0	25	2	8	6	0	0	1	7	35	38	62	0	0	0	45	0	11	6	0	0	0	0	10766	5385	0	0	16151	0	25	2	8
74	122	0	0	55	55	55	1	38	93	0	55	69	51	4720	4622	35025	30473	0	29	4	7	8	0	0	0	7	61	64	69	0	0	0	46	1	9	13	0	0	0	0	12858	2635	0	0	15493	0	29	4	7
75	89	0	0	39	39	39	2	17	81	0	39	52	39	4733	4662	34978	30461	0	19	1	10	4	0	0	2	3	33	35	52	0	0	0	40	0	6	6	0	0	0	0	8491	1413	0	0	9904	0	19	1	10
76	117	0	0	48	48	48	1	27	137	0	48	52	37	6147	6072	34949	29044	0	24	1	9	6	0	0	2	6	55	58	52	0	0	0	39	0	8	5	0	0	0	0	8498	2547	0	0	11045	0	24	1	9
77	114	0	0	53	53	53	1	23	126	0	53	59	43	8174	8093	34976	27012	0	31	1	11	6	0	0	0	4	34	36	59	0	0	0	46	0	7	6	0	0	0	0	10855	2434	0	0	13289	0	31	1	11
78	103	0	0	43	43	42	1	25	77	0	42	44	36	4880	4810	34982	30313	0	21	1	9	5	0	0	0	6	44	47	44	0	0	0	32	0	8	4	0	0	0	0	5910	1983	0	0	7893	0	21	1	9
79	104	0	0	56	56	56	3	28	133	0	56	61	48	5328	5242	34938	29855	0	29	2	10	4	0	0	3	8	36	37	61	0	0	0	43	0	12	6	0	0	0	0	9274	7888	0	0	17162	0	29	2	10
80	88	0	0	39	39	39	2	18	81	0	39	48	41	4728	4659	34962	30462	0	20	1	6	5	0	0	1	6	33	35	48	0	0	0	37	0	8	3	0	0	0	0	6822	2300	0	0	9122	0	20	1	6
81	95	0	0	53	53	52	1	26	117	0	52	61	47	5005	4916	34952	30186	0	30	1	9	6	0	0	2	4	31	31	61	0	0	0	41	1	16	3	0	0	0	0	8382	5264	0	0	13646	0	30	1	9
82	94	0	0	47	47	47	1	9	116	0	47	56	46	5156	5076	34928	30032	0	25	2	6	4	0	0	0	10	35	37	56	0	0	0	41	0	10	5	0	0	0	0	8601	2871	0	0	11472	0	25	2	6
83	163	0	0	86	86	86	3	35	175	0	86	132	105	7228	7068	35038	27942	0	41	4	18	9	0	0	0	14	75	76	132	0	0	0	90	2	19	21	0	0	0	0	24762	8375	0	0	33137	0	41	4	18
84	86	0	0	51	51	51	0	23	104	0	51	54	38	4764	4683	34953	30429	0	27	1	9	6	0	0	1	7	31	33	54	0	0	0	38	0	11	5	0	0	0	0	9251	3138	0	0	12389	0	27	1	9
85	97	0	0	50	51	50	1	31	108	0	50	53	41	4746	4665	34924	30445	0	26	2	9	6	0	0	1	6	35	38	53	0	0	0	40	0	8	5	0	0	0	0	8136	2307	0	0	10443	0	26	2	9
86	98	0	0	48	48	48	0	40	120	0	48	61	52	5210	5129	34964	29972	0	24	3	6	6	0	0	1	8	35	37	61	0	0	0	42	1	11	7	0	0	0	0	10939	3883	0	0	14822	0	24	3	6
87	98	0	0	40	40	40	1	18	102	0	40	50	38	4862	4791	34915	30332	0	24	1	6	5	0	0	1	3	36	38	50	0	0	0	38	0	7	5	0	0	0	0	9149	2136	0	0	11285	0	24	1	6
88	100	0	0	47	47	47	1	18	88	0	47	63	54	5321	5228	34950	29872	0	26	1	7	6	0	0	0	7	36	38	63	0	0	0	42	0	14	7	0	0	0	0	10557	4311	0	0	14868	0	26	1	7
89	112	0	0	49	49	49	2	24	90	0	49	58	44	4970	4891	34972	30217	0	31	1	6	4	0	0	2	5	50	52	58	0	0	0	41	0	11	6	0	0	0	0	8843	3957	0	0	12800	0	31	1	6
90	107	0	0	45	45	45	1	26	85	0	45	42	34	4883	4814	34961	30308	0	21	1	9	7	0	0	0	7	47	47	42	0	0	0	30	0	10	2	0	0	0	0	5960	4099	0	0	10059	0	21	1	9
91	89	0	0	39	40	39	2	22	85	0	39	41	31	4887	4827	34936	30304	0	25	1	6	5	0	0	0	2	30	27	41	0	0	0	32	0	6	3	0	0	0	0	6052	1735	0	0	7787	0	25	1	6
92	80	0	0	30	30	30	1	11	68	0	30	29	28	4656	4606	34967	30537	0	16	1	6	3	0	0	0	4	25	26	29	0	0	0	22	0	3	4	0	0	0	0	4788	556	0	0	5344	0	16	1	6
93	97	0	0	44	44	44	3	22	114	0	44	39	32	5073	5007	34968	30118	0	22	1	8	4	0	0	0	9	40	39	39	0	0	0	30	0	5	4	0	0	0	0	5746	1616	0	0	7362	0	22	1	8
94	96	0	0	37	37	37	1	26	60	0	37	53	48	6938	6871	34947	28245	0	23	1	5	5	0	0	0	3	29	31	53	0	0	0	38	0	9	6	0	0	0	0	7777	2363	0	0	10140	0	23	1	5
95	119	0	0	47	47	47	0	25	104	0	47	59	45	5621	5540	34951	29569	0	25	3	10	6	0	0	0	3	50	52	59	0	0	0	46	0	10	3	0	0	0	0	8318	1927	0	0	10245	0	25	3	10
96	88	0	0	34	34	34	1	33	64	0	34	36	31	4897	4841	34929	30295	0	19	1	6	5	0	0	0	3	31	33	36	0	0	0	28	0	5	3	0	0	0	0	5717	891	0	0	6608	0	19	1	6
97	92	0	0	49	49	49	0	27	114	0	49	53	41	4845	4765	34973	30346	0	23	1	11	7	0	0	0	7	34	36	53	0	0	0	39	0	10	4	0	0	0	0	7182	4413	0	0	11595	0	23	1	11
98	87	0	0	33	33	33	1	16	60	0	33	32	28	4747	4693	34963	30447	0	20	1	6	3	0	0	0	3	33	35	32	0	0	0	25	0	4	3	0	0	0	0	4939	801	0	0	5740	0	20	1	6
99	95	0	0	54	54	53	0	17	113	0	53	41	26	6777	6711	34977	28411	0	29	1	9	6	0	0	1	7	38	40	41	0	0	0	32	0	7	2	0	0	0	0	5922	1749	0	0	7671	0	29	1	9
100	103	0	0	55	55	55	0	31	122	0	55	53	38	7738	7657	34947	27451	0	30	2	12	5	0	0	1	5	39	41	53	0	0	0	40	0	10	3	0	0	0	0	8370	3032	0	0	11402	0	30	2	12
101	87	0	0	57	57	57	1	24	106	0	57	48	31	4725	4644	34930	30469	0	28	1	8	6	0	0	0	14	31	33	48	0	0	0	34	0	7	7	0	0	0	0	7575	1919	0	0	9494	0	28	1	8
102	104	0	0	49	49	49	0	33	137	0	49	72	59	5388	5295	34940	29798	0	29	1	6	5	0	0	2	6	34	36	72	0	0	0	56	0	11	5	0	0	0	0	11746	2980	0	0	14726	0	29	1	6
103	92	0	0	35	35	35	1	17	56	0	35	31	28	4708	4654	34935	30484	0	21	1	6	4	0	0	2	1	37	38	31	0	0	0	20	0	8	3	0	0	0	0	4454	1806	0	0	6260	0	21	1	6
104	106	0	0	46	46	46	1	20	72	0	46	46	34	4712	4641	34972	30480	0	25	1	8	5	0	0	2	5	51	54	46	0	0	0	33	0	8	5	0	0	0	0	7543	2249	0	0	9792	0	25	1	8
105	93	0	0	43	43	43	0	22	89	0	43	48	40	6271	6197	34903	28921	0	25	1	6	5	0	0	0	6	34	36	48	0	0	0	36	0	8	4	0	0	0	0	8167	2000	0	0	10167	0	25	1	6
106	100	0	0	42	42	42	0	28	85	0	42	50	42	4688	4611	34921	30506	0	25	1	5	5	0	0	0	6	44	46	50	0	0	0	35	0	11	4	0	0	0	0	7534	3171	0	0	10705	0	25	1	5
107	97	0	0	39	39	39	1	11	81	0	39	49	41	5728	5660	35039	29461	0	26	1	5	4	0	0	0	3	35	37	49	0	0	0	37	0	7	5	0	0	0	0	8093	1908	0	0	10001	0	26	1	5
108	91	0	0	44	45	44	2	11	80	0	44	45	36	4735	4661	34933	30460	0	24	1	8	4	0	0	1	6	32	34	45	0	0	0	35	0	7	3	0	0	0	0	6986	1877	0	0	8863	0	24	1	8
109	107	0	0	44	44	43	1	18	73	0	43	35	26	6806	6748	35037	28384	0	25	1	6	6	0	0	0	5	38	40	35	0	0	0	28	0	6	1	0	0	0	0	5007	1410	0	0	6417	0	25	1	6
110	92	0	0	39	39	39	1	13	79	0	39	47	41	5615	5544	35052	29577	0	23	1	6	5	0	0	0	4	32	34	47	0	0	0	35	0	7	5	0	0	0	0	7725	2021	0	0	9746	0	23	1	6
111	111	0	0	49	49	49	1	29	105	0	49	56	45	5073	4988	34934	30119	0	27	2	8	4	0	0	0	8	47	48	56	0	0	0	41	0	8	7	0	0	0	0	10779	2295	0	0	13074	0	27	2	8
112	93	0	0	42	43	42	1	19	67	0	42	49	40	5030	4962	34953	30157	0	23	1	8	4	0	0	1	5	34	36	49	0	0	0	37	0	8	4	0	0	0	0	6872	1492	0	0	8364	0	23	1	8
113	91	0	0	49	49	49	1	22	121	0	49	42	31	5079	5008	34924	30113	0	24	1	10	4	0	0	1	9	33	35	42	0	0	0	32	0	5	5	0	0	0	0	6782	1491	0	0	8273	0	24	1	10
114	93	0	0	39	39	39	1	13	109	0	39	52	45	4693	4616	34949	30501	0	25	1	7	3	0	0	1	2	38	35	52	0	0	0	39	0	10	3	0	0	0	0	7058	2934	0	0	9992	0	25	1	7
115	98	0	0	38	38	38	2	17	86	0	38	36	34	6635	6576	34924	28553	0	22	2	6	4	0	0	0	4	40	43	36	0	0	0	26	0	6	4	0	0	0	0	5744	1932	0	0	7676	0	22	2	6
116	85	0	0	41	41	41	1	16	70	0	41	46	38	4775	4709	34922	30413	0	24	1	8	5	0	0	0	3	28	30	46	0	0	0	33	0	8	5	0	0	0	0	7337	2639	0	0	9976	0	24	1	8
117	104	0	0	48	48	48	3	16	97	0	48	53	38	5072	4994	34969	30121	0	25	1	9	5	0	0	0	8	46	47	53	0	0	0	39	0	9	5	0	0	0	0	8679	2699	0	0	11378	0	25	1	9
118	93	0	0	35	36	35	1	26	69	0	35	39	36	4616	4553	34963	30577	0	20	2	5	5	0	0	1	2	34	36	39	0	0	0	28	0	8	3	0	0	0	0	5620	1918	0	0	7538	0	20	2	5
119	98	0	0	46	46	46	0	25	97	0	46	46	36	4696	4621	34953	30498	0	25	1	8	5	0	0	0	7	44	47	46	0	0	0	38	0	6	2	0	0	0	0	6573	1615	0	0	8188	0	25	1	8
120	87	0	0	34	34	34	2	22	63	0	34	30	23	6583	6533	34986	28611	0	18	1	6	6	0	0	0	3	31	33	30	0	0	0	22	0	6	2	0	0	0	0	4021	1659	0	0	5680	0	18	1	6
121	136	0	0	47	47	47	0	25	97	0	47	56	42	4855	4780	34982	30332	0	27	2	7	6	0	0	2	3	75	76	56	0	0	0	42	0	10	4	0	0	0	0	8275	4182	0	0	12457	0	27	2	7
122	85	0	0	35	35	35	1	10	70	0	35	31	26	4686	4633	34944	30507	0	21	1	7	3	0	0	0	3	31	33	31	0	0	0	21	0	6	4	0	0	0	0	4444	1471	0	0	5915	0	21	1	7
123	96	0	0	46	46	46	1	20	95	0	46	63	55	5089	4997	34965	30103	0	27	1	5	4	0	0	1	8	35	38	63	0	0	0	42	0	13	8	0	0	0	0	11290	3745	0	0	15035	0	27	1	5
124	93	0	0	47	48	47	1	20	78	0	47	64	59	4481	4384	34923	30711	0	26	1	6	6	0	0	1	7	31	33	64	0	0	0	50	0	9	5	0	0	0	0	9638	2821	0	0	12459	0	26	1	6
125	107	0	0	49	49	49	2	20	106	0	49	56	46	7577	7495	34940	27611	0	24	2	10	5	0	0	1	7	34	37	56	0	0	0	37	3	8	8	0	0	0	0	14853	2774	0	0	17627	0	24	2	10
126	88	0	0	33	33	33	1	16	62	0	33	40	31	4922	4866	34951	30271	0	17	1	8	4	0	0	0	3	33	35	40	0	0	0	31	0	6	3	0	0	0	0	5907	1494	0	0	7401	0	17	1	8
127	87	0	0	45	46	45	1	26	87	0	45	48	34	5207	5137	34907	29985	0	25	1	7	5	0	0	2	5	30	31	48	0	0	0	36	0	7	5	0	0	0	0	7826	1685	0	0	9511	0	25	1	7
128	95	0	0	42	42	42	2	17	86	0	42	41	28	4761	4698	34992	30433	0	24	1	8	3	0	0	0	6	41	40	41	0	0	0	33	0	5	3	0	0	0	0	6261	964	0	0	7225	0	24	1	8
129	119	0	0	60	60	60	1	36	133	0	60	71	53	8285	8191	34954	26897	0	32	3	8	5	0	0	1	11	43	45	71	0	0	0	53	0	13	5	0	0	0	0	11479	3124	0	0	14603	0	32	3	8
130	97	0	0	54	54	54	2	21	98	0	54	60	44	5286	5206	34980	29897	0	29	1	10	6	0	0	1	7	35	37	60	0	0	0	43	0	10	7	0	0	0	0	10600	4916	0	0	15516	0	29	1	10
131	94	0	0	30	30	30	0	16	66	0	30	30	28	5781	5732	34956	29411	0	16	1	4	5	0	0	0	4	35	37	30	0	0	0	23	0	3	4	0	0	0	0	4699	526	0	0	5225	0	16	1	4
132	109	0	0	50	51	50	2	21	122	0	50	63	53	5169	5074	34905	30024	0	27	2	9	5	0	0	1	6	48	50	63	0	0	0	48	0	8	7	0	0	0	0	11553	2398	0	0	13951	0	27	2	9
133	108	0	0	48	49	48	1	26	102	0	48	49	37	6830	6753	34953	28363	0	27	4	8	4	0	0	1	4	45	47	49	0	0	0	33	1	9	6	0	0	0	0	7781	1836	0	0	9617	0	27	4	8
134	102	0	0	38	38	38	1	23	93	0	38	49	42	4922	4854	34965	30267	0	21	1	7	5	0	0	2	2	40	42	49	0	0	0	37	0	10	2	0	0	0	0	8133	2690	0	0	10823	0	21	1	7
135	124	0	0	75	75	75	1	45	227	0	75	88	63	4901	4783	35060	30280	0	39	4	11	12	0	0	1	8	56	52	88	0	0	0	61	1	16	10	0	0	0	0	16423	12460	0	0	28883	0	39	4	11
136	110	0	0	81	81	81	7	51	182	0	81	106	83	6304	6157	34952	28880	0	43	3	9	9	0	0	0	17	37	38	106	0	0	0	75	0	15	16	0	0	0	0	18428	3111	0	0	21539	0	43	3	9
137	81	0	0	30	30	30	1	18	69	0	30	49	44	4672	4605	34944	30522	0	16	1	5	5	0	0	0	3	26	24	49	0	0	0	37	0	8	4	0	0	0	0	7328	2300	0	0	9628	0	16	1	5
138	102	0	0	55	55	55	1	32	130	0	55	70	53	5000	4911	35003	30182	0	28	3	8	8	0	0	0	8	38	40	70	0	0	0	51	1	6	12	0	0	0	0	12697	1896	0	0	14593	0	28	3	8
139	97	0	0	46	47	45	2	24	92	0	45	57	49	6324	6240	34945	28867	0	24	1	10	5	0	0	0	5	29	29	57	0	0	0	41	0	11	5	0	0	0	0	6854	2972	0	0	9826	0	24	1	10
140	99	0	0	47	47	47	1	21	88	0	47	57	46	4756	4673	35055	30435	0	25	1	10	3	0	0	1	7	41	43	57	0	0	0	40	0	12	5	0	0	0	0	10159	7732	0	0	17891	0	25	1	10
141	90	0	0	53	53	53	0	21	120	0	53	58	45	4721	4630	34917	30473	0	26	2	9	5	0	0	1	10	34	36	58	0	0	0	47	0	7	4	0	0	0	0	8757	2491	0	0	11248	0	26	2	9
142	151	0	0	81	82	81	5	37	223	0	81	134	112	8166	8000	35024	27008	0	40	4	18	11	0	0	1	7	46	48	134	0	0	0	102	1	19	12	0	0	0	0	20823	5420	0	0	26243	0	40	4	18
143	82	0	0	33	34	33	1	18	73	0	33	36	34	4898	4841	34938	30293	0	17	1	6	3	0	0	1	5	24	26	36	0	0	0	26	0	5	5	0	0	0	0	6835	2591	0	0	9426	0	17	1	6
144	100	0	0	27	27	27	2	15	61	0	27	26	25	4660	4617	34972	30532	0	14	1	6	3	0	0	0	3	45	48	26	0	0	0	20	0	4	2	0	0	0	0	3381	801	0	0	4182	0	14	1	6
145	88	0	0	38	38	38	0	14	97	0	38	49	42	4873	4803	34933	30318	0	19	1	7	5	0	0	1	5	31	33	49	0	0	0	38	0	8	3	0	0	0	0	6786	1572	0	0	8358	0	19	1	7
146	93	0	0	44	44	44	0	26	79	0	44	51	41	5146	5070	34946	30046	0	24	1	8	6	0	0	2	3	35	37	51	0	0	0	38	0	10	3	0	0	0	0	7438	4140	0	0	11578	0	24	1	8
147	90	0	0	42	42	42	2	23	95	0	42	41	35	4983	4914	34923	30210	0	24	1	7	4	0	0	2	4	29	30	41	0	0	0	28	0	10	3	0	0	0	0	5993	2819	0	0	8812	0	24	1	7
148	107	0	0	48	48	47	2	22	93	0	47	48	36	6434	6362	34938	28756	0	25	1	10	6	0	0	0	5	45	41	48	0	0	0	38	0	6	4	0	0	0	0	7978	1659	0	0	9637	0	25	1	10
149	121	0	0	48	48	48	7	19	99	0	48	75	63	5191	5100	34991	29990	0	29	2	6	5	0	0	2	4	56	58	75	0	0	0	57	1	12	5	0	0	0	0	14044	3705	0	0	17749	0	29	2	6
150	93	0	0	42	43	42	2	19	70	0	42	36	29	6963	6902	35017	28228	0	23	1	5	6	0	0	0	7	29	27	36	0	0	0	27	0	5	4	0	0	0	0	6679	1384	0	0	8063	0	23	1	5
151	89	0	0	45	45	45	1	15	99	0	45	52	43	4939	4859	34962	30254	0	24	1	8	5	0	0	1	6	32	34	52	0	0	0	41	0	8	3	0	0	0	0	8271	1975	0	0	10246	0	24	1	8
152	87	0	0	39	39	39	0	25	101	0	39	45	39	4488	4418	34982	30705	0	18	1	6	5	0	0	1	8	32	34	45	0	0	0	32	0	9	4	0	0	0	0	6812	2651	0	0	9463	0	18	1	6
153	94	0	0	43	43	43	1	33	113	0	43	50	37	5033	4962	34962	30159	0	22	1	10	6	0	0	1	3	35	37	50	0	0	0	35	0	11	4	0	0	0	0	8109	2891	0	0	11000	0	22	1	10
154	84	0	0	39	39	39	1	11	82	0	39	44	38	4742	4672	34972	30452	0	22	1	6	3	0	0	0	7	29	31	44	0	0	0	32	0	6	6	0	0	0	0	6754	1786	0	0	8540	0	22	1	6
155	92	0	0	40	40	40	0	16	105	0	40	47	41	3972	3902	34959	31218	0	17	1	9	5	0	0	1	7	35	38	47	0	0	0	35	0	7	5	0	0	0	0	8556	9913	0	0	18469	0	17	1	9
156	92	0	0	44	45	44	3	24	87	0	44	43	31	6667	6604	34915	28522	0	26	1	9	5	0	0	1	2	31	33	43	0	0	0	30	0	11	2	0	0	0	0	6256	4801	0	0	11057	0	26	1	9
157	88	0	0	35	35	35	0	22	76	0	35	43	38	6885	6823	34980	28305	0	20	1	5	5	0	0	0	4	26	26	43	0	0	0	33	0	6	4	0	0	0	0	6325	1494	0	0	7819	0	20	1	5
158	99	0	0	55	56	55	3	31	104	0	55	56	43	6103	6019	34899	29084	0	31	1	7	11	0	0	1	4	33	35	56	0	0	0	38	0	8	10	0	0	0	0	9515	2257	0	0	11772	0	31	1	7
159	79	0	0	35	35	35	1	21	66	0	35	34	27	4212	4157	34974	30982	0	19	1	6	4	0	0	0	5	25	26	34	0	0	0	25	0	5	4	0	0	0	0	5286	1331	0	0	6617	0	19	1	6
160	99	0	0	46	46	46	1	29	88	0	46	53	43	5089	5009	34968	30103	0	21	2	8	7	0	0	1	7	39	42	53	0	0	0	40	0	9	4	0	0	0	0	7720	3121	0	0	10841	0	21	2	8
161	101	0	0	57	57	57	1	20	130	0	57	79	67	6533	6430	34973	28647	0	31	1	7	7	0	0	3	8	33	35	79	0	0	0	60	0	13	6	0	0	0	0	14606	3645	0	0	18251	0	31	1	7
162	102	0	0	46	46	46	0	27	104	0	46	46	35	4306	4239	34930	30881	0	21	1	10	6	0	0	0	8	40	43	46	0	0	0	37	0	6	3	0	0	0	0	8093	1448	0	0	9541	0	21	1	10
163	81	0	0	30	30	30	1	9	65	0	30	38	37	4673	4614	34966	30520	0	16	1	7	3	0	0	0	3	26	25	38	0	0	0	27	0	7	4	0	0	0	0	5628	2242	0	0	7870	0	16	1	7
164	104	0	0	46	46	46	1	25	80	0	46	48	37	7686	7614	34917	27504	0	22	2	7	8	0	0	0	7	34	37	48	0	0	0	34	0	9	5	0	0	0	0	7966	2945	0	0	10911	0	22	2	7
165	88	0	0	57	57	57	1	31	98	0	57	44	30	4278	4201	35074	30913	0	32	1	8	7	0	0	2	7	31	32	44	0	0	0	32	0	9	3	0	0	0	0	7164	2012	0	0	9176	0	32	1	8
166	92	0	0	59	59	59	0	26	149	0	59	56	42	4770	4680	34931	30420	0	29	1	11	6	0	0	2	10	36	38	56	0	0	0	44	0	7	5	0	0	0	0	9975	2072	0	0	12047	0	29	1	11
167	91	0	0	37	37	37	0	23	101	0	37	44	37	4698	4631	34940	30496	0	17	1	8	5	0	0	1	5	37	40	44	0	0	0	33	0	7	4	0	0	0	0	6852	2183	0	0	9035	0	17	1	8
168	89	0	0	38	38	38	1	19	85	0	38	39	29	4253	4194	34979	30940	0	20	1	8	4	0	0	1	4	34	36	39	0	0	0	29	0	6	4	0	0	0	0	6002	1623	0	0	7625	0	20	1	8
169	105	0	0	39	39	39	1	22	77	0	39	46	41	4730	4661	34949	30460	0	19	2	8	4	0	0	3	3	49	50	46	0	0	0	37	0	6	3	0	0	0	0	7135	2362	0	0	9497	0	19	2	8
170	91	0	0	44	44	44	0	21	93	0	44	44	30	5188	5122	34975	30005	0	26	1	8	4	0	0	1	4	34	36	44	0	0	0	32	0	6	6	0	0	0	0	6797	1292	0	0	8089	0	26	1	8
171	89	0	0	40	40	40	1	19	76	0	40	35	27	6602	6544	34972	28590	0	22	1	8	5	0	0	0	4	30	32	35	0	0	0	26	0	6	3	0	0	0	0	4984	1494	0	0	6478	0	22	1	8
172	100	0	0	40	40	40	2	24	72	0	40	51	41	5142	5084	34972	30036	0	20	2	7	5	0	0	1	5	38	40	51	0	0	0	39	0	8	4	0	0	0	0	8333	2426	0	0	10759	0	20	2	7
173	95	0	0	42	42	42	1	21	106	0	42	53	43	4991	4917	34958	30199	0	20	1	7	5	0	0	1	8	34	36	53	0	0	0	39	0	9	5	0	0	0	0	7367	4951	0	0	12318	0	20	1	7
174	83	0	0	40	40	40	0	16	89	0	40	46	39	4684	4612	34947	30510	0	22	1	7	3	0	0	0	7	27	26	46	0	0	0	30	0	9	7	0	0	0	0	6936	2785	0	0	9721	0	22	1	7
175	92	0	0	41	41	41	1	25	81	0	41	54	48	5547	5467	35027	29645	0	23	1	7	5	0	0	1	4	29	30	54	0	0	0	35	0	11	8	0	0	0	0	10140	2939	0	0	13079	0	23	1	7
176	84	0	0	40	40	40	1	24	80	0	40	54	46	4702	4624	34985	30491	0	23	1	4	5	0	0	1	6	28	30	54	0	0	0	39	0	9	6	0	0	0	0	7966	2462	0	0	10428	0	23	1	4
177	82	0	0	35	35	35	1	15	76	0	35	42	37	4712	4648	34961	30481	0	20	1	5	4	0	0	0	5	29	32	42	0	0	0	30	0	7	5	0	0	0	0	6430	1980	0	0	8410	0	20	1	5
178	110	0	0	52	52	52	1	31	121	0	52	53	39	4744	4666	34981	30444	0	30	1	8	6	0	0	0	7	52	53	53	0	0	0	41	0	9	3	0	0	0	0	8143	14883	0	0	23026	0	30	1	8
179	113	0	0	54	54	54	0	32	125	0	54	69	55	5362	5270	34965	29822	0	29	1	8	7	0	0	1	8	48	51	69	0	0	0	49	1	9	10	0	0	0	0	14414	2637	0	0	17051	0	29	1	8
180	99	0	0	45	46	45	1	28	97	0	45	55	42	5459	5383	34946	29731	0	24	1	12	5	0	0	0	3	37	39	55	0	0	0	37	0	9	9	0	0	0	0	9665	7329	0	0	16994	0	24	1	12
181	94	0	0	53	53	53	1	18	100	0	53	61	49	5100	5014	34984	30085	0	29	1	8	5	0	0	0	10	33	35	61	0	0	0	48	0	10	3	0	0	0	0	10173	4440	0	0	14613	0	29	1	8
182	94	0	0	38	39	38	1	18	77	0	38	41	36	5005	4939	34978	30188	0	19	1	10	5	0	0	0	3	33	35	41	0	0	0	32	0	6	3	0	0	0	0	6634	1221	0	0	7855	0	19	1	10
183	95	0	0	47	48	47	9	24	74	0	47	40	29	5262	5201	34907	29924	0	28	1	11	3	0	0	1	3	36	39	40	0	0	0	28	1	7	4	0	0	0	0	6136	1924	0	0	8060	0	28	1	11
184	91	0	0	29	29	29	1	10	38	0	29	37	34	5046	4991	34932	30147	0	16	1	5	4	0	0	0	3	33	35	37	0	0	0	25	0	9	3	0	0	0	0	5685	2426	0	0	8111	0	16	1	5
185	93	0	0	41	42	41	3	20	64	0	41	53	48	5232	5152	34979	29960	0	18	1	11	6	0	0	2	3	31	32	53	0	0	0	39	0	6	8	0	0	0	0	9626	1394	0	0	11020	0	18	1	11
186	98	0	0	45	45	45	4	17	78	0	45	43	37	5276	5208	34964	29911	0	25	1	9	5	0	0	0	5	31	28	43	0	0	0	34	0	7	2	0	0	0	0	6712	2093	0	0	8805	0	25	1	9
187	90	0	0	38	38	38	1	13	98	0	38	46	40	6609	6538	34942	28585	0	19	1	7	3	0	0	0	8	32	34	46	0	0	0	33	0	8	5	0	0	0	0	8259	1969	0	0	10228	0	19	1	7
188	105	0	0	48	48	48	1	23	102	0	48	62	52	5478	5393	34967	29708	0	28	1	7	5	0	0	0	7	33	35	62	0	0	0	47	0	7	8	0	0	0	0	10963	2333	0	0	13296	0	28	1	7
189	126	0	0	79	79	79	0	55	180	0	79	96	75	5364	5226	34874	29821	0	33	5	11	14	0	0	1	15	50	52	96	0	0	0	68	2	12	14	0	0	0	0	21750	3767	0	0	25517	0	33	5	11
190	106	0	0	61	61	61	1	22	159	0	61	83	65	4923	4819	34992	30256	0	33	1	10	6	0	0	0	11	41	43	83	0	0	0	66	0	11	6	0	0	0	0	13012	3396	0	0	16408	0	33	1	10
191	126	0	0	56	57	56	2	28	83	0	56	73	52	4550	4451	34983	30642	0	31	3	9	8	0	0	0	5	61	63	73	0	0	0	49	1	10	13	0	0	0	0	14187	2583	0	0	16770	0	31	3	9
192	106	0	0	43	43	43	0	23	98	0	43	43	34	4745	4675	34934	30449	0	22	1	7	5	0	0	2	6	50	47	43	0	0	0	36	0	5	2	0	0	0	0	6630	1502	0	0	8132	0	22	1	7
193	83	0	0	36	36	36	2	20	71	0	36	40	35	4730	4668	34907	30462	0	18	1	9	4	0	0	1	3	28	30	40	0	0	0	30	0	7	3	0	0	0	0	6445	5079	0	0	11524	0	18	1	9
194	110	0	0	51	51	51	1	29	88	0	51	56	46	4745	4655	35029	30449	0	21	2	9	7	0	0	2	10	48	48	56	0	0	0	40	0	11	5	0	0	0	0	8656	5273	0	0	13929	0	21	2	9
195	92	0	0	48	48	48	0	30	104	0	48	45	26	4268	4200	34969	30927	0	29	1	8	5	0	0	0	5	37	38	45	0	0	0	34	0	6	5	0	0	0	0	6761	1891	0	0	8652	0	29	1	8
196	83	0	0	36	36	36	1	16	79	0	36	42	36	4683	4618	34923	30511	0	20	1	5	3	0	0	0	7	27	28	42	0	0	0	31	0	8	3	0	0	0	0	6127	2420	0	0	8547	0	20	1	5
197	80	0	0	40	40	40	0	22	95	0	40	42	32	4760	4695	34903	30434	0	23	1	7	6	0	0	0	3	24	26	42	0	0	0	36	0	5	1	0	0	0	0	6704	1331	0	0	8035	0	23	1	7
198	88	0	0	49	49	49	0	24	126	0	49	35	23	4866	4801	34950	30328	0	28	1	8	3	0	0	1	8	32	34	35	0	0	0	23	0	7	5	0	0	0	0	5912	1599	0	0	7511	0	28	1	8
199	91	0	0	45	45	45	1	27	90	0	45	47	37	5103	5033	34945	30086	0	20	1	10	6	0	0	0	8	34	37	47	0	0	0	37	0	7	3	0	0	0	0	7332	2600	0	0	9932	0	20	1	10
200	87	0	0	38	38	38	1	21	75	0	38	41	32	4261	4200	34930	30931	0	24	1	6	4	0	0	0	3	33	35	41	0	0	0	32	0	7	2	0	0	0	0	5809	2183	0	0	7992	0	24	1	6
201	106	0	0	46	46	46	0	19	94	0	46	47	36	5274	5208	34989	29911	0	25	1	8	5	0	0	1	6	39	41	47	0	0	0	32	0	6	9	0	0	0	0	8652	1615	0	0	10267	0	25	1	8
202	126	0	0	66	66	66	1	40	179	0	66	89	69	6966	6841	35046	28225	0	36	3	8	12	0	0	2	5	54	56	89	0	0	0	64	1	12	12	0	0	0	0	16356	3176	0	0	19532	0	36	3	8
203	123	0	0	44	44	44	2	29	110	0	44	63	56	5453	5372	34934	29729	0	24	1	11	5	0	0	0	3	57	60	63	0	0	0	47	0	12	4	0	0	0	0	10055	6898	0	0	16953	0	24	1	11
204	87	0	0	42	43	42	1	19	57	0	42	47	35	4726	4656	34904	30468	0	21	1	9	4	0	0	1	6	33	36	47	0	0	0	36	0	8	3	0	0	0	0	6359	2073	0	0	8432	0	21	1	9
205	97	0	0	43	43	43	2	19	77	0	43	52	45	4780	4704	34968	30409	0	20	1	11	6	0	0	0	5	39	39	52	0	0	0	40	0	8	4	0	0	0	0	8205	1697	0	0	9902	0	20	1	11
206	90	0	0	47	47	47	0	17	104	0	47	52	38	4296	4223	34951	30893	0	27	1	9	4	0	0	1	5	33	35	52	0	0	0	42	0	8	2	0	0	0	0	7366	2428	0	0	9794	0	27	1	9
207	91	0	0	44	44	44	1	19	148	0	44	44	37	4838	4766	34965	30354	0	23	2	6	6	0	0	1	6	28	27	44	0	0	0	33	0	8	3	0	0	0	0	6650	2226	0	0	8876	0	23	2	6
208	81	0	0	32	32	32	0	13	78	0	32	45	43	4752	4685	34958	30441	0	20	1	4	4	0	0	0	3	27	25	45	0	0	0	35	0	7	3	0	0	0	0	6162	1634	0	0	7796	0	20	1	4
209	84	0	0	28	28	28	2	22	73	0	28	32	29	4654	4605	34924	30539	0	16	1	5	4	0	0	0	2	31	33	32	0	0	0	22	0	6	4	0	0	0	0	4675	1988	0	0	6663	0	16	1	5
210	90	0	0	36	36	36	2	22	61	0	36	35	32	4681	4624	34955	30509	0	18	1	6	5	0	0	1	5	34	36	35	0	0	0	25	0	7	3	0	0	0	0	5201	2114	0	0	7315	0	18	1	6
211	95	0	0	47	47	46	1	21	92	0	46	50	39	5549	5473	34920	29643	0	23	1	7	5	0	0	0	10	35	37	50	0	0	0	37	0	8	5	0	0	0	0	7152	1775	0	0	8927	0	23	1	7
212	81	0	0	37	37	36	0	22	69	0	36	35	29	4691	4634	34975	30502	0	21	1	7	4	0	0	0	3	27	27	35	0	0	0	24	0	7	4	0	0	0	0	4852	1891	0	0	6743	0	21	1	7
213	84	0	0	42	42	41	1	9	78	0	41	37	29	4714	4655	34940	30476	0	20	1	10	4	0	0	2	4	29	32	37	0	0	0	28	0	5	4	0	0	0	0	6429	1010	0	0	7439	0	20	1	10
214	88	0	0	49	49	48	1	22	85	0	48	38	28	4946	4879	34925	30246	0	27	1	7	5	0	0	0	8	31	33	38	0	0	0	27	0	8	3	0	0	0	0	5364	2396	0	0	7760	0	27	1	7
215	90	0	0	33	33	33	1	18	63	0	33	34	27	4899	4847	34923	30294	0	19	1	5	5	0	0	1	2	35	37	34	0	0	0	25	0	7	2	0	0	0	0	4753	1620	0	0	6373	0	19	1	5
216	110	0	0	44	44	44	1	32	88	0	44	54	47	4715	4632	34969	30478	0	26	1	5	4	0	0	1	7	54	55	54	0	0	0	41	0	9	4	0	0	0	0	8524	2520	0	0	11044	0	26	1	5
217	92	0	0	43	43	43	1	21	69	0	43	40	28	4750	4694	34974	30436	0	25	1	8	5	0	0	0	4	36	38	40	0	0	0	29	0	7	4	0	0	0	0	6847	12787	0	0	19634	0	25	1	8
218	94	0	0	58	58	58	1	25	132	0	58	48	38	5274	5188	35045	29917	0	30	1	11	4	0	0	1	11	32	31	48	0	0	0	33	0	10	5	0	0	0	0	6993	4603	0	0	11596	0	30	1	11
219	90	0	0	48	48	48	1	26	118	0	48	50	41	4922	4845	34953	30267	0	28	1	9	4	0	0	1	5	33	30	50	0	0	0	37	0	8	5	0	0	0	0	7650	2489	0	0	10139	0	28	1	9
220	114	0	0	42	42	42	3	13	66	0	42	45	38	4931	4859	34962	30262	0	23	3	6	3	0	0	1	6	53	55	45	0	0	0	31	1	7	6	0	0	0	0	7883	1760	0	0	9643	0	23	3	6
221	89	0	0	45	45	45	1	17	101	0	45	47	38	5040	4968	35042	30150	0	23	1	7	6	0	0	1	7	32	34	47	0	0	0	39	0	6	2	0	0	0	0	7598	1910	0	0	9508	0	23	1	7
222	111	0	0	46	46	46	1	25	91	0	46	41	32	6206	6135	34938	28988	0	23	2	8	5	0	0	2	6	50	51	41	0	0	0	27	1	8	5	0	0	0	0	7712	1775	0	0	9487	0	23	2	8
223	92	0	0	45	45	45	1	27	82	0	45	48	35	5075	5004	34974	30117	0	26	1	8	4	0	0	0	6	32	34	48	0	0	0	34	0	10	4	0	0	0	0	7372	2657	0	0	10029	0	26	1	8
224	80	0	0	40	40	40	1	18	76	0	40	41	37	4674	4606	34958	30518	0	22	1	5	4	0	0	1	7	25	25	41	0	0	0	29	0	9	3	0	0	0	0	5875	2429	0	0	8304	0	22	1	5
225	87	0	0	38	38	38	0	23	68	0	38	37	28	6715	6658	34968	28477	0	20	2	7	6	0	0	0	3	28	26	37	0	0	0	31	0	6	0	0	0	0	0	5847	1468	0	0	7315	0	20	2	7
226	162	0	0	63	63	63	2	31	132	0	63	110	91	4958	4846	35024	30201	0	32	1	14	7	0	0	3	6	82	83	110	0	0	0	82	0	17	11	0	0	0	0	18538	4262	0	0	22800	0	32	1	14
227	107	0	0	46	46	46	1	14	95	0	46	50	39	4713	4636	34905	30480	0	26	2	7	4	0	0	0	7	51	52	50	0	0	0	35	0	11	4	0	0	0	0	7917	3177	0	0	11094	0	26	2	7
228	91	0	0	50	50	50	2	23	86	0	50	36	24	4775	4711	34953	30416	0	28	1	7	6	0	0	0	8	33	35	36	0	0	0	28	0	5	3	0	0	0	0	5122	1452	0	0	6574	0	28	1	7
229	92	0	0	52	52	52	2	36	106	0	52	55	43	6213	6127	34901	28979	0	28	1	10	8	0	0	0	5	31	33	55	0	0	0	39	0	8	8	0	0	0	0	9320	2207	0	0	11527	0	28	1	10
230	113	0	0	45	45	45	3	20	56	0	45	57	49	5590	5514	34951	29593	0	24	4	7	4	0	0	0	6	44	47	57	0	0	0	37	0	13	7	0	0	0	0	9464	10961	0	0	20425	0	24	4	7
231	87	0	0	43	43	43	1	29	112	0	43	42	32	4720	4652	34930	30474	0	26	1	9	4	0	0	0	3	32	34	42	0	0	0	32	0	6	4	0	0	0	0	5854	1682	0	0	7536	0	26	1	9
232	89	0	0	44	44	44	1	14	93	0	44	45	37	5779	5706	35005	29414	0	25	1	7	4	0	0	0	7	28	29	45	0	0	0	34	0	8	3	0	0	0	0	6383	2433	0	0	8816	0	25	1	7
233	112	0	0	49	50	49	1	24	97	0	49	67	58	7323	7228	35037	27866	0	30	4	7	5	0	0	0	3	34	36	67	0	0	0	49	1	10	7	0	0	0	0	14346	5488	0	0	19834	0	30	4	7
234	86	0	0	35	35	35	0	19	82	0	35	35	30	5451	5395	34927	29741	0	22	1	5	3	0	0	0	4	25	26	35	0	0	0	26	0	5	4	0	0	0	0	4607	1422	0	0	6029	0	22	1	5
235	99	0	0	53	54	53	2	37	118	0	53	53	40	4710	4626	34949	30482	0	30	1	7	8	0	0	1	6	43	44	53	0	0	0	36	0	11	6	0	0	0	0	8398	3272	0	0	11670	0	30	1	7
236	95	0	0	40	40	40	1	12	68	0	40	34	25	4700	4641	34982	30495	0	21	1	9	5	0	0	0	4	38	41	34	0	0	0	25	0	6	3	0	0	0	0	5571	1187	0	0	6758	0	21	1	9
237	105	0	0	47	47	47	1	31	101	0	47	42	32	5106	5045	34948	30077	0	26	2	7	5	0	0	0	7	45	43	42	0	0	0	27	0	8	7	0	0	0	0	7793	2405	0	0	10198	0	26	2	7
238	113	0	0	48	48	48	0	23	102	0	48	59	48	5106	5020	34902	30085	0	25	1	7	8	0	0	1	6	53	54	59	0	0	0	39	0	14	6	0	0	0	0	9118	3393	0	0	12511	0	25	1	7
239	98	0	0	33	33	33	1	11	58	0	33	46	42	4698	4630	34942	30496	0	17	1	7	4	0	0	2	2	41	43	46	0	0	0	34	0	8	4	0	0	0	0	7294	2106	0	0	9400	0	17	1	7
240	101	0	0	42	42	42	1	28	98	0	42	46	37	5078	5007	34980	30115	0	22	2	5	7	0	0	1	5	42	43	46	0	0	0	29	0	12	5	0	0	0	0	7213	3047	0	0	10260	0	22	2	5
241	106	0	0	46	46	46	1	29	102	0	46	56	47	4845	4758	34965	30350	0	22	1	5	7	0	0	1	10	44	45	56	0	0	0	40	0	14	2	0	0	0	0	7922	3432	0	0	11354	0	22	1	5
242	94	0	0	53	53	53	2	18	121	0	53	54	46	5112	5022	34959	30080	0	29	2	8	5	0	0	3	6	33	35	54	0	0	0	40	0	9	5	0	0	0	0	8564	2819	0	0	11383	0	29	2	8
243	92	0	0	52	52	52	1	28	121	0	52	44	27	4780	4712	34921	30410	0	31	1	9	5	0	0	1	5	33	34	44	0	0	0	30	0	10	4	0	0	0	0	6390	2580	0	0	8970	0	31	1	9
244	106	0	0	62	62	61	6	29	105	0	61	55	41	5433	5363	34981	29736	0	28	2	10	7	0	0	2	12	37	39	55	0	0	0	37	0	11	7	0	0	0	0	9402	6841	0	0	16243	0	28	2	10
245	95	0	0	53	54	53	1	30	99	0	53	52	44	4845	4756	34943	30348	0	23	2	7	8	0	0	1	12	36	38	52	0	0	0	36	0	14	2	0	0	0	0	7137	3284	0	0	10421	0	23	2	7
246	116	0	0	63	63	63	2	32	116	0	63	62	50	5795	5705	35039	29383	0	32	2	9	7	0	0	1	12	50	51	62	0	0	0	47	0	10	5	0	0	0	0	10589	3872	0	0	14461	0	32	2	9
247	89	0	0	32	32	32	2	12	71	0	32	42	36	4694	4635	34948	30498	0	21	1	5	3	0	0	0	2	35	37	42	0	0	0	28	0	10	4	0	0	0	0	6522	2925	0	0	9447	0	21	1	5
248	92	0	0	38	38	38	1	19	55	0	38	44	37	4723	4660	34926	30466	0	20	1	7	5	0	0	1	4	36	38	44	0	0	0	30	0	11	3	0	0	0	0	6295	4940	0	0	11235	0	20	1	7
249	104	0	0	61	61	59	0	33	125	0	59	63	47	4818	4720	34964	30375	0	23	2	14	7	0	0	1	12	43	44	63	0	0	0	43	0	16	4	0	0	0	0	9195	3124	0	0	12319	0	23	2	14
250	89	0	0	40	40	40	0	17	107	0	40	44	40	5715	5643	35011	29478	0	20	1	8	6	0	0	0	5	29	29	44	0	0	0	34	0	6	4	0	0	0	0	7087	1712	0	0	8799	0	20	1	8
251	86	0	0	31	31	31	1	10	42	0	31	30	28	5036	4985	35009	30157	0	17	1	5	4	0	0	0	4	27	29	30	0	0	0	20	0	5	5	0	0	0	0	5687	963	0	0	6650	0	17	1	5
252	108	0	0	54	54	54	0	26	128	0	54	75	67	7099	6999	34918	28081	0	31	1	9	6	0	0	0	7	34	36	75	0	0	0	53	0	12	10	0	0	0	0	12286	3212	0	0	15498	0	31	1	9
253	81	0	0	30	30	30	0	14	59	0	30	32	28	4251	4200	34950	30943	0	14	1	7	4	0	0	0	4	26	27	32	0	0	0	25	0	5	2	0	0	0	0	5280	1331	0	0	6611	0	14	1	7
254	112	0	0	42	42	42	1	18	106	0	42	70	60	6099	6015	34989	29084	0	27	1	6	3	0	0	2	3	46	47	70	0	0	0	53	0	11	6	0	0	0	0	10819	3206	0	0	14025	0	27	1	6
255	104	0	0	54	54	54	2	36	120	0	54	47	30	5155	5091	34940	30026	0	33	1	6	6	0	0	1	7	42	43	47	0	0	0	38	0	6	3	0	0	0	0	7630	1494	0	0	9124	0	33	1	6
256	86	0	0	45	45	45	0	21	82	0	45	46	34	4734	4664	34957	30458	0	29	1	4	5	0	0	1	5	31	33	46	0	0	0	32	0	10	4	0	0	0	0	6796	2658	0	0	9454	0	29	1	4
257	95	0	0	45	45	45	0	21	121	0	45	60	49	5538	5463	34972	29644	0	20	1	7	7	0	0	1	9	32	33	60	0	0	0	42	0	13	5	0	0	0	0	9893	3748	0	0	13641	0	20	1	7
258	86	0	0	37	38	37	1	20	83	0	37	36	31	4610	4553	34962	30580	0	19	1	8	3	0	0	0	6	26	27	36	0	0	0	27	0	5	4	0	0	0	0	5689	970	0	0	6659	0	19	1	8
259	117	0	0	55	55	55	2	36	96	0	55	69	57	6569	6490	35024	28599	0	25	1	9	10	0	0	2	8	41	43	69	0	0	0	53	0	9	7	0	0	0	0	11589	2539	0	0	14128	0	25	1	9
260	114	0	0	35	35	35	2	20	53	0	35	45	38	6139	6075	34930	29053	0	18	1	8	4	0	0	0	4	58	60	45	0	0	0	34	0	8	3	0	0	0	0	7339	2373	0	0	9712	0	18	1	8
261	86	0	0	36	36	36	1	15	71	0	36	41	39	4754	4687	34970	30439	0	20	1	6	5	0	0	1	3	28	28	41	0	0	0	29	0	9	3	0	0	0	0	5349	2554	0	0	7903	0	20	1	6
262	148	0	0	71	72	70	1	49	109	0	70	113	93	7104	6978	34981	28060	0	38	3	11	9	0	0	1	8	69	70	113	0	0	0	79	2	16	16	0	0	0	0	23510	4507	0	0	28017	0	38	3	11
263	93	0	0	51	51	51	1	26	104	0	51	35	20	4724	4663	34984	30467	0	27	1	8	7	1	0	1	6	38	41	35	0	0	0	25	0	8	2	0	0	0	0	4710	1806	0	0	6516	0	27	1	8
264	92	0	0	47	47	47	1	16	112	0	47	57	45	5411	5335	35007	29774	0	28	1	8	4	0	0	2	4	28	31	57	0	0	0	43	0	9	5	0	0	0	0	9515	4008	0	0	13523	0	28	1	8
265	119	0	0	74	74	73	3	36	155	0	73	84	65	9498	9375	34943	25688	0	32	5	12	10	0	0	1	13	45	51	84	0	0	0	59	2	16	7	0	0	0	0	17202	6326	0	0	23528	0	32	5	12
266	100	0	0	55	55	55	1	20	136	0	55	63	52	4896	4798	35040	30296	0	30	1	9	5	0	0	2	8	39	41	63	0	0	0	44	0	11	8	0	0	0	0	10209	4113	0	0	14322	0	30	1	9
267	88	0	0	38	38	38	1	23	75	0	38	51	50	4778	4699	34923	30414	0	16	3	4	4	0	0	2	9	29	30	51	0	0	0	37	1	9	4	0	0	0	0	7999	4485	0	0	12484	0	16	3	4
268	96	0	0	34	34	34	1	17	71	0	34	40	34	4243	4183	34941	30950	0	18	1	7	4	0	0	0	4	42	45	40	0	0	0	28	0	8	4	0	0	0	0	5157	1986	0	0	7143	0	18	1	7
269	88	0	0	37	37	37	1	11	83	0	37	58	55	4703	4622	34939	30487	0	19	1	8	4	0	0	0	5	28	27	58	0	0	0	40	0	13	5	0	0	0	0	8299	2845	0	0	11144	0	19	1	8
270	91	0	0	43	43	43	2	24	75	0	43	33	24	4682	4625	34940	30509	0	24	1	8	6	0	0	1	3	37	39	33	0	0	0	26	0	6	1	0	0	0	0	4531	1463	0	0	5994	0	24	1	8
271	124	0	0	59	59	59	1	25	120	0	59	94	77	3834	3714	34957	31351	0	32	2	12	4	0	0	2	7	54	56	94	0	0	0	74	0	11	9	0	0	0	0	15218	2359	0	0	17577	0	32	2	12
272	121	0	0	61	62	61	1	30	135	0	61	95	79	4335	4218	34983	30843	0	30	4	11	7	0	0	0	9	50	53	95	0	0	0	62	1	19	13	0	0	0	0	19574	5885	0	0	25459	0	30	4	11
273	119	0	0	50	50	50	2	29	81	0	50	68	54	6424	6336	34962	28761	0	26	3	8	5	0	0	1	7	52	52	68	0	0	0	52	0	9	7	0	0	0	0	11519	4158	0	0	15677	0	26	3	8
274	83	0	0	30	30	30	1	9	51	0	30	34	30	4676	4623	34924	30518	0	19	1	5	3	0	0	0	2	30	32	34	0	0	0	24	0	7	3	0	0	0	0	4954	1754	0	0	6708	0	19	1	5
275	115	0	0	52	52	52	0	25	111	0	52	75	60	4970	4864	35022	30225	0	28	3	8	6	0	0	2	5	50	52	75	0	0	0	54	1	9	11	0	0	0	0	13067	2308	0	0	15375	0	28	3	8
276	95	0	0	41	41	41	1	27	86	0	41	39	29	5180	5126	34952	30005	0	23	1	8	5	0	0	0	4	38	41	39	0	0	0	29	0	8	2	0	0	0	0	5852	4109	0	0	9961	0	23	1	8
277	95	0	0	37	37	37	0	17	85	0	37	33	25	4699	4646	34928	30493	0	20	1	7	5	0	0	0	4	37	39	33	0	0	0	25	0	5	3	0	0	0	0	4918	2791	0	0	7709	0	20	1	7
278	105	0	0	40	40	40	1	25	76	0	40	38	31	5072	5012	34960	30118	0	24	1	7	4	0	0	0	4	45	46	38	0	0	0	26	0	9	3	0	0	0	0	6168	1906	0	0	8074	0	24	1	7
279	87	0	0	34	34	34	1	14	60	0	34	38	32	4716	4657	34977	30478	0	19	1	5	6	0	0	1	2	33	35	38	0	0	0	27	0	8	3	0	0	0	0	6034	2022	0	0	8056	0	19	1	5
280	94	0	0	41	41	41	1	22	97	0	41	57	52	6280	6197	34936	28911	0	22	1	8	4	0	0	0	6	31	32	57	0	0	0	43	0	8	6	0	0	0	0	9565	2300	0	0	11865	0	22	1	8
281	112	0	0	53	53	53	0	32	131	0	53	63	49	6789	6700	34960	28399	0	24	4	8	6	0	0	2	9	47	50	63	0	0	0	41	0	15	7	0	0	0	0	9712	5293	0	0	15005	0	24	4	8
282	96	0	0	43	43	43	2	22	101	0	43	39	32	5047	4981	34970	30145	0	21	1	7	5	0	0	0	9	37	39	39	0	0	0	30	0	6	3	0	0	0	0	6504	1682	0	0	8186	0	21	1	7
283	87	0	0	35	35	35	1	10	59	0	35	34	27	4679	4624	34958	30515	0	20	1	7	4	0	0	0	3	33	35	34	0	0	0	24	0	5	5	0	0	0	0	5853	1196	0	0	7049	0	20	1	7
284	89	0	0	38	38	38	1	15	75	0	38	43	36	4667	4600	34953	30527	0	21	1	5	5	0	0	1	5	35	38	43	0	0	0	31	0	7	5	0	0	0	0	7035	2075	0	0	9110	0	21	1	5
285	110	0	0	51	51	51	1	21	145	0	51	67	57	5893	5796	34959	29297	0	23	3	8	8	0	0	0	9	37	39	67	0	0	0	47	0	10	10	0	0	0	0	11390	2545	0	0	13935	0	23	3	8
286	89	0	0	44	44	44	2	29	103	0	44	46	38	6716	6642	34958	28477	0	23	2	8	5	0	0	0	6	30	31	46	0	0	0	36	0	7	3	0	0	0	0	7666	1489	0	0	9155	0	23	2	8
287	89	0	0	34	34	33	1	14	87	0	33	32	28	4631	4580	34968	30560	0	14	2	7	4	0	0	0	6	28	30	32	0	0	0	22	0	9	1	0	0	0	0	4942	1774	0	0	6716	0	14	2	7
288	99	0	0	48	48	48	0	21	126	0	48	57	48	5477	5393	34933	29712	0	26	2	7	6	0	0	0	7	36	38	57	0	0	0	44	0	9	4	0	0	0	0	8387	3121	0	0	11508	0	26	2	7
289	110	0	0	52	52	52	0	23	114	0	52	48	37	4902	4823	34972	30289	0	23	3	10	6	0	0	2	8	49	49	48	0	0	0	36	1	10	1	0	0	0	0	7785	2296	0	0	10081	0	23	3	10
290	108	0	0	51	52	51	1	31	92	0	51	68	54	5762	5669	35022	29427	0	24	2	12	6	0	0	0	7	45	47	68	0	0	0	50	0	12	6	0	0	0	0	11508	2976	0	0	14484	0	24	2	12
291	87	0	0	39	39	39	1	18	89	0	39	41	33	4747	4687	34947	30442	0	25	1	7	3	0	0	0	3	29	31	41	0	0	0	31	0	7	3	0	0	0	0	6018	1825	0	0	7843	0	25	1	7
292	93	0	0	43	43	43	0	18	89	0	43	44	31	4725	4658	34930	30469	0	27	1	7	4	0	0	1	3	37	39	44	0	0	0	33	0	7	4	0	0	0	0	6481	1980	0	0	8461	0	27	1	7
293	129	0	0	51	52	50	2	34	120	0	50	53	39	6224	6170	34989	28942	0	23	3	5	10	0	0	1	8	56	57	53	0	0	0	39	3	5	6	0	0	0	0	14774	1436	0	0	16210	0	23	3	5
294	100	0	0	55	55	55	1	24	117	0	55	72	61	5201	5094	34959	29991	0	29	2	6	5	0	0	3	10	39	41	72	0	0	0	53	0	13	6	0	0	0	0	11914	3616	0	0	15530	0	29	2	6
295	87	0	0	38	38	38	1	28	84	0	38	53	45	4700	4625	34925	30493	0	19	1	8	5	0	0	0	5	32	34	53	0	0	0	40	0	10	3	0	0	0	0	7823	2456	0	0	10279	0	19	1	8
296	98	0	0	42	42	41	1	21	82	0	41	46	36	4725	4655	34958	30469	0	20	1	7	6	0	0	1	6	41	43	46	0	0	0	35	0	8	3	0	0	0	0	6546	2009	0	0	8555	0	20	1	7
297	98	0	0	43	44	43	1	23	67	0	43	69	58	4595	4502	34950	30598	0	24	2	9	6	0	0	1	1	37	39	69	0	0	0	49	0	13	7	0	0	0	0	11715	3230	0	0	14945	0	24	2	9
298	82	0	0	27	27	27	1	13	56	0	27	31	28	4656	4608	34983	30538	0	16	1	5	4	0	0	0	1	28	29	31	0	0	0	23	0	4	4	0	0	0	0	5502	778	0	0	6280	0	16	1	5
299	85	0	0	36	36	36	1	20	57	0	36	47	40	4751	4682	34957	30443	0	17	1	7	4	0	0	2	5	29	31	47	0	0	0	37	0	8	2	0	0	0	0	6815	2323	0	0	9138	0	17	1	7
300	104	0	0	33	34	33	1	13	73	0	33	37	34	6958	6900	35017	28234	0	18	2	7	3	0	0	1	2	40	41	37	0	0	0	26	0	7	4	0	0	0	0	4759	1470	0	0	6229	0	18	2	7
301	91	0	0	37	37	37	1	10	69	0	37	36	30	4942	4886	34949	30248	0	19	1	8	4	0	0	0	5	34	36	36	0	0	0	27	0	6	3	0	0	0	0	5149	1630	0	0	6779	0	19	1	8
302	110	0	0	61	61	61	1	32	120	0	61	70	58	5621	5514	34929	29568	0	30	2	7	8	0	1	0	13	41	43	70	0	0	0	48	0	14	8	0	0	0	0	12924	3914	0	0	16838	0	30	2	7
303	93	0	0	47	47	47	0	22	116	0	47	40	28	4750	4682	34986	30444	0	28	2	5	6	0	0	1	5	36	38	40	0	0	0	30	0	6	4	0	0	0	0	5507	1448	0	0	6955	0	28	2	5
304	95	0	0	47	48	47	2	26	90	0	47	48	41	4688	4608	34913	30505	0	27	1	6	6	0	0	2	5	35	37	48	0	0	0	32	0	8	8	0	0	0	0	8477	2324	0	0	10801	0	27	1	6
305	110	0	0	40	40	39	1	26	74	0	39	39	32	4663	4599	34980	30531	0	20	1	6	5	0	0	0	7	56	57	39	0	0	0	28	0	7	4	0	0	0	0	6264	2365	0	0	8629	0	20	1	6
306	124	0	0	62	62	62	2	29	148	0	62	77	65	5842	5740	34973	29334	0	32	2	7	8	0	0	2	11	49	50	77	0	0	0	60	0	11	6	0	0	0	0	12362	6408	0	0	18770	0	32	2	7
307	91	0	0	50	50	50	1	22	94	0	50	46	33	4748	4677	34928	30441	0	25	1	10	5	0	0	2	7	33	34	46	0	0	0	32	0	11	3	0	0	0	0	7081	2814	0	0	9895	0	25	1	10
308	87	0	0	40	40	40	1	15	90	0	40	45	35	4689	4621	34937	30505	0	22	1	7	5	0	0	0	5	31	34	45	0	0	0	37	0	5	3	0	0	0	0	7080	1308	0	0	8388	0	22	1	7
309	97	0	0	40	41	40	2	15	86	0	40	48	41	5845	5775	34990	29345	0	24	1	7	4	0	0	1	3	35	37	48	0	0	0	35	0	9	4	0	0	0	0	7234	2118	0	0	9352	0	24	1	7
310	97	0	0	50	50	50	1	20	93	0	50	54	40	5722	5641	34949	29470	0	29	1	9	8	0	0	0	3	35	36	54	0	0	0	41	0	6	7	0	0	0	0	8961	1712	0	0	10673	0	29	1	9
311	95	0	0	49	49	49	2	15	100	0	49	56	50	5635	5549	95665	90776	0	24	1	9	5	0	0	1	9	37	39	56	0	0	0	38	0	11	7	0	0	0	0	9195	7069	0	0	16264	0	24	1	9
312	98	0	0	52	52	52	1	21	111	0	52	54	44	5379	5305	34926	29800	0	28	1	10	5	0	0	2	6	34	36	54	0	0	0	33	0	13	8	0	0	0	0	9360	7374	0	0	16734	0	28	1	10
313	93	0	0	47	47	47	1	26	105	0	47	41	29	4950	4883	34925	30242	0	29	2	7	4	0	0	2	3	37	34	41	0	0	0	31	0	5	5	0	0	0	0	5728	941	0	0	6669	0	29	2	7
314	111	0	0	47	47	47	0	25	103	0	47	43	31	5215	5146	34951	29977	0	22	2	8	3	0	0	2	10	52	50	43	0	0	0	31	0	7	5	0	0	0	0	6946	1486	0	0	8432	0	22	2	8
315	94	0	0	35	35	35	1	17	64	0	35	35	27	5082	5037	34997	30102	0	19	1	7	5	0	0	0	3	34	36	35	0	0	0	26	0	8	1	0	0	0	0	5303	4742	0	0	10045	0	19	1	7
316	103	0	0	51	51	51	1	19	130	0	51	61	51	5109	5029	34928	30070	0	25	1	9	5	0	0	0	11	40	43	61	0	0	0	41	0	12	8	0	0	0	0	10353	4223	0	0	14576	0	25	1	9
317	86	0	0	46	46	46	1	26	90	0	46	56	44	4702	4620	34963	30491	0	24	1	7	4	0	0	2	8	32	34	56	0	0	0	41	0	9	6	0	0	0	0	8925	2635	0	0	11560	0	24	1	7
318	95	0	0	39	39	39	0	20	86	0	39	55	45	4333	4258	34934	30859	0	24	1	8	3	0	0	0	3	37	39	55	0	0	0	40	0	11	4	0	0	0	0	8425	3894	0	0	12319	0	24	1	8
319	102	0	0	60	60	60	8	25	129	0	60	46	31	4972	4902	34968	30208	0	33	3	13	5	0	0	0	6	38	38	46	0	0	0	35	1	7	3	0	0	0	0	9431	2579	0	0	12010	0	33	3	13
320	88	0	0	37	37	37	2	18	92	0	37	40	34	4777	4716	34987	30414	0	22	2	6	4	0	0	0	3	28	29	40	0	0	0	31	0	5	4	0	0	0	0	6662	1414	0	0	8076	0	22	2	6
321	88	0	0	33	34	33	1	20	60	0	33	43	38	4743	4678	34905	30452	0	19	1	4	3	0	0	1	5	32	34	43	0	0	0	32	0	9	2	0	0	0	0	5749	2112	0	0	7861	0	19	1	4
322	91	0	0	47	47	47	1	30	102	0	47	43	32	5345	5283	34974	29839	0	28	1	9	7	0	0	0	2	29	31	43	0	0	0	34	0	7	2	0	0	0	0	6956	1688	0	0	8644	0	28	1	9
323	94	0	0	40	40	40	2	23	77	0	40	42	38	6546	6478	34940	28645	0	21	1	8	5	0	0	1	4	37	39	42	0	0	0	31	0	7	4	0	0	0	0	7172	2339	0	0	9511	0	21	1	8
324	111	0	0	40	40	40	3	20	107	0	40	52	45	4682	4606	34933	30510	0	20	1	6	5	0	0	0	8	56	58	52	0	0	0	40	0	8	4	0	0	0	0	7574	2217	0	0	9791	0	20	1	6
325	94	0	0	52	52	52	2	24	95	0	52	57	43	3904	3822	35072	31284	0	29	1	9	6	0	0	1	6	36	37	57	0	0	0	44	0	10	3	0	0	0	0	8159	3059	0	0	11218	0	29	1	9
326	82	0	0	39	39	39	0	18	91	0	39	40	32	4700	4638	34975	30492	0	21	1	8	6	0	0	0	3	28	29	40	0	0	0	30	0	8	2	0	0	0	0	6374	2032	0	0	8406	0	21	1	8
327	97	0	0	36	36	36	1	21	57	0	36	31	21	4717	4668	34965	30476	0	20	1	8	5	0	0	0	2	42	45	31	0	0	0	24	0	4	3	0	0	0	0	4424	801	0	0	5225	0	20	1	8
328	82	0	0	43	43	42	1	20	69	0	42	35	29	4729	4670	34936	30460	0	22	1	7	6	0	0	0	6	26	27	35	0	0	0	26	0	6	3	0	0	0	0	5647	2102	0	0	7749	0	22	1	7
329	106	0	0	63	64	63	3	50	131	0	63	68	49	7419	7321	34971	27768	0	35	2	8	12	0	0	1	5	36	36	68	0	0	0	50	1	8	9	0	0	0	0	12314	2880	0	0	15194	0	35	2	8
330	87	0	0	49	49	49	0	17	88	0	49	42	31	4715	4642	34944	30479	0	25	1	10	5	0	0	1	7	33	34	42	0	0	0	33	0	5	4	0	0	0	0	6356	1203	0	0	7559	0	25	1	10
331	87	0	0	38	38	38	0	18	86	0	38	49	42	4676	4606	34982	30515	0	21	1	6	5	0	0	1	4	30	32	49	0	0	0	33	0	8	8	0	0	0	0	7628	1613	0	0	9241	0	21	1	6
332	80	0	0	31	31	31	1	17	59	0	31	38	35	4680	4623	34930	30512	0	18	1	4	4	0	0	2	2	26	27	38	0	0	0	28	0	7	3	0	0	0	0	6350	1666	0	0	8016	0	18	1	4
333	98	0	0	57	57	56	1	38	98	0	56	71	62	4824	4714	34918	30369	0	30	1	8	7	0	0	2	8	33	35	71	0	0	0	50	0	11	10	0	0	0	0	10932	2858	0	0	13790	0	30	1	8
334	124	0	0	65	66	64	1	37	126	0	64	88	65	7349	7235	34945	27837	0	38	3	9	9	0	0	0	5	49	51	88	0	0	0	69	0	10	9	0	0	0	0	15047	5019	0	0	20066	0	38	3	9
335	109	0	0	33	33	33	1	14	75	0	33	49	44	4683	4614	34967	30510	0	17	1	6	4	0	0	1	4	51	54	49	0	0	0	35	0	8	6	0	0	0	0	8015	1822	0	0	9837	0	17	1	6
336	97	0	0	35	35	35	1	25	72	0	35	49	44	4820	4749	34951	30373	0	17	2	6	4	0	0	1	5	36	39	49	0	0	0	37	0	8	4	0	0	0	0	7343	4025	0	0	11368	0	17	2	6
337	86	0	0	46	46	46	2	17	109	0	46	53	39	4691	4613	34892	30503	0	26	1	7	5	0	0	1	6	30	29	53	0	0	0	40	0	7	6	0	0	0	0	8532	1871	0	0	10403	0	26	1	7
338	92	0	0	44	45	44	0	24	117	0	44	41	28	5119	5056	34953	30073	0	26	1	8	7	0	0	0	2	34	37	41	0	0	0	30	0	9	2	0	0	0	0	6444	2490	0	0	8934	0	26	1	8
339	90	0	0	33	33	33	1	19	76	0	33	41	37	4722	4660	34963	30471	0	17	1	8	4	0	0	0	3	34	37	41	0	0	0	31	0	7	3	0	0	0	0	6084	1685	0	0	7769	0	17	1	8
340	86	0	0	41	41	41	2	26	91	0	41	50	37	4726	4656	34978	30467	0	21	2	7	5	0	0	0	6	30	32	50	0	0	0	39	0	7	4	0	0	0	0	7591	1590	0	0	9181	0	21	2	7
341	97	0	0	46	46	46	2	21	107	0	46	55	41	5362	5283	34916	29831	0	21	2	6	7	0	0	0	10	37	39	55	0	0	0	42	0	9	4	0	0	0	0	8714	2617	0	0	11331	0	21	2	6
342	87	0	0	45	45	45	1	23	95	0	45	43	29	4740	4675	34954	30452	0	23	1	11	4	0	0	0	6	32	34	43	0	0	0	31	0	8	4	0	0	0	0	7208	4781	0	0	11989	0	23	1	11
343	99	0	0	44	44	44	1	21	105	0	44	46	36	6946	6879	34971	28242	0	26	1	11	4	0	0	0	2	36	37	46	0	0	0	32	0	11	3	0	0	0	0	6356	8328	0	0	14684	0	26	1	11
344	109	0	0	41	41	41	0	12	95	0	41	46	39	4881	4812	34965	30309	0	24	1	6	5	0	0	2	3	45	47	46	0	0	0	33	0	9	4	0	0	0	0	7521	2674	0	0	10195	0	24	1	6
345	95	0	0	45	45	45	1	27	94	0	45	43	37	5467	5393	34953	29726	0	25	1	8	7	0	0	0	4	34	37	43	0	0	0	34	0	6	3	0	0	0	0	6887	1164	0	0	8051	0	25	1	8
346	82	0	0	42	42	42	1	19	65	0	42	47	39	4686	4613	34907	30507	0	22	1	6	4	0	0	0	9	27	28	47	0	0	0	30	0	9	8	0	0	0	0	7819	2509	0	0	10328	0	22	1	6
347	101	0	0	50	51	50	1	35	112	0	50	51	40	5331	5252	34997	29859	0	26	2	7	7	0	0	1	7	40	38	51	0	0	0	35	0	9	7	0	0	0	0	8740	2013	0	0	10753	0	26	2	7
348	90	0	0	38	39	38	1	18	69	0	38	48	44	4333	4260	34971	30859	0	21	1	6	3	0	0	0	7	34	36	48	0	0	0	36	0	7	5	0	0	0	0	7212	1710	0	0	8922	0	21	1	6
349	92	0	0	30	30	30	0	25	71	0	30	47	45	5068	5002	34929	30124	0	16	1	5	3	0	0	0	5	34	34	47	0	0	0	36	0	5	6	0	0	0	0	7510	1422	0	0	8932	0	16	1	5
350	95	0	0	50	50	50	1	32	94	0	50	57	44	5227	5150	34917	29957	0	26	3	8	7	0	0	0	6	33	35	57	0	0	0	40	1	12	4	0	0	0	0	11082	5840	0	0	16922	0	26	3	8
351	99	0	0	45	45	45	1	20	106	0	45	53	43	4764	4684	34967	30429	0	26	1	5	6	0	0	0	7	37	39	53	0	0	0	41	0	8	4	0	0	0	0	8125	2540	0	0	10665	0	26	1	5
352	89	0	0	35	35	35	2	13	65	0	35	45	39	5119	5053	34954	30074	0	19	1	8	4	0	0	1	2	34	36	45	0	0	0	36	0	9	0	0	0	0	0	6759	2408	0	0	9167	0	19	1	8
353	93	0	0	31	31	31	1	17	80	0	31	27	22	4681	4635	34962	30513	0	15	1	8	3	0	0	0	4	39	41	27	0	0	0	20	0	4	3	0	0	0	0	4077	778	0	0	4855	0	15	1	8
354	93	0	0	37	38	37	1	19	66	0	37	44	42	6105	6041	34928	29081	0	20	1	9	4	0	0	1	2	31	34	44	0	0	0	36	0	6	2	0	0	0	0	6921	1082	0	0	8003	0	20	1	9
355	89	0	0	38	38	38	1	17	61	0	38	30	20	4686	4636	34940	30507	0	24	1	7	3	0	0	0	3	35	38	30	0	0	0	20	0	7	3	0	0	0	0	4336	1934	0	0	6270	0	24	1	7
356	93	0	0	34	34	34	1	20	80	0	34	45	42	4700	4635	34930	30490	0	18	1	6	3	0	0	0	6	35	37	45	0	0	0	33	1	7	4	0	0	0	0	8441	3520	0	0	11961	0	18	1	6
357	95	0	0	43	43	43	1	24	97	0	43	60	50	5030	4952	34966	30156	0	23	1	6	5	0	0	1	7	37	36	60	0	0	0	42	0	13	5	0	0	0	0	10117	3548	0	0	13665	0	23	1	6
358	99	0	0	47	47	47	5	13	79	0	47	48	41	5506	5431	34974	29682	0	24	1	9	5	0	0	2	6	37	39	48	0	0	0	36	0	7	5	0	0	0	0	7006	1933	0	0	8939	0	24	1	9
359	94	0	0	35	35	35	0	16	98	0	35	26	22	6091	6044	34956	29100	0	19	1	6	3	0	0	0	6	35	34	26	0	0	0	20	0	2	4	0	0	0	0	4013	969	0	0	4982	0	19	1	6
360	107	0	0	37	37	37	0	27	102	0	37	47	39	5619	5552	34963	29573	0	18	1	9	5	0	0	0	4	40	41	47	0	0	0	35	0	8	4	0	0	0	0	6620	2188	0	0	8808	0	18	1	9
361	89	0	0	49	49	49	4	30	104	0	49	50	40	5005	4926	34963	30186	0	28	1	9	6	0	0	0	5	31	34	50	0	0	0	36	0	8	6	0	0	0	0	8265	1865	0	0	10130	0	28	1	9
362	103	0	0	44	44	44	1	12	94	0	44	41	33	4707	4636	34926	30488	0	22	1	7	4	0	0	2	8	48	49	41	0	0	0	32	0	6	3	0	0	0	0	5787	1591	0	0	7378	0	22	1	7
363	94	0	0	41	41	41	1	18	78	0	41	52	42	4752	4682	34952	30436	0	21	1	10	3	0	0	0	6	32	35	52	0	0	0	35	0	12	5	0	0	0	0	7182	5087	0	0	12269	0	21	1	10
364	115	0	0	62	62	62	3	30	125	0	62	60	49	6275	6191	34953	28899	0	37	2	10	5	0	0	0	8	40	41	60	0	0	0	45	1	10	4	0	0	0	0	11641	6479	0	0	18120	0	37	2	10
365	90	0	0	42	43	41	1	15	69	0	41	54	46	6716	6638	34957	28476	0	21	1	10	4	0	0	0	5	27	28	54	0	0	0	41	0	9	4	0	0	0	0	9082	2353	0	0	11435	0	21	1	10
366	91	0	0	36	37	36	1	26	80	0	36	51	45	5276	5204	34961	29916	0	19	1	8	5	0	0	0	3	33	35	51	0	0	0	38	0	9	4	0	0	0	0	7249	2676	0	0	9925	0	19	1	8
367	91	0	0	34	34	34	1	20	78	0	34	31	29	4232	4176	34933	30962	0	19	1	6	4	0	0	0	4	36	39	31	0	0	0	20	0	7	4	0	0	0	0	5148	3902	0	0	9050	0	19	1	6
368	92	0	0	46	46	46	3	20	111	0	46	54	43	5063	4984	34935	30128	0	27	1	10	4	0	0	0	4	33	35	54	0	0	0	42	0	8	4	0	0	0	0	7401	4459	0	0	11860	0	27	1	10
369	108	0	0	45	45	45	1	22	87	0	45	38	26	4710	4647	34971	30483	0	25	1	8	4	0	0	0	7	50	49	38	0	0	0	29	0	5	4	0	0	0	0	5558	1240	0	0	6798	0	25	1	8
370	120	0	0	43	43	43	2	17	109	0	43	58	49	5198	5118	34968	29991	0	23	1	10	4	0	0	0	5	56	58	58	0	0	0	40	0	12	6	0	0	0	0	10127	7676	0	0	17803	0	23	1	10
371	89	0	0	45	45	45	0	27	130	0	45	53	44	5040	4962	34972	30150	0	27	1	7	5	0	0	0	5	27	28	53	0	0	0	37	0	12	4	0	0	0	0	7282	3262	0	0	10544	0	27	1	7
372	82	0	0	39	39	39	0	21	85	0	39	32	23	4722	4667	34959	30472	0	22	1	7	5	0	0	0	4	26	27	32	0	0	0	26	0	4	2	0	0	0	0	4392	1379	0	0	5771	0	22	1	7
373	99	0	0	41	41	41	0	21	94	0	41	46	35	5181	5115	34996	30010	0	23	3	5	6	0	0	0	4	34	37	46	0	0	0	33	1	7	5	0	0	0	0	9048	1858	0	0	10906	0	23	3	5
374	85	0	0	32	32	32	1	24	69	0	32	58	56	4697	4615	34960	30498	0	17	1	4	6	0	0	2	2	29	31	58	0	0	0	38	0	10	10	0	0	0	0	10152	2903	0	0	13055	0	17	1	4
375	91	0	0	36	37	36	2	23	71	0	36	51	46	5669	5596	35019	29523	0	18	1	5	7	0	0	0	5	28	29	51	0	0	0	37	0	11	3	0	0	0	0	6756	2950	0	0	9706	0	18	1	5
376	90	0	0	45	45	45	1	21	94	0	45	55	45	4739	4659	34972	30452	0	25	1	5	6	0	0	0	8	34	36	55	0	0	0	41	0	9	5	0	0	0	0	7905	2489	0	0	10394	0	25	1	5
377	113	0	0	46	46	46	0	20	101	0	46	61	48	5463	5379	34950	29728	0	21	1	8	7	0	0	4	5	50	51	61	0	0	0	43	0	11	7	0	0	0	0	10522	10126	0	0	20648	0	21	1	8
378	93	0	0	46	46	46	0	25	106	0	46	62	51	4620	4536	34938	30568	0	25	1	8	4	0	0	0	8	33	35	62	0	0	0	46	0	8	8	0	0	0	0	10541	2521	0	0	13062	0	25	1	8
379	99	0	0	40	40	40	5	12	80	0	40	47	42	5170	5103	34944	30016	0	20	2	10	4	0	0	1	3	34	37	47	0	0	0	33	0	5	9	0	0	0	0	8776	1879	0	0	10655	0	20	2	10
380	90	0	0	52	52	52	2	35	97	0	52	62	50	4740	4647	34920	30452	0	27	1	11	3	0	0	3	7	31	30	62	0	0	0	42	1	15	4	0	0	0	0	8769	3762	0	0	12531	0	27	1	11
381	113	0	0	49	49	49	1	35	93	0	49	49	36	4717	4640	34940	30476	0	29	1	7	6	0	0	0	6	56	56	49	0	0	0	35	0	9	5	0	0	0	0	7167	4115	0	0	11282	0	29	1	7
382	101	0	0	43	43	43	2	21	93	0	43	54	42	4719	4641	34952	30475	0	25	1	6	5	0	0	1	5	45	44	54	0	0	0	40	0	10	4	0	0	0	0	7731	2852	0	0	10583	0	25	1	6
383	99	0	0	40	41	39	5	17	82	0	39	61	55	5126	5040	34951	30067	0	16	4	8	3	0	0	1	7	34	36	61	0	0	0	42	2	10	7	0	0	0	0	15125	2679	0	0	17804	0	16	4	8
384	87	0	0	43	43	43	3	18	95	0	43	40	28	4779	4717	34940	30413	0	26	1	7	4	0	0	0	5	32	35	40	0	0	0	30	0	7	3	0	0	0	0	6281	1980	0	0	8261	0	26	1	7
385	89	0	0	46	46	46	2	28	111	0	46	51	45	4803	4720	34976	30390	0	21	1	7	7	0	0	1	9	32	34	51	0	0	0	40	0	7	4	0	0	0	0	7682	2325	0	0	10007	0	21	1	7
386	91	0	0	42	42	42	1	17	103	0	42	62	56	5618	5538	34956	29565	0	20	1	8	4	0	0	2	7	26	27	62	0	0	0	47	0	8	7	0	0	0	0	10288	1729	0	0	12017	0	20	1	8
387	102	0	0	55	55	55	1	27	118	0	55	62	47	4797	4703	34917	30396	0	27	2	10	5	0	0	0	11	40	43	62	0	0	0	40	1	16	5	0	0	0	0	8900	3982	0	0	12882	0	27	2	10
388	93	0	0	45	45	45	2	17	99	0	45	40	30	4750	4685	34949	30441	0	27	1	7	4	0	0	1	5	36	38	40	0	0	0	35	0	2	3	0	0	0	0	5894	363	0	0	6257	0	27	1	7
389	98	0	0	42	42	42	1	17	65	0	42	40	33	4310	4242	34942	30884	0	24	1	7	4	0	0	0	6	43	46	40	0	0	0	31	0	6	3	0	0	0	0	5764	1891	0	0	7655	0	24	1	7
390	88	0	0	41	41	41	1	15	85	0	41	39	32	4734	4670	34930	30458	0	22	1	7	5	0	0	2	4	32	34	39	0	0	0	29	0	7	3	0	0	0	0	5696	4323	0	0	10019	0	22	1	7
391	89	0	0	42	42	42	1	13	69	0	42	43	32	4781	4714	34935	30413	0	24	1	6	4	0	0	1	6	34	36	43	0	0	0	33	0	7	3	0	0	0	0	5891	1479	0	0	7370	0	24	1	6
392	86	0	0	41	41	41	1	20	71	0	41	42	32	4703	4638	34909	30490	0	21	1	9	5	0	0	1	4	32	34	42	0	0	0	32	0	7	3	0	0	0	0	5875	1634	0	0	7509	0	21	1	9
393	105	0	0	58	58	58	1	22	147	0	58	67	51	5532	5447	34953	29645	0	24	2	9	8	0	0	0	15	37	39	67	0	0	0	42	0	17	8	0	0	0	0	10411	3559	0	0	13970	0	24	2	9
394	90	0	0	45	45	45	2	22	97	0	45	58	48	4734	4653	34909	30455	0	22	1	9	5	0	0	0	8	31	31	58	0	0	0	42	0	10	6	0	0	0	0	9761	2240	0	0	12001	0	22	1	9
395	102	0	0	48	48	48	2	25	104	0	48	53	42	5204	5123	34953	29988	0	27	1	8	5	0	0	1	6	33	34	53	0	0	0	40	0	10	3	0	0	0	0	8256	2048	0	0	10304	0	27	1	8
396	93	0	0	36	36	36	1	10	72	0	36	48	42	4997	4927	34945	30196	0	18	1	9	3	0	0	0	5	37	40	48	0	0	0	35	0	9	4	0	0	0	0	7224	8188	0	0	15412	0	18	1	9
397	97	0	0	51	51	51	1	23	127	0	51	58	41	4983	4912	34908	30197	0	27	2	9	6	0	0	2	5	33	35	58	0	0	0	41	0	12	5	0	0	0	0	8307	5038	0	0	13345	0	27	2	9
398	96	0	0	41	41	41	2	22	59	0	41	35	27	6055	5995	35052	29138	0	22	1	6	5	0	0	1	6	35	37	35	0	0	0	28	0	5	2	0	0	0	0	5563	1308	0	0	6871	0	22	1	6
399	93	0	0	39	39	39	1	23	95	0	39	34	26	5037	4983	34996	30153	0	20	1	8	5	0	0	0	5	35	37	34	0	0	0	25	0	5	4	0	0	0	0	5455	1226	0	0	6681	0	20	1	8
400	102	0	0	40	40	40	1	17	79	0	40	59	50	5365	5294	34931	29817	0	23	1	8	5	0	0	0	3	36	38	59	0	0	0	45	0	9	5	0	0	0	0	10276	2600	0	0	12876	0	23	1	8
401	94	0	0	42	42	42	1	15	102	0	42	52	43	5029	4956	34938	30160	0	20	1	7	4	0	0	0	10	35	37	52	0	0	0	40	0	8	4	0	0	0	0	8067	2144	0	0	10211	0	20	1	7
402	130	0	0	65	66	64	0	53	126	0	64	76	56	7825	7729	34927	27352	0	27	3	12	13	1	0	1	7	51	53	76	0	0	0	51	2	13	10	0	0	0	0	15035	7129	0	0	22164	0	27	3	12
403	108	0	0	49	49	49	0	23	110	0	49	58	51	4941	4851	34941	30250	0	24	2	6	5	0	0	0	12	47	38	58	0	0	0	44	0	7	7	0	0	0	0	9240	2122	0	0	11362	0	24	2	6
404	91	0	0	51	51	51	1	32	114	0	51	59	48	5092	5006	34938	30096	0	24	1	8	7	0	0	1	10	31	32	59	0	0	0	47	0	7	5	0	0	0	0	8586	1654	0	0	10240	0	24	1	8
405	94	0	0	39	39	39	1	16	77	0	39	41	31	4805	4742	35015	30389	0	23	1	7	4	0	0	0	4	37	40	41	0	0	0	34	0	4	3	0	0	0	0	5989	801	0	0	6790	0	23	1	7
406	80	0	0	28	28	28	1	7	50	0	28	31	28	4691	4643	34950	30502	0	14	1	6	3	0	0	2	2	25	25	31	0	0	0	21	0	9	1	0	0	0	0	4020	2201	0	0	6221	0	14	1	6
407	103	0	0	54	54	53	2	26	99	0	53	57	43	5205	5118	34934	29987	0	29	2	9	5	0	0	0	8	41	43	57	0	0	0	42	0	11	4	0	0	0	0	8791	2490	0	0	11281	0	29	2	9
408	93	0	0	36	36	36	1	33	55	0	36	47	40	4866	4797	35011	30328	0	16	3	6	7	0	0	0	4	33	35	47	0	0	0	33	0	4	10	0	0	0	0	8622	778	0	0	9400	0	16	3	6
409	89	0	0	45	45	45	0	31	105	0	45	46	34	4849	4778	34957	30344	0	25	1	10	3	0	0	0	6	31	31	46	0	0	0	36	0	7	3	0	0	0	0	7732	2228	0	0	9960	0	25	1	10
410	93	0	0	40	40	40	2	19	65	0	40	51	46	5078	5011	34943	30104	0	21	1	5	6	0	0	0	7	32	34	51	0	0	0	38	0	8	5	0	0	0	0	8297	2540	0	0	10837	0	21	1	5
411	112	0	0	45	45	45	2	22	87	0	45	55	48	7188	7111	34959	27997	0	23	2	8	4	0	0	1	7	47	49	55	0	0	0	45	0	5	5	0	0	0	0	8612	964	0	0	9576	0	23	2	8
412	90	0	0	39	39	39	2	19	70	0	39	39	34	5441	5377	34990	29751	0	23	1	5	6	0	0	0	4	29	26	39	0	0	0	29	0	7	3	0	0	0	0	5988	1399	0	0	7387	0	23	1	5
413	94	0	0	46	46	46	0	21	119	0	46	49	34	8291	8220	34951	26901	0	24	2	10	4	0	0	0	6	29	30	49	0	0	0	37	0	8	4	0	0	0	0	7102	2152	0	0	9254	0	24	2	10
414	91	0	0	40	40	40	1	26	87	0	40	46	40	4733	4660	34948	30461	0	20	1	6	5	0	0	0	8	36	38	46	0	0	0	37	0	6	3	0	0	0	0	6932	1494	0	0	8426	0	20	1	6
415	98	0	0	47	47	47	0	27	100	0	47	37	25	5268	5206	34945	29923	0	30	1	5	5	0	0	2	4	38	40	37	0	0	0	26	0	6	5	0	0	0	0	6621	1812	0	0	8433	0	30	1	5
416	121	0	0	49	49	49	3	10	78	0	49	56	50	5385	5299	34924	29803	0	23	1	12	4	0	0	3	6	54	55	56	0	0	0	45	0	6	5	0	0	0	0	9458	9783	0	0	19241	0	23	1	12
417	100	0	0	57	57	57	0	34	145	0	57	47	32	4696	4619	34950	30493	0	35	1	8	8	0	0	0	5	36	36	47	0	0	0	33	0	9	5	0	0	0	0	7031	2420	0	0	9451	0	35	1	8
418	93	0	0	44	45	44	1	24	84	0	44	55	43	4743	4664	34980	30450	0	28	1	6	6	0	0	0	3	34	36	55	0	0	0	39	0	6	10	0	0	0	0	10686	1338	0	0	12024	0	28	1	6
419	93	0	0	35	35	35	3	24	72	0	35	46	39	4831	4771	34930	30356	0	18	1	10	3	0	0	0	3	33	36	46	0	0	0	35	0	6	5	0	0	0	0	7957	7184	0	0	15141	0	18	1	10
420	93	0	0	48	48	48	1	28	108	0	48	57	43	5111	5036	34923	30074	0	27	1	7	5	0	0	2	6	33	35	57	0	0	0	44	0	11	2	0	0	0	0	8410	2613	0	0	11023	0	27	1	7
421	89	0	0	40	40	40	0	27	88	0	40	50	43	4661	4586	34961	30532	0	22	1	5	6	0	0	0	6	34	36	50	0	0	0	35	0	10	5	0	0	0	0	8576	2590	0	0	11166	0	22	1	5
422	109	0	0	52	53	52	2	25	89	0	52	71	59	5607	5510	34920	29580	0	25	3	10	4	0	0	1	9	37	40	71	0	0	0	58	0	7	6	0	0	0	0	11118	2114	0	0	13232	0	25	3	10
423	125	0	0	63	64	63	1	38	161	0	63	89	71	5861	5768	34963	29299	0	34	4	11	8	0	0	1	5	43	46	89	0	0	0	68	0	12	9	0	0	0	0	15642	2949	0	0	18591	0	34	4	11
424	95	0	0	45	45	45	1	28	108	0	45	50	38	4737	4660	34945	30458	0	25	1	9	4	0	0	0	6	38	40	50	0	0	0	38	0	9	3	0	0	0	0	7091	2292	0	0	9383	0	25	1	9
425	94	0	0	46	46	46	3	24	99	0	46	43	31	5011	4944	34952	30180	0	29	1	8	4	0	0	0	4	35	36	43	0	0	0	31	0	8	4	0	0	0	0	6792	1962	0	0	8754	0	29	1	8
426	107	0	0	44	44	44	0	24	115	0	44	60	52	7097	7018	34942	28087	0	22	1	7	6	0	0	1	7	33	34	60	0	0	0	41	0	12	7	0	0	0	0	11044	2577	0	0	13621	0	22	1	7
427	125	0	0	44	44	44	1	22	96	0	44	83	74	5861	5756	34937	29327	0	21	2	6	7	0	0	2	6	53	55	83	0	0	0	64	0	12	7	0	0	0	0	13625	2203	0	0	15828	0	21	2	6
428	100	0	0	46	46	46	1	24	109	0	46	42	33	5840	5772	34948	29350	0	20	1	10	7	0	0	1	7	37	38	42	0	0	0	31	0	9	2	0	0	0	0	6772	2455	0	0	9227	0	20	1	10
429	91	0	0	41	41	41	1	22	79	0	41	48	40	4804	4737	34960	30383	0	21	1	7	7	0	0	3	2	32	34	48	0	0	0	35	0	6	7	0	0	0	0	8325	1531	0	0	9856	0	21	1	7
430	88	0	0	36	36	36	1	14	66	0	36	42	35	4961	4900	34922	30230	0	18	2	6	4	0	0	0	6	32	34	42	0	0	0	31	0	7	4	0	0	0	0	6561	1620	0	0	8181	0	18	2	6
431	94	0	0	48	48	48	1	27	112	0	48	45	37	5649	5572	34944	29544	0	24	2	6	5	0	0	1	10	35	37	45	0	0	0	35	0	7	3	0	0	0	0	6556	5943	0	0	12499	0	24	2	6
432	94	0	0	55	55	55	0	33	156	0	55	54	36	4767	4685	34966	30425	0	30	1	10	6	1	0	0	7	35	34	54	0	0	0	36	0	13	5	0	0	0	0	8059	4674	0	0	12733	0	30	1	10
433	81	0	0	37	37	37	0	15	85	0	37	40	32	4261	4200	34982	30932	0	20	1	8	5	0	0	0	3	26	27	40	0	0	0	32	0	6	2	0	0	0	0	6367	1389	0	0	7756	0	20	1	8
434	103	0	0	46	46	46	0	33	113	0	46	52	38	5066	4996	34925	30121	0	22	1	13	5	0	0	0	5	41	43	52	0	0	0	41	0	8	3	0	0	0	0	7571	2455	0	0	10026	0	22	1	13
435	95	0	0	43	43	43	5	20	85	0	43	45	40	5155	5094	34923	30024	0	20	1	10	5	0	0	1	6	29	31	45	0	0	0	36	0	5	4	0	0	0	0	7339	1391	0	0	8730	0	20	1	10
436	87	0	0	34	34	34	1	21	65	0	34	34	28	4784	4733	34966	30406	0	20	2	5	5	0	0	0	2	27	25	34	0	0	0	26	0	6	2	0	0	0	0	5659	1136	0	0	6795	0	20	2	5
437	86	0	0	45	46	45	3	25	98	0	45	48	37	4485	4410	34954	30709	0	24	1	10	4	0	0	1	5	29	32	48	0	0	0	35	0	10	3	0	0	0	0	6968	3908	0	0	10876	0	24	1	10
438	83	0	0	40	40	40	0	16	84	0	40	42	34	4722	4658	34972	30469	0	24	1	5	5	0	0	0	5	26	27	42	0	0	0	31	0	6	5	0	0	0	0	6520	1448	0	0	7968	0	24	1	5
439	144	0	0	44	44	44	0	34	75	0	44	67	56	4938	4845	34957	30256	0	26	1	7	5	0	0	0	5	83	85	67	0	0	0	49	0	10	8	0	0	0	0	9658	3135	0	0	12793	0	26	1	7
440	98	0	0	41	41	41	2	20	71	0	41	32	24	4893	4842	34978	30294	0	23	1	9	4	0	0	1	3	40	43	32	0	0	0	22	0	8	2	0	0	0	0	5630	3865	0	0	9495	0	23	1	9
441	114	0	0	49	49	49	1	32	107	0	49	55	45	5059	4977	35004	30130	0	25	2	7	6	0	0	1	8	48	50	55	0	0	0	39	0	9	7	0	0	0	0	10031	3666	0	0	13697	0	25	2	7
442	89	0	0	35	35	35	1	10	70	0	35	40	38	5742	5679	34945	29449	0	18	1	7	4	0	0	0	5	29	31	40	0	0	0	27	0	9	4	0	0	0	0	5651	3518	0	0	9169	0	18	1	7
443	107	0	0	59	59	59	1	37	130	0	59	81	60	5350	5244	34919	29838	0	32	3	9	7	0	0	1	7	38	40	81	0	0	0	68	0	8	5	0	0	0	0	13353	1734	0	0	15087	0	32	3	9
444	103	0	0	45	45	45	1	18	97	0	45	59	49	5442	5358	34878	29749	0	24	1	10	5	0	0	1	4	38	40	59	0	0	0	46	0	11	2	0	0	0	0	8834	3159	0	0	11993	0	24	1	10
445	90	0	0	32	32	32	1	19	60	0	32	28	26	4655	4605	34954	30538	0	17	1	5	4	0	0	1	4	36	38	28	0	0	0	22	0	3	3	0	0	0	0	4086	1214	0	0	5300	0	17	1	5
446	97	0	0	53	53	53	2	30	115	0	53	51	40	5291	5209	34911	29899	0	29	2	8	6	0	0	0	8	33	34	51	0	0	0	39	0	8	4	0	0	0	0	7786	2622	0	0	10408	0	29	2	8
447	114	0	0	51	51	51	1	27	96	0	51	75	61	5386	5296	34944	29793	0	25	2	8	7	0	0	2	7	46	48	75	0	0	0	56	1	10	8	0	0	0	0	13327	2610	0	0	15937	0	25	2	8
448	83	0	0	41	41	41	0	25	80	0	41	39	33	4716	4652	34984	30475	0	24	1	6	5	0	0	0	5	27	28	39	0	0	0	26	0	9	4	0	0	0	0	5699	5815	0	0	11514	0	24	1	6
449	90	0	0	43	43	43	0	17	87	0	43	39	26	4772	4712	34956	30420	0	27	1	6	4	0	0	1	4	33	35	39	0	0	0	30	0	7	2	0	0	0	0	5017	1622	0	0	6639	0	27	1	6
450	86	0	0	30	30	30	1	14	60	0	30	38	31	4695	4640	34933	30500	0	16	1	7	4	0	0	0	2	32	34	38	0	0	0	30	0	5	3	0	0	0	0	5158	1249	0	0	6407	0	16	1	7
451	99	0	0	51	51	51	0	30	98	0	51	82	67	5163	5084	34940	29999	0	27	2	8	6	0	0	1	7	34	36	82	0	0	0	59	0	16	7	0	0	0	0	13322	6626	0	0	19948	0	27	2	8
452	106	0	0	39	39	39	0	37	87	0	39	51	41	4809	4738	34959	30383	0	20	1	8	6	0	0	0	4	46	47	51	0	0	0	42	0	5	4	0	0	0	0	7593	1365	0	0	8958	0	20	1	8
453	103	0	0	51	51	51	1	31	116	0	51	57	43	4797	4711	34942	30396	0	31	1	9	4	0	0	4	2	45	47	57	0	0	0	39	0	12	6	0	0	0	0	9677	6638	0	0	16315	0	31	1	9
454	98	0	0	37	37	37	1	25	122	0	37	49	43	6134	6061	35026	29060	0	22	1	5	5	0	0	0	4	37	39	49	0	0	0	34	0	9	6	0	0	0	0	8256	2812	0	0	11068	0	22	1	5
455	102	0	0	37	37	37	0	22	91	0	37	40	33	5029	4975	34978	30156	0	18	2	6	5	0	0	0	6	41	42	40	0	0	0	31	0	6	3	0	0	0	0	6321	1415	0	0	7736	0	18	2	6
456	99	0	0	32	33	32	1	33	51	0	32	42	35	6441	6389	34956	28745	0	19	1	6	6	0	0	0	0	37	39	42	0	0	0	33	0	5	4	0	0	0	0	8279	929	0	0	9208	0	19	1	6
457	89	0	0	43	43	43	1	21	56	0	43	45	36	4735	4666	34945	30456	0	24	1	5	6	0	0	2	5	33	35	45	0	0	0	32	0	10	3	0	0	0	0	6471	6823	0	0	13294	0	24	1	5
458	85	0	0	45	45	45	2	21	136	0	45	44	34	4722	4654	34982	30468	0	26	1	7	5	0	0	2	4	29	31	44	0	0	0	32	0	6	6	0	0	0	0	7530	1413	0	0	8943	0	26	1	7
459	88	0	0	42	42	42	1	28	85	0	42	38	32	4723	4656	34934	30471	0	23	1	5	7	0	0	0	6	32	34	38	0	0	0	27	0	8	3	0	0	0	0	5596	2373	0	0	7969	0	23	1	5
460	113	0	0	53	54	52	2	26	83	0	52	58	46	6567	6478	34949	28625	0	30	2	5	7	0	0	1	7	47	46	58	0	0	0	45	1	8	4	0	0	0	0	9953	2247	0	0	12200	0	30	2	5
461	100	0	0	48	48	48	1	32	126	0	48	50	41	4698	4617	34957	30495	0	25	1	6	5	0	0	0	11	44	47	50	0	0	0	37	0	9	4	0	0	0	0	8070	2295	0	0	10365	0	25	1	6
462	95	0	0	36	36	36	2	16	89	0	36	53	49	5096	5027	34951	30089	0	19	2	6	4	0	0	2	3	30	33	53	0	0	0	38	0	11	4	0	0	0	0	8738	10551	0	0	19289	0	19	2	6
463	96	0	0	40	40	40	0	21	76	0	40	38	30	6835	6780	34942	28351	0	19	1	13	4	0	0	1	2	33	35	38	0	0	0	28	0	7	3	0	0	0	0	5294	6454	0	0	11748	0	19	1	13
464	92	0	0	38	38	38	1	13	102	0	38	36	31	4839	4780	34946	30352	0	19	1	7	4	0	0	1	6	34	36	36	0	0	0	26	0	5	5	0	0	0	0	6124	891	0	0	7015	0	19	1	7
465	93	0	0	47	47	47	0	29	110	0	47	56	40	4740	4662	34942	30452	0	26	1	7	6	0	0	1	6	35	37	56	0	0	0	45	0	4	7	0	0	0	0	9284	1056	0	0	10340	0	26	1	7
466	106	0	0	49	49	49	1	26	99	0	49	55	47	5666	5581	34961	29524	0	26	2	5	5	0	0	1	10	37	38	55	0	0	0	42	0	6	7	0	0	0	0	9962	1013	0	0	10975	0	26	2	5
467	86	0	0	34	34	34	1	20	58	0	34	46	41	4762	4694	34950	30432	0	17	1	5	5	0	0	1	5	29	27	46	0	0	0	36	0	7	3	0	0	0	0	7172	1554	0	0	8726	0	17	1	5
468	90	0	0	37	37	37	0	24	86	0	37	47	39	4779	4709	34918	30416	0	20	1	7	3	0	0	1	5	34	36	47	0	0	0	38	0	5	4	0	0	0	0	7133	1205	0	0	8338	0	20	1	7
469	90	0	0	49	49	49	0	21	95	0	49	55	41	4837	4755	34960	30356	0	26	3	9	4	0	0	1	6	30	33	55	0	0	0	38	0	13	4	0	0	0	0	7989	3102	0	0	11091	0	26	3	9
470	91	0	0	37	38	36	2	12	58	0	36	42	38	6130	6064	34992	29063	0	21	1	4	4	0	0	1	5	30	31	42	0	0	0	29	0	7	6	0	0	0	0	6873	1732	0	0	8605	0	21	1	4
471	79	0	0	24	24	24	1	19	43	0	24	25	23	4707	4667	34988	30487	0	12	1	5	4	0	0	0	2	24	24	25	0	0	0	19	0	5	1	0	0	0	0	3084	964	0	0	4048	0	12	1	5
472	95	0	0	45	45	45	1	16	88	0	45	51	39	4700	4625	34935	30492	0	24	1	7	6	1	0	1	5	37	39	51	0	0	0	37	0	8	6	0	0	0	0	8409	4325	0	0	12734	0	24	1	7
473	86	0	0	48	48	48	1	23	107	0	48	46	35	3892	3821	34942	31297	0	26	1	8	7	0	0	0	6	30	31	46	0	0	0	37	0	6	3	0	0	0	0	6668	1615	0	0	8283	0	26	1	8
474	94	0	0	48	48	48	1	13	87	0	48	51	43	4761	4691	34944	30419	0	23	1	10	6	0	0	1	7	37	40	51	0	0	0	36	0	12	3	0	0	0	0	8510	3964	0	0	12474	0	23	1	10
475	90	0	0	45	45	44	2	19	74	0	44	39	33	4873	4806	34971	30318	0	21	1	7	7	0	0	0	8	33	35	39	0	0	0	32	0	5	2	0	0	0	0	5183	1258	0	0	6441	0	21	1	7
476	107	0	0	62	62	62	1	35	142	0	62	57	42	6620	6530	34955	28567	0	31	2	8	7	0	0	4	10	45	42	57	0	0	0	39	0	13	5	0	0	0	0	9206	12369	0	0	21575	0	31	2	8
477	94	0	0	49	49	49	2	20	123	0	49	50	39	5099	5025	34977	30088	0	24	1	6	8	0	0	0	10	34	36	50	0	0	0	40	0	8	2	0	0	0	0	7425	2152	0	0	9577	0	24	1	6
478	87	0	0	36	36	36	1	21	109	0	36	50	44	4683	4610	34986	30511	0	16	1	7	5	0	0	2	5	33	35	50	0	0	0	39	0	7	4	0	0	0	0	8159	1943	0	0	10102	0	16	1	7
479	91	0	0	36	36	36	1	12	76	0	36	50	43	4798	4724	34915	30398	0	18	1	7	3	0	0	0	7	35	37	50	0	0	0	40	0	7	3	0	0	0	0	7468	5163	0	0	12631	0	18	1	7
480	98	0	0	53	53	52	1	34	115	0	52	63	49	6190	6103	34942	28997	0	30	1	11	5	0	0	1	4	28	29	63	0	0	0	45	0	14	4	0	0	0	0	8458	11837	0	0	20295	0	30	1	11
481	89	0	0	33	33	33	1	17	64	0	33	34	31	4672	4616	34937	30521	0	19	1	5	5	0	0	1	2	34	36	34	0	0	0	24	0	6	4	0	0	0	0	4362	1331	0	0	5693	0	19	1	5
482	118	0	0	32	32	32	1	22	53	0	32	33	26	4650	4599	35001	30544	0	18	1	4	6	0	0	0	3	63	65	33	0	0	0	22	0	5	6	0	0	0	0	5349	1914	0	0	7263	0	18	1	4
483	88	0	0	42	42	42	1	25	96	0	42	47	39	4734	4662	34951	30458	0	24	1	6	3	0	0	1	7	32	35	47	0	0	0	34	0	8	5	0	0	0	0	6876	2419	0	0	9295	0	24	1	6
484	91	0	0	36	36	36	0	16	95	0	36	48	38	5111	5046	34947	30081	0	21	2	7	5	0	0	0	1	32	34	48	0	0	0	38	0	8	2	0	0	0	0	6675	1483	0	0	8158	0	21	2	7
485	104	0	0	47	48	47	1	13	119	0	47	43	29	5273	5206	34940	29919	0	26	1	9	4	0	0	0	7	46	49	43	0	0	0	34	0	7	2	0	0	0	0	6136	1634	0	0	7770	0	26	1	9
486	98	0	0	47	48	47	3	20	124	0	47	54	44	4925	4843	34940	30267	0	31	1	5	4	0	0	0	6	36	38	54	0	0	0	40	0	8	6	0	0	0	0	7957	2314	0	0	10271	0	31	1	5
487	103	0	0	56	56	56	1	20	90	0	56	55	45	5730	5639	34931	29461	0	26	2	10	6	0	0	2	10	38	40	55	0	0	0	44	0	6	5	0	0	0	0	9298	1516	0	0	10814	0	26	2	10
488	112	0	0	45	45	44	1	21	74	0	44	58	49	5253	5178	35035	29930	0	17	3	11	6	0	0	0	7	46	49	58	0	0	0	40	1	13	4	0	0	0	0	9910	12773	0	0	22683	0	17	3	11
489	102	0	0	48	49	48	1	25	98	0	48	52	46	6959	6877	34960	28230	0	25	2	9	5	0	0	0	7	33	35	52	0	0	0	37	0	11	4	0	0	0	0	7891	4229	0	0	12120	0	25	2	9
490	99	0	0	41	42	41	1	23	68	0	41	56	47	5082	5006	34907	30107	0	22	1	6	4	0	0	1	7	38	40	56	0	0	0	39	0	8	9	0	0	0	0	10058	2029	0	0	12087	0	22	1	6
491	107	0	0	51	52	51	1	16	110	0	51	58	50	5144	5055	34949	30045	0	22	2	13	4	0	0	2	8	43	44	58	0	0	0	38	2	13	5	0	0	0	0	10136	2366	0	0	12502	0	22	2	13
492	102	0	0	45	45	45	0	23	96	0	45	45	33	4282	4213	35015	30910	0	27	1	5	5	0	0	1	6	46	49	45	0	0	0	33	0	7	5	0	0	0	0	7348	1778	0	0	9126	0	27	1	5
493	108	0	0	51	51	51	2	16	86	0	51	61	48	5250	5161	34925	29941	0	27	2	9	4	0	0	2	7	41	42	61	0	0	0	44	2	9	6	0	0	0	0	11807	2536	0	0	14343	0	27	2	9
494	97	0	0	50	50	50	0	22	122	0	50	37	25	7268	7207	34932	27919	0	29	1	10	4	0	0	0	6	31	32	37	0	0	0	28	0	5	4	0	0	0	0	5874	1308	0	0	7182	0	29	1	10
495	86	0	0	28	28	28	1	19	61	0	28	37	36	4699	4642	34942	30495	0	14	1	6	3	0	0	0	4	30	33	37	0	0	0	26	0	8	3	0	0	0	0	5095	2061	0	0	7156	0	14	1	6
496	104	0	0	62	62	62	4	31	143	0	62	71	51	6855	6752	34939	28336	0	32	1	11	9	0	0	1	8	34	36	71	0	0	0	51	0	11	9	0	0	0	0	10810	3000	0	0	13810	0	32	1	11
497	93	0	0	42	42	42	1	24	72	0	42	52	46	5098	5023	34959	30090	0	21	1	7	5	0	0	0	8	35	37	52	0	0	0	36	0	11	5	0	0	0	0	7862	5166	0	0	13028	0	21	1	7
498	98	0	0	37	37	36	1	19	64	0	36	38	35	5205	5152	35008	29978	0	19	1	7	5	0	0	1	3	33	35	38	0	0	0	29	0	4	5	0	0	0	0	6498	1259	0	0	7757	0	19	1	7
499	95	0	0	46	46	46	1	28	96	0	46	51	44	5678	5597	35070	29514	0	24	1	9	4	1	0	1	6	36	38	51	0	0	0	37	0	8	6	0	0	0	0	8446	2336	0	0	10782	0	24	1	9
500	108	0	0	46	46	46	1	13	106	0	46	53	46	4917	4834	34925	30275	0	20	1	7	6	0	0	3	9	51	48	53	0	0	0	39	0	10	4	0	0	0	0	7501	2510	0	0	10011	0	20	1	7
501	90	0	0	36	36	36	1	21	52	0	36	28	22	4671	4620	34969	30523	0	16	1	7	6	0	0	0	6	35	35	28	0	0	0	21	0	4	3	0	0	0	0	3711	1056	0	0	4767	0	16	1	7
502	87	0	0	36	36	36	1	10	54	0	36	34	28	4685	4630	34942	30507	0	21	1	6	4	0	0	0	4	33	36	34	0	0	0	25	0	6	3	0	0	0	0	5260	1389	0	0	6649	0	21	1	6
503	90	0	0	44	44	44	0	26	107	0	44	51	42	4313	4235	34948	30880	0	20	1	7	6	0	0	1	9	30	32	51	0	0	0	37	0	10	4	0	0	0	0	6876	3008	0	0	9884	0	20	1	7
504	94	0	0	45	45	45	1	19	70	0	45	51	40	5110	5045	34971	30071	0	25	1	7	4	0	0	1	7	35	38	51	0	0	0	40	0	8	3	0	0	0	0	8033	1939	0	0	9972	0	25	1	7
505	97	0	0	51	52	50	1	29	71	0	50	47	33	4481	4407	35017	30711	0	26	1	10	6	0	0	1	6	39	42	47	0	0	0	36	0	7	4	0	0	0	0	7317	1831	0	0	9148	0	26	1	10
506	96	0	0	53	53	53	1	19	123	0	53	67	54	4932	4845	34928	30249	0	30	1	7	3	0	0	5	7	36	38	67	0	0	0	45	1	13	8	0	0	0	0	11861	7265	0	0	19126	0	30	1	7
507	102	0	0	38	38	38	1	14	71	0	38	51	42	4725	4652	34941	30469	0	21	1	7	3	0	0	1	5	48	49	51	0	0	0	39	0	8	4	0	0	0	0	7303	2307	0	0	9610	0	21	1	7
508	95	0	0	40	40	40	3	20	78	0	40	53	47	5939	5870	34873	29244	0	23	1	7	7	0	0	1	1	32	34	53	0	0	0	42	0	6	5	0	0	0	0	8606	1104	0	0	9710	0	23	1	7
509	127	0	0	69	69	68	3	35	131	0	68	81	67	7717	7595	34939	27471	0	27	4	12	9	0	0	1	15	55	58	81	0	0	0	60	1	10	10	0	0	0	0	16411	3531	0	0	19942	0	27	4	12
510	99	0	0	43	44	43	1	23	107	0	43	48	42	7401	7324	34974	27792	0	18	2	5	8	0	0	2	8	35	37	48	0	0	0	37	0	7	4	0	0	0	0	8228	2054	0	0	10282	0	18	2	5
511	94	0	0	33	34	33	1	18	70	0	33	60	56	5258	5178	34922	29934	0	20	1	4	5	0	0	1	2	31	33	60	0	0	0	44	0	10	6	0	0	0	0	9383	3019	0	0	12402	0	20	1	4
512	96	0	0	56	57	55	2	30	91	0	55	57	39	5085	5001	34944	30106	0	29	1	8	10	0	0	0	7	34	36	57	0	0	0	41	0	9	7	0	0	0	0	10583	2303	0	0	12886	0	29	1	8
513	100	0	0	48	48	48	2	30	103	0	48	53	38	5119	5054	34943	30061	0	27	1	10	6	0	0	1	3	38	34	53	0	0	0	43	0	8	2	0	0	0	0	8398	2051	0	0	10449	0	27	1	10
514	102	0	0	54	54	54	1	33	115	0	54	62	50	5111	5032	34988	30065	0	27	2	8	7	0	0	0	10	34	36	62	0	0	0	47	0	7	8	0	0	0	0	10974	2196	0	0	13170	0	27	2	8
515	114	0	0	59	59	59	2	30	111	0	59	82	66	5835	5729	34891	29347	0	29	2	11	7	1	0	2	7	43	44	82	0	0	0	57	1	14	10	0	0	0	0	15792	8114	0	0	23906	0	29	2	11
516	101	0	0	40	40	40	0	15	92	0	40	64	56	5066	4984	34948	30121	0	17	2	10	4	0	0	2	5	39	42	64	0	0	0	45	0	14	5	0	0	0	0	9690	3535	0	0	13225	0	17	2	10
517	81	0	0	34	34	34	1	18	68	0	34	35	33	4849	4790	34991	30344	0	18	1	6	4	0	0	1	4	25	25	35	0	0	0	24	0	8	3	0	0	0	0	5056	1942	0	0	6998	0	18	1	6
518	102	0	0	56	56	55	3	21	128	0	55	63	50	5195	5104	34932	29992	0	28	1	8	9	0	0	0	9	36	38	63	0	0	0	50	0	8	5	0	0	0	0	11225	1832	0	0	13057	0	28	1	8
519	96	0	0	36	37	35	1	16	79	0	35	43	40	5949	5884	35042	29242	0	18	2	8	5	0	0	0	2	28	30	43	0	0	0	28	0	9	6	0	0	0	0	7347	2238	0	0	9585	0	18	2	8
520	87	0	0	34	34	34	0	16	99	0	34	50	44	4759	4693	34968	30430	0	23	1	5	3	0	0	0	2	30	32	50	0	0	0	38	0	8	4	0	0	0	0	6905	2440	0	0	9345	0	23	1	5
521	98	0	0	60	60	60	1	28	127	0	60	52	33	6991	6910	34959	28198	0	35	2	9	5	0	0	1	8	35	37	52	0	0	0	37	0	9	6	0	0	0	0	8228	2238	0	0	10466	0	35	2	9
522	112	0	0	49	49	49	1	19	99	0	49	56	45	5749	5674	34946	29433	0	24	2	9	6	0	0	2	6	46	47	56	0	0	0	39	0	10	7	0	0	0	0	11641	2226	0	0	13867	0	24	2	9
523	97	0	0	39	39	39	1	18	76	0	39	50	46	4830	4754	34939	30362	0	20	1	4	5	0	0	1	8	30	32	50	0	0	0	34	0	10	6	0	0	0	0	9145	2466	0	0	11611	0	20	1	4
524	95	0	0	39	39	39	2	17	96	0	39	43	35	6776	6711	34974	28416	0	20	3	6	5	0	0	0	5	31	33	43	0	0	0	29	1	8	5	0	0	0	0	8216	2581	0	0	10797	0	20	3	6
525	104	0	0	45	45	45	1	34	100	0	45	52	39	5825	5754	34891	29363	0	25	2	7	7	0	0	0	4	41	37	52	0	0	0	40	1	8	3	0	0	0	0	8344	2069	0	0	10413	0	25	2	7
526	98	0	0	40	40	40	0	23	74	0	40	59	49	5443	5373	34929	29739	0	23	1	7	5	0	0	0	4	33	35	59	0	0	0	39	0	14	6	0	0	0	0	9652	8195	0	0	17847	0	23	1	7
527	120	0	0	52	52	52	2	15	100	0	52	62	51	7314	7233	34934	27865	0	26	1	9	7	0	0	1	8	50	52	62	0	0	0	43	0	14	5	0	0	0	0	10122	5306	0	0	15428	0	26	1	9
528	88	0	0	36	36	36	1	24	79	0	36	43	36	4706	4643	34931	30486	0	22	1	4	5	0	0	1	3	33	35	43	0	0	0	31	0	9	3	0	0	0	0	6360	2785	0	0	9145	0	22	1	4
529	97	0	0	51	51	51	1	26	130	0	51	53	38	5469	5402	34980	29710	0	28	3	9	4	0	0	1	6	34	36	53	0	0	0	39	0	10	4	0	0	0	0	8445	3737	0	0	12182	0	28	3	9
530	99	0	0	32	32	32	2	19	68	0	32	43	39	5689	5627	34922	29503	0	18	1	6	6	0	0	0	1	33	35	43	0	0	0	33	0	5	5	0	0	0	0	7196	1105	0	0	8301	0	18	1	6
531	105	0	0	50	50	50	1	16	83	0	50	42	32	5333	5262	34947	29857	0	29	1	4	5	0	0	2	9	43	44	42	0	0	0	31	0	8	3	0	0	0	0	6589	2346	0	0	8935	0	29	1	4
532	104	0	0	52	52	52	2	25	104	0	52	53	40	5036	4958	34970	30151	0	28	1	8	6	0	0	2	7	45	43	53	0	0	0	40	0	10	3	0	0	0	0	8479	3182	0	0	11661	0	28	1	8
533	100	0	0	40	40	40	1	18	88	0	40	43	35	4702	4636	34974	30490	0	24	1	6	4	0	0	0	5	44	45	43	0	0	0	32	0	8	3	0	0	0	0	6613	2373	0	0	8986	0	24	1	6
534	92	0	0	40	40	40	0	24	104	0	40	54	46	5159	5082	34954	30033	0	21	1	6	5	0	0	0	7	32	34	54	0	0	0	41	0	8	5	0	0	0	0	7931	2622	0	0	10553	0	21	1	6
535	85	0	0	35	35	35	1	15	58	0	35	35	29	4242	4186	34964	30951	0	18	1	6	5	0	0	0	5	31	33	35	0	0	0	25	0	7	3	0	0	0	0	5597	1989	0	0	7586	0	18	1	6
536	105	0	0	53	53	53	0	27	128	0	53	64	49	4801	4710	35000	30389	0	29	1	9	8	0	0	0	6	46	48	64	0	0	0	44	0	12	8	0	0	0	0	9714	4378	0	0	14092	0	29	1	9
537	85	0	0	43	43	42	1	21	99	0	42	35	29	4661	4599	34947	30531	0	23	1	5	4	0	0	0	9	31	33	35	0	0	0	24	0	7	4	0	0	0	0	4790	2087	0	0	6877	0	23	1	5
538	94	0	0	42	42	42	2	19	98	0	42	37	28	4259	4197	34956	30934	0	25	1	8	5	0	0	1	2	39	38	37	0	0	0	29	0	6	2	0	0	0	0	5150	1503	0	0	6653	0	25	1	8
539	112	0	0	42	42	42	2	21	57	0	42	44	34	4676	4610	35002	30515	0	23	1	7	6	0	0	0	5	55	57	44	0	0	0	29	0	10	5	0	0	0	0	6467	6526	0	0	12993	0	23	1	7
540	93	0	0	43	43	43	0	21	74	0	43	51	41	5077	5009	34974	30108	0	21	2	7	6	0	0	1	6	34	37	51	0	0	0	36	0	10	5	0	0	0	0	7836	6173	0	0	14009	0	21	2	7
541	89	0	0	51	51	51	2	30	90	0	51	42	29	4751	4680	34961	30441	0	28	1	6	6	0	0	0	10	34	36	42	0	0	0	32	0	6	4	0	0	0	0	6810	1448	0	0	8258	0	28	1	6
542	118	0	0	65	65	64	2	32	138	0	64	88	73	5561	5453	34954	29611	0	34	2	7	8	0	0	0	13	49	51	88	0	0	0	63	0	17	8	0	0	0	0	13458	4638	0	0	18096	0	34	2	7
543	92	0	0	44	44	44	1	21	83	0	44	46	39	4730	4656	34961	30462	0	26	1	7	3	0	0	1	6	33	35	46	0	0	0	34	0	8	4	0	0	0	0	7004	1972	0	0	8976	0	26	1	7
544	94	0	0	53	53	53	2	30	106	0	53	45	34	4718	4644	34958	30470	0	24	2	11	7	0	0	2	7	38	41	45	0	0	0	31	0	11	3	0	0	0	0	7332	5217	0	0	12549	0	24	2	11
545	97	0	0	55	55	54	1	33	123	0	54	72	58	6772	6670	34925	28419	0	34	1	9	6	0	0	1	3	32	33	72	0	0	0	55	0	9	8	0	0	0	0	11229	1734	0	0	12963	0	34	1	9
546	84	0	0	36	36	36	1	22	83	0	36	38	32	4685	4625	34945	30508	0	20	1	8	5	0	0	1	1	29	31	38	0	0	0	29	0	7	2	0	0	0	0	4923	1643	0	0	6566	0	20	1	8
547	98	0	0	51	51	51	1	37	101	0	51	71	60	5499	5398	34972	29692	0	22	2	8	8	0	0	1	10	33	34	71	0	0	0	46	1	14	10	0	0	0	0	13250	4382	0	0	17632	0	22	2	8
548	103	0	0	45	45	45	0	17	117	0	45	52	43	5112	5033	34995	30080	0	25	1	6	5	0	0	0	8	43	45	52	0	0	0	36	0	8	8	0	0	0	0	9210	2556	0	0	11766	0	25	1	6
549	100	0	0	44	44	43	0	20	87	0	43	40	29	4686	4623	34981	30506	0	25	1	6	5	0	0	0	6	45	51	40	0	0	0	28	0	8	4	0	0	0	0	6254	1790	0	0	8044	0	25	1	6
550	102	0	0	51	52	49	0	42	126	0	49	58	44	5416	5336	34899	29772	0	28	2	7	5	0	0	0	7	35	38	58	0	0	0	38	1	11	8	0	0	0	0	11308	4009	0	0	15317	0	28	2	7
551	95	0	0	37	37	37	1	17	108	0	37	34	28	4705	4649	34985	30487	0	20	1	6	5	0	0	1	4	41	44	34	0	0	0	26	0	6	2	0	0	0	0	4831	1113	0	0	5944	0	20	1	6
552	93	0	0	43	43	43	3	15	93	0	43	49	40	4754	4677	34972	30441	0	20	1	8	5	0	0	1	8	33	35	49	0	0	0	34	0	11	4	0	0	0	0	7494	6277	0	0	13771	0	20	1	8
553	106	0	0	62	62	62	2	39	127	0	62	69	53	7161	7061	35007	28025	0	30	4	10	8	0	0	3	7	38	40	69	0	0	0	53	0	11	5	0	0	0	0	10561	3120	0	0	13681	0	30	4	10
554	109	0	0	52	53	52	2	28	87	0	52	61	47	6656	6565	34916	28537	0	29	1	9	5	0	0	2	6	45	46	61	0	0	0	46	0	12	3	0	0	0	0	9459	2878	0	0	12337	0	29	1	9
555	97	0	0	45	45	45	1	16	113	0	45	54	41	5099	5024	34962	30091	0	22	1	7	4	0	0	1	10	37	39	54	0	0	0	42	0	8	4	0	0	0	0	8736	2277	0	0	11013	0	22	1	7
556	101	0	0	45	45	45	4	27	95	0	45	57	47	4776	4695	34933	30414	0	25	1	9	4	0	0	1	5	40	43	57	0	0	0	39	0	12	6	0	0	0	0	8481	8473	0	0	16954	0	25	1	9
557	110	0	0	48	48	48	2	19	99	0	48	55	48	10454	10371	34905	24734	0	26	2	8	5	0	0	0	7	37	40	55	0	0	0	41	0	7	7	0	0	0	0	8992	1865	0	0	10857	0	26	2	8
558	86	0	0	43	43	43	0	24	119	0	43	40	31	4870	4806	34937	30321	0	23	1	9	3	0	0	1	6	28	28	40	0	0	0	28	0	8	4	0	0	0	0	5874	2029	0	0	7903	0	23	1	9
559	104	0	0	50	50	50	1	30	106	0	50	85	74	5510	5421	34927	29656	0	30	2	7	6	0	0	0	5	36	38	85	0	0	0	59	2	16	8	0	0	0	0	16986	5352	0	0	22338	0	30	2	7
560	107	0	0	57	57	57	2	28	108	0	57	71	53	4822	4719	34911	30372	0	26	1	10	10	0	0	1	9	44	47	71	0	0	0	51	0	12	8	0	0	0	0	11520	3268	0	0	14788	0	26	1	10
561	86	0	0	44	44	44	1	22	98	0	44	46	38	4775	4704	34932	30415	0	22	1	8	4	0	0	0	9	29	31	46	0	0	0	34	0	8	4	0	0	0	0	7123	2244	0	0	9367	0	22	1	8
562	86	0	0	33	33	33	2	22	94	0	33	34	28	4666	4611	34969	30529	0	17	1	5	5	0	0	0	5	32	34	34	0	0	0	26	0	6	2	0	0	0	0	4923	1824	0	0	6747	0	17	1	5
563	97	0	0	45	46	45	3	22	93	0	45	53	40	5700	5623	34939	29493	0	21	2	9	7	0	0	2	4	35	37	53	0	0	0	40	1	7	5	0	0	0	0	9468	2143	0	0	11611	0	21	2	9
564	94	0	0	51	51	51	0	30	118	0	51	50	35	4708	4628	34982	30487	0	26	1	11	7	0	0	1	5	38	41	50	0	0	0	34	0	11	5	0	0	0	0	7420	3134	0	0	10554	0	26	1	11
565	83	0	0	37	37	37	2	11	71	0	37	33	25	4671	4616	34959	30523	0	20	1	7	4	0	0	0	5	29	31	33	0	0	0	22	0	8	3	0	0	0	0	4862	2405	0	0	7267	0	20	1	7
566	101	0	0	45	45	45	2	18	78	0	45	37	31	4318	4249	34945	30876	0	23	1	7	5	0	0	2	7	45	46	37	0	0	0	28	0	6	3	0	0	0	0	6007	1480	0	0	7487	0	23	1	7
567	92	0	0	56	56	56	2	27	121	0	56	56	43	4561	4472	34918	30630	0	32	1	10	4	0	0	0	9	32	34	56	0	0	0	42	0	9	5	0	0	0	0	7857	2375	0	0	10232	0	32	1	10
568	103	0	0	65	65	65	2	41	147	0	65	82	68	5800	5689	35016	29379	0	31	1	11	8	0	0	3	11	35	36	82	0	0	0	64	0	9	9	0	0	0	0	14708	2661	0	0	17369	0	31	1	11
569	105	0	0	54	54	54	3	20	125	0	54	93	79	5472	5350	34932	29718	0	28	1	8	7	0	0	1	9	39	42	93	0	0	0	71	0	13	9	0	0	0	0	13746	4446	0	0	18192	0	28	1	8
570	148	0	0	63	64	63	2	58	112	0	63	98	80	5286	5161	35079	29897	0	28	2	6	13	1	0	3	10	79	81	98	0	0	0	68	1	14	15	0	0	0	0	19446	8000	0	0	27446	0	28	2	6
571	94	0	0	44	44	44	1	30	101	0	44	56	48	4307	4225	34959	30884	0	27	1	6	4	0	0	0	6	30	33	56	0	0	0	43	0	10	3	0	0	0	0	7498	2767	0	0	10265	0	27	1	6
572	89	0	0	40	40	40	1	24	54	0	40	47	40	4690	4617	34935	30504	0	22	1	6	4	0	0	0	7	31	32	47	0	0	0	35	0	7	5	0	0	0	0	6776	1543	0	0	8319	0	22	1	6
573	115	0	0	46	46	46	0	22	108	0	46	67	54	5214	5128	34933	29973	0	25	1	9	6	0	0	0	5	48	50	67	0	0	0	47	0	17	3	0	0	0	0	9687	4599	0	0	14286	0	25	1	9
574	107	0	0	59	59	59	2	25	130	0	59	49	27	7989	7913	34987	27202	0	35	1	7	7	0	0	3	6	47	46	49	0	0	0	38	0	8	3	0	0	0	0	8335	1870	0	0	10205	0	35	1	7
575	101	0	0	48	48	48	2	28	118	0	48	60	51	5625	5537	34967	29565	0	29	1	6	6	0	0	0	6	35	37	60	0	0	0	44	0	10	6	0	0	0	0	9379	3172	0	0	12551	0	29	1	6
576	129	0	0	59	59	59	2	45	131	0	59	85	64	6936	6823	34931	28255	0	34	3	7	9	0	0	2	4	59	61	85	0	0	0	58	3	12	12	0	0	0	0	18960	4005	0	0	22965	0	34	3	7
577	102	0	0	40	40	40	1	21	96	0	40	49	43	8132	8058	34957	27060	0	21	1	5	4	0	0	1	8	31	33	49	0	0	0	40	0	5	4	0	0	0	0	8235	1376	0	0	9611	0	21	1	5
578	146	0	0	71	72	71	8	36	144	0	71	103	79	7537	7412	34940	27639	0	40	3	10	11	0	0	0	7	57	59	103	0	0	0	71	1	17	14	0	0	0	0	19966	4481	0	0	24447	0	40	3	10
579	94	0	0	37	37	37	1	12	60	0	37	36	34	4707	4643	34944	30487	0	18	1	6	5	0	0	0	7	37	38	36	0	0	0	25	0	7	4	0	0	0	0	6922	8383	0	0	15305	0	18	1	6
580	90	0	0	38	38	38	0	14	90	0	38	54	50	5015	4936	34886	30177	0	20	1	6	4	0	0	0	7	30	31	54	0	0	0	41	0	7	6	0	0	0	0	8959	1822	0	0	10781	0	20	1	6
581	92	0	0	43	43	43	0	15	94	0	43	61	52	5092	5006	34978	30100	0	20	2	8	5	0	0	0	8	31	33	61	0	0	0	50	0	8	3	0	0	0	0	9967	2308	0	0	12275	0	20	2	8
582	116	0	0	48	48	48	2	32	98	0	48	51	40	6746	6675	34959	28438	0	26	1	11	5	0	0	1	4	53	55	51	0	0	0	44	0	5	2	0	0	0	0	8752	1713	0	0	10465	0	26	1	11
583	117	0	0	53	53	53	5	31	97	0	53	73	60	5190	5097	34956	29991	0	30	2	8	5	0	0	4	4	47	49	73	0	0	0	59	1	9	4	0	0	0	0	11739	1941	0	0	13680	0	30	2	8
584	95	0	0	38	38	38	2	13	93	0	38	42	34	4875	4811	34944	30318	0	22	1	8	4	0	0	0	3	37	39	42	0	0	0	35	0	4	3	0	0	0	0	6381	995	0	0	7376	0	22	1	8
585	120	0	0	63	64	63	1	24	127	0	63	93	74	6446	6324	34895	28740	0	31	2	18	6	0	0	0	6	46	49	93	0	0	0	59	1	20	13	0	0	0	0	16890	5367	0	0	22257	0	31	2	18
586	98	0	0	39	40	39	0	21	73	0	39	56	48	6993	6915	34849	28199	0	21	2	8	4	0	0	2	2	33	35	56	0	0	0	41	0	8	7	0	0	0	0	8129	1895	0	0	10024	0	21	2	8
587	96	0	0	43	43	43	0	27	87	0	43	47	38	6203	6131	34920	28989	0	27	2	6	4	0	0	0	4	37	39	47	0	0	0	34	0	8	5	0	0	0	0	7380	2276	0	0	9656	0	27	2	6
588	87	0	0	36	36	36	0	19	75	0	36	39	35	4880	4817	34975	30313	0	19	1	8	4	0	0	1	3	30	31	39	0	0	0	32	0	6	1	0	0	0	0	5386	1471	0	0	6857	0	19	1	8
589	93	0	0	45	45	44	2	26	76	0	44	43	38	5266	5193	53431	48927	0	27	1	5	5	0	0	0	6	38	40	43	0	0	0	35	0	7	1	0	0	0	0	6626	2112	0	0	8738	0	27	1	5
590	91	0	0	33	33	33	1	13	65	0	33	38	33	5079	5023	34935	30112	0	16	2	8	3	0	0	0	4	34	37	38	0	0	0	28	0	6	4	0	0	0	0	6299	3065	0	0	9364	0	16	2	8
591	95	0	0	41	41	41	1	18	61	0	41	40	29	4715	4654	34938	30477	0	21	1	8	4	0	0	0	7	38	39	40	0	0	0	30	0	8	2	0	0	0	0	4935	1794	0	0	6729	0	21	1	8
592	99	0	0	46	46	46	0	31	133	0	46	59	50	4943	4871	34928	30234	0	25	1	7	6	0	0	0	7	37	38	59	0	0	0	44	0	10	5	0	0	0	0	8752	2775	0	0	11527	0	25	1	7
593	91	0	0	42	42	42	2	23	79	0	42	34	25	4903	4844	34928	30290	0	25	2	6	5	0	0	0	4	35	37	34	0	0	0	26	0	5	3	0	0	0	0	5154	1331	0	0	6485	0	25	2	6
594	106	0	0	44	44	44	1	27	105	0	44	73	62	5093	4997	34947	30098	0	20	1	8	8	0	0	0	7	44	46	73	0	0	0	58	0	9	6	0	0	0	0	11513	2525	0	0	14038	0	20	1	8
595	97	0	0	53	53	53	0	32	137	0	53	46	34	6705	6627	34956	28487	0	24	2	9	7	0	0	1	10	38	40	46	0	0	0	32	0	10	4	0	0	0	0	7413	3118	0	0	10531	0	24	2	9
596	84	0	0	37	37	37	0	22	84	0	37	46	43	4797	4729	34956	30392	0	22	1	7	4	0	0	0	3	28	29	46	0	0	0	35	0	5	6	0	0	0	0	7727	1182	0	0	8909	0	22	1	7
597	104	0	0	59	59	59	0	29	132	0	59	54	38	8251	8173	34943	26931	0	32	3	8	7	0	0	3	6	36	39	54	0	0	0	41	0	7	6	0	0	0	0	9080	1829	0	0	10909	0	32	3	8
598	104	0	0	36	37	36	2	16	63	0	36	46	43	5747	5682	34985	29440	0	19	1	6	6	0	0	0	4	37	39	46	0	0	0	35	0	9	2	0	0	0	0	6842	4655	0	0	11497	0	19	1	6
599	153	0	0	76	76	76	8	47	141	0	76	114	90	6442	6290	34989	28745	0	42	4	7	14	0	0	1	8	69	67	114	0	0	0	78	0	19	17	0	0	0	0	20026	4498	0	0	24524	0	42	4	7
600	126	0	0	47	47	47	1	18	98	0	47	65	55	5737	5648	34994	29451	0	26	1	9	5	0	0	1	5	59	57	65	0	0	0	50	0	7	8	0	0	0	0	11576	3103	0	0	14679	0	26	1	9
601	86	0	0	49	49	49	1	11	77	0	49	42	34	4698	4624	35025	30494	0	28	1	6	4	0	0	2	8	30	32	42	0	0	0	29	0	7	6	0	0	0	0	6554	1507	0	0	8061	0	28	1	6
602	92	0	0	46	46	46	1	27	106	0	46	64	51	5638	5550	35053	29554	0	26	1	8	5	0	0	0	6	30	32	64	0	0	0	45	0	11	8	0	0	0	0	9939	3131	0	0	13070	0	26	1	8
603	92	0	0	50	50	50	0	22	101	0	50	63	55	4791	4693	34980	30403	0	24	1	7	5	0	0	2	11	36	38	63	0	0	0	49	0	8	6	0	0	0	0	10291	2705	0	0	12996	0	24	1	7
604	116	0	0	39	40	39	2	23	66	0	39	42	34	4789	4725	34956	30403	0	26	1	5	4	0	0	1	2	59	60	42	0	0	0	31	0	8	3	0	0	0	0	6312	1848	0	0	8160	0	26	1	5
605	85	0	0	37	37	37	0	19	91	0	37	41	30	4702	4645	34966	30489	0	17	1	9	6	0	0	0	4	31	33	41	0	0	0	28	0	7	6	0	0	0	0	6665	1776	0	0	8441	0	17	1	9
606	99	0	0	33	33	33	0	16	71	0	33	42	36	4669	4608	34961	30524	0	17	1	7	5	0	0	0	3	45	46	42	0	0	0	34	0	6	2	0	0	0	0	6042	1480	0	0	7522	0	17	1	7
607	103	0	0	51	51	50	0	24	123	0	50	62	49	5458	5369	34934	29733	0	26	2	8	5	0	0	1	8	38	40	62	0	0	0	48	0	10	4	0	0	0	0	8627	1729	0	0	10356	0	26	2	8
608	102	0	0	49	50	49	2	22	94	0	49	50	42	6213	6139	34927	28971	0	27	2	9	5	0	0	2	4	36	38	50	0	0	0	36	0	8	6	0	0	0	0	9380	4710	0	0	14090	0	27	2	9
609	87	0	0	41	41	41	1	18	76	0	41	43	36	4271	4202	34898	30922	0	24	1	5	4	0	0	2	5	33	35	43	0	0	0	29	0	11	3	0	0	0	0	6262	3097	0	0	9359	0	24	1	5
610	95	0	0	36	36	36	1	15	66	0	36	25	17	5582	5537	34970	29611	0	18	2	7	4	0	0	1	4	35	37	25	0	0	0	18	0	6	1	0	0	0	0	2879	1104	0	0	3983	0	18	2	7
611	100	0	0	45	45	45	1	23	128	0	45	44	35	4204	4135	35012	30986	0	21	2	9	4	0	0	1	8	42	43	44	0	0	0	31	0	9	4	0	0	0	0	6422	2404	0	0	8826	0	21	2	9
612	89	0	0	49	49	49	1	18	101	0	49	49	38	4720	4639	35050	30475	0	25	2	10	4	0	0	0	8	33	36	49	0	0	0	31	0	10	8	0	0	0	0	8541	2755	0	0	11296	0	25	2	10
613	115	0	0	53	53	53	4	32	132	0	53	80	67	8128	8020	34964	27061	0	27	1	7	9	0	0	1	8	35	29	80	0	0	0	58	0	12	10	0	0	0	0	13719	3279	0	0	16998	0	27	1	7
614	122	0	0	53	53	53	0	26	103	0	53	68	54	4897	4805	34903	30289	0	28	3	8	5	0	1	1	7	57	59	68	0	0	0	49	0	17	2	0	0	0	0	9850	4898	0	0	14748	0	28	3	8
615	100	0	0	46	46	45	1	17	74	0	45	50	38	6486	6413	34949	28705	0	24	1	9	6	0	0	1	4	39	44	50	0	0	0	37	0	9	4	0	0	0	0	8185	4802	0	0	12987	0	24	1	9
616	92	0	0	40	40	40	1	16	95	0	40	48	38	4772	4709	34912	30414	0	22	1	6	5	0	0	0	6	34	36	48	0	0	0	35	0	7	6	0	0	0	0	7602	2035	0	0	9637	0	22	1	6
617	91	0	0	39	39	39	2	20	80	0	39	44	39	4675	4605	34949	30518	0	20	1	5	4	1	0	1	7	32	34	44	0	0	0	31	0	7	6	0	0	0	0	7357	1665	0	0	9022	0	20	1	5
618	89	0	0	45	45	45	3	22	107	0	45	56	52	4870	4781	34951	30323	0	24	1	6	3	1	0	1	9	31	32	56	0	0	0	43	0	9	4	0	0	0	0	8539	2689	0	0	11228	0	24	1	6
619	83	0	0	40	40	40	1	18	82	0	40	38	31	4755	4690	34960	30440	0	21	1	6	5	0	0	0	7	28	30	38	0	0	0	29	0	6	3	0	0	0	0	6180	1682	0	0	7862	0	21	1	6
620	106	0	0	50	50	50	0	32	120	0	50	69	56	6276	6181	35043	28914	0	25	2	7	9	0	0	2	5	36	38	69	0	0	0	50	0	11	8	0	0	0	0	12605	2899	0	0	15504	0	25	2	7
621	136	0	0	55	55	55	2	28	108	0	55	71	56	4861	4763	34973	30327	0	28	1	8	8	0	0	0	10	68	70	71	0	0	0	56	0	8	7	0	0	0	0	11357	3692	0	0	15049	0	28	1	8
622	173	0	0	92	92	92	2	39	210	0	92	148	115	6089	5914	34953	29080	0	47	1	14	13	0	0	2	15	90	92	148	0	0	0	115	0	17	16	0	0	0	0	25545	4072	0	0	29617	0	47	1	14
623	89	0	0	39	39	39	1	14	74	0	39	41	33	5562	5498	34934	29631	0	23	1	5	4	0	0	0	6	33	35	41	0	0	0	28	0	7	6	0	0	0	0	6182	2347	0	0	8529	0	23	1	5
624	97	0	0	55	55	55	1	31	124	0	55	64	48	4828	4735	34886	30363	0	32	1	9	5	0	0	0	8	37	40	64	0	0	0	49	0	12	3	0	0	0	0	8553	3293	0	0	11846	0	32	1	9
625	90	0	0	38	38	38	0	21	99	0	38	39	31	4740	4678	34958	30454	0	21	1	6	5	0	0	0	5	36	38	39	0	0	0	29	0	5	5	0	0	0	0	6811	1287	0	0	8098	0	21	1	6
626	86	0	0	37	37	37	2	15	64	0	37	38	30	4673	4613	34950	30521	0	24	1	4	3	0	0	0	5	32	34	38	0	0	0	27	0	7	4	0	0	0	0	5289	1887	0	0	7176	0	24	1	4
627	86	0	0	37	37	37	1	15	72	0	37	42	34	6591	6528	34960	28602	0	22	1	5	6	0	0	0	3	29	31	42	0	0	0	31	0	8	3	0	0	0	0	6498	1664	0	0	8162	0	22	1	5
628	94	0	0	45	45	45	1	14	114	0	45	51	43	5138	5057	34967	30056	0	21	1	6	5	0	0	0	12	36	35	51	0	0	0	40	0	8	3	0	0	0	0	7410	2299	0	0	9709	0	21	1	6
629	91	0	0	39	39	39	1	22	69	0	39	41	36	4692	4624	34960	30502	0	23	1	4	4	0	0	1	6	36	38	41	0	0	0	30	0	8	3	0	0	0	0	5933	2029	0	0	7962	0	23	1	4
630	129	0	0	53	53	53	2	30	121	0	53	86	67	5127	5046	34942	30035	0	24	2	11	9	0	0	0	7	59	61	86	0	0	0	64	1	7	14	0	0	0	0	15598	1534	0	0	17132	0	24	2	11
631	86	0	0	44	44	44	1	20	118	0	44	32	24	4914	4857	34942	30276	0	25	1	8	6	0	0	1	3	27	28	32	0	0	0	24	0	7	1	0	0	0	0	4985	1835	0	0	6820	0	25	1	8
632	92	0	0	48	48	48	0	28	125	0	48	48	34	4074	4006	34956	31113	0	27	1	11	5	0	0	1	3	33	35	48	0	0	0	32	0	9	7	0	0	0	0	7034	3024	0	0	10058	0	27	1	11
633	110	0	0	61	61	61	2	23	143	0	61	95	80	5964	5835	34904	29225	0	34	1	9	6	0	0	1	10	36	37	95	0	0	0	69	3	20	3	0	0	0	0	17114	4190	0	0	21304	0	34	1	9
634	101	0	0	52	52	52	0	25	137	0	52	54	46	6041	5958	34978	29145	0	26	1	9	5	0	0	3	8	39	41	54	0	0	0	41	0	8	5	0	0	0	0	8141	3817	0	0	11958	0	26	1	9
635	92	0	0	37	38	37	2	16	66	0	37	36	29	4655	4596	34945	30539	0	20	1	7	5	0	0	0	4	37	39	36	0	0	0	28	0	6	2	0	0	0	0	5381	1674	0	0	7055	0	20	1	7
636	107	0	0	41	41	41	1	10	62	0	41	38	30	4533	4471	35006	30659	0	22	1	5	5	0	0	1	7	47	49	38	0	0	0	29	0	5	4	0	0	0	0	6292	1384	0	0	7676	0	22	1	5
637	138	0	0	54	54	54	0	29	123	0	54	78	66	5265	5182	35129	29899	0	26	2	9	7	0	0	2	8	69	68	78	0	0	0	49	0	15	14	0	0	0	0	15759	6872	0	0	22631	0	26	2	9
638	101	0	0	43	44	43	2	33	83	0	43	50	41	4774	4711	34963	30406	0	24	1	7	6	0	0	1	4	39	41	50	0	0	0	35	0	11	4	0	0	0	0	8084	3137	0	0	11221	0	24	1	7
639	92	0	0	38	38	38	1	13	71	0	38	41	34	4805	4740	34934	30389	0	21	1	7	3	0	0	0	6	37	39	41	0	0	0	33	0	5	3	0	0	0	0	5901	1481	0	0	7382	0	21	1	7
640	95	0	0	39	39	39	1	16	63	0	39	42	35	6709	6643	34981	28484	0	23	1	6	4	0	0	0	5	36	35	42	0	0	0	32	0	8	2	0	0	0	0	6924	2121	0	0	9045	0	23	1	6
641	103	0	0	50	50	50	3	21	130	0	50	43	30	4900	4831	34948	30290	0	26	1	9	7	0	0	1	6	46	49	43	0	0	0	31	0	10	2	0	0	0	0	6970	5180	0	0	12150	0	26	1	9
642	95	0	0	40	40	40	1	16	65	0	40	42	37	5043	4983	34906	30141	0	19	1	7	3	0	0	1	9	36	38	42	0	0	0	33	0	6	3	0	0	0	0	6542	1988	0	0	8530	0	19	1	7
643	104	0	0	47	47	47	0	30	112	0	47	44	36	4980	4915	34938	30203	0	25	1	10	4	0	0	2	5	40	43	44	0	0	0	30	0	10	4	0	0	0	0	6345	6688	0	0	13033	0	25	1	10
644	104	0	0	45	45	45	1	12	90	0	45	52	40	6027	5958	35012	29158	0	24	1	8	6	0	0	0	6	39	41	52	0	0	0	40	0	7	5	0	0	0	0	8320	1672	0	0	9992	0	24	1	8
645	105	0	0	49	49	49	0	27	98	0	49	49	39	6102	6024	34953	29089	0	23	3	9	4	0	0	1	9	45	47	49	0	0	0	32	1	7	9	0	0	0	0	10252	2349	0	0	12601	0	23	3	9
646	109	0	0	55	56	54	2	17	124	0	54	63	54	6418	6320	34958	28773	0	30	1	8	5	0	0	2	8	36	38	63	0	0	0	49	0	9	5	0	0	0	0	9270	1890	0	0	11160	0	30	1	8
647	89	0	0	44	45	44	2	28	108	0	44	39	31	5959	5893	34988	29233	0	25	1	7	6	0	0	0	5	25	27	39	0	0	0	30	0	6	3	0	0	0	0	5587	2720	0	0	8307	0	25	1	7
648	131	0	0	66	66	65	5	37	131	0	65	80	61	7322	7218	34958	27857	0	33	4	11	9	0	0	2	6	53	56	80	0	0	0	58	1	9	12	0	0	0	0	15279	2660	0	0	17939	0	33	4	11
649	114	0	0	40	40	40	1	16	88	0	40	61	52	5261	5179	34942	29930	0	24	2	6	5	0	0	0	3	50	51	61	0	0	0	41	0	12	8	0	0	0	0	11973	3013	0	0	14986	0	24	2	6
650	85	0	0	34	34	34	0	14	67	0	34	58	54	4876	4796	34941	30317	0	18	1	6	4	0	0	0	5	26	25	58	0	0	0	45	0	8	5	0	0	0	0	8416	2255	0	0	10671	0	18	1	6
651	91	0	0	44	44	44	1	28	104	0	44	46	36	5839	5768	34974	29353	0	27	1	7	5	0	0	1	3	32	34	46	0	0	0	35	0	8	3	0	0	0	0	7016	2482	0	0	9498	0	27	1	7
652	120	0	0	44	45	44	1	16	100	0	44	61	53	5698	5620	34966	29484	0	22	2	8	7	0	0	0	5	47	49	61	0	0	0	47	0	10	4	0	0	0	0	8897	2221	0	0	11118	0	22	2	8
653	107	0	0	48	48	48	2	16	102	0	48	65	56	7440	7350	34946	27747	0	29	2	8	3	0	0	0	6	38	39	65	0	0	0	45	1	11	8	0	0	0	0	13792	2423	0	0	16215	0	29	2	8
654	96	0	0	45	45	45	1	20	105	0	45	49	37	4935	4864	34922	30255	0	21	1	10	6	0	0	3	4	36	39	49	0	0	0	32	0	13	4	0	0	0	0	7639	14417	0	0	22056	0	21	1	10
655	107	0	0	39	40	39	1	25	84	0	39	59	51	4462	4378	35008	30733	0	20	3	4	6	0	0	0	6	46	48	59	0	0	0	39	1	7	12	0	0	0	0	11468	2021	0	0	13489	0	20	3	4
656	98	0	0	44	44	44	1	24	95	0	44	64	53	5959	5871	34965	29233	0	25	1	7	5	0	0	2	4	36	35	64	0	0	0	46	0	13	5	0	0	0	0	8651	3671	0	0	12322	0	25	1	7
657	104	0	0	49	49	49	2	19	107	0	49	46	33	4893	4819	34967	30300	0	24	1	9	4	0	0	3	8	47	44	46	0	0	0	32	0	9	5	0	0	0	0	7225	2379	0	0	9604	0	24	1	9
658	97	0	0	48	48	48	2	25	115	0	48	48	34	5158	5085	34949	30034	0	23	3	7	4	0	0	0	11	36	39	48	0	0	0	36	1	9	2	0	0	0	0	7807	2296	0	0	10103	0	23	3	7
659	95	0	0	41	41	41	1	21	71	0	41	47	38	5113	5047	34919	30075	0	25	2	6	5	0	0	0	3	33	34	47	0	0	0	34	0	9	4	0	0	0	0	6535	2580	0	0	9115	0	25	2	6
660	126	0	0	65	66	65	1	44	113	0	65	76	61	7266	7157	35006	27918	0	34	2	10	10	0	0	0	9	51	53	76	0	0	0	46	0	18	12	0	0	0	0	13749	9714	0	0	23463	0	34	2	10
661	82	0	0	37	37	37	2	16	75	0	37	42	36	4670	4605	34956	30523	0	21	1	8	4	0	0	0	3	27	29	42	0	0	0	30	0	6	6	0	0	0	0	5619	1478	0	0	7097	0	21	1	8
662	102	0	0	47	47	47	1	20	97	0	47	56	44	5088	5015	34926	30095	0	24	3	7	4	0	0	1	8	40	42	56	0	0	0	40	1	8	7	0	0	0	0	11706	2357	0	0	14063	0	24	3	7
663	105	0	0	53	53	53	1	18	110	0	53	78	66	5522	5422	34946	29660	0	28	1	10	4	0	0	1	9	37	39	78	0	0	0	61	0	8	9	0	0	0	0	13044	1716	0	0	14760	0	28	1	10
664	112	0	0	45	46	45	2	26	96	0	45	54	43	5258	5180	34948	29933	0	24	1	8	6	0	0	1	5	47	49	54	0	0	0	43	0	6	5	0	0	0	0	8669	1518	0	0	10187	0	24	1	8
665	118	0	0	43	43	43	0	32	97	0	43	42	32	4705	4654	34942	30472	0	22	1	10	8	0	0	0	2	58	61	42	0	0	0	32	0	6	4	0	0	0	0	8358	1689	0	0	10047	0	22	1	10
666	91	0	0	40	40	40	1	26	102	0	40	46	36	4947	4880	34946	30245	0	24	1	9	4	0	0	1	1	34	36	46	0	0	0	35	0	7	4	0	0	0	0	6254	1957	0	0	8211	0	24	1	9
667	83	0	0	43	43	43	1	23	92	0	43	43	34	4690	4623	34942	30501	0	25	1	5	5	0	0	0	7	29	31	43	0	0	0	32	0	8	3	0	0	0	0	6533	2194	0	0	8727	0	25	1	5
668	86	0	0	36	36	36	1	24	79	0	36	33	23	4667	4616	34966	30526	0	19	1	5	6	0	0	1	4	32	34	33	0	0	0	25	0	5	3	0	0	0	0	4661	1495	0	0	6156	0	19	1	5
669	122	0	0	71	71	71	0	48	180	0	71	115	90	5444	5308	35007	29732	0	38	3	10	10	0	0	0	10	53	51	115	0	0	0	77	1	18	19	0	0	0	0	22335	5341	0	0	27676	0	38	3	10
670	112	0	0	40	41	40	1	17	64	0	40	48	42	6363	6292	35086	28827	0	18	2	8	7	0	0	1	4	48	50	48	0	0	0	37	0	8	3	0	0	0	0	7604	2537	0	0	10141	0	18	2	8
671	103	0	0	51	51	51	0	30	109	0	51	60	46	4775	4686	34949	30418	0	27	1	7	7	0	0	0	9	45	42	60	0	0	0	42	0	11	7	0	0	0	0	9027	3337	0	0	12364	0	27	1	7
672	97	0	0	39	39	39	1	19	84	0	39	40	34	5096	5031	34983	30097	0	17	1	7	5	0	0	1	8	38	35	40	0	0	0	26	0	10	4	0	0	0	0	6570	6036	0	0	12606	0	17	1	7
673	80	0	0	33	34	33	3	35	67	0	33	43	37	4683	4621	34972	30510	0	20	1	5	4	0	0	1	2	25	26	43	0	0	0	30	0	8	5	0	0	0	0	5751	2171	0	0	7922	0	20	1	5
674	86	0	0	44	44	44	0	15	121	0	44	60	51	4720	4637	34961	30469	0	21	2	9	4	0	0	1	7	29	31	60	0	0	0	46	0	9	5	0	0	0	0	8749	2136	0	0	10885	0	21	2	9
675	96	0	0	47	48	47	1	28	119	0	47	44	32	5200	5132	34959	29990	0	29	2	9	5	0	0	1	1	34	36	44	0	0	0	33	0	8	3	0	0	0	0	6622	7790	0	0	14412	0	29	2	9
676	101	0	0	50	51	50	2	30	102	0	50	63	52	5870	5782	34974	29317	0	27	2	12	4	0	0	0	5	36	38	63	0	0	0	51	0	8	4	0	0	0	0	10294	1690	0	0	11984	0	27	2	12
677	87	0	0	38	38	38	2	21	74	0	38	45	38	4778	4709	34911	30416	0	20	1	9	5	0	0	0	3	32	35	45	0	0	0	36	0	5	4	0	0	0	0	7181	1129	0	0	8310	0	20	1	9
678	96	0	0	38	38	38	2	21	60	0	38	40	35	4684	4618	34953	30510	0	21	1	8	5	0	0	0	3	41	43	40	0	0	0	26	0	9	5	0	0	0	0	6278	1967	0	0	8245	0	21	1	8
679	104	0	0	36	36	36	1	14	71	0	36	27	21	5044	4998	34973	30146	0	22	1	7	4	0	0	0	2	43	41	27	0	0	0	20	0	4	3	0	0	0	0	4193	1056	0	0	5249	0	22	1	7
680	110	0	0	47	47	47	0	21	92	0	47	76	66	7042	6939	34982	28149	0	22	1	11	5	0	0	4	4	41	42	76	0	0	0	59	0	10	7	0	0	0	0	14046	2708	0	0	16754	0	22	1	11
681	96	0	0	50	50	50	1	38	96	0	50	55	43	4778	4694	34959	30414	0	26	1	8	6	0	0	0	9	37	36	55	0	0	0	39	0	10	6	0	0	0	0	9168	2146	0	0	11314	0	26	1	8
682	94	0	0	42	42	42	2	11	94	0	42	51	43	4699	4623	34944	30493	0	18	1	9	4	0	0	4	6	37	39	51	0	0	0	40	0	7	4	0	0	0	0	8009	4057	0	0	12066	0	18	1	9
683	89	0	0	40	41	40	1	17	84	0	40	44	33	6141	6076	34924	29052	0	25	1	8	3	0	0	0	3	32	34	44	0	0	0	33	0	7	4	0	0	0	0	7016	1634	0	0	8650	0	25	1	8
684	99	0	0	56	56	56	2	25	116	0	56	52	39	6609	6522	34940	28584	0	33	1	9	6	0	0	2	5	38	40	52	0	0	0	41	0	8	3	0	0	0	0	7892	6884	0	0	14776	0	33	1	9
685	80	0	0	31	32	31	1	21	59	0	31	37	32	4684	4629	34963	30509	0	19	1	6	4	0	0	0	1	25	26	37	0	0	0	26	0	7	4	0	0	0	0	5429	1634	0	0	7063	0	19	1	6
686	133	0	0	63	63	63	3	36	143	0	63	80	61	6861	6760	34929	28317	0	31	4	12	8	0	0	0	8	57	59	80	0	0	0	58	1	14	7	0	0	0	0	16098	4762	0	0	20860	0	31	4	12
687	105	0	0	44	44	44	1	41	107	0	44	52	41	5107	5030	34950	30086	0	25	1	6	7	0	0	0	5	44	46	52	0	0	0	39	0	11	2	0	0	0	0	7228	4737	0	0	11965	0	25	1	6
688	95	0	0	40	40	40	1	14	90	0	40	57	46	4971	4894	34948	30221	0	22	3	9	3	0	0	0	3	33	36	57	0	0	0	43	0	11	3	0	0	0	0	8951	2055	0	0	11006	0	22	3	9
689	95	0	0	37	37	37	2	23	65	0	37	46	38	4708	4641	34953	30485	0	18	1	8	5	0	0	0	5	39	42	46	0	0	0	35	0	8	3	0	0	0	0	7171	1941	0	0	9112	0	18	1	8
690	89	0	0	33	33	33	0	15	65	0	33	42	35	4676	4616	34902	30517	0	21	1	5	3	0	0	1	2	35	37	42	0	0	0	28	0	9	5	0	0	0	0	6407	2568	0	0	8975	0	21	1	5
691	96	0	0	36	36	36	1	10	67	0	36	38	29	4736	4679	34942	30457	0	19	1	8	4	0	0	0	4	42	45	38	0	0	0	28	0	7	3	0	0	0	0	5347	1502	0	0	6849	0	19	1	8
692	106	0	0	40	40	40	3	20	75	0	40	43	36	4777	4720	34942	30405	0	21	3	7	3	0	0	1	5	42	45	43	0	0	0	31	0	7	5	0	0	0	0	8196	3686	0	0	11882	0	21	3	7
693	108	0	0	42	42	42	1	14	82	0	42	52	45	5071	4999	34956	30115	0	23	1	6	4	0	0	2	6	46	47	52	0	0	0	38	0	8	6	0	0	0	0	8473	2000	0	0	10473	0	23	1	6
694	93	0	0	47	47	47	1	35	121	0	47	52	43	5106	5026	34944	30085	0	26	1	7	6	0	0	0	7	32	34	52	0	0	0	41	0	7	4	0	0	0	0	7965	1817	0	0	9782	0	26	1	7
695	107	0	0	70	70	70	1	42	163	0	70	86	71	4963	4831	35025	30229	0	33	4	9	10	0	0	0	14	44	46	86	0	0	0	63	0	12	11	0	0	0	0	14652	5622	0	0	20274	0	33	4	9
696	88	0	0	37	37	37	1	22	69	0	37	36	30	4698	4639	34987	30495	0	24	1	5	5	0	0	0	2	33	35	36	0	0	0	27	0	6	3	0	0	0	0	5176	1398	0	0	6574	0	24	1	5
697	84	0	0	38	38	38	0	18	108	0	38	46	42	4739	4666	34947	30455	0	19	1	6	4	0	0	1	7	28	28	46	0	0	0	37	0	6	3	0	0	0	0	6488	1606	0	0	8094	0	19	1	6
698	89	0	0	44	44	44	1	23	107	0	44	45	35	4294	4223	34967	30899	0	25	1	5	5	1	0	0	7	33	35	45	0	0	0	33	0	8	4	0	0	0	0	6654	1806	0	0	8460	0	25	1	5
699	127	0	0	68	69	65	1	26	147	0	65	80	62	6957	6840	34953	28234	0	32	4	9	8	0	0	2	10	59	58	80	0	0	0	61	2	11	6	0	0	0	0	13746	2900	0	0	16646	0	32	4	9
700	88	0	0	50	50	50	2	25	110	0	50	38	28	7007	6936	34933	28187	0	25	2	8	5	0	0	2	8	31	30	38	0	0	0	31	0	5	2	0	0	0	0	4949	4124	0	0	9073	0	25	2	8
701	78	0	0	35	36	34	1	16	73	0	34	40	35	4680	4618	34967	30514	0	20	1	6	5	0	0	0	2	23	26	40	0	0	0	31	0	7	2	0	0	0	0	5949	1860	0	0	7809	0	20	1	6
702	121	0	0	41	41	40	1	15	69	0	40	36	30	4698	4641	34958	30490	0	20	1	8	4	0	0	2	5	62	64	36	0	0	0	27	0	6	3	0	0	0	0	5690	1345	0	0	7035	0	20	1	8
703	88	0	0	34	34	34	2	15	58	0	34	34	28	5247	5193	34902	29946	0	21	1	6	3	0	0	0	3	27	28	34	0	0	0	26	0	5	3	0	0	0	0	5384	972	0	0	6356	0	21	1	6
704	101	0	0	52	52	52	1	20	110	0	52	60	49	7148	7056	34903	28044	0	29	2	7	6	0	0	2	6	36	37	60	0	0	0	45	0	8	7	0	0	0	0	10005	1568	0	0	11573	0	29	2	7
705	86	0	0	43	43	43	2	24	118	0	43	49	43	4760	4687	34962	30428	0	25	1	7	5	0	0	0	5	28	26	49	0	0	0	35	0	9	5	0	0	0	0	8107	2591	0	0	10698	0	25	1	7
706	94	0	0	44	44	44	1	35	64	0	44	44	34	5092	5023	34939	30100	0	20	1	10	6	0	0	1	6	36	38	44	0	0	0	29	0	11	4	0	0	0	0	6988	6034	0	0	13022	0	20	1	10
707	90	0	0	45	45	45	0	26	96	0	45	39	28	4753	4694	34979	30434	0	25	1	9	6	0	0	0	4	33	35	39	0	0	0	31	0	7	1	0	0	0	0	5411	2610	0	0	8021	0	25	1	9
708	116	0	0	40	40	38	1	31	75	0	38	55	49	4689	4610	35012	30504	0	18	1	8	6	0	0	0	5	57	63	55	0	0	0	43	0	6	6	0	0	0	0	8909	1562	0	0	10471	0	18	1	8
709	97	0	0	37	37	37	1	21	67	0	37	52	45	4700	4627	34962	30492	0	20	1	7	3	0	0	2	4	41	42	52	0	0	0	40	0	6	6	0	0	0	0	7624	1201	0	0	8825	0	20	1	7
710	87	0	0	36	36	36	1	18	86	0	36	54	51	4749	4672	34959	30442	0	17	1	7	4	0	0	0	7	29	31	54	0	0	0	42	0	7	5	0	0	0	0	7894	1660	0	0	9554	0	17	1	7
711	83	0	0	30	30	30	1	15	69	0	30	27	24	4994	4950	35046	30197	0	17	1	5	3	0	0	0	4	25	27	27	0	0	0	18	0	5	4	0	0	0	0	4323	1358	0	0	5681	0	17	1	5
712	88	0	0	38	38	38	2	29	91	0	38	41	36	5118	5053	34981	30074	0	20	1	4	7	0	0	1	5	28	29	41	0	0	0	31	0	9	1	0	0	0	0	5707	2567	0	0	8274	0	20	1	4
713	86	0	0	38	38	38	2	26	79	0	38	40	36	6503	6438	34933	28689	0	16	1	8	5	0	0	0	8	26	27	40	0	0	0	31	0	6	3	0	0	0	0	5949	2150	0	0	8099	0	16	1	8
714	108	0	0	45	46	45	3	23	117	0	45	68	58	7338	7246	35037	27852	0	26	2	7	6	0	0	0	4	32	34	68	0	0	0	52	0	7	9	0	0	0	0	11307	1693	0	0	13000	0	26	2	7
715	94	0	0	41	41	41	1	21	82	0	41	48	41	5052	4993	34959	30126	0	20	1	8	6	0	0	1	5	33	35	48	0	0	0	36	0	9	3	0	0	0	0	7393	4018	0	0	11411	0	20	1	8
716	86	0	0	42	42	42	1	17	81	0	42	44	39	4724	4648	34951	30472	0	18	1	8	4	0	0	2	9	27	27	44	0	0	0	32	0	9	3	0	0	0	0	6522	4009	0	0	10531	0	18	1	8
717	99	0	0	38	38	38	3	20	101	0	38	45	39	4934	4877	34977	30247	0	18	1	10	5	0	0	0	4	38	40	45	0	0	0	29	0	12	4	0	0	0	0	6382	6314	0	0	12696	0	18	1	10
718	95	0	0	46	46	46	0	32	103	0	46	61	48	5083	4998	34904	30109	0	26	1	8	7	1	0	0	3	34	36	61	0	0	0	51	0	6	4	0	0	0	0	8651	1389	0	0	10040	0	26	1	8
719	81	0	0	44	44	44	1	24	84	0	44	41	29	4691	4625	34944	30503	0	24	1	8	4	0	0	1	6	26	27	41	0	0	0	31	0	6	4	0	0	0	0	6602	1031	0	0	7633	0	24	1	8
720	94	0	0	45	45	45	0	20	103	0	45	61	50	5134	5047	34944	30059	0	26	1	7	4	0	0	0	7	34	36	61	0	0	0	45	0	11	5	0	0	0	0	9209	4212	0	0	13421	0	26	1	7
721	104	0	0	46	46	46	1	24	91	0	46	55	46	5105	5021	34935	30088	0	27	1	7	6	0	0	0	5	43	45	55	0	0	0	37	0	14	4	0	0	0	0	8428	4165	0	0	12593	0	27	1	7
722	94	0	0	32	32	32	1	15	42	0	32	46	42	5251	5185	34949	29942	0	18	1	5	4	0	0	0	4	36	38	46	0	0	0	36	0	6	4	0	0	0	0	6786	1437	0	0	8223	0	18	1	5
723	89	0	0	49	49	49	0	30	100	0	49	48	37	4724	4647	34989	30468	0	25	1	10	5	0	0	1	7	33	35	48	0	0	0	36	0	7	5	0	0	0	0	8058	1524	0	0	9582	0	25	1	10
724	103	0	0	48	48	48	0	19	87	0	48	47	39	4686	4607	34979	30507	0	24	1	6	6	0	0	0	11	49	46	47	0	0	0	33	0	10	4	0	0	0	0	7019	3113	0	0	10132	0	24	1	6
725	83	0	0	38	38	38	1	21	61	0	38	36	27	4666	4610	34993	30526	0	23	1	6	5	0	0	1	2	28	30	36	0	0	0	26	0	5	5	0	0	0	0	5963	1391	0	0	7354	0	23	1	6
726	88	0	0	35	35	35	1	14	80	0	35	47	45	5010	4950	34957	30171	0	18	1	7	3	0	0	0	6	29	31	47	0	0	0	36	0	7	4	0	0	0	0	6558	856	0	0	7414	0	18	1	7
727	91	0	0	49	49	49	0	30	147	0	49	56	47	4718	4632	34957	30473	0	27	1	5	5	0	0	1	10	34	37	56	0	0	0	35	0	13	8	0	0	0	0	9416	4114	0	0	13530	0	27	1	5
728	92	0	0	36	36	36	1	24	53	0	36	47	42	4731	4661	34950	30462	0	19	1	4	5	0	0	1	6	36	37	47	0	0	0	35	0	8	4	0	0	0	0	7573	2599	0	0	10172	0	19	1	4
729	91	0	0	47	47	47	1	22	75	0	47	45	31	4970	4902	34938	30221	0	29	1	7	6	0	0	0	4	34	36	45	0	0	0	34	0	8	3	0	0	0	0	7481	3576	0	0	11057	0	29	1	7
730	111	0	0	50	50	50	0	30	128	0	50	56	43	6094	6012	35047	29096	0	26	1	9	5	0	0	0	9	47	50	56	0	0	0	42	0	10	4	0	0	0	0	8700	15451	0	0	24151	0	26	1	9
731	89	0	0	40	40	40	1	17	85	0	40	39	28	4719	4659	34904	30474	0	25	1	6	4	0	0	0	4	34	37	39	0	0	0	29	0	5	5	0	0	0	0	7067	973	0	0	8040	0	25	1	6
732	95	0	0	46	46	46	0	26	80	0	46	55	43	5102	5026	34928	30086	0	25	1	8	4	0	0	1	7	37	40	55	0	0	0	39	0	11	5	0	0	0	0	8145	5952	0	0	14097	0	25	1	8
733	93	0	0	52	52	52	0	22	121	0	52	58	47	4975	4887	34975	30215	0	25	2	8	4	0	0	0	13	36	38	58	0	0	0	39	0	13	6	0	0	0	0	8910	6545	0	0	15455	0	25	2	8
734	98	0	0	39	39	39	2	23	85	0	39	59	51	5153	5076	34951	30035	0	19	2	7	6	0	0	1	4	35	38	59	0	0	0	41	0	9	9	0	0	0	0	8606	2671	0	0	11277	0	19	2	7
735	98	0	0	60	60	59	6	30	90	0	59	46	36	5079	5001	34955	30105	0	26	2	13	7	0	0	2	9	34	36	46	0	0	0	34	0	8	4	0	0	0	0	8289	2928	0	0	11217	0	26	2	13
736	95	0	0	48	48	48	2	24	102	0	48	45	33	5191	5124	34976	29996	0	28	1	9	4	0	0	1	5	30	31	45	0	0	0	33	0	9	3	0	0	0	0	6631	12249	0	0	18880	0	28	1	9
737	93	0	0	43	43	43	1	22	86	0	43	52	42	7460	7384	34958	27732	0	22	1	6	6	0	0	0	8	35	37	52	0	0	0	37	0	9	6	0	0	0	0	9149	2429	0	0	11578	0	22	1	6
738	94	0	0	45	45	44	1	17	93	0	44	39	29	5090	5029	34949	30099	0	27	2	5	5	0	0	0	5	32	34	39	0	0	0	29	0	5	5	0	0	0	0	6209	964	0	0	7173	0	27	2	5
739	101	0	0	51	51	51	1	38	98	0	51	45	35	4737	4661	34972	30454	0	26	1	10	6	0	0	2	6	44	46	45	0	0	0	34	0	6	5	0	0	0	0	8288	4855	0	0	13143	0	26	1	10
740	91	0	0	30	30	30	2	19	73	0	30	48	44	4700	4634	34945	30493	0	16	1	6	3	0	0	0	4	36	38	48	0	0	0	36	0	9	3	0	0	0	0	7267	3331	0	0	10598	0	16	1	6
741	114	0	0	64	65	63	1	39	144	0	63	97	83	6003	5879	34969	29176	0	36	1	12	6	0	0	1	7	40	41	97	0	0	0	73	0	11	13	0	0	0	0	16090	3019	0	0	19109	0	36	1	12
742	96	0	0	51	51	50	0	34	111	0	50	58	46	5086	5003	34960	30102	0	27	1	8	6	0	0	0	8	32	34	58	0	0	0	40	0	13	5	0	0	0	0	9103	5908	0	0	15011	0	27	1	9
743	86	0	0	39	39	39	1	20	63	0	39	30	25	5483	5430	34969	29707	0	23	1	7	5	0	0	0	3	25	25	30	0	0	0	22	0	6	2	0	0	0	0	4197	4218	0	0	8415	0	23	1	7
744	102	0	0	41	41	41	1	16	72	0	41	43	36	4853	4784	34954	30340	0	21	1	4	6	0	0	0	9	44	46	43	0	0	0	33	0	6	4	0	0	0	0	7080	1448	0	0	8528	0	21	1	4
745	119	0	0	53	53	53	1	21	93	0	53	70	59	4774	4679	34946	30410	0	23	1	9	8	0	0	1	11	57	59	70	0	0	0	52	0	8	10	0	0	0	0	10645	1635	0	0	12280	0	23	1	9
746	90	0	0	48	48	48	2	20	103	0	48	43	30	4691	4623	34976	30500	0	25	1	8	6	0	0	0	8	34	36	43	0	0	0	33	0	6	4	0	0	0	0	7291	1817	0	0	9108	0	25	1	8
747	138	0	0	49	49	49	1	19	83	0	49	48	31	4743	4669	34968	30452	0	28	1	11	4	0	0	0	5	80	83	48	0	0	0	35	0	8	5	0	0	0	0	7663	1738	0	0	9401	0	28	1	11
748	104	0	0	54	54	54	1	32	131	0	54	56	42	5376	5297	34898	29808	0	30	1	9	6	0	0	0	8	37	39	56	0	0	0	41	0	10	5	0	0	0	0	9658	5559	0	0	15217	0	30	1	9
749	86	0	0	31	31	31	0	16	73	0	31	36	31	4682	4626	34942	30513	0	17	1	5	5	0	0	0	3	33	35	36	0	0	0	29	0	5	2	0	0	0	0	5326	964	0	0	6290	0	17	1	5
750	107	0	0	52	52	52	2	28	102	0	52	66	53	7224	7143	34921	27953	0	26	3	8	7	0	0	1	7	38	39	66	0	0	0	47	0	11	8	0	0	0	0	10483	2711	0	0	13194	0	26	3	8
751	79	0	0	32	32	32	1	16	80	0	32	38	33	4724	4667	34922	30469	0	20	1	4	4	0	0	0	3	24	25	38	0	0	0	26	0	7	5	0	0	0	0	6175	1487	0	0	7662	0	20	1	4
752	106	0	0	47	47	46	1	23	108	0	46	62	53	5276	5205	35021	29897	0	22	2	8	5	0	0	1	8	36	37	62	0	0	0	44	1	10	7	0	0	0	0	11910	2355	0	0	14265	0	22	2	8
753	102	0	0	44	44	44	0	18	94	0	44	61	51	6854	6773	34972	28333	0	25	1	8	4	0	0	1	5	32	34	61	0	0	0	45	0	11	5	0	0	0	0	10086	2720	0	0	12806	0	25	1	8
754	98	0	0	44	45	44	1	22	89	0	44	48	37	6560	6487	34911	28633	0	26	2	8	4	0	0	0	4	38	40	48	0	0	0	35	0	7	6	0	0	0	0	8163	1778	0	0	9941	0	26	2	8
755	97	0	0	51	51	51	0	22	84	0	51	47	37	5257	5185	34973	29928	0	27	1	7	6	0	0	0	10	34	33	47	0	0	0	34	0	9	4	0	0	0	0	6827	4209	0	0	11036	0	27	1	7
756	113	0	0	48	48	48	1	35	105	0	48	83	72	5284	5175	34936	29906	0	26	1	5	9	0	0	0	7	49	52	83	0	0	0	61	0	10	12	0	0	0	0	12430	2407	0	0	14837	0	26	1	5
757	88	0	0	40	40	40	1	14	109	0	40	36	32	4686	4619	34936	30510	0	26	1	5	3	0	0	2	3	34	36	36	0	0	0	25	0	8	3	0	0	0	0	5387	2129	0	0	7516	0	26	1	5
758	98	0	0	47	47	47	1	26	81	0	47	63	55	8624	8529	34962	26570	0	21	4	7	6	0	0	1	8	35	37	63	0	0	0	46	1	12	4	0	0	0	0	11089	3238	0	0	14327	0	21	4	7
759	84	0	0	39	39	39	1	12	66	0	39	46	37	4721	4652	34952	30473	0	19	1	7	4	0	0	0	8	30	32	46	0	0	0	35	0	7	4	0	0	0	0	6470	1544	0	0	8014	0	19	1	7
760	99	0	0	58	58	58	3	29	144	0	58	62	48	5258	5169	34912	29926	0	33	1	10	7	0	0	0	7	30	31	62	0	0	0	44	0	13	5	0	0	0	0	9295	7172	0	0	16467	0	33	1	10
761	96	0	0	55	55	55	1	32	135	0	55	54	36	4948	4866	34980	30244	0	32	2	10	6	0	0	0	5	33	35	54	0	0	0	38	0	10	6	0	0	0	0	8526	3014	0	0	11540	0	32	2	10
762	91	0	0	41	41	41	1	18	70	0	41	35	27	4684	4623	34982	30510	0	23	1	6	5	0	0	1	5	37	39	35	0	0	0	24	0	8	3	0	0	0	0	5463	1948	0	0	7411	0	23	1	6
763	104	0	0	45	45	45	2	34	99	0	45	54	46	5752	5673	34949	29437	0	23	2	9	5	0	0	1	5	39	42	54	0	0	0	42	0	9	3	0	0	0	0	8394	4009	0	0	12403	0	23	2	9
764	84	0	0	37	37	37	1	18	105	0	37	44	37	4754	4691	34954	30436	0	22	1	6	4	0	0	0	4	27	28	44	0	0	0	33	0	8	3	0	0	0	0	6993	2299	0	0	9292	0	22	1	6
765	82	0	0	33	33	33	1	15	60	0	33	47	46	4734	4663	34961	30459	0	17	1	5	5	0	0	0	5	25	26	47	0	0	0	33	0	10	4	0	0	0	0	6904	2933	0	0	9837	0	17	1	5
766	107	0	0	53	53	53	2	36	138	0	53	62	48	5173	5096	34962	30004	0	29	4	7	5	0	0	0	8	40	43	62	0	0	0	42	1	12	7	0	0	0	0	11958	4106	0	0	16064	0	29	4	7
767	89	0	0	38	38	38	1	11	75	0	38	37	29	4769	4712	34982	30422	0	20	1	6	4	0	0	1	6	32	34	37	0	0	0	27	0	7	3	0	0	0	0	6383	5342	0	0	11725	0	20	1	6
768	115	0	0	45	46	45	1	28	91	0	45	44	35	5615	5546	34959	29575	0	25	1	6	5	0	0	1	7	47	48	44	0	0	0	33	0	8	3	0	0	0	0	7269	1741	0	0	9010	0	25	1	6
769	107	0	0	56	57	56	1	25	101	0	56	58	47	4980	4888	34956	30210	0	33	1	8	6	0	0	1	7	48	47	58	0	0	0	41	0	7	10	0	0	0	0	9893	2227	0	0	12120	0	33	1	8
770	87	0	0	37	37	37	0	24	68	0	37	49	40	6660	6591	34959	28533	0	23	2	7	3	0	0	0	2	28	24	49	0	0	0	35	0	9	5	0	0	0	0	7653	2559	0	0	10212	0	23	2	7
771	106	0	0	42	42	42	0	25	89	0	42	43	32	4738	4672	34928	30455	0	23	1	7	7	0	0	0	4	50	49	43	0	0	0	33	0	7	3	0	0	0	0	7044	4609	0	0	11653	0	23	1	7
772	95	0	0	44	45	44	2	14	105	0	44	48	36	5198	5128	34957	29993	0	28	2	6	5	0	0	0	3	34	37	48	0	0	0	36	0	5	7	0	0	0	0	9881	768	0	0	10649	0	28	2	6
773	85	0	0	43	43	43	2	21	58	0	43	46	39	4696	4622	34932	30497	0	25	1	6	6	0	0	0	5	30	32	46	0	0	0	33	0	10	3	0	0	0	0	6629	2795	0	0	9424	0	25	1	6
774	80	0	0	28	28	28	1	16	54	0	28	34	30	4702	4652	34968	30491	0	16	1	5	3	0	0	0	3	25	25	34	0	0	0	25	0	6	3	0	0	0	0	4478	1080	0	0	5558	0	16	1	5
775	96	0	0	42	42	42	1	18	76	0	42	57	49	5520	5443	34957	29667	0	22	1	8	6	0	0	1	4	33	35	57	0	0	0	41	0	11	5	0	0	0	0	8804	3046	0	0	11850	0	22	1	8
776	87	0	0	31	31	31	2	15	70	0	31	29	25	4540	4492	35010	30653	0	17	1	5	4	0	0	0	4	29	31	29	0	0	0	20	0	7	2	0	0	0	0	4702	1257	0	0	5959	0	17	1	5
777	91	0	0	34	34	34	1	17	60	0	34	42	39	4681	4616	34949	30512	0	20	1	7	3	0	0	0	3	34	37	42	0	0	0	29	0	9	4	0	0	0	0	5906	1917	0	0	7823	0	20	1	7
778	114	0	0	61	61	60	3	29	103	0	60	67	55	4843	4744	34933	30342	0	31	3	9	6	0	0	3	8	51	52	67	0	0	0	50	1	12	4	0	0	0	0	10862	5129	0	0	15991	0	31	3	9
779	101	0	0	59	60	59	1	24	108	0	59	62	43	6598	6508	34914	28591	0	30	1	10	6	0	0	2	10	36	38	62	0	0	0	45	0	13	4	0	0	0	0	9120	4518	0	0	13638	0	30	1	10
780	109	0	0	70	71	69	1	47	208	0	69	98	78	6042	5927	34978	29127	0	34	3	9	10	0	0	2	11	35	37	98	0	0	0	64	0	16	18	0	0	0	0	17454	15291	0	0	32745	0	34	3	9
781	99	0	0	34	34	34	1	22	60	0	34	28	20	5142	5099	34969	30048	0	18	1	8	5	0	0	0	2	39	41	28	0	0	0	18	0	7	3	0	0	0	0	4854	1176	0	0	6030	0	18	1	8
782	102	0	0	56	56	56	0	34	132	0	56	64	53	5082	4982	34999	30110	0	24	3	11	10	0	0	0	8	37	39	64	0	0	0	48	0	8	8	0	0	0	0	11108	2520	0	0	13628	0	24	3	11
783	90	0	0	34	34	34	2	16	63	0	34	35	31	4656	4600	34990	30536	0	21	1	5	5	0	0	0	2	35	37	35	0	0	0	26	0	6	3	0	0	0	0	5730	1480	0	0	7210	0	21	1	5
784	92	0	0	45	45	45	0	19	110	0	45	43	32	4744	4678	34970	30446	0	26	1	8	5	0	0	1	4	37	32	43	0	0	0	33	0	7	3	0	0	0	0	6171	1980	0	0	8151	0	26	1	8
785	100	0	0	40	41	40	2	19	69	0	40	37	28	7107	7048	34953	28085	0	23	1	8	4	0	0	1	3	39	39	37	0	0	0	28	0	5	4	0	0	0	0	5950	918	0	0	6868	0	23	1	8
786	106	0	0	56	56	56	1	19	112	0	56	53	42	7469	7381	34944	27722	0	27	1	10	6	0	0	0	12	41	43	53	0	0	0	39	0	9	5	0	0	0	0	8997	2233	0	0	11230	0	27	1	10
787	90	0	0	44	44	44	1	10	85	0	44	59	53	4762	4673	34930	30431	0	22	1	8	5	0	0	1	7	31	34	59	0	0	0	42	0	13	4	0	0	0	0	8533	6819	0	0	15352	0	22	1	8
788	90	0	0	38	38	38	0	22	77	0	38	45	36	4706	4638	34964	30489	0	23	1	7	4	0	0	0	3	36	38	45	0	0	0	34	0	7	4	0	0	0	0	6425	1554	0	0	7979	0	23	1	7
789	90	0	0	39	39	39	1	21	105	0	39	41	35	6579	6514	34926	28613	0	19	1	7	5	0	0	3	4	25	25	41	0	0	0	32	0	7	2	0	0	0	0	5634	2337	0	0	7971	0	19	1	7
790	98	0	0	54	54	54	2	15	125	0	54	54	39	6125	6043	34946	29065	0	27	1	11	5	0	0	2	8	33	35	54	0	0	0	37	0	13	4	0	0	0	0	8036	2975	0	0	11011	0	27	1	11
791	98	0	0	52	52	52	1	30	141	0	52	69	56	6280	6183	34965	28910	0	29	2	8	6	0	0	1	6	33	35	69	0	0	0	49	1	10	9	0	0	0	0	12895	4605	0	0	17500	0	29	2	8
792	85	0	0	44	44	44	1	18	91	0	44	53	44	4735	4653	34954	30460	0	27	1	6	6	0	0	0	4	28	25	53	0	0	0	35	1	11	6	0	0	0	0	8276	3269	0	0	11545	0	27	1	6
793	91	0	0	40	40	40	1	27	86	0	40	47	41	6154	6084	34994	29036	0	22	1	7	4	0	0	1	5	28	29	47	0	0	0	37	0	7	3	0	0	0	0	7232	1778	0	0	9010	0	22	1	7
794	97	0	0	59	59	59	1	23	93	0	59	51	37	5058	4972	34967	30133	0	33	1	12	4	0	1	2	6	38	40	51	0	0	0	38	0	9	4	0	0	0	0	6955	6325	0	0	13280	0	33	1	12
795	102	0	0	48	48	48	2	38	118	0	48	64	47	5255	5169	34981	29937	0	28	2	9	5	0	0	0	4	36	38	64	0	0	0	46	0	10	8	0	0	0	0	10273	2847	0	0	13120	0	28	2	9
796	103	0	0	58	58	58	1	29	149	0	58	78	65	7544	7441	95591	88860	0	29	3	10	7	0	0	1	8	31	33	78	0	0	0	60	0	12	6	0	0	0	0	13173	3947	0	0	17120	0	29	3	10
797	96	0	0	38	38	38	1	16	62	0	38	48	41	4779	4710	34959	30412	0	23	1	7	4	0	0	0	3	39	37	48	0	0	0	35	0	7	6	0	0	0	0	8579	5247	0	0	13826	0	23	1	7
798	101	0	0	51	51	51	1	31	85	0	51	56	46	5365	5283	34951	29821	0	24	2	13	7	1	0	0	4	37	39	56	0	0	0	42	0	6	8	0	0	0	0	9698	1284	0	0	10982	0	24	2	13
799	94	0	0	52	52	52	1	23	126	0	52	52	36	4822	4744	34892	30369	0	28	2	8	7	0	0	0	7	34	36	52	0	0	0	38	0	8	6	0	0	0	0	9591	2080	0	0	11671	0	28	2	8
800	104	0	0	42	42	42	0	30	104	0	42	56	47	4816	4738	34960	30374	0	22	2	7	4	0	0	0	7	38	37	56	0	0	0	42	0	9	5	0	0	0	0	8815	2548	0	0	11363	0	22	2	7
801	118	0	0	44	45	44	1	27	79	0	44	53	41	5170	5099	34968	30017	0	25	1	8	5	0	0	1	4	54	50	53	0	0	0	35	0	10	8	0	0	0	0	10522	3053	0	0	13575	0	25	1	8
802	83	0	0	40	40	40	1	20	80	0	40	45	40	4671	4596	34964	30525	0	22	1	6	4	0	0	0	7	28	29	45	0	0	0	31	0	9	5	0	0	0	0	7130	2604	0	0	9734	0	22	1	6
803	98	0	0	54	54	53	3	26	129	0	53	57	41	4942	4859	34989	30248	0	29	2	9	7	0	0	0	6	39	42	57	0	0	0	38	0	9	10	0	0	0	0	10684	2440	0	0	13124	0	29	2	9
804	92	0	0	40	40	40	1	25	60	0	40	38	28	4322	4265	34922	30868	0	24	1	7	5	0	0	0	3	35	38	38	0	0	0	28	0	7	3	0	0	0	0	6349	1643	0	0	7992	0	24	1	7
805	107	0	0	48	48	48	2	16	112	0	48	44	33	4725	4652	34966	30468	0	26	1	7	5	0	0	1	8	52	48	44	0	0	0	34	0	7	3	0	0	0	0	6393	1755	0	0	8148	0	26	1	7
806	105	0	0	41	41	40	1	21	70	0	40	44	36	5245	5178	34955	29947	0	24	1	7	4	0	0	0	4	45	46	44	0	0	0	31	0	9	4	0	0	0	0	6241	1954	0	0	8195	0	24	1	7
807	95	0	0	50	50	50	1	21	75	0	50	62	52	5174	5084	34967	30015	0	25	2	6	5	0	0	2	10	36	38	62	0	0	0	47	0	8	7	0	0	0	0	10251	2097	0	0	12348	0	25	2	6
808	119	0	0	39	39	39	0	30	108	0	39	47	39	4749	4679	34936	30444	0	24	1	7	3	0	0	1	3	63	64	47	0	0	0	36	0	7	4	0	0	0	0	7660	1479	0	0	9139	0	24	1	7
809	113	0	0	49	49	49	2	26	94	0	49	61	50	5619	5529	34994	29573	0	27	1	6	9	0	0	1	5	50	51	61	0	0	0	46	0	11	4	0	0	0	0	9494	2967	0	0	12461	0	27	1	6
810	81	0	0	26	26	26	0	11	66	0	26	36	34	5016	4964	34961	30177	0	15	1	6	3	0	0	0	1	25	26	36	0	0	0	28	0	5	3	0	0	0	0	5422	918	0	0	6340	0	15	1	6
811	90	0	0	47	47	46	1	28	118	0	46	53	44	5329	5248	34980	29863	0	24	1	8	6	0	0	1	6	29	31	53	0	0	0	39	0	10	4	0	0	0	0	8488	2507	0	0	10995	0	24	1	8
812	105	0	0	52	52	52	1	22	136	0	52	55	41	5863	5782	34949	29326	0	27	1	9	6	0	0	0	9	36	36	55	0	0	0	40	0	10	5	0	0	0	0	9285	3320	0	0	12605	0	27	1	9
813	103	0	0	63	63	63	0	32	173	0	63	73	62	5143	5031	34965	30045	0	28	4	9	6	0	0	1	15	38	39	73	0	0	0	54	0	13	6	0	0	0	0	11547	3310	0	0	14857	0	28	4	9
814	90	0	0	52	52	52	2	30	110	0	52	53	37	4771	4690	34968	30422	0	31	1	7	6	0	0	0	7	34	36	53	0	0	0	41	0	7	5	0	0	0	0	8474	1942	0	0	10416	0	31	1	7
815	101	0	0	39	39	39	1	25	82	0	39	43	37	5338	5276	34970	29849	0	21	1	5	5	0	0	1	6	38	40	43	0	0	0	31	0	5	7	0	0	0	0	7839	1384	0	0	9223	0	21	1	5
816	95	0	0	45	45	45	2	25	94	0	45	45	36	4821	4749	34979	30371	0	24	1	8	4	0	0	1	7	35	37	45	0	0	0	33	0	7	5	0	0	0	0	7007	2398	0	0	9405	0	24	1	8
817	96	0	0	46	46	46	1	26	91	0	46	48	35	5096	5026	34966	30094	0	24	1	10	5	0	0	2	4	36	38	48	0	0	0	40	0	5	3	0	0	0	0	7089	1169	0	0	8258	0	24	1	10
818	87	0	0	53	53	53	3	24	97	0	53	47	35	4791	4714	34935	30399	0	30	1	7	6	0	0	0	9	30	32	47	0	0	0	38	0	6	3	0	0	0	0	8001	1655	0	0	9656	0	30	1	7
819	98	0	0	41	41	41	1	28	83	0	41	38	31	4676	4613	35030	30516	0	19	1	5	8	0	0	1	7	42	45	38	0	0	0	24	0	9	5	0	0	0	0	6085	6221	0	0	12306	0	19	1	5
820	96	0	0	42	42	42	1	21	81	0	42	41	32	5388	5325	34975	29802	0	19	2	9	5	0	0	1	6	34	36	41	0	0	0	32	0	7	2	0	0	0	0	5364	1524	0	0	6888	0	19	2	9
821	95	0	0	51	51	51	2	25	76	0	51	50	36	4723	4644	34931	30470	0	34	2	7	4	0	0	0	4	38	40	50	0	0	0	40	0	6	4	0	0	0	0	7377	1335	0	0	8712	0	34	2	7
822	86	0	0	42	42	42	3	16	81	0	42	34	28	4607	4547	34969	30584	0	23	1	7	5	0	0	0	6	29	31	34	0	0	0	27	0	4	3	0	0	0	0	4975	922	0	0	5897	0	23	1	7
823	93	0	0	49	49	49	0	16	90	0	49	61	48	4920	4832	35003	30272	0	26	1	8	7	0	0	1	6	30	31	61	0	0	0	43	1	9	8	0	0	0	0	9843	2628	0	0	12471	0	26	1	8
824	85	0	0	33	33	33	0	20	91	0	33	35	32	4714	4658	34961	30478	0	15	1	5	4	0	0	0	8	28	25	35	0	0	0	24	0	8	3	0	0	0	0	4662	3866	0	0	8528	0	15	1	5
825	93	0	0	36	36	35	1	16	59	0	35	25	16	4723	4679	34949	30471	0	19	1	9	3	0	0	1	2	38	41	25	0	0	0	18	0	6	1	0	0	0	0	3333	1113	0	0	4446	0	19	1	9
826	112	0	0	49	49	49	1	23	87	0	49	54	42	4734	4659	34976	30451	0	29	1	8	4	0	0	0	7	53	55	54	0	0	0	40	0	9	5	0	0	0	0	9313	2702	0	0	12015	0	29	1	8
827	92	0	0	38	38	38	1	13	57	0	38	40	34	4290	4225	35064	30904	0	20	1	6	6	0	0	1	4	36	38	40	0	0	0	29	0	7	4	0	0	0	0	5665	2256	0	0	7921	0	20	1	6
828	97	0	0	51	51	51	1	18	105	0	51	51	38	5174	5093	34990	30019	0	31	2	5	5	0	0	0	8	36	38	51	0	0	0	38	0	8	5	0	0	0	0	7254	2300	0	0	9554	0	31	2	5
829	140	0	0	84	85	84	8	39	190	0	84	127	101	7886	7735	35025	27281	0	38	5	9	13	0	0	2	17	51	52	127	0	0	0	93	2	16	16	0	0	0	0	23709	4590	0	0	28299	0	38	5	9
830	98	0	0	40	40	40	2	26	96	0	40	53	46	5361	5289	34971	29826	0	23	1	5	6	0	0	1	4	34	35	53	0	0	0	42	0	6	5	0	0	0	0	8128	1571	0	0	9699	0	23	1	5
831	120	0	0	52	53	52	3	26	95	0	52	81	67	5292	5194	34983	29888	0	25	3	8	9	0	0	2	5	54	56	81	0	0	0	58	2	13	8	0	0	0	0	15358	3301	0	0	18659	0	25	3	8
832	104	0	0	40	40	40	2	20	102	0	40	37	29	5452	5399	34953	29733	0	20	1	9	6	0	0	0	4	41	44	37	0	0	0	27	0	5	5	0	0	0	0	6786	941	0	0	7727	0	20	1	9
833	93	0	0	36	36	36	0	16	81	0	36	45	40	5136	5071	34928	30054	0	19	1	7	3	0	0	0	6	30	31	45	0	0	0	34	0	6	5	0	0	0	0	7067	1630	0	0	8697	0	19	1	7
834	97	0	0	44	44	44	1	29	92	0	44	47	38	4945	4876	34941	30243	0	25	1	9	3	0	0	0	6	39	42	47	0	0	0	34	0	10	3	0	0	0	0	6659	4529	0	0	11188	0	25	1	9
835	81	0	0	38	38	38	1	17	74	0	38	47	41	4893	4823	34952	30299	0	23	1	7	4	0	0	0	3	24	27	47	0	0	0	33	0	11	3	0	0	0	0	7124	7069	0	0	14193	0	23	1	7
836	91	0	0	38	38	38	1	16	100	0	38	39	31	4855	4794	34968	30338	0	20	1	7	5	0	0	0	5	36	38	39	0	0	0	29	0	6	4	0	0	0	0	5199	1712	0	0	6911	0	20	1	7
837	93	0	0	43	43	43	1	33	83	0	43	45	36	4765	4702	34941	30420	0	24	1	8	5	0	0	0	5	36	37	45	0	0	0	35	0	6	4	0	0	0	0	7984	1528	0	0	9512	0	24	1	8
838	104	0	0	45	45	45	2	22	83	0	45	65	55	7127	7044	34930	28057	0	18	1	10	8	0	0	0	8	35	37	65	0	0	0	48	0	11	6	0	0	0	0	10012	2810	0	0	12822	0	18	1	10
839	86	0	0	45	45	45	3	24	85	0	45	43	35	4930	4864	34909	30257	0	24	2	11	4	0	0	0	4	27	30	43	0	0	0	30	0	8	5	0	0	0	0	7303	3653	0	0	10956	0	24	2	11
840	91	0	0	29	29	29	0	14	66	0	29	20	14	4707	4674	34963	30484	0	16	1	8	3	0	0	0	1	36	38	20	0	0	0	15	0	3	2	0	0	0	0	2968	556	0	0	3524	0	16	1	8
841	90	0	0	33	33	33	1	13	60	0	33	30	27	4891	4838	34951	30303	0	17	1	6	5	0	0	1	3	32	34	30	0	0	0	21	0	7	2	0	0	0	0	4545	1550	0	0	6095	0	17	1	6
842	92	0	0	34	34	34	1	38	72	0	34	41	39	6077	6017	35054	29111	0	18	1	5	5	0	0	0	5	29	29	41	0	0	0	31	0	7	3	0	0	0	0	6567	1708	0	0	8275	0	18	1	5
843	87	0	0	39	39	39	1	13	54	0	39	40	35	4723	4657	34971	30470	0	21	1	6	3	0	0	1	7	32	34	40	0	0	0	30	0	6	4	0	0	0	0	5904	1031	0	0	6935	0	21	1	6
844	96	0	0	52	52	52	0	20	79	0	52	44	31	6299	6228	34972	28890	0	28	1	10	5	0	0	1	7	35	37	44	0	0	0	33	1	8	2	0	0	0	0	7876	2061	0	0	9937	0	28	1	10
845	117	0	0	61	62	59	2	31	135	0	59	65	52	5571	5482	34954	29608	0	29	3	12	5	0	0	3	7	44	46	65	0	0	0	51	0	11	3	0	0	0	0	10150	9832	0	0	19982	0	29	3	12
846	83	0	0	47	48	47	1	24	87	0	47	41	35	4369	4296	34984	30823	0	30	1	6	5	0	0	0	5	26	27	41	0	0	0	29	0	8	4	0	0	0	0	6530	2061	0	0	8591	0	30	1	6
847	89	0	0	35	35	35	0	21	79	0	35	34	28	4713	4658	34973	30480	0	21	1	6	4	0	0	1	2	35	37	34	0	0	0	26	0	5	3	0	0	0	0	4522	859	0	0	5381	0	21	1	6
848	88	0	0	43	44	43	2	22	98	0	43	40	34	4702	4633	34953	30491	0	23	1	8	5	0	0	0	6	34	36	40	0	0	0	30	0	7	3	0	0	0	0	6162	1906	0	0	8068	0	23	1	8
849	85	0	0	34	34	34	2	25	52	0	34	30	24	4819	4770	35019	30373	0	17	1	7	5	0	0	0	4	30	32	30	0	0	0	24	0	2	4	0	0	0	0	4711	281	0	0	4992	0	17	1	7
850	97	0	0	39	39	39	2	17	54	0	39	39	33	4948	4883	34919	30246	0	24	1	7	5	0	0	0	2	37	39	39	0	0	0	31	0	6	2	0	0	0	0	5993	1480	0	0	7473	0	24	1	7
851	80	0	0	30	30	30	1	12	75	0	30	27	24	4649	4602	34974	30545	0	17	1	4	3	0	0	0	5	26	26	27	0	0	0	20	0	4	3	0	0	0	0	3840	1056	0	0	4896	0	17	1	4
852	100	0	0	45	45	45	2	28	97	0	45	51	45	6287	6205	34971	28906	0	25	1	7	5	0	0	0	7	39	40	51	0	0	0	40	0	8	3	0	0	0	0	7800	2062	0	0	9862	0	25	1	7
853	90	0	0	36	36	36	1	19	104	0	36	47	43	4686	4615	34955	30507	0	22	1	5	3	0	0	0	5	35	37	47	0	0	0	31	0	9	7	0	0	0	0	7372	2747	0	0	10119	0	22	1	5
854	91	0	0	47	47	47	2	23	73	0	47	42	32	5122	5056	34930	30066	0	26	2	7	6	0	0	0	6	31	34	42	0	0	0	32	0	9	1	0	0	0	0	6236	7852	0	0	14088	0	26	2	7
855	96	0	0	59	59	59	2	20	132	0	59	51	32	5407	5324	34981	29786	0	29	1	9	8	0	0	1	11	33	34	51	0	0	0	40	0	7	4	0	0	0	0	8614	1492	0	0	10106	0	29	1	9
856	90	0	0	35	35	35	2	17	100	0	35	55	51	4729	4652	34904	30463	0	18	1	8	4	0	0	0	4	30	32	55	0	0	0	37	1	13	4	0	0	0	0	8446	2947	0	0	11393	0	18	1	8
857	93	0	0	52	52	52	0	27	111	0	52	47	34	4694	4616	34889	30499	0	27	1	8	5	0	0	0	11	36	39	47	0	0	0	33	0	10	4	0	0	0	0	7626	2649	0	0	10275	0	27	1	8
858	108	0	0	41	41	41	1	15	68	0	41	57	51	4756	4673	34983	30436	0	23	1	7	3	0	0	0	7	47	47	57	0	0	0	40	0	12	5	0	0	0	0	8252	2606	0	0	10858	0	23	1	7
859	109	0	0	60	60	60	0	31	162	0	60	66	48	7209	7113	34914	27980	0	40	1	10	6	0	0	0	3	37	39	66	0	0	0	47	3	10	6	0	0	0	0	13507	2806	0	0	16313	0	40	1	10
860	114	0	0	50	50	50	2	27	120	0	50	56	47	6451	6366	34957	28738	0	24	2	7	6	0	0	1	10	45	47	56	0	0	0	38	1	10	7	0	0	0	0	13314	3396	0	0	16710	0	24	2	7
861	118	0	0	52	52	52	2	21	125	0	52	69	62	6218	6122	34977	28965	0	25	1	12	4	0	0	1	9	50	46	69	0	0	0	52	1	10	6	0	0	0	0	10223	8511	0	0	18734	0	25	1	12
862	105	0	0	50	51	50	1	36	114	0	50	65	52	5990	5904	34954	29195	0	28	1	12	6	0	0	1	2	38	40	65	0	0	0	56	0	8	1	0	0	0	0	11163	2095	0	0	13258	0	28	1	12
863	114	0	0	72	72	72	1	40	180	0	72	104	84	5779	5644	34892	29401	0	39	1	6	11	0	0	1	14	37	39	104	0	0	0	80	0	11	13	0	0	0	0	17937	2899	0	0	20836	0	39	1	6
864	93	0	0	43	43	43	2	18	96	0	43	50	38	5207	5138	34929	29982	0	26	1	8	5	0	0	1	2	34	36	50	0	0	0	39	0	9	2	0	0	0	0	7026	2568	0	0	9594	0	26	1	8
865	88	0	0	52	52	52	1	23	132	0	52	54	41	5150	5066	34892	30042	0	31	3	6	4	0	0	1	7	31	30	54	0	0	0	38	0	11	5	0	0	0	0	8862	3375	0	0	12237	0	31	3	6
866	85	0	0	34	34	34	0	11	96	0	34	45	42	4746	4681	34971	30444	0	18	1	4	5	0	0	0	6	29	31	45	0	0	0	32	0	8	5	0	0	0	0	6802	2340	0	0	9142	0	18	1	4
867	99	0	0	48	48	48	0	17	87	0	48	47	35	6983	6915	34968	28203	0	29	1	10	5	0	0	0	3	37	39	47	0	0	0	33	0	10	4	0	0	0	0	7372	2697	0	0	10069	0	29	1	10
868	94	0	0	41	41	41	1	12	83	0	41	41	33	4909	4848	34979	30279	0	24	1	8	4	0	0	2	2	38	40	41	0	0	0	31	0	8	2	0	0	0	0	5992	5813	0	0	11805	0	24	1	8
869	101	0	0	47	48	47	1	19	75	0	47	54	44	7534	7453	34960	27657	0	29	2	7	4	0	0	0	5	38	40	54	0	0	0	41	0	7	6	0	0	0	0	8923	1327	0	0	10250	0	29	2	7
870	89	0	0	30	30	30	2	11	57	0	30	35	34	5595	5541	35049	29596	0	14	1	6	3	0	0	1	5	25	23	35	0	0	0	24	0	5	6	0	0	0	0	5536	3817	0	0	9353	0	14	1	6
871	95	0	0	48	48	48	0	21	100	0	48	51	38	4822	4741	34901	30374	0	29	1	7	6	0	0	1	4	38	40	51	0	0	0	41	0	7	3	0	0	0	0	8034	1933	0	0	9967	0	29	1	7
872	95	0	0	48	48	48	1	20	105	0	48	56	48	6550	6466	34914	28639	0	29	1	8	3	0	0	0	7	34	36	56	0	0	0	41	0	8	7	0	0	0	0	9589	1869	0	0	11458	0	29	1	8
873	81	0	0	44	45	44	1	34	93	0	44	47	34	4778	4709	34960	30414	0	28	1	7	3	0	0	0	5	26	27	47	0	0	0	36	0	8	3	0	0	0	0	6835	2419	0	0	9254	0	28	1	7
874	100	0	0	50	50	50	1	27	79	0	50	54	39	5707	5627	34977	29485	0	29	1	7	5	0	0	2	6	35	38	54	0	0	0	40	0	7	7	0	0	0	0	10077	1590	0	0	11667	0	29	1	7
875	86	0	0	42	42	41	0	18	87	0	41	44	39	4664	4591	34929	30530	0	21	1	7	4	0	0	1	7	32	35	44	0	0	0	32	0	8	4	0	0	0	0	6460	2346	0	0	8806	0	21	1	7
876	94	0	0	42	42	42	0	25	109	0	42	53	45	5103	5024	34907	30090	0	17	2	6	7	0	0	0	10	36	39	53	0	0	0	39	0	9	5	0	0	0	0	7773	2785	0	0	10558	0	17	2	6
877	108	0	0	45	45	44	0	27	125	0	44	54	44	6970	6894	35090	28219	0	24	2	9	5	0	0	0	4	40	42	54	0	0	0	42	1	7	4	0	0	0	0	12407	2051	0	0	14458	0	24	2	9
878	102	0	0	51	51	51	0	33	83	0	51	57	46	6444	6356	63555	58045	0	25	1	6	11	0	0	0	8	37	38	57	0	0	0	44	0	9	4	0	0	0	0	10022	2342	0	0	12364	0	25	1	6
879	93	0	0	33	34	32	1	19	79	0	32	49	46	4763	4698	34934	30425	0	14	1	6	4	0	0	0	7	36	39	49	0	0	0	34	0	11	4	0	0	0	0	7257	4771	0	0	12028	0	14	1	6
880	88	0	0	34	34	34	1	18	70	0	34	40	35	5328	5268	34928	29864	0	22	1	4	4	0	0	0	3	27	26	40	0	0	0	31	0	3	6	0	0	0	0	7230	526	0	0	7756	0	22	1	4
881	91	0	0	38	38	38	2	20	75	0	38	45	38	4809	4740	34935	30385	0	20	1	7	3	0	0	0	7	35	37	45	0	0	0	34	0	6	5	0	0	0	0	6977	1345	0	0	8322	0	20	1	7
882	96	0	0	58	58	58	1	26	137	0	58	58	41	6123	6032	34949	29070	0	29	2	10	6	0	0	3	8	37	40	58	0	0	0	38	1	12	7	0	0	0	0	11057	3843	0	0	14900	0	29	2	10
883	116	0	0	38	38	38	0	21	66	0	38	40	34	5091	5035	34967	30094	0	21	1	6	5	0	0	0	5	52	49	40	0	0	0	25	0	9	6	0	0	0	0	6696	5879	0	0	12575	0	21	1	6
884	107	0	0	34	34	34	0	18	74	0	34	36	31	5088	5033	34956	30103	0	15	1	8	4	0	0	2	4	47	50	36	0	0	0	29	0	7	0	0	0	0	0	4499	1622	0	0	6121	0	15	1	8
885	103	0	0	51	51	51	1	22	81	0	51	46	36	4960	4882	34951	30232	0	27	1	7	6	0	0	0	10	44	45	46	0	0	0	35	0	9	2	0	0	0	0	6536	2591	0	0	9127	0	27	1	7
886	89	0	0	35	35	35	1	18	86	0	35	51	47	4719	4647	34973	30472	0	17	1	6	5	0	0	1	5	32	34	51	0	0	0	38	0	9	4	0	0	0	0	7297	2439	0	0	9736	0	17	1	6
887	104	0	0	42	42	42	2	21	99	0	42	49	42	6681	6607	34949	28510	0	22	3	7	4	0	0	0	6	39	41	49	0	0	0	35	0	10	4	0	0	0	0	6686	2477	0	0	9163	0	22	3	7
888	92	0	0	52	52	52	1	22	95	0	52	46	32	4848	4776	34916	30341	0	31	2	7	4	0	0	1	7	31	33	46	0	0	0	34	0	8	4	0	0	0	0	7224	3397	0	0	10621	0	31	2	7
889	97	0	0	35	35	35	1	18	95	0	35	49	44	5058	4996	34918	30126	0	18	1	7	3	0	0	0	6	36	38	49	0	0	0	39	0	6	4	0	0	0	0	8206	1471	0	0	9677	0	18	1	7
890	129	0	0	58	58	58	1	37	146	0	58	75	59	5263	5154	34986	29930	0	26	1	7	10	0	0	2	12	66	67	75	0	0	0	55	0	7	13	0	0	0	0	12369	1944	0	0	14313	0	26	1	7
891	99	0	0	38	38	38	0	20	92	0	38	42	33	4934	4872	34951	30258	0	21	1	6	4	0	0	0	6	43	39	42	0	0	0	32	0	6	4	0	0	0	0	6442	1682	0	0	8124	0	21	1	6
892	85	0	0	38	38	38	0	23	83	0	38	45	37	4788	4723	34978	30403	0	20	1	8	4	0	0	1	4	29	30	45	0	0	0	36	0	6	3	0	0	0	0	6138	1712	0	0	7850	0	20	1	8
893	93	0	0	50	50	50	0	29	98	0	50	57	46	4511	4438	34909	30667	0	27	1	10	7	0	0	0	5	32	35	57	0	0	0	43	0	10	4	0	0	0	0	8941	2701	0	0	11642	0	27	1	10
894	90	0	0	43	43	42	0	27	82	0	42	43	31	4753	4694	34957	30434	0	24	1	6	6	0	0	0	5	33	35	43	0	0	0	33	0	6	4	0	0	0	0	6276	1508	0	0	7784	0	24	1	6
895	82	0	0	44	44	44	1	19	80	0	44	46	36	4706	4634	34974	30487	0	24	1	7	5	0	0	0	7	27	28	46	0	0	0	36	0	7	3	0	0	0	0	6573	1688	0	0	8261	0	24	1	7
896	86	0	0	38	38	38	1	17	96	0	38	34	27	4720	4665	34944	30471	0	20	2	5	4	0	0	0	7	27	28	34	0	0	0	27	0	4	3	0	0	0	0	5458	1580	0	0	7038	0	20	2	5
897	95	0	0	38	39	38	1	19	74	0	38	42	37	4353	4286	34903	30840	0	19	1	6	5	0	0	2	5	39	41	42	0	0	0	34	0	6	2	0	0	0	0	7017	1890	0	0	8907	0	19	1	6
898	108	0	0	56	57	56	3	34	119	0	56	65	48	6017	5928	34954	29169	0	31	3	11	6	0	0	1	4	41	43	65	0	0	0	43	1	14	7	0	0	0	0	13173	10627	0	0	23800	0	31	3	11
899	110	0	0	52	52	52	3	33	89	0	52	41	29	5653	5587	34937	29533	0	30	1	10	4	0	0	0	7	44	47	41	0	0	0	26	0	11	4	0	0	0	0	6113	15975	0	0	22088	0	30	1	10
900	93	0	0	44	44	44	0	22	110	0	44	54	43	5169	5093	34946	30021	0	23	1	7	6	0	0	1	6	33	35	54	0	0	0	37	0	11	6	0	0	0	0	9561	5350	0	0	14911	0	23	1	7
901	106	0	0	44	45	44	2	21	96	0	44	40	27	5060	4997	34942	30133	0	28	2	6	6	0	0	1	1	45	48	40	0	0	0	30	0	7	3	0	0	0	0	6628	1940	0	0	8568	0	28	2	6
902	94	0	0	37	37	37	1	15	55	0	37	38	31	5043	4983	34954	30150	0	22	1	6	3	0	0	0	5	36	38	38	0	0	0	28	0	5	5	0	0	0	0	7743	1308	0	0	9051	0	22	1	6
903	105	0	0	51	51	51	2	28	113	0	51	62	52	4907	4812	34971	30286	0	23	2	6	10	0	0	0	10	45	47	62	0	0	0	49	0	10	3	0	0	0	0	10583	6529	0	0	17112	0	23	2	6
904	80	0	0	32	32	32	1	15	81	0	32	43	42	4686	4621	34987	30506	0	16	1	5	3	0	0	1	6	26	25	43	0	0	0	30	0	8	5	0	0	0	0	6556	2420	0	0	8976	0	16	1	5
905	101	0	0	44	44	44	0	20	113	0	44	50	42	6013	5939	34957	29176	0	25	1	8	5	0	0	1	4	40	42	50	0	0	0	37	0	9	4	0	0	0	0	8128	3012	0	0	11140	0	25	1	8
906	106	0	0	60	61	60	5	35	135	0	60	73	51	5313	5226	35025	29864	0	37	2	8	6	0	0	1	6	38	41	73	0	0	0	56	0	13	4	0	0	0	0	11252	6319	0	0	17571	0	37	2	8
907	134	0	0	60	60	60	1	43	122	0	60	74	56	7766	7667	34939	27418	0	33	3	11	8	0	0	0	5	57	57	74	0	0	0	55	0	11	8	0	0	0	0	14514	2837	0	0	17351	0	33	3	11
908	82	0	0	32	32	32	2	17	59	0	32	33	31	4689	4633	34991	30505	0	14	1	7	5	0	0	1	4	26	26	33	0	0	0	26	0	5	2	0	0	0	0	4794	1167	0	0	5961	0	14	1	7
909	94	0	0	40	41	39	2	18	75	0	39	64	61	5416	5323	34931	29778	0	14	2	10	6	0	0	2	5	30	39	64	0	0	0	47	0	8	9	0	0	0	0	12532	1074	0	0	13606	0	14	2	10
910	129	0	0	62	62	62	1	29	130	0	62	64	51	5253	5163	34935	29925	0	30	3	10	5	0	0	5	9	54	55	64	0	0	0	45	0	16	3	0	0	0	0	11101	8831	0	0	19932	0	30	3	10
911	99	0	0	55	55	55	1	24	150	0	55	65	52	5079	4988	34982	30106	0	30	2	7	6	0	0	2	8	33	35	65	0	0	0	49	0	10	6	0	0	0	0	10373	3266	0	0	13639	0	30	2	7
912	100	0	0	42	43	42	3	22	78	0	42	47	40	5531	5459	34990	29660	0	25	1	8	4	0	0	0	4	32	31	47	0	0	0	35	0	7	5	0	0	0	0	8120	2225	0	0	10345	0	25	1	8
913	89	0	0	49	49	49	0	18	110	0	49	58	48	5051	4963	34956	30141	0	20	2	7	6	0	0	1	13	30	31	58	0	0	0	44	0	8	6	0	0	0	0	8325	2315	0	0	10640	0	20	2	7
914	117	0	0	49	49	49	2	20	85	0	49	47	37	5482	5409	35003	29706	0	26	3	8	6	0	0	1	5	54	57	47	0	0	0	35	0	7	5	0	0	0	0	8529	1449	0	0	9978	0	26	3	8
915	92	0	0	42	42	41	1	22	111	0	41	55	48	5062	4988	34961	30124	0	19	1	6	6	0	0	1	8	34	37	55	0	0	0	40	0	11	4	0	0	0	0	7741	6397	0	0	14138	0	19	1	6
916	92	0	0	35	36	35	3	19	70	0	35	41	36	6610	6549	34954	28581	0	19	1	7	5	0	0	1	2	32	34	41	0	0	0	33	0	5	3	0	0	0	0	6255	1495	0	0	7750	0	19	1	7
917	88	0	0	36	36	36	1	18	57	0	36	37	29	4690	4633	34972	30503	0	19	1	8	4	0	0	1	3	35	37	37	0	0	0	28	0	6	3	0	0	0	0	5328	1398	0	0	6726	0	19	1	8
918	87	0	0	39	39	39	0	17	79	0	39	49	41	4693	4621	34885	30500	0	22	1	7	4	0	0	0	5	32	34	49	0	0	0	37	0	6	6	0	0	0	0	7278	1615	0	0	8893	0	22	1	7
919	107	0	0	61	62	61	1	28	104	0	61	63	50	5624	5525	34979	29565	0	36	3	7	5	0	0	1	9	40	38	63	0	0	0	53	0	6	4	0	0	0	0	8674	912	0	0	9586	0	36	3	7
920	88	0	0	54	54	54	1	19	113	0	54	48	32	4731	4653	35007	30462	0	32	1	8	4	0	0	1	8	30	32	48	0	0	0	35	0	8	5	0	0	0	0	7202	1848	0	0	9050	0	32	1	8
921	100	0	0	54	55	53	1	45	98	0	53	54	37	5064	4983	34978	30128	0	33	2	10	5	0	0	0	3	38	41	54	0	0	0	43	0	6	5	0	0	0	0	8412	1104	0	0	9516	0	33	2	10
922	107	0	0	51	51	51	4	23	112	0	51	77	67	5226	5123	34978	29960	0	22	3	9	7	0	0	0	10	39	41	77	0	0	0	59	0	7	11	0	0	0	0	13639	1257	0	0	14896	0	22	3	9
923	91	0	0	39	39	39	1	13	85	0	39	56	52	4557	4474	34876	30636	0	21	1	9	4	0	0	0	4	31	34	56	0	0	0	43	0	6	7	0	0	0	0	8464	1427	0	0	9891	0	21	1	9
924	88	0	0	39	39	39	2	14	88	0	39	40	36	4695	4628	34999	30498	0	21	1	6	4	0	0	0	7	33	33	40	0	0	0	29	0	7	4	0	0	0	0	6139	1853	0	0	7992	0	21	1	6
925	105	0	0	48	48	48	0	37	106	0	48	44	32	4726	4655	35004	30466	0	25	1	9	7	0	0	1	5	48	50	44	0	0	0	34	0	6	4	0	0	0	0	7781	1531	0	0	9312	0	25	1	9
926	96	0	0	33	33	33	1	23	51	0	33	33	26	4693	4641	34993	30501	0	19	1	7	4	0	0	0	2	42	44	33	0	0	0	24	0	6	3	0	0	0	0	4961	1494	0	0	6455	0	19	1	7
927	91	0	0	49	49	48	1	24	119	0	48	45	34	4924	4851	34957	30268	0	27	2	6	5	0	0	2	6	35	37	45	0	0	0	35	0	7	3	0	0	0	0	6255	2256	0	0	8511	0	27	2	6
928	103	0	0	62	62	61	2	20	121	0	61	66	48	5282	5183	35027	29909	0	31	3	9	5	0	1	1	11	39	41	66	0	0	0	50	1	8	7	0	0	0	0	11598	1308	0	0	12906	0	31	3	9
929	115	0	0	55	55	55	3	26	111	0	55	66	56	5476	5375	34954	29715	0	27	2	10	5	0	0	1	10	53	54	66	0	0	0	49	0	12	5	0	0	0	0	10999	3917	0	0	14916	0	27	2	10
930	90	0	0	39	39	39	1	10	79	0	39	40	34	4766	4703	34931	30425	0	22	2	6	3	0	0	0	6	28	30	40	0	0	0	28	0	9	3	0	0	0	0	6009	1543	0	0	7552	0	22	2	6
931	88	0	0	40	40	40	0	19	78	0	40	45	38	4694	4623	34949	30500	0	20	1	4	6	0	0	0	9	33	35	45	0	0	0	35	0	8	2	0	0	0	0	6913	2419	0	0	9332	0	20	1	4
932	113	0	0	53	53	53	1	27	106	0	53	72	59	7403	7312	34927	27777	0	24	3	13	6	0	0	3	4	38	40	72	0	0	0	59	0	11	2	0	0	0	0	11371	2179	0	0	13550	0	24	3	13
933	102	0	0	52	52	52	1	34	113	0	52	67	52	5554	5462	35001	29635	0	30	2	6	10	0	0	0	4	36	38	67	0	0	0	52	0	6	9	0	0	0	0	10171	961	0	0	11132	0	30	2	6
934	84	0	0	38	38	38	0	17	83	0	38	33	28	4759	4701	34985	30434	0	24	1	7	3	0	0	1	2	27	26	33	0	0	0	25	0	4	4	0	0	0	0	5047	1644	0	0	6691	0	24	1	7
935	98	0	0	35	35	35	1	22	78	0	35	30	25	4993	4953	34945	30188	0	17	2	7	4	0	0	1	4	35	37	30	0	0	0	21	0	2	7	0	0	0	0	5893	731	0	0	6624	0	17	2	7
936	90	0	0	35	35	35	2	13	78	0	35	44	40	4667	4599	34926	30527	0	19	1	4	3	0	0	0	8	36	38	44	0	0	0	32	0	8	4	0	0	0	0	6053	2373	0	0	8426	0	19	1	4
937	89	0	0	35	35	35	1	18	100	0	35	46	42	5430	5361	34977	29763	0	16	1	6	5	0	0	0	7	30	32	46	0	0	0	33	0	8	5	0	0	0	0	7783	2539	0	0	10322	0	16	1	6
938	99	0	0	42	42	42	1	16	68	0	42	42	33	4878	4810	34953	30316	0	25	1	8	4	0	0	1	3	39	41	42	0	0	0	31	0	8	3	0	0	0	0	6765	1343	0	0	8108	0	25	1	8
939	93	0	0	48	48	48	1	32	123	0	48	48	38	4679	4600	34941	30515	0	25	1	8	7	0	0	1	6	37	39	48	0	0	0	37	0	6	5	0	0	0	0	6768	1719	0	0	8487	0	25	1	8
940	105	0	0	36	36	36	1	19	65	0	36	50	45	5643	5570	34972	29550	0	20	1	8	3	0	0	0	4	43	45	50	0	0	0	40	0	5	5	0	0	0	0	8812	1250	0	0	10062	0	20	1	8
941	86	0	0	39	39	39	0	17	94	0	39	42	34	4750	4686	34899	30442	0	24	1	7	3	0	0	0	4	30	32	42	0	0	0	31	0	5	6	0	0	0	0	7322	1549	0	0	8871	0	24	1	7
942	99	0	0	48	48	48	1	26	113	0	48	44	36	4852	4777	35078	30340	0	22	1	11	5	0	0	1	8	39	42	44	0	0	0	33	0	8	3	0	0	0	0	6321	1857	0	0	8178	0	22	1	11
943	90	0	0	43	43	43	0	14	99	0	43	51	42	4924	4848	34937	30268	0	22	1	12	3	0	0	0	5	31	33	51	0	0	0	37	0	9	5	0	0	0	0	8059	2791	0	0	10850	0	22	1	12
944	87	0	0	46	47	46	1	17	100	0	46	41	34	4751	4680	34903	30441	0	26	1	7	4	0	0	0	8	31	33	41	0	0	0	29	0	8	4	0	0	0	0	5714	1969	0	0	7683	0	26	1	7
945	94	0	0	42	42	40	0	20	77	0	40	53	49	5315	5236	34961	29876	0	22	1	6	5	0	0	0	6	31	29	53	0	0	0	42	0	7	4	0	0	0	0	9322	1919	0	0	11241	0	22	1	6
946	94	0	0	41	41	41	1	18	73	0	41	50	45	4966	4890	34990	30225	0	23	1	6	3	0	0	2	6	36	38	50	0	0	0	33	0	12	5	0	0	0	0	7298	5480	0	0	12778	0	23	1	6
947	93	0	0	35	35	35	0	23	82	0	35	48	41	5003	4935	34971	30190	0	20	1	4	5	0	0	1	4	35	37	48	0	0	0	33	0	9	6	0	0	0	0	7567	2009	0	0	9576	0	20	1	4
948	108	0	0	43	43	43	0	20	93	0	43	64	54	5330	5250	34961	29854	0	23	2	8	4	0	0	0	6	45	47	64	0	0	0	47	1	12	4	0	0	0	0	9413	3044	0	0	12457	0	23	2	8
949	98	0	0	40	40	40	0	17	97	0	40	32	23	5262	5208	34936	29930	0	25	1	4	5	0	0	0	5	38	40	32	0	0	0	25	0	2	5	0	0	0	0	5392	775	0	0	6167	0	25	1	4
950	97	0	0	40	40	40	1	18	84	0	40	45	37	4741	4671	34930	30453	0	21	1	5	6	0	0	1	6	40	42	45	0	0	0	36	0	6	3	0	0	0	0	6426	1981	0	0	8407	0	21	1	5
951	89	0	0	38	39	38	2	17	76	0	38	40	34	4583	4522	34942	30607	0	21	1	8	5	0	0	0	3	32	34	40	0	0	0	26	0	7	7	0	0	0	0	6926	1832	0	0	8758	0	21	1	8
952	103	0	0	36	36	36	1	20	58	0	36	35	31	4772	4714	35072	30420	0	20	1	6	3	0	0	1	5	49	50	35	0	0	0	24	0	8	3	0	0	0	0	5242	2307	0	0	7549	0	20	1	6
953	94	0	0	43	44	43	1	22	83	0	43	58	48	4793	4727	34968	30383	0	23	2	8	4	0	0	2	4	36	38	58	0	0	0	40	0	13	5	0	0	0	0	8517	6365	0	0	14882	0	23	2	8
954	91	0	0	31	31	31	1	13	58	0	31	32	28	4713	4661	34968	30481	0	18	1	5	4	0	0	0	3	36	38	32	0	0	0	27	0	4	1	0	0	0	0	4772	778	0	0	5550	0	18	1	5
955	95	0	0	43	43	43	1	21	80	0	43	49	41	4327	4250	34962	30867	0	24	1	6	4	0	0	1	7	38	39	49	0	0	0	40	0	6	3	0	0	0	0	7445	2011	0	0	9456	0	24	1	6
956	112	0	0	43	43	43	2	20	89	0	43	51	40	4786	4711	34984	30407	0	26	1	5	5	0	0	0	6	56	58	51	0	0	0	36	0	10	5	0	0	0	0	7746	2903	0	0	10649	0	26	1	5
957	83	0	0	38	38	38	1	20	70	0	38	49	42	4250	4178	34954	30943	0	21	1	7	5	0	0	1	3	29	31	49	0	0	0	37	0	9	3	0	0	0	0	7706	2623	0	0	10329	0	21	1	7
958	89	0	0	33	33	33	2	22	78	0	33	45	40	4783	4719	34923	30409	0	19	1	6	3	0	0	0	4	33	35	45	0	0	0	37	0	7	1	0	0	0	0	6543	1727	0	0	8270	0	19	1	6
959	100	0	0	58	58	58	0	38	159	0	58	59	42	5374	5289	34967	29812	0	26	3	10	8	0	0	2	9	36	38	59	0	0	0	42	1	11	5	0	0	0	0	11474	4384	0	0	15858	0	26	3	10
960	118	0	0	51	52	51	1	28	87	0	51	66	50	5851	5783	34957	29317	0	26	1	12	5	0	0	3	4	50	53	66	0	0	0	49	0	12	5	0	0	0	0	10826	7272	0	0	18098	0	26	1	12
961	92	0	0	38	38	38	1	14	85	0	38	53	45	5094	5020	34912	30098	0	21	2	5	5	0	0	0	5	33	35	53	0	0	0	37	1	13	2	0	0	0	0	8984	4065	0	0	13049	0	21	2	5
962	103	0	0	46	46	45	3	21	89	0	45	55	49	5955	5870	34971	29237	0	25	1	8	4	0	0	0	7	37	39	55	0	0	0	44	0	4	7	0	0	0	0	8936	1056	0	0	9992	0	25	1	8
963	100	0	0	44	44	44	2	29	98	0	44	52	43	4747	4668	34974	30446	0	22	1	5	6	0	0	1	9	43	44	52	0	0	0	35	0	12	5	0	0	0	0	7965	3593	0	0	11558	0	22	1	5
964	97	0	0	52	53	52	2	19	92	0	52	63	50	6168	6076	34961	29023	0	25	2	9	7	0	0	3	6	35	37	63	0	0	0	46	1	11	5	0	0	0	0	11876	3181	0	0	15057	0	25	2	9
965	85	0	0	34	34	34	2	19	59	0	34	21	15	4649	4608	34948	30544	0	18	1	5	6	0	0	0	4	31	33	21	0	0	0	17	0	2	2	0	0	0	0	3260	896	0	0	4156	0	18	1	5
966	83	0	0	32	32	32	0	15	75	0	32	39	37	4680	4619	34932	30513	0	15	1	8	3	0	0	0	5	27	28	39	0	0	0	30	0	5	4	0	0	0	0	6176	1437	0	0	7613	0	15	1	8
967	97	0	0	48	48	48	1	17	127	0	48	65	56	5133	5046	34930	30051	0	26	1	9	4	0	0	0	8	31	32	65	0	0	0	46	0	10	9	0	0	0	0	9307	2621	0	0	11928	0	26	1	9
968	97	0	0	50	50	50	1	21	116	0	50	45	30	5071	5005	34931	30116	0	32	1	6	5	0	0	0	6	38	39	45	0	0	0	36	0	6	3	0	0	0	0	5911	1389	0	0	7300	0	32	1	6
969	89	0	0	33	33	33	1	17	58	0	33	55	49	5013	4952	34953	30167	0	22	1	6	3	0	0	0	1	27	27	55	0	0	0	38	0	10	7	0	0	0	0	8361	5019	0	0	13380	0	22	1	6
970	109	0	0	54	54	54	0	22	149	0	54	66	51	5589	5502	34987	29594	0	28	2	9	6	0	0	0	9	39	41	66	0	0	0	48	1	11	6	0	0	0	0	11853	3049	0	0	14902	0	28	2	9
971	86	0	0	53	53	53	0	23	132	0	53	43	29	4926	4853	34971	30266	0	27	1	7	6	2	0	1	9	30	32	43	0	0	0	29	0	10	4	0	0	0	0	6472	3694	0	0	10166	0	27	1	7
972	122	0	0	60	60	60	1	45	127	0	60	62	44	6878	6805	34950	28292	0	33	2	14	6	0	0	3	2	48	50	62	0	0	0	52	0	5	5	0	0	0	0	9391	1142	0	0	10533	0	33	2	14
973	88	0	0	40	41	40	4	17	79	0	40	43	31	4313	4249	34963	30881	0	24	1	8	5	0	0	0	2	33	35	43	0	0	0	32	0	7	4	0	0	0	0	6598	2256	0	0	8854	0	24	1	8
974	88	0	0	44	44	44	1	22	89	0	44	44	35	5146	5077	34928	30045	0	21	3	7	5	0	0	1	7	31	33	44	0	0	0	31	0	9	4	0	0	0	0	6539	2472	0	0	9011	0	21	3	7
975	86	0	0	41	41	41	0	17	91	0	41	39	31	4714	4649	34970	30480	0	22	1	7	5	0	0	0	6	32	34	39	0	0	0	30	0	6	3	0	0	0	0	5607	1494	0	0	7101	0	22	1	7
976	96	0	0	50	50	50	3	18	116	0	50	57	46	4818	4731	34990	30374	0	30	1	5	5	0	0	2	7	38	39	57	0	0	0	40	0	11	6	0	0	0	0	8908	3253	0	0	12161	0	30	1	5
977	100	0	0	56	56	54	2	24	117	0	54	53	35	6502	6424	34969	28688	0	32	3	8	6	0	0	0	5	36	38	53	0	0	0	37	1	11	4	0	0	0	0	10270	3460	0	0	13730	0	32	3	8
978	94	0	0	35	35	35	1	15	87	0	35	34	26	4877	4825	35089	30315	0	18	1	6	6	0	0	1	3	32	34	34	0	0	0	25	0	6	3	0	0	0	0	5126	1090	0	0	6216	0	18	1	6
979	91	0	0	34	34	34	1	18	79	0	34	51	46	5050	4978	34975	30143	0	16	1	6	5	0	0	1	5	32	34	51	0	0	0	40	0	6	5	0	0	0	0	7785	1450	0	0	9235	0	16	1	6
980	100	0	0	49	49	48	0	19	125	0	48	45	34	5110	5043	34955	30076	0	31	1	7	3	0	0	2	4	40	38	45	0	0	0	35	0	6	4	0	0	0	0	7479	1758	0	0	9237	0	31	1	7
981	97	0	0	43	43	43	1	17	93	0	43	38	27	5640	5580	34965	29551	0	26	1	7	3	0	0	3	3	41	44	38	0	0	0	27	0	7	4	0	0	0	0	5675	1643	0	0	7318	0	26	1	7
982	150	0	0	52	53	52	1	20	114	0	52	68	55	4777	4682	34995	30412	0	28	1	6	8	0	0	0	9	87	89	68	0	0	0	48	0	12	8	0	0	0	0	10328	2964	0	0	13292	0	28	1	6
983	99	0	0	36	36	36	0	22	76	0	36	49	41	4912	4843	34936	30281	0	15	3	8	4	0	0	0	6	42	45	49	0	0	0	35	1	9	4	0	0	0	0	7832	1914	0	0	9746	0	15	3	8
984	91	0	0	42	42	42	1	10	84	0	42	47	40	6505	6434	34965	28685	0	21	1	8	5	0	0	0	7	33	35	47	0	0	0	36	0	8	3	0	0	0	0	8287	1701	0	0	9988	0	21	1	8
985	90	0	0	44	44	44	0	18	105	0	44	44	31	4697	4631	34943	30495	0	24	1	7	5	0	0	1	6	32	34	44	0	0	0	33	0	7	4	0	0	0	0	6781	2174	0	0	8955	0	24	1	7
986	97	0	0	46	46	46	2	26	85	0	46	60	48	5437	5351	34923	29756	0	24	1	10	6	0	0	0	5	34	36	60	0	0	0	48	0	8	4	0	0	0	0	9641	2038	0	0	11679	0	24	1	10
987	101	0	0	50	50	50	1	26	124	0	50	62	49	4812	4724	34867	30378	0	25	1	13	6	0	0	0	5	40	43	62	0	0	0	43	0	11	8	0	0	0	0	11082	4303	0	0	15385	0	25	1	13
988	85	0	0	37	38	37	2	12	76	0	37	37	32	4837	4779	34949	30353	0	18	1	9	4	0	0	1	4	27	28	37	0	0	0	27	0	7	3	0	0	0	0	5903	1664	0	0	7567	0	18	1	9
989	101	0	0	45	45	45	2	23	122	0	45	49	37	8069	7997	34968	27122	0	25	1	8	5	0	0	1	5	37	39	49	0	0	0	37	0	6	6	0	0	0	0	8701	1113	0	0	9814	0	25	1	8
990	96	0	0	51	51	51	1	30	78	0	51	56	46	4702	4612	34991	30492	0	28	1	8	5	0	0	0	9	39	42	56	0	0	0	39	0	9	8	0	0	0	0	9937	2581	0	0	12518	0	28	1	8
991	91	0	0	38	38	38	1	25	89	0	38	36	28	5622	5565	34940	29570	0	20	1	7	6	0	0	0	4	34	36	36	0	0	0	28	0	5	3	0	0	0	0	5230	1226	0	0	6456	0	20	1	7
992	97	0	0	36	36	36	1	23	66	0	36	29	25	5684	5633	34946	29507	0	20	1	4	5	0	0	3	3	34	36	29	0	0	0	22	0	4	3	0	0	0	0	4398	1376	0	0	5774	0	20	1	4
993	82	0	0	33	33	33	1	21	65	0	33	40	35	4939	4879	34958	30254	0	18	2	6	4	0	0	2	1	27	28	40	0	0	0	30	0	7	3	0	0	0	0	5185	1603	0	0	6788	0	18	2	6
994	102	0	0	46	46	45	2	18	84	0	45	38	28	6654	6593	35003	28535	0	27	1	8	5	0	0	2	2	44	47	38	0	0	0	25	0	9	4	0	0	0	0	6383	2839	0	0	9222	0	27	1	8
995	105	0	0	49	49	49	0	19	115	0	49	41	30	5609	5541	34942	29581	0	23	2	9	5	0	0	1	9	42	43	41	0	0	0	28	0	10	3	0	0	0	0	6162	3396	0	0	9558	0	23	2	9
996	100	0	0	41	41	41	1	16	92	0	41	60	54	7155	7076	34952	28030	0	19	1	12	3	0	0	2	4	31	32	60	0	0	0	40	0	13	7	0	0	0	0	10314	4306	0	0	14620	0	19	1	12
997	99	0	0	45	45	45	0	22	84	0	45	49	41	4814	4739	34979	30376	0	23	1	7	4	0	0	0	10	41	43	49	0	0	0	36	0	6	7	0	0	0	0	9149	1269	0	0	10418	0	23	1	7
998	93	0	0	44	44	44	1	16	86	0	44	44	33	5188	5128	34948	29996	0	26	1	7	4	0	0	0	6	32	35	44	0	0	0	34	0	7	3	0	0	0	0	7100	1864	0	0	8964	0	26	1	7
999	100	0	0	34	34	34	1	19	58	0	34	38	33	4694	4634	34977	30500	0	20	1	5	4	0	0	1	3	45	44	38	0	0	0	27	0	7	4	0	0	0	0	5655	1634	0	0	7289	0	20	1	5
1000	96	0	0	45	45	44	1	23	84	0	44	51	41	4636	4564	34956	30552	0	26	1	7	5	0	0	1	4	36	39	51	0	0	0	39	0	10	2	0	0	0	0	6884	2839	0	0	9723	0	26	1	7
[truncated: 24 more columns]
