# Supplementary material for: Management strategies for vaccinated animals after an outbreak of foot-and-mouth disease and the impact on return to trade
Source: PLoS One. 2019 Oct 11;14(10):e0223518. doi: 10.1371/journal.pone.0223518 (PMC6788736; doi:10.1371/journal.pone.0223518)
Supplement: S1 Table — (ZIP) [file pone.0223518.s001.zip › wa_vacc2waste_control_summary.csv]

Run	Detect day	Detect type	Detect farm ID	Detect herd type	Num IPs	IP convergence (%)	Num RCPs	Num VPs	Vacc start day	Vacc trigger IPs	Vacc trigger pending culls	Vacc trigger area	Vacc trigger density	Day last IP	Day last cull	Day last VP	Day last RP	Last day of control	Cum juris	Control Duration	Control Duration convergence (%)	Cum convex hull (km2)	Surv cost	Cull cost	Disposal cost	Disinfect cost	Compensation cost	Vacc cost	Total control ops cost	Control Ops Cost convergence (%)	Control centre costs	Total cost of control	Post surv start	Post surv end	Post mgmt end	Post surv cost	Post lab cost	Post cull cost	Post disposal cost	Post compensation cost	Total post-mgmt cost	Days out of market	Loss of trade	TOTAL COST	Post surv clusters	Post surv clinical insp	Post surv non-vacc herds tested	Post surv vacc herds tested	Post surv non-vacc samples
1	1	farm	71564	mixed sheep	37	0	0	43	15	0	0	0	0	35	39	27	49	67	1	66	0	14904	598850	86000	793764	1495640	10139990	45059	13159303	0	22800000	35959303	65	96	96	1840125	791315	43740	415125	4743168	7833472	163	5216000000	5259792775	6	2328	459	0	22609
2	1	farm	71556	mixed sheep	43	10	0	53	15	0	0	0	0	38	42	23	52	70	1	69	3	20030	642275	141606	737127	1744910	9685921	60150	13011989	1	24240000	37251989	68	102	102	2085000	788165	52272	375165	4368530	7669132	165	5280000000	5324921121	7	2688	459	0	22519
3	1	farm	71556	mixed sheep	46	10	0	56	15	0	0	0	0	36	39	31	44	67	1	66	2	12076	697225	75816	684794	1596905	8369976	53053	11477769	7	22080000	33557769	66	93	93	1643500	661465	48404	439294	5058913	7851576	163	5216000000	5257409346	4	2089	390	0	18899
4	1	farm	71564	mixed sheep	44	8	0	38	15	0	0	0	0	35	38	29	43	66	1	65	2	10974	551475	76058	669604	1682592	8239782	38180	11257692	7	21120000	32377692	65	90	90	1469350	621845	35208	326707	3696854	6149964	160	5120000000	5158527656	4	1864	363	0	17767
5	1	farm	71556	mixed sheep	40	7	0	50	15	0	0	0	0	36	39	32	44	68	1	67	2	12755	692175	93564	686826	1573535	8657346	48335	11751780	6	22800000	34551780	66	96	96	1752750	727475	42528	420599	4866107	7809459	164	5248000000	5290361239	6	2229	420	0	20785
6	1	farm	71564	mixed sheep	45	6	0	59	15	0	0	0	0	41	44	33	49	72	1	71	2	11117	602750	71230	605970	1480059	7497427	53875	10311311	7	22800000	33111311	71	96	96	1544675	597730	53498	511351	5965280	8672534	169	5408000000	5449783845	4	1976	351	0	17078
7	1	farm	71564	mixed sheep	33	8	0	43	15	0	0	0	0	27	29	28	32	59	1	58	4	11084	516600	63566	549076	1215205	6806254	42401	9193103	8	19920000	29113103	58	85	85	1592650	651525	44080	421857	4848980	7559092	155	4960000000	4996672195	4	2035	380	0	18615
8	1	farm	71556	mixed sheep	43	7	0	42	15	0	0	0	0	32	35	30	40	64	1	63	4	11034	549175	72326	647626	1581325	7954912	38066	10843430	8	20400000	31243430	62	87	87	1407600	614670	29580	294300	3332330	5678480	158	5056000000	5092921910	4	1773	361	0	17562
9	1	farm	71556	mixed sheep	49	7	0	60	15	0	0	0	0	34	37	29	43	66	1	65	3	22332	648425	80082	696236	1698172	8532854	66182	11721950	7	22560000	34281950	64	96	96	1853050	792925	62788	566402	6689898	9965063	164	5248000000	5292247013	5	2347	458	0	22655
10	1	farm	71564	mixed sheep	52	8	0	59	15	0	0	0	0	56	59	49	64	88	1	87	7	24313	1160625	116494	1044524	1822809	12967338	63542	17175332	11	29760000	46935332	86	125	125	2418050	849730	60042	513878	5992242	9833942	185	5920000000	5976769274	7	3167	495	0	24278
11	1	farm	71556	mixed sheep	54	8	0	73	15	0	0	0	0	47	49	48	52	79	1	78	6	16111	789125	91256	821088	2001974	10158950	89253	13951646	10	26880000	40831646	78	114	114	2128250	842135	76426	768308	9098296	12913414	180	5760000000	5813745060	6	2741	490	0	24061
12	1	farm	71564	mixed sheep	40	7	0	51	15	0	0	0	0	54	56	28	58	84	1	83	7	14537	594775	68792	579910	1339842	7176312	56067	9815698	10	25920000	35735698	84	109	109	1510175	651140	53518	500461	5825886	8541179	181	5792000000	5836276878	5	1895	379	0	18604
13	1	farm	71556	mixed sheep	49	7	0	60	15	0	0	0	0	41	43	29	45	71	1	70	6	11023	616275	77260	698087	1776071	8629594	58383	11855670	9	23280000	35135670	71	99	99	1606325	674695	50520	519358	6149326	9000225	168	5376000000	5420135895	4	2033	396	0	19277
14	1	farm	71564	mixed sheep	51	7	0	49	15	0	0	0	0	33	36	26	41	68	1	67	6	11234	571900	77756	708329	1651432	8560863	46230	11616510	8	21120000	32736510	63	89	89	1564700	669305	38224	351488	4067066	6690783	163	5216000000	5255427293	4	1970	392	0	19123
15	1	farm	71564	mixed sheep	47	6	0	48	15	0	0	0	0	34	38	32	48	69	1	68	5	13185	569700	92528	761654	1916286	9471104	56129	12867402	8	21840000	34707402	64	93	93	1654075	755930	42638	385585	4413246	7251474	164	5248000000	5289958876	6	2065	431	0	21598
16	1	farm	71564	mixed sheep	50	6	0	59	15	0	0	0	0	36	40	32	50	71	1	70	5	13426	692875	73048	642838	1768281	7954462	59117	11190621	7	23040000	34230621	66	98	98	1830500	764505	58296	567466	6483343	9704110	169	5408000000	5451934731	4	2300	450	0	21843
17	1	farm	71556	mixed sheep	42	6	0	48	15	0	0	0	0	43	46	32	53	79	1	78	5	16193	766250	85026	798667	1589116	9876528	51618	13167205	7	24000000	37167205	73	102	102	1729475	705810	36590	346658	3945610	6764142	174	5568000000	5611931348	5	2222	408	0	20166
18	1	farm	71556	mixed sheep	42	5	0	53	15	0	0	0	0	35	38	32	43	66	1	65	5	11407	622675	71404	590357	1526796	7330235	51896	10193364	7	21360000	31553364	65	91	91	1542050	621565	52228	495182	5671949	8382974	163	5216000000	5255936338	4	1967	363	0	17759
19	1	farm	71564	mixed sheep	46	5	0	49	15	0	0	0	0	34	37	31	42	68	1	67	4	25811	572475	121006	677061	1721540	8783342	60157	11935580	7	22320000	34255580	64	95	95	1690300	883260	58402	455371	5366646	8453978	164	5248000000	5290709559	7	2020	507	0	25236
20	1	farm	71556	mixed sheep	40	5	0	40	15	0	0	0	0	32	35	27	41	63	1	62	4	11176	552300	100262	815573	1565746	10325184	52402	13411466	6	21360000	34771466	62	91	91	1669250	727720	44206	293229	3503564	6237968	157	5024000000	5065009435	6	2105	422	0	20792
21	1	farm	71556	mixed sheep	41	5	0	40	15	0	0	0	0	37	40	29	45	68	1	67	4	13401	573200	69898	612659	1550166	7580520	36212	10422655	6	22560000	32982655	67	96	96	1657375	744170	30212	305172	3498658	6235587	162	5184000000	5223218242	5	2074	439	0	21262
22	1	farm	71564	mixed sheep	51	5	0	39	15	0	0	0	0	61	64	42	69	96	1	95	5	26376	668400	112904	900083	1799441	11386619	36902	14904349	6	28080000	42984349	91	119	119	1539025	729960	27842	261709	2996320	5554856	189	6048000000	6096539205	6	1903	421	0	20856
23	1	farm	71556	mixed sheep	36	5	0	50	15	0	0	0	0	37	40	28	45	68	1	67	5	11074	567300	67334	571844	1332052	7108354	48560	9695445	6	21840000	31535445	67	93	93	1521925	630560	48250	471591	5457032	8129358	164	5248000000	5287664802	4	1927	370	0	18016
24	1	farm	71556	mixed sheep	38	5	0	49	15	0	0	0	0	35	38	30	43	66	1	65	5	14662	578350	73288	589622	1363211	7324221	47371	9976063	6	21360000	31336063	65	91	91	1470550	673190	41612	380583	4396444	6962380	161	5152000000	5190298442	5	1813	394	0	19234
25	1	farm	71564	mixed sheep	43	5	0	40	15	0	0	0	0	27	29	28	38	61	1	60	5	24301	531925	77116	643972	1651432	7931507	34995	10870948	6	19440000	30310948	58	83	83	1414450	626325	28924	290340	3328082	5688122	155	4960000000	4995999069	5	1777	367	0	17895
26	1	farm	71564	mixed sheep	32	5	0	31	15	0	0	0	0	33	36	26	41	64	1	63	5	11100	431500	58074	502767	1199626	6313124	28442	8533533	6	20400000	28933533	63	87	87	1382350	607040	31516	309112	3533734	5863752	158	5056000000	5090797285	4	1744	354	0	17344
27	1	farm	71556	mixed sheep	60	5	0	63	15	0	0	0	0	38	42	35	52	74	1	73	4	24049	828975	134240	1339029	2305777	16644891	69644	21322556	8	24480000	45802556	68	104	104	2055125	921865	47498	471938	5595992	9092418	170	5440000000	5494894974	8	2573	529	0	26339
28	1	farm	71564	mixed sheep	47	5	0	39	15	0	0	0	0	35	38	28	43	69	1	68	4	11136	579625	76128	669323	1612484	8173754	37436	11148750	8	21120000	32268750	65	90	90	1401650	609630	24944	218205	2562918	4817346	162	5184000000	5221086097	4	1772	359	0	17418
29	1	farm	71564	mixed sheep	46	5	0	34	15	0	0	0	0	37	40	24	46	73	1	72	4	11026	548750	76420	659356	1721540	8088633	32286	11126985	8	21600000	32726985	67	91	91	1446175	628180	26248	266648	3115270	5482520	166	5312000000	5350209505	4	1834	371	0	17948
30	1	farm	71556	mixed sheep	53	5	0	56	15	0	0	0	0	36	39	29	46	69	1	68	4	20596	723100	97492	893378	2048715	11269479	55834	15087999	7	23280000	38367999	66	99	99	1946525	819700	44340	439702	5084120	8334386	165	5280000000	5326702385	6	2471	474	0	23420
31	1	farm	71556	mixed sheep	53	5	0	80	15	0	0	0	0	40	43	41	48	72	1	71	4	26765	723925	109162	1043991	1861758	12976004	76803	16791643	8	25680000	42471643	71	109	109	2086075	1036595	70494	679428	8031134	11903726	171	5472000000	5526375369	6	2515	604	0	29617
32	1	farm	71556	mixed sheep	52	5	0	50	15	0	0	0	0	33	36	30	41	68	1	67	4	14026	612650	84154	685829	1939654	8464578	44690	11831556	7	21840000	33671556	63	92	92	1641575	816725	35580	361159	4077438	6932476	163	5216000000	5256604032	5	1988	477	0	23335
33	1	farm	71564	mixed sheep	40	5	0	39	15	0	0	0	0	32	35	21	41	63	1	62	4	11852	591875	68088	593109	1519006	7330551	35023	10137652	7	21120000	31257652	62	90	90	1572500	685895	26746	264298	3031629	5581068	156	4992000000	5028838720	4	1985	406	0	19597
34	1	farm	71556	mixed sheep	42	5	0	41	15	0	0	0	0	32	35	27	41	65	1	64	4	18575	547650	70706	626708	1526797	7715766	42754	10530382	7	20400000	30930382	62	87	87	1427100	624785	31262	261452	3002326	5346926	158	5056000000	5092277307	5	1797	365	0	17851
35	1	farm	71556	mixed sheep	37	5	0	56	15	0	0	0	0	39	43	30	53	71	1	70	4	21234	499200	73196	646384	1316472	7887654	64550	10487456	7	23520000	34007456	69	99	99	1782000	761880	66454	611363	7145858	10367555	169	5408000000	5452375012	8	2244	440	0	21768
36	1	farm	71564	mixed sheep	37	5	0	58	15	0	0	0	0	38	41	26	46	69	1	68	3	10989	655225	67434	586649	1386580	7258508	63154	10017550	7	23280000	33297550	68	99	99	1806550	775425	64132	612430	7340506	10599043	167	5344000000	5387896593	4	2284	455	0	22155
37	1	farm	71556	mixed sheep	44	5	0	54	15	0	0	0	0	29	32	29	38	65	1	64	3	14626	522075	73236	637173	1534587	7865472	57187	10689730	7	20160000	30849730	59	86	86	1536575	685720	51818	465262	5359260	8098634	161	5152000000	5190948365	5	1901	400	0	19592
38	1	farm	71564	mixed sheep	40	4	0	45	15	0	0	0	0	43	47	24	57	75	1	74	3	13490	525925	67748	603562	1409951	7475558	43614	10126358	7	23760000	33886358	73	101	101	1603675	676795	40726	339878	3915390	6576465	169	5408000000	5448462822	4	2017	398	0	19337
39	1	farm	71556	mixed sheep	45	4	0	57	15	0	0	0	0	39	43	23	53	71	1	70	3	16873	554650	91338	747839	1550167	9374914	72084	12390993	6	24480000	36870993	69	104	104	2020675	859845	78082	768726	9304356	13031684	172	5504000000	5553902677	8	2551	491	0	24567
40	1	farm	71556	mixed sheep	50	4	0	60	15	0	0	0	0	43	45	44	48	75	1	74	3	10973	672925	83788	739681	1705964	9223161	63926	12489445	6	23280000	35769445	74	98	98	1498850	574770	52212	495558	5790950	8412340	172	5504000000	5548181784	4	1925	336	0	16422
41	1	farm	71556	mixed sheep	31	4	0	42	15	0	0	0	0	32	35	24	40	65	1	64	3	10962	447075	63272	514861	1285313	6482333	37726	8830580	6	20160000	28990580	62	85	85	1354225	569205	38826	377028	4273372	6612656	160	5120000000	5155603236	4	1714	331	0	16263
42	1	farm	71564	mixed sheep	64	5	0	66	15	0	0	0	0	42	46	39	56	82	1	81	3	20239	687650	100334	876917	2282405	10646382	72591	14666279	6	23760000	38426279	72	101	101	1656200	738920	52382	500335	5776058	8723895	179	5728000000	5775150175	5	2057	433	0	21112
43	1	farm	71564	mixed sheep	37	5	0	36	15	0	0	0	0	63	65	48	71	93	1	92	3	15425	565425	70090	613706	1371001	7562132	33229	10215583	6	28320000	38535583	93	120	120	1498550	714245	27982	262942	3000324	5504043	186	5952000000	5996039627	5	1844	420	0	20407
44	1	farm	71556	mixed sheep	39	5	0	47	15	0	0	0	0	28	31	26	37	64	1	63	3	14438	498325	68272	586800	1394371	7292090	49192	9889050	6	19680000	29569050	58	84	84	1460650	655445	49718	470878	5467476	8104167	160	5120000000	5157673216	5	1810	382	0	18727
45	1	farm	71564	mixed sheep	38	5	0	36	15	0	0	0	0	49	52	47	57	82	1	81	3	12477	579475	72330	615310	1526795	7587724	31725	10413358	6	25200000	35613358	79	107	107	1549450	741440	25032	249548	2842412	5407882	175	5600000000	5641021240	5	1909	433	0	21184
46	1	farm	71556	mixed sheep	48	5	0	59	15	0	0	0	0	33	35	33	41	67	1	66	3	11001	673025	82660	735199	1659223	8949138	59833	12159078	6	20880000	33039078	63	89	89	1544975	610155	49982	459227	5429942	8094281	163	5216000000	5257133358	4	1976	353	0	17433
47	1	farm	71564	mixed sheep	52	4	0	44	15	0	0	0	0	39	43	29	53	71	1	70	3	15302	613725	117186	893963	1822809	11317914	41624	14807222	6	23280000	38087222	69	98	98	1715200	721000	34732	344009	3932354	6747296	166	5312000000	5356834518	6	2185	420	0	20600
48	1	farm	71556	mixed sheep	36	4	0	53	15	0	0	0	0	37	41	30	51	69	1	68	3	22015	540175	65562	576490	1332052	7136206	47806	9698292	6	22560000	32258292	67	96	96	1642800	764680	44576	440989	5178078	8071122	165	5280000000	5320329414	5	2019	449	0	21848
49	1	farm	71556	mixed sheep	37	4	0	59	15	0	0	0	0	44	47	31	53	80	1	79	3	11594	726600	77902	725918	1425531	9022752	61015	12039717	6	25680000	37719717	74	108	108	2034075	845460	57972	578056	6855069	10370632	178	5696000000	5744090349	5	2592	492	0	24156
50	1	farm	71556	mixed sheep	45	4	0	45	15	0	0	0	0	50	52	29	55	82	1	81	3	11027	601850	76818	654386	1651434	8097219	39929	11121636	5	24960000	36081636	80	106	106	1456825	640605	29988	318384	3664306	6110108	176	5632000000	5674191744	4	1834	376	0	18303
51	1	farm	71556	mixed sheep	30	4	0	33	15	0	0	0	0	26	28	24	37	62	1	61	3	11254	410325	57794	492606	1121728	6175750	31914	8290118	5	18720000	27010118	56	80	80	1340000	609945	33104	309107	3551266	5843423	156	4992000000	5024853541	4	1667	358	0	17427
52	1	farm	71556	mixed sheep	34	4	0	47	15	0	0	0	0	33	36	25	45	69	1	68	3	14971	502525	67206	588188	1324261	7236928	54254	9773363	5	22080000	31853363	63	94	94	1881475	710990	56886	536213	6343986	9529550	166	5312000000	5353382912	6	2452	412	0	20314
53	1	farm	71556	mixed sheep	50	4	0	60	15	0	0	0	0	36	39	36	45	68	1	67	3	12330	653900	82532	743463	1838389	9085100	55573	12458956	5	23760000	36218956	66	101	101	2025875	896840	48510	493924	5680170	9145320	165	5280000000	5325364276	6	2546	525	0	25624
54	1	farm	71564	mixed sheep	35	4	0	35	15	0	0	0	0	30	33	26	38	65	1	64	3	11155	482650	64386	555309	1394370	6928578	35461	9460754	5	19680000	29140754	60	84	84	1374125	605255	33316	309611	3506145	5828452	159	5088000000	5122969207	4	1724	356	0	17293
55	1	farm	71556	mixed sheep	42	4	0	41	15	0	0	0	0	26	28	26	36	59	1	58	3	12082	518075	92178	656741	1550166	8267994	37158	11122313	5	19440000	30562313	56	82	82	1517325	693000	33912	317257	3662167	6223661	153	4896000000	4932785974	5	1884	401	0	19800
56	1	farm	71564	mixed sheep	35	4	0	30	15	0	0	0	0	33	36	21	41	66	1	65	3	10987	511100	66610	554893	1363210	6899092	28358	9423263	5	20640000	30063263	63	88	88	1417100	605465	27666	259942	3031875	5342048	159	5088000000	5123405312	4	1802	356	0	17299
57	1	farm	71564	mixed sheep	54	4	0	64	15	0	0	0	0	33	35	34	44	69	1	68	3	14561	658225	104414	786872	1963024	9797251	59700	13369486	5	23280000	36649486	64	99	99	2000900	887775	52080	498818	5640578	9080151	166	5312000000	5357729637	7	2495	518	0	25365
58	1	farm	71556	mixed sheep	46	4	0	65	15	0	0	0	0	35	38	32	43	69	1	68	3	17636	643275	79800	692678	1659223	8512958	62524	11650458	5	23520000	35170458	65	100	100	2091175	827960	56890	553914	6280231	9810170	167	5344000000	5388980628	6	2692	483	0	23656
59	1	farm	71564	mixed sheep	63	4	0	78	15	0	0	0	0	35	38	31	43	70	1	69	3	50481	772750	146126	1228943	2399251	15294377	100846	19942294	5	26400000	46342294	65	112	112	2655650	1252545	85240	706511	8360032	13059979	171	5472000000	5531402272	10	3266	714	0	35787
60	1	farm	71564	mixed sheep	39	4	0	35	15	0	0	0	0	38	42	29	52	70	1	69	3	18673	586300	71076	640703	1425529	7840128	33115	10596851	5	22560000	33156851	68	96	96	1631575	640920	22362	206428	2381644	4882930	163	5216000000	5254039781	5	2116	377	0	18312
61	1	farm	71564	mixed sheep	39	4	0	38	15	0	0	0	0	35	39	22	49	67	1	66	3	11013	483100	67850	590731	1378791	7305296	36021	9861788	5	21120000	30981788	65	90	90	1440175	626675	35028	316217	3645436	6063532	161	5152000000	5189045320	4	1810	368	0	17905
62	1	farm	71556	mixed sheep	29	4	0	34	15	0	0	0	0	25	27	26	34	58	1	57	3	12693	464675	74238	537124	1199626	6832048	38947	9146658	5	18960000	28106658	56	81	81	1397125	632555	35978	309506	3601207	5976370	152	4864000000	4898083029	4	1744	368	0	18073
63	1	farm	71556	mixed sheep	49	4	0	50	15	0	0	0	0	37	40	36	45	68	1	67	3	14537	598250	80536	713396	1783860	8745922	50282	11972246	5	21840000	33812246	67	93	93	1467000	625170	40834	353534	4019782	6506319	163	5216000000	5256318565	5	1848	365	0	17862
64	1	farm	71564	mixed sheep	43	4	0	34	15	0	0	0	0	32	35	30	40	65	1	64	3	210898	593675	98610	784634	1643642	9622323	36643	12779527	5	23280000	36059527	62	99	99	2058650	983605	27880	236657	2768476	6075269	158	5056000000	5098134795	8	2558	572	0	28103
65	1	farm	71556	mixed sheep	57	4	0	54	15	0	0	0	0	53	56	51	61	85	1	84	3	15755	829100	95516	848621	2064289	10245219	67286	14150031	5	26880000	41030031	83	113	113	1895800	727965	53648	514834	6182448	9374694	182	5824000000	5874404726	6	2470	427	0	20799
66	1	farm	71556	mixed sheep	57	4	0	63	15	0	0	0	0	38	41	36	49	74	1	73	3	13807	707400	94936	902673	1994186	11141832	69963	14910990	5	24000000	38910990	68	102	102	1984050	795655	60364	564782	6491198	9896049	172	5504000000	5552807039	5	2541	468	0	22733
67	1	farm	71564	mixed sheep	30	4	0	36	15	0	0	0	0	50	54	39	64	82	1	81	3	10962	430200	64344	561121	1113938	6934686	33950	9138238	5	24240000	33378238	80	103	103	1332625	573790	32142	314402	3691794	5944752	176	5632000000	5671322990	4	1681	336	0	16394
68	1	farm	71564	mixed sheep	37	4	0	36	15	0	0	0	0	44	46	45	48	74	1	73	3	11042	536200	65738	576461	1308683	7137374	34114	9658569	5	23520000	33178569	75	100	100	1421075	618205	29374	289246	3310836	5668736	168	5376000000	5414847306	4	1793	365	0	17663
69	1	farm	71564	mixed sheep	40	4	0	45	15	0	0	0	0	32	35	29	40	66	1	65	3	12534	554150	85370	794884	1378791	9894292	45106	12752594	5	21840000	34592594	62	93	93	1837425	717255	42184	381674	4424807	7403345	161	5152000000	5193995939	5	2373	424	0	20493
70	1	farm	71564	mixed sheep	76	5	0	60	15	0	0	0	0	57	59	31	65	87	1	86	3	11797	870275	156694	1183385	2726422	15413984	56612	20407372	5	28080000	48487372	87	119	119	1956350	731045	37640	361035	4127642	7213712	182	5824000000	5879701085	4	2546	430	0	20887
71	1	farm	71564	mixed sheep	45	5	0	40	15	0	0	0	0	39	43	26	53	71	1	70	3	11021	594900	76834	676197	1612485	8357794	38816	11357026	5	22320000	33677026	69	95	95	1448850	637420	30646	270981	3112372	5500268	164	5248000000	5287177294	4	1821	374	0	18212
72	1	farm	71556	mixed sheep	54	5	0	66	15	0	0	0	0	51	53	30	59	81	1	80	3	13052	690600	88540	736326	2017552	9080754	63146	12676918	5	27120000	39796918	81	115	115	1887375	830865	53940	551421	6456802	9780402	179	5728000000	5777577320	4	2367	490	0	23739
73	1	farm	71564	mixed sheep	44	4	0	51	15	0	0	0	0	35	38	27	46	73	1	72	3	11008	675175	82530	666063	1705960	8213466	58376	11401570	5	23040000	34441570	65	97	97	1985475	776895	48528	399222	4641366	7851486	168	5376000000	5418293056	6	2571	454	0	22197
74	1	farm	71564	mixed sheep	54	4	0	71	15	0	0	0	0	45	48	45	53	80	1	79	2	20621	767600	112700	777490	1861759	9786985	71922	13378455	5	27120000	40498455	75	115	115	2383275	963025	68578	651674	7435800	11502352	179	5728000000	5780000807	8	3042	554	0	27515
75	1	farm	71556	mixed sheep	42	4	0	52	15	0	0	0	0	34	37	30	42	69	1	68	2	11311	587150	98006	818921	1542376	10300770	49454	13396677	5	22080000	35476677	64	94	94	1691200	689535	40860	373363	4230186	7025144	164	5248000000	5290501821	6	2164	401	0	19701
76	1	farm	71556	mixed sheep	40	4	0	48	15	0	0	0	0	41	44	35	49	72	1	71	2	24527	579300	90346	622494	1448898	7849780	39426	10630245	5	23520000	34150245	71	100	100	1553325	737345	40186	378434	4367577	7076867	167	5344000000	5385227112	7	1899	425	0	21067
77	1	farm	71564	mixed sheep	42	4	0	44	15	0	0	0	0	33	36	28	45	69	1	68	2	277081	501375	129686	991026	1581324	12013238	40055	15256703	5	21600000	36856703	63	92	92	1571150	756455	39592	384064	4373752	7125013	164	5248000000	5291981716	9	1916	442	0	21613
78	1	farm	71556	mixed sheep	35	4	0	46	15	0	0	0	0	40	44	28	54	72	1	71	2	11189	497225	66316	579544	1316474	7268528	45213	9773299	5	22800000	32573299	70	97	97	1563975	668045	46360	435323	5065078	7778781	168	5376000000	5416352080	4	1965	396	0	19087
79	1	farm	71564	mixed sheep	34	4	0	34	15	0	0	0	0	32	35	27	41	68	1	67	2	10962	518750	73746	585968	1339842	7391282	29540	9939127	5	21120000	31059127	62	89	89	1673700	692335	28106	294689	3328042	6016872	162	5184000000	5221076000	5	2151	405	0	19781
80	1	farm	71564	mixed sheep	40	4	0	40	15	0	0	0	0	34	37	30	42	68	1	67	2	11020	552150	68824	626612	1402160	7674453	37228	10361426	5	20880000	31241426	64	89	89	1422375	615055	32236	278993	3241076	5589735	162	5184000000	5220831161	4	1788	363	0	17573
81	1	farm	71556	mixed sheep	56	4	0	59	15	0	0	0	0	40	43	30	51	71	1	70	2	15875	646575	101438	747108	1994184	9333761	86409	12909475	5	24240000	37149475	70	103	103	1889825	833805	62280	467748	5494730	8748388	168	5376000000	5421897863	6	2360	487	0	23823
82	1	farm	71564	mixed sheep	39	4	0	49	15	0	0	0	0	34	37	29	42	65	1	64	2	10962	606950	76728	702364	1542376	8606184	48742	11583345	5	21360000	32943345	64	90	90	1554775	659750	42904	443896	5350598	8051923	161	5152000000	5192995268	4	1969	386	0	18850
83	1	farm	71564	mixed sheep	58	4	0	58	15	0	0	0	0	45	47	46	49	76	1	75	2	17885	744100	154160	1315991	2282409	16790947	65994	21353601	5	25920000	47273601	76	109	109	1921050	883785	47096	457027	5241732	8550690	172	5504000000	5559824291	8	2391	504	0	25251
84	1	farm	71564	mixed sheep	33	4	0	32	15	0	0	0	0	25	27	26	32	59	1	58	2	11254	531625	65354	595483	1199626	7400749	31938	9824775	5	19920000	29744775	56	85	85	1701550	740110	33172	339926	4024050	6838808	154	4928000000	4964583582	4	2170	432	0	21146
85	1	farm	71564	mixed sheep	34	4	0	35	15	0	0	0	0	34	38	29	48	66	1	65	2	11012	525825	65526	552488	1355421	6884014	31314	9414587	5	20880000	30294587	64	89	89	1398850	609980	27002	282269	3191422	5509523	160	5120000000	5155804110	4	1768	359	0	17428
86	1	farm	71556	mixed sheep	42	4	0	51	15	0	0	0	0	34	37	30	43	65	1	64	2	11477	730225	71238	621878	1550166	7694177	59580	10727263	5	23040000	33767263	64	98	98	2044125	804650	61028	612351	7088614	10610768	164	5248000000	5292378031	5	2628	470	0	22990
87	1	farm	71556	mixed sheep	61	4	0	77	15	0	0	0	0	37	41	32	51	70	1	69	2	13608	761525	149032	1070971	2297984	13457520	95874	17832906	5	24960000	42792906	67	106	106	2208875	974260	71280	653900	7689670	11597985	169	5408000000	5462390891	8	2744	564	0	27836
88	1	farm	71564	mixed sheep	45	4	0	44	15	0	0	0	0	34	37	29	43	68	1	67	2	11770	662650	98134	668556	1690381	8420986	45015	11585722	5	22560000	34145722	64	95	95	1819650	789285	38360	336303	3895980	6879578	162	5184000000	5225025299	6	2307	465	0	22551
89	1	farm	71556	mixed sheep	56	4	0	60	15	0	0	0	0	52	54	33	56	82	1	81	2	18504	761775	114004	886594	2157771	11142371	54631	15117147	5	27360000	42477147	82	116	116	1942325	822395	44008	439130	5106126	8353984	178	5696000000	5746831131	5	2462	481	0	23497
90	1	farm	71556	mixed sheep	54	4	0	57	15	0	0	0	0	42	46	32	56	74	1	73	2	11552	693300	127772	982447	1885128	12488097	53875	16230619	5	25200000	41430619	72	107	107	2062525	853965	42148	414101	4702838	8075577	170	5440000000	5489506196	5	2641	494	0	24399
91	1	farm	71564	mixed sheep	48	4	0	49	15	0	0	0	0	53	55	54	57	83	1	82	2	21750	619250	119004	718065	1698172	9193244	75293	12423028	5	25920000	38343028	84	109	109	1469325	663810	54936	452588	5362905	8003564	179	5728000000	5774346592	6	1815	382	0	18966
92	1	farm	71564	mixed sheep	45	4	0	42	15	0	0	0	0	33	36	34	41	65	1	64	2	11045	579525	74242	666916	1519008	8203398	38952	11082041	5	21120000	32202041	64	90	90	1455025	632170	34400	306630	3606638	6034862	159	5088000000	5126236904	4	1828	371	0	18062
93	1	farm	71564	mixed sheep	40	4	0	54	15	0	0	0	0	32	35	28	40	63	1	62	2	10970	567425	73032	615640	1441108	7579545	51902	10328652	5	21600000	31928652	62	92	92	1749650	709205	51888	516665	6038988	9066397	160	5120000000	5160995049	5	2246	413	0	20263
94	1	farm	71564	mixed sheep	46	4	0	42	15	0	0	0	0	32	35	28	41	66	1	65	2	10962	560925	77768	658960	1768280	8152162	41121	11259217	5	20160000	31419217	62	86	86	1389625	571935	30162	302643	3549887	5844252	160	5120000000	5157263469	4	1783	335	0	16341
95	1	farm	71564	mixed sheep	55	4	0	53	15	0	0	0	0	41	45	26	55	73	1	72	2	14560	716575	93306	834746	1931865	10271712	51053	13899256	4	25680000	39579256	71	109	109	2276400	931770	44118	483374	5644370	9380032	170	5440000000	5488959288	8	2931	544	0	26622
96	1	farm	71556	mixed sheep	47	4	0	40	15	0	0	0	0	37	39	35	41	67	1	66	2	23975	619500	83412	684835	1620274	8455202	38877	11502099	4	24240000	35742099	67	102	102	2046825	913465	30368	262681	3090626	6343964	160	5120000000	5162086063	8	2589	526	0	26099
97	1	farm	71564	mixed sheep	32	4	0	36	15	0	0	0	0	26	28	27	34	60	1	59	2	10962	491750	65940	588951	1254155	7297149	31343	9729288	4	19680000	29409288	57	84	84	1552325	638190	31454	283876	3247683	5753528	154	4928000000	4963162816	4	1985	373	0	18234
98	1	farm	71556	mixed sheep	36	4	0	41	15	0	0	0	0	28	30	29	36	61	1	60	2	169483	517950	76132	610459	1417740	7616630	36046	10274957	4	20400000	30674957	59	86	86	1509925	725585	35702	356546	4054245	6682003	156	4992000000	5029356960	8	1837	419	0	20731
99	1	farm	71564	mixed sheep	45	4	0	70	15	0	0	0	0	32	35	30	43	68	1	67	2	26330	643300	89594	696969	1721543	8837945	68872	12058223	4	22800000	34858223	62	96	96	2008225	880495	71750	677826	7866507	11504803	167	5344000000	5390363026	5	2497	511	0	25157
100	1	farm	71556	mixed sheep	42	4	0	62	15	0	0	0	0	29	32	28	38	60	1	59	2	29219	542525	81264	744032	1573534	9066462	61370	12069187	4	23040000	35109187	59	98	98	2281900	944510	61608	611266	7083960	10983245	158	5056000000	5102092432	6	2890	550	0	26986
101	1	farm	71556	mixed sheep	50	4	0	52	15	0	0	0	0	60	63	51	69	94	1	93	2	22063	630175	108216	960032	1861758	11824785	66432	15451398	4	28800000	44251398	90	122	122	1694225	864850	43802	401116	4636321	7640314	189	6048000000	6099891712	7	2018	493	0	24710
102	1	farm	71556	mixed sheep	47	4	0	62	15	0	0	0	0	41	44	38	51	74	1	73	2	12030	729150	128270	801574	1846178	10276518	102674	13884365	4	24000000	37884365	71	101	101	1729550	785015	87918	635620	7705384	10943488	174	5568000000	5616827853	6	2126	450	0	22429
103	1	farm	71564	mixed sheep	58	4	0	71	15	0	0	0	0	50	53	44	58	81	1	80	2	12798	787475	99592	823725	2009763	10063508	67289	13851353	4	27840000	41691353	80	117	117	2185375	941325	57740	596394	6885154	10665988	179	5728000000	5780357340	7	2749	551	0	26895
104	1	farm	71556	mixed sheep	35	4	0	33	15	0	0	0	0	28	30	19	37	61	1	60	2	15349	519675	69428	560902	1394370	7013711	35320	9593406	4	19440000	29033406	58	82	82	1462175	605430	31564	307984	3534650	5941804	155	4960000000	4994975210	5	1877	354	0	17298
105	1	farm	71564	mixed sheep	34	4	0	47	15	0	0	0	0	27	29	28	32	59	1	58	2	15174	432925	60638	519086	1215206	6507244	46882	8781982	4	20880000	29661982	58	88	88	1758425	780150	52936	537262	6185980	9314752	156	4992000000	5030976734	5	2204	454	0	22290
106	1	farm	71564	mixed sheep	37	4	0	55	15	0	0	0	0	41	44	29	49	72	1	71	2	22728	602500	93126	861448	1425530	10790010	60320	13832935	4	24720000	38552935	71	104	104	1909150	915915	60206	581301	6731139	10197711	170	5440000000	5488750646	6	2347	532	0	26169
107	1	farm	71556	mixed sheep	35	4	0	29	15	0	0	0	0	35	38	29	43	69	1	68	2	10962	473175	68898	617483	1347633	7647583	26640	10181412	4	20640000	30821412	65	88	88	1332200	585620	19338	153428	1775428	3866013	161	5152000000	5186687425	4	1685	342	0	16732
108	1	farm	71556	mixed sheep	39	4	0	40	15	0	0	0	0	33	36	38	45	64	1	63	2	10962	515075	71792	645082	1456688	7889342	41764	10619743	4	21360000	31979743	68	91	91	1354275	563605	34656	295616	3504442	5752595	158	5056000000	5093732338	4	1722	329	0	16103
109	1	farm	71564	mixed sheep	41	4	0	41	15	0	0	0	0	26	29	27	34	59	1	58	2	14904	536075	73514	643293	1464479	7916322	33440	10667123	4	19680000	30347123	57	83	83	1496050	678475	31480	317428	3660866	6184299	153	4896000000	4932531422	5	1861	398	0	19385
110	1	farm	71564	mixed sheep	50	4	0	45	15	0	0	0	0	52	54	53	56	82	1	81	2	17504	587450	79772	708309	1729330	8604758	44044	11753663	4	26400000	38153663	83	111	111	1663275	716905	34100	304409	3610600	6329289	176	5632000000	5676482952	5	2112	420	0	20483
111	1	farm	71556	mixed sheep	48	4	0	50	15	0	0	0	0	33	36	31	41	67	1	66	2	13120	707050	93664	677007	1822807	8454524	45460	11800512	4	23040000	34840512	63	98	98	2106325	814940	37604	369479	4217774	7546123	162	5184000000	5226386634	7	2725	478	0	23284
112	1	farm	71564	mixed sheep	41	4	0	42	15	0	0	0	0	34	37	26	42	65	1	64	2	11064	511550	72408	622984	1526797	7745701	40002	10519442	4	21120000	31639442	64	90	90	1493775	634550	35070	327976	3774688	6266059	159	5088000000	5125905501	4	1899	371	0	18130
113	1	farm	71556	mixed sheep	47	3	0	63	15	0	0	0	0	39	42	32	47	70	1	69	2	21156	695475	105238	977018	1698172	12043641	76373	15595917	4	24480000	40075917	69	103	103	2046300	884240	65162	596272	7073612	10665587	168	5376000000	5426741504	5	2586	515	0	25264
114	1	farm	71564	mixed sheep	43	3	0	56	15	0	0	0	0	34	37	27	43	65	1	64	2	12816	690025	77214	649094	1589116	8097229	55651	11158329	4	22800000	33958329	64	97	97	1862925	848190	56296	544795	6299104	9611310	163	5216000000	5259569638	6	2316	499	0	24234
115	1	farm	71556	mixed sheep	40	3	0	43	15	0	0	0	0	34	37	28	46	65	1	64	2	11002	529375	81766	643446	1519006	7979032	38856	10791480	4	21360000	32151480	64	91	91	1533000	653205	35616	343224	4048131	6613176	160	5120000000	5158764656	5	1935	382	0	18663
116	1	farm	71564	mixed sheep	40	3	0	55	15	0	0	0	0	37	40	29	45	68	1	67	2	11372	682625	71430	635836	1604695	7872771	50366	10917724	4	23040000	33957724	67	98	98	1760925	765800	45590	464580	5321575	8358470	164	5248000000	5290316194	5	2220	451	0	21880
117	1	farm	71556	mixed sheep	62	3	0	84	15	0	0	0	0	73	76	59	81	104	1	103	2	25384	941675	114468	906350	2126610	11220202	92359	15401664	4	33120000	48521664	103	140	140	2109650	908495	79544	733446	8540909	12372044	204	6528000000	6588893708	8	2621	524	0	25957
118	1	farm	71564	mixed sheep	49	3	0	56	15	0	0	0	0	30	32	31	35	62	1	61	2	11015	573375	75402	689756	1643643	8381006	59256	11422437	4	20400000	31822437	61	86	86	1511950	599235	58014	517354	6106205	8792758	159	5088000000	5128615195	4	1927	348	0	17121
119	1	farm	71556	mixed sheep	43	3	0	50	15	0	0	0	0	35	39	31	49	67	1	66	2	30710	537450	83072	668228	1628064	8305550	71656	11294019	4	23280000	34574019	65	99	99	1951075	844340	65348	425484	5156878	8443126	164	5248000000	5291017144	7	2446	487	0	24124
120	1	farm	71556	mixed sheep	46	3	0	50	15	0	0	0	0	34	37	27	43	66	1	65	2	24007	583400	76308	636592	1729329	7847099	44704	10917433	4	22560000	33477433	64	96	96	1820650	800310	40272	423947	4856729	7941908	162	5184000000	5225419341	6	2281	469	0	22866
121	1	farm	71556	mixed sheep	39	3	0	42	15	0	0	0	0	34	38	29	48	66	1	65	2	11182	508000	85434	644227	1487847	8029606	57995	10813108	4	21840000	32653108	64	92	92	1674650	727335	50520	367382	4347282	7167169	161	5152000000	5191820277	5	2111	421	0	20781
122	1	farm	71556	mixed sheep	42	3	0	64	15	0	0	0	0	35	38	26	44	68	1	67	2	11435	629650	77478	698234	1519007	8506962	56558	11487888	4	24000000	35487888	65	102	102	2137525	893235	57106	579429	6668914	10336208	166	5312000000	5357824097	6	2716	527	0	25521
123	1	farm	71556	mixed sheep	42	3	0	67	15	0	0	0	0	35	38	29	43	66	1	65	2	19738	584850	89690	733061	1526797	9218700	80271	12233370	4	23040000	35273370	65	98	98	1907650	815640	80390	686662	8012580	11502921	167	5344000000	5390776291	7	2383	470	0	23304
124	1	farm	71556	mixed sheep	48	3	0	55	15	0	0	0	0	43	46	33	51	74	1	73	2	11020	706700	80524	627165	1744911	7877736	55717	11092753	4	23760000	34852753	73	101	101	1593925	706930	54370	536465	6314148	9205839	171	5472000000	5516058592	5	1987	410	0	20198
125	1	farm	71556	mixed sheep	49	3	0	63	15	0	0	0	0	64	67	58	77	100	1	99	2	17780	918075	94632	857486	1846179	10629098	75902	14421373	4	29760000	44181373	94	126	126	1894800	755265	56014	517511	6054900	9278490	197	6304000000	6357459863	5	2436	435	0	21579
126	1	farm	71556	mixed sheep	54	3	0	62	15	0	0	0	0	50	52	51	54	80	1	79	2	22801	633300	87780	775656	1963026	9579547	66902	13106211	4	27840000	40946211	81	118	118	2090200	974645	59736	655742	7331589	11111912	179	5728000000	5780058123	8	2596	562	0	27847
127	1	farm	71564	mixed sheep	30	3	0	48	15	0	0	0	0	27	30	24	38	58	1	57	2	12742	494800	56614	490403	1090569	6140222	44637	8317244	4	20160000	28477244	57	86	86	1676900	711130	47826	467505	5334975	8238336	154	4928000000	4964715580	4	2114	417	0	20318
128	1	farm	71564	mixed sheep	46	3	0	46	15	0	0	0	0	36	39	26	44	71	1	70	2	30479	561075	79560	689465	1674802	8455908	67445	11528255	4	23520000	35048255	66	100	100	1850925	906255	67696	665734	8199205	11689816	170	5440000000	5486738070	7	2262	524	0	25893
129	1	farm	71564	mixed sheep	40	3	0	52	15	0	0	0	0	35	38	30	43	69	1	68	2	14081	585450	89680	824818	1589114	10150288	52373	13291724	4	21600000	34891724	65	92	92	1507275	682920	42380	403330	4706637	7342542	164	5248000000	5290234266	5	1875	400	0	19512
130	1	farm	71556	mixed sheep	33	3	0	40	15	0	0	0	0	26	28	27	37	60	1	59	2	17533	526800	64158	548768	1238574	6809104	40503	9227907	4	19440000	28667907	57	83	83	1519775	630105	44174	459166	5326781	7980002	156	4992000000	5028647909	5	1934	367	0	18003
131	1	farm	71556	mixed sheep	31	3	0	37	15	0	0	0	0	28	31	26	38	61	1	60	2	11008	487875	62198	545229	1222995	6771714	32806	9122818	4	19440000	28562818	58	82	82	1419600	625625	32806	314134	3576535	5968700	155	4960000000	4994531517	4	1785	367	0	17875
132	1	farm	71556	mixed sheep	41	3	0	56	15	0	0	0	0	28	30	27	40	59	1	58	2	20940	578275	87434	755903	1495638	9409244	54950	12381444	4	21120000	33501444	58	90	90	1842675	809550	51402	440276	5106802	8250704	155	4960000000	5001752149	8	2301	464	0	23130
133	1	farm	71564	mixed sheep	41	3	0	60	15	0	0	0	0	30	32	31	40	62	1	61	2	22205	562325	73878	659144	1464479	8088391	72403	10920620	4	23040000	33960620	61	98	98	2112225	973770	68816	592621	6981563	10728995	160	5120000000	5164689615	7	2601	566	0	27822
134	1	farm	71564	mixed sheep	51	3	0	66	15	0	0	0	0	58	61	54	66	89	1	88	2	19802	765800	90720	864648	1807230	10606444	81736	14216578	3	30480000	44696578	88	129	129	2320900	1035335	74482	704756	8362602	12498076	189	6048000000	6105194654	7	2896	606	0	29581
135	1	farm	71556	mixed sheep	40	3	0	51	15	0	0	0	0	34	38	23	48	66	1	65	2	14877	499625	65294	554537	1409951	6947854	47235	9524496	3	21120000	30644496	64	90	90	1479300	658525	47906	430358	4900618	7516706	162	5184000000	5222161202	5	1833	384	0	18815
136	1	farm	71564	mixed sheep	34	3	0	37	15	0	0	0	0	46	48	28	51	78	1	77	2	11083	511325	67288	583938	1269733	7195773	31140	9659197	3	23760000	33419197	76	101	101	1408825	613305	25114	243502	2804472	5095218	171	5472000000	5510514415	4	1774	362	0	17523
137	1	farm	71556	mixed sheep	42	3	0	59	15	0	0	0	0	33	35	28	39	63	1	62	2	15091	630925	100516	806162	1511218	10204712	53911	13307443	3	23760000	37067443	63	101	101	2118550	988365	55532	514354	5936853	9613654	160	5120000000	5166681097	8	2602	563	0	28239
138	1	farm	71556	mixed sheep	52	3	0	61	15	0	0	0	0	37	40	29	45	68	1	67	2	15989	615775	125428	1092578	1737123	13804762	71114	17446780	3	24480000	41926780	67	104	104	2191850	875420	65546	546599	6295632	9975047	165	5280000000	5331901828	7	2807	509	0	25012
139	1	farm	71564	mixed sheep	39	3	0	58	15	0	0	0	0	28	30	28	37	62	1	61	2	16231	464125	84654	731768	1417740	9134360	59749	11892396	3	20640000	32532396	58	87	87	1722550	729995	57418	515864	6019457	9045284	159	5088000000	5129577680	6	2170	422	0	20857
140	1	farm	71556	mixed sheep	56	3	0	44	15	0	0	0	0	33	36	29	41	68	1	67	2	11083	633350	86548	755726	1978603	9231275	45166	12730668	3	20640000	33370668	63	87	87	1421400	620970	30624	301428	3638777	6013199	162	5184000000	5223383867	4	1794	366	0	17742
141	1	farm	71564	mixed sheep	41	3	0	49	15	0	0	0	0	27	29	27	37	64	1	63	2	11227	482025	77296	693194	1441110	8666454	48439	11408517	3	19440000	30848517	57	83	83	1486475	642950	47768	480233	5576273	8233699	161	5152000000	5191082217	5	1859	372	0	18370
142	1	farm	71556	mixed sheep	42	3	0	44	15	0	0	0	0	35	38	26	48	66	1	65	2	10973	511075	68224	597802	1409951	7381926	43922	10012901	3	20880000	30892901	65	89	89	1363000	574210	40436	366712	4210670	6555027	161	5152000000	5189447928	4	1720	337	0	16406
143	1	farm	71556	mixed sheep	41	3	0	38	15	0	0	0	0	30	33	26	39	64	1	63	2	18820	514850	83910	607331	1487849	7722445	35465	10451850	3	19920000	30371850	60	85	85	1411975	629265	31722	275306	3235704	5583972	158	5056000000	5091955822	5	1768	366	0	17979
144	1	farm	71564	mixed sheep	39	3	0	30	15	0	0	0	0	35	39	27	49	71	1	70	2	10987	552675	73544	640937	1526797	7922572	26334	10742860	3	20880000	31622860	65	88	88	1354400	600250	17230	173531	1929862	4075274	163	5216000000	5251698134	4	1712	353	0	17150
145	1	farm	71564	mixed sheep	50	3	0	61	15	0	0	0	0	37	40	43	47	68	1	67	2	11333	612625	78206	727499	1667017	9038126	61255	12184729	3	23760000	35944729	73	100	100	1645975	633080	55792	484618	5627856	8447322	165	5280000000	5324392051	4	2104	368	0	18088
146	1	farm	71564	mixed sheep	41	3	0	46	15	0	0	0	0	36	40	27	50	68	1	67	2	15637	499875	88978	645322	1542377	8150290	42257	10969099	3	21360000	32329099	66	91	91	1426450	612570	38064	357939	4041338	6476362	163	5216000000	5254805460	5	1789	355	0	17502
147	1	farm	71564	mixed sheep	30	3	0	36	15	0	0	0	0	26	29	25	37	63	1	62	2	11073	529800	61540	534150	1168467	6653975	28176	8976108	3	18960000	27936108	56	81	81	1427300	622440	29548	303644	3434070	5817002	157	5024000000	5057753110	4	1796	367	0	17784
148	1	farm	71564	mixed sheep	48	3	0	39	15	0	0	0	0	37	40	36	49	76	1	75	2	30559	642800	105894	897102	1846177	11089728	57792	14639492	3	22080000	36719492	67	93	93	1501025	688240	42432	201879	2560106	4993682	169	5408000000	5449713174	6	1865	398	0	19664
149	1	farm	71556	mixed sheep	55	3	0	66	15	0	0	0	0	35	38	28	43	69	1	68	2	11074	711600	96848	900414	2009764	11189742	59064	14967432	3	23760000	38727432	65	101	101	2131200	863835	55612	556209	6332748	9939604	167	5344000000	5392667037	4	2739	506	0	24681
150	1	farm	71556	mixed sheep	45	3	0	51	15	0	0	0	0	34	37	31	43	68	1	67	2	17551	581650	80684	741910	1604695	9090428	51458	12150826	3	22800000	34950826	64	97	97	2010225	763490	38172	338121	3866462	7016470	162	5184000000	5225967296	6	2610	445	0	21814
151	1	farm	71556	mixed sheep	46	3	0	56	15	0	0	0	0	44	46	45	50	74	1	73	2	19752	601150	77928	632502	1565746	7841652	55601	10774579	3	24000000	34774579	75	102	102	1506825	684355	47404	452455	5147146	7838185	170	5440000000	5482612764	5	1869	399	0	19553
152	1	farm	71564	mixed sheep	38	3	0	39	15	0	0	0	0	35	38	25	43	70	1	69	2	11045	537175	71886	620446	1480058	7666542	34805	10410912	3	21360000	31770912	65	91	91	1456150	655095	25500	265072	2971305	5373122	163	5216000000	5253144035	4	1825	385	0	18717
153	1	farm	71564	mixed sheep	52	3	0	53	15	0	0	0	0	37	41	36	51	73	1	72	2	22044	714850	101234	776484	2017552	9745384	66289	13421793	3	23040000	36461793	67	98	98	1699150	811895	44592	325316	3875080	6756033	167	5344000000	5387217826	6	2065	471	0	23197
154	1	farm	71556	mixed sheep	34	3	0	58	15	0	0	0	0	32	35	28	40	63	1	62	2	12904	604625	61614	520020	1277523	6493412	50943	9008136	3	22320000	31328136	62	95	95	1959925	804860	56556	565076	6431188	9817605	161	5152000000	5193145741	4	2485	475	0	22996
155	1	farm	71556	mixed sheep	39	3	0	36	15	0	0	0	0	33	36	25	41	68	1	67	2	11827	579575	86054	781803	1604696	9874132	44876	12971136	3	20880000	33851136	63	89	89	1496775	614110	37308	271971	3144609	5564773	161	5152000000	5191415909	6	1920	358	0	17546
156	1	farm	71556	mixed sheep	30	3	0	46	15	0	0	0	0	34	37	29	42	65	1	64	2	14894	468625	55976	488570	989303	6116301	47036	8165810	3	21840000	30005810	64	93	93	1647125	713440	52672	494278	5737188	8644703	162	5184000000	5222650513	5	2069	417	0	20384
157	1	farm	71564	mixed sheep	40	3	0	39	15	0	0	0	0	52	54	53	56	82	1	81	2	12549	528575	65358	568809	1308683	7025294	39621	9536339	3	26400000	35936339	83	112	112	1607250	730870	40636	365798	4333978	7078532	177	5664000000	5707014872	4	1995	429	0	20882
158	1	farm	71556	mixed sheep	38	3	0	49	15	0	0	0	0	40	44	27	54	74	1	73	2	13972	552025	107300	620809	1456687	8029359	46918	10813098	3	22800000	33613098	70	96	96	1501750	656460	43866	406282	4787365	7395724	169	5408000000	5449008821	5	1873	384	0	18756
159	1	farm	71564	mixed sheep	27	3	0	28	15	0	0	0	0	37	40	26	46	68	1	67	2	17730	489225	67360	504335	1129518	6424322	26309	8641069	3	21600000	30241069	67	92	92	1370350	627795	24134	248722	2857582	5128583	161	5152000000	5187369652	5	1711	365	0	17937
160	1	farm	71556	mixed sheep	46	3	0	43	15	0	0	0	0	28	30	29	36	60	1	59	2	11003	528075	75650	646034	1628063	7945291	42347	10865460	3	19680000	30545460	59	84	84	1404525	598010	37918	363692	4250079	6654224	155	4960000000	4997199684	4	1776	351	0	17086
161	1	farm	71556	mixed sheep	49	3	0	73	15	0	0	0	0	45	47	44	49	76	1	75	2	11155	689900	73538	662416	1542378	8151654	81823	11201710	3	24240000	35441710	75	103	103	1646650	644595	80642	776450	9164771	12313108	177	5664000000	5711754818	4	2089	378	0	18417
162	1	farm	71564	mixed sheep	48	3	0	56	15	0	0	0	0	31	33	25	38	61	1	60	2	15586	634500	112054	1064855	1815021	13400496	69727	17096653	3	22560000	39656653	61	96	96	2039975	867755	65324	561416	6687755	10222224	159	5088000000	5137878877	6	2591	505	0	24793
163	1	farm	71556	mixed sheep	37	3	0	51	15	0	0	0	0	34	38	28	48	66	1	65	2	11055	515900	69300	601999	1417740	7487126	42285	10134350	3	21600000	31734350	64	92	92	1627850	678055	40768	398448	4533377	7278498	161	5152000000	5191012848	4	2066	400	0	19373
164	1	farm	71564	mixed sheep	38	3	0	62	15	0	0	0	0	32	35	32	45	63	1	62	2	14583	559375	72558	619029	1402159	7607548	68186	10328856	3	22800000	33128856	62	97	97	1896125	919660	69036	573507	6746078	10204406	161	5152000000	5195333262	7	2273	538	0	26276
165	1	farm	71564	mixed sheep	42	3	0	36	15	0	0	0	0	30	33	27	38	65	1	64	2	12732	502725	68264	609496	1433319	7497456	36997	10148257	3	20400000	30548257	60	87	87	1493600	694400	34314	301388	3488430	6012132	159	5088000000	5124560388	4	1844	412	0	19840
166	1	farm	71556	mixed sheep	48	3	0	52	15	0	0	0	0	31	34	27	39	63	1	62	2	10970	572525	76400	667937	1713753	8292916	50885	11374416	3	20160000	31534416	61	86	86	1437425	602315	45486	428227	4968630	7482082	159	5088000000	5127016498	4	1817	351	0	17209
167	1	farm	71564	mixed sheep	38	3	0	36	15	0	0	0	0	38	42	37	52	70	1	69	2	10962	502375	68212	604336	1402161	7463872	33752	10074709	3	21600000	31674709	68	92	92	1345975	581245	28030	260276	3051937	5267462	163	5216000000	5252942171	4	1705	340	0	16607
168	1	farm	71564	mixed sheep	30	3	0	45	15	0	0	0	0	37	41	27	51	69	1	68	2	12909	522400	64758	534357	1168467	6739270	38722	9067974	3	22080000	31147974	67	94	94	1501500	675990	40546	422883	4805547	7446466	165	5280000000	5318594440	4	1857	402	0	19314
169	1	farm	71564	mixed sheep	46	3	0	39	15	0	0	0	0	33	36	28	41	66	1	65	2	21747	546200	89820	648938	1573536	8163404	48772	11070670	3	21120000	32190670	63	90	90	1479325	668185	39192	266618	3144470	5597791	159	5088000000	5125788461	5	1840	391	0	19091
170	1	farm	71564	mixed sheep	80	3	0	82	15	0	0	0	0	47	50	38	60	83	1	82	2	25208	1213950	172510	1157054	2687475	15392303	87119	20710410	3	28560000	49270410	77	120	120	2781750	886725	75760	721699	8342270	12808204	183	5856000000	5918078614	7	3711	518	0	25335
171	1	farm	71556	mixed sheep	60	3	0	72	15	0	0	0	0	58	62	54	72	93	1	92	2	26159	857625	117362	1073099	2220089	13421039	95401	17784615	3	30000000	47784615	88	127	127	2132350	1058435	85370	732298	8654062	12662516	194	6208000000	6268447131	9	2578	606	0	30241
172	1	farm	71564	mixed sheep	46	3	0	51	15	0	0	0	0	31	34	29	40	64	1	63	2	14679	610625	81932	746075	1752698	9033580	56344	12281254	3	21840000	34121254	61	93	93	1740850	823690	48356	383735	4506388	7503020	159	5088000000	5129624274	5	2134	484	0	23534
173	1	farm	71556	mixed sheep	55	3	0	46	15	0	0	0	0	49	51	40	53	79	1	78	2	19099	655225	83302	718054	1869548	8851237	50122	12227488	3	26880000	39107488	79	113	113	2218025	745290	38420	358396	4222970	7583101	174	5568000000	5614690589	6	2960	437	0	21294
174	1	farm	71564	mixed sheep	48	3	0	42	15	0	0	0	0	35	38	34	43	66	1	65	2	11245	536850	79782	668493	1737120	8240266	36020	11298530	3	22320000	33618530	65	95	95	1738175	718060	32360	312664	3556700	6357960	160	5120000000	5159976490	5	2225	421	0	20516
175	1	farm	71556	mixed sheep	50	3	0	47	15	0	0	0	0	27	29	28	35	62	1	61	2	17008	572825	74352	633697	1815019	7863418	50819	11010130	3	20640000	31650130	58	87	87	1734000	739690	47960	433145	5003598	7958394	158	5056000000	5095608524	5	2196	430	0	21134
176	1	farm	71556	mixed sheep	50	3	0	50	15	0	0	0	0	48	50	49	54	80	1	79	2	17267	611800	85192	755732	1760490	9184128	49637	12446979	3	24960000	37406979	79	106	106	1528800	664160	41866	397719	4570161	7202706	175	5600000000	5644609685	5	1920	389	0	18976
177	1	farm	71556	mixed sheep	55	3	0	65	15	0	0	0	0	44	47	29	54	80	1	79	2	21025	718825	112464	867773	2025343	10816414	71307	14612126	3	25200000	39812126	74	107	107	1924125	837130	54366	534539	6150187	9500347	177	5664000000	5713312473	5	2430	482	0	23918
178	1	farm	71564	mixed sheep	29	3	0	32	15	0	0	0	0	30	34	27	44	62	1	61	2	143755	424425	100278	590119	1199625	7641118	28704	9984269	3	19920000	29904269	60	85	85	1400575	608090	29882	272860	3088342	5399748	155	4960000000	4995304017	6	1768	354	0	17374
179	1	farm	71564	mixed sheep	34	3	0	45	15	0	0	0	0	34	37	26	42	65	1	64	2	16208	657825	70086	580061	1386580	7223660	42791	9961003	3	22560000	32521003	64	96	96	1967900	741965	42740	423925	4879144	8055674	161	5152000000	5192576677	6	2573	434	0	21199
180	1	farm	71564	mixed sheep	45	3	0	45	15	0	0	0	0	45	47	46	53	75	1	74	2	21863	624350	93750	816271	1783859	10177932	45659	13541820	3	24480000	38021820	76	104	104	1631400	715995	32128	328694	3848384	6556600	169	5408000000	5452578421	5	2070	417	0	20457
181	1	farm	71564	mixed sheep	35	3	0	30	15	0	0	0	0	35	38	36	43	66	1	65	2	22845	530825	68480	623981	1363211	7735523	40995	10363015	3	23760000	34123015	66	101	101	2015375	875105	36516	325519	3900928	7153443	160	5120000000	5161276458	5	2573	507	0	25003
182	1	farm	71556	mixed sheep	38	3	0	44	15	0	0	0	0	36	39	27	46	72	1	71	2	10970	530200	69474	588566	1425529	7289184	43465	9946418	3	21360000	31306418	66	90	90	1434275	620165	36928	336908	3893113	6321389	166	5312000000	5349627808	4	1808	363	0	17719
183	1	farm	71564	mixed sheep	58	3	0	75	15	0	0	0	0	40	42	41	51	72	1	71	2	16277	651950	128586	1265375	1978607	15873605	93315	19991439	3	24720000	44711439	71	105	105	1979725	811265	85756	828896	9752734	13458376	174	5568000000	5626169815	6	2512	467	0	23179
184	1	farm	71556	mixed sheep	53	3	0	39	15	0	0	0	0	39	41	30	47	69	1	68	2	13542	578475	85722	731470	1978603	8969316	35992	12379579	3	23040000	35419579	69	97	97	1599475	739130	23590	222381	2523646	5108222	162	5184000000	5224527801	5	1984	439	0	21118
185	1	farm	71564	mixed sheep	52	3	0	56	15	0	0	0	0	37	41	30	51	69	1	68	2	21677	629200	86142	695540	1799438	8551452	55576	11817349	3	23040000	34857349	67	98	98	1707500	818615	49848	510772	5929672	9016408	166	5312000000	5355873757	6	2090	475	0	23389
186	1	farm	71556	mixed sheep	48	3	0	51	15	0	0	0	0	36	38	31	44	68	1	67	2	36258	702050	86076	681460	1760490	8453874	63480	11747429	3	22560000	34307429	66	96	96	1726350	709975	56042	376837	4462944	7332148	164	5248000000	5289639578	7	2193	409	0	20285
187	1	farm	71564	mixed sheep	48	3	0	53	15	0	0	0	0	44	46	45	48	74	1	73	2	31858	711175	93074	786136	1822810	9826482	57101	13296779	3	25440000	38736779	75	108	108	1865100	817460	49690	447392	5282224	8461866	170	5440000000	5487198646	7	2319	480	0	23356
188	1	farm	71556	mixed sheep	46	3	0	62	15	0	0	0	0	36	39	29	48	72	1	71	2	11080	783775	75376	650048	1635853	7984773	60272	11190097	3	23040000	34230097	66	98	98	1856125	793065	51342	494748	5737672	8932952	169	5408000000	5451163049	4	2347	468	0	22659
189	1	farm	71556	mixed sheep	50	3	0	43	15	0	0	0	0	31	34	28	39	63	1	62	2	32014	580550	87532	749610	1908494	9135110	46962	12508258	3	20640000	33148258	61	88	88	1487225	673995	37576	355741	4277576	6832112	158	5056000000	5095980370	6	1859	394	0	19257
190	1	farm	71556	mixed sheep	42	3	0	33	15	0	0	0	0	35	39	26	49	69	1	68	2	11134	572925	75132	656451	1604693	8031050	31846	10972097	3	21360000	32332097	65	90	90	1500925	669165	22738	237420	2736482	5166730	162	5184000000	5221498828	5	1897	388	0	19119
191	1	farm	71564	mixed sheep	44	3	0	46	15	0	0	0	0	35	38	28	43	66	1	65	2	16241	600375	93588	887422	1643644	10882021	65356	14172407	3	21840000	36012407	65	93	93	1548500	680435	54762	306349	3711778	6301823	161	5152000000	5194314230	5	1931	394	0	19441
192	1	farm	71556	mixed sheep	40	3	0	43	15	0	0	0	0	32	35	27	41	63	1	62	2	10970	477625	84948	599515	1441110	7622868	42168	10268233	3	20640000	30908233	62	87	87	1420550	628110	39290	377161	4336218	6801329	158	5056000000	5093709562	5	1772	365	0	17946
193	1	farm	71556	mixed sheep	45	3	0	65	15	0	0	0	0	36	40	29	50	70	1	69	2	11356	629050	74678	649847	1573535	7973248	53848	10954207	3	22320000	33274207	66	95	95	1672975	696850	47830	464558	5335235	8217448	166	5312000000	5353491655	4	2110	408	0	19910
194	1	farm	71556	mixed sheep	52	3	0	65	15	0	0	0	0	35	39	32	49	67	1	66	2	12306	740250	81574	707848	1908497	8717358	51780	12207307	3	23280000	35487307	65	98	98	1989725	863345	44362	454912	5163962	8516306	163	5216000000	5260003613	5	2516	507	0	24667
195	1	farm	71556	mixed sheep	35	3	0	41	15	0	0	0	0	31	34	27	40	62	1	61	2	14512	547850	79770	575248	1277524	7288526	114536	9883454	3	20400000	30283454	61	87	87	1418650	628635	107934	508626	6563786	9227632	161	5152000000	5191511086	5	1765	367	0	17961
196	1	farm	71556	mixed sheep	43	3	0	58	15	0	0	0	0	46	48	47	50	76	1	75	2	18213	690550	86250	662769	1643642	8299405	61653	11444269	3	25680000	37124269	77	109	109	1927150	783580	56712	569396	6842510	10179348	174	5568000000	5615303618	6	2476	456	0	22388
197	1	farm	71564	mixed sheep	39	3	0	49	15	0	0	0	0	29	31	30	35	62	1	61	2	17612	513175	95242	741186	1456689	9489669	48179	12344140	3	20880000	33224140	60	88	88	1693550	644245	46612	441364	4993556	7819327	158	5056000000	5097043467	6	2183	375	0	18407
198	1	farm	71556	mixed sheep	36	3	0	38	15	0	0	0	0	30	33	28	38	64	1	63	2	11031	536050	67842	581620	1347631	7180022	32264	9745429	3	20160000	29905429	60	86	86	1463450	637595	26998	235328	2765390	5128760	157	5024000000	5059034190	4	1847	373	0	18217
199	1	farm	71556	mixed sheep	61	3	0	66	15	0	0	0	0	35	39	33	49	67	1	66	2	16674	683425	99926	799096	2157769	9905582	85797	13731595	3	22800000	36531595	65	97	97	1889625	768775	80176	846533	10129084	13714194	169	5408000000	5458245788	6	2418	444	0	21965
200	1	farm	71556	mixed sheep	46	3	0	46	15	0	0	0	0	29	31	29	35	62	1	61	2	10970	557375	89190	655060	1721540	8194778	47959	11265902	3	21120000	32385902	59	90	90	1795925	775810	43774	417902	4801274	7834684	158	5056000000	5096220586	6	2267	445	0	22166
201	1	farm	71556	mixed sheep	35	3	0	33	15	0	0	0	0	36	39	26	44	67	1	66	2	15130	523275	97454	610589	1417739	7834866	29377	10513301	3	21840000	32353301	66	92	92	1479800	731745	22884	218970	2512698	4966096	160	5120000000	5157319397	6	1802	420	0	20907
202	1	farm	71556	mixed sheep	49	3	0	50	15	0	0	0	0	46	49	30	55	77	1	76	2	23399	738300	101004	778478	1799439	9642880	71460	13131560	3	25440000	38571560	76	107	107	1853675	797720	54082	396511	4936443	8038431	172	5504000000	5550609991	7	2345	465	0	22792
203	1	farm	71556	mixed sheep	46	3	0	63	15	0	0	0	0	46	49	40	54	77	1	76	2	13183	709650	74558	664785	1643642	8088008	56289	11236931	3	24720000	35956931	76	105	105	1648175	709275	45886	415370	4792866	7611572	173	5536000000	5579568504	4	2048	418	0	20265
204	1	farm	71556	mixed sheep	53	3	0	56	15	0	0	0	0	41	43	42	45	71	1	70	2	11018	600075	100136	736693	1838389	9250764	103190	12629247	3	23280000	35909247	72	99	99	1539375	651035	94066	549688	6801569	9635734	170	5440000000	5485544980	5	1923	376	0	18601
205	1	farm	71564	mixed sheep	58	3	0	78	15	0	0	0	0	32	35	31	40	63	1	62	2	27938	651075	160750	1100455	2149980	14117102	84843	18264204	3	24480000	42744204	62	104	104	2317275	1114365	83516	748634	8885972	13149761	163	5216000000	5271893965	10	2835	642	0	31839
206	1	farm	71556	mixed sheep	37	3	0	45	15	0	0	0	0	31	34	24	40	67	1	66	2	10970	481725	66414	570686	1394370	7075776	44926	9633897	3	19920000	29553897	61	85	85	1362900	580860	41358	403204	4659930	7048253	162	5184000000	5220602150	4	1722	339	0	16596
207	1	farm	71564	mixed sheep	39	3	0	40	15	0	0	0	0	35	38	27	43	68	1	67	2	11051	525625	74822	648261	1503426	7957094	37507	10746734	3	20880000	31626734	65	88	88	1406475	601055	31498	293904	3448928	5781860	162	5184000000	5221408595	4	1782	352	0	17173
208	1	farm	71556	mixed sheep	49	3	0	39	15	0	0	0	0	39	43	29	53	71	1	70	2	10989	588650	80552	716956	1799439	8764856	35132	11985584	3	22080000	34065584	69	93	93	1410325	597905	22402	193370	2219038	4443040	163	5216000000	5254508624	4	1795	352	0	17083
209	1	farm	71564	mixed sheep	44	3	0	40	15	0	0	0	0	33	36	28	42	66	1	65	2	10987	586850	75930	661196	1682592	8151912	38590	11197071	3	20400000	31597071	63	87	87	1386575	584325	30872	278867	3239186	5519826	160	5120000000	5157116896	4	1763	343	0	16695
210	1	farm	71556	mixed sheep	46	3	0	74	15	0	0	0	0	34	37	35	42	68	1	67	2	19642	612800	79682	737948	1682592	9053536	78888	12245447	3	24720000	36965447	65	105	105	2281075	1008980	83114	829526	9792140	13994834	170	5440000000	5490960281	6	2857	590	0	28828
211	1	farm	71556	mixed sheep	52	3	0	69	15	0	0	0	0	46	49	47	56	83	1	82	2	10962	853275	97398	914254	1970816	11316232	78061	15230035	3	24720000	39950035	77	104	104	1687500	644770	58834	523202	6217031	9131336	180	5760000000	5809081372	4	2169	375	0	18422
212	1	farm	71556	mixed sheep	40	3	0	62	15	0	0	0	0	28	30	29	40	60	1	59	2	21395	534650	68920	608967	1433320	7549674	65086	10260618	3	21360000	31620618	59	91	91	1842450	801780	67180	652234	7662698	11026342	159	5088000000	5130646960	6	2313	468	0	22908
213	1	farm	71556	mixed sheep	52	3	0	80	15	0	0	0	0	36	39	28	44	69	1	68	2	29967	695675	89570	806866	1885128	9877500	89462	13444201	3	25440000	38884201	66	108	108	2321275	1145480	80616	791120	9122468	13460960	170	5440000000	5492345161	9	2824	668	0	32728
214	1	farm	71556	mixed sheep	42	3	0	40	15	0	0	0	0	33	37	28	47	65	1	64	2	15024	526500	85894	645255	1526796	8057690	35284	10877418	3	20880000	31757418	63	88	88	1416000	634865	25868	242964	2808808	5128506	158	5056000000	5092885924	5	1773	371	0	18139
215	1	farm	71556	mixed sheep	29	3	0	25	15	0	0	0	0	34	37	26	42	65	1	64	2	10962	453550	59038	517673	1129518	6472750	21643	8654173	3	20640000	29294173	64	88	88	1334775	596820	19614	194366	2250795	4396370	157	5024000000	5057690543	4	1683	350	0	17052
216	1	farm	71564	mixed sheep	39	3	0	44	15	0	0	0	0	31	35	32	45	63	1	62	2	29936	709650	94654	889882	1409950	11152388	56828	14313353	3	22320000	36633353	62	94	94	1938975	796985	56242	421196	4937652	8151050	159	5088000000	5132784402	6	2472	462	0	22771
217	1	farm	71556	mixed sheep	49	3	0	63	15	0	0	0	0	40	44	28	54	73	1	72	2	11029	651125	82380	736196	1908495	8974948	57577	12410721	3	23760000	36170721	70	100	100	1785175	745150	45710	438100	4974919	7989054	169	5408000000	5452159774	4	2278	437	0	21290
218	1	farm	71556	mixed sheep	49	3	0	50	15	0	0	0	0	53	56	42	62	84	1	83	2	12488	735075	82990	742246	1822810	9173120	53606	12609846	3	27360000	39969846	83	115	115	1975975	786030	43576	380534	4395642	7581756	179	5728000000	5775551602	6	2554	458	0	22458
219	1	farm	71556	mixed sheep	33	3	0	38	15	0	0	0	0	27	29	24	35	60	1	59	2	10962	491025	64132	521116	1316472	6554597	34025	8981366	3	18720000	27701366	57	79	79	1347325	567735	31768	323361	3690252	5960440	154	4928000000	4961661807	4	1714	332	0	16221
220	1	farm	71564	mixed sheep	35	3	0	43	15	0	0	0	0	36	39	25	44	67	1	66	2	20967	495050	66106	538450	1371000	6729694	38940	9239240	3	21840000	31079240	66	93	93	1494100	682955	43204	470228	5445228	8135714	163	5216000000	5255214954	5	1864	397	0	19513
221	1	farm	71556	mixed sheep	38	2	0	46	15	0	0	0	0	27	29	28	39	60	1	59	2	11034	486350	61602	535532	1246366	6684938	40630	9055417	3	19440000	28495417	58	82	82	1415550	593425	40722	398102	4462594	6910392	155	4960000000	4995405809	4	1788	346	0	16955
222	1	farm	71564	mixed sheep	36	2	0	39	15	0	0	0	0	25	27	18	32	57	1	56	2	12623	441250	80440	592490	1363210	7434228	55810	9967428	3	19440000	29407428	55	82	82	1482625	721805	50938	326000	3927276	6508644	152	4864000000	4899916072	6	1798	418	0	20623
223	1	farm	71564	mixed sheep	47	2	0	50	15	0	0	0	0	48	50	49	52	78	1	77	2	20790	563850	85392	762514	1776070	9422646	52397	12662870	3	25680000	38342870	79	108	108	1642100	837760	45128	393590	4613974	7532552	173	5536000000	5581875421	6	1973	489	0	23936
224	1	farm	71556	mixed sheep	41	2	0	42	15	0	0	0	0	29	31	30	37	63	1	62	1	11018	569200	71352	626623	1417739	7670229	43173	10398316	3	19920000	30318316	60	85	85	1440875	623560	34352	324686	3820015	6243488	157	5024000000	5060561804	4	1820	366	0	17816
225	1	farm	71556	mixed sheep	73	3	0	82	15	0	0	0	0	34	36	32	43	68	1	67	1	25542	792125	138006	1170126	2843274	14658282	106088	19707901	3	24000000	43707901	64	102	102	2238325	937510	82132	768760	9130044	13156771	169	5408000000	5464864671	7	2842	539	0	26786
226	1	farm	71556	mixed sheep	47	3	0	46	15	0	0	0	0	33	36	31	42	65	1	64	1	22786	597675	89164	661138	1705961	8255658	49349	11358944	3	21600000	32958944	63	92	92	1705700	680680	41154	349481	4048245	6825260	160	5120000000	5159784205	6	2189	395	0	19448
227	1	farm	71556	mixed sheep	48	2	0	62	15	0	0	0	0	48	50	37	52	78	1	77	1	16592	633000	86480	728242	1604695	8883200	70957	12006574	3	26400000	38406574	78	112	112	1905925	858900	62810	492862	5740795	9061292	175	5600000000	5647467866	7	2356	496	0	24540
228	1	farm	71556	mixed sheep	68	3	0	93	15	0	0	0	0	60	63	50	68	91	1	90	1	49815	857475	105638	966213	2352517	11844061	98951	16224855	3	30480000	46704855	90	128	128	2269100	927255	88594	812088	9405860	13502896	192	6144000000	6204207751	5	2864	545	0	26493
229	1	farm	71556	mixed sheep	44	3	0	54	15	0	0	0	0	45	48	33	57	82	1	81	1	21614	703075	104240	982420	1737121	12282626	48721	15858203	3	26880000	42738203	75	114	114	2181425	1036630	33858	323446	3702936	7278296	176	5632000000	5682016498	6	2699	605	0	29618
230	1	farm	71556	mixed sheep	36	3	0	46	15	0	0	0	0	26	28	27	35	62	1	61	1	10962	509925	65194	544093	1347631	6775388	42520	9284750	3	18960000	28244750	57	81	81	1385250	580125	40468	400844	4585024	6991712	157	5024000000	5059236462	4	1758	338	0	16575
231	1	farm	71564	mixed sheep	46	2	0	49	15	0	0	0	0	30	32	31	37	62	1	61	1	10962	584675	74668	641313	1643644	7921458	47995	10913753	3	20160000	31073753	61	86	86	1456725	584780	41370	380511	4355242	6818628	157	5024000000	5061892380	4	1863	342	0	16708
232	1	farm	71556	mixed sheep	29	3	0	39	15	0	0	0	0	27	29	28	33	59	1	58	1	10962	443650	62392	545018	1121728	6784047	37760	8994594	3	18960000	27954594	58	81	81	1335900	550060	40844	373995	4287998	6588796	154	4928000000	4962543391	4	1692	321	0	15716
233	1	farm	71564	mixed sheep	37	2	0	46	15	0	0	0	0	35	38	26	43	67	1	66	1	11043	539200	64776	562262	1394371	7006451	46567	9613626	3	21840000	31453626	65	93	93	1626800	650650	44186	420314	4916116	7658066	163	5216000000	5255111692	5	2087	379	0	18590
234	1	farm	71556	mixed sheep	42	2	0	76	15	0	0	0	0	43	46	34	52	75	1	74	1	17887	731300	86996	681208	1667013	8514122	84800	11765438	3	26880000	38645438	73	114	114	2261575	1063720	87322	745452	8844450	13002520	176	5632000000	5683647958	7	2755	622	0	30392
235	1	farm	71556	mixed sheep	57	2	0	77	15	0	0	0	0	34	37	30	42	68	1	67	1	14842	712125	99738	859525	2111031	10741962	71858	14596239	3	24720000	39316239	64	105	105	2313300	1058715	69490	708746	8225884	12376135	168	5376000000	5427692374	6	2877	620	0	30249
236	1	farm	71556	mixed sheep	78	3	0	85	15	0	0	0	0	43	46	42	51	76	1	75	1	26949	865225	157020	1365181	2609579	16890596	94998	21982599	3	27120000	49102599	73	115	115	2487675	993650	71724	621830	7186021	11360900	175	5600000000	5660463499	9	3198	582	0	28390
237	1	farm	71564	mixed sheep	39	3	0	50	15	0	0	0	0	32	35	23	40	63	1	62	1	17332	538450	68410	587711	1425529	7269166	55046	9944311	3	21360000	31304311	62	91	91	1703975	703080	56880	551792	6453746	9469473	161	5152000000	5192773785	5	2168	410	0	20088
238	1	farm	71564	mixed sheep	46	3	0	43	15	0	0	0	0	45	47	24	49	75	1	74	1	11484	538750	77516	677286	1651432	8267807	38370	11251161	3	23760000	35011161	75	101	101	1477125	623035	32954	303829	3475570	5912513	169	5408000000	5448923674	4	1875	365	0	17801
239	1	farm	71564	mixed sheep	42	3	0	56	15	0	0	0	0	45	47	28	49	75	1	74	1	11113	580375	76980	683654	1557955	8336630	57258	11292852	3	24720000	36012852	75	105	105	1783850	713475	54944	526208	6067792	9146269	172	5504000000	5549159121	5	2285	416	0	20385
240	1	farm	71556	mixed sheep	32	3	0	43	15	0	0	0	0	45	49	28	59	77	1	76	1	14516	667900	82432	557701	1332052	7183002	40928	9864014	3	26640000	36504014	75	113	113	2157000	1024450	37300	345838	3928484	7493072	172	5504000000	5547997087	7	2688	597	0	29270
241	1	farm	71564	mixed sheep	46	3	0	43	15	0	0	0	0	44	48	26	58	76	1	75	1	14785	549250	76514	671785	1682590	8178998	37482	11196619	3	24240000	35436619	74	102	102	1693725	731360	33200	331862	3779128	6569275	170	5440000000	5482005894	5	2154	428	0	20896
242	1	farm	71556	mixed sheep	49	3	0	55	15	0	0	0	0	58	60	29	62	88	1	87	1	14722	673025	102068	672885	1877336	8545004	62535	11932853	3	28320000	40252853	88	120	120	1769525	801115	51506	392625	4669932	7684704	183	5856000000	5903937557	6	2216	467	0	22889
243	1	farm	71564	mixed sheep	34	3	0	48	15	0	0	0	0	35	38	31	48	67	1	66	1	11008	491850	64452	557462	1222996	6932288	46978	9316027	3	20880000	30196027	65	89	89	1402300	593740	46604	425970	4940708	7409322	163	5216000000	5253605349	4	1762	348	0	16964
244	1	farm	71556	mixed sheep	46	2	0	49	15	0	0	0	0	32	35	27	40	64	1	63	1	11082	501650	77262	664254	1682592	8177996	50463	11154217	3	21600000	32754217	62	92	92	1745325	718480	44214	394551	4611532	7514102	159	5088000000	5128268318	5	2229	418	0	20528
245	1	farm	71564	mixed sheep	31	2	0	29	15	0	0	0	0	49	52	36	57	80	1	79	1	13632	468500	61676	539100	1222995	6705047	26060	9023378	3	24240000	33263378	79	102	102	1364200	615580	22478	179690	2052340	4234288	172	5504000000	5541497666	5	1708	362	0	17588
246	1	farm	71556	mixed sheep	54	2	0	56	15	0	0	0	0	33	35	34	40	65	1	64	1	13791	705750	80538	737532	1908496	8962032	64975	12459323	3	23280000	35739323	64	98	98	2049150	857465	54476	442197	5177300	8580588	161	5152000000	5196319912	6	2613	507	0	24499
247	1	farm	71564	mixed sheep	44	2	0	54	15	0	0	0	0	51	54	49	59	84	1	83	1	11022	738800	68708	597049	1519008	7413153	57928	10394646	3	24720000	35114646	81	105	105	1422075	561330	53646	478346	5487134	8002531	180	5760000000	5803117177	4	1815	328	0	16038
248	1	farm	71564	mixed sheep	45	2	0	44	15	0	0	0	0	33	36	23	41	68	1	67	1	23857	540025	93358	695624	1674803	8701833	42236	11747878	3	20880000	32627878	63	89	89	1449225	651980	34730	292900	3356090	5784925	162	5184000000	5222412804	6	1800	376	0	18628
249	1	farm	71564	mixed sheep	47	2	0	46	15	0	0	0	0	38	42	44	52	75	1	74	1	13586	686825	75578	660100	1783861	8203132	43745	11453242	3	24240000	35693242	74	103	103	1679875	727160	38222	369250	4224514	7039021	170	5440000000	5482732262	4	2110	428	0	20776
250	1	farm	71556	mixed sheep	42	2	0	45	15	0	0	0	0	33	36	27	41	66	1	65	1	11021	535875	69366	596200	1480058	7366108	39850	10087457	3	20640000	30727457	63	87	87	1413925	606060	36056	321284	3719490	6096815	160	5120000000	5156824271	4	1780	356	0	17316
251	1	farm	71564	mixed sheep	44	2	0	37	15	0	0	0	0	35	39	21	49	68	1	67	1	23660	590875	77342	685076	1713751	8406390	35867	11509301	3	21840000	33349301	65	93	93	1570625	756560	26188	268538	3077132	5699043	161	5152000000	5191048344	5	1934	441	0	21616
252	1	farm	71564	mixed sheep	27	2	0	34	15	0	0	0	0	34	37	25	42	65	1	64	1	10970	438675	59012	508745	1012671	6349545	34478	8403126	3	20880000	29283126	64	89	89	1436400	640080	38096	388865	4483631	6987072	160	5120000000	5156270198	4	1800	376	0	18288
253	1	farm	71564	mixed sheep	38	2	0	51	15	0	0	0	0	29	31	29	33	60	1	59	1	11004	559375	65484	570483	1394372	7152127	53706	9795547	3	20640000	30435547	59	88	88	1700075	725795	58664	583832	6801389	9869755	158	5056000000	5096305303	4	2150	424	0	20737
254	1	farm	71564	mixed sheep	35	2	0	43	15	0	0	0	0	38	40	39	44	71	1	70	1	10962	446375	62868	560034	1269735	6961283	43171	9343466	3	21840000	31183466	69	93	93	1392450	582575	44456	382311	4392492	6794284	166	5312000000	5349977750	4	1758	340	0	16645
255	1	farm	71556	mixed sheep	40	2	0	40	15	0	0	0	0	40	43	28	50	76	1	75	1	13910	569300	69068	572627	1495636	7105329	33938	9845898	3	22800000	32645898	70	96	96	1496975	697620	31084	333878	3909998	6469554	170	5440000000	5479115452	5	1859	406	0	19932
256	1	farm	71556	mixed sheep	40	2	0	48	15	0	0	0	0	32	35	30	40	67	1	66	1	11018	594450	71660	612817	1448899	7599494	46936	10374256	3	20400000	30774256	62	86	86	1467700	612220	41578	392427	4448956	6962880	162	5184000000	5221737137	4	1855	359	0	17492
257	1	farm	71564	mixed sheep	43	2	0	52	15	0	0	0	0	32	35	26	44	65	1	64	1	11068	632625	71528	628517	1503429	7873576	53523	10763197	3	21120000	31883197	62	90	90	1707425	621670	50064	442665	5080568	7902392	161	5152000000	5191785589	5	2228	362	0	17762
258	1	farm	71564	mixed sheep	52	2	0	64	15	0	0	0	0	39	43	32	53	74	1	73	1	27221	690900	90050	817268	1939657	10151289	75122	13764285	3	25680000	39444285	69	109	109	2306400	1034390	63382	700052	8203696	12307920	174	5568000000	5619752205	7	2913	606	0	29554
259	1	farm	71556	mixed sheep	46	2	0	40	15	0	0	0	0	31	34	22	39	66	1	65	1	13441	535850	77224	687935	1635853	8375634	39364	11351861	3	20400000	31751861	61	87	87	1455800	656320	32548	274167	3250753	5669588	159	5088000000	5125421449	5	1823	381	0	18752
260	1	farm	71564	mixed sheep	37	2	0	36	15	0	0	0	0	30	33	24	38	62	1	61	1	16668	493800	67206	577800	1402160	7156542	35608	9733117	3	20160000	29893117	60	86	86	1439275	649705	33728	335878	3803948	6262534	156	4992000000	5028155651	5	1801	382	0	18563
261	1	farm	71564	mixed sheep	40	2	0	49	15	0	0	0	0	33	37	31	47	68	1	67	1	14410	650825	74586	635175	1526796	7823563	49113	10760058	3	21840000	32600058	63	93	93	1728025	764330	49822	492995	5696101	8731273	165	5280000000	5321331331	6	2161	452	0	21838
262	1	farm	71556	mixed sheep	47	2	0	57	15	0	0	0	0	32	35	28	40	65	1	64	1	15566	632400	89674	820775	1752701	10292133	66206	13653889	3	21600000	35253889	62	92	92	1745025	721560	69116	678332	8069912	11283945	164	5248000000	5294537835	5	2217	419	0	20616
263	1	farm	71556	mixed sheep	52	2	0	86	15	0	0	0	0	41	43	42	53	71	1	70	1	22901	932375	97848	855063	1861757	10486345	94340	14327728	3	26400000	40727728	72	111	111	2255450	1036665	90472	805000	9582283	13769870	172	5504000000	5558497598	7	2750	605	0	29619
264	1	farm	71564	mixed sheep	33	2	0	27	15	0	0	0	0	30	33	24	39	61	1	60	1	18378	480875	63064	506792	1238576	6433340	26379	8749026	3	19920000	28669026	60	85	85	1447500	613340	23790	237499	2708800	5030929	154	4928000000	4961699955	5	1851	358	0	17524
265	1	farm	71556	mixed sheep	37	2	0	38	15	0	0	0	0	46	48	26	50	76	1	75	1	11205	543825	68638	587583	1355421	7280918	35446	9871831	3	24000000	33871831	76	102	102	1505475	631785	29768	277990	3169396	5614414	170	5440000000	5479486245	4	1920	370	0	18051
266	1	farm	71556	mixed sheep	44	2	0	47	15	0	0	0	0	31	33	32	38	62	1	61	1	24197	619450	92302	613334	1612484	7846318	56322	10840210	3	21600000	32440210	62	92	92	1619675	751590	56154	443205	5124688	7995312	158	5056000000	5096435522	6	1985	432	0	21474
267	1	farm	71556	mixed sheep	38	2	0	42	15	0	0	0	0	28	30	27	39	61	1	60	1	10970	530225	68466	577267	1441108	7148526	46164	9811756	3	19200000	29011756	58	82	82	1358625	585550	42010	422039	4941677	7349901	157	5024000000	5060361657	4	1716	343	0	16730
268	1	farm	71556	mixed sheep	58	2	0	75	15	0	0	0	0	59	63	47	73	91	1	90	1	14140	824800	97778	900616	2025345	11206399	72375	15127314	3	30480000	45607314	89	129	129	2331075	982940	65838	652826	7575650	11608329	190	6080000000	6137215643	6	2955	577	0	28084
269	1	farm	71564	mixed sheep	39	2	0	48	15	0	0	0	0	34	38	24	48	66	1	65	1	11159	561950	78150	595755	1487847	7462336	56634	10242672	3	22080000	32322672	64	94	94	1650625	758170	53576	460159	5435935	8358465	162	5184000000	5224681136	5	2047	439	0	21662
270	1	farm	71564	mixed sheep	45	2	0	61	15	0	0	0	0	47	49	48	51	77	1	76	1	13163	622750	75332	654255	1651435	8112470	61127	11177368	3	26400000	37577368	78	112	112	1989075	810740	55622	506390	5693830	9055657	174	5568000000	5614633026	6	2532	474	0	23164
271	1	farm	71556	mixed sheep	45	2	0	52	15	0	0	0	0	37	40	27	45	71	1	70	1	11371	632650	79400	742471	1589116	9162733	51371	12257741	2	22560000	34817741	67	96	96	1669550	679525	44188	394600	4636427	7424290	166	5312000000	5354242031	4	2126	395	0	19415
272	1	farm	71564	mixed sheep	54	2	0	60	15	0	0	0	0	36	39	33	44	70	1	69	1	21681	620375	103842	924034	1931864	11250546	64686	14895348	2	25200000	40095348	66	107	107	2358550	1041495	59986	604390	7018900	11083321	168	5376000000	5427178669	8	2968	604	0	29757
273	1	farm	71556	mixed sheep	50	2	0	64	15	0	0	0	0	32	35	32	40	66	1	65	1	22497	674875	83518	743825	1783859	9047498	64839	12398414	2	22800000	35198414	62	97	97	1967850	891275	60104	532060	6266169	9717458	163	5216000000	5260915871	6	2430	516	0	25465
274	1	farm	71564	mixed sheep	55	2	0	69	15	0	0	0	0	38	40	41	48	74	1	73	1	35179	786750	133614	1153804	2056504	14601832	99922	18832427	3	26640000	45472427	71	113	113	2471550	1073170	90450	560223	6830734	11026128	173	5536000000	5592498555	8	3102	627	0	30662
275	1	farm	71564	mixed sheep	39	2	0	35	15	0	0	0	0	34	37	28	43	67	1	66	1	11043	505350	99190	803171	1417741	10184906	35177	13045536	2	21600000	34645536	64	92	92	1602775	691915	32974	325514	3891710	6544888	161	5152000000	5193190424	5	2041	402	0	19769
276	1	farm	71564	mixed sheep	62	2	0	81	15	0	0	0	0	36	38	36	42	69	1	68	1	193660	716725	164054	1311104	2290198	16582242	95532	21159856	3	25440000	46599856	66	108	108	2485150	1007510	88806	791687	9504110	13877264	170	5440000000	5500477120	9	3160	584	0	28786
277	1	farm	71564	mixed sheep	53	2	0	53	15	0	0	0	0	35	38	28	44	66	1	65	1	11027	602975	85536	760030	1877337	9295322	53519	12674719	3	21600000	34274719	65	92	92	1576925	652190	42310	423747	4933670	7628842	162	5184000000	5225903561	4	2012	382	0	18634
278	1	farm	71564	mixed sheep	50	2	0	66	15	0	0	0	0	38	40	39	42	68	1	67	1	22216	663475	85670	617427	1729333	7835193	68250	10999348	3	23280000	34279348	69	99	99	1662225	721105	65582	612412	7061362	10122686	166	5312000000	5356402034	6	2058	420	0	20603
279	1	farm	71564	mixed sheep	37	2	0	40	15	0	0	0	0	31	34	24	39	62	1	61	1	20887	560500	65938	550924	1355421	6853174	43406	9429363	3	21120000	30549363	61	90	90	1698825	688905	37704	297972	3493870	6217276	156	4992000000	5028766639	5	2178	404	0	19683
280	1	farm	71564	mixed sheep	38	2	0	48	15	0	0	0	0	38	41	31	46	73	1	72	1	29293	618925	81312	712125	1409950	8790852	53987	11667151	3	24000000	35667151	68	102	102	2004100	807660	56056	469762	5602140	8939717	169	5408000000	5452606868	7	2566	470	0	23076
281	1	farm	71556	mixed sheep	40	2	0	48	15	0	0	0	0	28	32	29	42	60	1	59	1	11158	632750	72608	643874	1480058	7948352	45398	10823040	3	20640000	31463040	59	88	88	1704225	693490	41020	358704	4137674	6935112	155	4960000000	4998398152	5	2181	404	0	19814
282	1	farm	71556	mixed sheep	39	2	0	42	15	0	0	0	0	32	36	23	46	69	1	68	1	11020	526650	70594	605997	1441109	7509616	43642	10197608	3	21600000	31797608	62	91	91	1706000	740845	41728	379622	4333016	7201212	164	5248000000	5286998820	5	2153	435	0	21167
283	1	farm	71556	mixed sheep	33	2	0	42	15	0	0	0	0	34	38	29	48	66	1	65	1	11096	528675	70442	592189	1347630	7313990	38178	9891104	2	21360000	31251104	64	91	91	1547450	667730	41500	443106	5085886	7785672	162	5184000000	5223036776	4	1952	389	0	19078
284	1	farm	71564	mixed sheep	50	2	0	40	15	0	0	0	0	26	28	25	38	65	1	64	1	22025	544975	81062	729362	1791648	8920840	39808	12107695	2	21600000	33707695	56	92	92	1968825	980910	32346	316696	3651921	6950698	159	5088000000	5128658394	8	2412	576	0	28026
285	1	farm	71564	mixed sheep	45	2	0	42	15	0	0	0	0	30	34	28	44	63	1	62	1	21416	581100	99714	833348	1674803	10344899	42391	13576255	2	20640000	34216255	60	88	88	1566950	723695	37916	353367	4145488	6827416	158	5056000000	5097043671	7	1940	419	0	20677
286	1	farm	71564	mixed sheep	38	2	0	33	15	0	0	0	0	35	38	26	48	71	1	70	1	10974	513025	72994	612862	1526796	7617316	28226	10371219	2	20880000	31251219	65	88	88	1363225	583590	26844	283014	3250531	5507204	165	5280000000	5316758423	4	1732	342	0	16674
287	1	farm	71564	mixed sheep	32	2	0	32	15	0	0	0	0	33	36	29	42	64	1	63	1	20843	460050	64382	554794	1300896	7070197	34740	9485059	2	20880000	30365059	63	89	89	1438400	704690	36122	362938	4111396	6653547	159	5088000000	5125018606	5	1763	411	0	20134
288	1	farm	71564	mixed sheep	36	2	0	48	15	0	0	0	0	32	35	29	40	64	1	63	1	12789	497850	66280	547076	1339842	6838790	48793	9338632	2	20880000	30218632	62	89	89	1492625	690760	50150	463939	5364320	8061794	160	5120000000	5158280425	5	1838	399	0	19736
289	1	farm	71556	mixed sheep	47	2	0	45	15	0	0	0	0	30	33	27	39	66	1	65	1	10982	565700	96836	651346	1721542	8312618	53735	11401777	2	20160000	31561777	60	86	86	1458425	668255	46400	350188	4116374	6639641	161	5152000000	5190201418	5	1799	385	0	19093
290	1	farm	71564	mixed sheep	63	2	0	71	15	0	0	0	0	31	33	28	41	65	1	64	1	26805	688600	119116	894215	2297982	10941316	82277	15023506	2	23280000	38303506	61	98	98	2226025	963375	75632	786650	9537046	13588728	166	5312000000	5363892234	7	2824	558	0	27525
291	1	farm	71564	mixed sheep	30	2	0	32	15	0	0	0	0	25	27	26	33	57	1	56	1	12785	391525	57382	505328	1059411	6330824	30623	8375092	2	19680000	28055092	56	83	83	1619075	676655	32250	293558	3353430	5974968	151	4832000000	4866030060	4	2063	397	0	19333
292	1	farm	71564	mixed sheep	44	2	0	39	15	0	0	0	0	36	39	43	44	67	1	66	1	12739	580525	102348	710748	1768278	8922164	48246	12132309	2	23520000	35652309	73	99	99	1506875	725515	35772	272774	3264047	5804983	160	5120000000	5161457292	5	1853	420	0	20729
293	1	farm	71556	mixed sheep	61	2	0	64	15	0	0	0	0	44	47	40	53	80	1	79	1	11195	864325	114170	1087078	2118822	13343370	92619	17620385	2	25200000	42820385	74	107	107	1907525	807905	81094	652430	7934491	11383445	180	5760000000	5814203831	6	2411	466	0	23083
294	1	farm	71564	mixed sheep	36	2	0	26	15	0	0	0	0	45	49	46	59	77	1	76	1	21672	492575	131336	657286	1495636	8705625	23790	11506248	2	24000000	35506248	76	101	101	1415625	674660	20122	208375	2396304	4715086	170	5440000000	5480221334	6	1749	389	0	19276
295	1	farm	71556	mixed sheep	43	2	0	38	15	0	0	0	0	35	39	30	49	69	1	68	1	10962	538425	71498	645494	1503428	7925821	41736	10726402	2	20880000	31606402	65	89	89	1377600	580195	36206	312712	3741037	6047750	163	5216000000	5253654151	4	1749	339	0	16577
296	1	farm	71556	mixed sheep	36	2	0	43	15	0	0	0	0	28	30	28	32	59	1	58	1	11043	484625	61962	535606	1230785	6653828	41515	9008320	2	19440000	28448320	58	83	83	1426675	607635	45892	433649	4982862	7496713	155	4960000000	4995945034	4	1798	353	0	17361
297	1	farm	71564	mixed sheep	65	2	0	71	15	0	0	0	0	57	60	57	65	92	1	91	1	16351	1005675	100454	914292	2368096	11266185	63636	15718338	2	28320000	44038338	87	120	120	1951950	765450	50336	460260	5266082	8494078	188	6016000000	6068532417	6	2508	442	0	21870
298	1	farm	71556	mixed sheep	58	2	0	67	15	0	0	0	0	47	50	34	56	78	1	77	1	11109	788425	92852	844430	2118821	10316434	64482	14225444	2	26640000	40865444	77	113	113	2116525	847350	48070	452252	5208852	8673049	174	5568000000	5617538493	5	2728	497	0	24210
299	1	farm	71556	mixed sheep	50	2	0	52	15	0	0	0	0	34	37	33	42	66	1	65	1	14689	724450	100746	747232	1822809	9352108	54859	12802204	2	23040000	35842204	64	98	98	1919800	836640	44310	410636	4641788	7853174	162	5184000000	5227695378	6	2416	483	0	23904
300	1	farm	71564	mixed sheep	53	2	0	53	15	0	0	0	0	37	41	28	51	69	1	68	1	24173	596000	100120	717318	1838386	8911101	52863	12215788	2	22560000	34775788	67	95	95	1558775	753480	46708	426670	4981984	7767617	165	5280000000	5322543404	6	1904	437	0	21528
301	1	farm	71556	mixed sheep	47	2	0	50	15	0	0	0	0	29	31	28	40	62	1	61	1	12477	531800	82830	770668	1635856	9580747	48089	12649990	2	21600000	34249990	59	92	92	1832150	869820	45006	406667	4770162	7923805	157	5024000000	5066173795	6	2258	508	0	24852
302	1	farm	71564	mixed sheep	39	2	0	43	15	0	0	0	0	48	50	49	52	78	1	77	1	11076	477800	67238	562941	1355421	6987658	41105	9492164	2	24480000	33972164	79	104	104	1405575	598710	39926	360333	4175022	6579566	173	5536000000	5576551730	4	1770	352	0	17106
303	1	farm	71556	mixed sheep	53	2	0	72	15	0	0	0	0	38	41	31	46	69	1	68	1	11483	667375	98678	737604	1931864	9142560	65618	12643700	2	24960000	37603700	68	106	106	2218850	944860	61890	594688	6856094	10676382	167	5344000000	5392280082	5	2813	553	0	26996
304	1	farm	71564	mixed sheep	31	2	0	39	15	0	0	0	0	35	38	26	43	66	1	65	1	11098	445950	57452	488374	1067200	6129756	33067	8221798	2	21120000	29341798	65	89	89	1427125	619325	37414	379696	4379444	6843004	161	5152000000	5188184802	4	1792	362	0	17695
305	1	farm	71556	mixed sheep	42	2	0	51	15	0	0	0	0	37	40	31	45	68	1	67	1	12243	562900	83690	770983	1573536	9543428	50435	12584972	2	23280000	35864972	67	99	99	1822300	824425	45088	421270	5027192	8140274	164	5248000000	5292005246	6	2278	475	0	23555
306	1	farm	71556	mixed sheep	36	2	0	58	15	0	0	0	0	32	35	27	40	64	2	63	1	271752	643700	68026	549918	1394370	6899702	77425	9633141	2	36240000	45873141	62	87	87	1693950	884240	76468	491632	5942017	9088307	161	5152000000	5206961448	5	1974	506	0	25264
307	1	farm	71564	mixed sheep	51	2	0	57	15	0	0	0	0	47	50	39	55	80	1	79	1	13348	645350	101418	828279	1822808	10330812	53898	13782564	2	26160000	39942564	77	110	110	1915700	874475	50132	466558	5287271	8594136	176	5632000000	5680536700	7	2357	508	0	24985
308	1	farm	71556	mixed sheep	41	2	0	46	15	0	0	0	0	27	29	28	34	60	1	59	1	14775	522575	68138	609874	1487848	7521000	47236	10256671	2	20640000	30896671	58	88	88	1670725	745955	41300	302432	3525894	6286305	154	4928000000	4965182976	5	2080	438	0	21313
309	1	farm	71564	mixed sheep	65	2	0	81	15	0	0	0	0	35	38	36	43	69	1	68	1	11524	774000	99616	948816	2259038	11563780	74664	15719915	2	24240000	39959915	66	103	103	2185600	858025	63788	597231	7085769	10790413	167	5344000000	5394750328	4	2806	505	0	24515
310	1	farm	71564	mixed sheep	31	2	0	48	15	0	0	0	0	33	36	26	41	64	1	63	1	10962	481200	55682	474617	1051621	5973602	45899	8082621	2	20400000	28482621	63	87	87	1373050	579600	50340	501430	5840174	8344595	161	5152000000	5188827216	4	1726	338	0	16560
311	1	farm	71564	mixed sheep	68	2	0	68	15	0	0	0	0	41	43	40	47	74	1	73	1	40049	933775	121520	1053828	2484940	13032210	74393	17700666	2	26640000	44340666	71	112	112	2443625	986930	43904	426888	4829354	8730702	170	5440000000	5493071367	8	3149	576	0	28198
312	1	farm	71556	mixed sheep	38	2	0	43	15	0	0	0	0	28	30	29	39	66	1	65	1	10987	527550	68504	593728	1402160	7339964	38455	9970361	2	19680000	29650361	59	83	83	1428000	602875	34604	343168	3910736	6319383	161	5152000000	5187969744	4	1812	352	0	17225
313	1	farm	71556	mixed sheep	38	2	0	37	15	0	0	0	0	38	41	27	46	69	1	68	1	11008	509550	64538	569630	1277524	7024414	33701	9479358	2	21840000	31319358	68	92	92	1407475	625870	29566	277684	3230790	5571385	163	5216000000	5252890743	4	1765	369	0	17882
314	1	farm	71564	mixed sheep	38	2	0	48	15	0	0	0	0	32	36	25	46	64	1	63	1	22909	574925	78604	609028	1456688	7611822	59718	10390784	2	21360000	31750784	62	91	91	1578250	754950	54850	453758	5275658	8117465	160	5120000000	5159868249	6	1924	438	0	21570
315	1	farm	71556	mixed sheep	40	2	0	52	15	0	0	0	0	36	38	28	44	67	1	66	1	11433	576950	71172	617288	1487847	7595000	44462	10392719	2	21840000	32232719	66	93	93	1548125	654570	42726	410771	4718628	7374820	163	5216000000	5255607539	4	1952	384	0	18702
316	1	farm	71564	mixed sheep	50	2	0	43	15	0	0	0	0	36	39	27	47	72	1	71	1	14455	644250	120398	720324	1900705	9239527	64871	12690075	2	22320000	35010075	66	95	95	1583500	763420	50216	352206	4149659	6899001	167	5344000000	5385909076	6	1930	438	0	21812
317	1	farm	71564	mixed sheep	38	2	0	39	15	0	0	0	0	32	35	26	40	66	1	65	1	18575	510225	90952	654962	1394371	8235740	41882	10928132	2	20640000	31568132	62	88	88	1470200	653835	33640	301329	3458648	5917652	160	5120000000	5157485784	6	1838	378	0	18681
318	1	farm	71556	mixed sheep	56	2	0	81	15	0	0	0	0	38	41	33	46	72	1	71	1	20423	757000	93568	869841	2087664	10764598	78000	14650671	2	24720000	39370671	68	104	104	2117000	921340	69938	678987	7989498	11776762	171	5472000000	5523147434	4	2645	541	0	26324
319	1	farm	71556	mixed sheep	53	2	0	68	15	0	0	0	0	40	43	41	50	76	1	75	1	20362	764250	92874	827449	1931864	9996922	71405	13684764	2	24720000	38404764	71	105	105	1937525	854770	61584	565981	6565240	9985100	174	5568000000	5616389864	6	2411	499	0	24422
320	1	farm	71556	mixed sheep	41	2	0	52	15	0	0	0	0	31	33	32	39	64	1	63	1	12788	580350	86312	576043	1495637	7341138	46831	10126310	2	20880000	31006310	62	89	89	1531350	666715	48894	502348	5843922	8593229	161	5152000000	5191599539	5	1920	384	0	19049
321	1	farm	71564	mixed sheep	37	2	0	35	15	0	0	0	0	44	46	45	48	74	1	73	1	11232	577975	84014	774500	1402161	9728871	30336	12597857	2	24480000	37077857	75	103	103	1669075	703080	26482	261200	2911214	5571051	167	5344000000	5386648907	5	2137	412	0	20088
322	1	farm	71556	mixed sheep	39	2	0	40	15	0	0	0	0	26	28	26	33	58	1	57	1	11043	478750	66570	565258	1378791	7036828	35759	9561957	2	18720000	28281957	56	80	80	1361600	578865	33416	299279	3456964	5730125	152	4864000000	4898012082	4	1721	338	0	16539
323	1	farm	71556	mixed sheep	43	2	0	40	15	0	0	0	0	44	47	45	52	79	1	78	1	10973	633250	76454	604420	1682591	7539733	35217	10571664	2	24720000	35291664	75	105	105	1737625	761670	34010	346617	4003308	6883230	174	5568000000	5610174894	4	2212	443	0	21762
324	1	farm	71564	mixed sheep	43	2	0	55	15	0	0	0	0	52	54	39	56	82	1	81	1	14598	696300	80988	718484	1542378	9020926	73045	12132121	2	26880000	39012121	82	113	113	1848850	761320	64552	614718	7436824	10726264	181	5792000000	5841738386	5	2359	446	0	21752
325	1	farm	71556	mixed sheep	60	2	0	69	15	0	0	0	0	36	39	30	47	71	1	70	1	23778	774325	109954	1007885	2157769	12275440	76062	16401436	2	24000000	40401436	66	102	102	2114475	915985	62514	562849	6732130	10387953	169	5408000000	5458789388	7	2673	534	0	26171
326	1	farm	71556	mixed sheep	62	2	0	82	15	0	0	0	0	38	41	35	46	69	1	68	1	19640	757075	111438	873544	2188932	10920575	84047	14935612	2	26400000	41335612	68	111	111	2601625	1039150	67082	663786	7654666	12026310	168	5376000000	5429361921	7	3328	605	0	29690
327	1	farm	71564	mixed sheep	42	2	0	36	15	0	0	0	0	30	32	27	36	60	1	59	1	12990	556500	75912	704086	1542376	8644310	34726	11557910	2	21120000	32677910	60	90	90	1691575	739655	26858	273980	3228536	5960604	154	4928000000	4966638514	5	2152	436	0	21133
328	1	farm	71556	mixed sheep	48	2	0	49	15	0	0	0	0	43	46	29	51	74	1	73	1	16281	612025	82698	763114	1713751	9217174	50368	12439130	2	23040000	35479130	73	98	98	1440125	625135	34988	334406	3869990	6304644	168	5376000000	5417783774	5	1817	364	0	17861
329	1	farm	71564	mixed sheep	61	2	0	57	15	0	0	0	0	42	45	43	55	76	1	75	1	11317	911700	92482	860060	2212299	10572281	58199	14707021	2	25920000	40627021	73	110	110	2208025	860930	39984	333754	3791430	7234123	170	5440000000	5487861144	4	2860	508	0	24598
330	1	farm	71564	mixed sheep	77	2	0	75	15	0	0	0	0	57	61	55	71	90	1	89	1	21300	952225	126338	1170873	2632948	14346667	94760	19323811	2	28560000	47883811	87	121	121	2001900	832020	69494	674505	7976685	11554604	189	6048000000	6107438415	6	2553	481	0	23772
331	1	farm	71564	mixed sheep	45	2	0	43	15	0	0	0	0	34	37	28	43	69	1	68	1	12373	555325	101036	752204	1752699	9426792	39675	12627730	2	23040000	35667730	64	98	98	1921300	865515	32738	324356	3667690	6811598	163	5216000000	5258479328	5	2404	509	0	24729
332	1	farm	71556	mixed sheep	42	2	0	62	15	0	0	0	0	35	39	36	49	67	1	66	1	47377	660250	118968	743438	1589114	9421215	89684	12622669	2	23040000	35662669	66	98	98	1813425	794955	86856	625212	7481176	10801624	166	5312000000	5358464293	7	2262	458	0	22713
333	1	farm	71564	mixed sheep	43	2	0	48	15	0	0	0	0	30	32	31	34	60	1	59	1	15448	579975	86736	734542	1550166	9120290	67852	12139560	2	22320000	34459560	61	95	95	1926075	836010	66532	486428	5759205	9074250	158	5056000000	5099533810	6	2421	486	0	23886
334	1	farm	71564	mixed sheep	39	2	0	32	15	0	0	0	0	35	39	25	49	67	1	66	1	17755	520575	78198	703256	1448900	8820072	33004	11604005	2	23520000	35124005	65	99	99	1939100	932820	26354	260359	3163485	6322118	160	5120000000	5161446123	6	2399	542	0	26652
335	1	farm	71556	mixed sheep	63	2	0	66	15	0	0	0	0	34	36	40	43	67	1	66	1	17634	823425	95328	788623	2321354	9736640	69294	13834663	2	25920000	39754663	70	109	109	2378675	946435	62200	592362	6707200	10686872	165	5280000000	5330441536	5	3074	549	0	27041
336	1	farm	71556	mixed sheep	54	2	0	45	15	0	0	0	0	47	49	42	53	79	1	78	1	10993	739850	86682	780874	1978607	9709012	43908	13338932	2	24480000	37818932	77	104	104	1546950	644385	38506	379413	4282584	6891838	174	5568000000	5612710771	4	1971	375	0	18411
337	1	farm	71564	mixed sheep	46	2	0	46	15	0	0	0	0	33	36	31	44	67	1	66	1	11273	595975	77352	681939	1737119	8311292	36810	11440487	2	21360000	32800487	63	91	91	1594125	662795	32516	318652	3666064	6274152	161	5152000000	5191074640	4	2025	389	0	18937
338	1	farm	71556	mixed sheep	56	2	0	55	15	0	0	0	0	44	46	45	48	74	2	73	1	356326	648575	132678	1032210	2025344	12744542	75203	16658552	2	45840000	62498552	75	103	103	1626175	675395	52972	503424	5917224	8775190	171	5472000000	5543273742	7	2056	391	0	19297
339	1	farm	71564	mixed sheep	31	2	0	36	15	0	0	0	0	30	34	27	44	65	1	64	1	11096	474675	58400	498910	1152887	6246036	30177	8461085	2	19680000	28141085	60	83	83	1358800	576870	31014	325438	3723516	6015638	159	5088000000	5122156723	4	1723	337	0	16482
340	1	farm	71556	mixed sheep	44	2	0	54	15	0	0	0	0	42	45	43	50	74	1	73	1	11109	570475	76110	618718	1596903	7646870	51295	10560371	2	23280000	33840371	73	99	99	1524275	622020	47266	458084	5243880	7895525	170	5440000000	5481735896	4	1940	363	0	17772
341	1	farm	71556	mixed sheep	39	2	0	48	15	0	0	0	0	32	35	28	40	64	1	63	1	10962	541925	66476	546417	1417739	6814692	44691	9431940	2	20160000	29591940	62	86	86	1390650	566720	43164	425446	4861570	7287550	160	5120000000	5156879490	4	1773	331	0	16192
342	1	farm	71564	mixed sheep	43	2	0	56	15	0	0	0	0	33	36	25	41	65	1	64	1	17204	603700	75844	677756	1526796	8265018	59382	11208496	2	22320000	33528496	63	95	95	1799000	809340	52448	478505	5431618	8570912	162	5184000000	5226099408	6	2243	472	0	23124
343	1	farm	71564	mixed sheep	63	2	0	61	15	0	0	0	0	35	38	34	43	68	1	67	1	11031	712400	105536	1002514	2321356	12252811	66545	16461162	2	22560000	39021162	65	96	96	1837175	743365	49836	483962	5820964	8935301	165	5280000000	5327956463	4	2366	437	0	21239
344	1	farm	71556	mixed sheep	44	2	0	65	15	0	0	0	0	36	39	34	45	67	1	66	1	11139	590875	69424	600786	1557957	7507280	63217	10389538	2	23520000	33909538	66	100	100	1975550	863065	63318	615627	7314850	10832410	166	5312000000	5356741949	4	2486	507	0	24659
345	1	farm	71556	mixed sheep	39	2	0	55	15	0	0	0	0	43	46	28	51	74	1	73	1	19151	578525	82146	777040	1464480	9665125	52760	12620076	2	23760000	36380076	73	101	101	1533175	735420	46902	440566	5032740	7788803	170	5440000000	5484168879	7	1864	431	0	21012
346	1	farm	71564	mixed sheep	46	2	0	48	15	0	0	0	0	33	36	28	42	64	1	63	1	129892	598650	157764	1160399	1768279	14122433	48179	17855704	2	22320000	40175704	63	95	95	1699250	872340	38820	386451	4456262	7453122	159	5088000000	5135628827	10	2024	509	0	24924
347	1	farm	71564	mixed sheep	50	2	0	57	15	0	0	0	0	34	37	29	42	65	1	64	1	11101	587275	83080	782631	1667014	9523376	53843	12697219	2	21120000	33817219	64	89	89	1544350	625100	46112	417614	4912859	7546034	161	5152000000	5193363254	4	1960	365	0	17860
348	1	farm	71564	mixed sheep	40	2	0	37	15	0	0	0	0	22	26	22	36	57	1	56	1	16140	502875	79756	670466	1519005	8204178	41059	11017339	2	18480000	29497339	52	79	79	1614150	628740	42208	417982	4908132	7611213	153	4896000000	4933108552	5	2091	368	0	17964
349	1	farm	71564	mixed sheep	41	2	0	38	15	0	0	0	0	35	38	35	47	67	1	66	1	16550	536625	88860	759206	1635854	9405378	46655	12472578	2	21840000	34312578	65	93	93	1520525	763770	31344	306194	3514242	6136074	161	5152000000	5192448652	6	1844	441	0	21822
350	1	farm	71556	mixed sheep	38	2	0	47	15	0	0	0	0	49	53	50	63	81	1	80	1	18708	500625	77114	636597	1441110	7955316	58900	10669662	2	24960000	35629662	80	106	106	1461400	675045	56726	436858	5141298	7771327	177	5664000000	5707400989	6	1798	392	0	19287
351	1	farm	71556	mixed sheep	44	2	0	39	15	0	0	0	0	33	36	29	41	64	1	63	1	11027	587875	75256	666011	1589115	8172152	35038	11125447	2	20640000	31765447	63	87	87	1436625	604240	27922	263806	2975296	5307888	157	5024000000	5061073336	4	1833	352	0	17264
352	1	farm	71556	mixed sheep	35	2	0	33	15	0	0	0	0	32	35	25	41	63	1	62	1	11101	465375	66972	596585	1417740	7402946	31149	9980766	2	20160000	30140766	62	85	85	1375675	616210	24024	223844	2510334	4750086	156	4992000000	5026890853	4	1726	362	0	17606
353	1	farm	71556	mixed sheep	35	2	0	43	15	0	0	0	0	36	39	29	44	67	1	66	1	11020	589800	80370	618678	1339842	7746822	61333	10436845	2	21840000	32276845	66	93	93	1495300	675850	56776	379238	4668350	7275514	163	5216000000	5255552358	5	1852	394	0	19310
354	1	farm	71564	mixed sheep	36	2	0	51	15	0	0	0	0	68	70	40	76	98	1	97	1	15990	620450	77664	654669	1409950	8169639	49534	10981906	2	30240000	41221906	98	128	128	1766850	743505	45466	453481	5244908	8254210	194	6208000000	6257476116	5	2244	433	0	21243
355	1	farm	71564	mixed sheep	37	2	0	33	15	0	0	0	0	35	39	26	49	67	1	66	1	10979	488125	68150	579357	1425530	7215504	30676	9807343	2	20880000	30687343	65	89	89	1353550	581735	24636	241502	2724684	4926106	160	5120000000	5155613449	4	1720	340	0	16621
356	1	farm	71564	mixed sheep	46	2	0	54	15	0	0	0	0	38	42	27	52	72	1	71	1	23984	528450	92314	660537	1791648	8338798	59277	11471025	2	22320000	33791025	68	95	95	1504550	711760	49184	444992	5071238	7781724	168	5376000000	5417572749	6	1835	412	0	20336
357	1	farm	71564	mixed sheep	41	2	0	41	15	0	0	0	0	37	40	29	45	68	1	67	1	11937	506650	81746	667418	1534586	8260120	36912	11087432	2	22560000	33647432	67	96	96	1596775	692160	32648	302951	3420410	6044944	162	5184000000	5223692376	5	2005	406	0	19776
358	1	farm	71564	mixed sheep	53	2	0	52	15	0	0	0	0	57	59	52	61	87	1	86	1	13401	640450	112660	756562	2072081	9596677	86515	13264945	2	28560000	41824945	87	121	121	1854975	904715	74334	454329	5523031	8811384	184	5888000000	5938636329	8	2256	518	0	25849
359	1	farm	71556	mixed sheep	65	2	0	79	15	0	0	0	0	61	63	62	65	91	1	90	1	18464	1051850	118804	1121940	2274618	13989021	85348	18641581	2	31440000	50081581	92	133	133	2536100	903910	70350	691916	7868262	12070538	191	6112000000	6174152118	7	3332	535	0	25826
360	1	farm	71564	mixed sheep	52	2	0	52	15	0	0	0	0	37	41	37	51	69	1	68	1	16291	734600	87164	768384	1955234	9474994	58985	13079361	2	22800000	35879361	67	97	97	1698325	752500	43564	386170	4623839	7504398	164	5248000000	5291383759	5	2134	441	0	21500
361	1	farm	71556	mixed sheep	52	2	0	60	15	0	0	0	0	32	35	32	40	65	1	64	1	11107	662175	88992	821354	1885127	10002258	54737	13514642	2	21840000	35354642	62	93	93	1809300	766815	45476	415332	4891106	7928028	161	5152000000	5195282671	4	2292	452	0	21909
362	1	farm	71556	mixed sheep	46	2	0	44	15	0	0	0	0	36	39	29	44	67	1	66	1	13496	537850	73256	612560	1643642	7552674	41412	10461395	2	21840000	32301395	66	93	93	1508600	684635	36102	340099	3928860	6498296	161	5152000000	5190799690	5	1874	405	0	19561
363	1	farm	71556	mixed sheep	41	2	0	43	15	0	0	0	0	28	30	28	37	60	1	59	1	11211	555400	66428	578581	1472268	7175384	51718	9899779	2	19920000	29819779	58	84	84	1586950	644700	50454	429354	5045338	7756796	156	4992000000	5029576575	4	2035	376	0	18420
364	1	farm	71556	mixed sheep	40	2	0	55	15	0	0	0	0	35	38	29	43	66	1	65	1	18378	560700	78182	701579	1441110	8748570	49576	11579717	2	22320000	33899717	65	95	95	1721450	712110	49318	456545	5256098	8195522	162	5184000000	5226095239	5	2180	416	0	20346
365	1	farm	71564	mixed sheep	53	2	0	47	15	0	0	0	0	53	56	54	66	84	1	83	1	11504	697125	96358	864036	2040923	10618447	44996	14361885	2	28080000	42441885	84	119	119	2070000	880530	33096	302049	3395286	6680961	178	5696000000	5745122846	5	2637	517	0	25158
366	1	farm	71556	mixed sheep	36	2	0	42	15	0	0	0	0	29	32	29	37	60	1	59	1	10972	516000	81468	758639	1332053	9492252	52467	12232880	2	20160000	32392880	59	86	86	1529425	638575	49710	405850	4845927	7469488	155	4960000000	4999862368	5	1945	372	0	18245
367	1	farm	71556	mixed sheep	51	2	0	62	15	0	0	0	0	36	39	33	48	72	1	71	1	23462	662300	86130	792490	1659224	9749954	63172	13013270	2	23040000	36053270	66	98	98	1846525	786205	60032	576650	6855856	10125268	170	5440000000	5486178539	6	2317	459	0	22463
368	1	farm	71564	mixed sheep	38	2	0	55	15	0	0	0	0	29	32	29	42	60	1	59	1	18260	622075	69170	606607	1316474	7538230	55865	10208421	2	21840000	32048421	59	93	93	2004875	840490	56732	552735	6393522	9848354	158	5056000000	5097896775	5	2546	487	0	24014
369	1	farm	71556	mixed sheep	41	2	0	40	15	0	0	0	0	31	33	32	36	61	1	60	1	22886	602625	64284	580838	1238576	7134756	45129	9666208	2	21360000	31026208	62	90	90	1692550	661395	44352	363528	4259314	7021140	156	4992000000	5030047347	5	2176	383	0	18897
370	1	farm	71564	mixed sheep	57	2	0	57	15	0	0	0	0	38	41	33	46	73	1	72	1	13630	742475	89878	825122	2025345	10135687	65650	13884157	2	23520000	37404157	68	100	100	1861350	808325	52170	516118	6073882	9311845	170	5440000000	5486716002	5	2346	476	0	23095
371	1	farm	71564	mixed sheep	44	2	0	35	15	0	0	0	0	34	38	25	48	67	1	66	1	12213	577575	113140	688475	1643643	8836992	35948	11895773	2	22080000	33975773	64	94	94	1688700	762475	27182	246076	2823856	5548288	160	5120000000	5159524061	6	2130	441	0	21785
372	1	farm	71564	mixed sheep	40	2	0	35	15	0	0	0	0	41	43	24	45	71	1	70	1	10987	562700	75608	670698	1581325	8242766	34583	11167680	2	22800000	33967680	71	97	97	1459225	645750	28016	284058	3221970	5639018	165	5280000000	5319606698	4	1840	378	0	18450
373	1	farm	71556	mixed sheep	51	2	0	69	15	0	0	0	0	50	52	51	55	82	1	81	1	11703	796050	77618	687154	1815018	8401998	67257	11845096	2	28560000	40405096	81	121	121	2359700	944020	65982	642262	7386355	11398320	181	5792000000	5843803416	6	3014	554	0	26972
374	1	farm	71556	mixed sheep	49	2	0	43	15	0	0	0	0	28	30	29	35	62	1	61	1	10987	593925	80386	734625	1674803	9011718	45878	12141335	2	21120000	33261335	59	90	90	1831925	734720	37542	299740	3543462	6447390	156	4992000000	5031708725	4	2363	431	0	20992
375	1	farm	71556	mixed sheep	55	2	0	53	15	0	0	0	0	57	60	47	65	91	1	90	1	20641	819075	175928	1308485	2235666	16712169	88050	21339373	2	29520000	50859373	87	125	125	2039550	1063685	46908	465642	5455644	9071428	187	5984000000	6043930801	8	2454	605	0	30391
376	1	farm	71564	mixed sheep	26	2	0	23	15	0	0	0	0	23	27	21	37	55	1	54	1	10970	422350	55912	484558	1036040	6072258	19267	8090384	2	18000000	26090384	53	77	77	1336975	605570	19596	184288	2085959	4232388	147	4704000000	4734322773	4	1681	355	0	17302
377	1	farm	71556	mixed sheep	45	2	0	63	15	0	0	0	0	40	44	29	54	72	1	71	1	11128	721850	84284	626843	1760489	7940441	73485	11207392	2	23760000	34967392	70	101	101	1901225	690970	67654	546502	6399430	9605782	170	5440000000	5484573174	5	2480	401	0	19742
378	1	farm	71556	mixed sheep	38	2	0	48	15	0	0	0	0	33	36	28	41	64	1	63	1	11082	506000	68390	555509	1402160	6960142	44970	9537172	2	20640000	30177172	63	88	88	1459250	625415	44346	439128	5074050	7642188	160	5120000000	5157819360	4	1835	367	0	17869
379	1	farm	71556	mixed sheep	31	2	0	31	15	0	0	0	0	58	61	44	66	89	1	88	1	24319	580975	68426	524108	1215205	6613312	26255	9028282	2	27600000	36628282	88	117	117	1656875	684635	21688	208294	2349530	4921022	182	5824000000	5865549304	6	2126	399	0	19561
380	1	farm	71556	mixed sheep	36	2	0	44	15	0	0	0	0	30	33	25	38	63	1	62	1	18802	503225	72032	581990	1394370	7265673	40559	9857848	2	19920000	29777848	60	85	85	1401700	616105	37460	391970	4560694	7007929	158	5056000000	5092785777	5	1753	355	0	17603
381	1	farm	71564	mixed sheep	40	2	0	38	15	0	0	0	0	33	36	28	41	64	1	63	1	16944	529650	69422	640222	1347632	7814611	39923	10441460	2	20640000	31081460	63	87	87	1410925	627900	34832	272374	3273052	5619083	157	5024000000	5060700543	5	1765	366	0	17940
382	1	farm	71564	mixed sheep	55	2	0	42	15	0	0	0	0	41	43	29	45	71	1	70	1	16366	669900	88430	816998	1963026	10068944	41650	13648948	2	22800000	36448948	71	97	97	1526800	641935	35298	316946	3633580	6154559	165	5280000000	5322603507	5	1942	375	0	18341
383	1	farm	71556	mixed sheep	40	2	0	40	15	0	0	0	0	31	34	26	39	64	1	63	1	20533	457200	66276	597476	1378793	7419546	38373	9957664	2	20640000	30597664	61	88	88	1492800	703535	34984	309908	3516938	6058165	158	5056000000	5092655829	5	1836	412	0	20101
384	1	farm	71556	mixed sheep	33	2	0	53	15	0	0	0	0	26	28	27	32	58	1	57	1	20273	437175	62312	560362	1152888	7002884	71915	9287536	2	21360000	30647536	57	91	91	1816975	891765	75328	599105	7129826	10512999	157	5024000000	5065160534	7	2197	522	0	25479
385	1	farm	71564	mixed sheep	53	2	0	58	15	0	0	0	0	35	38	40	43	67	1	66	1	15566	719250	100406	936594	2001973	11607290	64429	15429942	2	25200000	40629942	70	107	107	2139500	940065	52630	579092	6962212	10673498	165	5280000000	5331303440	5	2720	549	0	26859
386	1	farm	71556	mixed sheep	49	2	0	75	15	0	0	0	0	55	58	52	63	86	1	85	1	23372	856700	76442	636219	1760491	7949070	70483	11349406	2	28800000	40149406	85	121	121	2094225	960260	67918	691958	7784096	11598457	186	5952000000	6003747862	5	2589	561	0	27436
387	1	farm	71564	mixed sheep	54	2	0	60	15	0	0	0	0	52	55	47	60	84	1	83	1	21779	718025	86018	774986	1861757	9386413	69038	12896236	2	27120000	40016236	82	115	115	1916450	805490	65452	643183	7388896	10819471	183	5856000000	5906835707	6	2423	470	0	23014
388	1	farm	71556	mixed sheep	48	2	0	54	15	0	0	0	0	37	40	28	45	68	1	67	1	11102	635050	75166	697061	1628066	8569760	53764	11658868	2	21840000	33498868	67	93	93	1516850	634410	50024	436230	5058678	7696192	164	5248000000	5289195059	4	1910	372	0	18126
389	1	farm	71556	mixed sheep	54	2	0	60	15	0	0	0	0	36	38	37	40	66	1	65	1	27981	640650	91006	837043	1900705	10249252	64180	13782835	2	24720000	38502835	67	105	105	2333325	867930	54730	511531	6104488	9872004	163	5216000000	5264374839	7	3057	501	0	24798
390	1	farm	71556	mixed sheep	46	2	0	58	15	0	0	0	0	39	42	35	47	70	1	69	1	13350	700125	83258	741755	1737122	9172835	58186	12493281	2	23280000	35773281	69	99	99	1702475	784140	49988	497128	5791529	8825260	167	5344000000	5388598542	6	2096	455	0	22404
391	1	farm	71556	mixed sheep	36	2	0	46	15	0	0	0	0	41	44	31	49	76	1	75	1	14982	679175	87528	569288	1472268	7340846	44385	10193491	2	23760000	33953491	71	101	101	1684725	745115	41450	393509	4468162	7332961	171	5472000000	5513286452	6	2115	434	0	21289
392	1	farm	71556	mixed sheep	44	2	0	37	15	0	0	0	0	40	42	41	44	70	1	69	1	10962	525075	81540	639151	1589116	8011926	40071	10886879	2	22560000	33446879	71	96	96	1406900	637035	31726	289415	3274788	5639865	164	5248000000	5287086743	5	1751	369	0	18201
393	1	farm	71564	mixed sheep	48	2	0	47	15	0	0	0	0	44	47	40	52	75	1	74	1	20088	620950	85814	660087	1783859	8237869	47748	11436327	2	23760000	35196327	74	101	101	1539000	690270	42154	416862	4870260	7558546	171	5472000000	5514754874	6	1923	403	0	19722
394	1	farm	71556	mixed sheep	44	2	0	46	15	0	0	0	0	36	40	28	50	68	1	67	1	10962	587750	75870	672064	1659225	8349358	51709	11395975	2	22080000	33475975	66	94	94	1631825	663110	41448	373822	4445690	7155895	163	5216000000	5256631870	4	2102	386	0	18946
395	1	farm	71556	mixed sheep	50	2	0	50	15	0	0	0	0	36	40	36	50	77	1	76	1	10986	574850	79386	663012	1822807	8148640	47031	11335726	2	21360000	32695726	66	90	90	1446400	589295	40952	399578	4621805	7098030	172	5504000000	5543793755	4	1846	343	0	16837
396	1	farm	71564	mixed sheep	47	2	0	43	15	0	0	0	0	34	37	31	43	68	1	67	1	15559	575475	73842	628600	1752699	7751410	41708	10823734	2	22080000	32903734	64	93	93	1748100	767970	32490	309211	3579003	6436774	162	5184000000	5223340508	5	2217	446	0	21942
397	1	farm	71564	mixed sheep	46	2	0	38	15	0	0	0	0	36	39	31	44	69	1	68	1	12306	531975	77314	673517	1752700	8293098	34043	11362648	2	23280000	34642648	66	98	98	1872700	830270	25494	227043	2592274	5547782	162	5184000000	5224190429	5	2374	491	0	23722
398	1	farm	71556	mixed sheep	49	2	0	52	15	0	0	0	0	31	33	32	41	68	1	67	1	16364	656075	83766	722419	1892915	8832697	54254	12242125	2	22320000	34562125	62	95	95	1950275	827225	40642	409727	4718879	7946748	164	5248000000	5290508874	6	2498	478	0	23635
399	1	farm	71556	mixed sheep	42	2	0	45	15	0	0	0	0	31	34	27	40	63	1	62	1	37364	518425	73570	648070	1487848	7974625	39622	10742160	2	20160000	30902160	61	86	86	1397425	613410	34560	324932	3695561	6065888	157	5024000000	5060968047	5	1750	357	0	17526
400	1	farm	71556	mixed sheep	46	2	0	49	15	0	0	0	0	38	41	39	47	71	1	70	1	23910	711300	113376	997947	1885127	12551060	41545	16300355	2	23520000	39820355	69	100	100	1694300	830375	34654	358778	4011670	6929778	166	5312000000	5358750133	6	2072	479	0	23725
401	1	farm	71556	mixed sheep	42	2	0	42	15	0	0	0	0	48	51	38	56	79	1	78	1	11018	571275	92052	751896	1550167	9342585	71895	12379870	2	25200000	37579870	78	106	106	1651325	686945	60756	333639	4096374	6829038	174	5568000000	5612408909	5	2093	398	0	19627
402	1	farm	71556	mixed sheep	37	2	0	46	15	0	0	0	0	33	36	23	41	64	1	63	1	10962	544225	67268	535961	1324263	6753393	42592	9267702	2	20880000	30147702	63	88	88	1457300	654360	42274	437450	5003000	7594384	160	5120000000	5157742086	5	1814	376	0	18696
403	1	farm	71564	mixed sheep	64	2	0	74	15	0	0	0	0	36	39	33	45	70	1	69	1	310141	749725	154328	1470627	2360305	17504246	81407	22320638	2	24480000	46800638	66	103	103	2228075	937195	71816	718198	8694708	12649992	170	5440000000	5499450631	9	2837	549	0	26777
404	1	farm	71564	mixed sheep	39	2	0	48	15	0	0	0	0	38	41	27	47	69	1	68	1	14326	607525	67350	578138	1503428	7228054	48931	10033425	2	22080000	32113425	68	94	94	1471825	645260	43964	387292	4469495	7017836	164	5248000000	5287131262	5	1837	377	0	18436
405	1	farm	71556	mixed sheep	54	2	0	59	15	0	0	0	0	34	37	32	42	65	1	64	1	47602	691725	106114	840026	1986394	10329620	64273	14018151	2	25440000	39458151	64	108	108	2652850	990290	60186	485615	5753921	9942862	162	5184000000	5233401014	11	3433	573	0	28294
406	1	farm	71556	mixed sheep	48	2	0	53	15	0	0	0	0	35	38	26	43	66	1	65	1	17385	559125	83320	706072	1705961	8624354	52507	11731340	2	21840000	33571340	65	93	93	1532225	715715	42352	407162	4743426	7440881	161	5152000000	5193012220	5	1886	420	0	20449
407	1	farm	71556	mixed sheep	39	2	0	44	15	0	0	0	0	32	35	30	40	65	1	64	1	20107	512875	75470	686972	1417740	8373120	43901	11110079	2	21600000	32710079	62	91	91	1628725	781970	43824	409016	4774772	7638308	160	5120000000	5160348386	6	1984	453	0	22342
408	1	farm	71564	mixed sheep	41	2	0	50	15	0	0	0	0	49	52	39	57	80	1	79	1	22404	551275	79974	685530	1573536	8593472	47933	11531720	2	24720000	36251720	79	105	105	1463325	684985	43122	433310	4874326	7499067	176	5632000000	5675750787	5	1800	399	0	19571
409	1	farm	71564	mixed sheep	50	2	0	55	15	0	0	0	0	48	50	49	56	78	1	77	1	25965	626175	98370	794502	1799441	9952816	71393	13342697	2	25440000	38782697	79	108	108	1588750	741405	63946	538261	6375840	9308202	175	5600000000	5648090900	6	1951	429	0	21183
410	1	farm	71556	mixed sheep	29	2	0	42	15	0	0	0	0	33	37	19	47	65	1	64	1	11023	423625	55466	468212	1090570	5940784	40069	8018726	2	20640000	28658726	63	88	88	1390625	607530	42068	408670	4647782	7096674	161	5152000000	5187755400	4	1739	357	0	17358
411	1	farm	71564	mixed sheep	46	2	0	73	15	0	0	0	0	35	39	31	49	69	1	68	1	99898	609375	154728	995173	1853968	12879226	125724	16618193	2	24240000	40858193	65	103	103	2049600	1038800	87382	700470	8110055	11986307	170	5440000000	5492844500	12	2442	585	0	29680
412	1	farm	71564	mixed sheep	31	2	0	38	15	0	0	0	0	35	39	26	49	67	1	66	1	16866	457300	63468	527155	1207416	6607205	31815	8894358	2	21840000	30734358	65	93	93	1509975	745675	30970	314768	3595333	6196721	161	5152000000	5188931080	5	1842	436	0	21305
413	1	farm	71556	mixed sheep	37	2	0	49	15	0	0	0	0	35	39	35	49	67	1	66	1	19876	581825	66966	550989	1456687	6864176	51834	9572476	2	21840000	31412476	65	93	93	1551950	722540	51098	528725	6262968	9117282	164	5248000000	5288529758	5	1916	421	0	20644
414	1	farm	71556	mixed sheep	52	2	0	61	15	0	0	0	0	40	44	35	54	72	1	71	1	97858	698350	131896	999515	1885127	12543780	74438	16333106	2	26160000	42493106	70	111	111	2280325	1053430	56594	572216	6658322	10620886	170	5440000000	5493113993	10	2836	612	0	30098
415	1	farm	71556	mixed sheep	43	2	0	40	15	0	0	0	0	30	32	31	36	61	1	60	1	16421	524600	99930	797816	1557955	9965787	67657	13013745	2	20400000	33413745	61	87	87	1448375	648025	60292	320938	4128188	6605818	156	4992000000	5032019563	5	1805	373	0	18515
416	1	farm	71556	mixed sheep	43	2	0	62	15	0	0	0	0	31	34	30	43	68	1	67	1	10973	622950	72898	614090	1511218	7618308	60811	10500275	2	21120000	31620275	61	89	89	1759375	657335	60102	555208	6392746	9424766	166	5312000000	5353045041	5	2275	383	0	18781
417	1	farm	71556	mixed sheep	51	2	0	45	15	0	0	0	0	37	40	28	45	68	1	67	1	11580	559625	73468	676548	1674804	8280352	46790	11311588	2	22080000	33391588	67	94	94	1504300	667835	35426	321250	3796607	6325418	162	5184000000	5223717006	4	1876	394	0	19081
418	1	farm	71564	mixed sheep	44	2	0	52	15	0	0	0	0	38	41	34	46	69	1	68	1	17386	554825	88566	690235	1635854	8729485	50210	11749175	2	23520000	35269175	68	100	100	1825300	792645	46276	433609	4979152	8076982	165	5280000000	5323346157	6	2293	455	0	22647
419	1	farm	71556	mixed sheep	46	2	0	54	15	0	0	0	0	77	81	62	91	109	1	108	1	13799	693700	102546	742601	1752700	9293586	49852	12634986	2	31920000	44554986	107	135	135	1592750	712950	40360	362693	4234706	6943459	204	6528000000	6579498444	5	1976	412	0	20370
420	1	farm	71556	mixed sheep	43	2	0	42	15	0	0	0	0	27	30	28	40	66	1	65	1	11008	571875	75838	687436	1557954	8327734	40064	11260901	2	19440000	30700901	58	83	83	1453250	634935	29928	261792	3084423	5464328	159	5088000000	5124165229	4	1835	371	0	18141
421	1	farm	71556	mixed sheep	58	2	0	65	15	0	0	0	0	38	41	29	46	73	1	72	1	31656	776600	98514	807280	2072081	9885865	68621	13708961	2	25680000	39388961	68	109	109	2301525	1036210	63084	604402	6940102	10945323	171	5472000000	5522334284	7	2868	602	0	29606
422	1	farm	71564	mixed sheep	38	2	0	52	15	0	0	0	0	51	53	52	59	83	1	82	1	13025	583100	68984	587970	1324263	7290666	51601	9906584	2	26160000	36066584	82	111	111	1723250	668045	51224	510136	5915408	8868063	180	5760000000	5804934647	5	2213	391	0	19087
423	1	farm	71564	mixed sheep	49	2	0	65	15	0	0	0	0	44	48	25	58	79	1	78	1	21634	653225	86468	745934	1916285	9123317	72788	12598017	2	25920000	38518017	74	110	110	2100275	885395	69390	680602	7837070	11572732	179	5728000000	5778090749	7	2663	514	0	25297
424	1	farm	71556	mixed sheep	50	2	0	66	15	0	0	0	0	35	38	33	44	67	1	66	1	11523	668075	121954	956282	1791652	12177462	75338	15790763	2	23040000	38830763	65	97	97	1871825	868560	65776	558848	6681756	10046765	165	5280000000	5328877528	7	2303	503	0	24816
425	1	farm	71556	mixed sheep	36	2	0	40	15	0	0	0	0	29	32	27	37	63	1	62	1	11018	513500	63842	533585	1285314	6676854	33090	9106186	2	19680000	28786186	59	84	84	1424100	623770	33704	298672	3402567	5782813	157	5024000000	5058568999	5	1785	365	0	17822
426	1	farm	71556	mixed sheep	44	2	0	52	15	0	0	0	0	28	30	28	36	60	1	59	1	18734	557925	73922	640701	1612485	7928428	51781	10865241	2	20160000	31025241	58	86	86	1589075	668605	48378	415490	4775646	7497193	156	4992000000	5030522434	5	2003	387	0	19103
427	1	farm	71564	mixed sheep	33	2	0	56	15	0	0	0	0	28	30	32	37	60	1	59	1	21806	508325	65144	540922	1269735	6808880	46732	9239738	2	23040000	32279738	62	98	98	1913850	969815	50976	503968	5747669	9186278	157	5024000000	5065466016	7	2304	573	0	27709
428	1	farm	71556	mixed sheep	40	2	0	47	15	0	0	0	0	33	36	28	46	64	1	63	1	14111	520675	83858	753635	1511217	9374616	44802	12288803	2	20880000	33168803	63	89	89	1464525	668500	32922	323946	3697929	6187822	158	5056000000	5095356625	5	1824	388	0	19100
429	1	farm	71556	mixed sheep	51	2	0	68	15	0	0	0	0	52	54	49	62	88	1	87	1	22287	838850	208512	965270	1908497	13432022	108959	17462110	2	28560000	46022110	82	121	121	2175150	1041810	105690	786949	9482832	13592431	190	6080000000	6139614541	9	2637	590	0	29766
430	1	farm	71564	mixed sheep	44	2	0	39	15	0	0	0	0	35	39	29	49	70	1	69	1	11002	571100	75658	676562	1557956	8283934	34855	11200064	2	20880000	32080064	65	88	88	1387600	590625	25708	235179	2697191	4936303	163	5216000000	5253016367	4	1762	347	0	16875
431	1	farm	71564	mixed sheep	43	2	0	36	15	0	0	0	0	34	37	28	42	65	1	64	1	16226	515850	74670	655101	1573535	8055556	40842	10915554	2	21120000	32035554	64	90	90	1442425	638435	37388	353198	4077116	6548562	160	5120000000	5158584116	5	1813	375	0	18241
432	1	farm	71556	mixed sheep	40	2	0	47	15	0	0	0	0	38	41	28	46	71	1	70	1	19437	631350	77370	685348	1472268	8546180	43902	11456418	2	22080000	33536418	68	94	94	1463850	644910	40928	406618	4647914	7204219	166	5312000000	5352740637	5	1833	378	0	18426
433	1	farm	71564	mixed sheep	55	2	0	80	15	0	0	0	0	40	43	27	49	76	1	75	1	16499	733000	101084	809816	2173350	10141936	81044	14040230	2	24480000	38520230	70	103	103	1991650	816935	73724	691569	8298616	11872494	176	5632000000	5682392724	4	2530	480	0	23341
434	1	farm	71564	mixed sheep	34	2	0	35	15	0	0	0	0	45	49	46	59	77	1	76	1	11388	463100	62906	534726	1316473	6708724	34708	9120636	2	23520000	32640636	76	100	100	1349975	591955	35948	368291	4285778	6631947	172	5504000000	5543272583	4	1697	347	0	16913
435	1	farm	71556	mixed sheep	39	2	0	65	15	0	0	0	0	35	38	35	43	66	1	65	1	20567	714225	89748	659414	1511217	8289548	60499	11324651	2	23040000	34364651	65	98	98	1866800	836570	62482	599895	6857988	10223734	164	5248000000	5292588385	7	2318	486	0	23902
436	1	farm	71556	mixed sheep	34	2	0	40	15	0	0	0	0	40	44	25	54	72	1	71	1	11528	504125	67032	573662	1300892	7090881	40710	9577302	2	22320000	31897302	70	95	95	1469800	618030	36636	343156	3965548	6433171	167	5344000000	5382330473	5	1864	361	0	17658
437	1	farm	71564	mixed sheep	36	2	0	42	15	0	0	0	0	24	26	25	31	58	1	57	1	16321	470675	75886	687719	1332053	8602830	37998	11207161	2	18720000	29927161	55	80	80	1426575	620060	40474	376801	4379358	6843268	153	4896000000	4932770429	5	1785	361	0	17716
438	1	farm	71564	mixed sheep	43	2	0	39	15	0	0	0	0	34	38	28	48	69	1	68	1	10962	522400	69876	634514	1472270	7817954	35764	10552777	2	20640000	31192777	64	88	88	1361525	568890	29010	261212	2974618	5195255	162	5184000000	5220388032	4	1730	332	0	16254
439	1	farm	71564	mixed sheep	58	2	0	65	15	0	0	0	0	50	53	46	58	84	1	83	1	13041	836825	83094	679975	2033131	8361660	62838	12057524	2	27120000	39177524	80	115	115	2019075	827225	61128	594196	6838650	10340274	182	5824000000	5873517798	5	2553	484	0	23635
440	1	farm	71556	mixed sheep	56	2	0	75	15	0	0	0	0	42	46	43	56	74	1	73	1	11051	829275	89140	795402	1947448	9912930	84966	13659161	2	25680000	39339161	73	109	109	2137725	847350	77568	760806	8891036	12714486	175	5600000000	5652053647	5	2748	494	0	24210
441	1	farm	71556	mixed sheep	51	2	0	57	15	0	0	0	0	41	44	37	50	77	1	76	1	15146	604100	88746	729452	1838387	8961181	66479	12288345	2	24240000	36528345	71	103	103	1787275	810635	53640	420052	5056698	8128300	173	5536000000	5580656645	6	2221	475	0	23161
442	1	farm	71556	mixed sheep	35	2	0	40	15	0	0	0	0	33	36	25	42	64	1	63	1	10988	474975	61868	537541	1191837	6703602	35859	9005681	2	20400000	29405681	63	87	87	1386600	601265	37176	354362	4052231	6431634	159	5088000000	5123837314	4	1743	352	0	17179
443	1	farm	71564	mixed sheep	40	2	0	38	15	0	0	0	0	32	34	33	38	64	1	63	1	17244	521650	77180	663246	1565745	8168703	36949	11033473	2	21120000	32153473	63	90	90	1485325	693420	32790	322461	3809084	6343080	158	5056000000	5094496553	5	1843	406	0	19812
444	1	farm	71564	mixed sheep	39	2	0	41	15	0	0	0	0	45	47	46	57	77	1	76	1	11018	539275	70340	621436	1425530	7670990	38167	10365739	2	24000000	34365739	76	102	102	1466100	634865	34210	295430	3396586	5827190	171	5472000000	5512192929	4	1845	372	0	18139
445	1	farm	71564	mixed sheep	36	2	0	36	15	0	0	0	0	24	26	25	34	56	1	55	1	18202	500600	66976	596588	1277525	7385414	37442	9864545	2	19920000	29784545	55	85	85	1789825	731465	35692	284144	3355669	6196794	150	4800000000	4835981340	6	2299	424	0	20899
446	1	farm	71564	mixed sheep	43	2	0	44	15	0	0	0	0	30	33	30	43	64	1	63	1	19559	530325	81798	612043	1573534	7646662	38123	10482485	2	21120000	31602485	60	89	89	1764600	739025	32864	338342	3839788	6714619	158	5056000000	5094317104	7	2241	436	0	21115
447	1	farm	71556	mixed sheep	49	2	0	77	15	0	0	0	0	34	37	30	42	66	1	65	1	11338	658875	76262	699088	1690384	8613838	71763	11810210	2	22320000	34130210	64	95	95	1827550	772100	68652	675506	7679635	11023443	165	5280000000	5325153653	5	2299	453	0	22060
448	1	farm	71556	mixed sheep	40	2	0	41	15	0	0	0	0	34	37	25	42	65	1	64	1	17572	485725	122122	672174	1573535	8768502	52590	11674649	2	21840000	33514649	64	93	93	1530325	778225	50444	357208	4178214	6894415	160	5120000000	5160409064	7	1822	440	0	22235
449	1	farm	71556	mixed sheep	36	2	0	42	15	0	0	0	0	30	34	29	44	62	1	61	1	10962	582250	118536	589039	1293103	7844181	56386	10483495	2	21360000	31843495	60	91	91	1756200	737205	56948	390748	4676326	7617428	158	5056000000	5095460923	7	2214	421	0	21063
450	1	farm	71564	mixed sheep	47	2	0	46	15	0	0	0	0	33	37	34	47	73	1	72	1	11243	664100	97006	924422	1776071	11439374	41396	14942369	2	21840000	36782369	64	93	93	1711300	686385	28182	266132	3024839	5716838	166	5312000000	5354499208	5	2212	404	0	19611
451	1	farm	71556	mixed sheep	43	2	0	54	15	0	0	0	0	30	33	25	38	64	1	63	1	20075	620725	79998	643478	1604695	8025958	48962	11023815	2	21120000	32143815	60	89	89	1774550	682395	46168	441243	5028502	7972858	160	5120000000	5160116673	5	2285	398	0	19497
452	1	farm	71556	mixed sheep	42	2	0	66	15	0	0	0	0	28	30	26	38	64	1	63	1	19698	530400	90674	848783	1519008	10548519	75284	13612668	2	22800000	36412668	58	97	97	2223800	949935	75842	615233	7321346	11186156	163	5216000000	5263598824	7	2789	556	0	27141
453	1	farm	71556	mixed sheep	42	2	0	46	15	0	0	0	0	43	47	27	57	75	1	74	1	12742	561800	74222	607525	1534587	7578109	48535	10404777	2	23520000	33924777	73	100	100	1489200	717675	39398	348878	3956670	6551822	170	5440000000	5480476599	5	1818	417	0	20505
454	1	farm	71556	mixed sheep	48	2	0	56	15	0	0	0	0	42	45	31	51	74	1	73	1	19240	640525	77950	706066	1791649	8635750	50714	11902653	2	24240000	36142653	72	103	103	1726150	779695	40944	387646	4451268	7385703	169	5408000000	5451528356	5	2149	456	0	22277
455	1	farm	71564	mixed sheep	47	2	0	54	15	0	0	0	0	34	37	27	42	65	1	64	1	26767	624600	82356	724255	1768280	8993118	50017	12242625	2	22080000	34322625	64	94	94	1661400	741370	46874	418876	4915234	7783754	161	5152000000	5194106380	5	2046	434	0	21182
456	1	farm	71564	mixed sheep	44	2	0	38	15	0	0	0	0	40	43	29	48	71	1	70	1	40072	542825	109410	739537	1768277	9237044	46053	12443145	2	22800000	35243145	70	97	97	1512050	728560	40528	423835	4886039	7591012	167	5344000000	5386834157	6	1856	426	0	20816
457	1	farm	71564	mixed sheep	41	2	0	32	15	0	0	0	0	37	40	31	45	68	1	67	1	16918	511050	88384	639410	1526797	8145666	26905	10938212	2	22080000	33018212	67	94	94	1559200	640605	22124	185326	2138238	4545493	160	5120000000	5157563704	5	2005	371	0	18303
458	1	farm	71556	mixed sheep	45	2	0	66	15	0	0	0	0	42	44	43	50	72	1	71	1	11374	662575	81042	717039	1744911	8833216	66097	12104880	2	25680000	37784880	73	109	109	2088525	890890	60270	595829	6947112	10582626	170	5440000000	5488367506	6	2646	526	0	25454
459	1	farm	71556	mixed sheep	50	2	0	60	15	0	0	0	0	52	54	32	60	82	1	81	1	12163	631025	85554	754461	1776071	9266627	68705	12582443	2	26400000	38982443	82	112	112	1766050	732270	52418	491762	5831469	8873969	179	5728000000	5775856413	4	2248	431	0	20922
460	1	farm	71556	mixed sheep	34	2	0	48	15	0	0	0	0	27	29	22	32	57	2	56	1	359134	495875	60116	536170	1184047	6656884	51364	8984456	2	36240000	45224456	57	83	83	1661450	723625	55696	507521	5893088	8841380	154	4928000000	4982065836	6	2081	429	0	20675
461	1	farm	71556	mixed sheep	40	2	0	48	15	0	0	0	0	34	37	30	46	69	1	68	1	15172	569650	95482	667449	1573534	8377858	41261	11325233	2	22560000	33885233	64	96	96	1804925	848925	35422	329072	3789706	6808050	163	5216000000	5256693283	6	2237	486	0	24255
462	1	farm	71564	mixed sheep	43	2	0	44	15	0	0	0	0	36	39	28	44	71	1	70	1	11096	548925	75076	674759	1596906	8312434	42267	11250367	2	21120000	32370367	66	90	90	1386000	574700	35430	310736	3574150	5881016	165	5280000000	5318251384	4	1758	335	0	16420
463	1	farm	71564	mixed sheep	45	2	0	45	15	0	0	0	0	34	37	31	44	65	1	64	1	25952	487550	83434	733774	1651433	8933236	42414	11931841	2	21360000	33291841	64	91	91	1525500	719705	41952	382826	4501448	7171431	160	5120000000	5160463272	6	1878	416	0	20563
464	1	farm	71556	mixed sheep	46	2	0	35	15	0	0	0	0	72	76	53	86	104	1	103	1	14110	621700	78282	653926	1822807	8075133	33209	11285057	2	31680000	42965057	102	133	133	1801375	822535	26556	285417	3287898	6223781	198	6336000000	6385188838	5	2260	484	0	23501
465	1	farm	71564	mixed sheep	52	2	0	52	15	0	0	0	0	34	37	31	43	67	1	66	1	17444	583625	109774	1022661	1885127	12759270	53332	16413788	2	21600000	38013788	64	91	91	1564050	714455	45490	401040	4681140	7406175	162	5184000000	5229419964	6	1944	412	0	20413
466	1	farm	71556	mixed sheep	46	2	0	56	15	0	0	0	0	36	39	31	44	67	1	66	1	11441	619075	74362	674294	1596905	8236086	66721	11267443	2	21600000	32867443	66	92	92	1483625	631995	58204	470200	5555274	8199299	163	5216000000	5257066742	4	1853	370	0	18057
467	1	farm	71556	mixed sheep	74	2	0	90	15	0	0	0	0	65	68	49	73	96	1	95	1	16958	1140150	134318	1287324	2625156	15771378	91626	21049953	2	35520000	56569953	95	149	149	3314775	1295665	75644	711758	8209990	13607833	196	6272000000	6342177785	6	4272	763	0	37019
468	1	farm	71556	mixed sheep	52	2	0	56	15	0	0	0	0	42	46	30	56	74	1	73	1	33827	599175	137742	699813	2033131	9228186	78027	12776075	2	24240000	37016075	72	102	102	1751925	764435	46834	454763	5182880	8200838	170	5440000000	5485216913	7	2199	440	0	21841
469	1	farm	71564	mixed sheep	39	2	0	52	15	0	0	0	0	41	43	42	47	73	1	72	1	17602	535850	72106	614030	1394370	7553842	51778	10221976	2	23520000	33741976	72	100	100	1601500	667275	49842	466202	5519166	8303986	169	5408000000	5450045962	5	2035	388	0	19065
470	1	farm	71564	mixed sheep	52	2	0	69	15	0	0	0	0	49	53	41	63	81	1	80	1	25328	811050	127032	921625	1924074	11631106	87716	15502602	2	27600000	43102602	79	116	116	2145925	974260	73414	736218	8732152	12661969	181	5792000000	5847764571	8	2650	567	0	27836
471	1	farm	71556	mixed sheep	69	2	0	62	15	0	0	0	0	46	48	38	54	76	1	75	1	38570	1007650	164812	1355841	2492732	17176823	95325	22293183	2	29040000	51333183	76	123	123	2935500	992775	65640	505548	6107102	10606565	174	5568000000	5629939748	11	3915	576	0	28365
472	1	farm	71556	mixed sheep	47	2	0	70	15	0	0	0	0	43	45	44	48	75	1	74	1	21751	624750	72274	613483	1565746	7598688	65719	10540660	2	24720000	35260660	74	105	105	1768350	760515	65076	622964	7228487	10445392	174	5568000000	5613706052	5	2199	446	0	21729
473	1	farm	71556	mixed sheep	47	2	0	40	15	0	0	0	0	44	46	28	48	74	1	73	1	11018	543075	75120	650801	1690381	7976717	38039	10974134	2	23280000	34254134	74	99	99	1409625	613900	30658	308308	3623556	5986048	168	5376000000	5416240182	4	1782	362	0	17540
474	1	farm	71556	mixed sheep	39	2	0	50	15	0	0	0	0	46	48	47	50	76	1	75	1	11020	606300	75508	681415	1441109	8329959	50833	11185124	2	25440000	36625124	77	108	108	1818350	750365	50452	487771	5567653	8674591	173	5536000000	5581299714	5	2315	440	0	21439
475	1	farm	71564	mixed sheep	35	2	0	47	15	0	0	0	0	36	39	31	44	67	1	66	1	13708	587650	93610	682427	1448899	8628684	49289	11490559	2	22080000	33570559	66	94	94	1535775	746585	47484	462632	5261078	8053554	163	5216000000	5257624113	6	1866	428	0	21331
476	1	farm	71556	mixed sheep	53	2	0	62	15	0	0	0	0	39	43	32	53	72	1	71	1	10983	689500	81814	699005	1924076	8601267	60985	12056647	2	23280000	35336647	69	99	99	1810925	704305	58090	568312	6493797	9635429	170	5440000000	5484972076	5	2336	410	0	20123
477	1	farm	71556	mixed sheep	49	2	0	50	15	0	0	0	0	35	38	35	46	69	1	68	1	11340	594175	82766	716470	1729331	8754694	51302	11928738	2	21360000	33288738	65	90	90	1484850	665805	40798	373777	4416894	6982124	164	5248000000	5288270862	5	1854	384	0	19023
478	1	farm	71564	mixed sheep	63	2	0	79	15	0	0	0	0	59	62	47	71	95	1	94	1	25581	859575	150122	1259150	2461570	15717957	85879	20534252	2	32880000	53414252	89	139	139	2767425	1344035	74340	635357	7328862	12150019	194	6208000000	6273564271	9	3375	780	0	38401
479	1	farm	71564	mixed sheep	40	2	0	41	15	0	0	0	0	35	38	27	43	68	1	67	1	27889	581100	84648	760813	1589116	9555664	38935	12610276	2	24240000	36850276	65	103	103	2175125	996380	35236	338650	3889849	7435240	162	5184000000	5228285515	6	2735	584	0	28468
480	1	farm	71564	mixed sheep	30	2	0	39	15	0	0	0	0	25	27	26	35	59	1	58	1	10983	426325	57158	471215	1121730	6011202	35772	8123402	2	18960000	27083402	56	81	81	1439175	621635	40016	419443	4709888	7230157	155	4960000000	4994313560	4	1812	363	0	17761
481	1	farm	71556	mixed sheep	33	2	0	28	15	0	0	0	0	32	35	28	41	63	1	62	1	10962	413250	63142	570512	1246366	7111846	24771	9429888	2	19920000	29349888	62	85	85	1321625	582995	25458	241258	2787039	4958376	156	4992000000	5026308263	4	1664	341	0	16657
482	1	farm	71556	mixed sheep	39	2	0	40	15	0	0	0	0	42	45	43	50	73	1	72	1	16744	555950	75332	656307	1526795	8031215	41215	10886814	2	24000000	34886814	73	102	102	1559050	789355	35730	315650	3625696	6325481	167	5344000000	5385212295	6	1885	462	0	22553
483	1	farm	71564	mixed sheep	49	2	0	52	15	0	0	0	0	38	42	28	52	70	1	69	1	23252	514650	94800	846936	1955232	10388356	49466	13849440	2	22560000	36409440	68	96	96	1596300	722785	45450	425128	4885029	7674692	166	5312000000	5356084132	6	1980	424	0	20651
484	1	farm	71564	mixed sheep	38	2	0	34	15	0	0	0	0	45	47	27	53	75	1	74	1	14980	543600	70390	616912	1371000	7560718	32437	10195057	2	23760000	33955057	75	101	101	1499925	627515	30426	275090	3281900	5714856	169	5408000000	5447669913	5	1911	370	0	17929
485	1	farm	71564	mixed sheep	41	2	0	47	15	0	0	0	0	29	31	30	37	59	1	58	1	13518	573750	93200	814102	1433320	10198318	47150	13159840	2	21120000	34279840	60	89	89	1753350	706090	47532	472021	5399883	8378876	155	4960000000	5002658716	6	2247	412	0	20174
486	1	farm	71564	mixed sheep	37	2	0	26	15	0	0	0	0	32	36	21	46	65	1	64	1	10962	491825	71444	596664	1472267	7392656	25173	10050029	2	20160000	30210029	62	86	86	1364150	602350	17476	162832	1890318	4037126	157	5024000000	5058247155	4	1730	354	0	17210
487	1	farm	71556	mixed sheep	42	2	0	50	15	0	0	0	0	28	31	29	36	60	1	59	1	11375	628150	71022	640737	1409949	7806628	52938	10609425	2	20640000	31249425	59	88	88	1654225	707665	51916	494878	5833254	8741938	157	5024000000	5063991363	4	2077	415	0	20219
488	1	farm	71564	mixed sheep	39	2	0	56	15	0	0	0	0	40	42	29	44	70	1	69	1	17575	577900	74532	632900	1464478	7829828	58115	10637753	2	24480000	35117753	70	104	104	2028825	814345	56844	523942	6069322	9493278	167	5344000000	5388611031	6	2604	471	0	23267
489	1	farm	71564	mixed sheep	41	2	0	39	15	0	0	0	0	26	28	24	34	61	1	60	1	15149	512900	72832	621171	1511216	7634109	34724	10386952	2	19920000	30306952	56	85	85	1611325	717220	34594	359386	4103493	6826018	156	4992000000	5029132969	5	2020	420	0	20492
490	1	farm	71556	mixed sheep	37	2	0	50	15	0	0	0	0	31	33	27	36	63	1	62	1	11051	557250	68794	633328	1324265	7927071	52432	10563139	2	20400000	30963139	61	86	86	1493825	615230	54360	494458	5718226	8376099	160	5120000000	5159339238	4	1889	359	0	17578
491	1	farm	71564	mixed sheep	50	2	0	69	15	0	0	0	0	41	44	42	49	72	1	71	1	176086	647150	96034	882450	1822806	10539500	71152	14059092	2	26640000	40699092	72	113	113	2305925	1052380	63282	566102	6655612	10643301	170	5440000000	5491342392	8	2858	615	0	30068
492	1	farm	71564	mixed sheep	38	2	0	37	15	0	0	0	0	36	39	26	44	70	1	69	1	10987	489075	68372	607504	1417741	7530002	35352	10148046	2	21120000	31268046	66	90	90	1349550	583065	27994	234734	2665082	4860424	163	5216000000	5252128470	4	1704	341	0	16659
493	1	farm	71556	mixed sheep	57	2	0	51	15	0	0	0	0	36	39	26	49	70	1	69	1	11155	656900	84296	759589	1963025	9267304	43918	12775032	2	22320000	35095032	66	95	95	1741675	681730	32934	272781	3143379	5872499	163	5216000000	5256967531	5	2251	396	0	19478
494	1	farm	71556	mixed sheep	45	2	0	47	15	0	0	0	0	33	36	27	46	69	1	68	1	11495	575050	76026	623801	1729329	7716676	42600	10763482	2	21120000	31883482	63	90	90	1580875	652225	34068	351202	3994472	6612843	164	5248000000	5286496325	5	2023	383	0	18635
495	1	farm	71564	mixed sheep	42	2	0	47	15	0	0	0	0	37	40	26	45	68	1	67	1	25559	531675	94642	677108	1456689	8467408	43879	11271400	2	22080000	33351400	67	94	94	1462350	654885	40916	379550	4356698	6894400	163	5216000000	5256245800	7	1815	377	0	18711
496	1	farm	71556	mixed sheep	42	2	0	44	15	0	0	0	0	35	38	30	43	66	1	65	1	11020	622775	72734	614896	1620273	7602242	38381	10571300	2	22320000	32891300	65	95	95	1768125	749840	34208	354359	4057602	6964134	161	5152000000	5191855434	5	2253	438	0	21424
497	1	farm	71564	mixed sheep	43	2	0	44	15	0	0	0	0	36	39	29	44	69	1	68	1	23630	645000	124948	858764	1783858	10935331	44289	14392190	2	23760000	38152190	66	101	101	2058600	870835	32600	303694	3491452	6757181	163	5216000000	5260909372	6	2631	504	0	24881
498	1	farm	71556	mixed sheep	54	2	0	52	15	0	0	0	0	40	43	29	48	71	1	70	1	11008	632250	81112	711884	1900708	8805338	52101	12183394	2	22320000	34503394	70	95	95	1453000	580720	39250	366365	4207741	6647076	166	5312000000	5353150470	4	1861	341	0	16592
499	1	farm	71556	mixed sheep	38	2	0	36	15	0	0	0	0	31	34	27	39	62	1	61	1	41307	513800	68142	613210	1347633	7564615	31964	10139364	2	20640000	30779364	61	88	88	1480650	720685	30696	295441	3356693	5884165	156	4992000000	5028663529	6	1806	417	0	20591
500	1	farm	71556	mixed sheep	59	2	0	83	15	0	0	0	0	45	47	46	49	75	1	74	1	21032	782700	167838	1429171	2149981	18209065	84120	22822875	2	28800000	51622875	76	122	122	2657350	1198820	79000	725573	8429588	13090331	175	5600000000	5664713206	8	3313	693	0	34252
501	1	farm	71556	mixed sheep	29	2	0	29	15	0	0	0	0	25	27	26	33	60	1	59	1	15854	452500	58656	499054	1106149	6283740	24975	8425075	2	19200000	27625075	56	81	81	1429575	710290	26686	251440	2901879	5319870	153	4896000000	4928944945	5	1749	412	0	20294
502	1	farm	71556	mixed sheep	44	2	0	47	15	0	0	0	0	29	31	30	37	60	1	59	1	17923	557875	90746	661579	1612484	8309113	48336	11280133	2	20400000	31680133	60	86	86	1518475	690865	46008	403319	4710647	7369314	155	4960000000	4999049447	6	1876	397	0	19739
503	1	farm	71556	mixed sheep	38	2	0	54	15	0	0	0	0	28	30	29	34	61	1	60	1	12549	533375	64760	564946	1355422	7000940	49842	9569285	2	20640000	30209285	59	87	87	1653575	735105	50216	464168	5349838	8252902	157	5024000000	5062462187	4	2048	431	0	21003
504	1	farm	71556	mixed sheep	41	2	0	34	15	0	0	0	0	27	29	28	39	60	1	59	1	14130	532300	76744	628502	1620274	7835834	35205	10728858	2	20880000	31608858	58	89	89	1704600	807450	29492	261418	3024994	5827954	153	4896000000	4933436812	6	2106	469	0	23070
505	1	farm	71564	mixed sheep	27	2	0	35	15	0	0	0	0	25	27	26	32	59	1	58	1	11015	435250	56926	482756	1051621	6101500	29936	8157989	2	18720000	26877989	56	80	80	1382975	590520	34028	319502	3642126	5969152	153	4896000000	4928847141	5	1745	344	0	16872
506	1	farm	71556	mixed sheep	41	2	0	41	15	0	0	0	0	34	37	30	42	65	1	64	1	13765	564025	157612	888424	1783859	11737072	37499	15168490	2	21600000	36768490	64	91	91	1541900	745395	33202	309868	3570814	6201178	159	5088000000	5130969668	8	1877	428	0	21297
507	1	farm	71564	mixed sheep	38	2	0	48	15	0	0	0	0	33	36	27	41	64	1	63	1	10984	477875	69576	607925	1300894	7498947	45242	10000459	2	20400000	30400459	63	87	87	1408400	579670	46966	452272	5271380	7758688	160	5120000000	5158159148	4	1784	338	0	16562
508	1	farm	71556	mixed sheep	53	2	0	63	15	0	0	0	0	65	68	50	73	96	1	95	1	13005	686250	82360	721820	1822809	8900264	59176	12272679	2	28800000	41072679	95	122	122	1510425	657405	48442	444125	5119084	7779481	192	6144000000	6192852160	5	1884	385	0	18783
509	1	farm	71564	mixed sheep	51	2	0	47	15	0	0	0	0	44	48	28	58	81	1	80	1	13753	603250	122506	745492	1908495	9514795	91267	12985806	2	24480000	37465806	74	103	103	1717925	725445	59878	324873	4021062	6849183	176	5632000000	5676314988	6	2177	423	0	20727
510	1	farm	71556	mixed sheep	33	2	0	42	15	0	0	0	0	32	36	29	46	64	1	63	1	20814	585050	94696	596790	1269734	7731480	62284	10340034	2	22080000	32420034	62	94	94	1801825	787605	48322	363260	4269021	7270033	159	5088000000	5127690067	6	2254	452	0	22503
511	1	farm	71564	mixed sheep	44	2	0	47	15	0	0	0	0	33	36	27	45	72	1	71	1	10980	498700	73856	644191	1589116	7961890	45306	10813059	2	20640000	31453059	63	88	88	1437725	607005	39710	367778	4160230	6612449	167	5344000000	5382065508	4	1817	354	0	17343
512	1	farm	71556	mixed sheep	30	2	0	30	15	0	0	0	0	26	28	25	35	58	1	57	1	10974	461300	75354	537624	1145097	6829238	28819	9077432	2	19200000	28277432	56	82	82	1446050	649075	30656	303498	3445514	5874794	152	4864000000	4898152225	5	1814	379	0	18545
513	1	farm	71556	mixed sheep	51	2	0	69	15	0	0	0	0	56	58	57	64	86	1	85	1	11480	827125	84792	738963	1807230	9181626	64002	12703738	2	27600000	40303738	87	116	116	1814700	694050	56180	566660	6377934	9509524	184	5888000000	5937813262	4	2331	406	0	19830
514	1	farm	71564	mixed sheep	38	2	0	58	15	0	0	0	0	41	45	37	55	73	1	72	1	22531	664625	73804	653780	1464477	7968351	65554	10890592	2	24720000	35610592	71	104	104	1913325	840945	68938	669447	7895166	11387820	172	5504000000	5550998412	6	2379	489	0	24027
515	1	farm	71556	mixed sheep	42	2	0	51	15	0	0	0	0	36	39	29	44	67	1	66	1	11039	566950	70472	616381	1495638	7613183	49004	10411628	2	21360000	31771628	66	91	91	1428125	584920	44966	422420	4880153	7360584	163	5216000000	5255132211	4	1811	341	0	16712
516	1	farm	71556	mixed sheep	39	2	0	46	15	0	0	0	0	37	40	29	45	70	1	69	1	17592	639725	69858	615458	1511216	7561552	45374	10443182	2	22560000	33003182	67	95	95	1665750	710465	40866	395361	4513669	7326111	165	5280000000	5320329293	5	2115	416	0	20299
517	1	farm	71556	mixed sheep	62	2	0	65	15	0	0	0	0	36	39	37	44	68	1	67	1	165631	748600	224484	1384526	2461566	17368898	71860	22259934	2	24720000	46979934	67	104	104	2042175	1028790	64386	600196	7193199	10928746	166	5312000000	5369908680	12	2445	585	0	29394
518	1	farm	71556	mixed sheep	46	2	0	60	15	0	0	0	0	36	40	29	50	69	1	68	1	11131	621100	71650	641603	1534587	7856023	65748	10790712	2	23040000	33830712	66	97	97	1942425	750575	63080	568746	6712849	10037675	167	5344000000	5387868387	5	2505	439	0	21445
519	1	farm	71564	mixed sheep	43	2	0	45	15	0	0	0	0	38	41	29	46	69	1	68	1	20492	558900	76258	682542	1526796	8315770	40338	11200604	2	22560000	33760604	68	96	96	1544150	712460	33496	311636	3581032	6182775	163	5216000000	5255943379	5	1922	415	0	20356
520	1	farm	71564	mixed sheep	40	2	0	43	15	0	0	0	0	40	42	41	44	70	1	69	1	10970	491975	71204	653472	1448900	8021366	42091	10729007	2	22320000	33049007	71	95	95	1383325	581595	34280	302330	3510848	5812379	164	5248000000	5286861386	4	1750	341	0	16617
521	1	farm	71564	mixed sheep	46	2	0	48	15	0	0	0	0	27	29	28	37	63	1	62	1	11086	596300	94240	661813	1643643	8319978	51926	11367899	2	20160000	31527899	58	86	86	1594675	659820	44772	388004	4516642	7203912	158	5056000000	5094731811	5	2026	386	0	18852
522	1	farm	71564	mixed sheep	39	2	0	44	15	0	0	0	0	40	43	41	48	71	1	70	1	22103	526450	75558	661628	1480059	8135516	41370	10920581	2	23280000	34200581	71	99	99	1523950	774690	37176	366417	4149336	6851568	166	5312000000	5353052150	7	1837	448	0	22134
523	1	farm	71564	mixed sheep	35	2	0	40	15	0	0	0	0	31	34	25	40	66	1	65	1	13183	493450	73286	567497	1332052	7123218	40819	9630323	2	20640000	30270323	61	88	88	1456525	705950	39698	332759	3876247	6411179	160	5120000000	5156681502	5	1774	410	0	20170
524	1	farm	71564	mixed sheep	42	2	0	33	15	0	0	0	0	40	44	21	54	72	1	71	1	12020	552150	96268	654489	1667012	8291453	31256	11292628	2	22800000	34092628	70	97	97	1460575	693000	23950	264393	3043780	5485698	165	5280000000	5319578326	5	1807	405	0	19800
525	1	farm	71556	mixed sheep	35	2	0	58	15	0	0	0	0	36	40	29	50	76	1	75	1	13149	582300	65946	566575	1339841	7008338	54393	9617392	2	22320000	31937392	66	95	95	1609500	708400	52440	484913	5558363	8413616	173	5536000000	5576351008	4	1980	418	0	20240
526	1	farm	71556	mixed sheep	36	2	0	62	15	0	0	0	0	43	45	44	47	74	1	73	1	17214	558325	66464	536792	1347632	6739013	58577	9306802	2	24000000	33306802	74	102	102	1581025	725130	56698	532773	6076477	8972103	171	5472000000	5514278906	5	1939	423	0	20718
527	1	farm	71556	mixed sheep	41	2	0	47	15	0	0	0	0	35	38	28	43	66	2	65	1	251320	602500	99482	707661	1557954	8804848	51258	11823704	2	42000000	53823704	65	97	97	1855975	892290	48696	404575	4684156	7885692	161	5152000000	5213709396	8	2272	511	0	25494
528	1	farm	71564	mixed sheep	48	2	0	36	15	0	0	0	0	31	34	30	39	66	1	65	1	11008	573300	73602	636802	1737122	7917351	34896	10973073	2	20160000	31133073	61	86	86	1445550	626045	31884	261994	2982033	5347506	159	5088000000	5124480579	4	1824	367	0	17887
529	1	farm	71556	mixed sheep	52	2	0	45	15	0	0	0	0	33	36	31	42	68	1	67	1	11281	630700	84546	748636	1939656	9224162	49818	12677518	2	20880000	33557518	63	89	89	1559525	620410	41384	359037	4222853	6803209	163	5216000000	5256360727	5	2009	362	0	17726
530	1	farm	71564	mixed sheep	34	2	0	42	15	0	0	0	0	33	37	20	47	73	1	72	1	10979	444075	64252	553887	1347633	6949214	40619	9399679	2	20400000	29799679	63	87	87	1405100	598535	36934	351724	3967930	6360224	168	5376000000	5412159903	4	1775	350	0	17101
531	1	farm	71556	mixed sheep	43	2	0	40	15	0	0	0	0	28	30	28	35	61	1	60	1	11018	582725	68062	604444	1480057	7410590	34610	10180488	2	19440000	29620488	58	83	83	1431725	604625	33388	325426	3751048	6146213	155	4960000000	4995766701	4	1817	355	0	17275
532	1	farm	71564	mixed sheep	40	2	0	42	15	0	0	0	0	35	39	36	49	67	1	66	1	21560	547850	104504	916263	1534586	11540525	40662	14684390	2	22800000	37484390	66	97	97	1700875	816375	36312	369266	4262667	7185494	162	5184000000	5228669884	7	2095	471	0	23325
533	1	farm	71556	mixed sheep	42	2	0	52	15	0	0	0	0	38	41	31	50	69	1	68	1	11343	625425	69040	602366	1573536	7469743	43515	10383625	2	22560000	32943625	68	96	96	1612250	655480	43136	432484	4913688	7657037	165	5280000000	5320600662	4	2048	382	0	18728
534	1	farm	71556	mixed sheep	44	2	0	45	15	0	0	0	0	36	39	27	44	67	1	66	1	11061	503450	67518	599778	1355422	7361074	47917	9935160	2	21360000	31295160	66	90	90	1421950	592025	43954	400946	4693574	7152449	162	5184000000	5222447609	4	1798	349	0	16915
535	1	farm	71564	mixed sheep	48	2	0	55	15	0	0	0	0	32	35	32	41	66	1	65	1	11336	627175	76180	625748	1776071	7876214	52273	11033660	2	21840000	32873660	62	93	93	1784725	771995	49290	510010	5889496	9005516	163	5216000000	5257879177	5	2260	454	0	22057
536	1	farm	71556	mixed sheep	46	2	0	60	15	0	0	0	0	37	40	31	45	68	1	67	1	11129	629400	68566	604215	1472270	7470591	70308	10315350	2	23040000	33355350	67	98	98	1846050	715890	69892	505888	6004146	9141866	166	5312000000	5354497216	5	2367	414	0	20454
537	1	farm	71556	mixed sheep	44	2	0	37	15	0	0	0	0	27	29	22	38	64	1	63	1	20884	490450	79568	639837	1721541	7982728	39856	10953980	2	19680000	30633980	57	84	84	1493850	724150	32950	250090	2909672	5410711	157	5024000000	5060044692	6	1824	417	0	20690
538	1	farm	71564	mixed sheep	39	2	0	57	15	0	0	0	0	49	51	50	53	79	1	78	1	18130	505725	90174	599224	1480057	7620360	56550	10352090	2	25440000	35792090	80	107	107	1529300	754075	53308	479374	5492988	8309044	176	5632000000	5676101135	8	1832	439	0	21545
539	1	farm	71564	mixed sheep	57	2	0	71	15	0	0	0	0	52	56	44	66	84	1	83	1	18779	863425	112838	855864	2064292	10570286	71677	14538382	2	27360000	41898382	82	116	116	1938225	848645	59418	512885	5927508	9286682	181	5792000000	5843185064	6	2397	493	0	24247
540	1	farm	71556	mixed sheep	48	2	0	45	15	0	0	0	0	47	49	32	55	77	1	76	1	38967	612975	98336	674120	1659222	8460027	36782	11541463	2	25680000	37221463	77	109	109	1642200	866845	28294	276584	3205014	6018936	171	5472000000	5515240399	7	1959	504	0	24767
541	1	farm	71564	mixed sheep	41	2	0	57	15	0	0	0	0	43	47	27	57	75	1	74	1	14761	624975	78334	599706	1495637	7516192	56389	10371234	2	24240000	34611234	73	102	102	1764500	724220	57804	572319	6706231	9825074	173	5536000000	5580436308	6	2240	423	0	20692
542	1	farm	71556	mixed sheep	57	2	0	55	15	0	0	0	0	50	53	35	58	81	1	80	1	15331	686675	85894	778892	2025342	9512456	58517	13147776	2	26640000	39787776	80	113	113	1893300	798000	44104	407378	4754696	7897478	176	5632000000	5679685254	6	2409	472	0	22800
543	1	farm	71564	mixed sheep	36	2	0	63	15	0	0	0	0	34	37	27	42	65	1	64	1	15887	494675	69828	595498	1355422	7474144	71432	10061000	2	22320000	32381000	64	95	95	1762800	786590	75754	779216	9339300	12743659	166	5312000000	5357124659	6	2187	460	0	22474
544	1	farm	71556	mixed sheep	45	2	0	38	15	0	0	0	0	33	36	29	41	66	1	65	1	19703	544000	77070	709034	1635854	8655763	35605	11657326	2	21120000	32777326	63	90	90	1511375	701890	25060	216731	2472875	4927931	159	5088000000	5125705257	5	1880	405	0	20054
545	1	farm	71564	mixed sheep	42	2	0	36	15	0	0	0	0	34	37	26	44	70	1	69	1	11332	522175	74590	646720	1612482	7907066	30839	10793871	2	21360000	32153871	64	91	91	1564100	657475	25234	233309	2704302	5184420	163	5216000000	5253338292	5	1997	387	0	18785
546	1	farm	71564	mixed sheep	49	2	0	70	15	0	0	0	0	32	36	33	46	64	1	63	1	15071	732800	98018	884977	1799439	10974892	73131	14563256	2	24000000	38563256	63	101	101	2318300	926625	74064	741008	8332090	12392088	164	5248000000	5298955344	6	2966	542	0	26475
547	1	farm	71556	mixed sheep	36	2	0	39	15	0	0	0	0	43	45	44	53	75	1	74	1	14173	493175	74200	519854	1300893	6639447	38950	9066518	2	23280000	32346518	74	99	99	1411900	626325	35284	352784	4011890	6438183	170	5440000000	5478784701	5	1771	363	0	17895
548	1	farm	71564	mixed sheep	33	2	0	41	15	0	0	0	0	31	34	25	39	62	1	61	1	11030	474475	80374	560455	1238575	7148302	53814	9555995	2	20640000	30195995	61	88	88	1503450	643020	54390	378088	4487436	7066384	158	5056000000	5093262379	5	1893	377	0	18372
549	1	farm	71564	mixed sheep	38	2	0	41	15	0	0	0	0	27	29	27	38	63	1	62	1	12480	527175	71610	593872	1534586	7400538	38103	10165884	2	19680000	29845884	57	84	84	1511925	694680	36558	376650	4243195	6863008	158	5056000000	5092708892	5	1872	400	0	19848
550	1	farm	71564	mixed sheep	70	2	0	92	15	0	0	0	0	62	65	56	70	95	1	94	1	28489	1270000	132082	1145632	2710843	14028308	133215	19420080	2	34080000	53500080	92	144	144	3095150	1259580	105940	888471	10664086	16013228	198	6336000000	6405513307	7	3962	732	0	35988
551	1	farm	71556	mixed sheep	34	2	0	41	15	0	0	0	0	36	39	28	44	67	1	66	1	21336	517950	66194	573383	1293103	7109443	36824	9596897	2	21840000	31436897	66	93	93	1471525	708715	35370	334044	3836516	6386170	161	5152000000	5189823067	5	1810	411	0	20249
552	1	farm	71564	mixed sheep	38	2	0	40	15	0	0	0	0	37	40	26	45	68	1	67	1	10987	493250	67938	617328	1386581	7589088	38999	10193184	2	21360000	31553184	67	91	91	1381075	582575	36828	317871	3663204	5981553	162	5184000000	5221534737	4	1747	341	0	16645
553	1	farm	71564	mixed sheep	33	2	0	29	15	0	0	0	0	24	26	18	35	61	1	60	1	10962	429900	63028	529344	1293103	6623330	25654	8964359	2	18000000	26964359	54	77	77	1320525	575925	24232	254612	2883566	5058861	154	4928000000	4960023220	4	1671	337	0	16455
554	1	farm	71564	mixed sheep	47	2	0	49	15	0	0	0	0	37	40	36	47	71	1	70	1	11606	572825	107008	767876	1705962	9579044	60887	12793601	2	22080000	34873601	67	93	93	1470525	666750	48844	326554	3921828	6434500	166	5312000000	5353308101	5	1818	387	0	19050
555	1	farm	71556	mixed sheep	41	2	0	47	15	0	0	0	0	40	43	41	48	71	1	70	1	20722	560725	73524	657342	1534587	8098640	47422	10972240	2	24000000	34972240	71	102	102	1769500	817705	42272	366206	4204434	7200117	166	5312000000	5354172357	5	2206	481	0	23363
556	1	farm	71564	mixed sheep	44	2	0	49	15	0	0	0	0	39	42	26	47	74	1	73	1	18361	524975	71768	619034	1511217	7635327	59366	10421687	2	22560000	32981687	69	96	96	1511350	678160	59840	500234	5811076	8560660	171	5472000000	5513542347	5	1876	394	0	19376
557	1	farm	71556	mixed sheep	69	2	0	77	15	0	0	0	0	36	40	37	50	69	1	68	1	16260	828925	111770	944525	2430411	11589694	78875	15984201	2	24960000	40944201	67	106	106	2286325	923685	66148	666788	7835213	11778158	168	5376000000	5428722359	5	2929	541	0	26391
558	1	farm	71556	mixed sheep	38	2	0	43	15	0	0	0	0	27	29	28	32	59	1	58	1	10970	486925	67796	622314	1332054	7673381	43574	10226044	2	19200000	29426044	58	81	81	1370750	579880	40162	332764	3881848	6205403	153	4896000000	4931631447	4	1727	339	0	16568
559	1	farm	71556	mixed sheep	34	2	0	42	15	0	0	0	0	34	37	28	43	65	1	64	1	11008	531775	69760	593665	1417741	7440812	37829	10091581	2	20880000	30971581	64	89	89	1400575	618065	29876	295492	3292455	5636464	159	5088000000	5124608044	4	1756	362	0	17659
560	1	farm	71564	mixed sheep	44	2	0	34	15	0	0	0	0	39	43	21	53	76	1	75	1	11008	557100	80078	702261	1721540	8587990	31469	11680438	2	22320000	34000438	69	94	94	1468850	645820	17244	182966	2045387	4360266	168	5376000000	5414360704	4	1862	379	0	18452
561	1	farm	71556	mixed sheep	42	2	0	66	15	0	0	0	0	43	47	28	57	75	1	74	1	12534	642000	73022	663152	1472267	8053438	68031	10971910	2	26160000	37131910	73	111	111	2227425	962920	63844	625093	7383428	11262710	174	5568000000	5616394620	5	2826	564	0	27512
562	1	farm	71556	mixed sheep	36	2	0	36	15	0	0	0	0	31	34	31	40	62	1	61	1	11176	578575	82270	785702	1363213	9850140	39039	12698939	2	20880000	33578939	61	89	89	1644450	684180	39000	351027	4082180	6800838	157	5024000000	5064379776	5	2106	400	0	19548
563	1	farm	71564	mixed sheep	48	2	0	61	15	0	0	0	0	60	63	54	69	91	1	90	1	17549	798475	84360	731923	1721543	9091071	71153	12498525	2	31200000	43698525	90	132	132	2414050	1040935	69852	652455	7707768	11885060	190	6080000000	6135583585	6	3040	605	0	29741
564	1	farm	71556	mixed sheep	43	2	0	44	15	0	0	0	0	29	32	23	40	62	1	61	1	10962	522675	88930	672100	1581325	8381031	46712	11292773	2	19920000	31212773	59	84	84	1459850	665490	40626	372654	4380828	6919448	157	5024000000	5062132222	5	1802	383	0	19014
565	1	farm	71556	mixed sheep	40	2	0	39	15	0	0	0	0	29	31	30	35	61	1	60	1	11008	541100	72100	615629	1534586	7621655	35498	10420569	2	19680000	30100569	60	84	84	1387575	607005	26744	264746	3014718	5300788	154	4928000000	4963401356	4	1749	357	0	17343
566	1	farm	71564	mixed sheep	35	2	0	40	15	0	0	0	0	30	33	27	38	64	1	63	1	11084	514200	67580	568584	1308682	7046496	36760	9542302	2	20400000	29942302	60	86	86	1551950	635145	36122	355244	4146956	6725417	159	5088000000	5124667719	4	1988	372	0	18147
567	1	farm	71564	mixed sheep	42	2	0	47	15	0	0	0	0	35	38	26	43	66	1	65	1	10976	575000	70434	576794	1542377	7218936	43323	10026865	2	21360000	31386865	65	91	91	1522050	605605	44192	448468	5129794	7750108	162	5184000000	5223136973	4	1956	353	0	17303
568	1	farm	71556	mixed sheep	45	2	0	47	15	0	0	0	0	30	32	30	40	66	1	65	1	11531	617900	100506	831742	1737120	10470709	53415	13811392	2	21120000	34931392	60	90	90	1750000	709450	49406	380158	4560741	7449755	161	5152000000	5194381146	6	2251	412	0	20270
569	1	farm	71564	mixed sheep	34	2	0	36	15	0	0	0	0	31	34	24	40	63	1	62	1	13834	503825	66770	556522	1300893	6939430	31904	9399343	2	20640000	30039343	61	88	88	1486475	722435	29870	272725	3065506	5577011	156	4992000000	5027616354	5	1820	422	0	20641
570	1	farm	71556	mixed sheep	38	2	0	40	15	0	0	0	0	36	40	27	50	72	1	71	1	11001	542075	70592	638764	1441108	7802093	34041	10528672	2	21360000	31888672	66	91	91	1419425	595840	30336	292930	3336476	5675007	166	5312000000	5349563680	4	1805	347	0	17024
571	1	farm	71564	mixed sheep	63	2	0	87	15	0	0	0	0	34	37	32	42	67	1	66	1	36579	691650	95928	869630	2243457	10653075	105631	14659370	2	24960000	39619370	64	106	106	2438775	1073520	98230	975769	11611665	16197959	171	5472000000	5527817329	8	3057	628	0	30672
572	1	farm	71564	mixed sheep	39	2	0	36	15	0	0	0	0	33	36	21	41	64	1	63	1	15557	579825	87766	810083	1550166	10130974	40164	13198977	2	22800000	35998977	63	97	97	1962950	889945	36868	367142	4345592	7602496	159	5088000000	5131601473	6	2480	520	0	25427
573	1	farm	71564	mixed sheep	53	2	0	65	15	0	0	0	0	42	44	40	46	72	1	71	1	31197	686950	119858	754263	1939654	9562116	79373	13142215	2	25440000	38582215	72	108	108	2119025	875175	65146	526880	6283576	9869802	169	5408000000	5456452017	8	2693	504	0	25005
574	1	farm	71564	mixed sheep	50	2	0	67	15	0	0	0	0	33	36	31	41	67	1	66	1	20290	644050	91706	832563	1955234	10215742	66469	13805764	2	24240000	38045764	63	102	102	2285750	1007160	62020	650743	7719964	11725636	166	5312000000	5361771401	6	2888	586	0	28776
575	1	farm	71564	mixed sheep	41	2	0	44	15	0	0	0	0	26	28	26	38	58	1	57	1	20088	468725	66360	579056	1363212	7170006	42760	9690118	2	18720000	28410118	56	80	80	1367400	578795	40992	380362	4422712	6790262	153	4896000000	4931200380	5	1722	339	0	16537
576	1	farm	71564	mixed sheep	59	2	0	52	15	0	0	0	0	34	37	31	42	68	1	67	1	33067	652925	154490	1162854	2157770	14712471	65947	18906457	2	23280000	42186457	64	99	99	1938475	912135	52000	342565	4053009	7298184	163	5216000000	5265484641	9	2371	522	0	26061
577	1	farm	71556	mixed sheep	41	2	0	59	15	0	0	0	0	33	36	24	41	65	1	64	1	31899	757025	90512	756288	1628063	9378430	68341	12678658	2	24720000	37398658	63	105	105	2462425	1005585	60854	558580	6486520	10573964	163	5216000000	5263972623	8	3169	580	0	28731
578	1	farm	71564	mixed sheep	32	2	0	24	15	0	0	0	0	30	33	28	38	61	1	60	1	11133	460325	59814	522598	1176257	6531434	20151	8770579	2	19680000	28450579	60	83	83	1339250	602665	18908	200702	2305712	4467237	153	4896000000	4928917816	4	1688	353	0	17219
579	1	farm	71556	mixed sheep	62	2	0	92	15	0	0	0	0	48	51	40	61	84	1	83	1	16223	964900	149052	1005703	2461568	12712773	116009	17410005	2	30000000	47410005	78	127	127	2915525	1221885	105232	999778	11704790	16947210	188	6016000000	6080357215	8	3698	706	0	34911
580	1	farm	71556	mixed sheep	38	2	0	43	15	0	0	0	0	34	37	28	42	65	1	64	1	13550	526875	65658	565387	1417740	7058506	45257	9679423	2	21600000	31279423	64	92	92	1658025	674695	44578	386932	4470770	7235000	160	5120000000	5158514423	5	2115	396	0	19277
581	1	farm	71564	mixed sheep	39	2	0	43	15	0	0	0	0	32	35	31	41	63	1	62	1	13451	589350	74122	623628	1371002	7749408	46736	10454246	2	21600000	32054246	62	91	91	1742500	725935	40708	324414	3794936	6628493	157	5024000000	5062682739	6	2209	426	0	20741
582	1	farm	71556	mixed sheep	44	2	0	46	15	0	0	0	0	32	35	28	40	67	1	66	1	17751	676650	72622	618937	1565746	7661283	46716	10641954	2	23520000	34161954	62	100	100	2206325	942270	43534	385191	4452849	8030169	162	5184000000	5226192123	6	2825	548	0	26922
583	1	farm	71564	mixed sheep	46	2	0	55	15	0	0	0	0	31	34	37	39	63	1	62	1	12126	548950	70666	618350	1526797	7612438	53789	10430989	2	22320000	32750989	67	95	95	1652125	682150	51158	463352	5267268	8116053	159	5088000000	5128867042	4	2092	398	0	19490
584	1	farm	71564	mixed sheep	48	2	0	42	15	0	0	0	0	40	42	28	45	72	1	71	1	11055	523025	77458	676676	1690383	8326716	40203	11334461	2	22080000	33414461	70	94	94	1400125	592410	37272	367497	4332016	6729320	167	5344000000	5384143781	4	1774	345	0	16926
585	1	farm	71556	mixed sheep	50	2	0	47	15	0	0	0	0	37	41	27	51	69	1	68	1	217848	566325	141662	1180262	1830598	14092488	71362	17882697	2	22560000	40442697	67	96	96	1584825	731640	63608	344606	4207602	6932280	164	5248000000	5295374978	6	1944	414	0	20904
586	1	farm	71556	mixed sheep	48	2	0	65	15	0	0	0	0	35	37	36	45	69	1	68	1	10962	744700	90100	854937	1822811	10606526	74328	14193403	2	22560000	36753403	66	96	96	1761875	726355	58700	563204	6688362	9798496	167	5344000000	5390551899	4	2249	423	0	20753
587	1	farm	71564	mixed sheep	30	2	0	28	15	0	0	0	0	32	35	27	41	67	1	66	1	10983	543675	63036	553972	1191836	6868763	28657	9249940	2	20400000	29649940	62	87	87	1416075	621460	27516	269156	3187975	5522182	160	5120000000	5155172122	4	1794	364	0	17756
588	1	farm	71564	mixed sheep	53	2	0	69	15	0	0	0	0	39	43	32	53	78	1	77	1	39477	674975	124944	806051	2181138	10297370	89368	14173846	2	25200000	39373846	69	107	107	2038275	1015315	77514	594628	7174066	10899798	177	5664000000	5714273644	9	2454	591	0	29009
589	1	farm	71564	mixed sheep	46	2	0	42	15	0	0	0	0	31	34	24	39	63	1	62	1	13090	536150	105944	774844	1822808	9730294	63149	13033189	2	21120000	34153189	61	90	90	1604200	670425	52480	400291	4848706	7576101	158	5056000000	5097729290	5	2041	391	0	19155
590	1	farm	71564	mixed sheep	45	2	0	36	15	0	0	0	0	28	30	27	37	63	1	62	1	10962	538500	71052	616066	1604695	7617389	36431	10484133	2	19440000	29924133	58	83	83	1443875	597485	38750	376344	4427016	6883470	158	5056000000	5092807603	4	1844	348	0	17071
591	1	farm	71556	mixed sheep	71	2	0	75	15	0	0	0	0	50	52	51	54	80	1	79	1	15250	860950	144378	1238861	2562838	15434876	80602	20322506	2	27840000	48162506	81	118	118	2096250	971250	60030	576713	6827028	10531271	178	5696000000	5754693777	7	2589	564	0	27750
592	1	farm	71564	mixed sheep	47	2	0	59	15	0	0	0	0	40	43	27	48	72	1	71	1	21644	651700	94294	875956	1776070	10904514	55206	14357741	2	24240000	38597741	70	103	103	1877900	803495	52406	494320	5707830	8935951	169	5408000000	5455533692	6	2366	470	0	22957
593	1	farm	71564	mixed sheep	35	2	0	38	15	0	0	0	0	41	43	42	45	71	1	70	1	10962	501550	64048	562878	1277524	6970343	38490	9414833	2	22320000	31734833	72	95	95	1353000	561015	36456	319457	3705942	5975870	165	5280000000	5317710702	4	1719	328	0	16029
594	1	farm	71556	mixed sheep	57	2	0	75	15	0	0	0	0	42	46	37	56	74	1	73	1	16281	844500	120194	1145871	1947447	14275469	95445	18428926	2	25680000	44108926	72	109	109	2229675	861875	86724	827516	9975210	13981001	176	5632000000	5690089926	6	2886	501	0	24625
595	1	farm	71564	mixed sheep	45	2	0	33	15	0	0	0	0	35	39	25	49	70	1	69	1	11008	610500	93514	745216	1752700	9195564	40591	12438085	2	21600000	34038085	65	92	92	1480100	681800	26904	189297	2232558	4610659	162	5184000000	5222648744	6	1847	397	0	19480
596	1	farm	71564	mixed sheep	29	2	0	24	15	0	0	0	0	35	38	26	47	71	1	70	1	16615	420500	59806	495020	1113938	6222832	17850	8329947	2	21840000	30169947	65	92	92	1643700	642355	17282	172919	1979574	4455831	163	5216000000	5250625778	5	2139	379	0	18353
597	1	farm	71564	mixed sheep	43	2	0	44	15	0	0	0	0	34	37	24	42	65	1	64	1	12820	552700	72130	632383	1511218	7804940	39616	10612987	2	22080000	32692987	64	94	94	1733500	742875	32442	317905	3607434	6434156	159	5088000000	5127127142	5	2197	438	0	21225
598	1	farm	71556	mixed sheep	44	2	0	45	15	0	0	0	0	34	38	31	48	66	1	65	1	10987	561025	73180	620597	1620274	7695350	43063	10613490	2	20640000	31253490	64	88	88	1404425	589785	34008	325647	3662408	6016273	160	5120000000	5157269763	4	1784	344	0	16851
599	1	farm	71556	mixed sheep	32	2	0	33	15	0	0	0	0	28	30	29	35	60	1	59	1	10962	480525	62916	531718	1261944	6646004	31692	9014798	2	19200000	28214798	59	82	82	1342125	567770	34204	343071	4064019	6351189	155	4960000000	4994565987	4	1704	332	0	16222
600	1	farm	71564	mixed sheep	34	2	0	36	15	0	0	0	0	42	44	43	46	72	1	71	1	10962	460925	61218	537752	1238575	6686932	30923	9016325	2	22800000	31816325	73	97	97	1349050	575610	27992	277119	3151628	5381400	166	5312000000	5349197725	4	1708	337	0	16446
601	1	farm	71556	mixed sheep	34	2	0	35	15	0	0	0	0	31	34	21	40	62	1	61	1	11043	460625	62584	563594	1230787	7025114	34302	9377005	2	19920000	29297005	61	85	85	1353075	589925	30610	281092	3191362	5446065	156	4992000000	5026743070	4	1701	346	0	16855
602	1	farm	71556	mixed sheep	47	2	0	64	15	0	0	0	0	32	35	37	40	64	1	63	1	45033	649225	105646	809881	1791649	10107634	88639	13552673	2	25440000	38992673	67	108	108	2432525	975765	84554	619492	7480182	11592519	163	5216000000	5266585192	8	3116	572	0	27879
603	1	farm	71556	mixed sheep	38	2	0	56	15	0	0	0	0	36	39	36	45	67	1	66	1	20395	602400	74130	634277	1456688	7810418	55953	10633866	2	22320000	32953866	66	95	95	1606250	741755	52948	524059	6103084	9028096	164	5248000000	5289981962	5	1976	433	0	21193
604	1	farm	71556	mixed sheep	53	2	0	56	15	0	0	0	0	42	45	26	50	73	1	72	1	11362	775025	87404	786474	1916286	9615740	69268	13250197	2	23760000	37010197	72	101	101	1679325	712810	50902	368559	4440316	7251912	168	5376000000	5420262109	4	2127	417	0	20366
605	1	farm	71556	mixed sheep	48	2	0	56	15	0	0	0	0	47	51	34	61	79	1	78	1	11130	699725	85952	733972	1900706	9107575	57410	12585341	2	26160000	38745341	77	111	111	2017775	827610	50382	484076	5558235	8938078	176	5632000000	5679683419	4	2600	483	0	23646
606	1	farm	71556	mixed sheep	40	2	0	51	15	0	0	0	0	39	41	36	43	69	1	68	1	11565	785300	76196	683084	1542377	8521704	52030	11660692	2	23520000	35180692	69	100	100	1809100	726250	45414	400869	4587661	7569294	164	5248000000	5290749986	4	2323	423	0	20750
607	1	farm	71556	mixed sheep	35	2	0	43	15	0	0	0	0	26	28	25	37	59	1	58	1	17205	500050	64372	576655	1222995	7090698	41891	9496661	2	20160000	29656661	56	86	86	1683325	759815	39656	353448	4103270	6939514	154	4928000000	4964596175	6	2095	444	0	21709
608	1	farm	71564	mixed sheep	37	2	0	31	15	0	0	0	0	36	40	33	50	68	1	67	1	10970	601500	73824	680339	1472270	8483671	36483	11348087	2	21360000	32708087	66	91	91	1449625	636720	28576	259108	3138464	5512492	161	5152000000	5190220579	4	1834	373	0	18192
609	1	farm	71564	mixed sheep	35	2	0	44	15	0	0	0	0	32	35	21	40	63	1	62	1	10962	451825	61770	543962	1222996	6755808	45056	9081418	2	20160000	29241418	62	86	86	1397775	600285	46484	416668	4822679	7283892	159	5088000000	5124525310	4	1755	350	0	17151
610	1	farm	71556	mixed sheep	32	2	0	40	15	0	0	0	0	25	29	26	39	58	1	57	1	10962	489700	69200	491047	1222997	6354966	37713	8665624	2	19200000	27865624	56	81	81	1431400	644630	39414	372870	4238785	6727099	153	4896000000	4930592723	5	1777	372	0	18418
611	1	farm	71556	mixed sheep	46	2	0	47	15	0	0	0	0	31	34	32	39	66	1	65	1	10983	585000	73242	646346	1604694	7921339	42693	10873315	2	20160000	31033315	62	85	85	1403275	592480	34206	325053	3725590	6080604	160	5120000000	5157113918	4	1777	347	0	16928
612	1	farm	71556	mixed sheep	62	2	0	89	15	0	0	0	0	40	44	44	54	74	1	73	1	13274	939425	112914	768440	2266824	9659340	84673	13831616	2	26160000	39991616	74	111	111	2082600	899640	75730	716103	8248021	12022094	174	5568000000	5620013710	6	2586	528	0	25704
613	1	farm	71564	mixed sheep	41	2	0	35	15	0	0	0	0	32	35	25	42	68	1	67	1	11828	523325	98958	717883	1573533	8899472	32185	11845355	2	21120000	32965355	62	90	90	1496300	745325	30402	290594	3335322	5897943	162	5184000000	5222863298	6	1805	429	0	21295
614	1	farm	71556	mixed sheep	55	2	0	64	15	0	0	0	0	46	49	47	54	77	1	76	1	14675	750900	83038	708158	1908496	8709774	70135	12230501	2	26400000	38630501	77	111	111	2002275	866600	60920	560349	6575961	10066105	175	5600000000	5648696606	7	2514	504	0	24760
615	1	farm	71564	mixed sheep	71	2	0	119	15	0	0	0	0	93	95	76	97	123	1	122	1	19027	1359700	116050	1094548	2562843	13503572	121460	18758173	2	41760000	60518173	123	176	176	3114550	1331155	116178	1188371	14090815	19841069	230	7360000000	7440359242	5	3907	784	0	38033
616	1	farm	71556	mixed sheep	39	2	0	38	15	0	0	0	0	34	37	23	42	65	1	64	1	11153	483350	68136	609039	1402159	7456263	33982	10052929	2	20880000	30932929	64	88	88	1396675	608895	30866	294831	3382944	5714211	159	5088000000	5124647140	4	1756	359	0	17397
617	1	farm	71564	mixed sheep	34	2	0	41	15	0	0	0	0	32	35	25	40	65	1	64	1	10962	441450	74844	502132	1246365	6491384	58360	8814535	2	20640000	29454535	62	88	88	1483650	606200	60612	421794	4973154	7545410	162	5184000000	5220999945	5	1890	353	0	17320
618	1	farm	71556	mixed sheep	44	2	0	47	15	0	0	0	0	41	45	29	55	73	1	72	1	25803	625050	96046	747794	1690381	9295926	41522	12496719	2	25440000	37936719	71	108	108	2060825	927500	35542	360432	4091103	7475402	168	5376000000	5421412121	8	2585	538	0	26500
619	1	farm	71564	mixed sheep	31	2	0	26	15	0	0	0	0	25	27	25	36	62	1	61	1	11097	412875	59044	483242	1207415	6096666	19786	8279028	2	19200000	27479028	55	82	82	1513575	671615	18868	184007	2074679	4462744	154	4928000000	4959941772	5	1914	398	0	19189
620	1	farm	71564	mixed sheep	49	2	0	92	15	0	0	0	0	36	40	37	50	69	1	68	1	15924	801725	94832	874271	1861760	10894496	105703	14632788	2	24480000	39112788	67	104	104	2199225	827365	100088	949946	11026155	15102778	172	5504000000	5558215566	5	2811	483	0	23639
621	1	farm	71564	mixed sheep	65	2	0	69	15	0	0	0	0	87	91	67	101	123	1	122	1	105286	1101325	152006	901622	2344725	11619436	112139	16231254	2	36720000	52951254	117	155	155	2329550	852180	84020	625669	7442942	11334361	223	7136000000	7200285615	10	3035	489	0	24348
622	1	farm	71556	mixed sheep	45	2	0	34	15	0	0	0	0	34	38	30	48	66	1	65	1	13907	621175	113922	662047	1783858	8572366	63482	11816850	2	21360000	33176850	64	91	91	1508925	694435	39792	273625	3254216	5770993	159	5088000000	5126947843	5	1887	400	0	19841
623	1	farm	71556	mixed sheep	49	2	0	41	15	0	0	0	0	41	45	26	55	73	1	72	1	11026	599625	82204	703136	1807230	8723357	41340	11956892	2	22320000	34276892	71	95	95	1405150	590415	30458	310633	3513086	5849742	167	5344000000	5384126634	4	1792	344	0	16869
624	1	farm	71564	mixed sheep	64	2	0	83	15	0	0	0	0	45	49	44	59	78	1	77	1	18181	946625	173242	1095757	2227874	15071658	99921	19615077	2	27600000	47215077	75	116	116	2600200	941220	95204	953098	11217991	15807713	182	5824000000	5887022789	7	3403	550	0	26892
625	1	farm	71556	mixed sheep	46	2	0	61	15	0	0	0	0	32	34	33	42	64	1	63	1	13146	682600	81978	720772	1682593	8965964	58557	12192463	2	22320000	34512463	63	95	95	1926775	770910	51146	515286	5915954	9180071	161	5152000000	5195692534	5	2470	450	0	22026
626	1	farm	71564	mixed sheep	42	2	0	45	15	0	0	0	0	33	36	29	42	69	1	68	1	18904	622775	71314	621664	1519007	7686680	46392	10567831	2	21840000	32407831	63	93	93	1698550	755650	45688	439819	5141090	8080797	165	5280000000	5320488628	5	2131	440	0	21590
627	1	farm	71564	mixed sheep	41	2	0	44	15	0	0	0	0	31	33	29	39	64	1	63	1	10973	566450	71018	603927	1433320	7496032	44514	10215260	2	20160000	30375260	61	86	86	1470975	613620	42228	395550	4497558	7019930	159	5088000000	5125395191	4	1866	358	0	17532
628	1	farm	71564	mixed sheep	43	2	0	49	15	0	0	0	0	30	33	29	39	61	1	60	1	11246	602400	90004	698033	1526797	8756017	47967	11721218	2	21600000	33321218	60	92	92	1797025	804160	45846	430481	5018468	8095980	157	5024000000	5065417198	6	2248	461	0	22976
629	1	farm	71564	mixed sheep	40	2	0	43	15	0	0	0	0	53	55	39	57	83	1	82	1	29276	601350	101574	617011	1635853	7990252	44736	10990776	2	27120000	38110776	83	115	115	1782300	803985	38370	342529	3980400	6947584	178	5696000000	5741058360	7	2226	462	0	22971
630	1	farm	71556	mixed sheep	40	2	0	55	15	0	0	0	0	58	61	59	67	94	1	93	1	11493	616300	72406	648569	1448901	8051948	59668	10897792	2	26880000	37777792	89	114	114	1446150	589155	57140	474860	5549364	8116669	190	6080000000	6125894461	4	1827	343	0	16833
631	1	farm	71556	mixed sheep	34	2	0	41	15	0	0	0	0	27	29	28	37	61	1	60	1	11043	494150	60502	511828	1191837	6421068	37219	8716604	2	19440000	28156604	58	82	82	1394775	614670	37220	350410	4064917	6461992	156	4992000000	5026618597	4	1749	359	0	17562
632	1	farm	71564	mixed sheep	46	2	0	44	15	0	0	0	0	39	43	25	53	71	1	70	1	12467	555750	79956	718801	1744911	8838826	44841	11983085	2	22800000	34783085	69	97	97	1652800	702800	33660	301212	3489740	6180212	165	5280000000	5320963297	5	2110	411	0	20080
633	1	farm	71556	mixed sheep	44	2	0	54	15	0	0	0	0	31	34	22	40	66	1	65	1	11021	576500	72110	632372	1487849	7802893	54923	10626646	2	20160000	30786646	61	86	86	1475150	608020	52256	494813	5808593	8438832	163	5216000000	5255225478	4	1862	358	0	17372
634	1	farm	71564	mixed sheep	40	2	0	37	15	0	0	0	0	32	35	26	41	65	1	64	1	10962	575575	67658	576515	1495638	7194772	31372	9941531	2	20160000	30101531	62	86	86	1398825	594230	26592	259402	2947192	5226242	158	5056000000	5091327773	4	1782	346	0	16978
635	1	farm	71564	mixed sheep	37	2	0	40	15	0	0	0	0	30	32	31	37	62	1	61	1	10976	530275	62446	521258	1324264	6572742	37155	9048140	2	20160000	29208140	61	86	86	1425100	598500	38378	377674	4274590	6714242	157	5024000000	5059922382	4	1810	349	0	17100
636	1	farm	71564	mixed sheep	55	2	0	70	15	0	0	0	0	35	38	28	43	68	1	67	1	28488	607700	83572	741611	1955236	9143875	67369	12599363	2	23040000	35639363	65	98	98	1940125	770805	60166	574610	6563496	9909201	166	5312000000	5357548564	7	2476	447	0	22023
637	1	farm	71564	mixed sheep	34	2	0	39	15	0	0	0	0	31	34	28	39	62	1	61	1	11382	475125	76886	541564	1332052	6907200	50859	9383686	2	19920000	29303686	61	85	85	1370350	594195	47400	386404	4649490	7047839	157	5024000000	5060351525	4	1726	347	0	16977
638	1	farm	71564	mixed sheep	51	2	0	78	15	0	0	0	0	38	41	31	46	69	1	68	1	23126	567400	109742	930816	1900707	11596192	75547	15180404	2	25680000	40860404	68	109	109	2295425	1072190	76144	718708	8170392	12332859	169	5408000000	5461193263	7	2831	621	0	30634
639	1	farm	71556	mixed sheep	50	2	0	56	15	0	0	0	0	41	43	27	47	73	1	72	1	11971	649425	82704	718936	1885127	8838497	50155	12224844	2	24000000	36224844	71	102	102	1816050	718025	37140	310352	3567201	6448768	167	5344000000	5386673611	5	2325	420	0	20515
640	1	farm	71556	mixed sheep	41	2	0	44	15	0	0	0	0	42	44	25	49	74	1	73	1	10988	535800	69476	600559	1472268	7409846	39909	10127858	2	22560000	32687858	72	95	95	1397325	585900	39064	382741	4366926	6771955	169	5408000000	5447459813	4	1770	343	0	16740
641	1	farm	71556	mixed sheep	41	2	0	51	15	0	0	0	0	44	47	45	52	76	1	75	1	10970	700750	73266	639691	1557955	7873164	47831	10892657	2	23520000	34412657	75	100	100	1473125	605850	44302	429741	4961239	7514257	172	5504000000	5545926914	4	1874	353	0	17310
642	1	farm	71564	mixed sheep	44	2	0	40	15	0	0	0	0	36	40	28	50	68	1	67	1	11018	550425	75622	669872	1565745	8183950	39477	11085092	2	21360000	32445092	66	91	91	1421750	625100	31914	329278	3900674	6308716	162	5184000000	5222753809	4	1790	368	0	17860
643	1	farm	71564	mixed sheep	34	2	0	39	15	0	0	0	0	27	29	28	36	63	1	62	1	13550	475950	67332	582552	1316472	7228220	32832	9703358	2	20400000	30103358	58	86	86	1637150	726285	34924	323597	3735456	6457413	157	5024000000	5060560771	5	2045	427	0	20751
644	1	farm	71556	mixed sheep	45	2	0	57	15	0	0	0	0	35	39	29	49	67	1	66	1	32833	622675	118996	724345	1752699	9244086	68168	12530969	2	24480000	37010969	65	104	104	2189750	1019830	60106	461203	5399921	9130810	164	5248000000	5294141779	9	2684	591	0	29138
645	1	farm	71556	mixed sheep	62	2	0	85	15	0	0	0	0	41	43	42	46	71	1	70	1	10982	764100	105646	944158	2414833	11696712	96993	16022443	2	24240000	40262443	72	103	103	1854075	706685	83732	826731	9852914	13324138	173	5536000000	5589586581	4	2391	410	0	20191
646	1	farm	71564	mixed sheep	42	2	0	56	15	0	0	0	0	34	37	27	42	68	1	67	1	11274	617200	74860	668482	1604693	8160573	53803	11179611	2	22080000	33259611	64	94	94	1712375	734685	43242	446074	5131322	8067698	164	5248000000	5289327309	4	2171	432	0	20991
647	1	farm	71556	mixed sheep	50	2	0	58	15	0	0	0	0	34	37	27	47	70	1	69	1	24095	667250	79832	713601	1760491	8759594	62132	12042900	2	21600000	33642900	64	92	92	1647225	663110	53594	535772	6423256	9322958	167	5344000000	5386965858	5	2103	387	0	18946
648	1	farm	71556	mixed sheep	36	2	0	33	15	0	0	0	0	29	32	26	38	63	1	62	1	10962	526600	64674	566244	1355422	7044786	33878	9591605	2	19680000	29271605	59	83	83	1409250	606690	33390	349603	4003728	6402661	158	5056000000	5091674266	4	1788	355	0	17334
649	1	farm	71564	mixed sheep	38	2	0	35	15	0	0	0	0	34	37	26	42	65	1	64	1	10962	475400	62766	547857	1324263	6806866	35002	9252153	2	20640000	29892153	64	88	88	1378200	618835	29566	249725	2972468	5248795	158	5056000000	5091140948	4	1731	361	0	17681
650	1	farm	71556	mixed sheep	39	2	0	32	15	0	0	0	0	46	50	28	60	78	1	77	1	10962	571000	68522	587518	1456688	7267570	30203	9981500	2	23520000	33501500	76	100	100	1355275	571060	23198	208566	2446534	4604633	171	5472000000	5510106133	4	1729	334	0	16316
651	1	farm	71556	mixed sheep	58	2	0	55	15	0	0	0	0	42	45	30	52	73	1	72	1	21032	776900	116088	1026020	2111031	12706804	54774	16791617	2	24480000	41271617	72	103	103	1904375	752885	40010	377566	4403080	7477916	168	5376000000	5424749533	6	2459	440	0	21511
652	1	farm	71564	mixed sheep	32	2	0	41	15	0	0	0	0	25	27	21	33	59	1	58	1	11495	502325	61622	542468	1199626	6748219	41787	9096048	2	19440000	28536048	55	83	83	1615900	704410	41976	381557	4416644	7160487	154	4928000000	4963696535	4	2026	411	0	20126
653	1	farm	71556	mixed sheep	54	2	0	53	15	0	0	0	0	34	36	33	41	68	1	67	1	16252	689775	116658	962536	2025343	11929350	103205	15826867	2	22560000	38386867	64	95	95	1870325	797160	76882	298015	3864962	6907343	163	5216000000	5261294210	7	2360	458	0	22776
654	1	farm	71556	mixed sheep	40	2	0	55	15	0	0	0	0	32	36	25	46	64	1	63	1	15192	542100	64532	552674	1347633	6882162	59990	9449092	2	21600000	31049092	62	91	91	1742775	715750	61468	574636	6670274	9764903	162	5184000000	5224813995	5	2220	413	0	20450
655	1	farm	71564	mixed sheep	27	2	0	25	15	0	0	0	0	25	27	26	30	57	1	56	1	13713	379350	57872	504128	1020461	6291153	21555	8274519	2	19200000	27474519	56	81	81	1429500	700595	20232	177721	2061773	4389821	149	4768000000	4799864340	5	1755	408	0	20017
656	1	farm	71556	mixed sheep	41	2	0	35	15	0	0	0	0	29	32	28	37	64	1	63	1	19669	567600	90856	638492	1573535	8067422	36026	10973930	2	20400000	31373930	59	87	87	1539025	738395	29338	248571	2851562	5406890	157	5024000000	5060780820	6	1891	425	0	21097
657	1	farm	71556	mixed sheep	43	2	0	44	15	0	0	0	0	29	31	29	38	64	1	63	1	11267	560150	76060	654023	1487849	8065320	39740	10883142	2	20880000	31763142	59	89	89	1839025	680540	36768	346437	3934658	6837428	159	5088000000	5126600570	5	2407	396	0	19444
658	1	farm	71564	mixed sheep	53	2	0	70	15	0	0	0	0	33	36	28	41	65	1	64	1	17432	610625	104368	889767	1760491	10997726	75529	14438506	2	22080000	36518506	63	94	94	1722350	758625	66430	538504	6359912	9445821	162	5184000000	5229964327	5	2114	439	0	21675
659	1	farm	71564	mixed sheep	40	2	0	42	15	0	0	0	0	33	37	30	47	68	1	67	1	13094	583125	79960	703028	1596906	8714179	48489	11725687	2	21600000	33325687	63	92	92	1576825	808360	37194	293517	3477088	6192984	162	5184000000	5223518671	6	1891	467	0	23096
660	1	farm	71564	mixed sheep	46	2	0	61	15	0	0	0	0	37	41	30	51	69	1	68	1	11280	637750	74618	678798	1674803	8321532	52893	11440393	2	23280000	34720393	67	99	99	1867125	813785	51488	506052	5863758	9102208	166	5312000000	5355822601	4	2355	477	0	23251
661	1	farm	71556	mixed sheep	49	2	0	65	15	0	0	0	0	41	43	29	45	71	1	70	1	11063	619300	77364	697592	1776071	8568064	63307	11801699	2	23760000	35561699	71	100	100	1728975	721980	56220	551293	6504338	9562806	169	5408000000	5453124505	4	2190	427	0	20628
662	1	farm	71556	mixed sheep	64	2	0	65	15	0	0	0	0	73	76	59	82	104	1	103	1	18973	1032025	114308	1053160	2399256	13162884	85054	17846686	2	32880000	50726686	103	139	139	2012750	930580	63158	566032	6951152	10523673	202	6464000000	6525250359	7	2492	546	0	26588
663	1	farm	71564	mixed sheep	35	2	0	31	15	0	0	0	0	51	53	28	59	81	1	80	1	11111	566275	73356	642242	1324264	8056666	26742	10689545	2	26160000	36849545	81	111	111	1807750	724605	23718	232585	2615226	5403884	174	5568000000	5610253429	6	2344	427	0	20703
664	1	farm	71564	mixed sheep	36	2	0	51	15	0	0	0	0	38	41	25	46	69	1	68	1	20055	487275	83768	784172	1371001	9766384	73712	12566312	2	22560000	35126312	68	95	95	1551175	752430	62440	570438	6675134	9611618	167	5344000000	5388737930	6	1885	440	0	21498
665	1	farm	71556	mixed sheep	37	2	0	48	15	0	0	0	0	27	29	23	36	59	1	58	1	16455	487500	65686	547063	1246365	6812252	43605	9202470	2	20400000	29602470	57	86	86	1724725	723100	44704	438752	5012102	7943383	155	4960000000	4997545853	5	2194	418	0	20660
666	1	farm	71556	mixed sheep	55	2	0	63	15	0	0	0	0	39	43	35	53	71	1	70	1	16643	676500	89666	790018	1924076	9730586	70438	13281283	2	24480000	37761283	69	103	103	2102575	850675	59974	581427	6738538	10333189	169	5408000000	5456094472	5	2698	495	0	24305
667	1	farm	71556	mixed sheep	54	2	0	59	15	0	0	0	0	62	65	47	71	93	1	92	1	13555	814350	131768	869782	2087662	11042491	65407	15011460	2	31440000	46451460	92	132	132	2277850	1075585	42682	438577	5008157	8842851	189	6048000000	6103294311	5	2779	629	0	30731
668	1	farm	71556	mixed sheep	55	2	0	55	15	0	0	0	0	29	31	28	39	64	1	63	1	32189	692550	128060	1176651	1838389	14745048	75152	18655850	2	21600000	40255850	59	92	92	1880525	841260	62970	436010	5266098	8486862	161	5152000000	5200742712	7	2342	487	0	24036
669	1	farm	71564	mixed sheep	32	2	0	43	15	0	0	0	0	39	43	27	53	71	1	70	1	11160	515625	62200	549270	1152887	6791466	40257	9111705	2	23520000	32631705	69	100	100	1742925	808220	40568	425653	4991698	8009064	167	5344000000	5384640769	5	2172	479	0	23092
670	1	farm	71564	mixed sheep	37	2	0	30	15	0	0	0	0	33	36	27	41	65	1	64	1	11008	559825	69482	579465	1425529	7199232	30254	9863788	2	20880000	30743788	63	88	88	1496475	676340	25292	254696	2933340	5386142	158	5056000000	5092129930	4	1884	399	0	19324
671	1	farm	71556	mixed sheep	64	2	0	82	15	0	0	0	0	34	37	35	45	71	1	70	1	16314	751075	116366	1150258	2251249	14143896	102664	18515509	2	23760000	42275509	65	101	101	2123125	834120	87916	832547	9975327	13853035	173	5536000000	5592128544	6	2725	479	0	23832
672	1	farm	71556	mixed sheep	39	2	0	39	15	0	0	0	0	34	37	27	42	69	1	68	1	24462	571750	71792	646236	1425529	7902684	43314	10661305	2	21600000	32261305	64	92	92	1577575	740740	38784	297040	3588970	6243109	163	5216000000	5254504414	6	1957	429	0	21164
673	1	farm	71556	mixed sheep	34	2	0	42	15	0	0	0	0	35	38	30	43	66	1	65	1	11316	581700	83754	601600	1371000	7584142	39851	10262047	2	21360000	31622047	65	90	90	1468650	642460	34622	349783	4053724	6549238	161	5152000000	5190171286	5	1848	374	0	18356
674	1	farm	71556	mixed sheep	45	2	0	38	15	0	0	0	0	31	34	32	43	66	1	65	1	19294	642850	79050	679496	1651433	8351026	41892	11445746	2	22080000	33525746	62	94	94	1808875	834925	30720	258646	3010604	5943770	159	5088000000	5127469516	5	2266	486	0	23855
675	1	farm	71556	mixed sheep	51	2	0	62	15	0	0	0	0	36	40	30	50	74	1	73	1	11306	658325	95826	717147	1838386	8858828	62077	12230588	2	24000000	36230588	66	102	102	2070200	885605	57994	606220	6940579	10560598	172	5504000000	5550791186	6	2612	518	0	25303
676	1	farm	71564	mixed sheep	38	2	0	57	15	0	0	0	0	36	39	37	49	67	1	66	1	20053	486925	70902	617713	1448898	7591708	51789	10267935	2	22080000	32347935	67	94	94	1516525	707700	52688	517500	5994860	8789273	164	5248000000	5289137208	5	1852	414	0	20220
677	1	farm	71556	mixed sheep	35	2	0	44	15	0	0	0	0	28	30	29	35	60	1	59	1	10962	574200	68878	557579	1355421	6985642	59509	9601230	2	20160000	29761230	59	85	85	1618150	622020	57688	434642	5184706	7917206	157	5024000000	5061678435	5	2092	363	0	17772
678	1	farm	71564	mixed sheep	32	2	0	41	15	0	0	0	0	34	37	27	42	65	1	64	1	14852	455900	85426	543290	1191836	7003466	69216	9349133	2	20880000	30229133	64	88	88	1406850	629090	69336	384635	4695461	7185372	161	5152000000	5189414505	5	1743	363	0	17974
679	1	farm	71556	mixed sheep	44	1	0	52	15	0	0	0	0	42	45	43	52	77	1	76	1	14287	689575	111362	887096	1589116	11191627	56542	14525318	2	24480000	39005318	73	104	104	1777800	709310	51986	422521	4903890	7865507	173	5536000000	5582870825	7	2280	411	0	20266
680	1	farm	71556	mixed sheep	47	1	0	43	15	0	0	0	0	47	49	48	51	77	1	76	1	11521	656625	75896	671245	1705962	8266260	38003	11413990	2	25200000	36613990	78	107	107	1687850	698600	29736	288104	3238544	5942834	171	5472000000	5514556824	4	2162	409	0	19960
681	1	farm	71556	mixed sheep	46	1	0	47	15	0	0	0	0	45	48	35	53	76	1	75	1	15120	578025	112798	676696	1853966	9000570	55253	12277308	2	24720000	36997308	75	105	105	1729650	756140	51978	413154	4774926	7725848	171	5472000000	5516723156	6	2181	440	0	21604
682	1	farm	71564	mixed sheep	50	1	0	53	15	0	0	0	0	51	53	41	57	84	1	83	1	11104	645975	99136	780633	1931864	9685588	85367	13228563	2	26160000	39388563	81	111	111	1701225	715015	73846	445975	5555336	8491397	181	5792000000	5839879960	5	2148	418	0	20429
683	1	farm	71564	mixed sheep	60	1	0	73	15	0	0	0	0	57	60	43	65	88	1	87	1	30915	1035850	188660	1257550	2243459	16530782	98240	21354541	2	31440000	52794541	87	133	133	2663600	1144570	83076	661048	7753236	12305530	188	6016000000	6081100070	9	3365	658	0	32702
684	1	farm	71564	mixed sheep	34	1	0	41	15	0	0	0	0	34	37	26	43	69	1	68	1	15242	442225	64904	590164	1254155	7283068	38079	9672595	2	20880000	30552595	64	89	89	1444175	623525	39282	378054	4257644	6742680	164	5248000000	5285295274	5	1817	364	0	17815
685	1	farm	71564	mixed sheep	44	1	0	58	15	0	0	0	0	33	37	29	47	65	1	64	1	21863	497125	91970	797956	1643644	9963488	59617	13053800	2	21600000	34653800	63	92	92	1599475	770525	51746	473942	5514309	8409997	161	5152000000	5195063797	6	1945	445	0	22015
686	1	farm	71564	mixed sheep	48	1	0	39	15	0	0	0	0	30	32	27	38	65	1	64	1	11020	539125	77816	675916	1744910	8300660	36500	11374927	2	19920000	31294927	60	85	85	1426475	613550	26054	249930	2849128	5165136	158	5056000000	5092460063	4	1808	362	0	17530
687	1	farm	71556	mixed sheep	45	1	0	46	15	0	0	0	0	33	36	29	41	68	1	67	1	11030	535050	73058	636624	1604695	7844776	43222	10737424	2	20640000	31377424	63	88	88	1425500	628040	32850	292356	3402582	5781328	162	5184000000	5221158752	4	1790	368	0	17944
688	1	farm	71564	mixed sheep	52	1	0	57	15	0	0	0	0	36	39	30	44	67	1	66	1	11319	622425	96776	920509	1721543	11348543	55026	14764821	2	22800000	37564821	66	96	96	1841875	738115	45154	414317	4817616	7857078	163	5216000000	5261421899	5	2368	432	0	21089
689	1	farm	71556	mixed sheep	51	1	0	55	15	0	0	0	0	41	45	30	55	82	1	81	1	17263	817900	99070	798102	1760489	9800946	76519	13353026	2	26160000	39513026	71	111	111	2316350	989065	67992	495970	5932904	9802281	180	5760000000	5809315307	8	2921	577	0	28259
690	1	farm	71556	mixed sheep	43	1	0	35	15	0	0	0	0	49	53	34	63	81	1	80	1	14657	519150	77908	644546	1690383	8043776	48040	11023803	2	24720000	35743803	79	105	105	1425975	666435	32122	243083	2796356	5163971	174	5568000000	5608907774	5	1770	389	0	19041
691	1	farm	71564	mixed sheep	32	1	0	38	15	0	0	0	0	35	39	25	49	67	1	66	1	10970	513925	62180	533869	1230786	6702716	33501	9076977	2	21120000	30196977	65	90	90	1444650	619360	32888	320015	3626186	6043099	161	5152000000	5188240076	4	1824	364	0	17696
692	1	farm	71556	mixed sheep	40	1	0	54	15	0	0	0	0	31	34	26	39	62	1	61	1	11018	534625	72598	620206	1409950	7642062	68524	10347965	2	21120000	31467965	61	90	90	1703650	663250	64636	456120	5502672	8390328	159	5088000000	5127858294	5	2182	388	0	18950
693	1	farm	71564	mixed sheep	32	1	0	36	15	0	0	0	0	25	27	18	37	58	1	57	1	11043	403675	61538	545242	1176257	6775048	32045	8993805	2	18240000	27233805	55	77	77	1320800	575925	29438	283255	3253552	5462969	152	4864000000	4896696774	4	1661	337	0	16455
694	1	farm	71556	mixed sheep	40	1	0	51	15	0	0	0	0	37	39	38	48	67	1	66	1	11354	578275	107576	779096	1472269	10012040	53161	13002417	2	23280000	36282417	68	99	99	1721950	774865	41800	426089	4871314	7836019	163	5216000000	5260118436	6	2149	454	0	22139
695	1	farm	71556	mixed sheep	38	1	0	35	15	0	0	0	0	34	37	27	42	65	1	64	1	14711	457375	71502	602532	1448899	7483149	32909	10096366	2	20640000	30736366	64	87	87	1350050	594230	28110	249676	2882126	5104191	158	5056000000	5091840557	5	1694	346	0	16978
696	1	farm	71564	mixed sheep	42	1	0	39	15	0	0	0	0	30	32	26	37	63	1	62	1	11043	479700	73746	621621	1589114	7668724	38575	10471479	2	19680000	30151479	60	83	83	1375500	579495	34146	319504	3744630	6053276	157	5024000000	5060204755	4	1746	338	0	16557
697	1	farm	71564	mixed sheep	45	1	0	46	15	0	0	0	0	44	46	45	54	80	1	79	1	13069	549100	118394	682389	1682592	8872184	82660	11987320	2	24960000	36947320	75	105	105	1769500	781655	63778	425819	5135990	8176742	177	5664000000	5709124062	6	2215	450	0	22333
698	1	farm	71564	mixed sheep	52	1	0	50	15	0	0	0	0	40	42	41	46	73	1	72	1	23676	650200	88968	762217	1885127	9411713	49807	12848032	2	25440000	38288032	71	108	108	2223150	844235	38328	392202	4636856	8134770	168	5376000000	5422422802	6	2919	491	0	24121
699	1	farm	71564	mixed sheep	54	1	0	62	15	0	0	0	0	36	39	32	46	69	1	68	1	20686	736150	126528	1214906	2087665	15275518	69646	19510412	2	23760000	43270412	66	101	101	1967725	917945	48656	498431	5766278	9199035	166	5312000000	5364469447	5	2455	535	0	26227
700	1	farm	71556	mixed sheep	43	1	0	41	15	0	0	0	0	36	39	28	44	67	1	66	1	19636	551225	73914	637875	1628063	7863750	42446	10797273	2	22080000	32877273	66	94	94	1552400	715435	38644	376477	4309070	6992025	162	5184000000	5223869298	5	1931	415	0	20441
701	1	farm	71564	mixed sheep	44	1	0	32	15	0	0	0	0	36	39	21	44	67	1	66	1	11043	619875	76562	655780	1620274	8076066	32430	11080988	2	22320000	33400988	66	95	95	1663825	715190	22214	184799	2165302	4751330	159	5088000000	5126152318	4	2128	417	0	20434
702	1	farm	71564	mixed sheep	52	1	0	50	15	0	0	0	0	35	38	30	43	69	1	68	1	24244	694725	85668	745996	1947444	9124056	52957	12650846	2	23280000	35930846	65	98	98	2050600	816550	44800	459070	5306724	8677744	165	5280000000	5324608590	6	2647	476	0	23330
703	1	farm	71564	mixed sheep	50	1	0	37	15	0	0	0	0	32	35	28	40	66	1	65	1	46216	631750	90886	703210	1853968	8750814	35564	12066193	2	21600000	33666193	62	92	92	1721550	695590	24926	254297	2855569	5551932	159	5088000000	5127218125	7	2220	401	0	19874
704	1	farm	71556	mixed sheep	48	1	0	42	15	0	0	0	0	26	28	25	36	62	1	61	1	17205	539325	76860	673711	1791648	8256428	40848	11378819	2	19680000	31058819	56	84	84	1596400	683725	33574	287248	3360116	5961064	156	4992000000	5029019883	5	2032	398	0	19535
705	1	farm	71564	mixed sheep	48	1	0	55	15	0	0	0	0	37	40	35	46	69	1	68	1	100650	794975	134540	1136563	1939654	13865756	51566	17923054	2	25680000	43603054	67	109	109	2355925	1089270	49646	443135	5181036	9119012	165	5280000000	5332722066	11	2929	628	0	31122
706	1	farm	71564	mixed sheep	46	1	0	46	15	0	0	0	0	33	36	29	41	64	1	63	1	24952	607250	100680	707758	1760489	8955226	52535	12183938	2	22800000	34983938	63	97	97	1931300	876295	44720	402338	4624997	7879650	159	5088000000	5130863588	7	2411	510	0	25037
707	1	farm	71564	mixed sheep	39	1	0	30	15	0	0	0	0	34	37	28	42	65	1	64	1	10974	502025	70722	623639	1448899	7698280	30197	10373763	2	21600000	31973763	64	91	91	1659425	696325	25654	262915	3021136	5665455	158	5056000000	5093639218	5	2132	408	0	19895
708	1	farm	71564	mixed sheep	40	1	0	32	15	0	0	0	0	32	35	21	40	64	1	63	1	11203	498650	70792	612457	1565746	7607798	41484	10396926	2	20400000	30796926	62	86	86	1383875	607110	31654	247950	2872342	5142932	157	5024000000	5059939858	4	1751	354	0	17346
709	1	farm	71556	mixed sheep	45	1	0	49	15	0	0	0	0	35	39	30	49	71	1	70	1	16304	596200	98222	775438	1667013	9883129	55083	13075085	2	22320000	35395085	65	95	95	1620575	831005	48982	488419	5609910	8598891	168	5376000000	5419993975	7	1940	475	0	23743
710	1	farm	71564	mixed sheep	35	1	0	33	15	0	0	0	0	53	55	54	57	83	1	82	1	11043	487175	66676	599497	1293103	7375598	31122	9853171	2	25440000	35293171	84	108	108	1350825	595700	27976	269287	3258682	5502470	176	5632000000	5672795641	4	1704	348	0	17020
711	1	farm	71564	mixed sheep	42	1	0	46	15	0	0	0	0	36	39	31	44	67	1	66	1	10987	580125	72564	658982	1519006	8036526	47373	10914576	2	22320000	33234576	66	95	95	1706850	695030	41646	398750	4629566	7471841	162	5184000000	5224706417	5	2187	407	0	19858
712	1	farm	71556	mixed sheep	29	1	0	34	15	0	0	0	0	26	28	27	33	59	1	58	1	14520	412400	76480	543323	1160677	6931191	29431	9153503	2	19920000	29073503	57	84	84	1459775	764400	31058	292502	3329034	5876769	153	4896000000	4930950272	6	1739	438	0	21840
713	1	farm	71564	mixed sheep	36	1	0	36	15	0	0	0	0	33	37	24	47	69	1	68	1	11008	493400	64854	563011	1339843	7016770	34732	9512609	2	20640000	30152609	63	87	87	1414900	629650	32374	318380	3613813	6009116	163	5216000000	5252161726	4	1774	370	0	17990
714	1	farm	71556	mixed sheep	37	1	0	40	15	0	0	0	0	34	37	28	42	66	1	65	1	13556	537625	81780	590807	1386581	7498664	37332	10132790	2	22080000	32212790	64	93	93	1645175	772695	40558	365947	4173204	6997579	161	5152000000	5191210369	6	2012	449	0	22077
715	1	farm	71556	mixed sheep	57	1	0	59	15	0	0	0	0	51	55	29	65	83	1	82	1	37799	700350	108296	846704	2048712	10498436	56837	14259336	2	28800000	43059336	81	121	121	2300950	1095815	45498	416434	4807646	8666343	179	5728000000	5779725679	9	2827	628	0	31309
716	1	farm	71556	mixed sheep	52	1	0	61	15	0	0	0	0	33	36	33	46	69	1	68	1	11314	700700	113198	916857	1970814	11502650	67253	15271472	2	21840000	37111472	63	92	92	1728450	718655	57120	456124	5348400	8308750	165	5280000000	5325420222	5	2178	422	0	20533
717	1	farm	71556	mixed sheep	47	1	0	45	15	0	0	0	0	40	42	28	50	70	1	69	1	10974	575150	71908	631296	1534587	7759209	47261	10619411	2	22080000	32699411	70	94	94	1385275	579845	40806	353390	4150086	6509401	165	5280000000	5319208812	4	1756	339	0	16567
718	1	farm	71564	mixed sheep	29	1	0	31	15	0	0	0	0	25	27	26	30	57	1	56	1	19016	438800	63264	571928	1074990	7149858	25029	9323869	2	19440000	28763869	56	83	83	1516825	701190	27274	284346	3236634	5766269	151	4832000000	4866530138	5	1888	407	0	20034
719	1	farm	71564	mixed sheep	51	1	0	57	15	0	0	0	0	46	50	34	60	78	1	77	1	17863	688425	82144	689380	1908497	8542780	56167	11967393	2	24960000	36927393	76	105	105	1720050	717920	42080	412524	4682821	7575395	174	5568000000	5612502788	5	2196	416	0	20512
720	1	farm	71564	mixed sheep	37	1	0	54	15	0	0	0	0	31	33	32	37	62	1	61	1	25444	526800	68656	600739	1308685	7556144	65225	10126249	2	21600000	31726249	62	91	91	1680900	792505	73364	770112	9030280	12347162	163	5216000000	5260073411	7	2058	459	0	22643
721	1	farm	71556	mixed sheep	47	1	0	60	15	0	0	0	0	39	42	33	47	70	1	69	1	12365	622425	85314	698024	1729329	8563810	69499	11768401	2	24000000	35768401	69	101	101	1932625	797020	67110	661237	7976088	11434080	169	5408000000	5455202481	5	2461	464	0	22772
722	1	farm	71556	mixed sheep	34	1	0	42	15	0	0	0	0	33	36	22	41	64	1	63	1	46840	487050	74210	654458	1277524	8289478	44497	10827217	2	21120000	31947217	63	89	89	1491175	730835	45114	423144	4827486	7517754	160	5120000000	5159464971	7	1816	420	0	20881
723	1	farm	71564	mixed sheep	55	1	0	79	15	0	0	0	0	45	47	46	55	77	1	76	1	20558	828075	120202	1145106	2040925	14397284	85763	18617355	2	29040000	47657355	76	123	123	2759850	1174075	80950	809199	9464472	14288546	178	5696000000	5757945901	7	3507	693	0	33545
724	1	farm	71556	mixed sheep	53	1	0	62	15	0	0	0	0	36	39	32	45	70	1	69	1	21863	670600	92144	838773	1830600	10418290	64890	13915297	2	22800000	36715297	66	97	97	1801625	782845	57676	604310	7156350	10402806	168	5376000000	5423118103	6	2273	456	0	22367
725	1	farm	71564	mixed sheep	38	1	0	44	15	0	0	0	0	33	35	34	41	63	1	62	1	16935	545725	88244	722437	1386580	8853516	65217	11661719	2	22080000	33741719	64	94	94	1682300	755265	59310	407660	5002583	7907118	159	5088000000	5129648836	6	2102	435	0	21579
726	1	farm	71556	mixed sheep	39	1	0	47	15	0	0	0	0	36	39	28	44	67	1	66	1	10996	516950	66630	559818	1402160	6955782	40560	9541900	2	22320000	31861900	66	95	95	1670525	730730	38132	378754	4350502	7168643	162	5184000000	5223030544	4	2114	428	0	20878
727	1	farm	71564	mixed sheep	50	1	0	52	15	0	0	0	0	45	48	30	53	77	1	76	1	11170	1002625	100788	860692	1986392	10463490	53053	14467041	2	26160000	40627041	75	111	111	2093225	864080	38360	386320	4317692	7699678	172	5504000000	5552326718	6	2681	505	0	24688
728	1	farm	71556	mixed sheep	35	1	0	43	15	0	0	0	0	35	38	28	43	66	1	65	1	17747	602550	64176	529348	1308682	6616770	42124	9163650	2	21840000	31003650	65	93	93	1594425	684810	42104	417026	4832275	7570640	162	5184000000	5222574291	5	2016	402	0	19566
729	1	farm	71564	mixed sheep	49	1	0	43	15	0	0	0	0	34	36	35	44	70	1	69	1	26509	668775	162996	810142	1970810	10563882	85122	14261726	2	22080000	36341726	65	94	94	1578900	714770	57004	339352	4213004	6903030	165	5280000000	5323244757	7	1965	411	0	20422
730	1	farm	71564	mixed sheep	46	1	0	68	15	0	0	0	0	34	37	27	44	70	1	69	1	11264	618000	77848	696967	1628065	8597156	71748	11689784	2	21120000	32809784	64	90	90	1540700	606130	71114	671184	7902066	10791194	169	5408000000	5451600978	4	1952	355	0	17318
731	1	farm	71564	mixed sheep	42	1	0	40	15	0	0	0	0	42	44	43	46	72	1	71	1	11037	530050	69058	620908	1472269	7639827	33371	10365483	2	23040000	33405483	73	97	97	1437125	616840	31110	310358	3521756	5917189	166	5312000000	5351322672	4	1814	362	0	17624
732	1	farm	71564	mixed sheep	49	1	0	51	15	0	0	0	0	43	46	28	51	74	1	73	1	25004	567750	100604	894447	1924075	11129720	64068	14680664	2	24960000	39640664	73	105	105	1830275	862960	51312	466580	5369861	8580988	170	5440000000	5488221652	8	2264	500	0	24656
733	1	farm	71564	mixed sheep	53	1	0	81	15	0	0	0	0	37	40	47	45	72	1	71	1	12444	731950	84182	728296	1978603	8942179	73634	12538844	2	26400000	38938844	77	112	112	2039575	869540	67790	700351	7999368	11676624	172	5504000000	5554615468	4	2554	512	0	24844
734	1	farm	71556	mixed sheep	30	1	0	28	15	0	0	0	0	33	36	26	41	64	1	63	1	10962	446500	98460	523240	1090569	6954558	23437	9136763	2	20640000	29776763	63	88	88	1387350	650650	24310	219452	2566736	4848498	157	5024000000	5058625261	5	1719	377	0	18590
735	1	farm	71556	mixed sheep	33	1	0	49	15	0	0	0	0	35	38	30	43	68	1	67	1	28693	688925	67488	528262	1246364	6644670	48613	9224321	2	22320000	31544321	65	95	95	1794450	659680	53506	521615	6007268	9036520	165	5280000000	5320580841	6	2331	380	0	18848
736	1	farm	71564	mixed sheep	31	1	0	49	15	0	0	0	0	33	36	26	41	64	1	63	1	11014	492100	61382	530150	1184049	6728380	42155	9038216	2	21840000	30878216	63	93	93	1711125	736505	45226	426157	4907307	7826320	160	5120000000	5158704535	4	2157	434	0	21043
737	1	farm	71564	mixed sheep	41	1	0	56	15	0	0	0	0	38	41	39	49	72	1	71	1	11419	503500	66780	594297	1441110	7360794	73865	10040346	2	23040000	33080346	69	98	98	1699625	689815	72808	579476	6784825	9826549	171	5472000000	5514906895	4	2153	402	0	19709
738	1	farm	71556	mixed sheep	49	1	0	58	15	0	0	0	0	38	41	24	51	69	1	68	1	19151	627675	117238	998003	1908496	12548727	63984	16264123	2	23520000	39784123	68	99	99	1800750	793275	48138	466654	5439323	8548140	165	5280000000	5328332263	6	2265	464	0	22665
739	1	farm	71564	mixed sheep	59	1	0	69	15	0	0	0	0	44	48	36	58	76	1	75	1	21387	731475	91958	762545	1807231	9627680	77086	13097976	2	25680000	38777976	74	109	109	1909525	926380	67346	568901	6713442	10185595	174	5568000000	5616963571	7	2302	539	0	26468
740	1	farm	71556	mixed sheep	43	1	0	51	15	0	0	0	0	28	30	20	33	60	1	59	1	11000	495975	69416	640282	1417740	7816581	56382	10496376	2	19440000	29936376	58	82	82	1427400	577500	52696	466846	5530448	8054890	156	4992000000	5029991266	4	1812	338	0	16500
741	1	farm	71556	mixed sheep	36	1	0	45	15	0	0	0	0	45	49	46	59	77	1	76	1	10962	587000	80978	596192	1363212	7591979	67346	10286706	2	24000000	34286706	76	101	101	1478300	583380	65880	451946	5425852	8005359	174	5568000000	5610292065	5	1892	341	0	16668
742	1	farm	71564	mixed sheep	41	1	0	47	15	0	0	0	0	34	37	27	42	66	1	65	1	20491	487750	95892	890770	1596905	11208694	41770	14321781	2	21600000	35921781	64	92	92	1542350	768390	37972	385204	4378760	7112677	161	5152000000	5195034458	5	1874	448	0	21954
743	1	farm	71556	mixed sheep	41	1	0	49	15	0	0	0	0	35	38	33	46	66	2	65	1	341453	638025	99390	710687	1511218	8975740	76487	12011547	2	39600000	51611547	65	100	100	2086875	807660	72428	481151	5726180	9174294	163	5216000000	5276785841	7	2703	470	0	23076
744	1	farm	71564	mixed sheep	34	1	0	39	15	0	0	0	0	38	40	39	42	68	1	67	1	17570	466675	89522	539566	1277523	7012760	35071	9421116	2	23040000	32461116	69	98	98	1619025	708050	35504	335722	3844432	6542734	162	5184000000	5223003850	5	2028	417	0	20230
745	1	farm	71556	mixed sheep	36	1	0	35	15	0	0	0	0	34	38	29	48	66	1	65	1	20558	518000	90236	857963	1425530	10814047	29745	13735521	2	21360000	35095521	64	90	90	1476850	747950	24766	262800	2971375	5483741	159	5088000000	5128579262	5	1801	435	0	21370
746	1	farm	71556	mixed sheep	53	1	0	68	15	0	0	0	0	35	38	32	43	68	1	67	1	14278	699050	129264	1093453	2025345	13840153	65960	17853224	2	24240000	42093224	65	102	102	2270525	895755	52616	545546	6185660	9950102	166	5312000000	5364043327	7	2927	526	0	25593
747	1	farm	71564	mixed sheep	44	1	0	46	15	0	0	0	0	34	37	27	44	68	1	67	1	10974	596050	73718	644690	1542375	7877822	47175	10781830	2	20640000	31421830	64	88	88	1416025	594335	38574	335205	3940142	6324282	162	5184000000	5221746111	4	1798	348	0	16981
748	1	farm	71556	mixed sheep	28	1	0	36	15	0	0	0	0	30	33	25	38	61	1	60	1	11024	419125	74754	480600	1106149	6286490	31729	8398847	2	20160000	28558847	60	86	86	1425350	659750	34454	326988	3745167	6191709	155	4960000000	4994750556	5	1754	381	0	18850
749	1	farm	71556	mixed sheep	38	1	0	38	15	0	0	0	0	46	48	47	50	76	1	75	1	29538	575075	74504	579532	1456690	7323884	38077	10047762	2	24720000	34767762	77	105	105	1611200	654640	30560	279205	3171969	5747574	170	5440000000	5480515336	6	2066	379	0	18704
750	1	farm	71564	mixed sheep	44	1	0	53	15	0	0	0	0	36	39	42	44	70	1	69	1	19739	604000	71092	641610	1557956	7870838	50026	10795522	2	23520000	34315522	72	100	100	1675425	632065	44550	398331	4519369	7269740	165	5280000000	5321585262	5	2163	370	0	18059
751	1	farm	71564	mixed sheep	37	1	0	42	15	0	0	0	0	65	68	47	73	96	1	95	1	10988	521675	63544	545922	1285314	6796157	38010	9250622	2	28320000	37570622	95	119	119	1411275	615230	36106	354978	4055827	6473416	191	6112000000	6156044038	4	1773	363	0	17578
752	1	farm	71556	mixed sheep	31	1	0	34	15	0	0	0	0	28	31	29	41	60	1	59	1	12335	481375	87188	563710	1277524	7278308	33120	9721225	2	19920000	29641225	59	85	85	1423325	677285	32584	267903	3115857	5516954	153	4896000000	4931158179	6	1736	389	0	19351
753	1	farm	71564	mixed sheep	42	1	0	49	15	0	0	0	0	27	29	28	38	65	1	64	1	12870	567325	71330	620262	1589116	7692627	46885	10587545	2	19920000	30507545	58	85	85	1496550	651350	44032	410929	4641465	7244326	161	5152000000	5189751871	5	1869	379	0	18610
754	1	farm	71564	mixed sheep	35	1	0	35	15	0	0	0	0	33	36	25	41	68	1	67	1	11024	454850	67404	579386	1324262	7184949	31862	9642713	2	20400000	30042713	63	87	87	1350425	575925	27720	263243	2998600	5215914	161	5152000000	5187258627	4	1712	337	0	16455
755	1	farm	71556	mixed sheep	42	1	0	50	15	0	0	0	0	29	32	30	38	65	1	64	1	10962	533925	65566	557255	1386582	6935068	49976	9528372	2	19920000	29448372	60	85	85	1451925	597345	50956	481000	5675180	8256406	162	5184000000	5221704778	4	1839	349	0	17067
756	1	farm	71556	mixed sheep	41	1	0	59	15	0	0	0	0	37	40	29	45	69	1	68	1	17646	621450	84496	608366	1550165	7661093	57420	10582990	2	23520000	34102990	67	100	100	1928175	827750	54708	505555	5794276	9110464	166	5312000000	5355213454	6	2442	474	0	23650
757	1	farm	71556	mixed sheep	42	1	0	46	15	0	0	0	0	35	39	29	49	67	1	66	1	10962	518000	74246	633830	1581326	7860972	41923	10710296	2	20880000	31590296	65	88	88	1369700	571900	35192	337727	3809079	6123598	161	5152000000	5189713894	4	1739	333	0	16340
758	1	farm	71556	mixed sheep	47	1	0	54	15	0	0	0	0	35	39	36	49	72	1	71	1	10987	647925	145746	907592	1776070	11758823	80467	15316623	2	22080000	37396623	66	94	94	1572950	707140	57408	471292	5575942	8384732	168	5376000000	5421781355	5	1949	406	0	20204
759	1	farm	71556	mixed sheep	29	1	0	30	15	0	0	0	0	36	39	26	44	67	1	66	1	12635	492100	75302	544392	1106149	6926770	24599	9169312	2	21360000	30529312	66	91	91	1365800	616595	22296	211586	2423267	4639544	160	5120000000	5155168856	5	1709	358	0	17617
760	1	farm	71556	mixed sheep	42	1	0	53	15	0	0	0	0	35	38	33	46	66	1	65	1	11314	667800	81992	742390	1581326	9241802	51319	12366629	2	22320000	34686629	65	95	95	1721675	718515	47972	439693	5120986	8048841	162	5184000000	5226735470	6	2180	416	0	20529
761	1	farm	71564	mixed sheep	39	1	0	41	15	0	0	0	0	32	35	24	41	63	1	62	1	11008	531975	68258	591088	1511217	7331826	37548	10071913	2	20400000	30471913	62	87	87	1402700	609140	32442	324317	3676366	6044966	157	5024000000	5060516878	4	1769	358	0	17404
762	1	farm	71564	mixed sheep	47	1	0	40	15	0	0	0	0	34	37	25	42	65	1	64	1	13180	596175	99370	775442	1955233	9623392	36617	13086229	2	21840000	34926229	64	93	93	1587650	782040	20228	190159	2151815	4731892	157	5024000000	5063658121	5	1937	458	0	22344
763	1	farm	71556	mixed sheep	42	1	0	39	15	0	0	0	0	36	40	28	50	68	1	67	1	10970	558500	74792	666904	1581324	8132231	34479	11048230	2	21120000	32168230	66	89	89	1391000	587510	27888	262440	3103115	5371953	161	5152000000	5189540184	4	1769	344	0	16786
764	1	farm	71564	mixed sheep	45	1	0	52	15	0	0	0	0	29	31	30	36	61	1	60	1	10983	528075	71330	613850	1534586	7544228	48375	10340443	2	20160000	30500443	60	86	86	1470375	631015	45148	451570	5246570	7844678	157	5024000000	5062345121	4	1851	367	0	18029
765	1	farm	71564	mixed sheep	42	1	0	45	15	0	0	0	0	38	40	30	43	70	1	69	1	11829	657525	114222	873187	1659222	11013986	38447	14356589	2	22800000	37156589	68	96	96	1667150	742315	35068	315983	3621306	6381822	164	5248000000	5291538410	6	2075	431	0	21209
766	1	farm	71564	mixed sheep	44	1	0	47	15	0	0	0	0	38	40	29	42	68	1	67	1	20818	563025	65926	574515	1487848	7109712	45786	9846812	2	22080000	31926812	68	94	94	1465550	626360	44380	412022	4729766	7278079	164	5248000000	5287204891	5	1847	366	0	17896
767	1	farm	71556	mixed sheep	39	1	0	39	15	0	0	0	0	30	33	25	38	63	1	62	1	10962	527750	66142	549628	1363212	6877624	39815	9424171	2	19680000	29104171	60	84	84	1386450	592410	33756	331148	3845443	6189207	157	5024000000	5059293378	4	1761	347	0	16926
768	1	farm	71556	mixed sheep	62	1	0	75	15	0	0	0	0	35	39	34	49	67	1	66	1	33355	758625	102916	894208	2220087	11015580	88938	15080355	2	24960000	40040355	65	106	106	2366550	1000650	75610	701158	8227342	12371310	167	5344000000	5396411665	9	2994	579	0	28590
769	1	farm	71564	mixed sheep	34	1	0	33	15	0	0	0	0	23	25	24	33	59	1	58	1	10962	404325	59634	519676	1191837	6489408	31880	8696760	2	18240000	26936760	54	78	78	1346225	581105	33532	307552	3553262	5821677	153	4896000000	4928758437	4	1697	340	0	16603
770	1	farm	71564	mixed sheep	47	1	0	50	15	0	0	0	0	33	36	28	42	67	1	66	1	15737	643950	102924	980910	1869548	12154600	58077	15810008	2	22320000	38130008	63	94	94	1818500	794185	42662	403938	4818470	7877755	162	5184000000	5230007763	6	2300	457	0	22691
771	1	farm	71564	mixed sheep	40	1	0	31	15	0	0	0	0	27	29	28	38	60	1	59	1	13740	529100	75346	564039	1480058	7126928	32432	9807902	2	19680000	29487902	58	84	84	1454275	690585	32108	299441	3444262	5920672	154	4928000000	4963408574	5	1795	402	0	19731
772	1	farm	71564	mixed sheep	34	1	0	40	15	0	0	0	0	34	38	32	48	66	1	65	1	10970	523250	85708	612126	1324261	7690674	34416	10270435	2	20880000	31150435	64	89	89	1401275	612010	32018	302020	3467994	5815317	160	5120000000	5156965752	5	1757	354	0	17486
773	1	farm	71556	mixed sheep	41	1	0	39	15	0	0	0	0	52	54	53	60	82	1	81	1	10989	546625	67710	591037	1441108	7272074	39233	9957786	2	25440000	35397786	83	108	108	1394400	602735	36296	346941	4095529	6475901	177	5664000000	5705873687	4	1761	355	0	17221
774	1	farm	71564	mixed sheep	67	1	0	73	15	0	0	0	0	49	51	34	53	79	1	78	1	17804	788300	164680	1189811	2617363	14811892	123236	19695283	2	28800000	48495283	79	122	122	2483650	1063020	82714	700794	8487314	12817492	180	5760000000	5821312775	8	3148	612	0	30372
775	1	farm	71556	mixed sheep	41	1	0	48	15	0	0	0	0	29	32	29	39	64	1	63	1	11008	544575	85890	591772	1480058	7514320	45293	10261908	2	20160000	30421908	59	86	86	1500750	677845	43984	450403	5312268	7985250	160	5120000000	5158407158	5	1860	393	0	19367
776	1	farm	71556	mixed sheep	55	1	0	61	15	0	0	0	0	52	55	50	60	85	1	84	1	14111	778825	91402	833290	1861758	10172850	53508	13791633	2	29040000	42831633	82	123	123	2444150	970865	45946	457470	5340728	9259158	181	5792000000	5844090791	4	3137	571	0	27739
777	1	farm	71556	mixed sheep	41	1	0	46	15	0	0	0	0	38	42	29	52	70	1	69	1	11038	468975	65460	566878	1363213	7071608	45518	9581653	2	21840000	31421653	68	93	93	1437675	618240	41790	371128	4307049	6775882	165	5280000000	5318197536	4	1809	360	0	17664
778	1	farm	71556	mixed sheep	47	1	0	46	15	0	0	0	0	40	42	29	44	70	1	69	1	11100	602750	72426	630112	1635854	7783762	43442	10768347	2	22560000	33328347	70	96	96	1501450	613235	40764	360484	4121165	6637098	165	5280000000	5319965444	4	1912	359	0	17521
779	1	farm	71564	mixed sheep	42	1	0	40	15	0	0	0	0	28	30	29	37	62	1	61	1	11008	503925	73102	615488	1612483	7599862	32531	10437390	2	19440000	29877390	59	83	83	1401000	584290	27018	282663	3195532	5490503	156	4992000000	5027367893	4	1791	342	0	16694
780	1	farm	71556	mixed sheep	43	1	0	50	15	0	0	0	0	49	52	36	57	80	1	79	1	22882	532875	78850	710676	1581325	8661110	49160	11613996	2	25680000	37293996	79	108	108	1634475	813540	46162	396929	4545522	7436628	175	5600000000	5644730624	6	1974	471	0	23244
781	1	farm	71556	mixed sheep	43	1	0	48	15	0	0	0	0	50	54	51	64	82	1	81	1	11016	594800	71494	591626	1480059	7347978	44995	10130952	2	24960000	35090952	81	106	106	1432450	609875	38296	375896	4289778	6746295	177	5664000000	5705837247	4	1807	358	0	17425
782	1	farm	71564	mixed sheep	32	1	0	21	15	0	0	0	0	37	41	26	51	69	1	68	1	11043	407075	62948	537892	1222995	6707495	15309	8953714	2	21120000	30073714	67	90	90	1309425	587370	12370	110392	1244090	3263646	160	5120000000	5153337360	4	1653	345	0	16782
783	1	farm	71564	mixed sheep	36	1	0	41	15	0	0	0	0	22	25	20	33	60	1	59	1	12228	485000	67010	599364	1355422	7400244	41774	9948814	2	19200000	29148814	52	82	82	1745175	719180	38978	381602	4401244	7286179	155	4960000000	4996434993	4	2229	422	0	20548
784	1	farm	71564	mixed sheep	40	1	0	51	15	0	0	0	0	52	55	53	60	83	1	82	1	21612	620825	74844	678092	1503428	8428453	66115	11371756	2	27600000	38971756	83	117	117	1861600	902300	61996	631876	7506999	10964772	182	5824000000	5873936528	6	2275	522	0	25780
785	1	farm	71556	mixed sheep	40	1	0	48	15	0	0	0	0	35	39	29	49	67	1	66	1	25041	603475	87830	677637	1596904	8449240	40916	11456001	2	22560000	34016001	65	95	95	1757400	803215	37224	381321	4372984	7352144	162	5184000000	5225368145	5	2196	471	0	22949
786	1	farm	71564	mixed sheep	51	1	0	60	15	0	0	0	0	39	42	34	47	72	1	71	1	20094	592625	80334	695992	1737120	8496795	70480	11673346	2	23760000	35433346	69	101	101	1864675	790160	63552	533102	6171764	9423252	169	5408000000	5452856598	5	2347	458	0	22576
787	1	farm	71556	mixed sheep	53	1	0	56	15	0	0	0	0	32	34	33	40	63	1	62	1	11220	603600	79624	678472	1783860	8342156	53345	11541057	2	21120000	32661057	63	89	89	1556300	646065	52130	518404	6015676	8788575	160	5120000000	5161449632	4	1967	378	0	18459
788	1	farm	71564	mixed sheep	32	1	0	41	15	0	0	0	0	29	32	26	38	60	1	59	1	11097	483575	61696	525773	1199627	6605906	37106	8913683	2	19440000	28353683	59	83	83	1358725	581245	39276	376704	4242444	6598394	155	4960000000	4994952076	4	1708	340	0	16607
789	1	farm	71564	mixed sheep	45	1	0	60	15	0	0	0	0	33	35	34	39	65	1	64	1	13451	625625	74706	658840	1635855	8119854	55197	11170078	2	22560000	33730078	64	96	96	1927500	737870	52382	471478	5369522	8558752	161	5152000000	5194288830	5	2469	434	0	21082
790	1	farm	71564	mixed sheep	47	1	0	49	15	0	0	0	0	34	37	27	42	65	1	64	1	26842	616300	109912	712181	1768279	9025637	48072	12280382	2	22560000	34840382	64	96	96	1706450	866425	45922	456430	5290440	8365667	161	5152000000	5195206049	8	2051	493	0	24755
791	1	farm	71556	mixed sheep	37	1	0	43	15	0	0	0	0	32	35	26	40	63	1	62	1	10962	487325	65424	588404	1285314	7253133	39372	9718973	2	20160000	29878973	62	86	86	1383925	591255	37232	316431	3714864	6043707	157	5024000000	5059922680	4	1744	344	0	16893
792	1	farm	71556	mixed sheep	44	1	0	46	15	0	0	0	0	33	35	34	39	63	1	62	1	11051	610950	73900	629595	1620272	7728222	46386	10709325	2	21120000	31829325	64	90	90	1509975	617225	41622	419256	4804199	7392277	159	5088000000	5127221602	4	1932	360	0	17635
793	1	farm	71556	mixed sheep	48	1	0	54	15	0	0	0	0	52	56	36	66	84	1	83	1	35094	742700	101630	796336	1853968	9914745	62436	13471815	2	26880000	40351815	82	113	113	1826200	782460	47554	439650	5095258	8191122	180	5760000000	5808542936	8	2308	452	0	22356
794	1	farm	71556	mixed sheep	39	1	0	48	15	0	0	0	0	32	35	29	40	64	1	63	1	17646	539050	79372	623567	1519006	7753874	47564	10562433	2	20880000	31442433	62	88	88	1517025	709240	47512	465725	5372778	8112281	160	5120000000	5159554714	7	1863	409	0	20264
795	1	farm	71564	mixed sheep	54	1	0	50	15	0	0	0	0	39	43	30	53	71	1	70	1	13300	688300	95274	765058	2048710	9382342	58116	13037800	2	23760000	36797800	69	101	101	1776700	870205	36156	321982	3761612	6766655	165	5280000000	5323564455	5	2161	509	0	24863
796	1	farm	71556	mixed sheep	33	1	0	60	15	0	0	0	0	26	28	27	36	58	1	57	1	13245	523150	65032	591390	1152887	7244571	63093	9640123	2	20640000	30280123	57	87	87	1781175	743890	67638	643835	7665768	10902307	157	5024000000	5065182430	5	2247	438	0	21254
797	1	farm	71564	mixed sheep	37	1	0	31	15	0	0	0	0	35	38	29	43	66	1	65	1	21694	522125	82744	604431	1441109	7645406	28395	10324211	2	22320000	32644211	65	94	94	1707225	737730	25580	266272	3005537	5742344	159	5088000000	5126386555	7	2157	424	0	21078
798	1	farm	71564	mixed sheep	49	1	0	42	15	0	0	0	0	31	34	26	42	67	1	66	1	15869	588625	75266	653897	1760490	8042313	39256	11159847	2	20640000	31799847	61	88	88	1492500	699685	29966	295736	3328864	5846751	161	5152000000	5189646598	5	1854	407	0	19991
799	1	farm	71564	mixed sheep	34	1	0	29	15	0	0	0	0	32	35	20	40	63	1	62	1	12552	523275	72352	632700	1441109	7901248	24930	10595614	2	22080000	32675614	62	94	94	1857175	831145	25392	264627	3055583	6033922	156	4992000000	5030709536	5	2350	490	0	23747
800	1	farm	71564	mixed sheep	36	1	0	38	15	0	0	0	0	32	35	28	40	67	1	66	1	17646	456925	64194	553534	1363211	6879334	34876	9352073	2	21120000	30472073	62	90	90	1569525	694575	29314	279209	3187852	5760475	161	5152000000	5188232548	5	1974	406	0	19845
801	1	farm	71556	mixed sheep	56	1	0	60	15	0	0	0	0	37	39	35	43	69	1	68	1	11251	764250	99332	794081	1916287	9823258	51507	13448715	2	24240000	37688715	67	102	102	1984700	936915	39798	380524	4343476	7685413	164	5248000000	5293374128	5	2453	544	0	26769
802	1	farm	71556	mixed sheep	48	1	0	52	15	0	0	0	0	60	63	51	68	91	1	90	1	11381	822575	75838	685256	1643644	8430005	55889	11713206	2	28320000	40033206	90	120	120	1735450	697690	49752	487890	5765436	8736218	188	6016000000	6064769424	4	2218	411	0	19934
803	1	farm	71556	mixed sheep	65	1	0	62	15	0	0	0	0	32	35	33	45	69	1	68	1	11020	676125	87766	785203	2149982	9697171	63385	13459632	2	21360000	34819632	63	91	91	1660950	669970	58062	578300	6825103	9792384	167	5344000000	5388612016	4	2118	393	0	19142
804	1	farm	71556	mixed sheep	45	1	0	67	15	0	0	0	0	30	33	30	39	64	1	63	1	20574	629975	96518	775762	1519008	9842430	72664	12936357	2	22320000	35256357	60	95	95	1992975	841260	79010	756295	8992820	12662359	165	5280000000	5327918716	7	2499	483	0	24036
805	1	farm	71564	mixed sheep	34	1	0	40	15	0	0	0	0	29	32	27	37	62	1	61	1	14433	538525	70618	638458	1339844	8063696	41018	10692158	2	21120000	31812158	59	90	90	1770500	782390	42262	434750	5090330	8120232	158	5056000000	5095932390	6	2231	456	0	22354
806	1	farm	71564	mixed sheep	34	1	0	32	15	0	0	0	0	33	36	31	41	64	1	63	1	11134	408550	62708	540578	1261944	6744948	32573	9051301	2	20400000	29451301	63	86	86	1355225	580965	30134	276721	3193953	5436998	158	5056000000	5090888299	4	1715	340	0	16599
807	1	farm	71556	mixed sheep	40	1	0	63	15	0	0	0	0	35	38	29	44	66	1	65	1	22748	568100	69128	609084	1402161	7592069	72750	10313292	2	23520000	33833292	65	99	99	2043500	870520	74586	706354	8493650	12188610	166	5312000000	5358021902	7	2564	509	0	24872
808	1	farm	71556	mixed sheep	47	1	0	53	15	0	0	0	0	35	38	33	47	71	1	70	1	11075	632425	75324	646042	1612484	7944744	53868	10964887	2	21360000	32324887	65	91	91	1522750	620515	49308	477637	5527004	8197214	168	5376000000	5416522102	4	1936	363	0	17729
809	1	farm	71556	mixed sheep	45	1	0	48	15	0	0	0	0	37	40	25	46	70	1	69	1	24167	641825	95980	713066	1674801	8838464	49409	12013544	2	23520000	35533544	67	100	100	1904175	843185	43986	431230	5056430	8279006	166	5312000000	5355812550	8	2388	493	0	24091
810	1	farm	71564	mixed sheep	45	1	0	47	15	0	0	0	0	36	40	25	50	71	1	70	1	12961	703225	77558	682119	1705961	8350150	50901	11569913	2	23760000	35329913	66	101	101	2102125	856450	45600	447080	5102008	8553262	167	5344000000	5387883176	6	2707	501	0	24470
811	1	farm	71556	mixed sheep	34	1	0	42	15	0	0	0	0	55	58	52	65	91	1	90	1	10962	531900	66112	562372	1316473	7031700	38830	9547386	2	26640000	36187386	85	113	113	1656925	698495	39750	420127	4832100	7647396	187	5984000000	6027834783	5	2110	407	0	19957
812	1	farm	71564	mixed sheep	35	1	0	39	15	0	0	0	0	26	28	27	35	58	1	57	1	11043	522175	63846	551927	1269734	6868780	44515	9320977	1	20160000	29480977	57	86	86	1660025	713475	42628	385643	4494386	7296157	153	4896000000	4932777134	5	2111	417	0	20385
813	1	farm	71556	mixed sheep	80	1	0	128	15	0	0	0	0	63	65	64	67	93	1	92	1	19249	1315050	129564	1217768	2905588	14864360	140577	20572906	2	35040000	55612906	94	148	148	3229725	1251145	121712	1166668	13703828	19473078	200	6400000000	6475085985	5	4137	730	0	35747
814	1	farm	71556	mixed sheep	48	1	0	51	15	0	0	0	0	36	39	29	45	71	1	70	1	18666	627025	79100	688565	1729330	8399378	46351	11569749	2	22560000	34129749	66	96	96	1751850	728350	38788	377840	4363068	7259897	166	5312000000	5353389646	6	2238	425	0	20810
815	1	farm	71556	mixed sheep	50	1	0	84	15	0	0	0	0	31	34	30	40	64	1	63	1	21417	673075	100134	928233	1846178	11343330	104039	14994990	2	24000000	38994990	61	102	102	2322425	1039360	98478	946411	11365618	15772292	167	5344000000	5398767281	8	2885	605	0	29696
816	1	farm	71556	mixed sheep	39	1	0	38	15	0	0	0	0	30	33	24	39	61	1	60	1	16312	534550	89910	808083	1534587	10018220	59598	13044948	2	20160000	33204948	60	85	85	1437975	650580	51222	293584	3622813	6056174	156	4992000000	5031261122	6	1785	377	0	18588
817	1	farm	71564	mixed sheep	38	1	0	37	15	0	0	0	0	39	43	26	53	71	1	70	1	10979	448475	67250	547045	1324263	6862195	33988	9283216	2	21840000	31123216	69	93	93	1386725	602490	32846	312617	3551976	5886655	165	5280000000	5317009871	4	1748	352	0	17214
818	1	farm	71556	mixed sheep	42	1	0	38	15	0	0	0	0	42	45	43	50	74	1	73	1	12098	547925	69832	627692	1495638	7717898	41036	10500020	2	24000000	34500020	73	102	102	1638150	740390	33998	291206	3428892	6132637	168	5376000000	5416632657	5	2052	429	0	21154
819	1	farm	71564	mixed sheep	34	1	0	51	15	0	0	0	0	36	39	30	44	68	1	67	1	11508	529250	64646	531344	1254154	6641888	48401	9069683	2	22800000	31869683	66	96	96	1797000	721595	50800	489121	5627674	8686190	165	5280000000	5320555873	4	2295	423	0	20617
820	1	farm	71556	mixed sheep	53	1	0	62	15	0	0	0	0	39	43	31	53	71	1	70	1	13217	713250	131750	873940	2017552	10959957	98972	14795422	1	24960000	39755422	69	106	106	2215925	858095	61732	555548	6494412	10185712	169	5408000000	5457941134	6	2864	494	0	24517
821	1	farm	71564	mixed sheep	48	1	0	47	15	0	0	0	0	49	51	28	53	79	1	78	1	25786	624175	83546	663941	1783858	8216798	41405	11413723	1	24960000	36373723	79	106	106	1525125	672630	29744	300035	3388798	5916333	173	5536000000	5578290056	5	1917	392	0	19218
822	1	farm	71564	mixed sheep	52	1	0	49	15	0	0	0	0	34	37	31	43	68	1	67	1	25778	684900	135606	1003462	1908496	12806049	87823	16626336	1	24240000	40866336	64	103	103	2092550	1139530	59922	398257	4761377	8451636	164	5248000000	5297317972	10	2483	655	0	32558
823	1	farm	71564	mixed sheep	50	1	0	45	15	0	0	0	0	43	45	44	47	73	2	72	1	295111	601625	128406	1196019	1838387	14423238	43298	18230973	2	46320000	64550973	74	104	104	1747175	713125	33050	342358	3954108	6789816	168	5376000000	5447340790	7	2249	416	0	20375
824	1	farm	71556	mixed sheep	50	1	0	52	15	0	0	0	0	41	43	38	51	73	1	72	1	11554	743375	93868	906433	1643646	11243364	51366	14682051	1	24480000	39162051	71	104	104	1991850	761705	49218	469699	5458292	8730764	169	5408000000	5455892816	5	2580	448	0	21763
825	1	farm	71556	mixed sheep	34	1	0	47	15	0	0	0	0	28	30	29	33	58	1	57	1	16358	487550	64854	512993	1246367	6542063	65471	8919299	1	22080000	30999299	59	94	94	2125750	805455	67774	450126	5341624	8790729	155	4960000000	4999790028	8	2761	469	0	23013
826	1	farm	71556	mixed sheep	54	1	0	51	15	0	0	0	0	38	41	29	46	69	1	68	1	11051	681900	85136	727358	1970814	8922722	48422	12436351	1	21840000	34276351	68	93	93	1481100	591500	31564	294262	3332787	5731213	163	5216000000	5256007563	4	1911	343	0	16900
827	1	farm	71556	mixed sheep	44	1	0	51	15	0	0	0	0	35	38	29	43	66	1	65	1	10962	603375	76526	659135	1628064	8111456	54720	11133276	1	21840000	32973276	65	93	93	1712775	633080	49958	454340	5373186	8223339	162	5184000000	5225196615	5	2238	368	0	18088
828	1	farm	71564	mixed sheep	45	1	0	45	15	0	0	0	0	52	54	46	56	82	1	81	1	15307	556400	82668	710066	1744909	8666553	48730	11809326	1	26400000	38209326	82	112	112	1783375	719670	44210	418916	4774830	7741001	178	5696000000	5741950328	6	2296	420	0	20562
829	1	farm	71556	mixed sheep	43	1	0	53	15	0	0	0	0	27	30	28	36	59	1	58	1	14615	547725	82206	663444	1604695	8261113	50326	11209509	1	20640000	31849509	58	87	87	1733650	732165	46180	402775	4572719	7487489	154	4928000000	4967336998	6	2185	422	0	20919
830	1	farm	71564	mixed sheep	62	1	0	70	15	0	0	0	0	34	37	28	42	67	1	66	1	17103	683550	111300	805430	2321351	9939212	103293	13964136	1	23040000	37004136	64	98	98	1993125	837130	93714	705442	8674696	12304107	168	5376000000	5425308243	6	2514	483	0	23918
831	1	farm	71556	mixed sheep	43	1	0	44	15	0	0	0	0	35	39	29	49	69	1	68	1	11064	608225	78850	668097	1635852	8200795	41049	11232868	1	21360000	32592868	65	91	91	1497325	641130	30684	321725	3651416	6142280	163	5216000000	5254735148	4	1900	373	0	18318
832	1	farm	71564	mixed sheep	50	1	0	57	15	0	0	0	0	35	38	33	46	72	1	71	1	11550	698925	91592	818968	1986394	10120179	47211	13763270	1	21840000	35603270	65	93	93	1658850	649075	36834	386424	4377661	7108844	167	5344000000	5386712114	4	2136	377	0	18545
833	1	farm	71556	mixed sheep	43	1	0	37	15	0	0	0	0	42	44	43	51	78	1	77	1	12950	505100	72516	600001	1604695	7478730	35698	10296740	1	23520000	33816740	73	100	100	1505225	716555	29012	242168	2815218	5308177	171	5472000000	5511124917	5	1859	419	0	20473
834	1	farm	71564	mixed sheep	40	1	0	54	15	0	0	0	0	35	38	26	43	70	1	69	1	119003	535800	93486	832282	1417740	10009258	53366	12941931	1	22560000	35501931	65	95	95	1767150	708715	55740	488180	5568041	8587826	167	5344000000	5388089758	8	2235	411	0	20249
835	1	farm	71556	mixed sheep	39	1	0	46	15	0	0	0	0	37	40	22	45	68	1	67	1	12858	523825	68858	620282	1448900	7729418	45976	10437259	1	22560000	32997259	67	96	96	1694325	697515	45774	443394	5167958	8048966	164	5248000000	5289046225	5	2166	408	0	19929
836	1	farm	71564	mixed sheep	26	1	0	27	15	0	0	0	0	24	26	25	32	59	2	58	1	379286	393450	57466	459846	1043830	5844590	19674	7818855	1	33120000	40938855	55	78	78	1313500	587510	20420	186163	2114231	4221824	151	4832000000	4877160679	6	1651	344	0	16786
837	1	farm	71564	mixed sheep	49	1	0	61	15	0	0	0	0	44	47	45	52	75	1	74	1	28864	615950	84942	737829	1721541	8989659	65705	12215626	1	25920000	38135626	75	110	110	1941775	887915	58466	562367	6457392	9907915	173	5536000000	5584043541	6	2389	517	0	25369
838	1	farm	71556	mixed sheep	58	1	0	67	15	0	0	0	0	72	74	46	76	102	1	101	1	16614	814475	161372	1094072	2220091	14126557	103861	18520427	1	31200000	49720427	102	132	132	1664050	752465	69402	588269	7011820	10086006	200	6400000000	6459806433	7	2038	434	0	21499
839	1	farm	71556	mixed sheep	33	1	0	42	15	0	0	0	0	34	37	29	43	65	1	64	1	10962	474825	62772	548309	1261946	6877508	37564	9262924	1	20400000	29662924	64	87	87	1345400	564270	36174	344884	3889243	6179972	160	5120000000	5155842896	4	1703	329	0	16122
840	1	farm	71556	mixed sheep	46	1	0	87	15	0	0	0	0	43	45	44	51	75	1	74	1	11135	830025	82434	735264	1776072	9230482	92133	12746410	1	25680000	38426410	74	109	109	2068575	821415	83862	826355	9714511	13514718	177	5664000000	5715941128	3	2640	485	0	23469
841	1	farm	71556	mixed sheep	40	1	0	46	15	0	0	0	0	28	30	26	38	60	1	59	1	11811	500325	100202	812374	1433321	10380174	44131	13270527	1	21120000	34390527	58	90	90	1788450	783090	43706	413118	4723687	7752051	156	4992000000	5034142578	5	2247	464	0	22374
842	1	farm	71556	mixed sheep	36	1	0	41	15	0	0	0	0	34	37	20	42	65	1	64	1	16348	498625	116566	731635	1511217	9369978	43992	12272014	1	21360000	33632014	64	91	91	1475050	757400	38114	342385	3973239	6586188	160	5120000000	5160218201	6	1774	438	0	21640
843	1	farm	71564	mixed sheep	45	1	0	52	15	0	0	0	0	38	41	30	46	72	1	71	1	12859	776150	107094	758113	1791647	9417100	72968	12923071	1	25200000	38123071	68	107	107	2216325	984305	69124	516229	6013308	9799290	170	5440000000	5487922362	6	2778	567	0	28123
844	1	farm	71556	mixed sheep	52	1	0	59	15	0	0	0	0	33	36	33	43	68	1	67	1	11031	661700	85856	760338	1869547	9301310	65288	12744039	1	22080000	34824039	63	94	94	1819625	720090	54454	465077	5431884	8491130	164	5248000000	5291315169	4	2342	421	0	20574
845	1	farm	71564	mixed sheep	35	1	0	35	15	0	0	0	0	36	39	27	44	67	1	66	1	18579	544875	86622	700427	1402159	8614844	32342	11381269	1	23760000	35141269	66	101	101	1946950	903525	31300	318096	3619832	6819702	161	5152000000	5193960972	7	2428	522	0	25815
846	1	farm	71556	mixed sheep	41	1	0	45	15	0	0	0	0	35	38	31	44	70	1	69	1	11029	580975	72142	645856	1495637	7901617	39527	10735753	1	21120000	31855753	65	90	90	1430425	624925	35126	329931	3816174	6236581	164	5248000000	5286092334	4	1795	366	0	17855
847	1	farm	71564	mixed sheep	37	1	0	30	15	0	0	0	0	34	37	25	43	65	1	64	1	10974	510325	72806	644434	1480058	7950604	24720	10682946	1	20880000	31562946	64	89	89	1411375	625065	22326	205767	2341693	4606226	158	5056000000	5092169172	4	1777	366	0	17859
848	1	farm	71564	mixed sheep	41	1	0	62	15	0	0	0	0	28	31	29	37	61	1	60	1	11088	608375	72070	645302	1589115	7981854	53614	10950330	1	22320000	33270330	59	95	95	2075425	894180	58368	579946	6766236	10374156	159	5088000000	5131644486	5	2623	525	0	25548
849	1	farm	71556	mixed sheep	46	1	0	56	15	0	0	0	0	28	30	29	35	62	1	61	1	23594	557450	78840	715480	1643643	8696195	53394	11745001	1	21120000	32865001	59	90	90	1795000	773745	49374	490306	5663786	8772212	159	5088000000	5129637213	6	2266	447	0	22107
850	1	farm	71564	mixed sheep	41	1	0	43	15	0	0	0	0	34	37	28	44	70	1	69	1	11100	494750	71368	601623	1542377	7506524	40256	10256898	1	20640000	30896898	64	88	88	1402400	580405	34488	338998	3813549	6169840	164	5248000000	5285066738	4	1784	338	0	16583
851	1	farm	71556	mixed sheep	43	1	0	41	15	0	0	0	0	47	49	29	52	79	1	78	1	19412	552075	73700	666290	1604695	8178592	34099	11109452	1	24720000	35829452	77	105	105	1580325	713930	30702	292687	3345180	5962823	173	5536000000	5577792275	5	1968	419	0	20398
852	1	farm	71564	mixed sheep	39	1	0	43	15	0	0	0	0	33	36	27	41	65	1	64	1	10962	536625	71220	609363	1495636	7495890	43800	10252534	1	21600000	31852534	63	92	92	1684350	717780	42656	441704	5080042	7966532	161	5152000000	5191819066	5	2142	419	0	20508
853	1	farm	71564	mixed sheep	40	1	0	35	15	0	0	0	0	36	39	22	44	69	1	68	1	11805	559550	72238	639112	1565746	7889748	31030	10757424	1	21600000	32357424	66	92	92	1423800	670180	24734	226872	2548780	4894366	162	5184000000	5221251791	5	1764	388	0	19148
854	1	farm	71564	mixed sheep	56	1	0	48	15	0	0	0	0	39	41	36	49	71	1	70	1	21578	711700	102490	955208	1986394	11777058	53487	15586337	1	24480000	40066337	69	104	104	2074350	855750	46660	423308	4761573	8161641	167	5344000000	5392227978	7	2658	494	0	24450
855	1	farm	71556	mixed sheep	51	1	0	59	15	0	0	0	0	34	37	29	43	65	1	64	1	33575	584575	94422	758552	1807228	9306549	62070	12613395	1	23040000	35653395	64	98	98	1961175	822535	58672	553057	6552757	9948196	163	5216000000	5261601591	6	2490	475	0	23501
856	1	farm	71556	mixed sheep	38	1	0	34	15	0	0	0	0	25	28	20	33	60	1	59	1	10962	469500	68168	608031	1456690	7566080	29821	10198290	1	18480000	28678290	55	79	79	1376125	600355	28422	274604	3163594	5443100	154	4928000000	4962121389	4	1741	350	0	17153
857	1	farm	71556	mixed sheep	39	1	0	48	15	0	0	0	0	46	49	47	54	77	1	76	1	21455	673925	101550	718956	1565745	9124260	84706	12269142	1	25920000	38189142	77	110	110	1854625	855015	75714	514228	6250537	9550120	175	5600000000	5647739262	8	2293	490	0	24429
858	1	farm	71556	mixed sheep	54	1	0	55	15	0	0	0	0	33	35	32	41	65	1	64	1	29003	651150	83822	730530	1947443	8882914	70433	12366293	1	22320000	34686293	63	95	95	1847500	795515	63570	574344	6660878	9941808	163	5216000000	5260628100	8	2323	459	0	22729
859	1	farm	71556	mixed sheep	59	1	0	64	15	0	0	0	0	60	64	52	74	92	1	91	1	11167	987775	105970	989228	2142193	12298225	70037	16593428	1	29520000	46113428	90	125	125	2078250	835275	51170	461306	5389920	8815921	188	6016000000	6070929349	5	2667	483	0	23865
860	1	farm	71564	mixed sheep	42	1	0	55	15	0	0	0	0	32	35	38	41	64	1	63	1	21515	652625	81526	748861	1596905	9277006	54335	12411258	1	25200000	37611258	68	106	106	2132175	1084580	52712	562273	6366085	10197825	162	5184000000	5231809083	8	2583	624	0	30988
861	1	farm	71556	mixed sheep	57	1	0	53	15	0	0	0	0	37	41	33	51	69	1	68	1	20866	726275	112854	842150	2157768	10466532	56882	14362461	1	24240000	38602461	67	102	102	2095300	896945	46890	457360	5243414	8739909	165	5280000000	5327342369	7	2671	519	0	25627
862	1	farm	71556	mixed sheep	50	1	0	44	15	0	0	0	0	29	31	30	39	64	1	63	1	24452	581375	116942	1109671	1815021	13991709	50178	17664896	1	22080000	39744896	60	93	93	1834725	1001490	36682	317981	3729550	6920428	158	5056000000	5102665324	7	2190	579	0	28614
863	1	farm	71556	mixed sheep	44	1	0	53	15	0	0	0	0	34	37	26	43	67	1	66	1	11101	565275	78906	692752	1698171	8470570	46920	11552594	1	20880000	32432594	64	89	89	1448800	570395	42246	386134	4404850	6852425	162	5184000000	5223285019	4	1846	334	0	16297
864	1	farm	71564	mixed sheep	31	1	0	35	15	0	0	0	0	31	35	25	45	63	1	62	1	11024	396775	63324	518609	1207415	6498699	30572	8715394	1	19680000	28395394	61	83	83	1324325	562100	34044	361192	4182040	6463702	158	5056000000	5090859096	4	1676	329	0	16060
865	1	farm	71564	mixed sheep	41	1	0	40	15	0	0	0	0	34	36	35	39	66	1	65	1	15829	568625	87756	683944	1682591	8483036	33453	11539405	1	22560000	34099405	65	96	96	1787250	705845	31988	318483	3579087	6422653	160	5120000000	5160522058	5	2313	412	0	20167
866	1	farm	71564	mixed sheep	33	1	0	36	15	0	0	0	0	23	26	21	33	59	1	58	1	11096	463675	70630	593962	1332052	7399045	32516	9891880	1	18240000	28131880	53	78	78	1402525	602315	31732	298973	3403043	5738588	153	4896000000	4929870468	4	1771	351	0	17209
867	1	farm	71564	mixed sheep	33	1	0	38	15	0	0	0	0	34	37	23	42	65	1	64	1	12711	477875	63586	525490	1191836	6571286	36185	8866258	1	21360000	30226258	64	91	91	1464275	721840	33690	270385	3141876	5632066	158	5056000000	5091858324	5	1778	417	0	20624
868	1	farm	71564	mixed sheep	46	1	0	41	15	0	0	0	0	41	44	30	49	72	1	71	1	15868	560225	81612	627264	1659223	7850813	43380	10822517	1	23760000	34582517	71	101	101	1681600	785470	40544	394731	4632962	7535306	167	5344000000	5386117823	6	2083	456	0	22442
869	1	farm	71564	mixed sheep	47	1	0	52	15	0	0	0	0	32	34	21	39	64	1	63	1	153330	665000	120518	701154	1892915	9045436	49210	12474233	1	24000000	36474233	62	102	102	2189325	1075025	46432	498591	5780096	9589470	161	5152000000	5198063703	10	2694	625	0	30715
870	1	farm	71556	mixed sheep	42	1	0	52	15	0	0	0	0	27	29	28	39	63	1	62	1	10962	579625	74934	635371	1612483	7829080	50049	10781541	1	20400000	31181541	58	87	87	1699125	702310	46942	450464	5165234	8064074	159	5088000000	5127245616	4	2175	408	0	20066
871	1	farm	71556	mixed sheep	41	1	0	63	15	0	0	0	0	29	32	30	40	65	1	64	1	11828	607775	89480	649942	1550167	8236964	55738	11190067	1	22080000	33270067	60	94	94	1937300	838565	54672	556963	6467326	9854826	163	5216000000	5259124892	5	2435	496	0	23959
872	1	farm	71556	mixed sheep	30	1	0	38	15	0	0	0	0	25	27	21	34	58	1	57	1	10962	472225	59340	503672	1121728	6303939	33825	8494729	1	18240000	26734729	55	78	78	1343075	571235	35534	348885	4009800	6308529	153	4896000000	4929043258	4	1700	334	0	16321
873	1	farm	71564	mixed sheep	42	1	0	31	15	0	0	0	0	31	34	27	40	65	1	64	1	11057	494100	74732	659817	1573534	8070008	29153	10901344	1	20160000	31061344	61	86	86	1420775	621810	19836	180191	2080865	4323477	157	5024000000	5059384822	4	1802	364	0	17766
874	1	farm	71556	mixed sheep	47	1	0	45	15	0	0	0	0	30	32	25	38	63	1	62	1	18377	588100	85688	771273	1799439	9408602	41677	12694778	1	21360000	34054778	60	91	91	1769600	764855	35342	345186	4012642	6927624	158	5056000000	5096982403	6	2234	447	0	21853
875	1	farm	71556	mixed sheep	40	1	0	51	15	0	0	0	0	32	35	29	41	63	1	62	1	11807	566600	63476	567943	1332054	7048793	45479	9624345	1	20640000	30264345	62	88	88	1504325	646100	46184	445100	5038296	7680004	159	5088000000	5125944349	4	1880	379	0	18460
876	1	farm	71564	mixed sheep	47	1	0	44	15	0	0	0	0	24	27	24	33	60	1	59	1	21650	533775	97198	904779	1721541	11159516	58360	14475169	1	19440000	33915169	54	82	82	1597775	792015	50400	377575	4454314	7272079	155	4960000000	5001187248	6	1949	456	0	22629
877	1	farm	71564	mixed sheep	75	1	0	84	15	0	0	0	0	58	60	59	68	94	1	93	1	25371	891250	217880	1383383	2882217	17660149	137154	23172033	1	30720000	53892033	89	130	130	2381025	1004710	92240	725582	8770834	12974392	195	6240000000	6306866425	8	3003	579	0	28706
878	1	farm	71564	mixed sheep	44	1	0	39	15	0	0	0	0	33	36	30	41	67	1	66	1	20440	548950	79944	740084	1705961	8996940	48416	12120294	1	21600000	33720294	63	92	92	1634675	724675	38892	319673	3821098	6539013	161	5152000000	5192259307	6	2063	425	0	20705
879	1	farm	71564	mixed sheep	46	1	0	56	15	0	0	0	0	46	48	43	57	78	1	77	1	11391	715575	88562	772697	1643644	9751652	54211	13026341	1	24960000	37986341	76	105	105	1739925	714210	50926	522088	5914986	8942135	175	5600000000	5646928476	5	2220	417	0	20406
880	1	farm	71556	mixed sheep	43	1	0	46	15	0	0	0	0	33	36	31	41	64	1	63	1	14778	581150	78532	629251	1620273	7801781	42444	10753431	1	21120000	31873431	63	90	90	1490850	695905	32568	302778	3494460	6016560	158	5056000000	5093889991	5	1842	407	0	19883
881	1	farm	71564	mixed sheep	29	1	0	34	15	0	0	0	0	30	33	25	38	61	1	60	1	11152	415825	57848	511040	1051620	6359346	33349	8429029	1	20400000	28829029	60	87	87	1582150	670565	33620	316195	3672584	6275114	155	4960000000	4995104142	5	2017	392	0	19159
882	1	farm	71564	mixed sheep	45	1	0	45	15	0	0	0	0	31	34	29	39	62	1	61	1	11034	541600	85290	672361	1667014	8407716	75354	11449335	1	20640000	32089335	61	88	88	1511900	679000	68292	419702	5042648	7721542	158	5056000000	5095810877	5	1874	394	0	19400
883	1	farm	71556	mixed sheep	45	1	0	61	15	0	0	0	0	40	43	41	48	75	1	74	1	11253	659125	77156	672338	1674802	8274415	51416	11409252	1	24240000	35649252	71	103	103	1842950	792050	46992	491852	5779856	8953701	172	5504000000	5548602953	5	2324	471	0	22630
884	1	farm	71556	mixed sheep	54	1	0	67	15	0	0	0	0	37	40	27	45	68	1	67	1	24484	731000	94796	866941	2025342	10530446	66811	14315335	1	24480000	38795335	67	103	103	2071275	1010135	55042	522479	5900022	9558953	165	5280000000	5328354288	8	2523	586	0	28861
885	1	farm	71564	mixed sheep	49	1	0	69	15	0	0	0	0	37	40	27	45	69	1	68	1	13701	787025	85158	791431	1791651	9794254	71861	13321379	1	24480000	37801379	67	104	104	2252800	833035	72242	720297	8467590	12345964	169	5408000000	5458147344	6	2944	489	0	23801
886	1	farm	71556	mixed sheep	41	1	0	63	15	0	0	0	0	32	35	27	40	66	1	65	1	22857	593375	75776	663867	1550164	8091585	54066	11028833	1	22800000	33828833	62	97	97	1945900	914445	51048	525555	6053590	9490538	163	5216000000	5259319371	7	2401	537	0	26127
887	1	farm	71556	mixed sheep	40	1	0	42	15	0	0	0	0	31	34	19	39	62	1	61	1	10970	494975	69902	605351	1487848	7505416	41385	10204877	1	19920000	30124877	61	85	85	1397225	615195	30898	284589	3258686	5586593	156	4992000000	5027711470	4	1760	359	0	17577
888	1	farm	71564	mixed sheep	47	1	0	55	15	0	0	0	0	60	62	29	64	90	1	89	1	13034	703575	84566	757368	1776069	9275078	49212	12645869	1	29040000	41685869	90	122	122	1833000	838915	42144	437697	5100638	8252394	186	5952000000	6001938263	5	2274	495	0	23969
889	1	farm	71564	mixed sheep	35	1	0	42	15	0	0	0	0	21	24	22	33	60	1	59	1	11157	453050	66438	589295	1371000	7271470	38706	9789960	1	18240000	28029960	52	77	77	1460475	637350	40532	384080	4453480	6975917	155	4960000000	4995005877	4	1827	374	0	18210
890	1	farm	71564	mixed sheep	31	1	0	27	15	0	0	0	0	31	34	25	39	63	1	62	1	11008	432400	61672	538841	1199626	6702827	21613	8956980	1	20160000	29116980	61	86	86	1381775	622790	18118	170183	1940696	4133562	155	4960000000	4993250541	4	1733	367	0	17794
891	1	farm	71556	mixed sheep	50	1	0	73	15	0	0	0	0	34	37	33	42	67	1	66	1	16061	698700	93488	797463	1830599	9868524	86504	13375279	1	24000000	37375279	64	102	102	2241375	941745	84026	730773	8536438	12534356	168	5376000000	5425909635	7	2823	542	0	26907
892	1	farm	71556	mixed sheep	108	1	0	101	15	0	0	0	0	47	49	48	55	77	1	76	1	26304	1034200	216694	1479042	3544348	19564873	109412	25948569	1	28080000	54028569	78	118	118	2480050	929180	91024	918940	10484750	14903944	180	5760000000	5828932513	6	3211	538	0	26548
893	1	farm	71556	mixed sheep	52	1	0	65	15	0	0	0	0	51	54	52	59	82	1	81	1	16503	697875	88810	672802	1776070	8390518	82440	11708515	1	25920000	37628515	82	110	110	1600975	654185	75732	651915	7805460	10788267	181	5792000000	5840416782	5	2017	382	0	18691
894	1	farm	71564	mixed sheep	43	1	0	46	15	0	0	0	0	39	42	27	47	70	1	69	1	17469	582125	81036	639508	1659221	7910592	41721	10914204	1	23040000	33954204	69	98	98	1580400	778190	36430	378374	4385454	7158848	165	5280000000	5321113051	5	1929	456	0	22234
895	1	farm	71564	mixed sheep	53	1	0	75	15	0	0	0	0	32	34	28	40	66	1	65	1	18680	686025	84198	745490	1799439	9060798	85218	12461169	1	22080000	34541169	62	94	94	1813275	826945	78090	669978	7918060	11306348	165	5280000000	5325847517	5	2220	483	0	23627
896	1	farm	71564	mixed sheep	42	1	0	53	15	0	0	0	0	35	38	36	48	67	1	66	1	28002	594875	97020	918466	1565747	11519010	74911	14770028	1	23520000	38290028	66	100	100	1907350	894495	59348	541766	6540246	9943205	164	5248000000	5296233233	7	2341	513	0	25557
897	1	farm	71556	mixed sheep	51	1	0	53	15	0	0	0	0	36	39	29	48	72	1	71	1	11024	623900	91120	691479	1737122	8634772	60848	11839242	1	21600000	33439242	66	92	92	1465825	600845	56752	544795	6491458	9159675	169	5408000000	5450598917	5	1864	348	0	17167
898	1	farm	71556	mixed sheep	57	1	0	71	15	0	0	0	0	71	74	64	79	102	1	101	1	11326	832125	105354	1022227	1869549	12467022	69893	16366171	1	32880000	49246171	101	138	138	2251850	916195	57324	531137	6269682	10026188	199	6368000000	6427272358	4	2888	531	0	26177
899	1	farm	71556	mixed sheep	47	1	0	56	15	0	0	0	0	61	64	49	69	92	1	91	1	25407	713625	93528	837884	1783859	10393158	60460	13882514	1	29040000	42922514	91	123	123	1778275	885920	51040	430261	4987693	8133189	188	6016000000	6067055702	8	2155	511	0	25312
900	1	farm	71564	mixed sheep	49	1	0	78	15	0	0	0	0	48	52	26	62	80	1	79	1	21798	700325	89142	803804	1931866	10011372	77887	13614396	1	28560000	42174396	78	120	120	2475100	1098475	77266	771602	8973626	13396068	181	5792000000	5847570464	7	3094	644	0	31385
901	1	farm	71564	mixed sheep	43	1	0	49	15	0	0	0	0	35	38	26	43	69	1	68	1	11420	585500	87474	646913	1581326	8139506	40498	11081217	1	23040000	34121217	65	98	98	1831025	824775	37940	373772	4326839	7394351	164	5248000000	5289515568	5	2297	484	0	23565
902	1	farm	71564	mixed sheep	45	1	0	55	15	0	0	0	0	35	38	28	47	71	1	70	1	16182	686600	87018	812997	1690382	9947897	61551	13286445	1	23520000	36806445	65	99	99	2093600	845215	51830	496818	5802885	9290348	168	5376000000	5422096793	6	2702	492	0	24149
903	1	farm	71556	mixed sheep	36	1	0	57	15	0	0	0	0	31	34	30	39	66	1	65	1	23863	486975	65682	557732	1238575	6941747	62790	9353501	1	21840000	31193501	61	92	92	1768300	842380	66720	615553	7207936	10500889	165	5280000000	5321694390	7	2161	488	0	24068
904	1	farm	71556	mixed sheep	44	1	0	50	15	0	0	0	0	54	58	41	68	86	1	85	1	13307	715175	75156	642870	1659223	7951306	45303	11089032	1	26880000	37969032	84	114	114	1800875	686980	39578	410924	4653757	7592114	182	5824000000	5869561146	5	2333	404	0	19628
905	1	farm	71564	mixed sheep	39	1	0	48	15	0	0	0	0	42	45	29	50	73	1	72	1	11043	587675	73898	636199	1480057	7826458	44362	10648649	1	23760000	34408649	72	101	101	1690925	706755	38160	350170	3986386	6772396	168	5376000000	5417181045	5	2159	411	0	20193
906	1	farm	71564	mixed sheep	35	1	0	39	15	0	0	0	0	26	28	27	36	58	1	57	1	15872	472575	84418	572861	1285314	7318156	37360	9770684	1	19680000	29450684	57	83	83	1490375	696185	37354	364786	4198898	6787598	153	4896000000	4932238282	6	1838	401	0	19891
907	1	farm	71556	mixed sheep	47	1	0	59	15	0	0	0	0	50	53	37	58	81	1	80	1	13336	587475	73504	665026	1674804	8199484	61076	11261369	1	24960000	36221369	80	106	106	1497775	631365	55154	471755	5492246	8148295	177	5664000000	5708369664	5	1867	371	0	18039
908	1	farm	71556	mixed sheep	45	1	0	47	15	0	0	0	0	47	49	48	51	77	1	76	1	11145	593250	70636	610574	1511217	7534983	48899	10369558	1	24240000	34609558	78	103	103	1427725	609945	44926	409957	4826867	7319420	172	5504000000	5545928978	4	1795	358	0	17427
909	1	farm	71556	mixed sheep	48	1	0	52	15	0	0	0	0	44	47	34	52	75	1	74	1	13072	673375	84170	705204	1853966	8666854	53209	12036778	1	24480000	36516778	74	104	104	1724925	721350	44388	366113	4219463	7076239	170	5440000000	5483593017	6	2190	419	0	20610
910	1	farm	71556	mixed sheep	43	1	0	48	15	0	0	0	0	31	34	29	40	63	1	62	1	11130	572750	74160	670268	1425531	8191678	45540	10979928	1	21360000	32339928	61	91	91	1749000	728910	41088	374132	4239594	7132724	158	5056000000	5095472652	5	2226	423	0	20826
911	1	farm	71564	mixed sheep	49	1	0	56	15	0	0	0	0	38	41	28	46	69	1	68	1	13024	684575	82420	742630	1776070	9138506	64337	12488538	1	23040000	35528538	68	98	98	1784425	734860	58168	576884	6963362	10117699	167	5344000000	5389646238	5	2281	431	0	20996
912	1	farm	71564	mixed sheep	36	1	0	45	15	0	0	0	0	27	29	24	37	58	1	57	1	14057	493325	72572	605506	1308683	7506954	41054	10028095	1	19200000	29228095	57	82	82	1415375	621250	40172	372078	4327102	6775977	153	4896000000	4932004072	5	1766	364	0	17750
913	1	farm	71564	mixed sheep	65	1	0	58	15	0	0	0	0	61	64	49	69	92	1	91	1	184166	722800	149084	1173344	2383671	14254488	61782	18745168	1	29520000	48265168	91	124	124	1966850	833700	43762	423538	5030538	8298388	188	6016000000	6072563557	8	2513	488	0	23820
914	1	farm	71564	mixed sheep	34	1	0	45	15	0	0	0	0	32	35	27	40	63	1	62	1	15754	486600	64756	566098	1324262	7010105	40352	9492173	1	20880000	30372173	62	89	89	1491550	704305	37148	357424	4058478	6648904	158	5056000000	5093021077	5	1837	411	0	20123
915	1	farm	71556	mixed sheep	46	1	0	41	15	0	0	0	0	33	36	30	41	64	1	63	1	18318	598250	102392	657164	1651432	8337078	49468	11395784	1	21360000	32755784	63	91	91	1546225	717920	43870	336902	4029088	6674005	158	5056000000	5095429789	6	1912	413	0	20512
916	1	farm	71564	mixed sheep	63	1	0	58	15	0	0	0	0	43	46	44	52	79	1	78	1	19587	669300	123638	1016993	2196720	12739190	58760	16804601	1	26400000	43204601	74	112	112	2208675	954870	52308	490610	5594228	9300692	176	5632000000	5684505293	7	2778	553	0	27282
917	1	farm	71564	mixed sheep	36	1	0	43	15	0	0	0	0	25	27	26	31	58	1	57	1	10973	476600	66386	595935	1324264	7391934	43587	9898706	1	18720000	28618706	56	80	80	1401825	586985	39774	335752	3841834	6206170	152	4864000000	4898824876	4	1773	343	0	16771
918	1	farm	71556	mixed sheep	27	1	0	40	15	0	0	0	0	25	27	26	29	55	1	54	1	11619	465825	54246	470218	989302	5911184	36320	7927095	1	19680000	27607095	56	84	84	1597700	709065	41226	397872	4635298	7381161	150	4800000000	4834988256	4	1994	413	0	20259
919	1	farm	71564	mixed sheep	42	1	0	59	15	0	0	0	0	32	35	30	40	63	1	62	1	11242	605825	84274	789010	1363212	9824689	57150	12724160	1	21840000	34564160	62	93	93	1818600	712950	58448	539978	6225530	9355506	160	5120000000	5163919665	5	2337	418	0	20370
920	1	farm	71564	mixed sheep	39	1	0	37	15	0	0	0	0	41	45	30	55	78	1	77	1	21616	507425	71574	638996	1503427	7877448	36112	10634981	1	22800000	33434981	71	97	97	1446400	674205	29064	249764	2827314	5226746	171	5472000000	5510661727	5	1795	395	0	19263
921	1	farm	71556	mixed sheep	44	1	0	46	15	0	0	0	0	30	34	27	44	66	1	65	1	12772	615550	84330	641554	1705961	8034610	45392	11127397	1	20160000	31287397	60	86	86	1454750	628040	33176	315945	3588980	6020891	160	5120000000	5157308288	5	1835	367	0	17944
922	1	farm	71564	mixed sheep	59	1	0	77	15	0	0	0	0	41	43	31	51	73	1	72	1	16137	787175	94002	876818	1963025	10646925	92588	14460534	1	24240000	38700534	71	103	103	1897750	722575	73634	656955	7746630	11097544	172	5504000000	5553798078	5	2446	417	0	20645
923	1	farm	71556	mixed sheep	50	1	0	66	15	0	0	0	0	41	45	32	55	73	1	72	1	13149	804075	78204	706144	1908496	8690171	66784	12253875	1	25200000	37453875	71	107	107	2045625	896070	58900	567677	6592372	10160644	171	5472000000	5519614518	4	2559	529	0	25602
924	1	farm	71564	mixed sheep	35	1	0	32	15	0	0	0	0	33	37	27	47	65	1	64	1	11035	433375	66252	570146	1347632	7111790	28697	9557892	1	20400000	29957892	63	87	87	1370600	611835	25002	242798	2764888	5015122	158	5056000000	5090973014	4	1724	358	0	17481
925	1	farm	71556	mixed sheep	50	1	0	44	15	0	0	0	0	35	38	29	43	67	1	66	1	16206	593825	110508	1028909	1838388	12793446	75136	16440212	1	21360000	37800212	65	90	90	1483550	670985	62864	349958	4433296	7000653	162	5184000000	5228800865	6	1847	387	0	19171
926	1	farm	71564	mixed sheep	37	1	0	46	15	0	0	0	0	29	32	26	38	61	1	60	1	17666	540250	79204	618214	1550165	7739577	52969	10580380	1	20880000	31460380	59	89	89	1617600	827890	47674	427277	4877134	7797575	157	5024000000	5063257955	6	1941	480	0	23654
927	1	farm	71564	mixed sheep	38	1	0	37	15	0	0	0	0	39	43	39	53	74	1	73	1	14751	538800	140540	690037	1620273	9158326	75690	12223666	1	22800000	35023666	69	97	97	1500625	724535	39014	292104	3398038	5954316	168	5376000000	5416977983	7	1831	420	0	20701
928	1	farm	71556	mixed sheep	36	1	0	44	15	0	0	0	0	26	28	27	37	61	1	60	1	14239	527500	68228	571898	1386579	7086258	37168	9677631	1	20160000	29837631	57	86	86	1665025	735630	35704	359433	4116890	6912682	156	4992000000	5028750313	5	2098	433	0	21018
929	1	farm	71556	mixed sheep	46	1	0	39	15	0	0	0	0	38	42	25	52	70	1	69	1	18931	579375	71366	621436	1604695	7672215	38179	10587267	1	22320000	32907267	68	95	95	1549525	692615	32342	330417	3903583	6508482	164	5248000000	5287415749	5	1951	405	0	19789
930	1	farm	71556	mixed sheep	55	1	0	47	15	0	0	0	0	37	40	32	45	68	1	67	1	11700	677325	83980	733248	2079871	8999522	42969	12616914	1	22320000	34936914	67	94	94	1652100	652295	31404	307638	3431277	6074714	162	5184000000	5225011628	5	2133	382	0	18637
931	1	farm	71556	mixed sheep	31	1	0	38	15	0	0	0	0	35	38	30	43	66	1	65	1	15551	511700	62372	534618	1176257	6692966	35534	9013447	1	23760000	32773447	65	101	101	2097575	869610	40316	406786	4608614	8022901	161	5152000000	5192796348	5	2672	512	0	24846
932	1	farm	71556	mixed sheep	80	1	0	113	15	0	0	0	0	51	54	40	60	82	1	81	1	17592	1119250	130608	1200400	3123703	14684137	116882	20374979	1	29520000	49894979	81	125	125	2670900	1031800	81142	773012	8915552	13472406	183	5856000000	5919367386	6	3420	607	0	29480
933	1	farm	71564	mixed sheep	30	1	0	34	15	0	0	0	0	35	38	26	43	66	1	65	1	12907	490075	60568	484996	1230785	6153494	38193	8458112	1	21600000	30058112	65	92	92	1471175	713370	34004	270882	3210726	5700156	159	5088000000	5123758268	5	1802	420	0	20382
934	1	farm	71556	mixed sheep	48	1	0	47	15	0	0	0	0	34	37	28	46	66	1	65	1	12535	608700	78178	630142	1682594	7873089	51088	10923791	1	21120000	32043791	64	90	90	1489550	653870	41304	399776	4659902	7244402	161	5152000000	5191288193	5	1874	378	0	18682
935	1	farm	71556	mixed sheep	55	1	0	65	15	0	0	0	0	34	37	29	44	70	1	69	1	17376	714600	89778	825836	1939656	10097491	68211	13735572	1	22560000	36295572	64	96	96	1853550	752325	58180	552267	6516130	9732452	168	5376000000	5422028024	6	2367	440	0	21495
936	1	farm	71564	mixed sheep	41	1	0	38	15	0	0	0	0	25	28	26	37	61	1	60	1	11103	492725	70220	632398	1511216	7744730	33856	10485146	1	18960000	29445146	56	81	81	1399250	610715	29342	277686	3196942	5513934	155	4960000000	4994959080	4	1760	360	0	17449
937	1	farm	71564	mixed sheep	41	1	0	48	15	0	0	0	0	33	36	32	45	66	1	65	1	24849	646350	105214	1008297	1534587	12593900	46730	15935078	1	23040000	38975078	63	98	98	1981400	894845	40536	351763	4029928	7298472	161	5152000000	5198273550	7	2465	519	0	25567
938	1	farm	71564	mixed sheep	39	1	0	33	15	0	0	0	0	37	40	28	45	68	1	67	1	10962	517675	70692	621122	1448898	7627211	33121	10318719	1	21360000	31678719	67	91	91	1389375	582330	29810	273460	3170197	5445172	162	5184000000	5221123891	4	1770	340	0	16638
939	1	farm	71564	mixed sheep	46	1	0	53	15	0	0	0	0	29	31	28	39	65	1	64	1	13424	556100	80344	677851	1674802	8349786	68109	11406991	1	21840000	33246991	59	93	93	1884500	907305	63512	453692	5334089	8643098	162	5184000000	5225890089	5	2306	532	0	25923
940	1	farm	71556	mixed sheep	51	1	0	64	15	0	0	0	0	35	39	31	49	67	1	66	1	20184	731175	87874	776030	1939655	9597684	57327	13189744	1	23280000	36469744	65	98	98	2001200	805140	47694	496928	5592783	8943745	164	5248000000	5293413489	6	2558	469	0	23004
941	1	farm	71564	mixed sheep	48	1	0	50	15	0	0	0	0	52	56	40	66	84	1	83	1	19488	663075	86036	723375	1768279	8869064	47550	12157379	1	27360000	39517379	82	116	116	1943150	834260	44472	433235	5039214	8294331	180	5760000000	5807811710	6	2468	486	0	23836
942	1	farm	71556	mixed sheep	46	1	0	59	15	0	0	0	0	39	42	29	48	73	1	72	1	18203	680150	91068	702223	1690382	8720445	63926	11948194	1	23520000	35468194	69	100	100	1655025	804335	62440	537093	6347582	9406475	170	5440000000	5484874669	6	2004	465	0	22981
943	1	farm	71556	mixed sheep	26	1	0	35	15	0	0	0	0	24	26	21	31	58	1	57	1	10962	400050	54750	468835	1012672	5937280	35975	7909562	1	18000000	25909562	54	77	77	1310150	563535	40160	374123	4281310	6569279	153	4896000000	4928478841	4	1649	330	0	16101
944	1	farm	71564	mixed sheep	43	1	0	38	15	0	0	0	0	40	42	18	44	70	1	69	1	11055	520125	74818	658262	1573535	8088862	36822	10952424	1	22080000	33032424	70	93	93	1387300	604485	27044	226568	2594003	4839400	163	5216000000	5253871824	4	1750	354	0	17271
945	1	farm	71556	mixed sheep	31	1	0	25	15	0	0	0	0	27	29	28	31	58	1	57	1	42193	510025	59550	530145	1113938	6569624	26408	8809690	1	20880000	29689690	58	89	89	1747100	816445	27030	254070	2988215	5832860	151	4832000000	4867522550	6	2186	482	0	23327
946	1	farm	71564	mixed sheep	45	1	0	47	15	0	0	0	0	33	36	29	41	66	1	65	1	11206	635200	77042	666695	1651433	8203230	45910	11279511	1	23040000	34319511	63	98	98	2029500	854665	42558	399134	4537117	7862974	161	5152000000	5194182485	5	2595	498	0	24419
947	1	farm	71556	mixed sheep	78	1	0	78	15	0	0	0	0	63	66	45	71	94	1	93	1	53193	803300	190514	1561840	2991278	19576270	134954	25258156	1	32880000	58138156	93	138	138	2584125	1199730	97740	592603	7043391	11517589	194	6208000000	6277655745	12	3186	681	0	34278
948	1	farm	71564	mixed sheep	58	1	0	56	15	0	0	0	0	36	38	34	48	68	1	67	1	13369	665925	104694	900531	2157770	11135144	64340	15028405	1	24480000	39508405	66	103	103	2198125	988015	51078	417521	4914562	8569302	164	5248000000	5296077707	6	2752	579	0	28229
949	1	farm	71564	mixed sheep	47	1	0	44	15	0	0	0	0	31	33	23	39	64	1	63	1	14028	629500	92478	835049	1690381	10377625	40896	13665929	1	22080000	35745929	61	94	94	1857075	867895	36428	338679	3929336	7029413	158	5056000000	5098775342	7	2304	504	0	24797
950	1	farm	71564	mixed sheep	56	1	0	79	15	0	0	0	0	47	49	43	51	77	1	76	1	20413	643700	104438	980158	2048713	11978729	81675	15837414	1	26880000	42717414	77	114	114	2112300	942690	70242	680312	7921112	11726656	176	5632000000	5686444070	5	2640	551	0	26934
951	1	farm	71556	mixed sheep	43	1	0	58	15	0	0	0	0	33	35	29	38	65	1	64	1	11708	606000	76496	624771	1698171	7766072	48176	10819686	1	21600000	32419686	63	92	92	1689850	707525	44558	453996	5107099	8003028	161	5152000000	5192422714	5	2140	412	0	20215
952	1	farm	71564	mixed sheep	39	1	0	52	15	0	0	0	0	38	42	39	52	70	1	69	1	11072	599375	82914	616154	1604693	7909704	47418	10860257	1	23040000	33900257	69	97	97	1676600	704550	45542	464425	5321452	8212568	166	5312000000	5354112825	4	2135	413	0	20130
953	1	farm	71556	mixed sheep	31	1	0	36	15	0	0	0	0	36	39	26	46	67	1	66	1	10962	457200	59304	519682	1098359	6463878	32876	8631300	1	20880000	29511300	66	89	89	1317625	572355	31132	295301	3390728	5607141	161	5152000000	5187118440	4	1660	335	0	16353
954	1	farm	71556	mixed sheep	35	1	0	42	15	0	0	0	0	31	34	23	39	64	1	63	1	10972	505250	66066	571131	1277525	7122176	36362	9578510	1	20160000	29738510	61	85	85	1415775	614005	35732	350856	3964952	6381320	159	5088000000	5124119829	4	1779	358	0	17543
955	1	farm	71564	mixed sheep	45	1	0	37	15	0	0	0	0	33	36	27	41	66	1	65	1	19773	542550	76598	679912	1659224	8421548	33017	11412848	1	21360000	32772848	63	91	91	1554275	713545	24876	256385	2995048	5544130	159	5088000000	5126316978	5	1946	415	0	20387
956	1	farm	71564	mixed sheep	64	1	0	93	15	0	0	0	0	66	69	65	74	100	1	99	1	36571	1080900	163904	1185656	2344722	15008621	103083	19886886	1	35760000	55646886	96	151	151	3223200	1372420	93608	796889	9729727	15215844	202	6464000000	6534862730	10	4065	796	0	39212
957	1	farm	71556	mixed sheep	38	1	0	75	15	0	0	0	0	37	40	26	45	68	1	67	1	11158	605525	81724	561022	1433319	7158002	72290	9911881	1	23760000	33671881	67	101	101	1899725	812910	78342	802217	9217244	12810438	169	5408000000	5454482320	5	2375	474	0	23226
958	1	farm	71564	mixed sheep	58	1	0	70	15	0	0	0	0	53	56	41	61	84	1	83	1	15636	1177175	115952	917444	2259038	11500758	77789	16048157	1	29760000	45808157	83	126	126	2511600	1046605	65046	646225	7678040	11947515	183	5856000000	5913755672	5	3198	614	0	29903
959	1	farm	71564	mixed sheep	52	1	0	41	15	0	0	0	0	30	33	25	38	64	1	63	1	10988	584900	80072	665770	1861756	8184278	36872	11413648	1	20160000	31573648	60	85	85	1526900	647850	26592	266456	3065672	5533471	157	5024000000	5061107119	4	1952	379	0	18510
960	1	farm	71564	mixed sheep	41	1	0	36	15	0	0	0	0	32	35	27	40	66	1	65	1	21033	545275	87866	767304	1635853	9504066	38752	12579115	1	20400000	32979115	62	86	86	1421300	644245	26458	267214	3057333	5416550	159	5088000000	5126395666	5	1784	377	0	18407
961	1	farm	71564	mixed sheep	46	1	0	57	15	0	0	0	0	34	37	30	42	65	1	64	1	11008	563625	74438	614315	1643643	7617620	55921	10569562	1	21120000	31689562	64	90	90	1531075	600705	58308	575296	6672833	9438217	163	5216000000	5257127778	4	1954	352	0	17163
962	1	farm	71556	mixed sheep	58	1	0	70	15	0	0	0	0	38	42	32	52	70	1	69	1	17255	758125	94788	840645	2079870	10173420	69602	14016450	1	24720000	38736450	68	105	105	2100025	930370	63418	623763	7091937	10809513	169	5408000000	5457545962	6	2623	542	0	26582
963	1	farm	71564	mixed sheep	44	1	0	51	15	0	0	0	0	49	52	39	57	80	1	79	1	17873	708450	80416	716494	1612484	8738136	43685	11899666	1	26160000	38059666	79	111	111	1874600	785680	36096	339903	3906404	6942684	174	5568000000	5613002349	5	2396	456	0	22448
964	1	farm	71564	mixed sheep	43	1	0	42	15	0	0	0	0	37	40	25	45	68	1	67	1	18558	604400	79488	682243	1667011	8350134	34419	11417695	1	23280000	34697695	67	99	99	1868625	814975	29922	287888	3269820	6271230	162	5184000000	5224968924	7	2373	476	0	23285
965	1	farm	71564	mixed sheep	47	1	0	55	15	0	0	0	0	46	48	47	52	77	1	76	1	22430	607950	80348	700810	1713752	8633960	63907	11800726	1	25200000	37000726	77	107	107	1625475	827085	58970	589198	7094802	10195530	175	5600000000	5647196256	6	1947	483	0	23631
966	1	farm	71564	mixed sheep	42	1	0	36	15	0	0	0	0	39	42	27	51	70	1	69	1	11130	622250	101018	619776	1534585	7947050	75754	10900432	1	22080000	32980432	69	94	94	1432825	629300	50176	309348	3853267	6274916	165	5280000000	5319255348	5	1804	366	0	17980
967	1	farm	71556	mixed sheep	51	1	0	51	15	0	0	0	0	46	48	44	50	76	1	75	1	11156	569550	76018	700490	1752702	8655454	52601	11806816	1	23760000	35566816	76	101	101	1456750	613900	46258	434817	5022093	7573818	172	5504000000	5547140634	4	1840	361	0	17540
968	1	farm	71556	mixed sheep	35	1	0	30	15	0	0	0	0	29	32	28	37	60	1	59	1	11020	520300	66434	607633	1308683	7486066	29434	10018549	1	19680000	29698549	59	84	84	1393125	617785	24372	210316	2434796	4680394	153	4896000000	4930378944	4	1749	364	0	17651
969	1	farm	71556	mixed sheep	49	1	0	51	15	0	0	0	0	56	58	57	64	86	1	85	1	25479	620275	85672	690980	1799440	8599562	45505	11841433	1	27360000	39201433	87	116	116	1604225	739480	38270	338882	3822568	6543425	180	5760000000	5805744858	6	1976	428	0	21128
970	1	farm	71556	mixed sheep	71	1	0	84	15	0	0	0	0	51	54	47	60	83	1	82	1	19328	1071875	130394	1153789	2555055	14450046	90118	19451276	1	28800000	48251276	81	122	122	2374875	993055	74444	740068	8878126	13060568	183	5856000000	5917311844	6	3015	581	0	28373
971	1	farm	71564	mixed sheep	48	1	0	46	15	0	0	0	0	37	40	28	45	70	1	69	1	10974	635950	88578	809001	1822808	9915454	45473	13317264	1	21600000	34917264	67	92	92	1461250	600880	38050	371718	4293924	6765822	165	5280000000	5321683086	4	1861	352	0	17168
972	1	farm	71564	mixed sheep	40	1	0	50	15	0	0	0	0	35	38	26	43	66	1	65	1	20105	598450	87170	672136	1519005	8306258	71942	11254960	1	22800000	34054960	65	97	97	1865475	771190	68092	494872	6076884	9276513	164	5248000000	5291331473	6	2370	450	0	22034
973	1	farm	71564	mixed sheep	48	1	0	39	15	0	0	0	0	38	42	27	52	74	1	73	1	10977	527100	74988	650342	1674802	7971659	35209	10934100	1	21840000	32774100	68	93	93	1426125	610715	30464	260170	3045372	5372845	167	5344000000	5382146946	4	1809	356	0	17449
974	1	farm	71564	mixed sheep	39	1	0	45	15	0	0	0	0	35	39	29	49	67	1	66	1	11233	550625	85760	781060	1433320	9793694	44537	12688997	1	21840000	34528997	65	93	93	1658050	661500	42020	402743	4633763	7398076	162	5184000000	5225927073	5	2134	388	0	18900
975	1	farm	71556	mixed sheep	58	1	0	60	15	0	0	0	0	49	51	50	53	80	1	79	1	24243	698475	108336	972155	2056503	12102034	66192	16003695	1	26400000	42403695	80	111	111	1869400	781095	60038	558891	6680802	9950226	178	5696000000	5748353921	6	2374	452	0	22317
976	1	farm	71556	mixed sheep	44	1	0	50	15	0	0	0	0	33	36	30	42	68	1	67	1	19250	599375	92594	679419	1674801	8473825	64977	11584991	1	21360000	32944991	63	91	91	1605875	708120	56300	355115	4282436	7007846	164	5248000000	5287952837	6	2009	411	0	20232
977	1	farm	71564	mixed sheep	31	1	0	39	15	0	0	0	0	32	35	27	40	63	1	62	1	11176	532300	79376	724887	1145098	9125922	34099	11641681	1	21120000	32761681	62	89	89	1639350	675640	35378	333792	3823728	6507888	157	5024000000	5063269569	5	2103	395	0	19304
978	1	farm	71564	mixed sheep	30	1	0	32	15	0	0	0	0	24	26	24	30	57	1	56	1	10974	403700	60644	535313	1113938	6634188	34086	8781870	1	18000000	26781870	54	77	77	1322500	575925	36914	358382	4252574	6546295	152	4864000000	4897328165	4	1666	338	0	16455
979	1	farm	71564	mixed sheep	41	1	0	44	15	0	0	0	0	34	37	30	42	65	1	64	1	17177	537925	84314	615254	1495637	7741244	42361	10516734	1	22080000	32596734	64	94	94	1607500	803285	37398	357885	4122258	6928326	160	5120000000	5159525060	6	1945	465	0	22951
980	1	farm	71564	mixed sheep	42	1	0	44	15	0	0	0	0	31	34	24	39	65	1	64	1	11485	605150	73004	623192	1612484	7706996	61272	10682097	1	20160000	30842097	61	86	86	1435325	622825	52856	430641	5144236	7685884	161	5152000000	5190527980	4	1808	366	0	17795
981	1	farm	71564	mixed sheep	44	1	0	33	15	0	0	0	0	49	51	50	53	79	1	78	1	10970	518475	71124	648554	1550168	8006248	31971	10826540	1	24480000	35306540	80	104	104	1376200	602700	24292	207065	2346261	4556518	172	5504000000	5543863058	4	1738	354	0	17220
982	1	farm	71564	mixed sheep	45	1	0	49	15	0	0	0	0	31	35	28	45	71	1	70	1	11032	591100	76672	676170	1698171	8276582	47398	11366093	1	21360000	32726093	61	91	91	1780625	738430	41468	395379	4538091	7493993	166	5312000000	5352220086	5	2267	430	0	21098
983	1	farm	71556	mixed sheep	64	1	0	70	15	0	0	0	0	32	35	31	42	67	1	66	1	24883	695375	126248	1175504	2445992	14532248	74532	19049898	1	23280000	42329898	62	99	99	2081450	961415	59496	580196	6696460	10379017	165	5280000000	5332708915	8	2582	559	0	27469
984	1	farm	71556	mixed sheep	64	1	0	91	15	0	0	0	0	44	48	45	58	80	1	79	1	11274	1109150	98640	909886	2251246	11013638	91824	15474384	1	27120000	42594384	75	115	115	2422350	953960	78734	787304	9312932	13555280	181	5792000000	5848149664	4	3114	558	0	27256
985	1	farm	71564	mixed sheep	51	1	0	63	15	0	0	0	0	50	53	37	59	81	1	80	1	13653	815350	125430	933741	2009766	11848322	71550	15804158	1	26400000	42204158	80	111	111	1831700	763945	55152	522477	6088398	9261672	178	5696000000	5747465830	5	2330	443	0	21827
986	1	farm	71556	mixed sheep	41	1	0	47	15	0	0	0	0	31	34	25	40	62	1	61	1	10976	528575	71040	640811	1487848	7862111	47072	10637458	1	19920000	30557458	61	85	85	1386725	587125	42606	389799	4541794	6948048	157	5024000000	5061505506	4	1751	344	0	16775
987	1	farm	71564	mixed sheep	42	1	0	42	15	0	0	0	0	32	35	25	40	63	1	62	1	58424	528725	130424	932126	1534586	11710851	64035	14900747	1	20880000	35780747	62	89	89	1494500	654255	43940	391896	4726912	7311502	158	5056000000	5099092249	7	1871	378	0	18693
988	1	farm	71556	mixed sheep	57	1	0	89	15	0	0	0	0	74	77	81	82	107	1	106	1	21378	1071900	97326	865991	2048711	10468619	103762	14656309	1	36720000	51376309	111	155	155	2605850	1051610	101934	1004144	12018984	16782522	211	6752000000	6820158831	5	3299	613	0	30046
989	1	farm	71564	mixed sheep	56	1	0	55	15	0	0	0	0	38	42	33	52	70	1	69	1	39138	690275	106244	768215	2064289	9520596	57802	13207421	1	24480000	37687421	68	104	104	2020800	874440	48174	452182	5153400	8548996	166	5312000000	5358236418	6	2544	506	0	24984
990	1	farm	71556	mixed sheep	29	1	0	34	15	0	0	0	0	34	37	25	42	68	1	67	1	10962	431100	55578	468018	1137308	5925630	37791	8055426	1	20400000	28455426	64	87	87	1304250	563640	37616	344221	3966216	6215942	163	5216000000	5250671368	4	1644	330	0	16104
991	1	farm	71556	mixed sheep	38	1	0	38	15	0	0	0	0	28	30	26	37	62	1	61	1	10962	490775	65466	551428	1324263	6874374	38448	9344754	1	19200000	28544754	58	82	82	1361900	584605	33914	308986	3571993	5861398	156	4992000000	5026406152	4	1721	342	0	16703
992	1	farm	71556	mixed sheep	57	1	0	63	15	0	0	0	0	41	43	31	51	73	1	72	1	17996	727100	104646	787900	2173348	9830481	68591	13692066	1	25200000	38892066	71	107	107	1970775	971390	52278	492581	5783405	9270429	170	5440000000	5488162496	8	2388	566	0	27754
993	1	farm	71564	mixed sheep	49	1	0	65	15	0	0	0	0	29	31	30	38	61	1	60	1	104224	558050	79140	686792	1659223	8394438	69530	11447173	1	20640000	32087173	60	88	88	1555700	709800	64580	633074	7295846	10259000	160	5120000000	5162346173	7	1907	410	0	20280
994	1	farm	71564	mixed sheep	37	1	0	54	15	0	0	0	0	33	36	34	41	67	1	66	1	24001	563275	69154	585821	1425528	7236430	57889	9938098	1	22080000	32018098	64	94	94	1654375	779205	59808	610254	7118718	10222360	165	5280000000	5322240458	6	2032	452	0	22263
995	1	farm	71556	mixed sheep	36	1	0	45	15	0	0	0	0	35	38	27	44	66	1	65	1	19729	511225	76102	639490	1425531	8037311	55613	10745272	1	22320000	33065272	65	94	94	1698525	751415	53870	471418	5506871	8482099	162	5184000000	5225547371	6	2124	436	0	21469
996	1	farm	71564	mixed sheep	72	1	0	88	15	0	0	0	0	45	48	35	56	81	1	80	1	19041	940575	125210	1211407	2500521	14804356	96286	19678355	1	29760000	49438355	75	126	126	2907875	1288035	80116	688367	8003662	12968055	181	5792000000	5854406410	7	3629	763	0	36801
997	1	farm	71556	mixed sheep	51	1	0	60	15	0	0	0	0	46	49	47	55	78	1	77	1	19545	658725	109428	688054	1799442	8975104	61646	12292399	1	24960000	37252399	77	105	105	1601350	780990	52770	522484	6031295	8988889	175	5600000000	5646241288	6	1939	448	0	22314
998	1	farm	71556	mixed sheep	41	1	0	38	15	0	0	0	0	32	35	26	41	68	1	67	1	10962	552825	70250	597339	1550167	7453732	42188	10266501	1	20160000	30426501	62	86	86	1385200	591325	38172	369927	4407276	6791900	163	5216000000	5253218400	4	1756	346	0	16895
999	1	farm	71564	mixed sheep	36	1	0	43	15	0	0	0	0	47	51	28	61	79	1	78	1	11155	571250	66770	578452	1363211	7167232	47413	9794328	1	24000000	33794328	77	101	101	1413075	606480	41710	389295	4501328	6951888	174	5568000000	5608746216	4	1779	357	0	17328
1000	1	farm	71564	mixed sheep	41	1	0	47	15	0	0	0	0	36	40	37	50	69	1	68	1	10962	633825	69966	616930	1487848	7612114	50318	10471000	1	22560000	33031000	67	96	96	1735475	696640	47176	455404	5217653	8152348	165	5280000000	5321183349	5	2228	406	0	19904
[truncated: 9 more columns]
