# Supplementary material for: Management strategies for vaccinated animals after an outbreak of foot-and-mouth disease and the impact on return to trade
Source: PLoS One. 2019 Oct 11;14(10):e0223518. doi: 10.1371/journal.pone.0223518 (PMC6788736; doi:10.1371/journal.pone.0223518)
Supplement: S1 Table — (ZIP) [file pone.0223518.s001.zip › wa_vacc2waste_farm_summary.csv]

Run	Num sim days	Current latent	Current infectious	Current recovered	Inf farms	IPs	DCPs	TPs	SPs	RCPs	RPs	VPs	xVPs	ARPs	xARPs	PORs	xPORs	Beef extensive IPs	Beef intensive IPs	Feedlot IPs	Mixed beef/sheep IPs	Dairy IPs	Pigs small IPs	Pigs large IPs	Sheep IPs	Small holders IPs	Last IP dec	Last inf day	VPs	Pending vacc	First day pending vacc	Beef extensive VPs	Beef intensive VPs	Feedlot VPs	Mixed beef/sheep VPs	Dairy VPs	Pigs small VPs	Pigs large VPs	Sheep VPs	Small holders VPs	cattle vacc	sheep vacc	pigs vacc	other vacc	Total vacc animals	Beef extensive IFs	Beef intensive IFs	Feedlot IFs	Mixed beef/sheep IFs
1	97	0	0	37	38	37	1	19	83	0	37	43	37	5478	5416	34929	29711	0	19	2	5	8	0	0	1	2	35	38	43	0	0	0	31	0	8	4	0	0	0	0	7148	2118	0	0	9266	0	19	2	5
2	103	0	0	43	43	43	1	23	123	0	43	53	44	5543	5469	34947	29645	0	21	1	10	6	0	0	2	3	38	41	53	0	0	0	40	0	10	3	0	0	0	0	7366	5300	0	0	12666	0	21	1	10
3	94	0	0	46	46	46	0	29	120	0	46	56	45	4837	4755	34947	30355	0	27	1	6	5	0	0	0	7	36	38	56	0	0	0	41	0	11	4	0	0	0	0	7894	3087	0	0	10981	0	27	1	6
4	90	0	0	44	45	44	2	23	79	0	44	38	32	4774	4705	34967	30420	0	26	1	7	6	0	0	1	3	35	37	38	0	0	0	29	0	7	2	0	0	0	0	5986	1875	0	0	7861	0	26	1	7
5	97	0	0	40	40	40	0	20	114	0	40	50	41	5238	5169	34960	29951	0	21	1	9	5	0	0	0	4	36	38	50	0	0	0	37	0	7	6	0	0	0	0	8229	1634	0	0	9863	0	21	1	9
6	97	0	0	45	45	45	1	26	95	0	45	59	51	4774	4686	34971	30419	0	21	1	7	4	0	0	1	11	41	43	59	0	0	0	43	0	9	7	0	0	0	0	8912	2117	0	0	11029	0	21	1	7
7	85	0	0	34	34	33	1	24	68	0	33	43	40	4782	4717	34926	30411	0	19	1	6	3	0	0	0	4	27	25	43	0	0	0	32	0	7	4	0	0	0	0	6956	1732	0	0	8688	0	19	1	6
8	87	0	0	43	43	43	0	21	104	0	43	42	30	4698	4633	34930	30495	0	25	1	7	5	0	0	0	5	32	34	42	0	0	0	34	0	5	3	0	0	0	0	6514	1249	0	0	7763	0	25	1	7
9	96	0	0	49	49	49	1	21	102	0	49	60	51	5058	4975	34981	30126	0	26	1	7	5	0	0	2	8	34	36	60	0	0	0	41	0	12	7	0	0	0	0	9990	3689	0	0	13679	0	26	1	7
10	126	0	0	52	52	52	1	40	121	0	52	59	51	7030	6945	34960	28153	0	27	2	8	5	0	0	1	9	56	58	59	0	0	0	45	0	6	8	0	0	0	0	8700	4555	0	0	13255	0	27	2	8
11	114	0	0	54	54	54	1	28	89	0	54	73	56	5543	5456	34922	29635	0	26	1	11	7	0	0	0	9	47	48	73	0	0	0	50	1	13	9	0	0	0	0	15244	2962	0	0	18206	0	26	1	11
12	110	0	0	40	40	40	2	21	82	0	40	51	45	5197	5122	34937	29994	0	20	1	6	3	0	0	2	8	54	53	51	0	0	0	38	0	8	5	0	0	0	0	8906	2622	0	0	11528	0	20	1	6
13	99	0	0	49	49	49	0	25	92	0	49	60	44	4752	4667	34917	30441	0	27	1	7	7	1	0	0	6	41	40	60	0	0	0	45	0	7	8	0	0	0	0	10303	1561	0	0	11864	0	27	1	7
14	90	0	0	51	51	51	1	16	93	0	51	49	37	4836	4756	34920	30357	0	33	1	5	3	0	0	1	8	33	35	49	0	0	0	37	0	8	4	0	0	0	0	7486	2000	0	0	9486	0	33	1	5
15	93	0	0	47	47	47	3	27	93	0	47	48	38	4458	4381	34937	30735	0	24	2	10	7	0	0	1	3	34	37	48	0	0	0	36	0	10	2	0	0	0	0	7749	3951	0	0	11700	0	24	2	10
16	98	0	0	50	51	50	4	26	113	0	50	59	51	4865	4773	34983	30327	0	24	2	9	5	0	0	0	10	36	39	59	0	0	0	42	1	12	4	0	0	0	0	9714	2397	0	0	12111	0	24	2	9
17	102	0	0	42	42	42	2	27	91	0	42	48	35	5073	5013	34973	30111	0	24	3	6	5	0	0	0	4	43	45	48	0	0	0	36	1	8	3	0	0	0	0	8627	1928	0	0	10555	0	24	3	6
18	91	0	0	43	43	42	1	16	92	0	42	53	45	4771	4693	34937	30421	0	23	1	7	4	0	0	2	5	35	37	53	0	0	0	41	0	9	3	0	0	0	0	8262	2406	0	0	10668	0	23	1	7
19	95	0	0	46	46	46	2	12	76	0	46	49	40	5147	5071	34901	30044	0	24	1	10	4	0	0	1	6	34	36	49	0	0	0	39	0	7	3	0	0	0	0	7737	4880	0	0	12617	0	24	1	10
20	91	0	0	40	40	40	0	22	96	0	40	40	30	6723	6662	34948	28469	0	21	2	8	5	0	0	0	4	32	34	40	0	0	0	29	0	8	3	0	0	0	0	5914	5189	0	0	11103	0	21	2	8
21	96	0	0	41	41	41	1	20	71	0	41	40	31	4833	4772	34932	30357	0	22	2	8	4	0	0	0	5	37	39	40	0	0	0	30	0	6	4	0	0	0	0	5947	1472	0	0	7419	0	22	2	8
22	119	0	0	51	51	51	2	24	123	0	51	39	29	4814	4748	34998	30373	0	27	2	6	7	0	0	1	8	61	63	39	0	0	0	29	0	5	5	0	0	0	0	6320	1205	0	0	7525	0	27	2	6
23	93	0	0	36	36	36	1	18	73	0	36	50	44	4795	4722	34957	30399	0	20	1	6	4	0	0	1	4	37	39	50	0	0	0	38	0	7	5	0	0	0	0	8246	1666	0	0	9912	0	20	1	6
24	91	0	0	38	38	38	1	18	82	0	38	49	42	4896	4824	34948	30297	0	18	1	8	3	0	0	1	7	35	37	49	0	0	0	35	0	10	4	0	0	0	0	7071	2731	0	0	9802	0	18	1	8
25	83	0	0	43	43	43	1	17	79	0	43	40	32	5061	4994	34975	30132	0	22	1	10	4	0	0	1	5	27	28	40	0	0	0	32	0	5	3	0	0	0	0	5892	1258	0	0	7150	0	22	1	10
26	87	0	0	32	32	32	1	22	61	0	32	31	29	4650	4598	34958	30542	0	19	1	5	4	0	0	0	3	33	35	31	0	0	0	24	0	4	3	0	0	0	0	4753	1063	0	0	5816	0	19	1	5
27	104	0	0	60	60	60	3	31	151	0	60	63	43	6014	5930	34891	29168	0	34	5	8	8	0	0	0	5	38	41	63	0	0	0	45	0	7	11	0	0	0	0	12285	1868	0	0	14153	0	34	5	8
28	90	0	0	48	48	47	1	20	87	0	47	39	26	4704	4638	34988	30490	0	26	1	7	4	0	0	1	8	35	37	39	0	0	0	29	0	6	4	0	0	0	0	6059	1623	0	0	7682	0	26	1	7
29	92	0	0	46	46	46	1	14	96	0	46	34	25	4755	4692	34957	30438	0	25	1	10	4	0	0	0	6	37	39	34	0	0	0	26	0	4	4	0	0	0	0	5542	1040	0	0	6582	0	25	1	10
30	99	0	0	53	53	53	1	37	132	0	53	56	41	5798	5713	34934	29394	0	26	2	8	10	1	0	1	5	36	38	56	0	0	0	41	0	6	9	0	0	0	0	9846	1501	0	0	11347	0	26	2	8
31	109	0	0	53	53	53	1	22	128	0	53	80	67	5334	5228	34955	29853	0	31	3	6	5	0	0	1	7	40	42	80	0	0	0	58	0	10	12	0	0	0	0	12629	3104	0	0	15733	0	31	3	6
32	93	0	0	53	53	52	1	24	119	0	52	50	37	4904	4825	34968	30287	0	26	1	11	5	0	0	2	7	33	35	50	0	0	0	41	0	7	2	0	0	0	0	7552	1575	0	0	9127	0	26	1	11
33	90	0	0	40	41	40	1	21	73	0	40	39	27	4776	4717	34947	30417	0	23	1	8	4	0	0	0	4	32	34	39	0	0	0	30	0	5	4	0	0	0	0	5872	1287	0	0	7159	0	23	1	8
34	87	0	0	42	42	42	3	37	88	0	42	41	29	6126	6063	34945	29067	0	23	1	7	5	0	0	0	6	32	34	41	0	0	0	31	0	8	2	0	0	0	0	6328	2526	0	0	8854	0	23	1	7
35	100	0	0	37	37	37	0	19	71	0	37	56	51	6426	6348	34938	28765	0	21	1	6	3	0	0	1	5	39	42	56	0	0	0	41	0	10	5	0	0	0	0	9962	3350	0	0	13312	0	21	1	6
36	99	0	0	37	37	37	4	22	62	0	37	58	50	4752	4673	34946	30441	0	23	1	6	4	0	0	0	3	38	40	58	0	0	0	41	0	8	9	0	0	0	0	10386	2551	0	0	12937	0	23	1	6
37	86	0	0	44	44	44	1	22	90	0	44	54	46	4776	4701	34995	30410	0	24	1	6	5	0	0	1	7	29	31	54	0	0	0	39	0	11	4	0	0	0	0	8405	3446	0	0	11851	0	24	1	6
38	101	0	0	40	40	40	2	17	103	0	40	45	37	4358	4289	34947	30835	0	21	2	6	4	0	0	0	7	43	46	45	0	0	0	30	0	13	2	0	0	0	0	6066	3019	0	0	9085	0	21	2	6
39	104	0	0	45	45	45	0	16	116	0	45	57	52	6535	6451	34949	28653	0	23	2	7	4	0	0	0	9	39	42	57	0	0	0	39	1	10	7	0	0	0	0	11937	2818	0	0	14755	0	23	2	7
40	99	0	0	50	50	50	1	24	103	0	50	60	48	4247	4157	35010	30946	0	23	1	7	7	0	0	1	11	43	44	60	0	0	0	41	0	11	8	0	0	0	0	9963	3207	0	0	13170	0	23	1	7
41	86	0	0	31	31	31	1	18	72	0	31	42	39	4687	4624	34926	30507	0	16	1	8	4	0	0	0	2	32	34	42	0	0	0	32	0	8	2	0	0	0	0	5956	1806	0	0	7762	0	16	1	8
42	101	0	0	64	64	64	1	23	130	0	64	66	44	4911	4810	34924	30283	0	35	1	10	7	0	0	2	9	42	45	66	0	0	0	48	1	11	6	0	0	0	0	11879	2999	0	0	14878	0	35	1	10
43	120	0	0	37	37	37	1	20	66	0	37	36	28	4770	4713	34955	30423	0	21	1	6	4	1	0	1	3	63	64	36	0	0	0	27	0	6	3	0	0	0	0	5435	1376	0	0	6811	0	21	1	6
44	84	0	0	39	39	39	0	26	86	0	39	47	41	4897	4825	34956	30296	0	21	1	5	5	0	0	2	5	28	30	47	0	0	0	33	0	9	5	0	0	0	0	7802	2314	0	0	10116	0	21	1	5
45	107	0	0	38	39	38	1	11	71	0	38	36	27	4749	4697	34947	30439	0	23	1	8	4	0	0	1	1	49	51	36	0	0	0	28	0	6	2	0	0	0	0	5326	1158	0	0	6484	0	23	1	8
46	89	0	0	48	48	48	1	16	95	0	48	59	47	4822	4734	34974	30372	0	28	1	6	5	0	0	1	7	33	34	59	0	0	0	44	0	9	6	0	0	0	0	9845	2411	0	0	12256	0	28	1	6
47	99	0	0	52	52	52	1	18	97	0	52	44	35	6693	6615	34970	28499	0	27	2	8	5	0	0	1	9	39	42	44	0	0	0	33	0	7	4	0	0	0	0	6681	1868	0	0	8549	0	27	2	8
48	96	0	0	36	36	36	1	17	97	0	36	53	46	5200	5127	34954	29992	0	21	1	6	4	0	0	0	4	37	40	53	0	0	0	39	0	8	6	0	0	0	0	7935	1848	0	0	9783	0	21	1	6
49	109	0	0	37	37	37	1	30	86	0	37	59	50	4885	4807	35023	30307	0	21	2	5	6	0	0	0	3	44	46	59	0	0	0	42	1	7	9	0	0	0	0	10677	1734	0	0	12411	0	21	2	5
50	106	0	0	45	45	45	1	34	113	0	45	45	33	4694	4623	34992	30500	0	22	1	8	6	0	0	1	7	50	47	45	0	0	0	35	0	5	5	0	0	0	0	6907	1226	0	0	8133	0	22	1	8
51	80	0	0	30	30	30	1	12	59	0	30	33	31	4657	4604	34967	30536	0	16	1	6	3	0	0	0	4	26	26	33	0	0	0	24	0	6	3	0	0	0	0	4864	1726	0	0	6590	0	16	1	6
52	94	0	0	34	34	34	1	10	91	0	34	47	42	6123	6056	34917	29069	0	21	1	7	3	0	0	0	2	33	35	47	0	0	0	32	0	10	5	0	0	0	0	8246	2960	0	0	11206	0	21	1	7
53	101	0	0	51	51	50	1	30	109	0	50	60	46	6049	5973	34968	29132	0	25	1	9	7	0	0	0	8	36	38	60	0	0	0	47	0	7	6	0	0	0	0	9689	1620	0	0	11309	0	25	1	9
54	84	0	0	35	35	35	1	16	67	0	35	35	28	4255	4200	34948	30938	0	21	1	6	5	0	0	1	1	30	32	35	0	0	0	26	0	8	1	0	0	0	0	5503	1806	0	0	7309	0	21	1	6
55	83	0	0	42	42	42	0	15	105	0	42	41	32	4796	4731	34972	30396	0	24	1	7	5	0	0	0	5	26	26	41	0	0	0	32	0	6	3	0	0	0	0	6109	1503	0	0	7612	0	24	1	7
56	88	0	0	35	35	35	2	23	75	0	35	30	26	4282	4231	34975	30909	0	19	1	8	3	0	0	1	3	33	35	30	0	0	0	21	0	5	4	0	0	0	0	4400	1445	0	0	5845	0	19	1	8
57	99	0	0	54	55	54	1	29	121	0	54	64	51	5587	5494	34953	29602	0	30	1	9	6	0	0	1	7	33	34	64	0	0	0	52	0	9	3	0	0	0	0	9710	2534	0	0	12244	0	30	1	9
58	100	0	0	46	46	46	1	22	107	0	46	65	54	5533	5458	34935	29643	0	25	2	8	4	0	0	0	7	35	37	65	0	0	0	51	0	10	4	0	0	0	0	10266	2544	0	0	12810	0	25	2	8
59	112	0	0	63	63	63	6	22	115	0	63	78	63	9235	9127	34959	25948	0	36	4	11	5	0	0	2	5	35	37	78	0	0	0	56	0	14	8	0	0	0	0	13410	7681	0	0	21091	0	36	4	11
60	96	0	0	39	39	39	1	17	97	0	39	35	23	5051	4996	34950	30143	0	24	1	6	4	0	0	0	4	38	38	35	0	0	0	26	0	7	2	0	0	0	0	5120	1708	0	0	6828	0	24	1	6
61	90	0	0	39	40	39	1	25	78	0	39	38	34	4277	4211	34946	30917	0	22	1	6	4	0	0	0	6	35	38	38	0	0	0	26	0	8	4	0	0	0	0	5380	2073	0	0	7453	0	22	1	6
62	81	0	0	29	29	29	0	14	70	0	29	34	30	4662	4612	34963	30530	0	13	1	8	4	0	0	0	3	25	24	34	0	0	0	25	0	6	3	0	0	0	0	5219	2921	0	0	8140	0	13	1	8
63	93	0	0	49	49	49	0	28	101	0	49	50	38	4303	4231	34956	30883	0	27	1	8	6	1	0	0	6	37	39	50	0	0	0	39	0	9	2	0	0	0	0	7734	2639	0	0	10373	0	27	1	8
64	99	0	0	43	44	43	6	17	80	0	43	34	23	6316	6265	34955	28870	0	25	1	9	4	0	0	0	4	32	34	34	0	0	0	24	0	7	3	0	0	0	0	5214	2403	0	0	7617	0	25	1	9
65	114	0	0	57	57	57	2	17	134	0	57	54	36	4832	4749	34964	30359	0	34	1	10	4	0	0	2	6	53	55	54	0	0	0	39	0	8	7	0	0	0	0	11266	2490	0	0	13756	0	34	1	10
66	102	0	0	57	57	57	1	32	110	0	57	63	51	5462	5363	34947	29730	0	30	2	7	8	0	0	0	10	38	40	63	0	0	0	46	0	11	6	0	0	0	0	11210	3162	0	0	14372	0	30	2	7
67	103	0	0	30	30	30	1	21	63	0	30	36	31	4678	4625	34983	30515	0	18	1	5	3	0	0	0	3	50	53	36	0	0	0	24	0	7	5	0	0	0	0	5352	1634	0	0	6986	0	18	1	5
68	100	0	0	38	38	37	1	17	78	0	37	36	28	4276	4219	34945	30917	0	22	1	5	4	0	0	0	5	44	42	36	0	0	0	26	0	6	4	0	0	0	0	5508	1494	0	0	7002	0	22	1	5
69	93	0	0	41	41	40	1	19	72	0	40	45	38	6720	6654	34944	28469	0	23	2	5	3	0	0	1	6	32	34	45	0	0	0	32	0	9	4	0	0	0	0	7109	2173	0	0	9282	0	23	2	5
70	119	0	0	76	76	76	1	28	161	0	76	60	36	4835	4733	34964	30356	0	45	3	10	6	0	1	2	9	57	58	60	0	0	0	45	0	11	4	0	0	0	0	9514	2055	0	0	11569	0	45	3	10
71	95	0	0	45	45	45	1	22	104	0	45	40	30	4247	4179	34942	30947	0	25	1	6	6	0	0	1	6	39	41	40	0	0	0	28	0	7	5	0	0	0	0	5778	2256	0	0	8034	0	25	1	6
72	115	0	0	54	54	54	0	36	117	0	54	66	48	5267	5176	34912	29923	0	30	1	10	6	0	0	1	6	51	52	66	0	0	0	49	0	8	9	0	0	0	0	10908	1956	0	0	12864	0	30	1	10
73	98	0	0	44	45	44	1	25	74	0	44	51	40	5398	5333	34981	29784	0	24	1	10	4	0	0	1	4	35	37	51	0	0	0	38	0	10	3	0	0	0	0	8186	3965	0	0	12151	0	24	1	10
74	115	0	0	54	55	54	1	30	120	0	54	71	62	7135	7030	34956	28055	0	24	1	8	7	0	0	3	11	45	47	71	0	0	0	54	0	12	5	0	0	0	0	11754	2989	0	0	14743	0	24	1	8
75	94	0	0	42	42	42	0	22	103	0	42	52	40	4646	4579	34929	30540	0	24	2	6	4	0	0	2	4	34	36	52	0	0	0	42	0	9	1	0	0	0	0	7755	2427	0	0	10182	0	24	2	6
76	100	0	0	40	40	40	1	21	105	0	40	48	41	4356	4287	34923	30833	0	22	1	8	3	0	0	0	6	41	43	48	0	0	0	36	0	7	5	0	0	0	0	6369	1723	0	0	8092	0	22	1	8
77	92	0	0	42	42	42	1	16	92	0	42	44	39	5138	5070	34961	30050	0	24	1	8	4	0	0	1	4	33	35	44	0	0	0	34	0	7	3	0	0	0	0	6441	1784	0	0	8225	0	24	1	8
78	97	0	0	35	35	35	0	17	96	0	35	46	41	5238	5171	34935	29954	0	18	1	5	6	0	0	1	4	40	43	46	0	0	0	33	0	8	5	0	0	0	0	7052	2262	0	0	9314	0	18	1	5
79	90	0	0	34	34	34	1	12	72	0	34	34	28	4844	4792	35057	30347	0	19	1	6	5	0	0	1	2	32	34	34	0	0	0	27	0	4	3	0	0	0	0	5322	666	0	0	5988	0	19	1	6
80	89	0	0	40	40	40	2	18	70	0	40	40	30	4709	4646	34975	30485	0	25	1	5	4	0	0	0	5	34	36	40	0	0	0	29	0	8	3	0	0	0	0	5580	2120	0	0	7700	0	25	1	5
81	103	0	0	56	56	56	0	20	149	0	56	59	46	5368	5276	34907	29823	0	25	1	11	6	0	0	2	11	40	42	59	0	0	0	41	0	13	5	0	0	0	0	9016	9393	0	0	18409	0	25	1	11
82	91	0	0	39	40	39	1	20	65	0	39	49	40	4724	4652	34879	30470	0	25	1	6	6	0	0	0	1	34	36	49	0	0	0	35	0	5	9	0	0	0	0	8762	1121	0	0	9883	0	25	1	6
83	110	0	0	59	59	58	2	27	106	0	58	58	40	6716	6628	34968	28475	0	25	5	10	9	0	0	2	7	45	45	58	0	0	0	44	1	8	5	0	0	0	0	10990	2510	0	0	13500	0	25	5	10
84	85	0	0	33	34	33	1	18	61	0	33	32	29	4828	4774	35033	30365	0	21	2	4	3	0	0	0	3	25	25	32	0	0	0	22	1	4	5	0	0	0	0	5703	778	0	0	6481	0	21	2	4
85	89	0	0	35	35	34	2	17	65	0	34	35	27	4719	4666	34933	30474	0	18	1	8	4	0	0	0	3	34	36	35	0	0	0	27	0	5	3	0	0	0	0	5455	918	0	0	6373	0	18	1	8
86	98	0	0	42	42	42	1	19	89	0	42	51	44	5343	5276	34978	29839	0	23	1	7	5	0	0	1	5	34	36	51	0	0	0	37	2	9	3	0	0	0	0	10280	1859	0	0	12139	0	23	1	7
87	106	0	0	61	61	61	0	37	158	0	61	77	58	6766	6664	34994	28418	0	33	2	12	6	0	0	1	7	37	40	77	0	0	0	52	0	15	10	0	0	0	0	13021	6993	0	0	20014	0	33	2	12
88	96	0	0	45	45	45	1	18	83	0	45	44	33	5279	5210	34997	29913	0	23	1	10	4	0	0	1	6	34	36	44	0	0	0	34	0	6	4	0	0	0	0	6723	2591	0	0	9314	0	23	1	10
89	116	0	0	56	56	56	2	23	102	0	56	60	43	5246	5158	34911	29944	0	30	2	8	10	0	0	1	5	52	52	60	0	0	0	46	0	8	6	0	0	0	0	9337	1806	0	0	11143	0	30	2	8
90	107	0	0	54	54	54	0	22	111	0	54	57	45	5383	5295	34950	29807	0	26	4	8	4	0	0	2	10	42	45	57	0	0	0	45	2	7	3	0	0	0	0	9111	1891	0	0	11002	0	26	4	8
91	110	0	0	48	48	48	1	21	105	0	48	49	40	5874	5794	34964	29319	0	23	1	8	5	0	0	3	8	53	54	49	0	0	0	34	0	9	6	0	0	0	0	8258	7728	0	0	15986	0	23	1	8
92	90	0	0	45	45	45	1	30	78	0	45	42	35	4699	4627	34950	30494	0	24	1	6	5	0	0	0	9	33	35	42	0	0	0	32	0	6	4	0	0	0	0	6136	1880	0	0	8016	0	24	1	6
93	92	0	0	40	40	40	1	21	62	0	40	54	48	4990	4920	34969	30193	0	23	1	7	3	0	0	1	5	32	34	54	0	0	0	39	0	7	8	0	0	0	0	8784	1814	0	0	10598	0	23	1	7
94	86	0	0	46	46	46	2	33	77	0	46	42	28	4709	4643	34984	30484	0	22	1	10	6	0	0	1	6	32	34	42	0	0	0	31	0	6	5	0	0	0	0	6877	1531	0	0	8408	0	22	1	10
95	109	0	0	55	55	55	2	24	88	0	55	53	38	6070	5990	34915	29118	0	28	2	10	4	0	0	1	10	41	44	53	0	0	0	41	0	6	6	0	0	0	0	9335	995	0	0	10330	0	28	2	10
96	103	0	0	47	47	47	0	18	113	0	47	40	30	7141	7075	34947	28049	0	25	1	8	4	0	0	0	9	37	38	40	0	0	0	30	0	6	4	0	0	0	0	6150	1847	0	0	7997	0	25	1	8
97	84	0	0	32	32	32	1	22	71	0	32	36	32	4939	4887	34963	30250	0	17	1	6	5	0	0	0	3	26	26	36	0	0	0	28	0	6	2	0	0	0	0	4828	1637	0	0	6465	0	17	1	6
98	87	0	0	36	36	36	0	22	76	0	36	41	36	5599	5539	34981	29590	0	18	1	8	5	0	0	0	4	28	27	41	0	0	0	32	0	6	3	0	0	0	0	6059	1307	0	0	7366	0	18	1	8
99	97	0	0	45	45	45	1	17	81	0	45	70	63	5099	5001	34962	30092	0	21	2	8	7	0	0	1	6	32	34	70	0	0	0	51	1	13	5	0	0	0	0	10896	3271	0	0	14167	0	21	2	8
100	98	0	0	42	42	42	0	16	89	0	42	62	54	5359	5274	34898	29831	0	27	2	7	3	0	0	0	3	29	31	62	0	0	0	46	1	10	5	0	0	0	0	10368	2166	0	0	12534	0	27	2	7
101	122	0	0	50	50	50	2	32	76	0	50	52	39	5148	5070	34986	30042	0	31	3	6	6	0	0	0	4	60	62	52	0	0	0	37	0	11	4	0	0	0	0	8984	4889	0	0	13873	0	31	3	6
102	102	0	0	48	48	47	0	32	111	0	47	62	54	5119	5029	34887	30071	0	23	1	10	7	0	0	1	5	41	43	62	0	0	0	43	0	10	9	0	0	0	0	11250	10551	0	0	21801	0	23	1	10
103	118	0	0	58	58	58	2	22	121	0	58	71	57	5460	5368	34931	29718	0	33	1	8	6	0	0	1	9	50	52	71	0	0	0	56	0	9	6	0	0	0	0	11675	2026	0	0	13701	0	33	1	8
104	83	0	0	35	35	35	0	24	97	0	35	33	25	4833	4784	34937	30357	0	17	1	9	4	0	0	0	4	28	26	33	0	0	0	24	0	6	3	0	0	0	0	5729	1517	0	0	7246	0	17	1	9
105	89	0	0	34	34	34	2	11	65	0	34	47	45	5139	5069	34969	30053	0	18	1	5	4	0	0	1	5	27	25	47	0	0	0	37	0	5	5	0	0	0	0	8177	1363	0	0	9540	0	18	1	5
106	105	0	0	37	38	37	2	22	81	0	37	55	50	5227	5150	34949	29964	0	18	2	8	4	0	0	0	5	41	43	55	0	0	0	41	0	8	6	0	0	0	0	9872	2491	0	0	12363	0	18	2	8
107	88	0	0	36	36	35	0	22	64	0	35	29	22	4665	4615	34982	30529	0	18	1	6	6	0	0	0	4	35	37	29	0	0	0	21	0	6	2	0	0	0	0	3649	1908	0	0	5557	0	18	1	6
108	91	0	0	39	39	39	0	18	100	0	39	40	32	4682	4620	34916	30510	0	23	1	7	4	0	0	0	4	33	35	40	0	0	0	26	0	9	5	0	0	0	0	6093	2568	0	0	8661	0	23	1	7
109	84	0	0	41	41	41	2	22	80	0	41	41	34	5153	5086	34986	30040	0	22	1	6	5	0	0	1	6	26	28	41	0	0	0	32	0	5	4	0	0	0	0	5932	859	0	0	6791	0	22	1	6
110	112	0	0	50	50	50	1	23	91	0	50	45	30	6138	6065	34952	29056	0	30	1	7	4	0	0	1	7	52	52	45	0	0	0	31	0	9	5	0	0	0	0	6886	2185	0	0	9071	0	30	1	7
111	98	0	0	48	48	48	3	28	105	0	48	50	38	5378	5304	34954	29811	0	24	1	12	4	0	0	0	7	33	35	50	0	0	0	40	0	6	4	0	0	0	0	7500	1809	0	0	9309	0	24	1	12
112	90	0	0	41	41	41	1	12	82	0	41	42	33	4701	4632	34889	30495	0	20	1	8	5	0	0	1	6	34	36	42	0	0	0	30	0	8	4	0	0	0	0	6089	2172	0	0	8261	0	20	1	8
113	104	0	0	47	47	47	0	25	107	0	47	63	50	6355	6274	34920	28830	0	27	2	6	5	0	0	2	5	39	41	63	0	0	0	44	0	11	8	0	0	0	0	12148	3553	0	0	15701	0	27	2	6
114	97	0	0	43	43	43	2	19	85	0	43	56	48	5200	5122	34961	29988	0	21	1	8	6	0	0	0	7	34	36	56	0	0	0	43	0	8	5	0	0	0	0	9086	2323	0	0	11409	0	21	1	8
115	91	0	0	41	41	40	0	16	87	0	40	43	36	4765	4699	34981	30426	0	23	1	8	4	0	0	0	4	34	36	43	0	0	0	32	0	7	4	0	0	0	0	6445	1507	0	0	7952	0	23	1	8
116	98	0	0	40	41	40	1	29	79	0	40	55	45	5003	4943	34966	30173	0	23	1	7	7	0	0	0	2	37	39	55	0	0	0	40	0	9	6	0	0	0	0	8498	1790	0	0	10288	0	23	1	7
117	140	0	0	63	63	62	2	32	150	0	62	84	68	5253	5142	35040	29929	0	36	1	7	7	0	0	2	9	73	75	84	0	0	0	59	0	15	10	0	0	0	0	14467	4551	0	0	19018	0	36	1	7
118	87	0	0	49	49	49	1	27	84	0	49	56	47	4761	4672	34971	30433	0	30	1	6	4	0	0	0	8	30	31	56	0	0	0	40	0	10	6	0	0	0	0	9066	3165	0	0	12231	0	30	1	6
119	99	0	0	43	43	43	1	23	74	0	43	50	40	5418	5347	34960	29771	0	25	1	7	6	0	0	0	4	35	38	50	0	0	0	30	0	15	5	0	0	0	0	7637	7607	0	0	15244	0	25	1	7
120	96	0	0	46	46	46	0	17	97	0	46	50	38	6237	6166	34928	28951	0	28	1	8	4	0	0	2	3	34	36	50	0	0	0	41	0	4	5	0	0	0	0	8126	926	0	0	9052	0	28	1	8
121	93	0	0	39	39	39	1	14	79	0	39	42	32	5063	5004	34949	30126	0	22	1	8	4	0	0	0	4	34	33	42	0	0	0	31	0	8	3	0	0	0	0	6993	5234	0	0	12227	0	22	1	8
122	102	0	0	42	42	42	0	18	110	0	42	64	56	7177	7088	34992	28015	0	24	1	6	5	0	0	1	5	35	37	64	0	0	0	51	0	7	6	0	0	0	0	9871	1637	0	0	11508	0	24	1	6
123	98	0	0	42	42	42	2	25	93	0	42	67	59	5228	5140	34954	29960	0	22	2	7	4	0	0	1	6	35	37	67	0	0	0	49	0	12	6	0	0	0	0	11429	5256	0	0	16685	0	22	2	7
124	101	0	0	48	48	48	0	25	120	0	48	55	44	4723	4641	34940	30468	0	25	1	8	6	0	0	1	7	43	39	55	0	0	0	40	0	7	8	0	0	0	0	9328	2063	0	0	11391	0	25	1	8
125	126	0	0	49	49	49	0	21	98	0	49	63	48	4941	4858	34986	30246	0	25	2	8	7	0	0	1	6	64	66	63	0	0	0	43	1	10	9	0	0	0	0	12228	3355	0	0	15583	0	25	2	8
126	118	0	0	54	54	54	1	26	114	0	54	62	48	7078	6996	34938	28103	0	27	2	9	7	0	0	0	9	50	49	62	0	0	0	54	0	5	3	0	0	0	0	12357	1163	0	0	13520	0	27	2	9
127	86	0	0	30	31	30	1	13	61	0	30	48	44	4710	4644	34944	30483	0	17	1	5	3	0	0	0	4	27	29	48	0	0	0	36	0	8	4	0	0	0	0	7287	1864	0	0	9151	0	17	1	5
128	100	0	0	46	46	46	1	10	102	0	46	46	36	5169	5099	34980	30020	0	28	1	7	5	0	0	0	5	36	38	46	0	0	0	29	2	7	8	0	0	0	0	11516	2242	0	0	13758	0	28	1	7
129	92	0	0	40	40	40	1	18	73	0	40	52	41	4738	4670	34949	30450	0	24	2	8	4	0	0	0	2	35	37	52	0	0	0	39	0	8	5	0	0	0	0	8382	2378	0	0	10760	0	24	2	8
130	83	0	0	33	33	33	1	13	74	0	33	40	37	6105	6043	34988	29088	0	19	1	6	3	0	0	1	3	26	27	40	0	0	0	29	0	5	6	0	0	0	0	7107	1129	0	0	8236	0	19	1	6
131	83	0	0	31	31	31	1	17	64	0	31	37	32	4693	4637	34956	30501	0	18	1	6	4	0	0	0	2	28	30	37	0	0	0	29	0	6	2	0	0	0	0	5287	1448	0	0	6735	0	18	1	6
132	90	0	0	41	41	41	0	17	119	0	41	56	49	5309	5245	35056	29866	0	22	2	7	4	0	0	0	6	28	29	56	0	0	0	42	0	10	4	0	0	0	0	8006	3391	0	0	11397	0	22	2	7
133	98	0	0	41	41	41	1	27	81	0	41	60	54	5577	5499	34958	29607	0	23	2	6	4	0	0	0	6	30	29	60	0	0	0	40	0	14	6	0	0	0	0	10100	4978	0	0	15078	0	23	2	6
134	129	0	0	51	51	51	1	38	98	0	51	66	52	7315	7223	34981	27875	0	32	2	4	7	0	0	1	5	58	60	66	0	0	0	46	0	12	8	0	0	0	0	13606	3115	0	0	16721	0	32	2	4
135	90	0	0	40	40	40	1	22	94	0	40	51	44	4909	4833	34933	30284	0	20	1	6	5	0	0	1	7	34	37	51	0	0	0	39	0	10	2	0	0	0	0	7108	2658	0	0	9766	0	20	1	6
136	101	0	0	34	34	34	1	15	59	0	34	37	29	4718	4662	34945	30476	0	20	1	6	3	0	0	1	3	46	44	37	0	0	0	28	0	6	3	0	0	0	0	5209	1158	0	0	6367	0	20	1	6
137	101	0	0	42	42	42	0	17	109	0	42	59	54	7334	7252	34949	27853	0	20	2	8	4	0	0	0	8	33	32	59	0	0	0	44	0	9	6	0	0	0	0	8510	2582	0	0	11092	0	20	2	8
138	104	0	0	52	52	52	0	20	118	0	52	61	49	7266	7178	34898	27922	0	26	4	6	4	0	0	1	11	37	38	61	0	0	0	48	0	9	4	0	0	0	0	10152	4626	0	0	14778	0	26	4	6
139	88	0	0	39	39	39	1	23	64	0	39	58	50	5121	5040	34942	30072	0	23	2	5	4	0	0	1	4	28	29	58	0	0	0	39	0	13	6	0	0	0	0	8868	3502	0	0	12370	0	23	2	5
140	88	0	0	56	56	56	1	29	104	0	56	44	28	4715	4642	34958	30475	0	31	1	9	5	0	0	2	8	33	35	44	0	0	0	31	0	5	8	0	0	0	0	7781	1423	0	0	9204	0	31	1	9
141	83	0	0	41	41	41	1	20	80	0	41	49	42	4987	4913	35001	30205	0	21	2	6	4	0	0	1	7	27	28	49	0	0	0	36	0	8	5	0	0	0	0	8146	1752	0	0	9898	0	21	2	6
142	89	0	0	42	42	42	1	24	83	0	42	44	37	4693	4622	34952	30500	0	20	1	7	4	0	0	0	10	35	37	44	0	0	0	32	0	9	3	0	0	0	0	6610	2471	0	0	9081	0	20	1	7
143	85	0	0	41	41	41	0	30	124	0	41	38	29	4802	4740	34960	30391	0	22	1	6	6	0	0	0	6	30	32	38	0	0	0	28	0	6	4	0	0	0	0	5414	1908	0	0	7322	0	22	1	6
144	89	0	0	39	39	39	1	22	66	0	39	30	20	4236	4186	34955	30956	0	21	1	7	6	0	0	1	3	35	38	30	0	0	0	24	0	4	2	0	0	0	0	4745	593	0	0	5338	0	21	1	7
145	101	0	0	50	50	50	2	24	92	0	50	61	52	4812	4717	34985	30382	0	23	1	5	9	0	0	0	12	37	39	61	0	0	0	45	0	12	4	0	0	0	0	9091	3591	0	0	12682	0	23	1	5
146	91	0	0	41	41	41	1	25	70	0	41	46	38	4726	4656	34923	30466	0	21	1	7	6	0	0	1	5	36	39	46	0	0	0	36	0	8	2	0	0	0	0	6467	2255	0	0	8722	0	21	1	7
147	81	0	0	30	31	30	1	14	54	0	30	36	33	4720	4664	34983	30474	0	16	1	6	4	0	0	0	3	26	28	36	0	0	0	29	0	4	3	0	0	0	0	5043	673	0	0	5716	0	16	1	6
148	94	0	0	48	48	48	3	18	99	0	48	39	25	5013	4947	34950	30181	0	28	2	9	5	0	0	0	4	37	39	39	0	0	0	29	0	7	3	0	0	0	0	5562	6814	0	0	12376	0	28	2	9
149	101	0	0	55	55	55	1	31	117	0	55	66	51	5390	5295	34891	29800	0	30	2	8	7	0	0	1	7	35	37	66	0	0	0	53	0	8	5	0	0	0	0	10058	1994	0	0	12052	0	30	2	8
150	97	0	0	45	45	45	1	22	85	0	45	51	38	6468	6398	34966	28720	0	27	1	5	6	0	0	1	5	34	36	51	0	0	0	37	0	10	4	0	0	0	0	8008	2595	0	0	10603	0	27	1	5
151	102	0	0	46	46	46	0	18	103	0	46	56	45	4356	4274	34945	30836	0	21	1	8	4	0	0	2	10	44	43	56	0	0	0	44	0	8	4	0	0	0	0	9097	2299	0	0	11396	0	21	1	8
152	91	0	0	38	38	38	1	19	61	0	38	39	28	4736	4677	34958	30458	0	20	1	8	5	0	0	0	4	35	37	39	0	0	0	30	0	7	2	0	0	0	0	5523	1634	0	0	7157	0	20	1	8
153	98	0	0	53	54	52	1	30	91	0	52	53	36	4338	4267	34973	30846	0	28	1	11	5	1	1	0	5	37	40	53	0	0	0	31	0	18	4	0	0	0	0	7639	6385	0	0	14024	0	28	1	11
154	95	0	0	34	34	34	0	16	92	0	34	58	55	5038	4957	34947	30155	0	19	1	7	3	0	0	0	4	32	34	58	0	0	0	45	0	9	4	0	0	0	0	8535	1879	0	0	10414	0	19	1	7
155	89	0	0	39	39	39	1	28	109	0	39	36	27	5070	5013	34981	30122	0	19	2	8	7	0	0	0	3	33	35	36	0	0	0	26	0	7	3	0	0	0	0	5324	4149	0	0	9473	0	19	2	8
156	93	0	0	30	30	30	0	8	87	0	30	46	45	5028	4961	34949	30165	0	15	1	4	3	0	0	0	7	34	36	46	0	0	0	33	0	8	5	0	0	0	0	7384	2299	0	0	9683	0	15	1	4
157	112	0	0	40	40	40	1	21	67	0	40	39	34	4227	4163	34952	30964	0	22	1	5	3	0	0	1	8	52	53	39	0	0	0	26	0	8	5	0	0	0	0	5828	2382	0	0	8210	0	22	1	5
158	97	0	0	38	38	38	0	11	81	0	38	49	41	4748	4678	34952	30444	0	21	1	8	3	0	0	2	3	40	43	49	0	0	0	34	0	9	6	0	0	0	0	7203	2478	0	0	9681	0	21	1	8
159	92	0	0	27	27	27	2	20	44	0	27	28	24	4344	4301	34964	30849	0	13	1	7	4	0	0	0	2	37	39	28	0	0	0	19	0	5	4	0	0	0	0	4138	1277	0	0	5415	0	13	1	7
160	84	0	0	46	46	46	0	10	109	0	46	43	34	4722	4652	34943	30469	0	27	1	7	4	0	0	1	6	28	29	43	0	0	0	33	0	6	4	0	0	0	0	7175	1471	0	0	8646	0	27	1	7
161	103	0	0	49	49	49	0	28	126	0	49	73	63	4785	4680	34947	30409	0	25	1	5	5	0	0	1	12	45	46	73	0	0	0	51	0	12	10	0	0	0	0	13341	3436	0	0	16777	0	25	1	5
162	96	0	0	48	48	48	2	37	89	0	48	56	47	6558	6481	34943	28625	0	23	3	8	7	0	0	0	7	31	31	56	0	0	0	41	1	9	5	0	0	0	0	9731	4789	0	0	14520	0	23	3	8
163	92	0	0	38	38	37	2	11	85	0	37	51	45	5248	5173	34923	29946	0	19	1	7	5	0	0	1	4	34	37	51	0	0	0	41	0	7	3	0	0	0	0	6859	1816	0	0	8675	0	19	1	7
164	97	0	0	38	38	38	2	16	63	0	38	62	57	4856	4774	34949	30332	0	23	1	7	3	0	0	0	4	32	34	62	0	0	0	43	0	13	6	0	0	0	0	9312	4915	0	0	14227	0	23	1	7
165	87	0	0	42	42	42	1	21	60	0	42	36	27	4710	4651	34954	30481	0	27	1	4	4	0	0	1	5	30	32	36	0	0	0	26	0	7	3	0	0	0	0	5657	1980	0	0	7637	0	27	1	4
166	86	0	0	48	48	48	1	22	103	0	48	52	41	4697	4617	34932	30495	0	25	1	7	7	0	0	0	8	31	33	52	0	0	0	39	0	8	5	0	0	0	0	8072	2392	0	0	10464	0	25	1	7
167	92	0	0	38	38	38	1	15	80	0	38	36	27	4222	4165	34964	30971	0	19	1	7	5	0	0	0	6	38	41	36	0	0	0	24	0	7	5	0	0	0	0	5154	1814	0	0	6968	0	19	1	7
168	94	0	0	30	30	30	1	9	55	0	30	45	42	4700	4635	35005	30494	0	14	1	6	4	0	0	2	3	37	40	45	0	0	0	35	0	5	5	0	0	0	0	6896	964	0	0	7860	0	14	1	6
169	90	0	0	46	47	46	2	20	76	0	46	39	29	4922	4856	34959	30270	0	25	1	6	5	0	0	1	8	33	35	39	0	0	0	29	0	8	2	0	0	0	0	5951	4322	0	0	10273	0	25	1	6
170	121	0	0	80	81	80	3	44	173	0	80	82	62	6185	6056	35103	29003	0	43	3	9	6	1	1	3	14	47	49	82	0	0	0	61	0	14	7	0	0	0	0	14254	3602	0	0	17856	0	43	3	9
171	127	0	0	60	60	60	0	37	138	0	60	72	56	5556	5472	34964	29613	0	29	4	9	7	0	0	3	8	58	61	72	0	0	0	53	2	11	6	0	0	0	0	14117	5640	0	0	19757	0	29	4	9
172	93	0	0	46	46	46	1	15	84	0	46	51	39	4782	4709	34910	30407	0	31	1	8	4	0	0	0	2	31	33	51	0	0	0	36	0	10	5	0	0	0	0	7447	4343	0	0	11790	0	31	1	8
173	114	0	0	55	55	55	0	25	105	0	55	46	33	6081	6006	34993	29107	0	28	2	8	5	0	0	1	11	49	46	46	0	0	0	32	0	10	4	0	0	0	0	7285	3113	0	0	10398	0	28	2	8
174	95	0	0	48	48	48	1	22	83	0	48	42	35	5119	5047	34972	30071	0	27	1	7	5	0	0	3	5	35	37	42	0	0	0	31	0	9	2	0	0	0	0	5781	1617	0	0	7398	0	27	1	7
175	88	0	0	50	50	50	1	29	137	0	50	47	37	5073	5001	34966	30113	0	26	1	9	6	0	0	0	8	27	28	47	0	0	0	34	0	9	4	0	0	0	0	7654	2852	0	0	10506	0	26	1	9
176	106	0	0	50	50	50	2	13	107	0	50	50	38	4957	4880	34969	30233	0	27	1	8	5	0	0	1	8	48	47	50	0	0	0	39	0	7	4	0	0	0	0	8112	2063	0	0	10175	0	27	1	8
177	107	0	0	55	55	55	1	29	143	0	55	65	54	5005	4908	34931	30184	0	26	2	10	6	0	0	3	8	44	46	65	0	0	0	51	1	8	5	0	0	0	0	11383	3271	0	0	14654	0	26	2	10
178	85	0	0	29	29	29	2	16	51	0	29	32	30	4776	4726	34988	30416	0	15	1	8	3	0	0	0	2	30	33	32	0	0	0	25	0	6	1	0	0	0	0	4294	1644	0	0	5938	0	15	1	8
179	96	0	0	34	35	34	1	23	80	0	34	45	40	6466	6401	34951	28726	0	17	1	9	4	0	0	0	3	34	36	45	0	0	0	36	0	5	4	0	0	0	0	7387	1331	0	0	8718	0	17	1	9
180	104	0	0	45	46	45	1	26	87	0	45	45	32	4767	4701	34945	30423	0	23	2	10	5	0	0	1	4	45	46	45	0	0	0	33	0	6	6	0	0	0	0	7744	1577	0	0	9321	0	23	2	10
181	101	0	0	35	36	35	2	21	64	0	35	30	23	5133	5086	35036	30057	0	23	1	5	5	0	0	0	1	35	37	30	0	0	0	20	1	5	4	0	0	0	0	6300	2158	0	0	8458	0	23	1	5
182	91	0	0	38	38	38	1	15	88	0	38	44	34	4764	4701	34909	30428	0	21	1	7	4	0	0	1	4	36	38	44	0	0	0	31	0	10	3	0	0	0	0	6529	2459	0	0	8988	0	21	1	7
183	105	0	0	58	58	58	1	24	115	0	58	75	61	6306	6197	34982	28885	0	29	5	7	5	0	0	0	12	40	41	75	0	0	0	53	2	11	9	0	0	0	0	15723	3341	0	0	19064	0	29	5	7
184	98	0	0	53	53	53	0	21	138	0	53	39	25	4767	4699	34955	30424	0	30	1	9	6	0	0	2	5	39	40	39	0	0	0	31	0	6	2	0	0	0	0	5948	1421	0	0	7369	0	30	1	9
185	98	0	0	52	53	52	2	23	127	0	52	56	44	5363	5278	34955	29827	0	30	1	8	4	0	0	1	8	37	38	56	0	0	0	43	0	8	5	0	0	0	0	9460	1881	0	0	11341	0	30	1	8
186	96	0	0	48	48	48	1	32	138	0	48	51	41	5491	5416	34961	29696	0	24	1	10	5	0	0	0	8	36	37	51	0	0	0	38	0	9	4	0	0	0	0	7475	5933	0	0	13408	0	24	1	10
187	108	0	0	49	49	48	2	27	80	0	48	53	41	5485	5406	34989	29706	0	22	3	9	6	0	0	1	7	44	41	53	0	0	0	36	0	11	6	0	0	0	0	8533	3281	0	0	11814	0	22	3	9
188	98	0	0	46	46	46	0	18	112	0	46	62	49	5100	5013	34927	30093	0	25	1	8	4	0	0	1	7	36	38	62	0	0	0	47	0	9	6	0	0	0	0	9682	2696	0	0	12378	0	25	1	8
189	88	0	0	50	50	50	2	26	105	0	50	43	31	5246	5174	34957	29946	0	30	1	9	5	0	0	2	3	31	33	43	0	0	0	29	0	8	6	0	0	0	0	7628	2005	0	0	9633	0	30	1	9
190	91	0	0	42	42	42	2	34	102	0	42	33	23	4788	4730	34931	30406	0	26	1	8	4	0	0	0	3	35	38	33	0	0	0	24	0	6	3	0	0	0	0	5198	1331	0	0	6529	0	26	1	8
191	93	0	0	45	46	44	1	24	114	0	44	46	37	4538	4466	34940	30654	0	27	2	5	6	0	0	1	3	35	37	46	0	0	0	35	0	9	2	0	0	0	0	6532	7431	0	0	13963	0	27	2	5
192	88	0	0	40	40	40	0	18	87	0	40	43	37	4719	4650	34955	30474	0	19	1	7	5	0	0	1	7	32	34	43	0	0	0	30	0	8	5	0	0	0	0	6883	1762	0	0	8645	0	19	1	7
193	95	0	0	45	45	45	1	26	116	0	45	65	55	5275	5184	34941	29917	0	25	1	7	4	0	0	1	7	36	39	65	0	0	0	50	0	10	5	0	0	0	0	8648	2411	0	0	11059	0	25	1	7
194	99	0	0	52	52	52	0	23	117	0	52	65	53	5064	4969	34928	30127	0	25	1	10	7	0	0	0	9	35	38	65	0	0	0	52	0	7	6	0	0	0	0	8918	1634	0	0	10552	0	25	1	10
195	87	0	0	35	35	35	1	13	92	0	35	41	35	4715	4654	34927	30477	0	19	1	6	4	0	0	0	5	31	33	41	0	0	0	27	0	9	5	0	0	0	0	8382	16506	0	0	24888	0	19	1	6
196	109	0	0	43	43	43	0	27	83	0	43	58	48	5762	5679	35060	29431	0	23	1	9	4	0	0	2	4	46	44	58	0	0	0	38	0	10	10	0	0	0	0	10121	2511	0	0	12632	0	23	1	9
197	89	0	0	39	39	39	3	17	68	0	39	49	42	5372	5300	34934	29820	0	20	2	7	4	0	0	1	5	29	27	49	0	0	0	38	0	9	2	0	0	0	0	7346	2602	0	0	9948	0	20	2	7
198	86	0	0	36	36	36	2	14	87	0	36	38	31	4738	4678	34950	30456	0	19	1	8	3	0	0	0	5	30	32	38	0	0	0	25	0	9	4	0	0	0	0	4516	2201	0	0	6717	0	19	1	8
199	97	0	0	61	61	61	0	29	158	0	61	66	48	5487	5387	34967	29705	0	29	2	12	5	0	0	1	12	35	38	66	0	0	0	48	2	11	5	0	0	0	0	14551	2964	0	0	17515	0	29	2	12
200	90	0	0	46	46	46	0	22	93	0	46	46	37	6830	6756	34957	28362	0	25	1	10	4	0	0	0	6	29	28	46	0	0	0	33	0	9	4	0	0	0	0	7698	2152	0	0	9850	0	25	1	10
201	93	0	0	35	35	35	1	18	99	0	35	33	26	4750	4698	34927	30442	0	18	1	9	4	0	0	0	3	36	38	33	0	0	0	26	0	4	3	0	0	0	0	4940	1063	0	0	6003	0	18	1	9
202	108	0	0	49	49	49	1	39	116	0	49	50	32	4904	4837	34951	30283	0	28	1	8	6	0	0	0	6	46	48	50	0	0	0	34	0	9	7	0	0	0	0	9218	5766	0	0	14984	0	28	1	8
203	105	0	0	46	46	46	1	7	103	0	46	63	48	4752	4665	34919	30442	0	26	1	9	3	0	0	0	7	46	48	63	0	0	0	43	0	16	4	0	0	0	0	8616	3002	0	0	11618	0	26	1	9
204	99	0	0	53	53	53	2	22	114	0	53	56	44	4800	4715	34925	30389	0	29	2	6	6	0	0	2	8	41	41	56	0	0	0	38	0	15	3	0	0	0	0	9954	12141	0	0	22095	0	29	2	6
205	104	0	0	58	58	58	2	36	135	0	58	78	67	6144	6038	34976	29038	0	27	2	11	7	0	0	2	9	32	34	78	0	0	0	57	0	10	11	0	0	0	0	12895	4629	0	0	17524	0	27	2	11
206	85	0	0	37	37	37	1	15	83	0	37	45	37	4697	4630	34930	30497	0	21	1	7	4	0	0	0	4	31	33	45	0	0	0	33	0	8	4	0	0	0	0	6962	2299	0	0	9261	0	21	1	7
207	89	0	0	39	39	39	1	10	56	0	39	40	31	4705	4642	34964	30489	0	24	1	7	4	0	0	1	2	35	37	40	0	0	0	30	0	5	5	0	0	0	0	6257	1414	0	0	7671	0	24	1	7
208	94	0	0	49	49	49	1	20	101	0	49	39	25	4716	4652	34964	30475	0	27	1	8	6	0	0	1	6	39	42	39	0	0	0	30	0	7	2	0	0	0	0	5474	1764	0	0	7238	0	27	1	8
209	87	0	0	44	44	44	1	27	94	0	44	40	28	4685	4621	34962	30508	0	25	1	7	6	0	0	2	3	33	35	40	0	0	0	28	0	8	4	0	0	0	0	5944	2016	0	0	7960	0	25	1	7
210	105	0	0	46	46	46	1	17	94	0	46	74	66	4913	4817	34940	30272	0	30	1	5	6	0	0	1	3	34	36	74	0	0	0	53	0	10	11	0	0	0	0	13502	2586	0	0	16088	0	30	1	5
211	105	0	0	52	52	52	1	41	76	0	52	69	51	4822	4726	34917	30372	0	31	1	6	10	0	0	0	4	46	48	69	0	0	0	46	0	13	10	0	0	0	0	12291	3774	0	0	16065	0	31	1	6
212	91	0	0	40	40	40	2	17	86	0	40	62	56	5430	5349	34981	29756	0	22	1	6	5	0	0	0	6	28	29	62	0	0	0	42	0	12	8	0	0	0	0	10782	2540	0	0	13322	0	22	1	6
213	108	0	0	52	52	52	1	22	93	0	52	80	65	6040	5941	34957	29143	0	28	1	7	8	0	0	1	7	36	38	80	0	0	0	63	0	10	7	0	0	0	0	15145	3122	0	0	18267	0	28	1	7
214	89	0	0	42	42	42	0	19	83	0	42	40	28	4721	4660	34905	30471	0	24	1	7	4	0	0	1	5	33	36	40	0	0	0	30	0	6	4	0	0	0	0	5742	1494	0	0	7236	0	24	1	7
215	88	0	0	30	30	29	0	14	59	0	29	25	20	4657	4616	34960	30536	0	17	1	5	4	0	0	0	2	34	36	25	0	0	0	18	0	4	3	0	0	0	0	3644	778	0	0	4422	0	17	1	5
216	95	0	0	41	42	39	0	20	97	0	39	44	39	5245	5176	34962	29947	0	21	2	7	3	0	0	0	6	31	34	44	0	0	0	34	0	7	3	0	0	0	0	6868	5111	0	0	11979	0	21	2	7
217	101	0	0	49	49	49	0	28	107	0	49	63	45	5045	4967	34909	30140	0	28	1	10	6	0	0	0	4	40	43	63	0	0	0	52	0	8	3	0	0	0	0	9479	2314	0	0	11793	0	28	1	10
218	116	0	0	49	49	49	2	32	115	0	49	50	38	5380	5307	34967	29807	0	24	1	8	8	0	0	1	7	53	55	50	0	0	0	36	0	11	3	0	0	0	0	8104	2974	0	0	11078	0	24	1	8
219	80	0	0	33	33	33	1	16	64	0	33	38	30	4685	4629	34985	30509	0	17	1	7	4	0	0	2	2	27	28	38	0	0	0	30	0	5	3	0	0	0	0	5961	959	0	0	6920	0	17	1	7
220	93	0	0	35	35	35	5	13	64	0	35	43	40	4420	4356	34862	30770	0	18	1	9	3	0	0	0	4	36	38	43	0	0	0	34	0	3	6	0	0	0	0	7319	533	0	0	7852	0	18	1	9
221	83	0	0	38	38	38	1	18	88	0	38	46	41	4677	4605	34970	30517	0	19	1	5	4	0	0	0	9	27	28	46	0	0	0	37	0	8	1	0	0	0	0	6380	1984	0	0	8364	0	19	1	5
222	83	0	0	36	36	36	2	15	67	0	36	39	33	4744	4685	34975	30447	0	22	1	7	3	0	0	0	3	25	23	39	0	0	0	25	0	11	3	0	0	0	0	5933	5942	0	0	11875	0	22	1	7
223	109	0	0	47	47	47	1	29	84	0	47	50	38	5441	5366	34968	29750	0	27	1	7	7	0	0	1	4	48	47	50	0	0	0	36	0	10	4	0	0	0	0	7909	2921	0	0	10830	0	27	1	7
224	85	0	0	41	41	41	1	26	85	0	41	42	31	4710	4646	34968	30483	0	24	1	6	3	0	0	1	6	29	30	42	0	0	0	30	0	7	5	0	0	0	0	6953	1911	0	0	8864	0	24	1	6
225	102	0	0	73	73	73	1	53	188	0	73	82	58	5397	5284	35002	29786	0	32	4	13	13	0	0	1	10	34	34	82	0	0	0	55	1	12	14	0	0	0	0	16331	5553	0	0	21884	0	32	4	13
226	92	0	0	47	47	47	0	22	101	0	47	46	36	5861	5788	34968	29330	0	23	1	10	4	0	0	1	8	33	35	46	0	0	0	33	0	9	4	0	0	0	0	6663	3644	0	0	10307	0	23	1	10
227	112	0	0	49	49	48	0	17	120	0	48	62	52	5764	5683	34951	29418	0	24	1	8	4	0	0	0	11	48	48	62	0	0	0	47	0	11	4	0	0	0	0	9193	5680	0	0	14873	0	24	1	8
228	129	0	0	68	68	68	0	39	183	0	68	93	77	6562	6436	35037	28620	0	32	2	9	10	0	0	1	14	60	62	93	0	0	0	66	0	15	12	0	0	0	0	15604	4757	0	0	20361	0	32	2	9
229	114	0	0	44	44	44	1	34	111	0	44	54	39	5283	5230	34939	29888	0	25	2	8	6	0	0	0	3	45	47	54	0	0	0	43	0	6	5	0	0	0	0	8169	1790	0	0	9959	0	25	2	8
230	81	0	0	36	36	36	1	25	75	0	36	46	39	4685	4619	34936	30507	0	19	1	8	3	0	0	0	5	26	26	46	0	0	0	35	0	7	4	0	0	0	0	6803	1933	0	0	8736	0	19	1	8
231	86	0	0	46	46	46	2	22	87	0	46	49	39	4715	4639	34949	30477	0	22	1	9	5	0	0	0	9	30	29	49	0	0	0	37	0	8	4	0	0	0	0	7385	2516	0	0	9901	0	22	1	9
232	81	0	0	29	29	29	0	15	50	0	29	39	38	4683	4624	34977	30510	0	18	1	4	4	0	0	1	1	27	26	39	0	0	0	28	0	8	3	0	0	0	0	5792	2000	0	0	7792	0	18	1	4
233	93	0	0	37	37	37	1	18	65	0	37	46	37	5045	4983	35001	30144	0	19	1	7	5	0	0	0	5	35	37	46	0	0	0	32	0	9	5	0	0	0	0	7219	2380	0	0	9599	0	19	1	7
234	114	0	0	42	42	42	0	22	92	0	42	76	69	5657	5584	34971	29506	0	24	1	7	7	0	0	1	2	43	45	76	0	0	0	53	0	12	11	0	0	0	0	12083	5542	0	0	17625	0	24	1	7
235	105	0	0	57	57	57	1	41	164	0	57	77	64	5959	5850	34941	29230	0	29	1	10	8	0	0	1	8	34	36	77	0	0	0	61	0	9	7	0	0	0	0	12184	2486	0	0	14670	0	29	1	10
236	115	0	0	78	79	78	0	41	192	0	78	85	58	6037	5914	35034	29151	0	41	3	8	9	0	0	2	15	43	45	85	0	0	0	64	0	15	6	0	0	0	0	14788	4786	0	0	19574	0	41	3	8
237	91	0	0	39	40	39	1	24	78	0	39	50	44	5712	5639	34927	29479	0	23	1	6	4	0	0	1	4	32	34	50	0	0	0	36	1	8	5	0	0	0	0	9052	2224	0	0	11276	0	23	1	6
238	101	0	0	46	47	46	1	17	79	0	46	43	32	4768	4696	34959	30427	0	28	1	7	4	0	0	1	5	45	45	43	0	0	0	35	0	6	2	0	0	0	0	6075	1817	0	0	7892	0	28	1	7
239	105	0	0	42	43	42	1	18	85	0	42	56	49	6698	6617	34958	28493	0	24	1	8	4	0	0	0	5	45	46	56	0	0	0	42	0	9	5	0	0	0	0	9396	2336	0	0	11732	0	24	1	8
240	113	0	0	32	32	32	0	22	82	0	32	43	37	5993	5940	34964	29192	0	13	1	10	4	0	0	0	4	45	48	43	0	0	0	32	0	8	3	0	0	0	0	6217	2237	0	0	8454	0	13	1	10
241	103	0	0	46	47	46	1	19	99	0	46	43	34	5538	5464	34942	29657	0	30	1	8	3	0	0	0	4	44	47	43	0	0	0	34	0	6	3	0	0	0	0	6202	1471	0	0	7673	0	30	1	8
242	120	0	0	49	49	49	1	15	108	0	49	55	42	5075	5007	34951	30103	0	21	1	12	5	0	0	3	7	58	57	55	0	0	0	39	0	11	5	0	0	0	0	7682	5483	0	0	13165	0	21	1	12
243	89	0	0	34	34	34	1	12	68	0	34	48	43	4264	4194	34951	30930	0	17	1	6	4	0	0	0	6	35	37	48	0	0	0	34	0	9	5	0	0	0	0	7208	2486	0	0	9694	0	17	1	6
244	92	0	0	46	46	46	0	17	97	0	46	49	41	6627	6549	34965	28565	0	25	1	8	5	0	0	1	6	32	34	49	0	0	0	33	0	11	5	0	0	0	0	7222	3262	0	0	10484	0	25	1	8
245	103	0	0	31	31	31	2	26	57	0	31	29	23	4696	4651	34943	30496	0	18	1	6	4	0	0	0	2	49	51	29	0	0	0	22	0	7	0	0	0	0	0	3562	1875	0	0	5437	0	18	1	6
246	99	0	0	54	54	54	0	21	106	0	54	56	41	5270	5183	34972	29923	0	31	1	8	6	0	0	0	8	33	33	56	0	0	0	40	0	11	5	0	0	0	0	9013	4525	0	0	13538	0	31	1	8
247	105	0	0	44	44	44	3	19	72	0	44	54	44	4683	4602	34971	30511	0	22	1	7	5	0	0	0	9	51	53	54	0	0	0	39	0	11	4	0	0	0	0	8518	3486	0	0	12004	0	22	1	7
248	89	0	0	45	45	45	2	25	115	0	45	44	35	4368	4297	34962	30824	0	24	1	8	6	0	0	0	6	33	35	44	0	0	0	33	0	8	3	0	0	0	0	6212	2540	0	0	8752	0	24	1	8
249	103	0	0	47	47	47	2	23	93	0	47	46	34	4804	4729	34975	30391	0	24	2	8	7	0	0	0	6	38	38	46	0	0	0	34	0	8	4	0	0	0	0	7077	1900	0	0	8977	0	24	2	8
250	88	0	0	42	42	42	1	26	99	0	42	45	35	4722	4652	34945	30472	0	22	1	7	4	0	0	1	7	33	35	45	0	0	0	33	0	8	4	0	0	0	0	6070	2159	0	0	8229	0	22	1	7
251	93	0	0	44	44	44	2	25	95	0	44	37	24	5116	5056	34971	30077	0	26	1	8	6	0	0	0	3	35	38	37	0	0	0	29	0	6	2	0	0	0	0	5923	1421	0	0	7344	0	26	1	8
252	89	0	0	28	28	27	1	10	42	0	27	34	32	4745	4694	34994	30448	0	16	1	4	3	0	0	1	2	34	36	34	0	0	0	26	0	4	4	0	0	0	0	6078	929	0	0	7007	0	16	1	4
253	88	0	0	38	39	38	2	24	56	0	38	51	47	4824	4747	34945	30369	0	19	1	6	6	0	0	0	6	29	30	51	0	0	0	39	0	7	5	0	0	0	0	9174	1781	0	0	10955	0	19	1	6
254	93	0	0	35	35	35	1	19	55	0	35	43	40	4708	4641	34975	30485	0	19	1	5	5	0	0	0	5	38	39	43	0	0	0	32	0	9	2	0	0	0	0	6209	2756	0	0	8965	0	19	1	5
255	97	0	0	40	40	40	1	18	83	0	40	40	31	4695	4632	34957	30498	0	23	1	8	3	0	0	1	4	40	42	40	0	0	0	30	0	4	6	0	0	0	0	6103	778	0	0	6881	0	23	1	8
256	87	0	0	40	40	40	0	25	92	0	40	48	39	4776	4703	34967	30419	0	23	1	5	5	0	0	2	4	32	34	48	0	0	0	35	0	10	3	0	0	0	0	7262	2415	0	0	9677	0	23	1	5
257	90	0	0	43	43	43	1	22	78	0	43	52	44	6511	6433	35032	28681	0	21	1	6	6	0	0	1	8	32	34	52	0	0	0	39	0	8	5	0	0	0	0	7819	3279	0	0	11098	0	21	1	6
258	109	0	0	52	53	52	1	25	101	0	52	64	52	5818	5731	34986	29366	0	27	4	8	6	0	0	0	7	39	42	64	0	0	0	45	2	5	12	0	0	0	0	14059	1097	0	0	15156	0	27	4	8
259	87	0	0	47	47	46	0	18	96	0	46	40	29	4699	4631	34934	30495	0	28	1	7	4	1	0	0	5	31	36	40	0	0	0	28	0	7	5	0	0	0	0	5620	2560	0	0	8180	0	28	1	7
260	86	0	0	37	37	37	1	17	91	0	37	36	31	4750	4691	34936	30442	0	19	1	8	4	0	0	0	5	30	32	36	0	0	0	28	0	6	2	0	0	0	0	5858	1436	0	0	7294	0	19	1	8
261	93	0	0	40	41	40	1	13	77	0	40	49	44	5186	5116	34935	30001	0	21	1	9	4	0	0	0	5	33	36	49	0	0	0	37	0	8	4	0	0	0	0	7950	2128	0	0	10078	0	21	1	9
262	92	0	0	47	47	47	0	29	92	0	47	57	48	6207	6120	34987	28986	0	27	2	7	6	0	0	0	5	32	34	57	0	0	0	39	1	10	7	0	0	0	0	10977	2573	0	0	13550	0	27	2	7
263	112	0	0	52	52	52	0	32	134	0	52	86	75	4958	4863	34884	30211	0	31	2	7	5	0	0	1	6	41	42	86	0	0	0	59	1	15	11	0	0	0	0	14394	5084	0	0	19478	0	31	2	7
264	85	0	0	33	33	33	1	13	69	0	33	27	20	5562	5517	34941	29631	0	16	1	6	5	0	0	0	5	30	32	27	0	0	0	19	0	5	3	0	0	0	0	4467	919	0	0	5386	0	16	1	6
265	102	0	0	37	37	37	0	16	80	0	37	38	28	4837	4783	34958	30353	0	22	1	5	4	0	0	2	3	46	47	38	0	0	0	30	0	5	3	0	0	0	0	5918	1331	0	0	7249	0	22	1	5
266	92	0	0	44	44	44	0	31	106	0	44	47	40	4872	4797	34937	30320	0	23	1	7	5	0	0	3	5	31	31	47	0	0	0	36	0	9	2	0	0	0	0	7168	4655	0	0	11823	0	23	1	7
267	82	0	0	38	38	38	0	16	83	0	38	42	34	3880	3821	34954	31308	0	22	1	8	3	1	0	0	3	28	29	42	0	0	0	30	0	7	5	0	0	0	0	7611	1843	0	0	9454	0	22	1	8
268	129	0	0	58	58	58	0	27	138	0	58	75	61	6310	6201	34934	28881	0	30	2	7	8	0	0	1	10	59	62	75	0	0	0	55	0	12	8	0	0	0	0	12099	2700	0	0	14799	0	30	2	7
269	94	0	0	39	39	39	1	14	66	0	39	48	41	4726	4656	35000	30465	0	22	1	8	4	0	0	0	4	34	37	48	0	0	0	35	0	9	4	0	0	0	0	8033	3743	0	0	11776	0	22	1	8
270	112	0	0	45	45	45	1	27	77	0	45	61	52	5754	5665	34954	29439	0	21	1	8	7	0	0	0	8	47	48	61	0	0	0	46	0	13	2	0	0	0	0	8943	3730	0	0	12673	0	21	1	8
271	96	0	0	45	45	45	3	22	110	0	45	52	42	4907	4828	34936	30286	0	25	3	6	4	0	0	0	7	37	39	52	0	0	0	36	1	9	6	0	0	0	0	8164	2398	0	0	10562	0	25	3	6
272	107	0	0	54	55	54	1	24	113	0	54	60	50	6836	6745	34974	28352	0	29	2	11	3	0	0	0	9	36	38	60	0	0	0	46	0	8	6	0	0	0	0	11128	2056	0	0	13184	0	29	2	11
273	97	0	0	50	50	50	1	23	117	0	50	64	53	5120	5029	34990	30069	0	29	1	8	5	0	0	0	7	32	34	64	0	0	0	49	2	11	2	0	0	0	0	9754	3652	0	0	13406	0	29	1	8
274	113	0	0	55	56	55	2	24	125	0	55	69	55	6096	6009	34955	29082	0	27	3	8	8	0	0	2	7	38	39	69	0	0	0	46	0	17	6	0	0	0	0	10205	11113	0	0	21318	0	27	3	8
275	92	0	0	39	39	39	1	21	74	0	39	35	29	4528	4470	35041	30663	0	21	2	5	5	0	0	1	5	34	36	35	0	0	0	23	1	4	7	0	0	0	0	6100	1063	0	0	7163	0	21	2	5
276	108	0	0	62	62	62	2	36	133	0	62	81	66	6476	6375	34932	28698	0	29	3	10	9	0	0	1	10	36	36	81	0	0	0	52	3	18	8	0	0	0	0	14255	5513	0	0	19768	0	29	3	10
277	92	0	0	53	53	53	2	27	103	0	53	53	37	4398	4318	34985	30793	0	30	1	8	6	0	0	0	8	35	37	53	0	0	0	40	0	8	5	0	0	0	0	8803	2160	0	0	10963	0	30	1	8
278	99	0	0	50	50	50	1	26	115	0	50	66	55	5370	5275	34948	29821	0	20	1	10	6	0	0	0	13	38	36	66	0	0	0	47	0	13	6	0	0	0	0	10468	3616	0	0	14084	0	20	1	10
279	90	0	0	37	37	37	1	14	75	0	37	40	32	5649	5588	34938	29544	0	19	1	8	3	0	0	0	6	31	33	40	0	0	0	30	0	7	3	0	0	0	0	5646	3449	0	0	9095	0	19	1	8
280	102	0	0	38	38	38	3	25	76	0	38	48	45	8075	8002	34922	27116	0	22	2	5	4	0	0	2	3	38	40	48	0	0	0	32	0	11	5	0	0	0	0	7486	3763	0	0	11249	0	22	2	5
281	88	0	0	40	40	40	0	20	97	0	40	48	41	4691	4619	34957	30501	0	23	1	6	5	0	0	1	4	28	31	48	0	0	0	35	0	10	3	0	0	0	0	6796	2595	0	0	9391	0	23	1	6
282	92	0	0	39	39	39	0	19	103	0	39	42	35	4643	4578	34960	30549	0	23	1	5	5	0	0	2	3	32	35	42	0	0	0	31	0	8	3	0	0	0	0	6664	2346	0	0	9010	0	23	1	5
283	91	0	0	33	33	33	1	21	81	0	33	42	40	4836	4771	34932	30357	0	20	1	8	3	0	0	0	1	34	37	42	0	0	0	33	0	4	5	0	0	0	0	6680	1086	0	0	7766	0	20	1	8
284	92	0	0	50	50	50	2	23	117	0	50	40	28	5887	5820	34965	29303	0	29	2	9	3	0	0	0	7	26	27	40	0	0	0	28	0	8	4	0	0	0	0	6169	2037	0	0	8206	0	29	2	9
285	88	0	0	45	45	45	1	23	89	0	45	42	35	5327	5256	34927	29865	0	23	2	8	5	0	0	1	6	30	33	42	0	0	0	32	0	7	3	0	0	0	0	6756	1957	0	0	8713	0	23	2	8
286	89	0	0	39	39	38	1	22	69	0	38	33	27	4268	4211	34975	30925	0	21	1	8	5	0	0	1	2	35	37	33	0	0	0	25	0	4	4	0	0	0	0	5111	607	0	0	5718	0	21	1	8
287	89	0	0	32	32	32	4	31	56	0	32	32	29	5021	4968	34950	30172	0	13	1	6	8	0	0	0	4	33	35	32	0	0	0	26	0	4	2	0	0	0	0	5650	1475	0	0	7125	0	13	1	6
288	89	0	0	36	36	36	1	23	67	0	36	48	42	4755	4685	34941	30438	0	19	1	7	4	0	0	0	5	32	34	48	0	0	0	34	0	8	6	0	0	0	0	7285	2811	0	0	10096	0	19	1	7
289	86	0	0	47	47	47	0	32	96	0	47	45	34	4750	4680	34973	30440	0	22	1	9	6	0	0	1	8	30	32	45	0	0	0	34	0	8	3	0	0	0	0	6845	4434	0	0	11279	0	22	1	9
290	99	0	0	63	64	63	3	30	151	0	63	71	52	6177	6081	35007	29005	0	41	1	10	5	0	0	1	5	31	32	71	0	0	0	48	1	8	14	0	0	0	0	14500	2222	0	0	16722	0	41	1	10
291	84	0	0	30	30	30	1	16	41	0	30	32	30	4700	4647	34965	30494	0	16	1	4	4	0	0	0	5	25	26	32	0	0	0	23	0	7	2	0	0	0	0	4699	1620	0	0	6319	0	16	1	4
292	100	0	0	44	44	44	2	18	65	0	44	39	25	4753	4694	34974	30438	0	26	1	9	5	0	0	2	1	36	38	39	0	0	0	26	0	10	3	0	0	0	0	5933	4223	0	0	10156	0	26	1	9
293	107	0	0	61	61	61	1	33	115	0	61	64	48	5132	5032	35047	30060	0	33	3	7	7	0	0	1	10	44	46	64	0	0	0	44	0	10	10	0	0	0	0	12737	6576	0	0	19313	0	33	3	7
294	102	0	0	36	36	36	1	18	52	0	36	26	21	4407	4360	34939	30784	0	20	1	9	4	0	0	1	1	45	48	26	0	0	0	19	0	4	3	0	0	0	0	4172	666	0	0	4838	0	20	1	9
295	89	0	0	43	43	43	0	21	116	0	43	38	30	4680	4614	34941	30514	0	24	1	6	5	0	0	0	7	35	38	38	0	0	0	25	0	8	5	0	0	0	0	6178	2465	0	0	8643	0	24	1	6
296	83	0	0	36	36	36	1	18	77	0	36	43	42	4719	4648	34971	30475	0	21	1	5	3	0	0	0	6	28	23	43	0	0	0	32	0	7	4	0	0	0	0	6602	1933	0	0	8535	0	21	1	5
297	120	0	0	65	65	65	3	44	116	0	65	71	52	5129	5024	34994	30060	0	33	1	9	11	2	0	1	8	57	59	71	0	0	0	56	0	10	5	0	0	0	0	10441	2598	0	0	13039	0	33	1	9
298	113	0	0	59	59	58	2	31	151	0	58	67	48	6169	6075	35011	29020	0	30	1	10	8	0	0	0	9	47	49	67	0	0	0	51	0	10	6	0	0	0	0	10348	2896	0	0	13244	0	30	1	10
299	98	0	0	50	50	50	1	32	145	0	50	52	39	5181	5102	34961	30010	0	28	1	7	7	0	0	1	6	34	36	52	0	0	0	39	0	10	3	0	0	0	0	8579	2719	0	0	11298	0	28	1	7
300	96	0	0	53	53	53	2	15	106	0	53	53	42	5226	5141	34972	29965	0	29	1	9	3	0	0	3	8	37	40	53	0	0	0	36	0	12	5	0	0	0	0	7819	3129	0	0	10948	0	29	1	9
301	92	0	0	47	47	47	3	23	93	0	47	50	42	5374	5307	34973	29805	0	24	2	6	6	1	0	0	8	29	30	50	0	0	0	37	0	8	5	0	0	0	0	7351	2576	0	0	9927	0	24	2	6
302	104	0	0	39	39	39	2	14	78	0	39	43	38	4710	4641	34941	30483	0	21	1	6	3	0	0	2	6	48	48	43	0	0	0	31	0	8	4	0	0	0	0	6249	2241	0	0	8490	0	21	1	6
303	106	0	0	53	53	53	1	27	129	0	53	72	60	5642	5540	34950	29548	0	30	1	9	5	0	0	2	6	38	40	72	0	0	0	55	0	12	5	0	0	0	0	10378	3120	0	0	13498	0	30	1	9
304	90	0	0	31	31	31	1	12	75	0	31	39	37	4705	4644	34957	30489	0	17	1	4	3	0	0	1	5	35	37	39	0	0	0	29	0	5	5	0	0	0	0	5765	964	0	0	6729	0	17	1	4
305	99	0	0	42	42	42	1	22	91	0	42	51	42	5010	4939	34931	30178	0	23	2	7	5	0	0	0	5	37	39	51	0	0	0	36	0	9	6	0	0	0	0	7770	2633	0	0	10403	0	23	2	7
306	87	0	0	36	36	36	1	18	85	0	36	58	53	4840	4775	96168	91561	0	18	1	8	4	0	0	1	4	32	34	58	0	0	0	41	0	13	4	0	0	0	0	7793	8741	0	0	16534	0	18	1	8
307	111	0	0	51	51	51	1	29	100	0	51	57	44	5256	5174	34937	29932	0	33	2	6	5	0	0	0	5	47	49	57	0	0	0	46	0	9	2	0	0	0	0	8774	2279	0	0	11053	0	33	2	6
308	88	0	0	41	41	41	2	17	78	0	41	46	38	4908	4842	34924	30280	0	24	1	6	5	0	0	0	5	27	28	46	0	0	0	34	0	10	2	0	0	0	0	5789	4157	0	0	9946	0	24	1	6
309	103	0	0	65	65	65	2	28	170	0	65	81	61	5096	4981	34989	30094	0	36	3	8	7	1	0	0	10	35	37	81	0	0	0	56	0	13	12	0	0	0	0	12050	3276	0	0	15326	0	36	3	8
310	87	0	0	31	31	31	1	11	62	0	31	48	45	4672	4603	34931	30522	0	15	1	5	3	0	0	0	7	33	35	48	0	0	0	36	0	6	6	0	0	0	0	7844	1518	0	0	9362	0	15	1	5
311	113	0	0	68	68	68	3	38	157	0	68	68	40	5480	5390	34950	29703	0	37	1	11	9	0	0	1	9	41	40	68	0	0	0	54	0	8	6	0	0	0	0	12910	2237	0	0	15147	0	37	1	11
312	84	0	0	38	38	38	1	28	60	0	38	43	34	4782	4719	34934	30410	0	21	1	7	4	0	0	0	5	28	29	43	0	0	0	33	0	7	3	0	0	0	0	6188	1708	0	0	7896	0	21	1	7
313	93	0	0	38	38	38	1	16	71	0	38	37	30	4693	4632	34890	30501	0	20	1	6	3	0	0	0	8	38	40	37	0	0	0	27	0	6	4	0	0	0	0	5466	1448	0	0	6914	0	20	1	6
314	91	0	0	38	38	38	3	18	65	0	38	48	42	4843	4771	34964	30350	0	20	1	8	4	0	0	1	4	32	35	48	0	0	0	35	0	9	4	0	0	0	0	7342	5229	0	0	12571	0	20	1	8
315	93	0	0	40	40	40	0	24	84	0	40	52	44	4799	4723	34892	30394	0	23	1	7	4	0	0	1	4	36	37	52	0	0	0	40	0	7	5	0	0	0	0	7290	1821	0	0	9111	0	23	1	7
316	95	0	0	50	50	50	2	26	105	0	50	43	34	4971	4897	34970	30220	0	26	1	11	5	0	0	1	6	36	38	43	0	0	0	31	0	8	4	0	0	0	0	6508	7348	0	0	13856	0	26	1	11
317	88	0	0	38	38	38	3	18	70	0	38	39	31	6135	6076	34927	29056	0	21	1	6	5	0	0	0	5	32	34	39	0	0	0	28	0	9	2	0	0	0	0	6385	2263	0	0	8648	0	21	1	6
318	105	0	0	56	56	56	2	41	136	0	56	81	65	5352	5241	34901	29839	0	28	1	8	11	0	0	0	8	38	40	81	0	0	0	56	1	10	14	0	0	0	0	13172	2759	0	0	15931	0	28	1	8
319	105	0	0	53	53	53	0	44	122	0	53	68	54	6666	6575	34926	28519	0	32	2	9	4	0	0	0	6	40	42	68	0	0	0	47	1	14	6	0	0	0	0	11135	3575	0	0	14710	0	32	2	9
320	89	0	0	41	41	41	0	25	111	0	41	52	47	4708	4628	34978	30485	0	18	1	10	3	0	0	1	8	31	32	52	0	0	0	39	0	6	7	0	0	0	0	8025	1524	0	0	9549	0	18	1	10
321	104	0	0	37	37	37	2	22	73	0	37	35	28	5061	5002	34969	30134	0	21	2	5	5	0	0	1	3	44	45	35	0	0	0	28	0	6	1	0	0	0	0	5123	1073	0	0	6196	0	21	2	5
322	80	0	0	39	39	39	2	10	90	0	39	40	33	4676	4612	34971	30517	0	21	1	6	4	0	0	1	6	26	26	40	0	0	0	30	0	7	3	0	0	0	0	5574	1793	0	0	7367	0	21	1	6
323	105	0	0	43	43	43	0	29	120	0	43	40	34	4873	4804	34918	30320	0	21	1	11	4	0	0	1	5	44	46	40	0	0	0	30	0	6	4	0	0	0	0	5865	1339	0	0	7204	0	21	1	11
324	114	0	0	44	44	43	2	21	89	0	43	55	46	5187	5106	34954	30006	0	22	1	5	7	0	0	2	6	52	50	55	0	0	0	35	0	9	11	0	0	0	0	12314	2608	0	0	14922	0	22	1	5
325	102	0	0	60	60	60	0	30	130	0	60	69	51	5471	5377	34930	29713	0	33	3	10	5	0	0	0	9	36	38	69	0	0	0	48	0	13	8	0	0	0	0	11696	3996	0	0	15692	0	33	3	10
326	112	0	0	62	62	62	0	32	154	0	62	82	64	6871	6757	35002	28318	0	28	2	9	10	0	0	0	13	38	40	82	0	0	0	60	1	11	10	0	0	0	0	13256	4038	0	0	17294	0	28	2	9
327	90	0	0	43	43	42	2	14	65	0	42	36	25	5377	5319	34958	29815	0	26	1	6	5	0	0	0	4	30	31	36	0	0	0	25	0	6	5	0	0	0	0	6162	890	0	0	7052	0	26	1	6
328	98	0	0	48	48	48	0	17	102	0	48	49	34	4726	4653	34945	30466	0	29	1	7	5	0	0	0	6	43	45	49	0	0	0	38	0	6	5	0	0	0	0	8751	1503	0	0	10254	0	29	1	7
329	110	0	0	61	61	61	1	37	120	0	61	57	39	5389	5303	35025	29798	0	35	1	7	10	0	0	1	7	42	44	57	0	0	0	41	0	11	5	0	0	0	0	8962	3043	0	0	12005	0	35	1	7
330	121	0	0	78	78	77	3	38	150	0	77	75	52	5753	5634	34974	29438	0	37	4	12	7	0	0	0	17	57	60	75	0	0	0	53	0	13	9	0	0	0	0	14919	4583	0	0	19502	0	37	4	12
331	98	0	0	46	46	45	1	21	102	0	45	43	31	5814	5748	34974	29377	0	25	1	9	5	0	0	2	3	34	36	43	0	0	0	34	0	6	3	0	0	0	0	6783	1309	0	0	8092	0	25	1	9
332	98	0	0	42	42	42	2	18	97	0	42	62	53	5151	5065	34941	30041	0	22	1	9	4	0	0	1	5	35	38	62	0	0	0	43	0	12	7	0	0	0	0	10529	8418	0	0	18947	0	22	1	9
333	95	0	0	44	44	43	2	18	83	0	43	48	41	6753	6679	34940	28438	0	25	1	6	5	0	0	1	5	30	31	48	0	0	0	35	0	9	4	0	0	0	0	8176	6130	0	0	14306	0	25	1	6
334	100	0	0	39	39	39	1	14	75	0	39	32	23	5370	5319	34985	29820	0	20	2	6	5	0	0	1	5	35	38	32	0	0	0	19	0	7	6	0	0	0	0	5478	1276	0	0	6754	0	20	2	6
335	110	0	0	63	63	63	0	29	116	0	63	66	51	6648	6551	34950	28536	0	31	1	13	7	0	0	1	10	34	35	66	0	0	0	51	0	10	5	0	0	0	0	11158	3069	0	0	14227	0	31	1	13
336	104	0	0	54	54	54	0	34	112	0	54	45	35	4328	4247	35005	30865	0	26	1	8	10	0	0	0	9	47	48	45	0	0	0	37	0	6	2	0	0	0	0	7459	1503	0	0	8962	0	26	1	8
337	91	0	0	46	46	46	1	22	92	0	46	46	34	4761	4689	34970	30432	0	28	1	9	4	0	0	0	4	33	35	46	0	0	0	34	0	7	5	0	0	0	0	6248	1266	0	0	7514	0	28	1	9
338	103	0	0	56	56	56	0	19	153	0	56	55	42	4940	4854	64205	59546	0	29	2	9	7	0	0	0	9	44	45	55	0	0	0	36	0	11	8	0	0	0	0	9017	6845	0	0	15862	0	29	2	9
339	84	0	0	31	31	31	1	27	63	0	31	36	32	4702	4646	34950	30492	0	17	1	6	3	0	0	0	4	30	33	36	0	0	0	27	0	5	4	0	0	0	0	5187	964	0	0	6151	0	17	1	6
340	99	0	0	44	44	44	2	14	111	0	44	54	46	4716	4634	34939	30477	0	24	1	8	3	0	0	3	5	42	44	54	0	0	0	41	0	9	4	0	0	0	0	8162	2383	0	0	10545	0	24	1	8
341	86	0	0	39	39	39	0	16	91	0	39	48	41	4736	4663	34917	30458	0	19	1	8	3	0	0	2	6	32	34	48	0	0	0	36	0	8	4	0	0	0	0	7069	2124	0	0	9193	0	19	1	8
342	95	0	0	44	44	43	1	25	103	0	43	56	45	5152	5085	34984	30028	0	26	1	6	4	0	0	1	5	33	35	56	0	0	0	45	0	9	2	0	0	0	0	9437	2772	0	0	12209	0	26	1	6
343	96	0	0	63	63	63	1	31	161	0	63	61	38	4949	4855	34978	30245	0	37	3	7	9	0	0	1	6	35	37	61	0	0	0	43	0	9	9	0	0	0	0	11365	2209	0	0	13574	0	37	3	7
344	100	0	0	44	44	44	0	15	106	0	44	65	56	5262	5171	34937	29930	0	23	1	6	6	0	0	1	7	36	38	65	0	0	0	43	0	10	12	0	0	0	0	10431	2514	0	0	12945	0	23	1	6
345	101	0	0	39	39	39	1	18	97	0	39	55	46	4758	4689	34964	30427	0	22	2	5	6	0	0	0	4	43	45	55	0	0	0	43	0	8	4	0	0	0	0	8616	2200	0	0	10816	0	22	2	5
346	95	0	0	47	47	46	7	29	76	0	46	48	39	5544	5473	34950	29643	0	25	1	10	5	0	0	0	5	33	35	48	0	0	0	35	0	8	5	0	0	0	0	8072	1777	0	0	9849	0	25	1	10
347	90	0	0	50	50	50	2	21	85	0	50	57	46	4818	4731	34955	30374	0	29	1	5	6	0	0	0	9	34	36	57	0	0	0	41	0	10	6	0	0	0	0	8471	2611	0	0	11082	0	29	1	5
348	79	0	0	40	41	40	1	19	78	0	40	37	34	4850	4788	34991	30339	0	24	1	8	3	0	0	1	3	22	25	37	0	0	0	25	0	6	6	0	0	0	0	6575	1860	0	0	8435	0	24	1	8
349	93	0	0	41	41	41	1	13	74	0	41	38	27	4780	4721	35004	30412	0	23	2	7	6	0	0	1	2	35	37	38	0	0	0	28	0	6	4	0	0	0	0	6808	2867	0	0	9675	0	23	2	7
350	106	0	0	38	38	38	1	22	77	0	38	47	41	4887	4818	34929	30304	0	21	1	6	6	0	0	0	4	49	52	47	0	0	0	35	0	8	4	0	0	0	0	7636	4709	0	0	12345	0	21	1	6
351	88	0	0	44	44	44	3	25	80	0	44	39	28	4780	4716	34904	30413	0	25	1	7	5	0	0	0	6	33	35	39	0	0	0	32	0	5	2	0	0	0	0	5750	1429	0	0	7179	0	25	1	7
352	86	0	0	35	35	35	0	20	83	0	35	33	24	4686	4635	34976	30507	0	21	1	6	6	0	0	0	1	32	34	33	0	0	0	24	0	6	3	0	0	0	0	4915	1494	0	0	6409	0	21	1	6
353	93	0	0	35	35	35	1	29	75	0	35	43	35	4717	4657	34946	30474	0	22	1	5	5	0	0	0	2	36	33	43	0	0	0	31	0	8	4	0	0	0	0	6925	6070	0	0	12995	0	22	1	5
354	128	0	0	36	37	36	0	14	58	0	36	51	44	6126	6052	34908	29069	0	18	2	7	4	0	0	2	3	68	69	51	0	0	0	38	0	8	5	0	0	0	0	8278	1851	0	0	10129	0	18	2	7
355	89	0	0	37	37	37	1	12	75	0	37	33	26	4240	4183	34956	30955	0	18	1	8	5	0	0	0	5	35	38	33	0	0	0	25	0	5	3	0	0	0	0	4964	1331	0	0	6295	0	18	1	8
356	95	0	0	46	46	46	1	20	100	0	46	54	40	4889	4815	34948	30300	0	23	2	10	4	0	0	3	4	38	39	54	0	0	0	39	0	12	3	0	0	0	0	8581	3721	0	0	12302	0	23	2	10
357	96	0	0	41	41	41	1	18	70	0	41	41	32	4828	4765	34980	30363	0	26	1	6	5	0	0	0	3	37	39	41	0	0	0	32	0	7	2	0	0	0	0	6058	1505	0	0	7563	0	26	1	6
358	121	0	0	53	53	53	2	22	104	0	53	52	38	5204	5126	34952	29984	0	27	1	12	7	0	0	0	6	57	58	52	0	0	0	39	0	10	3	0	0	0	0	8649	9834	0	0	18483	0	27	1	12
359	133	0	0	65	65	65	1	32	153	0	65	79	61	5764	5651	34939	29424	0	33	3	8	8	0	0	2	11	61	62	79	0	0	0	59	0	12	8	0	0	0	0	14558	2854	0	0	17412	0	33	3	8
360	97	0	0	52	52	52	2	23	121	0	52	52	35	4782	4709	34955	30405	0	29	1	10	6	0	0	0	6	37	39	52	0	0	0	33	0	10	9	0	0	0	0	9215	2934	0	0	12149	0	29	1	10
361	93	0	0	52	52	52	1	27	107	0	52	60	47	5271	5183	34957	29919	0	30	1	7	7	0	0	1	6	32	34	60	0	0	0	43	0	10	7	0	0	0	0	8443	2846	0	0	11289	0	30	1	7
362	93	0	0	46	46	46	0	19	85	0	46	44	34	4726	4655	34904	30466	0	25	1	9	3	0	0	1	7	36	38	44	0	0	0	32	0	8	4	0	0	0	0	6218	2346	0	0	8564	0	25	1	9
363	85	0	0	41	41	41	1	26	97	0	41	43	35	5401	5333	34965	29792	0	23	1	7	4	0	0	0	6	28	27	43	0	0	0	31	0	6	6	0	0	0	0	7276	3486	0	0	10762	0	23	1	7
364	95	0	0	40	40	40	2	24	87	0	40	55	48	6163	6084	34944	29029	0	23	1	4	6	0	0	2	4	35	37	55	0	0	0	43	0	8	4	0	0	0	0	7892	2299	0	0	10191	0	23	1	4
365	119	0	0	54	54	53	1	30	76	0	53	47	35	5199	5124	34969	29989	0	30	1	8	9	0	0	1	4	53	55	47	0	0	0	37	0	7	3	0	0	0	0	7086	2174	0	0	9260	0	30	1	8
366	86	0	0	36	36	36	0	19	78	0	36	42	35	4849	4787	34911	30343	0	19	2	6	4	0	0	0	5	29	31	42	0	0	0	30	0	7	5	0	0	0	0	6977	3996	0	0	10973	0	19	2	6
367	98	0	0	51	51	51	1	30	109	0	51	62	52	4875	4787	34949	30311	0	27	2	6	4	0	0	1	11	36	38	62	0	0	0	45	0	9	8	0	0	0	0	10217	2747	0	0	12964	0	27	2	6
368	93	0	0	39	39	38	1	15	73	0	38	55	50	7018	6946	34944	28167	0	19	1	5	5	0	0	1	7	29	31	55	0	0	0	41	0	8	6	0	0	0	0	9413	2000	0	0	11413	0	19	1	5
369	91	0	0	41	41	41	0	16	103	0	41	40	37	5133	5065	34938	30058	0	22	1	4	3	0	0	0	11	31	32	40	0	0	0	29	0	8	3	0	0	0	0	6238	3168	0	0	9406	0	22	1	4
370	100	0	0	57	58	57	2	31	134	0	57	57	40	5102	5021	34935	30083	0	29	2	8	8	0	0	0	10	38	40	57	0	0	0	43	0	7	7	0	0	0	0	11509	1842	0	0	13351	0	29	2	8
371	94	0	0	44	44	44	2	22	84	0	44	35	24	4648	4590	34955	30543	0	24	1	8	5	0	0	1	5	34	37	35	0	0	0	26	0	6	3	0	0	0	0	5713	1678	0	0	7391	0	24	1	8
372	97	0	0	40	41	40	1	30	67	0	40	35	27	4756	4696	34947	30438	0	24	1	7	6	0	0	0	2	41	40	35	0	0	0	28	0	6	1	0	0	0	0	5917	1136	0	0	7053	0	24	1	7
373	121	0	0	51	51	51	0	29	130	0	51	69	60	5492	5397	34942	29693	0	29	1	8	5	0	0	1	7	50	51	69	0	0	0	52	0	11	6	0	0	0	0	11269	2480	0	0	13749	0	29	1	8
374	90	0	0	49	49	49	1	27	120	0	49	43	33	5052	4982	34937	30137	0	27	1	7	5	0	0	0	9	28	28	43	0	0	0	28	0	11	4	0	0	0	0	6026	3579	0	0	9605	0	27	1	7
375	125	0	0	55	55	55	1	19	140	0	55	53	40	4881	4810	34939	30296	0	29	3	13	6	0	0	0	4	57	59	53	0	0	0	37	1	10	5	0	0	0	0	9550	9159	0	0	18709	0	29	3	13
376	77	0	0	26	26	26	1	23	32	0	26	23	20	4692	4654	34978	30501	0	16	1	5	3	0	0	0	1	23	26	23	0	0	0	17	0	5	1	0	0	0	0	3005	964	0	0	3969	0	16	1	5
377	101	0	0	45	45	45	1	27	92	0	45	63	55	5196	5105	34933	29996	0	22	1	10	5	0	0	3	4	40	43	63	0	0	0	44	0	12	7	0	0	0	0	9446	5967	0	0	15413	0	22	1	10
378	88	0	0	38	38	38	1	16	81	0	38	48	42	4725	4651	34958	30470	0	19	1	7	4	0	0	2	5	33	35	48	0	0	0	36	0	8	4	0	0	0	0	7432	1775	0	0	9207	0	19	1	7
379	117	0	0	31	31	31	1	23	69	0	31	31	25	5081	5034	34959	30111	0	15	1	8	3	0	0	0	4	58	60	31	0	0	0	24	0	6	1	0	0	0	0	3975	1450	0	0	5425	0	15	1	8
380	85	0	0	36	36	36	1	11	83	0	36	44	36	4839	4775	34987	30354	0	19	1	8	4	0	0	0	4	30	32	44	0	0	0	33	0	5	6	0	0	0	0	7362	852	0	0	8214	0	19	1	8
381	88	0	0	40	40	40	1	13	95	0	40	38	29	4737	4678	34969	30454	0	25	1	4	4	0	0	0	6	33	35	38	0	0	0	24	0	9	5	0	0	0	0	5525	2795	0	0	8320	0	25	1	4
382	97	0	0	55	55	55	2	31	109	0	55	42	34	4730	4651	34995	30461	0	29	1	8	8	0	0	0	9	41	42	42	0	0	0	32	0	7	3	0	0	0	0	6680	1875	0	0	8555	0	29	1	8
383	88	0	0	40	40	40	1	14	83	0	40	40	34	5071	5005	34969	30122	0	20	1	5	6	0	0	0	8	31	33	40	0	0	0	30	0	8	2	0	0	0	0	5809	2120	0	0	7929	0	20	1	5
384	91	0	0	33	33	33	0	17	73	0	33	53	49	5193	5122	34962	29997	0	19	1	4	4	0	0	0	5	26	26	53	0	0	0	36	1	10	6	0	0	0	0	9271	5809	0	0	15080	0	19	1	4
385	107	0	0	53	53	53	2	35	116	0	53	58	39	6562	6479	34931	28630	0	31	2	9	6	0	0	0	5	35	37	58	0	0	0	42	1	4	11	0	0	0	0	12181	801	0	0	12982	0	31	2	9
386	122	0	0	50	50	49	1	22	112	0	49	75	63	5019	4920	34922	30169	0	23	1	9	6	0	0	1	9	55	57	75	0	0	0	62	0	10	3	0	0	0	0	11652	2778	0	0	14430	0	23	1	9
387	115	0	0	55	55	54	1	26	120	0	54	60	51	5131	5040	34965	30056	0	30	1	8	5	0	0	1	9	52	65	60	0	0	0	46	0	10	4	0	0	0	0	11443	2687	0	0	14130	0	30	1	8
388	93	0	0	48	48	48	2	26	121	0	48	54	44	4750	4665	34949	30444	0	26	1	5	7	0	0	0	9	37	39	54	0	0	0	43	0	9	2	0	0	0	0	8148	2960	0	0	11108	0	26	1	5
389	105	0	0	54	54	54	2	36	141	0	54	60	44	10623	10536	34926	24567	0	34	1	7	5	0	0	1	6	36	34	60	0	0	0	43	0	10	7	0	0	0	0	10254	2934	0	0	13188	0	34	1	7
390	99	0	0	46	46	46	0	26	101	0	46	58	47	4846	4764	35002	30344	0	22	1	9	7	0	0	0	7	39	41	58	0	0	0	43	0	7	8	0	0	0	0	10047	1807	0	0	11854	0	22	1	9
391	101	0	0	37	37	36	0	21	80	0	36	46	40	4955	4889	34956	30236	0	17	1	9	5	0	0	1	3	41	43	46	0	0	0	35	0	9	2	0	0	0	0	6597	2591	0	0	9188	0	17	1	9
392	96	0	0	44	44	44	2	16	103	0	44	37	27	4985	4923	34959	30207	0	23	1	7	6	0	0	0	7	40	41	37	0	0	0	27	0	7	3	0	0	0	0	6095	2181	0	0	8276	0	23	1	7
393	101	0	0	49	49	48	1	24	79	0	48	47	35	5154	5081	34982	30037	0	25	1	10	5	0	0	0	7	44	46	47	0	0	0	34	0	8	5	0	0	0	0	7684	2120	0	0	9804	0	25	1	10
394	94	0	0	44	44	44	0	30	105	0	44	46	33	4757	4686	35033	30438	0	22	1	7	8	0	0	0	6	36	38	46	0	0	0	30	1	9	6	0	0	0	0	8001	2660	0	0	10661	0	22	1	7
395	91	0	0	50	50	50	1	26	99	0	50	50	39	4760	4679	34868	30433	0	27	1	10	4	0	0	1	7	36	39	50	0	0	0	37	0	8	5	0	0	0	0	7685	1956	0	0	9641	0	27	1	10
396	94	0	0	47	47	47	2	18	87	0	47	43	29	5715	5650	34949	29475	0	26	1	10	4	0	0	0	6	34	36	43	0	0	0	32	0	8	3	0	0	0	0	6556	2029	0	0	8585	0	26	1	10
397	99	0	0	46	47	46	1	21	94	0	46	38	27	5505	5442	34977	29686	0	26	1	8	6	0	0	1	4	36	38	38	0	0	0	29	0	7	2	0	0	0	0	5435	1561	0	0	6996	0	26	1	8
398	95	0	0	49	49	49	0	25	138	0	49	52	36	5437	5363	34944	29753	0	27	1	11	5	0	0	0	5	31	30	52	0	0	0	39	0	8	5	0	0	0	0	8722	2419	0	0	11141	0	27	1	11
399	86	0	0	42	42	42	0	27	109	0	42	45	35	4865	4797	34969	30327	0	25	1	5	5	0	0	1	5	31	33	45	0	0	0	35	0	7	3	0	0	0	0	6182	1980	0	0	8162	0	25	1	5
400	100	0	0	46	46	46	0	17	91	0	46	49	39	4774	4699	34945	30417	0	24	2	10	7	0	0	0	3	38	40	49	0	0	0	41	0	6	2	0	0	0	0	7099	1375	0	0	8474	0	24	2	10
401	107	0	0	42	42	42	2	22	90	0	42	42	34	4736	4671	35062	30454	0	22	2	7	5	0	0	0	6	48	50	42	0	0	0	30	0	9	3	0	0	0	0	6870	8533	0	0	15403	0	22	2	7
402	89	0	0	37	37	37	1	21	91	0	37	46	41	4731	4661	34910	30462	0	17	1	7	4	0	0	1	7	33	35	46	0	0	0	37	0	5	4	0	0	0	0	7267	1422	0	0	8689	0	17	1	7
403	104	0	0	64	64	64	2	22	163	0	64	74	58	5486	5380	35003	29699	0	35	4	8	8	0	0	2	7	36	38	74	0	0	0	48	0	8	18	0	0	0	0	14187	2380	0	0	16567	0	35	4	8
404	94	0	0	39	39	39	2	26	73	0	39	48	39	4767	4698	34962	30425	0	20	1	7	6	0	0	1	4	38	40	48	0	0	0	35	0	10	3	0	0	0	0	7258	2873	0	0	10131	0	20	1	7
405	108	0	0	54	54	54	1	33	147	0	54	59	50	7308	7218	34959	27879	0	29	2	9	6	0	0	1	7	34	36	59	0	0	0	41	0	13	5	0	0	0	0	8913	4479	0	0	13392	0	29	2	9
406	93	0	0	48	48	48	0	23	95	0	48	53	40	4694	4613	34929	30500	0	26	1	9	4	0	0	0	8	35	37	53	0	0	0	40	0	8	5	0	0	0	0	8385	2405	0	0	10790	0	26	1	9
407	92	0	0	39	39	39	0	21	74	0	39	44	39	6506	6437	34954	28686	0	23	1	5	5	0	0	1	4	32	34	44	0	0	0	32	0	8	4	0	0	0	0	7051	1965	0	0	9016	0	23	1	5
408	105	0	0	41	41	41	1	22	60	0	41	50	42	4728	4655	34962	30463	0	20	1	8	6	0	0	1	5	49	51	50	0	0	0	39	0	7	4	0	0	0	0	8161	1620	0	0	9781	0	20	1	8
409	108	0	0	50	51	50	1	26	116	0	50	55	46	5029	4942	34959	30163	0	23	1	7	8	0	0	3	8	48	49	55	0	0	0	37	0	11	7	0	0	0	0	9868	5012	0	0	14880	0	23	1	7
410	88	0	0	29	29	29	1	16	69	0	29	42	39	4692	4631	34968	30502	0	13	1	6	4	0	0	0	5	33	36	42	0	0	0	32	0	7	3	0	0	0	0	6377	1860	0	0	8237	0	13	1	6
411	103	0	0	46	46	46	6	26	79	0	46	73	66	5236	5142	34982	29947	0	20	3	12	5	0	0	0	6	35	38	73	0	0	0	52	0	16	5	0	0	0	0	11818	15144	0	0	26962	0	20	3	12
412	93	0	0	31	31	31	1	14	49	0	31	38	34	5104	5049	34962	30087	0	15	1	7	4	0	0	0	4	35	38	38	0	0	0	29	0	6	3	0	0	0	0	5233	1284	0	0	6517	0	15	1	7
413	93	0	0	37	37	37	1	19	89	0	37	49	43	5026	4954	34927	30167	0	21	1	9	3	0	0	0	3	35	36	49	0	0	0	34	0	7	8	0	0	0	0	8664	1935	0	0	10599	0	21	1	9
414	111	0	0	52	52	52	2	17	152	0	52	61	53	6303	6217	34928	28879	0	26	2	10	5	0	0	0	9	40	43	61	0	0	0	46	1	7	7	0	0	0	0	12942	2211	0	0	15153	0	26	2	10
415	87	0	0	43	43	43	1	15	81	0	43	40	33	4858	4790	34891	30335	0	24	2	7	3	0	0	2	5	30	29	40	0	0	0	24	0	10	6	0	0	0	0	6032	8522	0	0	14554	0	24	2	7
416	90	0	0	43	43	43	2	18	103	0	43	62	55	5134	5046	34990	30057	0	20	1	7	5	0	0	2	8	31	33	62	0	0	0	46	0	12	4	0	0	0	0	9282	3273	0	0	12555	0	20	1	7
417	94	0	0	51	51	51	0	17	127	0	51	45	30	4715	4642	34983	30478	0	29	1	5	6	0	0	0	10	37	39	45	0	0	0	31	0	9	5	0	0	0	0	7415	2208	0	0	9623	0	29	1	5
418	100	0	0	44	44	44	3	24	79	0	44	52	44	6214	6136	34923	28977	0	21	2	7	5	0	0	4	5	38	40	52	0	0	0	37	0	11	4	0	0	0	0	7710	2650	0	0	10360	0	21	2	7
419	135	0	0	46	46	46	0	26	96	0	46	54	41	4722	4644	34946	30470	0	26	1	8	6	0	0	1	4	77	80	54	0	0	0	40	0	10	4	0	0	0	0	7795	2472	0	0	10267	0	26	1	8
420	83	0	0	43	43	43	1	21	89	0	43	42	30	4706	4640	34981	30488	0	28	1	7	3	0	0	0	4	27	29	42	0	0	0	31	0	7	4	0	0	0	0	6112	2160	0	0	8272	0	28	1	7
421	109	0	0	58	58	58	2	28	118	0	58	65	53	5424	5332	34988	29758	0	31	1	10	6	0	0	1	9	38	40	65	0	0	0	51	0	11	3	0	0	0	0	10947	3156	0	0	14103	0	31	1	10
422	111	0	0	38	38	38	1	16	78	0	38	52	47	4851	4773	35003	30343	0	19	1	6	4	0	0	1	7	51	48	52	0	0	0	36	0	10	6	0	0	0	0	8349	2240	0	0	10589	0	19	1	6
423	110	0	0	49	50	49	2	27	105	0	49	65	56	5693	5605	34933	29491	0	26	1	11	6	0	0	0	5	44	47	65	0	0	0	51	0	9	5	0	0	0	0	12113	2778	0	0	14891	0	26	1	11
424	98	0	0	50	50	50	0	25	121	0	50	66	54	5339	5258	34981	29839	0	24	3	6	7	0	0	2	8	35	37	66	0	0	0	47	0	10	9	0	0	0	0	10768	4886	0	0	15654	0	24	3	6
425	84	0	0	36	36	36	0	20	99	0	36	40	36	4772	4708	34933	30421	0	18	1	6	4	0	0	1	6	29	31	40	0	0	0	31	0	8	1	0	0	0	0	4961	1883	0	0	6844	0	18	1	6
426	86	0	0	44	44	44	1	21	106	0	44	52	44	6196	6118	34971	28995	0	24	1	7	6	0	0	0	6	28	27	52	0	0	0	39	0	11	2	0	0	0	0	7490	3257	0	0	10747	0	24	1	7
427	98	0	0	33	33	33	1	26	55	0	33	56	53	5171	5095	34921	30020	0	15	1	7	5	0	0	0	5	28	29	56	0	0	0	43	0	9	4	0	0	0	0	7772	1789	0	0	9561	0	15	1	7
428	89	0	0	40	40	40	1	25	82	0	40	47	34	4792	4731	34942	30396	0	23	2	7	4	0	0	0	4	33	35	47	0	0	0	37	0	7	3	0	0	0	0	6991	2238	0	0	9229	0	23	2	7
429	121	0	0	51	51	51	1	22	99	0	51	68	62	6382	6287	34977	28801	0	21	4	8	4	0	1	6	7	52	53	68	0	0	0	48	1	13	6	0	0	0	0	13078	9902	0	0	22980	0	21	4	8
430	89	0	0	44	44	44	4	22	84	0	44	39	27	4698	4634	34932	30496	0	25	1	6	5	0	0	1	6	35	37	39	0	0	0	30	0	7	2	0	0	0	0	5533	1634	0	0	7167	0	25	1	6
431	90	0	0	44	45	43	1	32	77	0	43	36	29	4743	4682	34971	30447	0	26	1	6	5	0	0	1	4	34	36	36	0	0	0	25	0	7	4	0	0	0	0	6565	1822	0	0	8387	0	26	1	6
432	94	0	0	40	40	40	0	24	111	0	40	47	40	3935	3865	34905	31256	0	21	2	8	3	0	0	0	6	38	40	47	0	0	0	37	0	6	4	0	0	0	0	7287	1697	0	0	8984	0	21	2	8
433	104	0	0	55	56	55	2	36	110	0	55	80	64	5134	5040	34996	30042	0	27	1	11	10	0	0	0	6	40	42	80	0	0	0	57	0	7	16	0	0	0	0	13040	3601	0	0	16641	0	27	1	11
434	100	0	0	34	34	34	1	17	57	0	34	35	29	4664	4609	34968	30529	0	19	1	6	5	0	0	0	3	45	48	35	0	0	0	24	0	5	6	0	0	0	0	6198	845	0	0	7043	0	19	1	6
435	98	0	0	39	39	39	1	23	107	0	39	65	59	4651	4563	34984	30540	0	20	1	8	5	0	0	1	4	35	37	65	0	0	0	50	0	10	5	0	0	0	0	9979	2410	0	0	12389	0	20	1	8
436	95	0	0	34	34	34	1	18	76	0	34	40	34	4857	4798	34935	30335	0	20	1	7	3	0	0	0	3	40	43	40	0	0	0	27	0	9	4	0	0	0	0	5890	2559	0	0	8449	0	20	1	7
437	80	0	0	36	36	36	1	19	79	0	36	42	39	4715	4650	34964	30476	0	19	2	6	4	0	0	0	5	24	25	42	0	0	0	30	0	7	5	0	0	0	0	5983	1837	0	0	7820	0	19	2	6
438	88	0	0	43	43	43	1	22	102	0	43	39	30	4687	4622	34983	30506	0	23	1	5	6	0	0	0	8	34	37	39	0	0	0	28	0	7	4	0	0	0	0	5596	1769	0	0	7365	0	23	1	5
439	115	0	0	58	59	58	1	38	150	0	58	65	55	6653	6551	34978	28537	0	29	1	11	4	0	0	3	10	50	52	65	0	0	0	45	0	15	5	0	0	0	0	10204	2686	0	0	12890	0	29	1	11
440	109	0	0	56	56	56	0	27	127	0	56	75	60	4938	4841	35033	30244	0	25	3	8	7	0	0	1	12	42	45	75	0	0	0	54	1	10	10	0	0	0	0	14369	2982	0	0	17351	0	25	3	8
441	103	0	0	51	51	51	0	22	111	0	51	57	44	5621	5535	34917	29571	0	29	1	8	5	0	0	2	6	41	43	57	0	0	0	37	0	13	7	0	0	0	0	8491	5460	0	0	13951	0	29	1	8
442	87	0	0	35	35	35	1	15	73	0	35	40	36	4687	4623	34950	30507	0	19	1	4	4	0	0	1	6	33	35	40	0	0	0	30	0	6	4	0	0	0	0	5857	1494	0	0	7351	0	19	1	4
443	90	0	0	40	40	40	2	30	75	0	40	38	31	4674	4611	34956	30519	0	23	1	8	5	0	0	0	3	32	33	38	0	0	0	27	0	6	5	0	0	0	0	6075	1494	0	0	7569	0	23	1	8
444	102	0	0	39	39	39	1	26	66	0	39	41	35	4256	4190	34981	30937	0	22	1	6	5	0	0	0	5	45	45	41	0	0	0	30	0	8	3	0	0	0	0	5326	2622	0	0	7948	0	22	1	6
445	85	0	0	36	37	36	1	17	77	0	36	36	33	5439	5384	34966	29748	0	19	1	5	5	0	0	0	6	24	25	36	0	0	0	25	0	8	3	0	0	0	0	5072	2746	0	0	7818	0	19	1	5
446	90	0	0	44	44	43	1	25	84	0	43	44	34	5580	5512	34938	29612	0	24	1	9	3	0	0	0	6	30	32	44	0	0	0	34	0	7	3	0	0	0	0	6456	1328	0	0	7784	0	24	1	9
447	95	0	0	50	50	49	0	15	106	0	49	77	65	5086	4998	34953	30089	0	26	1	6	7	0	0	0	9	34	35	77	0	0	0	62	0	10	5	0	0	0	0	12171	2479	0	0	14650	0	26	1	6
448	93	0	0	40	40	40	1	21	86	0	40	41	36	5050	4986	34942	30139	0	21	1	9	5	0	0	0	4	34	36	41	0	0	0	30	0	9	2	0	0	0	0	6001	5133	0	0	11134	0	21	1	9
449	91	0	0	36	36	36	1	17	81	0	36	42	39	5418	5354	34974	29772	0	16	1	7	3	0	0	3	6	30	33	42	0	0	0	29	0	9	4	0	0	0	0	5911	6098	0	0	12009	0	16	1	7
450	93	0	0	47	47	47	1	25	88	0	47	46	30	5157	5088	34986	30036	0	26	2	7	7	0	0	0	5	33	36	46	0	0	0	35	0	8	3	0	0	0	0	6690	1806	0	0	8496	0	26	2	7
451	90	0	0	43	43	43	2	21	112	0	43	54	46	5716	5638	34923	29474	0	21	1	7	6	0	0	3	5	30	32	54	0	0	0	42	0	8	4	0	0	0	0	8020	2014	0	0	10034	0	21	1	7
452	97	0	0	42	42	42	0	20	88	0	42	66	60	7272	7191	34961	27908	0	22	2	6	5	0	0	1	6	28	27	66	0	0	0	47	0	13	6	0	0	0	0	10054	5685	0	0	15739	0	22	2	6
453	100	0	0	42	42	42	0	21	102	0	42	46	34	4924	4856	34923	30269	0	21	1	8	5	0	0	0	7	43	46	46	0	0	0	34	0	9	3	0	0	0	0	6861	3234	0	0	10095	0	21	1	8
454	103	0	0	48	48	48	1	15	115	0	48	56	41	6205	6126	34957	28986	0	28	2	8	5	0	0	0	5	42	44	56	0	0	0	44	0	8	4	0	0	0	0	8014	2419	0	0	10433	0	28	2	8
455	94	0	0	47	47	47	3	20	76	0	47	54	44	4927	4847	34946	30263	0	24	2	9	5	0	0	1	6	34	36	54	0	0	0	36	1	13	4	0	0	0	0	7667	2655	0	0	10322	0	24	2	9
456	97	0	0	44	44	44	2	21	119	0	44	38	28	4814	4756	34956	30373	0	24	1	12	3	0	0	1	3	40	42	38	0	0	0	26	0	7	5	0	0	0	0	7917	1470	0	0	9387	0	24	1	12
457	94	0	0	41	41	41	1	19	83	0	41	32	26	4747	4689	34995	30445	0	19	2	8	4	0	0	2	6	37	38	32	0	0	0	24	0	7	1	0	0	0	0	3929	1650	0	0	5579	0	19	2	8
458	109	0	0	46	46	45	0	30	96	0	45	66	54	5784	5695	34961	29407	0	24	1	8	7	0	0	1	4	42	43	66	0	0	0	51	0	9	6	0	0	0	0	11162	2338	0	0	13500	0	24	1	8
459	112	0	0	51	51	50	1	26	103	0	50	60	45	4972	4886	34949	30220	0	26	1	7	7	0	0	1	8	52	53	60	0	0	0	42	0	10	8	0	0	0	0	11043	3066	0	0	14109	0	26	1	8
460	83	0	0	34	34	34	0	12	83	0	34	48	46	6770	6699	95109	89646	0	20	1	4	4	0	0	0	5	27	24	48	0	0	0	34	0	9	5	0	0	0	0	7822	2785	0	0	10607	0	20	1	4
461	96	0	0	40	40	40	0	19	109	0	40	48	37	6537	6469	34917	28655	0	23	1	9	4	0	0	0	3	34	35	48	0	0	0	37	0	8	3	0	0	0	0	6464	2032	0	0	8496	0	23	1	9
462	90	0	0	43	43	43	1	18	81	0	43	44	35	4686	4615	34979	30508	0	24	1	6	7	0	0	0	5	36	38	44	0	0	0	32	0	9	3	0	0	0	0	6241	2514	0	0	8755	0	24	1	6
463	91	0	0	45	45	45	1	31	71	0	45	45	39	6143	6073	34948	29044	0	24	1	8	5	0	0	1	6	34	36	45	0	0	0	33	0	7	5	0	0	0	0	6648	2085	0	0	8733	0	24	1	8
464	134	0	0	46	46	46	0	21	73	0	46	35	26	5509	5447	34932	29682	0	24	1	11	5	0	0	1	4	72	75	35	0	0	0	25	0	6	4	0	0	0	0	5767	994	0	0	6761	0	24	1	11
465	92	0	0	52	52	52	3	32	118	0	52	52	40	4766	4683	34947	30426	0	29	3	7	5	0	0	2	6	34	36	52	0	0	0	38	0	9	5	0	0	0	0	8022	3005	0	0	11027	0	29	3	7
466	92	0	0	46	46	46	1	20	114	0	46	56	44	4718	4636	34971	30475	0	27	1	6	5	0	0	0	7	36	38	56	0	0	0	40	0	11	5	0	0	0	0	9107	4815	0	0	13922	0	27	1	6
467	150	0	0	74	75	74	1	28	193	0	74	90	69	7016	6890	34967	28168	0	41	4	11	6	0	0	1	11	65	67	90	0	0	0	67	1	16	6	0	0	0	0	14807	3998	0	0	18805	0	41	4	11
468	103	0	0	52	52	52	1	21	111	0	52	56	45	5038	4960	34930	30144	0	23	1	14	5	0	0	2	7	42	45	56	0	0	0	42	0	11	3	0	0	0	0	8305	8296	0	0	16601	0	23	1	14
469	100	0	0	39	40	39	1	13	85	0	39	52	44	6125	6050	35009	29068	0	20	1	8	3	0	0	0	7	41	42	52	0	0	0	36	0	9	7	0	0	0	0	8006	2670	0	0	10676	0	20	1	8
470	117	0	0	52	52	52	2	20	102	0	52	69	57	4790	4691	35011	30401	0	32	2	9	4	0	0	0	5	49	52	69	0	0	0	48	1	11	9	0	0	0	0	15168	2699	0	0	17867	0	32	2	9
471	123	0	0	70	70	69	2	38	130	0	69	62	44	6251	6153	34951	28935	0	28	4	14	7	0	0	1	15	46	44	62	0	0	0	44	0	13	5	0	0	0	0	10470	9767	0	0	20237	0	28	4	14
472	105	0	0	47	47	47	0	25	119	0	47	70	61	4670	4572	34964	30521	0	24	2	7	3	0	0	1	10	43	44	70	0	0	0	51	0	12	7	0	0	0	0	10289	3244	0	0	13533	0	24	2	7
473	99	0	0	47	47	47	0	19	120	0	47	40	27	4703	4634	34951	30493	0	27	1	8	4	0	0	1	6	44	45	40	0	0	0	31	0	5	4	0	0	0	0	6529	1226	0	0	7755	0	27	1	8
474	108	0	0	39	39	39	1	24	77	0	39	50	43	6575	6501	34984	28618	0	24	1	5	5	0	0	1	3	46	47	50	0	0	0	37	0	9	4	0	0	0	0	8308	2112	0	0	10420	0	24	1	5
475	94	0	0	36	37	35	1	28	60	0	35	47	40	4757	4694	34968	30432	0	19	2	7	5	0	0	1	1	36	38	47	0	0	0	37	0	7	3	0	0	0	0	8169	1919	0	0	10088	0	19	2	7
476	99	0	0	53	53	53	1	18	140	0	53	62	51	5212	5121	34949	29976	0	24	1	11	6	0	0	1	10	39	42	62	0	0	0	49	0	8	5	0	0	0	0	9902	2608	0	0	12510	0	24	1	11
477	91	0	0	49	49	49	1	17	101	0	49	50	36	4943	4867	34937	30249	0	25	1	8	5	0	0	2	8	35	35	50	0	0	0	35	0	9	6	0	0	0	0	7822	2771	0	0	10593	0	25	1	8
478	139	0	0	63	63	63	2	41	129	0	63	79	62	6089	5989	34947	29087	0	34	3	13	7	0	0	0	6	59	61	79	0	0	0	61	1	12	5	0	0	0	0	12576	5227	0	0	17803	0	34	3	13
479	103	0	0	40	40	40	1	20	78	0	40	41	34	5559	5503	34949	29624	0	19	2	8	6	0	0	1	4	35	37	41	0	0	0	33	0	5	3	0	0	0	0	6233	1766	0	0	7999	0	19	2	8
480	81	0	0	30	30	30	1	12	54	0	30	39	38	4740	4679	34943	30454	0	12	1	6	5	0	0	0	6	25	25	39	0	0	0	32	0	5	2	0	0	0	0	6306	964	0	0	7270	0	12	1	6
481	85	0	0	33	33	33	3	23	84	0	33	28	25	4650	4599	34955	30544	0	19	1	4	6	0	0	0	3	32	34	28	0	0	0	20	0	4	4	0	0	0	0	4025	1056	0	0	5081	0	19	1	4
482	102	0	0	39	39	39	0	20	85	0	39	40	33	4331	4272	34978	30857	0	26	1	7	4	0	0	0	1	42	44	40	0	0	0	31	0	7	2	0	0	0	0	6219	2300	0	0	8519	0	26	1	7
483	96	0	0	49	49	49	1	13	59	0	49	52	42	4837	4756	34929	30354	0	31	2	10	4	0	0	1	1	38	33	52	0	0	0	38	0	11	3	0	0	0	0	7578	2631	0	0	10209	0	31	2	10
484	101	0	0	38	38	38	1	21	62	0	38	34	29	4391	4335	34932	30799	0	23	1	6	3	0	0	1	4	45	46	34	0	0	0	24	0	5	5	0	0	0	0	5104	1572	0	0	6676	0	23	1	6
485	90	0	0	41	42	41	1	28	75	0	41	47	41	6706	6635	34936	28484	0	23	2	5	4	0	0	1	6	29	30	47	0	0	0	35	0	8	4	0	0	0	0	8139	1467	0	0	9606	0	23	2	5
486	86	0	0	37	37	37	1	13	60	0	37	26	17	4251	4204	34938	30943	0	21	1	8	4	0	0	1	2	32	35	26	0	0	0	19	0	5	2	0	0	0	0	3902	1287	0	0	5189	0	21	1	8
487	88	0	0	42	42	42	0	15	100	0	42	50	42	4906	4829	34906	30288	0	28	1	4	3	0	0	1	5	28	30	50	0	0	0	37	2	8	3	0	0	0	0	8752	2086	0	0	10838	0	28	1	4
488	104	0	0	39	39	39	1	18	77	0	39	56	50	6826	6753	34950	28359	0	20	1	8	4	0	0	1	5	40	41	56	0	0	0	42	0	9	5	0	0	0	0	9101	2866	0	0	11967	0	20	1	8
489	85	0	0	41	41	41	2	16	92	0	41	39	35	5300	5234	34971	29891	0	22	1	9	3	0	0	0	6	26	27	39	0	0	0	30	0	5	4	0	0	0	0	5894	1194	0	0	7088	0	22	1	9
490	87	0	0	37	37	37	0	26	82	0	37	50	45	4234	4161	34927	30958	0	19	1	4	7	0	0	0	6	31	30	50	0	0	0	36	0	9	5	0	0	0	0	8076	2739	0	0	10815	0	19	1	4
491	113	0	0	50	51	50	5	19	100	0	50	69	55	6869	6775	34984	28321	0	33	1	7	4	0	0	2	3	41	43	69	0	0	0	50	0	12	7	0	0	0	0	10897	3788	0	0	14685	0	33	1	7
492	90	0	0	38	38	38	3	20	77	0	38	37	28	4242	4183	34946	30952	0	20	1	6	6	0	0	0	5	36	38	37	0	0	0	28	0	7	2	0	0	0	0	5204	2121	0	0	7325	0	20	1	6
493	95	0	0	57	57	57	2	28	135	0	57	51	34	6495	6413	34967	28697	0	33	1	6	7	0	0	2	8	36	38	51	0	0	0	39	0	9	3	0	0	0	0	6668	2404	0	0	9072	0	33	1	6
494	90	0	0	45	45	45	0	22	96	0	45	47	34	4874	4806	34974	30316	0	26	1	9	4	0	0	2	3	33	35	47	0	0	0	36	0	8	3	0	0	0	0	7075	1642	0	0	8717	0	26	1	9
495	94	0	0	42	42	42	1	16	85	0	42	47	39	4882	4811	34954	30309	0	22	1	7	4	0	0	0	8	37	39	47	0	0	0	36	0	8	3	0	0	0	0	6647	2419	0	0	9066	0	22	1	7
496	95	0	0	42	42	42	2	14	78	0	42	44	34	5079	5016	34975	30109	0	22	1	10	4	0	0	0	5	35	37	44	0	0	0	35	0	4	5	0	0	0	0	6827	965	0	0	7792	0	22	1	10
497	101	0	0	43	43	43	1	14	94	0	43	44	32	6067	6004	34932	29122	0	21	2	12	4	0	0	1	3	36	36	44	0	0	0	35	0	6	3	0	0	0	0	7155	1935	0	0	9090	0	21	2	12
498	95	0	0	54	54	54	1	23	107	0	54	52	37	4718	4634	35027	30476	0	24	1	10	7	0	0	0	12	40	42	52	0	0	0	39	0	9	4	0	0	0	0	8148	2582	0	0	10730	0	24	1	10
499	88	0	0	38	38	38	0	23	95	0	38	36	31	4996	4936	34931	30196	0	19	1	6	5	0	0	0	7	31	33	36	0	0	0	28	0	5	3	0	0	0	0	5262	1285	0	0	6547	0	19	1	6
500	122	0	0	59	59	59	0	27	124	0	59	83	72	6246	6130	34926	28940	0	26	4	10	6	0	0	3	10	45	46	83	0	0	0	60	0	13	10	0	0	0	0	12600	4800	0	0	17400	0	26	4	10
501	82	0	0	29	29	29	2	12	69	0	29	29	26	4891	4845	34972	30301	0	16	1	5	4	0	0	0	3	25	26	29	0	0	0	23	0	3	3	0	0	0	0	3991	1141	0	0	5132	0	16	1	5
502	87	0	0	44	44	44	2	24	104	0	44	47	38	4711	4640	34942	30479	0	26	1	7	5	0	0	0	5	29	30	47	0	0	0	34	0	9	4	0	0	0	0	7315	2673	0	0	9988	0	26	1	7
503	88	0	0	38	38	38	0	22	91	0	38	54	48	4713	4636	34943	30479	0	19	1	7	4	0	0	0	7	28	29	54	0	0	0	39	0	11	4	0	0	0	0	7647	2638	0	0	10285	0	19	1	7
504	89	0	0	41	41	41	0	20	81	0	41	34	25	6749	6695	34981	28440	0	22	1	8	6	0	0	1	3	27	28	34	0	0	0	23	0	6	5	0	0	0	0	5449	1809	0	0	7258	0	22	1	8
505	80	0	0	27	27	27	1	12	45	0	27	35	35	4751	4698	34991	30441	0	12	1	6	4	0	0	0	4	25	24	35	0	0	0	28	0	5	2	0	0	0	0	4684	1481	0	0	6165	0	12	1	6
506	92	0	0	41	41	41	1	16	98	0	41	41	33	5177	5114	34959	30013	0	20	2	11	6	0	0	1	1	34	36	41	0	0	0	30	0	8	3	0	0	0	0	5804	1927	0	0	7731	0	20	2	11
507	87	0	0	38	38	38	0	18	86	0	38	48	45	4708	4633	34949	30485	0	18	1	6	4	0	0	1	8	33	35	48	0	0	0	37	0	6	5	0	0	0	0	7482	1780	0	0	9262	0	18	1	6
508	122	0	0	53	53	53	1	26	124	0	53	63	49	4702	4609	34969	30490	0	28	1	7	6	0	0	2	9	65	67	63	0	0	0	49	0	9	5	0	0	0	0	9322	2856	0	0	12178	0	28	1	7
509	104	0	0	51	51	51	2	19	98	0	51	47	30	5088	5016	34941	30104	0	26	1	11	5	0	0	1	7	44	47	47	0	0	0	33	0	11	3	0	0	0	0	7689	12005	0	0	19694	0	26	1	11
510	94	0	0	33	33	33	2	18	85	0	33	42	36	5172	5114	34930	30018	0	17	1	7	4	0	0	0	4	32	35	42	0	0	0	31	0	8	3	0	0	0	0	6296	7001	0	0	13297	0	17	1	7
511	88	0	0	44	44	44	1	19	86	0	44	47	40	4694	4617	34897	30500	0	22	1	7	6	0	0	1	7	33	35	47	0	0	0	36	0	10	1	0	0	0	0	6855	2507	0	0	9362	0	22	1	7
512	82	0	0	30	30	30	1	12	58	0	30	30	28	4801	4752	34926	30391	0	16	1	6	3	0	0	1	3	26	27	30	0	0	0	25	0	3	2	0	0	0	0	4912	968	0	0	5880	0	16	1	6
513	117	0	0	51	51	51	1	27	111	0	51	69	57	4874	4776	34948	30317	0	21	3	10	4	0	0	2	11	56	57	69	0	0	0	55	1	11	2	0	0	0	0	10904	2155	0	0	13059	0	21	3	10
514	105	0	0	38	38	38	2	24	71	0	38	58	54	5091	5014	34940	30095	0	21	1	9	3	0	0	0	4	41	40	58	0	0	0	39	2	12	5	0	0	0	0	10448	3026	0	0	13474	0	21	1	9
515	91	0	0	42	42	42	0	21	107	0	42	51	42	4754	4677	34986	30440	0	23	1	6	5	0	0	1	6	36	38	51	0	0	0	38	0	9	4	0	0	0	0	7724	2360	0	0	10084	0	23	1	6
516	96	0	0	40	40	39	0	13	83	0	39	46	36	5008	4943	34951	30183	0	23	1	8	4	0	0	0	3	37	39	46	0	0	0	36	0	6	4	0	0	0	0	7430	1869	0	0	9299	0	23	1	8
517	105	0	0	62	62	62	1	27	153	0	62	65	51	6291	6194	35008	28894	0	36	1	14	4	0	1	3	3	36	38	65	0	0	0	49	1	10	5	0	0	0	0	11175	3633	0	0	14808	0	36	1	14
518	98	0	0	46	46	46	0	34	101	0	46	60	52	5883	5795	34935	29308	0	24	1	7	4	0	0	0	10	36	39	60	0	0	0	40	0	12	8	0	0	0	0	9884	3711	0	0	13595	0	24	1	7
519	96	0	0	43	43	43	2	16	84	0	43	45	36	4822	4752	34953	30370	0	26	1	6	4	0	0	1	5	38	40	45	0	0	0	36	0	6	3	0	0	0	0	6510	1770	0	0	8280	0	26	1	6
520	95	0	0	40	40	40	1	21	96	0	40	43	33	4695	4630	34969	30498	0	23	1	5	6	0	0	0	5	40	41	43	0	0	0	32	0	8	3	0	0	0	0	6703	1949	0	0	8652	0	23	1	5
521	86	0	0	46	47	46	3	15	101	0	46	48	38	4901	4825	35021	30292	0	23	1	9	4	0	0	1	8	27	28	48	0	0	0	37	0	7	4	0	0	0	0	7490	3290	0	0	10780	0	23	1	9
522	99	0	0	39	39	39	2	23	75	0	39	44	36	5138	5075	34946	30051	0	20	2	7	5	0	0	0	5	40	42	44	0	0	0	35	0	6	3	0	0	0	0	7064	1375	0	0	8439	0	20	2	7
523	88	0	0	35	35	35	1	12	72	0	35	40	35	4889	4828	34950	30303	0	18	1	7	4	0	0	1	4	31	33	40	0	0	0	27	0	9	4	0	0	0	0	5677	2826	0	0	8503	0	18	1	7
524	97	0	0	42	42	42	1	21	94	0	42	33	24	4575	4518	34948	30617	0	21	1	10	5	0	0	1	4	40	43	33	0	0	0	25	0	5	3	0	0	0	0	5080	1331	0	0	6411	0	21	1	10
525	95	0	0	35	35	35	1	18	93	0	35	58	52	4732	4652	34929	30462	0	19	1	8	3	0	0	0	4	36	38	58	0	0	0	39	0	15	4	0	0	0	0	8331	2895	0	0	11226	0	19	1	8
526	102	0	0	36	36	36	0	10	93	0	36	62	53	4830	4753	34955	30359	0	17	1	8	4	0	0	0	6	43	44	62	0	0	0	47	0	10	5	0	0	0	0	9115	2955	0	0	12070	0	17	1	8
527	97	0	0	41	41	41	1	22	91	0	41	47	40	5741	5676	53378	48445	0	23	1	9	3	0	0	1	4	35	37	47	0	0	0	36	0	8	3	0	0	0	0	7081	3603	0	0	10684	0	23	1	9
528	86	0	0	48	49	48	1	36	94	0	48	36	28	4686	4619	34951	30506	0	25	1	7	7	0	0	1	7	31	33	36	0	0	0	26	0	9	1	0	0	0	0	4825	2448	0	0	7273	0	25	1	7
529	89	0	0	52	52	52	4	24	120	0	52	45	33	4921	4849	34982	30267	0	28	1	8	8	0	0	1	6	33	35	45	0	0	0	31	0	11	3	0	0	0	0	7152	3195	0	0	10347	0	28	1	8
530	87	0	0	34	34	34	2	12	48	0	34	42	35	4680	4618	34954	30514	0	16	1	7	6	0	0	0	4	33	36	42	0	0	0	32	0	8	2	0	0	0	0	6230	2152	0	0	8382	0	16	1	7
531	83	0	0	43	43	43	1	18	121	0	43	40	31	4263	4197	35021	30930	0	27	1	6	3	0	0	0	6	28	29	40	0	0	0	30	0	6	4	0	0	0	0	5785	1292	0	0	7077	0	27	1	6
532	97	0	0	40	41	40	1	16	92	0	40	42	35	5147	5086	34941	30040	0	23	2	7	4	0	0	1	3	35	38	42	0	0	0	30	0	6	6	0	0	0	0	6932	1364	0	0	8296	0	23	2	7
533	96	0	0	42	42	42	1	22	109	0	42	52	45	4795	4715	34950	30399	0	23	1	7	6	0	0	0	5	38	40	52	0	0	0	39	0	9	4	0	0	0	0	7046	1883	0	0	8929	0	23	1	7
534	91	0	0	44	44	44	1	15	92	0	44	45	36	4743	4671	34955	30450	0	25	1	4	3	0	0	1	10	36	37	45	0	0	0	32	0	8	5	0	0	0	0	7658	2188	0	0	9846	0	25	1	4
535	93	0	0	48	49	48	1	32	85	0	48	55	45	5282	5198	34978	29910	0	22	1	9	7	0	0	1	8	32	34	55	0	0	0	41	0	8	6	0	0	0	0	8707	1986	0	0	10693	0	22	1	9
536	98	0	0	46	46	46	0	26	100	0	46	60	54	5142	5052	34917	30049	0	23	1	5	5	0	0	1	11	37	39	60	0	0	0	43	0	12	5	0	0	0	0	7958	6936	0	0	14894	0	23	1	5
537	84	0	0	44	44	44	2	18	106	0	44	37	29	4878	4817	34940	30311	0	23	1	9	6	0	0	1	4	27	28	37	0	0	0	27	0	9	1	0	0	0	0	4702	3715	0	0	8417	0	23	1	9
538	108	0	0	39	39	39	3	18	74	0	39	57	48	5012	4935	34937	30179	0	21	1	9	3	1	0	0	4	49	46	57	0	0	0	43	0	10	4	0	0	0	0	8501	3192	0	0	11693	0	21	1	9
539	116	0	0	57	57	57	2	31	97	0	57	71	56	5099	4994	34919	30094	0	29	2	10	6	0	0	1	9	52	55	71	0	0	0	46	1	19	5	0	0	0	0	10635	4205	0	0	14840	0	29	2	10
540	109	0	0	48	48	48	1	19	130	0	48	45	32	5281	5211	34944	29910	0	25	1	9	3	0	0	1	9	47	48	45	0	0	0	36	0	5	4	0	0	0	0	6172	1346	0	0	7518	0	25	1	9
541	103	0	0	41	41	41	2	26	74	0	41	57	50	5160	5084	34991	30026	0	23	1	7	4	0	0	1	5	43	46	57	0	0	0	42	0	9	6	0	0	0	0	9451	2076	0	0	11527	0	23	1	7
542	113	0	0	57	57	57	1	23	104	0	57	55	36	5082	5008	34956	30100	0	34	1	8	6	0	0	1	7	50	52	55	0	0	0	39	0	11	5	0	0	0	0	9353	2671	0	0	12024	0	34	1	8
543	95	0	0	36	36	36	1	25	58	0	36	63	57	5079	5006	34924	30102	0	19	1	6	5	0	0	1	4	34	36	63	0	0	0	47	0	7	9	0	0	0	0	12595	1922	0	0	14517	0	19	1	6
544	90	0	0	45	45	45	0	25	129	0	45	38	28	6133	6069	34949	29059	0	27	1	6	6	0	0	0	5	33	35	38	0	0	0	28	0	7	3	0	0	0	0	5420	1933	0	0	7353	0	27	1	6
545	91	0	0	42	42	42	1	13	97	0	42	36	27	5701	5643	34951	29489	0	26	1	9	3	0	0	0	3	34	36	36	0	0	0	28	0	5	3	0	0	0	0	4905	1435	0	0	6340	0	26	1	9
546	102	0	0	49	49	49	1	37	112	0	49	70	61	6802	6710	34961	28381	0	23	2	11	4	0	0	0	9	32	35	70	0	0	0	59	0	8	3	0	0	0	0	12471	2449	0	0	14920	0	23	2	11
547	99	0	0	36	36	36	1	8	75	0	36	39	33	4721	4660	34951	30472	0	17	1	8	3	0	0	0	7	43	44	39	0	0	0	29	0	7	3	0	0	0	0	6088	1934	0	0	8022	0	17	1	8
548	88	0	0	33	33	33	1	21	64	0	33	41	38	4351	4289	34921	30841	0	18	1	6	4	0	0	0	4	31	33	41	0	0	0	29	0	8	4	0	0	0	0	5950	5469	0	0	11419	0	18	1	6
549	84	0	0	38	38	38	2	16	76	0	38	41	36	4982	4917	34974	30210	0	19	1	9	5	0	0	1	3	27	28	41	0	0	0	33	0	5	3	0	0	0	0	6686	1062	0	0	7748	0	19	1	9
550	144	0	0	70	70	70	2	33	125	0	70	92	68	5106	5002	34958	30061	0	38	3	14	8	0	0	0	7	62	64	92	0	0	0	59	1	17	15	0	0	0	0	18136	9667	0	0	27803	0	38	3	14
551	93	0	0	34	34	34	0	15	73	0	34	41	35	5020	4962	34925	30170	0	20	1	6	4	0	0	0	3	36	38	41	0	0	0	31	0	6	4	0	0	0	0	6050	1494	0	0	7544	0	20	1	6
552	91	0	0	38	39	38	1	19	56	0	38	40	33	4702	4639	34958	30491	0	23	1	5	5	0	0	0	4	37	39	40	0	0	0	29	0	8	3	0	0	0	0	5671	2419	0	0	8090	0	23	1	5
553	77	0	0	33	33	33	1	11	29	0	33	29	25	4680	4630	34957	30513	0	18	1	7	4	0	0	0	3	24	25	29	0	0	0	21	0	5	3	0	0	0	0	4323	918	0	0	5241	0	18	1	7
554	94	0	0	47	47	47	2	19	101	0	47	49	35	5018	4944	34955	30175	0	25	1	7	6	0	0	2	6	37	39	49	0	0	0	35	0	9	5	0	0	0	0	7281	5564	0	0	12845	0	25	1	7
555	102	0	0	41	41	41	0	34	90	0	41	47	36	5248	5181	34928	29943	0	23	1	6	6	0	0	1	4	40	42	47	0	0	0	34	0	9	4	0	0	0	0	6986	2839	0	0	9825	0	23	1	6
556	96	0	0	44	44	44	1	16	95	0	44	49	44	5097	5019	34969	30094	0	25	1	6	4	0	0	1	7	39	41	49	0	0	0	34	0	11	4	0	0	0	0	8091	4298	0	0	12389	0	25	1	6
557	106	0	0	69	69	69	1	36	168	0	69	77	60	5464	5350	34942	29722	0	34	2	12	6	0	0	3	12	36	39	77	0	0	0	57	1	12	7	0	0	0	0	13135	3000	0	0	16135	0	34	2	12
558	82	0	0	38	38	38	0	19	96	0	38	43	36	4689	4622	34978	30505	0	21	1	4	6	0	0	0	6	27	27	43	0	0	0	31	0	9	3	0	0	0	0	6264	2785	0	0	9049	0	21	1	4
559	89	0	0	34	34	34	1	25	67	0	34	42	33	4683	4623	34969	30511	0	17	1	7	7	0	0	0	2	34	36	42	0	0	0	33	0	7	2	0	0	0	0	6075	1694	0	0	7769	0	17	1	7
560	95	0	0	44	44	44	2	19	65	0	44	34	21	4779	4722	34960	30414	0	26	1	9	5	0	0	0	3	39	42	34	0	0	0	27	0	5	2	0	0	0	0	5221	1219	0	0	6440	0	26	1	9
561	111	0	0	43	43	42	1	19	92	0	42	66	56	4597	4512	34918	30591	0	27	1	6	3	0	0	0	5	43	46	66	0	0	0	47	0	11	8	0	0	0	0	11070	2882	0	0	13952	0	27	1	6
562	89	0	0	36	36	36	1	21	68	0	36	36	30	5019	4965	34950	30170	0	21	2	4	6	0	0	0	3	31	33	36	0	0	0	25	0	7	4	0	0	0	0	6002	2052	0	0	8054	0	21	2	4
563	132	0	0	48	48	48	1	23	91	0	48	61	55	5424	5347	35000	29751	0	21	1	8	7	0	0	2	9	60	62	61	0	0	0	40	1	12	8	0	0	0	0	11485	3120	0	0	14605	0	21	1	8
564	85	0	0	43	43	43	2	25	94	0	43	44	35	4996	4927	34936	30196	0	25	1	7	5	0	0	0	5	29	31	44	0	0	0	31	0	9	4	0	0	0	0	7168	2471	0	0	9639	0	25	1	7
565	84	0	0	40	40	40	1	24	79	0	40	39	27	4698	4639	34974	30495	0	23	1	7	5	0	0	1	3	29	28	39	0	0	0	28	0	7	4	0	0	0	0	5726	1561	0	0	7287	0	23	1	7
566	87	0	0	35	35	35	1	11	73	0	35	40	36	4729	4666	34908	30464	0	19	1	7	3	0	0	1	4	30	32	40	0	0	0	28	0	7	5	0	0	0	0	6156	1359	0	0	7515	0	19	1	7
567	91	0	0	42	43	42	2	21	79	0	42	47	41	4335	4259	35028	30859	0	19	1	9	5	0	0	0	8	35	37	47	0	0	0	38	0	6	3	0	0	0	0	7225	1636	0	0	8861	0	19	1	9
568	90	0	0	45	45	45	0	33	110	0	45	47	38	6734	6661	34979	28457	0	23	2	10	4	0	0	1	5	30	31	47	0	0	0	34	0	8	5	0	0	0	0	6598	4642	0	0	11240	0	23	2	10
569	88	0	0	34	34	34	1	16	62	0	34	36	29	4889	4835	34946	30303	0	18	1	7	4	0	0	0	4	31	33	36	0	0	0	29	0	6	1	0	0	0	0	4934	1644	0	0	6578	0	18	1	7
570	91	0	0	38	38	38	1	19	90	0	38	40	31	4741	4680	34939	30452	0	25	1	6	4	0	0	0	2	36	38	40	0	0	0	32	0	5	3	0	0	0	0	5709	1249	0	0	6958	0	25	1	6
571	106	0	0	63	64	63	3	42	143	0	63	87	69	6910	6795	34873	28274	0	35	1	9	8	0	0	1	9	34	36	87	0	0	0	60	0	12	15	0	0	0	0	18099	3440	0	0	21539	0	35	1	9
572	97	0	0	39	40	39	2	12	67	0	39	36	29	6930	6872	34949	28261	0	23	2	7	5	0	0	0	2	33	35	36	0	0	0	26	1	5	4	0	0	0	0	6586	1644	0	0	8230	0	23	2	7
573	108	0	0	53	53	53	1	40	118	0	53	65	50	6007	5914	34968	29184	0	29	1	10	5	0	0	1	7	42	43	65	0	0	0	45	0	13	7	0	0	0	0	9866	6828	0	0	16694	0	29	1	10
574	103	0	0	50	51	50	1	27	94	0	50	67	54	5273	5184	34950	29913	0	30	1	9	7	0	0	0	3	33	35	67	0	0	0	46	0	9	12	0	0	0	0	11753	1751	0	0	13504	0	30	1	9
575	80	0	0	41	41	41	2	20	72	0	41	44	37	5089	5020	34943	30103	0	22	1	5	4	0	0	1	8	26	27	44	0	0	0	32	0	8	4	0	0	0	0	6667	2142	0	0	8809	0	22	1	5
576	99	0	0	59	59	59	2	26	103	0	59	52	36	5670	5589	34961	29517	0	32	4	8	6	0	0	2	7	34	36	52	0	0	0	36	0	13	3	0	0	0	0	7736	6197	0	0	13933	0	32	4	8
577	105	0	0	41	41	41	0	24	110	0	41	59	49	5982	5923	34907	29188	0	22	2	9	4	0	0	1	3	33	35	59	0	0	0	45	1	10	3	0	0	0	0	10670	3407	0	0	14077	0	22	2	9
578	84	0	0	32	32	32	2	15	53	0	32	24	20	4651	4607	34978	30542	0	18	1	5	4	0	0	0	4	30	32	24	0	0	0	19	0	2	3	0	0	0	0	3783	281	0	0	4064	0	18	1	5
579	127	0	0	62	62	62	0	32	125	0	62	92	74	6962	6859	34939	28206	0	33	3	14	5	0	0	3	4	48	50	92	0	0	0	70	1	12	9	0	0	0	0	18507	5335	0	0	23842	0	33	3	14
580	92	0	0	38	38	38	1	25	114	0	38	43	37	4868	4803	34946	30323	0	21	1	6	5	0	0	1	4	34	36	43	0	0	0	30	0	9	4	0	0	0	0	6693	2680	0	0	9373	0	21	1	6
581	92	0	0	39	39	39	1	19	67	0	39	43	33	4985	4923	35005	30206	0	22	2	5	4	0	0	0	6	32	34	43	0	0	0	31	0	8	4	0	0	0	0	6598	3124	0	0	9722	0	22	2	5
582	100	0	0	44	44	44	1	14	93	0	44	46	38	5129	5065	34928	30054	0	23	1	7	5	0	0	1	7	32	34	46	0	0	0	34	0	8	4	0	0	0	0	6969	2698	0	0	9667	0	23	1	7
583	95	0	0	46	46	46	1	15	84	0	46	55	46	4714	4631	34912	30478	0	25	1	6	4	0	0	1	9	31	33	55	0	0	0	42	0	10	3	0	0	0	0	8233	2869	0	0	11102	0	25	1	6
584	94	0	0	48	48	48	2	20	97	0	48	42	36	4675	4599	34940	30518	0	25	1	7	6	0	0	1	8	40	39	42	0	0	0	33	0	5	4	0	0	0	0	6974	1212	0	0	8186	0	25	1	7
585	96	0	0	50	50	50	3	27	105	0	50	47	38	5013	4937	34963	30176	0	29	1	8	6	0	0	0	6	37	40	47	0	0	0	34	0	11	2	0	0	0	0	6414	8930	0	0	15344	0	29	1	8
586	96	0	0	48	48	48	1	30	81	0	48	65	49	4817	4727	34911	30377	0	26	2	6	9	0	0	0	5	35	34	65	0	0	0	43	1	9	12	0	0	0	0	12487	2703	0	0	15190	0	26	2	6
587	87	0	0	30	30	30	3	21	61	0	30	28	22	3989	3944	34944	31205	0	17	1	6	4	0	0	0	2	32	34	28	0	0	0	19	0	4	5	0	0	0	0	4796	1063	0	0	5859	0	17	1	6
588	107	0	0	53	53	53	2	31	103	0	53	69	52	5588	5511	35000	29585	0	25	1	14	8	0	0	0	5	39	39	69	0	0	0	52	0	10	7	0	0	0	0	11175	7612	0	0	18787	0	25	1	14
589	90	0	0	46	47	46	3	23	95	0	46	42	31	4962	4903	34964	30221	0	28	1	8	7	0	0	0	2	31	33	42	0	0	0	26	0	9	7	0	0	0	0	7891	5385	0	0	13276	0	28	1	8
590	83	0	0	45	45	45	1	12	86	0	45	36	32	4764	4695	34898	30429	0	23	1	8	5	0	0	0	8	28	29	36	0	0	0	26	0	6	4	0	0	0	0	5916	1557	0	0	7473	0	23	1	8
591	118	0	0	72	73	71	0	39	165	0	71	75	51	5193	5081	35008	29998	0	41	4	9	7	0	0	2	8	50	47	75	0	0	0	53	1	10	11	0	0	0	0	13403	3088	0	0	16491	0	41	4	9
592	103	0	0	47	48	47	1	29	84	0	47	59	48	7071	6984	34960	28122	0	28	2	7	6	0	0	0	4	40	42	59	0	0	0	45	0	10	4	0	0	0	0	8865	2473	0	0	11338	0	28	2	7
593	95	0	0	35	35	35	1	12	74	0	35	38	32	4680	4620	34959	30514	0	19	1	6	4	0	0	0	5	41	42	38	0	0	0	26	0	9	3	0	0	0	0	5688	2284	0	0	7972	0	19	1	6
594	109	0	0	57	57	57	0	20	131	0	57	75	60	7247	7140	34978	27944	0	29	3	7	6	0	0	1	11	42	45	75	0	0	0	49	1	12	13	0	0	0	0	15385	4209	0	0	19594	0	29	3	7
595	92	0	0	45	45	45	2	25	79	0	45	33	19	4783	4728	34966	30409	0	25	1	9	6	0	0	0	4	35	38	33	0	0	0	22	0	8	3	0	0	0	0	5040	3498	0	0	8538	0	25	1	9
596	93	0	0	30	30	29	1	12	59	0	29	24	22	6107	6065	34967	29085	0	15	1	6	3	0	0	1	3	35	37	24	0	0	0	18	0	4	2	0	0	0	0	2984	666	0	0	3650	0	15	1	6
597	94	0	0	43	43	43	3	22	89	0	43	44	36	5388	5318	34931	29804	0	22	1	7	5	0	0	0	8	34	36	44	0	0	0	36	0	5	3	0	0	0	0	6488	1631	0	0	8119	0	22	1	7
598	88	0	0	44	44	44	1	19	96	0	44	45	35	4706	4635	34922	30487	0	24	1	8	5	0	0	0	6	34	37	45	0	0	0	36	0	7	2	0	0	0	0	6652	2228	0	0	8880	0	24	1	8
599	82	0	0	32	32	32	1	11	93	0	32	33	31	4671	4617	34995	30521	0	17	1	7	4	0	0	0	3	28	28	33	0	0	0	23	0	4	6	0	0	0	0	5336	1139	0	0	6475	0	17	1	7
600	97	0	0	34	34	34	2	17	60	0	34	36	29	4711	4655	34956	30483	0	20	1	5	4	0	0	0	4	42	43	36	0	0	0	28	0	6	2	0	0	0	0	5185	1136	0	0	6321	0	20	1	5
601	85	0	0	34	34	34	0	23	73	0	34	35	29	4654	4600	34970	30538	0	18	1	4	6	0	0	0	5	31	33	35	0	0	0	26	0	6	3	0	0	0	0	5558	1480	0	0	7038	0	18	1	4
602	108	0	0	47	47	47	2	25	138	0	47	64	55	5686	5612	34975	29487	0	26	2	9	5	0	0	0	5	32	34	64	0	0	0	46	0	11	7	0	0	0	0	10540	8168	0	0	18708	0	26	2	9
603	95	0	0	38	38	38	1	22	99	0	38	56	48	4396	4319	34943	30796	0	20	1	8	4	0	0	1	4	36	38	56	0	0	0	42	1	7	6	0	0	0	0	9391	2045	0	0	11436	0	20	1	8
604	101	0	0	53	53	53	0	35	124	0	53	56	37	4838	4758	34939	30353	0	31	1	7	7	0	0	1	6	42	44	56	0	0	0	41	0	9	6	0	0	0	0	9003	5512	0	0	14515	0	31	1	7
605	111	0	0	48	48	48	2	24	97	0	48	56	43	5291	5215	34973	29895	0	25	1	10	7	0	0	1	4	47	50	56	0	0	0	42	0	9	5	0	0	0	0	9048	2766	0	0	11814	0	25	1	10
606	100	0	0	40	40	40	2	19	97	0	40	51	43	4882	4807	34924	30311	0	19	3	8	4	0	0	1	5	39	40	51	0	0	0	37	1	10	3	0	0	0	0	7795	2967	0	0	10762	0	19	3	8
607	86	0	0	35	35	35	1	13	70	0	35	43	38	5225	5162	34951	29966	0	21	1	5	3	0	0	0	5	26	27	43	0	0	0	30	0	9	4	0	0	0	0	6327	2331	0	0	8658	0	21	1	5
608	91	0	0	37	38	37	1	21	68	0	37	31	22	4655	4603	34937	30539	0	21	1	5	8	0	0	0	2	36	39	31	0	0	0	19	0	6	6	0	0	0	0	5797	1704	0	0	7501	0	21	1	5
609	86	0	0	35	35	35	3	13	72	0	35	44	40	4707	4640	34941	30486	0	19	1	5	4	0	0	0	6	32	34	44	0	0	0	31	0	10	3	0	0	0	0	6608	2731	0	0	9339	0	19	1	5
610	82	0	0	32	32	32	0	17	74	0	32	40	38	4717	4656	34972	30475	0	13	1	7	5	1	0	0	5	25	28	40	0	0	0	30	0	8	2	0	0	0	0	5663	2136	0	0	7799	0	13	1	7
611	86	0	0	46	46	46	2	24	125	0	46	47	34	4709	4637	34969	30484	0	27	1	7	4	0	0	0	7	31	33	47	0	0	0	36	0	7	4	0	0	0	0	7165	1561	0	0	8726	0	27	1	7
612	111	0	0	62	62	62	0	26	154	0	62	89	70	5142	5033	34911	30036	0	33	1	13	5	0	0	1	9	40	42	89	0	0	0	64	1	19	5	0	0	0	0	13448	3962	0	0	17410	0	33	1	13
613	90	0	0	41	41	41	1	24	83	0	41	35	30	4996	4936	34942	30194	0	26	1	8	3	0	0	1	2	32	34	35	0	0	0	25	0	7	3	0	0	0	0	4999	1634	0	0	6633	0	26	1	8
614	112	0	0	55	55	55	0	41	135	0	55	64	51	6653	6565	34960	28530	0	28	1	10	5	0	0	0	11	46	48	64	0	0	0	46	0	11	7	0	0	0	0	10873	3584	0	0	14457	0	28	1	10
615	176	0	0	71	71	71	2	39	144	0	71	119	98	5484	5329	34995	29703	0	33	4	9	12	0	0	0	13	93	93	119	0	0	0	83	0	13	23	0	0	0	0	21270	3434	0	0	24704	0	33	4	9
616	89	0	0	39	39	39	0	18	81	0	39	38	31	4716	4654	34946	30477	0	25	1	6	3	0	0	0	4	34	36	38	0	0	0	29	0	6	3	0	0	0	0	5574	1389	0	0	6963	0	25	1	6
617	88	0	0	34	34	34	2	14	71	0	34	41	39	4826	4761	34908	30367	0	16	1	6	4	0	0	2	5	32	34	41	0	0	0	30	0	8	3	0	0	0	0	6318	6084	0	0	12402	0	16	1	6
618	108	0	0	44	44	44	0	20	93	0	44	47	37	8063	7999	34946	27121	0	26	1	8	5	0	0	1	3	41	44	47	0	0	0	40	0	4	3	0	0	0	0	7493	922	0	0	8415	0	26	1	8
619	82	0	0	31	31	31	1	17	55	0	31	26	22	5257	5212	34967	29936	0	16	1	7	3	0	0	1	3	25	26	26	0	0	0	19	0	6	1	0	0	0	0	3050	1031	0	0	4081	0	16	1	7
620	104	0	0	49	50	49	3	30	107	0	49	92	83	5152	5029	34919	30040	0	24	2	7	9	0	0	1	6	36	39	92	0	0	0	68	2	16	6	0	0	0	0	17295	4370	0	0	21665	0	24	2	7
621	155	0	0	65	65	65	3	40	119	0	65	69	55	5123	5028	34996	30053	0	25	1	14	8	0	0	3	14	87	90	69	0	0	0	45	0	18	6	0	0	0	0	11383	12551	0	0	23934	0	25	1	14
622	91	0	0	45	45	45	0	26	106	0	45	34	22	4772	4716	34953	30418	0	24	1	10	5	0	0	2	3	34	37	34	0	0	0	24	0	8	2	0	0	0	0	5726	7921	0	0	13647	0	24	1	10
623	95	0	0	49	49	49	1	20	124	0	49	41	29	4248	4177	34941	30946	0	24	1	9	7	0	0	0	8	41	36	41	0	0	0	30	0	7	4	0	0	0	0	6493	2017	0	0	8510	0	24	1	9
624	117	0	0	65	65	64	3	35	126	0	64	83	69	6832	6720	34949	28348	0	40	1	9	3	0	1	2	8	45	48	83	0	0	0	61	0	13	9	0	0	0	0	17317	3031	0	0	20348	0	40	1	9
625	95	0	0	46	46	46	1	29	97	0	46	61	51	5237	5149	34909	29955	0	23	3	8	4	0	0	1	7	32	33	61	0	0	0	44	1	12	4	0	0	0	0	9873	2089	0	0	11962	0	23	3	8
626	93	0	0	42	42	42	1	23	79	0	42	45	40	6134	6062	35008	29057	0	24	1	6	5	0	0	1	5	33	35	45	0	0	0	33	0	7	5	0	0	0	0	7463	2063	0	0	9526	0	24	1	6
627	86	0	0	41	41	41	1	19	62	0	41	44	38	4760	4688	34960	30434	0	22	1	5	5	0	0	2	6	31	32	44	0	0	0	34	0	7	3	0	0	0	0	7266	1860	0	0	9126	0	22	1	5
628	92	0	0	43	43	43	1	23	83	0	43	49	41	5326	5251	34938	29866	0	23	2	6	4	0	0	2	6	30	32	49	0	0	0	36	0	7	6	0	0	0	0	7734	2113	0	0	9847	0	23	2	6
629	115	0	0	40	40	40	1	16	69	0	40	43	36	6699	6632	34951	28493	0	17	1	11	5	0	0	2	4	53	54	43	0	0	0	31	0	7	5	0	0	0	0	6302	3006	0	0	9308	0	17	1	11
630	114	0	0	40	40	40	1	21	78	0	40	55	47	4691	4611	34994	30503	0	20	1	5	7	0	0	1	6	58	60	55	0	0	0	39	0	10	6	0	0	0	0	8476	3929	0	0	12405	0	20	1	5
631	83	0	0	34	34	34	1	14	95	0	34	41	36	4680	4619	34873	30512	0	17	1	5	4	0	0	1	6	27	28	41	0	0	0	30	0	7	4	0	0	0	0	5822	1843	0	0	7665	0	17	1	5
632	97	0	0	46	46	46	1	19	94	0	46	44	31	5399	5333	34936	29791	0	27	1	7	7	0	0	0	4	39	36	44	0	0	0	31	0	9	4	0	0	0	0	6542	2757	0	0	9299	0	27	1	7
633	86	0	0	44	44	44	0	16	130	0	44	54	46	4738	4656	34991	30455	0	22	1	6	5	0	0	1	9	31	33	54	0	0	0	40	0	8	6	0	0	0	0	8847	2429	0	0	11276	0	22	1	6
634	86	0	0	40	40	40	2	22	84	0	40	37	28	4262	4202	34990	30931	0	20	1	8	5	0	0	0	6	32	34	37	0	0	0	29	0	5	3	0	0	0	0	5134	1296	0	0	6430	0	20	1	8
635	86	0	0	37	37	37	1	14	57	0	37	40	36	4693	4628	34978	30500	0	16	1	7	5	0	0	0	8	30	31	40	0	0	0	31	0	7	2	0	0	0	0	6096	1517	0	0	7613	0	16	1	7
636	98	0	0	55	55	55	2	19	97	0	55	70	57	6700	6605	34923	28484	0	30	1	7	8	0	0	1	8	35	37	70	0	0	0	54	0	13	3	0	0	0	0	10355	3544	0	0	13899	0	30	1	7
637	85	0	0	34	34	34	2	18	71	0	34	39	33	4660	4602	34990	30532	0	16	1	8	4	0	0	1	4	31	33	39	0	0	0	27	0	7	5	0	0	0	0	6790	3843	0	0	10633	0	16	1	8
638	109	0	0	52	53	51	2	31	84	0	51	78	70	5807	5707	34932	29373	0	30	2	7	7	0	0	0	5	38	40	78	0	0	0	63	0	12	3	0	0	0	0	12055	3471	0	0	15526	0	30	2	7
639	102	0	0	50	50	50	1	23	116	0	50	56	40	5080	5001	34978	30110	0	27	1	9	7	0	0	0	6	41	42	56	0	0	0	42	0	11	3	0	0	0	0	7655	2700	0	0	10355	0	27	1	9
640	96	0	0	41	41	41	1	20	95	0	41	44	37	4715	4646	34972	30477	0	22	1	7	4	0	0	1	6	42	43	44	0	0	0	33	0	7	4	0	0	0	0	6345	1860	0	0	8205	0	22	1	7
641	100	0	0	41	41	41	0	29	94	0	41	51	42	4687	4612	34982	30506	0	26	1	6	5	0	0	1	2	44	46	51	0	0	0	41	0	6	4	0	0	0	0	8153	1606	0	0	9759	0	26	1	6
642	91	0	0	44	44	44	1	18	94	0	44	40	29	4694	4628	34933	30500	0	26	1	7	4	0	0	0	6	36	35	40	0	0	0	28	0	6	6	0	0	0	0	6601	1471	0	0	8072	0	26	1	7
643	87	0	0	34	35	34	2	15	58	0	34	39	37	4785	4723	34972	30407	0	20	2	6	3	0	0	1	2	27	28	39	0	0	0	29	0	6	4	0	0	0	0	5140	1621	0	0	6761	0	20	2	6
644	104	0	0	45	45	45	5	23	104	0	45	57	48	5518	5445	34935	29663	0	20	1	12	4	0	0	2	6	35	38	57	0	0	0	39	0	13	5	0	0	0	0	8197	6178	0	0	14375	0	20	1	12
645	103	0	0	62	63	62	1	32	142	0	62	85	65	4923	4803	34936	30271	0	32	2	11	10	0	0	1	6	41	42	85	0	0	0	55	2	14	14	0	0	0	0	15986	3878	0	0	19864	0	32	2	11
646	94	0	0	42	43	42	1	25	90	0	42	56	42	4531	4472	34956	30645	0	26	1	8	4	0	0	0	3	34	36	56	0	0	0	42	0	8	6	0	0	0	0	9056	1937	0	0	10993	0	26	1	8
647	92	0	0	50	50	50	1	17	110	0	50	58	43	6263	6178	34964	28930	0	26	1	8	6	0	0	0	9	34	36	58	0	0	0	41	0	8	9	0	0	0	0	10369	2338	0	0	12707	0	26	1	8
648	84	0	0	36	36	36	0	26	101	0	36	33	28	4745	4689	34962	30448	0	20	1	6	5	0	0	0	4	29	31	33	0	0	0	25	0	4	4	0	0	0	0	6018	861	0	0	6879	0	20	1	6
649	88	0	0	38	38	38	1	20	96	0	38	35	26	4661	4604	34927	30533	0	20	1	6	4	0	0	0	7	34	35	35	0	0	0	24	0	7	4	0	0	0	0	4935	2347	0	0	7282	0	20	1	6
650	100	0	0	39	39	39	3	29	90	0	39	32	23	4680	4625	34922	30514	0	22	1	7	4	0	0	1	4	46	49	32	0	0	0	20	0	8	4	0	0	0	0	4373	1895	0	0	6268	0	22	1	7
651	104	0	0	58	58	58	0	42	153	0	58	55	39	7696	7609	34947	27495	0	30	2	9	7	0	0	2	8	42	44	55	0	0	0	40	0	10	5	0	0	0	0	8636	2635	0	0	11271	0	30	2	9
652	83	0	0	32	32	32	1	16	71	0	32	41	37	4705	4643	34941	30489	0	19	1	5	4	0	0	0	3	25	26	41	0	0	0	30	0	7	4	0	0	0	0	6491	2121	0	0	8612	0	19	1	5
653	96	0	0	54	54	54	0	33	117	0	54	53	34	5298	5225	34938	29888	0	30	2	8	7	0	0	2	5	34	35	53	0	0	0	37	0	12	4	0	0	0	0	7301	15159	0	0	22460	0	30	2	8
654	92	0	0	40	40	40	0	22	96	0	40	55	48	5168	5094	34960	30019	0	20	1	6	4	1	0	0	8	32	35	55	0	0	0	38	0	12	5	0	0	0	0	9182	3200	0	0	12382	0	20	1	6
655	82	0	0	27	27	27	1	14	50	0	27	25	22	4888	4847	34997	30305	0	15	1	5	3	0	0	0	3	25	23	25	0	0	0	18	0	5	2	0	0	0	0	3284	1167	0	0	4451	0	15	1	5
656	87	0	0	41	41	41	0	31	78	0	41	35	27	4786	4728	34974	30405	0	23	1	8	5	0	0	0	4	29	31	35	0	0	0	26	0	8	1	0	0	0	0	4918	2599	0	0	7517	0	23	1	8
657	89	0	0	43	43	43	0	19	116	0	43	44	39	5560	5488	34960	29631	0	21	1	7	5	0	0	0	9	29	29	44	0	0	0	35	0	6	3	0	0	0	0	6349	1817	0	0	8166	0	21	1	7
658	94	0	0	54	55	53	1	25	126	0	53	70	58	4796	4694	34957	30396	0	31	2	5	5	0	0	1	9	33	37	70	0	0	0	49	0	15	6	0	0	0	0	10807	4885	0	0	15692	0	31	2	5
659	92	0	0	40	40	40	1	30	80	0	40	42	30	4878	4819	34999	30312	0	23	1	6	8	0	0	0	2	33	35	42	0	0	0	28	0	9	5	0	0	0	0	6660	3452	0	0	10112	0	23	1	6
660	99	0	0	46	46	46	2	19	91	0	46	61	52	5315	5224	34892	29879	0	26	1	7	6	0	0	0	6	37	40	61	0	0	0	47	0	8	6	0	0	0	0	8881	1929	0	0	10810	0	26	1	7
661	101	0	0	49	49	49	0	31	112	0	49	65	51	5044	4967	34972	30134	0	25	1	8	7	0	0	0	8	41	40	65	0	0	0	47	0	8	10	0	0	0	0	10553	2396	0	0	12949	0	25	1	8
662	139	0	0	65	65	64	1	41	137	0	64	65	43	5560	5464	34966	29630	0	32	1	9	13	1	0	0	8	73	75	65	0	0	0	41	0	12	12	0	0	0	0	13035	4518	0	0	17553	0	32	1	9
663	111	0	0	35	36	35	1	21	78	0	35	31	26	5722	5669	35068	29471	0	16	2	6	5	0	0	1	5	51	52	31	0	0	0	25	0	5	1	0	0	0	0	4500	964	0	0	5464	0	16	2	6
664	96	0	0	36	36	36	2	14	59	0	36	51	46	4738	4665	34920	30454	0	23	2	5	4	0	0	0	2	38	40	51	0	0	0	35	1	8	7	0	0	0	0	12025	3088	0	0	15113	0	23	2	5
665	87	0	0	37	37	37	0	10	102	0	37	48	43	5707	5636	34962	29485	0	17	1	6	3	0	0	2	8	27	28	48	0	0	0	36	0	8	4	0	0	0	0	7041	1909	0	0	8950	0	17	1	6
666	104	0	0	55	55	55	1	23	118	0	55	63	51	6045	5956	34996	29139	0	30	1	8	6	1	0	1	8	39	42	63	0	0	0	45	0	10	8	0	0	0	0	11730	2679	0	0	14409	0	30	1	8
667	133	0	0	54	54	54	1	30	107	0	54	59	45	4784	4710	34965	30392	0	26	1	10	9	0	0	2	6	62	64	59	0	0	0	46	0	7	6	0	0	0	0	9703	3839	0	0	13542	0	26	1	10
668	92	0	0	55	55	55	2	27	125	0	55	55	42	5186	5109	34969	29995	0	29	3	7	4	0	0	1	11	29	29	55	0	0	0	37	0	12	6	0	0	0	0	8558	7355	0	0	15913	0	29	3	7
669	100	0	0	32	32	32	1	17	57	0	32	43	38	5101	5039	34958	30092	0	19	1	5	3	0	0	0	4	39	42	43	0	0	0	31	0	5	7	0	0	0	0	7203	964	0	0	8167	0	19	1	5
670	89	0	0	37	37	37	1	25	76	0	37	30	22	4808	4756	34952	30386	0	19	1	8	4	0	0	1	4	33	35	30	0	0	0	21	0	6	3	0	0	0	0	4869	1343	0	0	6212	0	19	1	8
671	101	0	0	64	64	64	0	38	150	0	64	82	60	5392	5287	34969	29790	0	37	5	6	7	0	0	0	9	34	36	82	0	0	0	56	2	13	11	0	0	0	0	16952	4069	0	0	21021	0	37	5	6
672	92	0	0	40	40	39	0	24	84	0	39	39	30	4912	4854	34952	30278	0	24	1	6	4	0	0	0	4	34	36	39	0	0	0	26	0	7	6	0	0	0	0	5574	3510	0	0	9084	0	24	1	6
673	91	0	0	34	34	34	0	19	89	0	34	42	32	4953	4896	34930	30239	0	20	1	7	4	0	0	1	1	35	35	42	0	0	0	31	0	7	4	0	0	0	0	6645	1506	0	0	8151	0	20	1	7
674	94	0	0	45	45	45	2	24	108	0	45	38	28	5011	4948	34978	30180	0	25	1	8	5	0	0	0	6	31	33	38	0	0	0	27	0	8	3	0	0	0	0	5572	3189	0	0	8761	0	25	1	8
675	102	0	0	51	51	51	1	11	116	0	51	62	49	6908	6818	34939	28283	0	27	1	11	3	0	0	1	8	36	38	62	0	0	0	47	0	10	5	0	0	0	0	10643	2014	0	0	12657	0	27	1	11
676	94	0	0	38	38	38	1	22	79	0	38	57	50	5040	4961	34933	30152	0	23	2	7	3	0	0	0	3	36	38	57	0	0	0	43	1	7	6	0	0	0	0	8809	1760	0	0	10569	0	23	2	7
677	86	0	0	35	35	35	1	20	80	0	35	44	37	5061	4996	34982	30133	0	20	1	7	4	0	0	0	3	28	29	44	0	0	0	31	0	9	4	0	0	0	0	7346	5177	0	0	12523	0	20	1	7
678	89	0	0	32	32	32	1	14	77	0	32	41	40	4723	4662	34924	30467	0	16	1	7	3	0	0	0	5	34	36	41	0	0	0	32	0	7	2	0	0	0	0	5704	9249	0	0	14953	0	16	1	7
679	104	0	0	44	44	44	3	18	100	0	44	52	43	4998	4926	34956	30188	0	23	2	7	5	0	0	0	7	42	44	52	0	0	0	40	0	8	4	0	0	0	0	7967	3797	0	0	11764	0	23	2	7
680	107	0	0	47	47	47	0	33	112	0	47	43	30	6636	6568	34976	28556	0	26	1	7	6	0	0	1	6	47	48	43	0	0	0	34	0	6	3	0	0	0	0	6241	1545	0	0	7786	0	26	1	7
681	105	0	0	46	46	46	1	26	106	0	46	47	39	5052	4978	34969	30138	0	23	1	9	5	0	1	5	2	45	47	47	0	0	0	37	0	7	3	0	0	0	0	7263	4304	0	0	11567	0	23	1	9
682	111	0	0	50	50	50	1	25	112	0	50	53	41	5023	4943	35015	30167	0	29	1	9	6	0	0	2	3	51	51	53	0	0	0	36	0	11	6	0	0	0	0	8833	9364	0	0	18197	0	29	1	9
683	133	0	0	60	60	60	2	28	146	0	60	73	55	5919	5828	34986	29258	0	26	3	9	9	0	0	5	8	57	59	73	0	0	0	50	0	14	9	0	0	0	0	13034	7516	0	0	20550	0	26	3	9
684	89	0	0	34	34	34	2	10	84	0	34	41	36	4757	4699	34959	30432	0	21	1	4	5	0	0	0	3	34	36	41	0	0	0	33	0	6	2	0	0	0	0	6301	1494	0	0	7795	0	21	1	4
685	92	0	0	44	45	44	1	22	51	0	44	58	49	4938	4858	34983	30250	0	22	2	8	5	0	0	1	6	33	36	58	0	0	0	42	0	12	4	0	0	0	0	8517	3871	0	0	12388	0	22	2	8
686	85	0	0	48	48	48	1	28	108	0	48	39	25	4731	4668	34951	30460	0	27	1	8	5	0	0	1	6	30	27	39	0	0	0	30	0	7	2	0	0	0	0	6104	1359	0	0	7463	0	27	1	8
687	88	0	0	45	45	45	0	26	115	0	45	46	32	4700	4631	34945	30493	0	23	1	8	5	0	0	0	8	33	35	46	0	0	0	33	0	9	4	0	0	0	0	6344	2614	0	0	8958	0	23	1	8
688	97	0	0	52	53	52	1	16	122	0	52	57	45	6729	6641	34963	28463	0	26	2	7	5	0	0	0	12	36	38	57	0	0	0	43	0	8	6	0	0	0	0	8718	2599	0	0	11317	0	26	2	7
689	111	0	0	51	51	51	0	18	105	0	51	55	43	6571	6487	34920	28620	0	31	1	7	4	0	0	1	7	41	44	55	0	0	0	37	0	13	5	0	0	0	0	9502	6593	0	0	16095	0	31	1	7
690	105	0	0	43	43	43	0	23	109	0	43	35	25	4695	4639	34962	30494	0	21	1	9	7	0	0	0	5	49	52	35	0	0	0	24	0	9	2	0	0	0	0	5458	4716	0	0	10174	0	21	1	9
691	90	0	0	33	34	32	2	31	76	0	32	38	34	4731	4673	34971	30462	0	16	1	6	5	0	0	0	4	35	38	38	0	0	0	30	0	5	3	0	0	0	0	5528	1332	0	0	6860	0	16	1	6
692	90	0	0	40	40	40	1	19	82	0	40	54	47	5067	4987	34938	30127	0	23	1	6	4	0	0	0	6	31	33	54	0	0	0	37	0	12	5	0	0	0	0	7910	6585	0	0	14495	0	23	1	6
693	78	0	0	32	32	32	1	20	61	0	32	36	30	4662	4608	34969	30531	0	18	1	5	4	0	0	0	4	25	26	36	0	0	0	26	0	6	4	0	0	0	0	5279	1284	0	0	6563	0	18	1	5
694	99	0	0	40	40	40	1	13	89	0	40	51	46	5131	5054	34962	30061	0	18	2	8	4	0	0	1	7	37	38	51	0	0	0	41	0	5	5	0	0	0	0	7481	3581	0	0	11062	0	18	2	8
695	88	0	0	38	38	38	1	16	92	0	38	35	29	4673	4615	34910	30519	0	21	1	7	5	0	0	0	4	34	36	35	0	0	0	26	0	7	2	0	0	0	0	4996	1802	0	0	6798	0	21	1	7
696	84	0	0	42	42	42	1	12	74	0	42	39	33	4684	4617	34969	30509	0	23	1	9	4	0	0	0	5	30	28	39	0	0	0	27	0	8	4	0	0	0	0	5947	2009	0	0	7956	0	23	1	9
697	106	0	0	46	46	45	2	19	74	0	45	46	36	5728	5657	34953	29463	0	23	1	9	5	0	0	1	6	44	45	46	0	0	0	34	0	7	5	0	0	0	0	7542	10216	0	0	17758	0	23	1	9
698	108	0	0	52	52	52	1	28	102	0	52	50	36	6735	6657	35044	28456	0	26	1	10	6	0	0	0	9	40	41	50	0	0	0	33	0	9	8	0	0	0	0	8740	1388	0	0	10128	0	26	1	10
699	101	0	0	54	55	54	2	34	101	0	54	62	42	5042	4955	35008	30150	0	26	4	7	10	0	0	1	6	36	38	62	0	0	0	46	0	7	9	0	0	0	0	12053	2132	0	0	14185	0	26	4	7
700	94	0	0	43	43	43	2	18	99	0	43	41	31	4847	4785	34955	30342	0	26	1	7	5	0	0	1	3	36	38	41	0	0	0	32	0	6	3	0	0	0	0	7068	1615	0	0	8683	0	26	1	7
701	95	0	0	44	44	44	1	29	96	0	44	32	22	4885	4827	34941	30308	0	24	1	8	5	0	0	0	6	36	38	32	0	0	0	22	0	7	3	0	0	0	0	4608	2134	0	0	6742	0	24	1	8
702	99	0	0	52	52	52	1	19	103	0	52	50	38	6035	5958	34958	29153	0	29	1	9	6	0	0	2	5	35	37	50	0	0	0	37	0	8	5	0	0	0	0	8922	1897	0	0	10819	0	29	1	9
703	92	0	0	51	51	50	2	40	114	0	50	37	26	6660	6596	34948	28529	0	23	1	11	6	0	0	0	9	32	34	37	0	0	0	29	0	7	1	0	0	0	0	5424	1919	0	0	7343	0	23	1	11
704	84	0	0	48	48	48	2	25	123	0	48	42	30	4943	4874	34986	30249	0	29	1	8	5	0	0	1	4	26	26	42	0	0	0	30	0	8	4	0	0	0	0	5988	2479	0	0	8467	0	29	1	8
705	109	0	0	48	48	48	3	23	116	0	48	55	47	6842	6768	34951	28338	0	25	2	12	5	0	0	0	4	37	39	55	0	0	0	42	0	7	6	0	0	0	0	7938	2699	0	0	10637	0	25	2	12
706	97	0	0	46	46	46	3	14	76	0	46	46	36	5691	5622	34956	29497	0	25	1	9	5	0	0	2	4	33	35	46	0	0	0	35	1	9	1	0	0	0	0	7852	3017	0	0	10869	0	25	1	9
707	92	0	0	39	40	39	2	24	73	0	39	30	23	5059	5003	34989	30136	0	23	1	6	5	0	0	0	4	34	35	30	0	0	0	22	0	4	4	0	0	0	0	5295	846	0	0	6141	0	23	1	6
708	87	0	0	40	40	40	1	24	75	0	40	32	22	4687	4632	34932	30507	0	21	1	8	6	0	0	0	4	32	34	32	0	0	0	22	0	8	2	0	0	0	0	5523	3152	0	0	8675	0	21	1	8
709	95	0	0	45	45	45	0	20	116	0	45	49	43	4982	4906	34931	30207	0	24	3	7	4	0	0	2	5	35	38	49	0	0	0	37	0	7	5	0	0	0	0	8168	3237	0	0	11405	0	24	3	7
710	108	0	0	35	35	35	1	20	75	0	35	33	26	4210	4156	34985	30984	0	22	1	5	4	0	0	0	3	53	54	33	0	0	0	24	0	4	5	0	0	0	0	5289	1063	0	0	6352	0	22	1	5
711	95	0	0	42	42	42	1	15	70	0	42	46	35	5082	5013	34942	30111	0	27	1	6	4	0	0	0	4	36	38	46	0	0	0	34	0	7	5	0	0	0	0	7895	1795	0	0	9690	0	27	1	6
712	85	0	0	29	29	29	1	9	62	0	29	34	32	5123	5071	34950	30069	0	16	1	6	4	0	0	0	2	26	27	34	0	0	0	27	0	5	2	0	0	0	0	4715	1331	0	0	6046	0	16	1	6
713	88	0	0	36	36	36	1	21	90	0	36	36	31	4686	4626	34957	30508	0	17	1	7	5	0	0	0	6	33	36	36	0	0	0	28	0	6	2	0	0	0	0	5644	1480	0	0	7124	0	17	1	7
714	94	0	0	37	37	37	0	18	83	0	37	40	38	4797	4733	34971	30393	0	20	1	6	5	0	0	1	4	34	36	40	0	0	0	30	0	7	3	0	0	0	0	5607	2113	0	0	7720	0	20	1	6
715	122	0	0	57	57	57	0	26	132	0	57	59	47	7496	7411	34951	27686	0	29	2	11	5	0	0	0	10	51	54	59	0	0	0	45	0	9	5	0	0	0	0	8327	3455	0	0	11782	0	29	2	11
716	93	0	0	52	52	52	2	33	110	0	52	61	47	4872	4794	34953	30308	0	29	2	9	6	0	0	1	5	33	35	61	0	0	0	46	0	11	4	0	0	0	0	8931	5136	0	0	14067	0	29	2	9
717	94	0	0	47	47	47	0	18	103	0	47	45	35	4698	4624	34962	30495	0	25	1	6	4	0	0	1	10	40	41	45	0	0	0	31	0	9	5	0	0	0	0	7055	2724	0	0	9779	0	25	1	6
718	83	0	0	29	29	29	1	17	47	0	29	31	29	6152	6103	34969	29040	0	17	1	4	4	0	0	0	3	25	24	31	0	0	0	25	0	3	3	0	0	0	0	4543	526	0	0	5069	0	17	1	4
719	106	0	0	52	52	51	2	32	89	0	51	57	41	4518	4434	35041	30675	0	23	1	11	7	0	0	0	9	46	49	57	0	0	0	42	0	12	3	0	0	0	0	8266	3372	0	0	11638	0	23	1	11
720	92	0	0	37	37	37	2	22	85	0	37	54	52	6542	6467	35034	28645	0	18	1	5	6	0	0	0	7	31	32	54	0	0	0	40	0	6	8	0	0	0	0	11908	1292	0	0	13200	0	18	1	5
721	102	0	0	47	47	47	1	31	108	0	47	60	49	5174	5091	34986	30014	0	31	1	7	4	0	0	1	3	39	41	60	0	0	0	43	1	11	5	0	0	0	0	11611	2601	0	0	14212	0	31	1	7
722	90	0	0	34	34	34	3	16	73	0	34	42	37	4929	4868	34926	30262	0	17	2	7	3	0	0	0	5	33	35	42	0	0	0	31	0	8	3	0	0	0	0	6725	2471	0	0	9196	0	17	2	7
723	123	0	0	55	55	55	1	31	95	0	55	79	67	5822	5718	34973	29361	0	29	2	6	10	0	0	2	6	45	46	79	0	0	0	57	1	11	10	0	0	0	0	14597	2904	0	0	17501	0	29	2	6
724	97	0	0	53	53	53	0	31	119	0	53	62	51	5086	4999	34969	30098	0	26	2	8	6	0	0	0	11	36	38	62	0	0	0	45	0	7	10	0	0	0	0	11380	1816	0	0	13196	0	26	2	8
725	94	0	0	38	38	38	2	16	53	0	38	44	37	6401	6336	34941	28790	0	24	1	5	4	0	0	1	3	33	34	44	0	0	0	31	0	7	6	0	0	0	0	7700	6072	0	0	13772	0	24	1	5
726	95	0	0	39	39	39	0	19	78	0	39	47	39	5249	5180	34920	29943	0	20	1	8	3	1	0	0	6	36	38	47	0	0	0	36	0	7	4	0	0	0	0	6668	1641	0	0	8309	0	20	1	8
727	111	0	0	50	51	50	1	37	111	0	50	52	36	5423	5347	35026	29768	0	31	1	10	6	0	0	0	2	45	47	52	0	0	0	44	0	6	2	0	0	0	0	9464	1303	0	0	10767	0	31	1	10
728	93	0	0	35	35	35	0	20	81	0	35	43	36	4921	4859	34979	30271	0	19	1	7	3	0	0	1	4	35	37	43	0	0	0	32	0	6	5	0	0	0	0	7037	1577	0	0	8614	0	19	1	7
729	94	0	0	49	50	49	2	28	110	0	49	43	32	5264	5194	35043	29926	0	28	1	12	3	0	0	4	1	34	35	43	0	0	0	30	0	9	4	0	0	0	0	7420	10914	0	0	18334	0	28	1	12
730	90	0	0	46	46	46	1	17	87	0	46	68	59	4784	4687	34950	30409	0	24	2	7	5	0	0	0	8	34	36	68	0	0	0	49	0	12	7	0	0	0	0	11318	3445	0	0	14763	0	24	2	7
731	98	0	0	42	42	42	1	21	81	0	42	40	32	4757	4690	34971	30437	0	23	1	6	5	0	0	0	7	42	43	40	0	0	0	32	0	6	2	0	0	0	0	5715	1090	0	0	6805	0	23	1	6
732	106	0	0	49	50	49	2	22	91	0	49	51	41	5302	5238	34953	29873	0	27	1	9	7	0	0	2	3	43	45	51	0	0	0	36	0	11	4	0	0	0	0	10098	3086	0	0	13184	0	27	1	9
733	112	0	0	53	53	53	1	28	120	0	53	81	65	5031	4921	34929	30162	0	30	1	9	6	0	0	2	5	37	39	81	0	0	0	64	0	10	7	0	0	0	0	12922	2051	0	0	14973	0	30	1	9
734	88	0	0	30	30	30	0	13	75	0	30	28	26	4677	4629	34923	30516	0	16	1	5	3	0	0	1	4	33	35	28	0	0	0	20	0	5	3	0	0	0	0	3575	1264	0	0	4839	0	16	1	5
735	95	0	0	33	33	33	1	15	84	0	33	49	45	5414	5343	34948	29780	0	17	1	7	3	0	0	1	4	35	35	49	0	0	0	37	0	7	5	0	0	0	0	8069	1879	0	0	9948	0	17	1	7
736	93	0	0	31	31	31	2	14	40	0	31	49	46	5257	5188	34967	29936	0	14	1	4	7	0	0	1	4	33	35	49	0	0	0	37	0	7	5	0	0	0	0	6730	1933	0	0	8663	0	14	1	4
737	98	0	0	41	41	41	1	19	68	0	41	56	49	5090	5010	34980	30101	0	22	1	6	5	0	0	0	7	38	40	56	0	0	0	40	0	12	4	0	0	0	0	9515	5975	0	0	15490	0	22	1	6
738	100	0	0	49	49	49	2	39	99	0	49	58	47	5015	4933	34953	30172	0	25	3	10	5	0	0	1	5	38	40	58	0	0	0	43	0	9	6	0	0	0	0	8490	4894	0	0	13384	0	25	3	10
739	109	0	0	59	59	59	2	22	132	0	59	69	54	4965	4875	34969	30213	0	29	2	6	4	2	0	2	14	44	47	69	0	0	0	46	0	16	7	0	0	0	0	10535	5548	0	0	16083	0	29	2	6
740	83	0	0	43	43	43	3	21	95	0	43	51	43	4696	4617	34996	30498	0	27	1	4	4	0	0	0	7	28	28	51	0	0	0	35	0	10	6	0	0	0	0	8683	2947	0	0	11630	0	27	1	4
741	102	0	0	36	36	36	2	22	63	0	36	45	40	4665	4599	34984	30526	0	18	1	7	5	0	0	0	5	45	48	45	0	0	0	31	0	9	5	0	0	0	0	7516	6765	0	0	14281	0	18	1	7
742	92	0	0	41	41	41	1	24	93	0	41	47	37	5058	4989	34946	30134	0	22	2	8	5	0	0	0	4	34	36	47	0	0	0	36	0	8	3	0	0	0	0	6909	1642	0	0	8551	0	22	2	8
743	100	0	0	41	41	41	2	19	94	0	41	49	41	8421	8353	96051	87990	0	22	1	6	6	0	0	1	5	35	37	49	0	0	0	35	0	10	4	0	0	0	0	8429	7805	0	0	16234	0	22	1	6
744	98	0	0	34	34	34	3	20	65	0	34	39	34	4974	4914	34961	30219	0	19	1	7	3	0	0	0	4	38	34	39	0	0	0	29	0	7	3	0	0	0	0	5703	1490	0	0	7193	0	19	1	7
745	91	0	0	36	36	36	1	21	76	0	36	35	26	5041	4989	34930	30150	0	21	2	6	5	0	0	0	2	34	37	35	0	0	0	27	0	5	3	0	0	0	0	5076	992	0	0	6068	0	21	2	6
746	103	0	0	53	53	53	1	24	101	0	53	68	53	7386	7290	34964	27805	0	25	2	9	9	0	0	1	7	35	37	68	0	0	0	55	0	7	6	0	0	0	0	11754	1634	0	0	13388	0	25	2	9
747	88	0	0	44	44	44	1	23	78	0	44	46	33	4285	4216	34927	30908	0	26	1	7	3	0	0	1	6	34	36	46	0	0	0	32	0	10	4	0	0	0	0	6861	2925	0	0	9786	0	26	1	7
748	86	0	0	28	28	28	2	15	63	0	28	36	35	4968	4913	34950	30225	0	13	1	6	4	0	0	1	3	30	32	36	0	0	0	26	0	7	3	0	0	0	0	5098	1418	0	0	6516	0	13	1	6
749	105	0	0	38	38	38	0	25	94	0	38	38	30	5035	4977	34951	30156	0	17	1	8	6	0	0	0	6	46	47	38	0	0	0	28	0	8	2	0	0	0	0	5499	2405	0	0	7904	0	17	1	8
750	100	0	0	44	44	44	1	16	82	0	44	53	43	6151	6073	34927	29041	0	26	1	6	5	0	0	0	6	36	38	53	0	0	0	41	0	9	3	0	0	0	0	7888	2406	0	0	10294	0	26	1	6
751	120	0	0	37	37	37	2	14	72	0	37	42	34	4675	4611	34955	30519	0	20	1	5	4	0	0	1	6	65	67	42	0	0	0	32	0	6	4	0	0	0	0	6326	1450	0	0	7776	0	20	1	5
752	85	0	0	31	31	31	0	27	82	0	31	34	31	5009	4957	34949	30182	0	16	1	7	5	0	0	0	2	28	30	34	0	0	0	24	0	8	2	0	0	0	0	4593	2308	0	0	6901	0	16	1	7
753	85	0	0	42	42	42	2	25	95	0	42	49	41	4734	4660	34938	30458	0	19	1	9	6	0	0	0	7	27	28	49	0	0	0	39	0	9	1	0	0	0	0	7170	2508	0	0	9678	0	19	1	9
754	87	0	0	35	35	35	1	11	76	0	35	35	28	4693	4637	34978	30501	0	20	1	6	4	0	0	1	3	33	35	35	0	0	0	26	0	6	3	0	0	0	0	5150	1389	0	0	6539	0	20	1	6
755	85	0	0	42	42	42	0	20	75	0	42	50	45	4720	4640	34993	30474	0	19	1	7	4	0	0	0	11	29	31	50	0	0	0	34	0	10	6	0	0	0	0	7731	2573	0	0	10304	0	19	1	7
756	100	0	0	41	41	41	0	14	101	0	41	59	48	5403	5322	34978	29790	0	23	1	8	4	0	0	1	4	37	39	59	0	0	0	45	0	10	4	0	0	0	0	8968	2859	0	0	11827	0	23	1	8
757	89	0	0	42	42	42	2	15	85	0	42	46	36	4686	4616	34911	30507	0	21	1	8	6	0	0	0	6	35	32	46	0	0	0	36	0	7	3	0	0	0	0	6577	2054	0	0	8631	0	21	1	8
758	94	0	0	47	47	47	1	22	98	0	47	54	42	4768	4691	34917	30421	0	22	2	10	5	0	0	1	7	35	38	54	0	0	0	39	0	9	6	0	0	0	0	8837	8246	0	0	17083	0	22	2	10
759	91	0	0	29	29	29	0	13	69	0	29	30	25	4682	4636	34913	30511	0	16	1	5	4	0	0	0	3	36	38	30	0	0	0	22	0	5	3	0	0	0	0	4112	918	0	0	5030	0	16	1	5
760	95	0	0	43	43	42	2	16	79	0	42	53	44	4789	4719	34982	30396	0	21	2	8	5	0	0	0	6	35	37	53	0	0	0	38	0	9	6	0	0	0	0	8062	2502	0	0	10564	0	21	2	8
761	87	0	0	39	39	39	1	15	82	0	39	41	31	4713	4652	34924	30479	0	21	1	8	5	0	0	0	4	32	34	41	0	0	0	32	0	5	4	0	0	0	0	6451	1203	0	0	7654	0	21	1	8
762	93	0	0	47	48	47	1	19	97	0	47	40	23	4986	4928	34961	30203	0	26	1	12	6	0	0	0	2	34	36	40	0	0	0	30	0	7	3	0	0	0	0	5728	1813	0	0	7541	0	26	1	12
763	90	0	0	42	42	42	1	19	82	0	42	39	30	4716	4652	34935	30477	0	25	1	8	4	0	0	0	4	36	39	39	0	0	0	29	0	6	4	0	0	0	0	5501	1585	0	0	7086	0	25	1	8
764	86	0	0	45	45	45	1	19	84	0	45	52	44	4747	4665	34912	30447	0	24	1	8	3	0	0	0	9	29	30	52	0	0	0	39	0	7	6	0	0	0	0	7974	1933	0	0	9907	0	24	1	8
765	97	0	0	42	43	42	1	18	80	0	42	45	36	5250	5181	34946	29942	0	23	2	9	4	0	0	1	3	38	37	45	0	0	0	35	0	8	2	0	0	0	0	5969	1955	0	0	7924	0	23	2	9
766	94	0	0	45	45	44	3	15	87	0	44	47	39	4886	4811	34937	30307	0	25	1	6	4	0	0	0	8	38	39	47	0	0	0	35	0	8	4	0	0	0	0	7039	2407	0	0	9446	0	25	1	6
767	84	0	0	39	39	39	0	13	87	0	39	39	29	4700	4640	34926	30493	0	18	1	7	4	0	0	1	8	30	32	39	0	0	0	27	0	7	5	0	0	0	0	6415	1759	0	0	8174	0	18	1	7
768	106	0	0	62	62	62	0	29	162	0	62	75	58	5677	5586	34909	29495	0	34	2	10	6	0	0	1	9	35	38	75	0	0	0	52	0	14	9	0	0	0	0	13854	4470	0	0	18324	0	34	2	10
769	78	0	0	34	34	34	1	12	55	0	34	33	31	4679	4621	34937	30515	0	18	1	5	4	0	0	0	6	23	24	33	0	0	0	23	0	7	3	0	0	0	0	4726	1875	0	0	6601	0	18	1	5
770	95	0	0	47	48	47	1	29	84	0	47	50	34	6018	5946	34999	29174	0	28	2	7	8	0	0	0	2	33	35	50	0	0	0	35	1	8	6	0	0	0	0	9513	2389	0	0	11902	0	28	2	7
771	84	0	0	40	40	40	2	15	80	0	40	31	27	4877	4819	34903	30315	0	19	1	9	4	0	0	0	7	27	27	31	0	0	0	21	0	6	4	0	0	0	0	4993	1697	0	0	6690	0	19	1	9
772	89	0	0	34	34	34	1	10	76	0	34	40	36	4717	4656	34959	30475	0	20	1	7	3	0	0	1	2	34	37	40	0	0	0	31	0	6	3	0	0	0	0	5470	1606	0	0	7076	0	20	1	7
773	108	0	0	41	41	41	1	22	109	0	41	39	30	4734	4670	34949	30460	0	25	1	6	3	0	0	1	5	52	53	39	0	0	0	27	0	7	5	0	0	0	0	6479	1554	0	0	8033	0	25	1	6
774	122	0	0	67	67	67	1	29	105	0	67	73	53	5733	5625	34971	29456	0	36	2	17	5	0	0	0	7	49	50	73	0	0	0	50	1	15	7	0	0	0	0	13620	12531	0	0	26151	0	36	2	17
775	86	0	0	41	41	41	1	15	101	0	41	48	41	4718	4646	34926	30473	0	21	1	8	4	0	0	0	7	29	31	48	0	0	0	33	0	7	8	0	0	0	0	7501	1770	0	0	9271	0	21	1	8
776	123	0	0	56	56	55	0	34	134	0	55	61	50	5921	5826	34932	29270	0	31	1	7	6	0	0	0	10	52	54	61	0	0	0	46	0	9	6	0	0	0	0	9012	1920	0	0	10932	0	31	1	7
777	93	0	0	41	41	41	0	19	102	0	41	46	38	4705	4632	34951	30490	0	20	1	5	5	0	0	1	9	38	41	46	0	0	0	34	0	8	4	0	0	0	0	6850	2561	0	0	9411	0	20	1	5
778	96	0	0	47	47	47	1	25	91	0	47	46	38	4781	4706	34941	30410	0	25	1	7	5	0	0	1	8	40	40	46	0	0	0	35	0	9	2	0	0	0	0	6565	2413	0	0	8978	0	25	1	7
779	83	0	0	42	42	42	1	19	71	0	42	40	29	4752	4690	34990	30440	0	23	1	9	4	0	0	1	4	28	28	40	0	0	0	31	0	6	3	0	0	0	0	5599	1031	0	0	6630	0	23	1	9
780	109	0	0	43	43	43	2	15	86	0	43	50	43	4791	4718	34966	30397	0	25	1	7	5	0	0	0	5	49	51	50	0	0	0	38	0	9	3	0	0	0	0	7097	3108	0	0	10205	0	25	1	7
781	106	0	0	43	43	43	0	10	88	0	43	48	39	4732	4657	34940	30462	0	18	1	9	4	0	0	0	11	50	53	48	0	0	0	38	0	7	3	0	0	0	0	7297	1934	0	0	9231	0	18	1	9
782	90	0	0	32	32	32	2	18	55	0	32	21	15	4685	4646	34971	30508	0	19	1	5	4	0	0	1	2	37	40	21	0	0	0	16	0	5	0	0	0	0	0	2254	918	0	0	3172	0	19	1	5
783	82	0	0	36	36	36	2	17	71	0	36	41	34	4895	4838	34953	30293	0	20	1	6	5	0	0	0	4	22	24	41	0	0	0	31	0	6	4	0	0	0	0	7040	1494	0	0	8534	0	20	1	6
784	117	0	0	41	41	40	1	27	73	0	40	51	43	5449	5376	34959	29742	0	23	1	6	6	0	0	0	4	52	61	51	0	0	0	37	2	6	6	0	0	0	0	11873	1534	0	0	13407	0	23	1	6
785	96	0	0	40	40	40	0	21	104	0	40	48	39	4493	4423	34970	30699	0	22	1	9	5	0	0	0	3	35	38	48	0	0	0	36	0	6	6	0	0	0	0	6769	1607	0	0	8376	0	22	1	9
786	101	0	0	52	53	51	1	24	104	0	51	60	49	6266	6175	34928	28926	0	29	1	7	4	0	0	2	8	39	41	60	0	0	0	45	0	11	4	0	0	0	0	10033	4617	0	0	14650	0	29	1	7
787	90	0	0	53	53	53	0	23	125	0	53	56	48	4812	4720	34959	30380	0	27	1	8	5	0	0	1	11	32	33	56	0	0	0	45	0	6	5	0	0	0	0	9268	1592	0	0	10860	0	27	1	8
788	83	0	0	32	32	32	1	18	58	0	32	41	38	4695	4633	34938	30498	0	16	1	5	5	0	0	1	4	29	31	41	0	0	0	33	0	6	2	0	0	0	0	6080	1524	0	0	7604	0	16	1	5
789	96	0	0	45	45	45	2	31	70	0	45	60	53	4637	4547	34952	30556	0	20	1	9	6	0	0	0	9	33	32	60	0	0	0	45	0	13	2	0	0	0	0	8241	3180	0	0	11421	0	20	1	9
790	96	0	0	47	47	47	2	27	87	0	47	49	38	5533	5460	34953	29656	0	27	1	9	5	0	0	0	5	34	36	49	0	0	0	37	0	6	6	0	0	0	0	8232	1571	0	0	9803	0	27	1	9
791	86	0	0	37	37	37	1	13	78	0	37	43	36	4662	4595	34926	30533	0	21	1	5	4	0	0	0	6	32	34	43	0	0	0	30	0	8	5	0	0	0	0	5766	2396	0	0	8162	0	21	1	5
792	90	0	0	44	44	44	2	22	108	0	44	46	36	4805	4732	34944	30389	0	27	1	8	3	0	0	1	4	33	34	46	0	0	0	34	0	8	4	0	0	0	0	7445	2082	0	0	9527	0	27	1	8
793	114	0	0	48	48	48	2	27	115	0	48	54	42	5253	5181	34950	29930	0	24	1	10	7	0	0	0	6	52	55	54	0	0	0	40	0	10	4	0	0	0	0	9651	3223	0	0	12874	0	24	1	10
794	89	0	0	39	39	39	0	21	89	0	39	48	42	4793	4725	34989	30395	0	20	1	9	4	0	0	1	4	32	34	48	0	0	0	34	1	9	4	0	0	0	0	7516	2269	0	0	9785	0	20	1	9
795	101	0	0	54	55	54	1	28	88	0	54	50	33	4808	4734	34937	30380	0	32	1	11	5	0	0	0	5	39	42	50	0	0	0	35	0	11	4	0	0	0	0	7555	4623	0	0	12178	0	32	1	11
796	88	0	0	33	33	33	3	9	75	0	33	60	57	5133	5056	34875	30055	0	21	1	4	3	0	0	0	4	26	25	60	0	0	0	42	0	10	8	0	0	0	0	10020	2953	0	0	12973	0	21	1	4
797	95	0	0	37	37	37	3	28	79	0	37	31	26	6560	6508	34987	28630	0	20	1	7	5	0	0	1	3	35	37	31	0	0	0	25	0	4	2	0	0	0	0	5093	666	0	0	5759	0	20	1	7
798	88	0	0	49	50	49	1	22	103	0	49	42	28	4780	4712	34939	30412	0	26	1	9	5	0	0	0	8	31	33	42	0	0	0	31	0	8	3	0	0	0	0	6225	1848	0	0	8073	0	26	1	9
799	94	0	0	34	35	34	2	12	59	0	34	29	26	5501	5452	34975	29689	0	20	1	7	6	0	0	0	0	32	34	29	0	0	0	21	0	4	4	0	0	0	0	4553	492	0	0	5045	0	20	1	7
800	90	0	0	36	36	36	2	19	69	0	36	38	30	6143	6085	34930	29050	0	20	1	7	4	0	0	0	4	32	34	38	0	0	0	27	0	8	3	0	0	0	0	5165	2057	0	0	7222	0	20	1	7
801	103	0	0	56	56	56	1	27	138	0	56	60	42	5428	5339	34975	29764	0	31	1	7	7	0	0	0	10	37	36	60	0	0	0	49	0	5	6	0	0	0	0	8918	1572	0	0	10490	0	31	1	7
802	120	0	0	48	48	48	0	19	116	0	48	52	41	4843	4762	34998	30350	0	26	2	7	4	0	0	0	9	60	62	52	0	0	0	36	2	9	5	0	0	0	0	9247	2194	0	0	11441	0	26	2	7
803	91	0	0	65	65	65	2	28	156	0	65	62	49	4808	4701	34862	30386	0	29	1	10	8	0	0	0	17	32	34	62	0	0	0	45	0	8	9	0	0	0	0	10660	2292	0	0	12952	0	29	1	10
804	95	0	0	45	45	45	0	24	113	0	45	67	63	5119	5026	34956	30067	0	22	2	6	4	0	0	2	9	30	32	67	0	0	0	45	1	12	9	0	0	0	0	11804	3101	0	0	14905	0	22	2	6
805	90	0	0	34	35	34	4	15	78	0	34	40	35	5740	5682	34969	29450	0	16	1	6	7	0	0	0	4	29	31	40	0	0	0	30	0	6	4	0	0	0	0	7262	1070	0	0	8332	0	16	1	6
806	87	0	0	34	34	34	2	13	82	0	34	32	27	4686	4632	34977	30508	0	20	1	5	4	0	0	1	3	33	35	32	0	0	0	22	0	7	3	0	0	0	0	5089	1620	0	0	6709	0	20	1	5
807	100	0	0	41	41	40	1	21	92	0	40	63	56	5042	4967	34970	30138	0	22	1	5	5	0	0	1	6	35	37	63	0	0	0	40	0	11	12	0	0	0	0	11654	3291	0	0	14945	0	22	1	5
808	91	0	0	47	47	47	1	10	94	0	47	53	42	4815	4733	34946	30379	0	26	1	7	4	0	0	1	8	35	37	53	0	0	0	40	0	8	5	0	0	0	0	8585	2487	0	0	11072	0	26	1	7
809	100	0	0	45	45	45	0	19	133	0	45	48	37	5084	5015	34986	30104	0	28	1	8	4	0	0	0	4	37	39	48	0	0	0	33	0	9	6	0	0	0	0	7929	2219	0	0	10148	0	28	1	8
810	101	0	0	45	45	45	1	18	94	0	45	47	38	5812	5747	34959	29371	0	25	1	9	5	0	0	0	5	36	39	47	0	0	0	36	0	8	3	0	0	0	0	8179	2274	0	0	10453	0	25	1	9
811	113	0	0	34	34	34	1	26	86	0	34	42	36	5010	4953	34979	30178	0	19	1	6	5	0	0	0	3	55	57	42	0	0	0	33	0	4	5	0	0	0	0	7209	633	0	0	7842	0	19	1	6
812	86	0	0	35	36	35	1	17	82	0	35	39	33	5010	4953	34996	30180	0	20	1	5	4	0	0	1	4	26	27	39	0	0	0	27	0	8	4	0	0	0	0	6754	2442	0	0	9196	0	20	1	5
813	148	0	0	81	81	80	5	34	154	0	80	128	105	6430	6266	35000	28750	0	43	4	14	7	0	0	0	12	63	64	128	0	0	0	92	1	19	16	0	0	0	0	22816	6022	0	0	28838	0	43	4	14
814	96	0	0	48	48	48	1	24	119	0	48	51	39	7047	6969	34971	28145	0	26	1	9	4	0	0	1	7	36	38	51	0	0	0	38	0	9	4	0	0	0	0	7321	2215	0	0	9536	0	26	1	9
815	102	0	0	50	50	50	2	30	102	0	50	84	71	6615	6516	34994	28564	0	29	3	7	5	0	0	1	5	31	33	84	0	0	0	58	0	14	12	0	0	0	0	17125	4185	0	0	21310	0	29	3	7
816	86	0	0	39	39	39	0	24	89	0	39	38	30	4863	4804	34974	30328	0	22	2	5	6	0	0	3	1	30	32	38	0	0	0	26	0	7	5	0	0	0	0	6101	6612	0	0	12713	0	22	2	5
817	93	0	0	38	38	38	1	13	82	0	38	37	33	4226	4163	34923	30967	0	18	1	6	4	0	0	2	7	39	42	37	0	0	0	28	0	7	2	0	0	0	0	5160	1861	0	0	7021	0	18	1	6
818	102	0	0	42	42	42	1	15	88	0	42	38	29	4795	4732	34992	30398	0	24	1	6	5	0	0	0	6	42	44	38	0	0	0	25	0	10	3	0	0	0	0	5781	2757	0	0	8538	0	24	1	6
819	97	0	0	34	35	34	1	14	60	0	34	51	46	4899	4827	34905	30294	0	17	1	7	3	0	0	1	5	36	35	51	0	0	0	39	1	8	3	0	0	0	0	7841	2090	0	0	9931	0	17	1	7
820	106	0	0	53	53	53	2	27	148	0	53	62	50	7497	7406	35013	27692	0	29	1	11	6	0	0	0	6	39	42	62	0	0	0	41	0	14	7	0	0	0	0	10565	10488	0	0	21053	0	29	1	11
821	106	0	0	48	48	48	1	28	114	0	48	47	32	4902	4831	34955	30290	0	26	1	10	4	0	0	1	6	49	47	47	0	0	0	38	0	6	3	0	0	0	0	6881	1591	0	0	8472	0	26	1	10
822	103	0	0	52	52	52	1	17	111	0	52	49	35	5899	5828	34974	29286	0	27	2	10	5	0	0	0	8	34	36	49	0	0	0	36	0	8	5	0	0	0	0	8410	10403	0	0	18813	0	27	2	10
823	104	0	0	51	51	50	2	18	90	0	50	45	34	6780	6707	64222	57707	0	29	2	9	4	0	0	0	6	43	44	45	0	0	0	34	0	7	4	0	0	0	0	7197	1662	0	0	8859	0	29	2	9
824	104	0	0	50	50	50	0	23	101	0	50	52	43	5332	5258	34948	29850	0	26	2	5	6	0	0	0	11	41	42	52	0	0	0	39	0	8	5	0	0	0	0	8544	1965	0	0	10509	0	26	2	5
825	94	0	0	34	34	34	0	19	76	0	34	47	45	5801	5734	34994	29388	0	14	1	6	6	0	0	0	7	28	23	47	0	0	0	35	0	11	1	0	0	0	0	6665	7306	0	0	13971	0	14	1	6
826	93	0	0	54	54	54	1	29	132	0	54	51	34	4737	4657	34958	30456	0	28	1	10	6	0	0	1	8	38	40	51	0	0	0	40	0	9	2	0	0	0	0	7318	2689	0	0	10007	0	28	1	10
827	93	0	0	44	44	44	1	23	91	0	44	51	42	5201	5125	35007	29990	0	23	1	8	5	1	0	1	5	35	36	51	0	0	0	36	0	10	5	0	0	0	0	8480	2800	0	0	11280	0	23	1	8
828	112	0	0	45	45	45	1	16	98	0	45	45	36	5216	5156	34983	29964	0	24	1	11	4	0	0	0	5	52	50	45	0	0	0	35	0	7	3	0	0	0	0	7766	2250	0	0	10016	0	24	1	11
829	88	0	0	43	43	43	1	26	104	0	43	53	45	5102	5024	34976	30089	0	24	1	7	6	0	0	0	5	27	29	53	0	0	0	41	0	9	3	0	0	0	0	7662	2731	0	0	10393	0	24	1	7
830	98	0	0	62	62	62	1	22	100	0	62	70	57	5252	5146	34950	29936	0	33	1	14	4	0	0	3	7	34	36	70	0	0	0	47	2	15	6	0	0	0	0	12472	9303	0	0	21775	0	33	1	14
831	91	0	0	43	43	43	1	18	85	0	43	44	33	4806	4738	34920	30387	0	26	1	8	4	0	0	1	3	35	38	44	0	0	0	34	0	6	4	0	0	0	0	6895	1494	0	0	8389	0	26	1	8
832	93	0	0	50	50	50	2	38	114	0	50	57	42	4933	4848	34996	30261	0	27	3	10	6	0	0	0	4	35	37	57	0	0	0	45	0	7	5	0	0	0	0	8630	923	0	0	9553	0	27	3	10
833	100	0	0	43	43	43	0	24	93	0	43	37	26	4766	4710	34955	30422	0	21	1	9	5	1	0	0	6	42	43	37	0	0	0	27	0	8	2	0	0	0	0	4937	2503	0	0	7440	0	21	1	9
834	96	0	0	40	40	40	1	19	87	0	40	54	49	4857	4783	34963	30329	0	21	1	7	4	0	0	0	7	35	36	54	0	0	0	42	0	10	2	0	0	0	0	7814	3249	0	0	11063	0	21	1	7
835	96	0	0	39	39	39	0	25	106	0	39	46	40	5339	5269	34947	29853	0	21	1	6	6	0	0	0	5	37	39	46	0	0	0	33	0	8	5	0	0	0	0	7722	1674	0	0	9396	0	21	1	6
836	78	0	0	26	26	26	3	16	48	0	26	27	26	5354	5310	95510	91063	0	13	1	6	3	0	0	1	2	24	24	27	0	0	0	22	0	4	1	0	0	0	0	3038	1019	0	0	4057	0	13	1	6
837	110	0	0	49	49	49	1	23	99	0	49	61	51	5332	5241	34959	29860	0	29	1	7	5	0	0	0	7	44	46	61	0	0	0	47	0	9	5	0	0	0	0	10355	3166	0	0	13521	0	29	1	7
838	132	0	0	58	58	58	4	33	136	0	58	67	53	4314	4216	34920	30874	0	24	3	11	10	0	0	0	10	72	71	67	0	0	0	47	0	15	5	0	0	0	0	11555	10474	0	0	22029	0	24	3	11
839	87	0	0	33	33	33	0	12	80	0	33	42	36	4237	4175	34959	30957	0	15	1	6	6	0	0	0	5	34	36	42	0	0	0	32	0	7	3	0	0	0	0	5876	1860	0	0	7736	0	15	1	6
840	109	0	0	46	46	46	0	30	126	0	46	87	73	5282	5172	35026	29910	0	22	1	8	9	0	0	0	6	43	44	87	0	0	0	59	0	13	15	0	0	0	0	15204	3662	0	0	18866	0	22	1	8
841	90	0	0	40	40	40	1	19	94	0	40	46	39	5784	5715	34957	29407	0	21	2	5	5	1	0	1	5	28	27	46	0	0	0	34	0	9	3	0	0	0	0	6987	2090	0	0	9077	0	21	2	5
842	91	0	0	36	36	36	2	29	83	0	36	41	33	5345	5285	34939	29847	0	20	1	8	6	0	0	0	1	34	36	41	0	0	0	30	0	6	5	0	0	0	0	7020	2021	0	0	9041	0	20	1	8
843	107	0	0	45	46	45	1	19	80	0	45	52	44	6793	6716	34981	28396	0	26	1	11	4	0	0	0	3	38	40	52	0	0	0	42	0	7	3	0	0	0	0	8981	6378	0	0	15359	0	26	1	11
844	94	0	0	53	53	52	1	27	126	0	52	59	46	5103	5018	34930	30085	0	29	1	8	6	0	0	1	7	33	40	59	0	0	0	43	0	13	3	0	0	0	0	9197	4387	0	0	13584	0	29	1	8
845	101	0	0	35	35	35	1	24	75	0	35	35	29	5540	5496	34953	29641	0	22	1	7	4	0	0	0	1	36	38	35	0	0	0	28	0	4	3	0	0	0	0	5768	796	0	0	6564	0	22	1	7
846	90	0	0	41	41	41	0	27	96	0	41	45	36	4725	4655	34979	30469	0	24	1	7	4	0	0	0	5	35	37	45	0	0	0	33	0	8	4	0	0	0	0	6067	2089	0	0	8156	0	24	1	7
847	89	0	0	37	38	37	1	18	76	0	37	30	26	4694	4638	34971	30500	0	22	1	6	6	0	0	1	1	34	36	30	0	0	0	22	0	6	2	0	0	0	0	3866	1225	0	0	5091	0	22	1	6
848	95	0	0	41	41	41	1	29	91	0	41	62	56	7027	6965	34927	28139	0	24	1	7	6	0	0	0	3	28	30	62	0	0	0	46	0	6	10	0	0	0	0	9144	1794	0	0	10938	0	24	1	7
849	90	0	0	46	46	46	2	17	94	0	46	56	47	5162	5084	34958	30024	0	29	1	6	5	0	0	0	5	28	28	56	0	0	0	43	0	7	6	0	0	0	0	9122	1769	0	0	10891	0	29	1	6
850	88	0	0	41	41	41	1	13	81	0	41	43	35	4311	4244	34950	30881	0	20	1	7	6	0	0	2	5	34	36	43	0	0	0	34	0	8	1	0	0	0	0	6462	1806	0	0	8268	0	20	1	7
851	105	0	0	44	44	43	2	28	84	0	43	41	34	4886	4825	34955	30299	0	24	1	7	6	0	0	0	5	47	45	41	0	0	0	33	0	6	2	0	0	0	0	5631	1351	0	0	6982	0	24	1	7
852	92	0	0	39	39	39	1	19	79	0	39	43	36	5075	5007	34927	30119	0	22	1	9	3	0	0	0	4	33	35	43	0	0	0	32	0	7	4	0	0	0	0	7609	1308	0	0	8917	0	22	1	9
853	92	0	0	40	40	40	1	24	82	0	40	35	25	4974	4917	34946	30219	0	21	1	8	6	0	0	0	4	36	38	35	0	0	0	27	0	6	2	0	0	0	0	4607	1817	0	0	6424	0	21	1	8
854	104	0	0	56	56	56	2	24	105	0	56	48	34	6073	6000	34955	29111	0	33	2	7	6	0	0	1	7	39	40	48	0	0	0	39	0	8	1	0	0	0	0	8280	2747	0	0	11027	0	33	2	7
855	98	0	0	52	52	51	1	16	102	0	51	59	49	6657	6567	34959	28534	0	31	1	7	5	0	0	1	6	34	36	59	0	0	0	42	0	10	7	0	0	0	0	10023	2717	0	0	12740	0	31	1	7
856	79	0	0	38	38	38	1	23	111	0	38	34	27	4659	4604	34982	30532	0	22	1	5	7	0	0	0	3	25	27	34	0	0	0	28	0	4	2	0	0	0	0	5035	1056	0	0	6091	0	22	1	5
857	110	0	0	39	39	39	2	27	78	0	39	48	39	5187	5119	34959	30004	0	21	2	9	4	0	0	0	3	46	48	48	0	0	0	33	2	9	4	0	0	0	0	9771	8148	0	0	17919	0	21	2	9
858	95	0	0	54	54	54	2	23	139	0	54	55	45	6091	6006	34912	29096	0	32	1	10	4	0	0	0	7	33	33	55	0	0	0	39	0	11	5	0	0	0	0	10212	4403	0	0	14615	0	32	1	10
859	125	0	0	59	59	59	0	30	121	0	59	64	48	4793	4695	34944	30399	0	26	2	9	10	0	0	1	11	60	63	64	0	0	0	43	0	13	8	0	0	0	0	10930	3497	0	0	14427	0	26	2	9
860	107	0	0	42	42	42	1	18	85	0	42	55	45	6124	6049	34994	29065	0	24	2	7	5	0	0	0	4	32	34	55	0	0	0	44	1	6	4	0	0	0	0	9869	1134	0	0	11003	0	24	2	7
861	103	0	0	57	57	57	1	29	116	0	57	53	41	6929	6843	35031	28260	0	28	2	13	5	0	0	1	8	37	40	53	0	0	0	37	1	10	5	0	0	0	0	9135	2547	0	0	11682	0	28	2	13
862	94	0	0	50	50	50	0	32	116	0	50	44	31	4911	4845	34972	30275	0	25	3	6	7	0	0	2	7	29	30	44	0	0	0	30	0	9	5	0	0	0	0	7649	2712	0	0	10361	0	25	3	6
863	89	0	0	45	45	44	1	16	112	0	44	53	45	4744	4664	34958	30448	0	25	1	9	5	0	0	0	4	34	36	53	0	0	0	38	0	12	3	0	0	0	0	6861	2867	0	0	9728	0	25	1	9
864	84	0	0	31	31	31	1	11	64	0	31	35	34	4674	4616	34957	30520	0	16	1	7	3	0	0	1	3	31	34	35	0	0	0	26	0	4	5	0	0	0	0	5450	755	0	0	6205	0	16	1	7
865	96	0	0	41	41	41	1	25	72	0	41	40	34	4525	4465	34959	30661	0	23	1	10	5	0	0	0	2	34	33	40	0	0	0	35	0	4	1	0	0	0	0	5735	1086	0	0	6821	0	23	1	10
866	78	0	0	33	34	33	2	16	54	0	33	36	33	4727	4668	34980	30467	0	19	1	6	5	0	0	1	1	23	25	36	0	0	0	28	0	6	2	0	0	0	0	5309	1357	0	0	6666	0	19	1	6
867	91	0	0	33	33	33	1	18	64	0	33	38	32	4746	4689	34923	30447	0	18	1	6	3	0	0	0	5	34	36	38	0	0	0	29	0	7	2	0	0	0	0	5001	2541	0	0	7542	0	18	1	6
868	101	0	0	46	46	46	4	26	110	0	46	41	32	7007	6941	34931	28182	0	24	1	8	5	0	0	1	7	41	43	41	0	0	0	29	0	7	5	0	0	0	0	7165	1717	0	0	8882	0	24	1	8
869	102	0	0	47	48	47	8	21	97	0	47	52	44	6306	6230	34989	28880	0	23	1	13	5	0	0	0	5	32	32	52	0	0	0	39	0	5	8	0	0	0	0	8815	1167	0	0	9982	0	23	1	13
870	87	0	0	42	42	42	1	25	100	0	42	52	44	4859	4780	34909	30335	0	23	1	9	4	0	0	1	4	27	28	52	0	0	0	41	0	7	4	0	0	0	0	8145	2119	0	0	10264	0	23	1	9
871	94	0	0	41	41	41	1	30	75	0	41	63	55	5212	5132	34943	29973	0	22	1	7	6	1	0	0	4	29	31	63	0	0	0	47	0	8	8	0	0	0	0	9620	1736	0	0	11356	0	22	1	7
872	78	0	0	31	31	30	0	13	77	0	30	38	34	4674	4620	34949	30517	0	16	1	6	3	0	0	0	4	25	24	38	0	0	0	29	0	5	4	0	0	0	0	5614	1308	0	0	6922	0	16	1	6
873	86	0	0	42	42	42	2	16	81	0	42	31	22	4680	4624	34958	30513	0	26	1	7	4	0	0	1	3	31	33	31	0	0	0	21	0	7	3	0	0	0	0	4405	1620	0	0	6025	0	26	1	7
874	91	0	0	47	47	47	0	31	115	0	47	45	35	5877	5804	34911	29315	0	28	1	7	7	0	0	1	3	30	31	45	0	0	0	35	0	6	4	0	0	0	0	7113	1389	0	0	8502	0	28	1	7
875	88	0	0	40	40	40	2	21	83	0	40	51	45	4786	4708	34936	30408	0	20	1	5	5	0	0	0	9	32	34	51	0	0	0	41	0	7	3	0	0	0	0	7459	1860	0	0	9319	0	20	1	5
876	83	0	0	47	48	47	3	24	74	0	47	44	33	5147	5077	34929	30044	0	29	2	6	5	0	0	1	4	24	26	44	0	0	0	33	0	7	4	0	0	0	0	7345	4917	0	0	12262	0	29	2	6
877	130	0	0	75	75	75	3	48	186	0	75	84	61	5867	5746	34964	29319	0	42	3	13	8	0	0	4	5	58	59	84	0	0	0	59	2	15	8	0	0	0	0	15821	13193	0	0	29014	0	42	3	13
878	92	0	0	44	44	44	2	35	75	0	44	39	28	4916	4854	34959	30275	0	28	1	7	6	0	0	0	2	33	35	39	0	0	0	28	0	8	3	0	0	0	0	6898	3165	0	0	10063	0	28	1	7
879	106	0	0	46	46	46	1	20	81	0	46	56	47	4767	4686	34952	30422	0	21	2	9	4	0	0	1	9	46	47	56	0	0	0	43	0	8	5	0	0	0	0	9215	1849	0	0	11064	0	21	2	9
880	90	0	0	43	43	43	1	22	90	0	43	46	32	4782	4718	34956	30408	0	23	1	9	4	0	0	1	5	33	35	46	0	0	0	35	0	7	4	0	0	0	0	6742	1985	0	0	8727	0	23	1	9
881	87	0	0	29	29	29	1	8	67	0	29	34	31	4993	4941	34944	30200	0	18	1	4	3	0	0	0	3	30	32	34	0	0	0	25	0	5	4	0	0	0	0	5393	1451	0	0	6844	0	18	1	4
882	88	0	0	45	45	45	3	27	99	0	45	45	35	4746	4674	34945	30447	0	24	1	7	7	0	0	0	6	31	33	45	0	0	0	34	0	9	2	0	0	0	0	7707	8368	0	0	16075	0	24	1	7
883	103	0	0	45	45	45	2	20	77	0	45	61	50	5246	5160	34977	29946	0	25	1	8	5	0	0	1	5	40	42	61	0	0	0	46	0	6	9	0	0	0	0	9272	1149	0	0	10421	0	25	1	8
884	104	0	0	54	54	54	0	32	124	0	54	67	55	5815	5717	34945	29375	0	34	1	8	7	0	0	0	4	37	39	67	0	0	0	52	0	11	4	0	0	0	0	10679	3049	0	0	13728	0	34	1	8
885	104	0	0	51	51	49	3	22	121	0	49	69	59	5786	5689	34996	29404	0	26	2	7	7	0	0	0	7	37	39	69	0	0	0	51	0	9	9	0	0	0	0	12254	2407	0	0	14661	0	26	2	7
886	97	0	0	41	41	41	0	18	92	0	41	63	54	5558	5472	34961	29634	0	25	1	8	3	0	0	1	3	32	34	63	0	0	0	50	0	7	6	0	0	0	0	9451	1548	0	0	10999	0	25	1	8
887	85	0	0	40	40	40	3	17	95	0	40	42	30	4693	4630	34922	30501	0	22	1	7	5	0	0	0	5	31	33	42	0	0	0	30	0	9	3	0	0	0	0	5960	2633	0	0	8593	0	22	1	7
888	123	0	0	47	48	47	1	15	106	0	47	55	43	5546	5466	34958	29645	0	29	1	7	6	0	0	1	3	60	61	55	0	0	0	41	0	7	7	0	0	0	0	8438	1596	0	0	10034	0	29	1	7
889	78	0	0	35	35	35	1	14	54	0	35	42	39	4708	4643	34964	30484	0	23	1	6	4	0	0	0	1	21	23	42	0	0	0	32	0	6	4	0	0	0	0	6261	1682	0	0	7943	0	23	1	6
890	86	0	0	31	31	31	2	13	47	0	31	27	23	4710	4664	34989	30483	0	17	1	6	4	0	0	0	3	31	33	27	0	0	0	20	0	6	1	0	0	0	0	3323	1136	0	0	4459	0	17	1	6
891	102	0	0	50	50	50	4	37	103	0	50	73	62	5652	5558	34953	29531	0	27	2	8	6	0	0	0	7	34	36	73	0	0	0	53	1	14	5	0	0	0	0	12885	5018	0	0	17903	0	27	2	8
892	119	0	0	108	109	108	3	51	305	0	108	101	76	6368	6205	34954	28812	0	55	1	17	6	0	1	4	24	47	48	101	0	0	0	78	0	16	7	0	0	0	0	18828	3471	0	0	22299	0	55	1	17
893	110	0	0	52	52	52	1	23	116	0	52	65	52	4819	4724	34967	30373	0	27	1	8	5	0	0	1	10	51	53	65	0	0	0	45	0	12	8	0	0	0	0	11392	5791	0	0	17183	0	27	1	8
894	98	0	0	43	43	43	1	14	83	0	43	46	37	5110	5039	34969	30082	0	23	1	11	3	0	0	0	5	39	41	46	0	0	0	36	0	4	6	0	0	0	0	7070	1448	0	0	8518	0	23	1	11
895	94	0	0	53	53	53	1	26	122	0	53	75	61	4760	4655	34963	30432	0	29	1	7	5	0	0	2	9	32	33	75	0	0	0	55	0	14	6	0	0	0	0	12392	5286	0	0	17678	0	29	1	7
896	100	0	0	42	42	42	1	17	78	0	42	53	45	5764	5687	34957	29427	0	22	3	6	5	0	0	1	5	35	37	53	0	0	0	32	2	13	6	0	0	0	0	11837	3574	0	0	15411	0	22	3	6
897	92	0	0	51	51	51	0	23	125	0	51	53	42	4728	4643	34940	30465	0	23	1	7	6	0	0	4	10	36	38	53	0	0	0	42	1	7	3	0	0	0	0	10026	2436	0	0	12462	0	23	1	7
898	139	0	0	57	57	57	2	25	104	0	57	71	55	5762	5665	34969	29424	0	31	2	6	6	0	0	0	12	71	73	71	0	0	0	55	0	9	7	0	0	0	0	11637	2661	0	0	14298	0	31	2	6
899	123	0	0	47	47	47	0	34	117	0	47	56	44	4927	4852	34925	30258	0	27	2	8	5	0	0	1	4	61	63	56	0	0	0	41	0	11	4	0	0	0	0	8770	3775	0	0	12545	0	27	2	8
900	121	0	0	49	49	49	1	19	127	0	49	78	67	5919	5824	34926	29261	0	25	3	10	6	0	0	0	5	48	51	78	0	0	0	58	1	12	7	0	0	0	0	12823	3130	0	0	15953	0	25	3	10
901	98	0	0	44	44	43	0	27	70	0	43	49	41	5293	5220	34945	29897	0	23	1	7	6	0	0	0	6	35	37	49	0	0	0	39	0	6	4	0	0	0	0	6864	1404	0	0	8268	0	23	1	7
902	100	0	0	45	46	45	1	31	86	0	45	55	42	5540	5462	34996	29652	0	27	2	7	5	0	0	0	4	35	37	55	0	0	0	41	1	8	5	0	0	0	0	10155	2449	0	0	12604	0	27	2	7
903	93	0	0	36	36	36	0	16	104	0	36	57	52	5354	5288	34938	29825	0	20	1	5	3	1	0	1	5	31	33	57	0	0	0	42	0	9	6	0	0	0	0	9778	3159	0	0	12937	0	20	1	5
904	114	0	0	44	44	44	1	19	85	0	44	50	40	4765	4689	34950	30428	0	20	1	10	5	0	0	1	7	54	57	50	0	0	0	39	0	6	5	0	0	0	0	7891	1329	0	0	9220	0	20	1	10
905	101	0	0	39	39	39	1	9	66	0	39	48	38	5763	5694	34968	29430	0	23	1	7	4	0	0	1	3	42	44	48	0	0	0	38	0	7	3	0	0	0	0	7100	2014	0	0	9114	0	23	1	7
906	84	0	0	35	35	35	2	19	75	0	35	39	35	5049	4991	34931	30140	0	16	1	7	4	0	0	1	6	26	27	39	0	0	0	29	0	5	5	0	0	0	0	6115	1542	0	0	7657	0	16	1	7
907	106	0	0	47	47	47	1	29	120	0	47	59	46	4711	4626	34971	30482	0	26	1	6	7	0	0	0	7	50	52	59	0	0	0	40	0	15	4	0	0	0	0	8938	3724	0	0	12662	0	26	1	6
908	103	0	0	45	45	45	0	23	100	0	45	47	38	4709	4636	34976	30482	0	26	1	5	4	0	0	2	7	47	47	47	0	0	0	33	0	8	6	0	0	0	0	7651	2419	0	0	10070	0	26	1	5
909	104	0	0	48	48	48	0	16	90	0	48	52	39	4422	4346	34919	30768	0	28	1	10	5	0	0	0	4	44	46	52	0	0	0	40	0	10	2	0	0	0	0	7318	3777	0	0	11095	0	28	1	10
910	91	0	0	43	43	43	0	18	111	0	43	48	41	6547	6472	34967	28645	0	23	1	5	5	0	0	0	9	31	33	48	0	0	0	37	0	9	2	0	0	0	0	6828	2591	0	0	9419	0	23	1	5
911	98	0	0	49	50	49	1	28	104	0	49	56	44	5395	5313	34971	29795	0	26	1	8	6	0	0	1	7	38	40	56	0	0	0	36	0	11	9	0	0	0	0	10692	2472	0	0	13164	0	26	1	8
912	82	0	0	36	36	36	3	17	78	0	36	45	39	4795	4729	34968	30397	0	20	1	6	4	0	0	0	5	27	26	45	0	0	0	33	0	7	5	0	0	0	0	6567	1868	0	0	8435	0	20	1	6
913	125	0	0	65	66	65	2	39	143	0	65	58	36	5670	5586	34952	29514	0	40	2	10	6	0	0	1	6	61	63	58	0	0	0	42	0	10	6	0	0	0	0	10460	2155	0	0	12615	0	40	2	10
914	89	0	0	34	34	34	1	15	65	0	34	45	37	4777	4719	34947	30411	0	19	1	7	4	0	0	0	3	32	34	45	0	0	0	36	0	7	2	0	0	0	0	6578	1696	0	0	8274	0	19	1	7
915	91	0	0	46	46	46	1	19	90	0	46	41	34	5059	4989	34894	30132	0	24	1	10	3	0	0	0	8	33	35	41	0	0	0	30	0	6	5	0	0	0	0	6304	4079	0	0	10383	0	24	1	10
916	112	0	0	64	65	63	1	42	108	0	63	58	47	7151	7051	34998	28040	0	31	2	9	8	0	0	1	12	43	45	58	0	0	0	47	0	9	2	0	0	0	0	9522	2534	0	0	12056	0	31	2	9
917	80	0	0	36	36	36	2	17	57	0	36	43	35	4700	4637	34953	30493	0	19	1	5	6	0	0	0	5	25	25	43	0	0	0	32	0	9	2	0	0	0	0	6418	2613	0	0	9031	0	19	1	5
918	84	0	0	27	27	27	1	13	52	0	27	40	39	4692	4634	34894	30501	0	16	1	4	3	0	0	0	3	25	26	40	0	0	0	29	0	5	6	0	0	0	0	5907	1542	0	0	7449	0	16	1	4
919	93	0	0	42	43	42	2	20	89	0	42	59	53	6735	6648	34954	28458	0	24	2	4	3	0	0	1	8	32	34	59	0	0	0	44	0	10	5	0	0	0	0	9010	2750	0	0	11760	0	24	2	4
920	97	0	0	39	40	39	1	19	80	0	39	37	27	4750	4692	34965	30443	0	23	1	7	5	0	0	0	3	41	44	37	0	0	0	26	0	10	1	0	0	0	0	5091	2422	0	0	7513	0	23	1	7
921	86	0	0	44	44	44	1	25	105	0	44	46	33	4754	4686	34913	30438	0	21	1	10	5	0	0	2	5	30	33	46	0	0	0	34	0	9	3	0	0	0	0	6904	2471	0	0	9375	0	21	1	10
922	103	0	0	59	60	59	1	26	130	0	59	77	58	5229	5120	34929	29964	0	34	2	7	5	0	0	0	11	41	41	77	0	0	0	55	2	15	5	0	0	0	0	14196	4911	0	0	19107	0	34	2	7
923	107	0	0	50	50	50	0	23	142	0	50	66	51	5131	5039	34971	30061	0	28	1	9	7	0	0	0	5	41	44	66	0	0	0	44	0	15	7	0	0	0	0	10833	2868	0	0	13701	0	28	1	9
924	87	0	0	35	35	35	2	25	64	0	35	32	24	4696	4645	34969	30497	0	19	1	6	5	0	0	1	3	33	36	32	0	0	0	25	0	4	3	0	0	0	0	4804	1063	0	0	5867	0	19	1	6
925	91	0	0	50	50	50	1	22	104	0	50	44	32	4906	4833	34942	30286	0	26	3	9	4	0	0	1	7	35	37	44	0	0	0	32	0	8	4	0	0	0	0	6881	9257	0	0	16138	0	26	3	9
926	89	0	0	37	38	37	2	25	68	0	37	46	39	4931	4867	34967	30258	0	21	1	9	5	0	0	0	1	29	31	46	0	0	0	34	0	9	3	0	0	0	0	7307	3735	0	0	11042	0	21	1	9
927	97	0	0	38	38	38	1	21	49	0	38	37	29	4422	4368	34941	30766	0	18	1	11	5	0	0	1	2	39	42	37	0	0	0	25	0	9	3	0	0	0	0	6147	10217	0	0	16364	0	18	1	11
928	86	0	0	36	36	36	2	14	83	0	36	44	37	5053	4993	34962	30135	0	22	1	7	3	0	0	1	2	26	26	44	0	0	0	34	0	6	4	0	0	0	0	6199	1403	0	0	7602	0	22	1	7
929	95	0	0	46	46	46	0	26	107	0	46	39	27	4451	4389	34943	30739	0	24	1	7	5	0	0	1	8	38	41	39	0	0	0	28	0	5	6	0	0	0	0	6447	1351	0	0	7798	0	24	1	7
930	95	0	0	55	55	55	1	33	141	0	55	47	31	5006	4929	34946	30186	0	28	1	11	7	0	0	1	7	37	39	47	0	0	0	38	0	7	2	0	0	0	0	6949	1869	0	0	8818	0	28	1	11
931	101	0	0	31	31	31	1	18	75	0	31	38	37	6705	6648	34927	28485	0	16	2	6	3	0	0	0	4	35	37	38	0	0	0	29	0	6	3	0	0	0	0	6144	1094	0	0	7238	0	16	2	6
932	125	0	0	80	81	80	1	45	179	0	80	113	78	4753	4629	34975	30414	0	41	2	15	13	0	0	1	8	51	53	113	0	0	0	80	2	19	12	0	0	0	0	19118	4839	0	0	23957	0	41	2	15
933	92	0	0	30	30	30	1	20	54	0	30	34	28	4711	4660	34934	30483	0	13	1	8	4	0	0	1	3	35	37	34	0	0	0	21	0	10	3	0	0	0	0	4629	3420	0	0	8049	0	13	1	8
934	90	0	0	49	49	48	4	26	103	0	48	47	35	4731	4656	34913	30462	0	21	1	9	6	0	0	0	11	34	36	47	0	0	0	33	0	10	4	0	0	0	0	7656	2911	0	0	10567	0	21	1	9
935	96	0	0	55	55	55	0	32	124	0	55	65	50	5127	5037	34979	30059	0	30	1	8	7	0	0	0	9	34	36	65	0	0	0	45	0	11	9	0	0	0	0	11334	2623	0	0	13957	0	30	1	8
936	81	0	0	42	43	41	2	21	68	0	41	38	28	4711	4650	34947	30482	0	27	1	6	4	0	0	0	3	25	28	38	0	0	0	29	0	6	3	0	0	0	0	5504	1440	0	0	6944	0	27	1	6
937	98	0	0	42	43	41	2	25	81	0	41	48	39	7015	6946	34944	28175	0	23	3	6	4	0	0	1	4	33	35	48	0	0	0	37	0	8	3	0	0	0	0	6984	2684	0	0	9668	0	23	3	6
938	91	0	0	39	39	39	1	19	63	0	39	33	28	4696	4640	34956	30494	0	25	1	6	4	0	0	0	3	37	39	33	0	0	0	23	0	6	4	0	0	0	0	5350	1448	0	0	6798	0	25	1	6
939	93	0	0	46	46	46	2	22	104	0	46	53	45	5632	5550	34941	29560	0	26	1	7	5	0	0	2	5	29	30	53	0	0	0	41	0	10	2	0	0	0	0	8149	6219	0	0	14368	0	26	1	7
940	99	0	0	51	51	51	2	21	115	0	51	64	51	5399	5310	34968	29789	0	24	3	12	4	0	0	0	8	35	38	64	0	0	0	49	1	11	3	0	0	0	0	9935	1739	0	0	11674	0	24	3	12
941	116	0	0	48	48	48	2	15	74	0	48	50	40	5286	5208	35020	29905	0	29	1	8	5	0	0	0	5	52	55	50	0	0	0	36	0	8	6	0	0	0	0	7625	2142	0	0	9767	0	29	1	8
942	100	0	0	46	46	46	1	27	123	0	46	59	51	4792	4705	34979	30399	0	24	1	9	5	0	0	0	7	39	41	59	0	0	0	44	0	8	7	0	0	0	0	8915	4398	0	0	13313	0	24	1	9
943	77	0	0	26	26	26	1	19	70	0	26	35	34	4650	4597	34972	30544	0	13	1	5	4	0	0	0	3	24	22	35	0	0	0	26	0	6	3	0	0	0	0	5596	1817	0	0	7413	0	13	1	5
944	94	0	0	43	43	43	1	15	95	0	43	38	27	4691	4631	34956	30500	0	26	1	6	5	0	0	1	4	40	40	38	0	0	0	28	0	7	3	0	0	0	0	5622	1980	0	0	7602	0	26	1	6
945	89	0	0	31	31	31	0	10	70	0	31	25	23	5520	5478	34926	29669	0	20	1	4	3	0	0	0	3	27	25	25	0	0	0	18	0	3	4	0	0	0	0	4252	1170	0	0	5422	0	20	1	4
946	98	0	0	45	46	45	2	19	88	0	45	47	39	6048	5973	34936	29144	0	24	1	8	5	0	0	1	6	33	35	47	0	0	0	38	0	7	2	0	0	0	0	7217	2233	0	0	9450	0	24	1	8
947	139	0	0	79	79	78	5	38	169	0	78	78	53	6469	6359	34898	28711	0	37	5	15	10	0	0	0	11	63	65	78	0	0	0	59	0	16	3	0	0	0	0	12902	16010	0	0	28912	0	37	5	15
948	104	0	0	58	58	58	1	39	142	0	58	56	42	6723	6640	34958	28461	0	31	1	9	9	0	0	1	7	36	37	56	0	0	0	39	0	11	6	0	0	0	0	8740	4691	0	0	13431	0	31	1	9
949	94	0	0	47	47	47	1	26	101	0	47	44	32	6972	6905	34933	28217	0	28	2	8	3	0	0	0	6	31	32	44	0	0	0	33	0	7	4	0	0	0	0	6611	1782	0	0	8393	0	28	2	8
950	114	0	0	56	56	56	2	34	118	0	56	79	61	5550	5450	34920	29634	0	33	1	6	9	0	0	2	5	47	47	79	0	0	0	61	0	11	7	0	0	0	0	13747	2941	0	0	16688	0	33	1	6
951	92	0	0	43	43	43	2	31	87	0	43	58	49	5061	4990	34975	30119	0	21	1	10	5	0	0	2	4	33	34	58	0	0	0	48	0	8	2	0	0	0	0	7987	1873	0	0	9860	0	21	1	10
952	98	0	0	40	41	39	1	17	85	0	39	52	45	4975	4901	34892	30216	0	21	1	8	4	0	1	3	1	38	41	52	0	0	0	41	0	7	4	0	0	0	0	8138	1529	0	0	9667	0	21	1	8
953	89	0	0	31	31	31	2	17	73	0	31	36	30	4677	4624	34948	30516	0	17	1	5	3	0	0	0	5	36	36	36	0	0	0	27	0	6	3	0	0	0	0	5301	1448	0	0	6749	0	17	1	5
954	86	0	0	35	35	35	1	17	80	0	35	42	38	4705	4639	34980	30489	0	17	1	6	5	0	0	0	6	31	33	42	0	0	0	35	0	5	2	0	0	0	0	6220	1196	0	0	7416	0	17	1	6
955	91	0	0	45	46	45	1	26	72	0	45	37	26	6128	6064	34962	29066	0	25	1	6	7	0	0	1	5	33	35	37	0	0	0	28	0	5	4	0	0	0	0	5755	964	0	0	6719	0	25	1	6
956	151	0	0	64	64	64	1	37	118	0	64	93	76	6213	6118	34958	28943	0	35	3	12	4	0	0	2	8	66	68	93	0	0	0	65	0	9	19	0	0	0	0	15121	6245	0	0	21366	0	35	3	12
957	101	0	0	38	38	38	0	17	89	0	38	75	69	5075	4976	34940	30118	0	20	1	8	4	0	0	0	5	37	39	75	0	0	0	58	0	9	8	0	0	0	0	12470	2259	0	0	14729	0	20	1	8
958	126	0	0	58	59	58	5	39	98	0	58	70	53	5253	5159	35021	29931	0	29	3	10	9	0	0	1	6	53	55	70	0	0	0	52	1	9	8	0	0	0	0	13027	2876	0	0	15903	0	29	3	10
959	86	0	0	52	53	52	2	16	118	0	52	41	27	4803	4732	34972	30390	0	27	1	10	4	0	0	2	8	30	32	41	0	0	0	33	0	6	2	0	0	0	0	6160	1380	0	0	7540	0	27	1	10
960	87	0	0	41	41	41	1	15	85	0	41	36	24	4870	4814	34947	30322	0	25	1	7	6	0	0	1	1	32	34	36	0	0	0	27	0	5	4	0	0	0	0	6902	964	0	0	7866	0	25	1	7
961	90	0	0	46	46	46	1	13	66	0	46	57	51	4755	4665	34969	30439	0	23	1	9	4	0	0	1	8	34	36	57	0	0	0	42	0	9	6	0	0	0	0	9308	2132	0	0	11440	0	23	1	9
962	105	0	0	58	58	58	2	36	122	0	58	70	58	5606	5508	34954	29577	0	36	1	8	6	0	0	1	6	38	39	70	0	0	0	54	0	10	6	0	0	0	0	11386	2880	0	0	14266	0	36	1	8
963	111	0	0	45	46	44	1	20	82	0	44	51	39	6193	6119	34959	28999	0	26	1	7	5	0	0	0	5	49	51	51	0	0	0	40	0	7	4	0	0	0	0	7153	1800	0	0	8953	0	26	1	7
964	99	0	0	43	43	43	1	22	62	0	43	42	35	5269	5211	34928	29912	0	25	1	9	4	0	0	1	3	37	39	42	0	0	0	34	0	6	2	0	0	0	0	5665	1385	0	0	7050	0	25	1	9
965	107	0	0	48	48	47	1	22	92	0	47	55	46	4081	4005	34955	31103	0	25	1	8	6	0	0	0	7	46	46	55	0	0	0	36	0	9	10	0	0	0	0	10724	2338	0	0	13062	0	25	1	8
966	94	0	0	42	42	42	1	23	88	0	42	36	27	4721	4661	34981	30471	0	23	1	8	3	0	0	2	5	39	41	36	0	0	0	23	0	8	5	0	0	0	0	6100	10285	0	0	16385	0	23	1	8
967	101	0	0	51	51	51	1	22	104	0	51	51	38	4717	4636	34937	30476	0	28	2	6	6	0	0	0	9	46	47	51	0	0	0	39	0	8	4	0	0	0	0	8491	2306	0	0	10797	0	28	2	6
968	84	0	0	35	35	35	0	17	68	0	35	30	23	4713	4663	34947	30480	0	23	1	4	5	0	0	0	2	29	31	30	0	0	0	22	0	6	2	0	0	0	0	4572	1494	0	0	6066	0	23	1	4
969	116	0	0	49	49	49	0	26	111	0	49	51	39	5053	4978	34956	30135	0	25	1	8	7	0	0	1	7	56	57	51	0	0	0	39	0	9	3	0	0	0	0	6849	2559	0	0	9408	0	25	1	8
970	122	0	0	71	71	71	2	52	176	0	71	84	63	5610	5487	35018	29580	0	30	3	8	15	0	0	1	14	51	53	84	0	0	0	60	0	7	17	0	0	0	0	16018	2279	0	0	18297	0	30	3	8
971	92	0	0	48	49	48	2	21	89	0	48	46	35	4758	4682	34971	30436	0	31	1	6	7	0	0	1	2	37	39	46	0	0	0	32	0	8	6	0	0	0	0	7325	2011	0	0	9336	0	31	1	6
972	97	0	0	40	40	40	2	17	71	0	40	50	43	6531	6466	34939	28652	0	25	1	8	3	0	0	0	3	35	37	50	0	0	0	33	1	10	6	0	0	0	0	8591	6588	0	0	15179	0	25	1	8
973	93	0	0	48	48	48	1	16	91	0	48	39	31	4709	4639	34908	30483	0	26	1	8	4	0	0	1	8	38	41	39	0	0	0	27	0	9	3	0	0	0	0	4782	2568	0	0	7350	0	26	1	8
974	93	0	0	39	39	39	1	22	84	0	39	45	39	6690	6620	34954	28503	0	19	2	7	4	0	0	1	6	35	38	45	0	0	0	32	0	9	4	0	0	0	0	6886	2297	0	0	9183	0	19	2	7
975	112	0	0	59	59	58	0	27	132	0	58	60	49	6599	6502	34982	28592	0	29	2	8	7	0	0	3	9	49	46	60	0	0	0	39	1	12	8	0	0	0	0	9934	3755	0	0	13689	0	29	2	8
976	91	0	0	44	44	44	2	23	114	0	44	50	39	4901	4830	34982	30288	0	26	1	9	4	0	0	0	4	33	35	50	0	0	0	36	0	10	4	0	0	0	0	7124	6672	0	0	13796	0	26	1	9
977	90	0	0	31	31	31	1	12	63	0	31	39	36	5012	4959	34927	30175	0	16	2	5	3	0	0	1	4	32	34	39	0	0	0	31	0	5	3	0	0	0	0	5498	1502	0	0	7000	0	16	2	5
978	77	0	0	31	31	30	2	11	50	0	30	32	30	4650	4600	34977	30541	0	18	1	5	3	0	0	0	3	24	23	32	0	0	0	21	0	5	6	0	0	0	0	5646	1331	0	0	6977	0	18	1	5
979	94	0	0	41	41	41	3	19	86	0	41	44	35	5027	4963	34941	30162	0	23	1	7	4	0	0	1	5	34	36	44	0	0	0	32	0	8	4	0	0	0	0	6963	1715	0	0	8678	0	23	1	7
980	86	0	0	42	42	42	2	26	94	0	42	44	33	4777	4710	34940	30416	0	22	1	9	5	0	0	0	5	31	33	44	0	0	0	31	0	9	4	0	0	0	0	7688	5189	0	0	12877	0	22	1	9
981	104	0	0	44	44	44	3	27	101	0	44	33	22	4706	4649	34965	30486	0	24	1	5	7	0	0	0	7	49	50	33	0	0	0	25	0	5	3	0	0	0	0	5031	1549	0	0	6580	0	24	1	5
982	91	0	0	45	45	45	1	17	69	0	45	49	39	4686	4611	34971	30506	0	27	1	8	5	0	0	0	4	31	34	49	0	0	0	37	0	9	3	0	0	0	0	7578	2161	0	0	9739	0	27	1	8
983	99	0	0	64	65	64	0	43	140	0	64	70	52	5906	5801	34948	29284	0	34	4	10	8	0	0	2	6	32	34	70	0	0	0	54	0	11	5	0	0	0	0	12144	3139	0	0	15283	0	34	4	10
984	115	0	0	65	65	64	6	32	147	0	64	91	70	5453	5337	34940	29730	0	38	1	9	7	0	0	0	9	44	50	91	0	0	0	66	0	11	14	0	0	0	0	15914	2785	0	0	18699	0	38	1	9
985	112	0	0	51	51	51	1	28	106	0	51	63	46	4835	4746	35007	30358	0	28	3	6	10	0	0	1	3	50	52	63	0	0	0	44	1	9	9	0	0	0	0	12293	2292	0	0	14585	0	28	3	6
986	85	0	0	41	41	41	0	24	86	0	41	47	37	4692	4619	34960	30504	0	24	1	6	5	0	0	0	5	31	33	47	0	0	0	35	0	7	5	0	0	0	0	7350	2346	0	0	9696	0	24	1	6
987	89	0	0	42	43	42	1	24	65	0	42	42	36	4765	4698	34994	30425	0	23	2	8	3	0	0	0	6	32	34	42	0	0	0	25	0	10	7	0	0	0	0	6809	6816	0	0	13625	0	23	2	8
988	155	0	0	57	57	57	1	31	118	0	57	89	76	4963	4857	34980	30211	0	34	1	8	6	0	0	2	6	74	76	89	0	0	0	65	0	14	10	0	0	0	0	17367	3847	0	0	21214	0	34	1	8
989	104	0	0	56	56	56	3	29	119	0	56	55	41	6599	6516	34959	28588	0	33	1	11	4	0	0	1	6	38	41	55	0	0	0	39	0	12	4	0	0	0	0	8777	3163	0	0	11940	0	33	1	11
990	87	0	0	29	29	29	0	19	86	0	29	34	29	4658	4608	34968	30535	0	15	1	6	4	0	0	0	3	34	35	34	0	0	0	22	0	8	4	0	0	0	0	5529	2306	0	0	7835	0	15	1	6
991	82	0	0	38	38	38	0	18	83	0	38	38	31	4673	4612	34958	30520	0	19	1	6	4	0	0	1	7	28	26	38	0	0	0	25	0	10	3	0	0	0	0	5406	2595	0	0	8001	0	19	1	6
992	107	0	0	57	57	57	0	24	137	0	57	63	46	5069	4978	34948	30120	0	28	1	12	7	0	0	2	7	41	42	63	0	0	0	41	0	16	6	0	0	0	0	9767	4490	0	0	14257	0	28	1	12
993	88	0	0	50	50	49	5	25	96	0	49	65	56	5474	5381	34954	29715	0	26	1	8	4	0	0	0	10	29	30	65	0	0	0	49	0	10	6	0	0	0	0	11347	2908	0	0	14255	0	26	1	8
994	94	0	0	37	37	37	1	24	85	0	37	54	47	4808	4738	34963	30379	0	22	1	8	3	0	0	0	3	33	35	54	0	0	0	40	0	8	6	0	0	0	0	10146	1627	0	0	11773	0	22	1	8
995	95	0	0	36	36	36	0	23	78	0	36	45	39	6194	6131	35040	28995	0	19	1	6	7	0	0	0	3	35	37	45	0	0	0	33	0	8	4	0	0	0	0	8208	3312	0	0	11520	0	19	1	6
996	126	0	0	72	73	72	1	41	158	0	72	88	70	7653	7528	34965	27531	0	39	2	9	9	0	0	1	12	45	47	88	0	0	0	56	0	25	7	0	0	0	0	14118	5840	0	0	19958	0	39	2	9
997	106	0	0	51	51	51	3	22	116	0	51	60	48	4818	4731	34959	30371	0	20	1	9	8	0	0	1	12	46	48	60	0	0	0	41	0	10	9	0	0	0	0	9889	2773	0	0	12662	0	20	1	9
998	86	0	0	41	41	41	1	23	82	0	41	38	30	4654	4591	35022	30539	0	20	1	8	6	0	0	0	6	32	34	38	0	0	0	25	0	8	5	0	0	0	0	6565	2128	0	0	8693	0	20	1	8
999	102	0	0	36	36	36	1	15	68	0	36	43	35	4246	4183	35003	30947	0	20	1	7	4	0	0	0	4	47	50	43	0	0	0	32	0	8	3	0	0	0	0	7169	2629	0	0	9798	0	20	1	7
1000	96	0	0	41	41	41	2	24	97	0	41	47	38	6752	6682	35003	28440	0	24	1	6	5	0	0	0	5	36	39	47	0	0	0	35	0	8	4	0	0	0	0	8513	1762	0	0	10275	0	24	1	6
[truncated: 24 more columns]
