# Supplementary material for: Management strategies for vaccinated animals after an outbreak of foot-and-mouth disease and the impact on return to trade
Source: PLoS One. 2019 Oct 11;14(10):e0223518. doi: 10.1371/journal.pone.0223518 (PMC6788736; doi:10.1371/journal.pone.0223518)
Supplement: S1 Table — (ZIP) [file pone.0223518.s001.zip › wa_vacc_control_summary.csv]

Run	Detect day	Detect type	Detect farm ID	Detect herd type	Num IPs	IP convergence (%)	Num RCPs	Num VPs	Vacc start day	Vacc trigger IPs	Vacc trigger pending culls	Vacc trigger area	Vacc trigger density	Day last IP	Day last cull	Day last VP	Day last RP	Last day of control	Cum juris	Control Duration	Control Duration convergence (%)	Cum convex hull (km2)	Surv cost	Cull cost	Disposal cost	Disinfect cost	Compensation cost	Vacc cost	Total control ops cost	Control Ops Cost convergence (%)	Control centre costs	Total cost of control	Post surv start	Post surv end	Post mgmt end	Post surv cost	Post lab cost	Post cull cost	Post disposal cost	Post compensation cost	Total post-mgmt cost	Days out of market	Loss of trade	TOTAL COST	Post surv clusters	Post surv clinical insp	Post surv non-vacc herds tested	Post surv vacc herds tested	Post surv non-vacc samples
1	1	farm	71556	mixed sheep	56	0	0	54	15	0	0	0	0	32	34	33	40	62	1	61	0	20761	684550	103272	774495	2033131	9662340	58328	13316116	0	14640000	27956116	0	0	80	0	0	45866	464350	5513280	6023496	168	5376000000	5409979612	0	0	0	0	0
2	1	farm	71564	mixed sheep	41	21	0	40	15	0	0	0	0	37	39	22	47	67	1	66	5	11067	578775	80898	658861	1542377	8292270	39910	11193090	12	15840000	27033090	0	0	81	0	0	35314	358508	4104963	4498785	169	5408000000	5439531876	0	0	0	0	0
3	1	farm	71556	mixed sheep	42	17	0	56	15	0	0	0	0	36	39	27	44	67	1	66	4	11433	545675	70596	598111	1519006	7378278	53054	10164720	13	15840000	26004720	0	0	87	0	0	50852	504412	5737984	6293248	175	5600000000	5632297968	0	0	0	0	0
4	1	farm	71564	mixed sheep	56	15	0	83	15	0	0	0	0	37	40	29	50	68	1	67	4	32093	685900	117124	897712	2149976	10925555	101589	14877856	14	16080000	30957856	0	0	103	0	0	86328	687116	8081039	8854483	191	6112000000	6151812339	0	0	0	0	0
5	1	farm	71564	mixed sheep	41	13	0	43	15	0	0	0	0	37	41	35	51	69	1	68	3	27459	666350	75370	582777	1573533	7277992	61974	10237996	14	16320000	26557996	0	0	94	0	0	59650	428884	5053950	5542484	182	5824000000	5856100480	0	0	0	0	0
6	1	farm	71564	mixed sheep	30	17	0	37	15	0	0	0	0	25	27	25	36	55	1	54	6	12778	435500	63060	552190	1145097	6830178	33094	9059120	14	12960000	22019120	0	0	67	0	0	30754	322214	3654504	4007472	155	4960000000	4986026591	0	0	0	0	0
7	1	farm	71556	mixed sheep	50	14	0	51	15	0	0	0	0	32	35	31	41	63	1	62	5	21952	635150	84346	748523	1830599	9250917	55843	12605378	12	14880000	27485378	0	0	82	0	0	49036	456451	5281153	5786640	170	5440000000	5473272018	0	0	0	0	0
8	1	farm	71556	mixed sheep	39	13	0	37	15	0	0	0	0	31	34	27	40	62	1	61	5	13549	586800	76900	627435	1480058	7808994	37150	10617337	11	14640000	25257337	0	0	75	0	0	29764	253364	2923952	3207079	163	5216000000	5244464416	0	0	0	0	0
9	1	farm	71564	mixed sheep	37	12	0	39	15	0	0	0	0	31	34	36	39	62	1	61	4	11230	486450	66648	602944	1332052	7399223	47363	9934679	10	14640000	24574679	0	0	80	0	0	43264	322517	3815712	4181493	168	5376000000	5404756172	0	0	0	0	0
10	1	farm	71564	mixed sheep	46	11	0	52	15	0	0	0	0	31	34	32	40	62	1	61	4	22657	695475	109262	763308	1822807	9600012	60807	13051672	9	14640000	27691672	0	0	83	0	0	55362	568188	6553974	7177524	171	5472000000	5506869196	0	0	0	0	0
11	1	farm	71564	mixed sheep	37	11	0	37	15	0	0	0	0	33	36	24	41	64	1	63	4	21908	492200	70956	628965	1433319	7741223	38945	10405608	9	15120000	25525608	0	0	79	0	0	37354	361836	4267104	4666294	167	5344000000	5374191902	0	0	0	0	0
12	1	farm	71556	mixed sheep	44	10	0	46	15	0	0	0	0	31	34	28	39	62	1	61	3	11051	530975	70672	620854	1565747	7691104	47347	10526699	8	14640000	25166699	0	0	78	0	0	40288	355214	4109624	4505127	166	5312000000	5341671826	0	0	0	0	0
13	1	farm	71564	mixed sheep	51	9	0	65	15	0	0	0	0	37	40	37	49	68	1	67	3	11021	720100	91808	824861	1861758	10167442	67906	13733874	8	16080000	29813874	0	0	91	0	0	63424	658586	7869525	8591535	179	5728000000	5766405410	0	0	0	0	0
14	1	farm	71564	mixed sheep	34	9	0	34	15	0	0	0	0	45	49	25	59	77	1	76	4	10962	473075	91746	697538	1269735	9016791	48170	11597055	8	18240000	29837055	0	0	98	0	0	51080	406557	4840250	5297888	186	5952000000	5987134942	0	0	0	0	0
15	1	farm	71556	mixed sheep	56	9	0	58	15	0	0	0	0	52	54	53	56	82	1	81	5	98639	710075	156958	1156419	1947445	14539427	62865	18573189	10	19440000	38013189	0	0	104	0	0	53066	420563	4894368	5367997	192	6144000000	6187381186	0	0	0	0	0
16	1	farm	71564	mixed sheep	45	9	0	57	15	0	0	0	0	50	52	51	54	80	1	79	5	17579	679125	86826	808657	1659223	9880818	64827	13179476	9	18960000	32139476	0	0	103	0	0	59220	567986	6777610	7404816	191	6112000000	6151544292	0	0	0	0	0
17	1	farm	71556	mixed sheep	42	8	0	61	15	0	0	0	0	47	50	33	55	78	1	77	5	12345	699925	74646	651496	1550165	7976424	51682	11004339	9	18480000	29484339	0	0	97	0	0	48348	484535	5534701	6067584	185	5920000000	5955551923	0	0	0	0	0
18	1	farm	71556	mixed sheep	56	8	0	68	15	0	0	0	0	42	45	31	50	73	1	72	5	21427	886675	120974	962784	1978604	12039306	78639	16066982	9	17280000	33346982	0	0	101	0	0	74654	733324	8608300	9416278	189	6048000000	6090763260	0	0	0	0	0
19	1	farm	71556	mixed sheep	44	8	0	60	15	0	0	0	0	28	30	24	38	58	1	57	5	12530	618525	74736	614162	1674801	7614456	55066	10651747	9	13680000	24331747	0	0	78	0	0	52502	515023	5894198	6461723	166	5312000000	5342793470	0	0	0	0	0
20	1	farm	71556	mixed sheep	45	7	0	49	15	0	0	0	0	36	39	26	44	67	1	66	5	19610	519525	71656	624100	1526797	7671524	46697	10460300	8	15840000	26300300	0	0	84	0	0	42768	410474	4727137	5180379	172	5504000000	5535480679	0	0	0	0	0
21	1	farm	71564	mixed sheep	36	7	0	29	15	0	0	0	0	38	41	30	47	69	1	68	5	37418	479325	83342	769633	1347632	9493951	26768	12200651	8	16320000	28520651	0	0	79	0	0	24644	228040	2580719	2833403	167	5344000000	5375354054	0	0	0	0	0
22	1	farm	71556	mixed sheep	48	7	0	56	15	0	0	0	0	37	40	28	45	68	1	67	4	11131	673800	81444	707839	1690381	8627834	51486	11832784	8	16080000	27912784	0	0	85	0	0	41772	396832	4677962	5116567	173	5536000000	5569029351	0	0	0	0	0
23	1	farm	71564	mixed sheep	40	7	0	44	15	0	0	0	0	33	37	27	47	65	1	64	4	13514	548600	77772	636646	1464478	7878081	45979	10651556	7	15360000	26011556	0	0	82	0	0	41906	343748	3998958	4384612	170	5440000000	5470396169	0	0	0	0	0
24	1	farm	71556	mixed sheep	59	7	0	63	15	0	0	0	0	37	40	38	46	68	1	67	4	21056	824875	114368	1019666	2103244	12776264	82069	16920486	8	16080000	33000486	0	0	97	0	0	78240	766570	9109877	9954688	185	5920000000	5962955173	0	0	0	0	0
25	1	farm	71556	mixed sheep	49	7	0	67	15	0	0	0	0	43	46	29	51	74	1	73	4	13573	715875	83572	731736	1838388	9098763	60749	12529083	7	17520000	30049083	0	0	95	0	0	56274	566777	6600404	7223455	183	5856000000	5893272539	0	0	0	0	0
26	1	farm	71556	mixed sheep	42	6	0	48	15	0	0	0	0	34	38	29	48	66	1	65	4	11001	619050	68800	584532	1589116	7307224	47925	10216648	7	15600000	25816648	0	0	83	0	0	44408	444742	4981872	5471022	171	5472000000	5503287670	0	0	0	0	0
27	1	farm	71556	mixed sheep	45	6	0	43	15	0	0	0	0	28	31	29	39	59	1	58	4	21446	575325	92922	748217	1752699	9195667	58468	12423299	7	13920000	26343299	0	0	79	0	0	52150	536756	6506599	7095504	167	5344000000	5377438803	0	0	0	0	0
28	1	farm	71556	mixed sheep	45	6	0	82	15	0	0	0	0	48	52	35	62	80	1	79	4	17142	792250	84014	729868	1768278	8941294	87933	12403637	7	18960000	31363637	0	0	114	0	0	89132	832077	9734380	10655590	202	6464000000	6506019226	0	0	0	0	0
29	1	farm	71564	mixed sheep	44	6	0	57	15	0	0	0	0	35	38	23	45	66	1	65	4	17577	641350	115892	999106	1807230	12632103	88135	16283816	7	15600000	31883816	0	0	94	0	0	69148	572416	6783173	7424737	182	5824000000	5863308552	0	0	0	0	0
30	1	farm	71564	mixed sheep	32	6	0	32	15	0	0	0	0	24	26	25	34	54	1	53	4	23395	450075	96696	806706	1285313	10253114	28038	12919942	7	12720000	25639942	0	0	65	0	0	25826	229923	2738757	2994506	153	4896000000	4924634448	0	0	0	0	0
31	1	farm	71564	mixed sheep	33	6	0	35	15	0	0	0	0	35	38	24	43	66	1	65	4	13150	468925	64918	522520	1230785	6587410	35007	8909565	7	15600000	24509565	0	0	80	0	0	33522	296068	3394942	3724532	168	5376000000	5404234097	0	0	0	0	0
32	1	farm	71556	mixed sheep	39	6	0	44	15	0	0	0	0	35	38	30	43	66	1	65	4	15917	607450	102290	690260	1503428	8871266	67217	11841911	6	15600000	27441911	0	0	92	0	0	62098	485665	5753057	6300820	180	5760000000	5793742730	0	0	0	0	0
33	1	farm	71556	mixed sheep	42	6	0	47	15	0	0	0	0	30	33	30	39	61	1	60	4	10976	543475	73044	626677	1550166	7745999	42930	10582291	6	14400000	24982291	0	0	77	0	0	39442	381478	4391842	4812762	165	5280000000	5309795053	0	0	0	0	0
34	1	farm	71556	mixed sheep	48	6	0	66	15	0	0	0	0	53	55	54	58	83	1	82	4	10974	645150	71348	632520	1511219	7795662	69710	10725608	6	19680000	30405608	0	0	109	0	0	65696	589455	7100345	7755496	197	6304000000	6342161104	0	0	0	0	0
35	1	farm	71556	mixed sheep	36	5	0	47	15	0	0	0	0	53	56	52	61	84	1	83	4	23468	575150	71460	621810	1534589	7908260	49358	10760627	6	19920000	30680627	0	0	102	0	0	45486	438487	5129887	5613860	190	6080000000	6116294486	0	0	0	0	0
36	1	farm	71564	mixed sheep	31	6	0	45	15	0	0	0	0	35	38	26	47	66	1	65	4	11305	494775	86020	551768	1308683	7160283	41818	9643346	6	15600000	25243346	0	0	83	0	0	43466	430810	4851744	5326020	171	5472000000	5502569366	0	0	0	0	0
37	1	farm	71564	mixed sheep	61	6	0	49	15	0	0	0	0	41	45	30	55	73	1	72	4	16511	777500	95394	806294	2259036	9969943	52142	13960309	6	17280000	31240309	0	0	88	0	0	36154	335126	3858565	4229845	176	5632000000	5667470154	0	0	0	0	0
38	1	farm	71556	mixed sheep	49	6	0	42	15	0	0	0	0	39	42	29	47	70	1	69	4	18081	582375	93202	744527	1783860	9218253	39535	12461752	6	16560000	29021752	0	0	82	0	0	27548	229160	2604351	2861059	170	5440000000	5471882811	0	0	0	0	0
39	1	farm	71556	mixed sheep	40	6	0	42	15	0	0	0	0	36	39	28	44	67	1	66	3	12621	595775	69532	598666	1503426	7370373	36995	10174767	6	15840000	26014767	0	0	81	0	0	34928	332705	3807658	4175292	169	5408000000	5438190059	0	0	0	0	0
40	1	farm	71564	mixed sheep	44	5	0	51	15	0	0	0	0	36	39	27	44	67	1	66	3	11138	596600	81286	689346	1713751	8535998	51960	11668941	6	15840000	27508941	0	0	85	0	0	45944	431370	4954808	5432122	173	5536000000	5568941063	0	0	0	0	0
41	1	farm	71564	mixed sheep	29	6	0	36	15	0	0	0	0	26	28	27	31	56	1	55	3	10970	460050	60528	508957	1113938	6370845	31737	8546054	6	13200000	21746054	0	0	69	0	0	31318	311116	3584346	3926780	157	5024000000	5049672835	0	0	0	0	0
42	1	farm	71556	mixed sheep	55	6	0	63	15	0	0	0	0	39	42	27	48	70	1	69	3	159696	607725	190876	1145977	2220086	14360592	60101	18585356	6	16560000	35145356	0	0	90	0	0	52736	516244	5854656	6423636	178	5696000000	5737568992	0	0	0	0	0
43	1	farm	71556	mixed sheep	32	6	0	49	15	0	0	0	0	34	37	27	42	65	1	64	3	11639	507225	63436	548554	1261944	6819512	61439	9262111	6	15360000	24622111	0	0	89	0	0	57780	447262	5324194	5829236	177	5664000000	5694451347	0	0	0	0	0
44	1	farm	71564	mixed sheep	52	5	0	49	15	0	0	0	0	40	44	47	54	72	1	71	3	12412	739675	103908	818458	1822812	10436412	89009	14010274	6	17040000	31050274	0	0	107	0	0	80178	476469	5755281	6311928	195	6240000000	6277362202	0	0	0	0	0
45	1	farm	71556	mixed sheep	57	5	0	75	15	0	0	0	0	62	65	48	70	93	1	92	3	20679	872625	95166	901071	1970814	10886958	94357	14820992	6	22080000	36900992	0	0	124	0	0	81356	744854	8990444	9816654	212	6784000000	6830717645	0	0	0	0	0
46	1	farm	71556	mixed sheep	37	5	0	39	15	0	0	0	0	39	43	24	53	71	1	70	3	11103	571575	70788	620662	1464477	7623107	33340	10383950	6	16800000	27183950	0	0	81	0	0	23602	239830	2770556	3033988	169	5408000000	5438217938	0	0	0	0	0
47	1	farm	71564	mixed sheep	39	5	0	47	15	0	0	0	0	35	38	25	43	66	1	65	3	11031	557125	66908	570258	1464479	7124334	43732	9826836	6	15600000	25426836	0	0	82	0	0	42274	431422	4843962	5317658	170	5440000000	5470744494	0	0	0	0	0
48	1	farm	71556	mixed sheep	57	5	0	71	15	0	0	0	0	39	43	31	53	71	1	70	3	20468	737250	89442	796662	2033133	9699090	78560	13434138	6	16800000	30234138	0	0	98	0	0	69766	632207	7391219	8093192	186	5952000000	5990327330	0	0	0	0	0
49	1	farm	71564	mixed sheep	44	5	0	42	15	0	0	0	0	40	44	23	54	72	1	71	3	11148	551725	81980	725967	1635854	8869684	38853	11904064	5	17040000	28944064	0	0	86	0	0	34146	320915	3735204	4090265	174	5568000000	5601034328	0	0	0	0	0
50	1	farm	71556	mixed sheep	55	5	0	54	15	0	0	0	0	42	46	38	56	74	1	73	3	18581	578050	87986	685804	1931866	8541084	60331	11885121	5	17520000	29405121	0	0	93	0	0	47098	415667	4873379	5336144	181	5792000000	5826741266	0	0	0	0	0
51	1	farm	71564	mixed sheep	40	5	0	40	15	0	0	0	0	53	55	54	57	83	1	82	3	10962	533875	64134	540547	1347633	6765532	39530	9291251	5	19680000	28971251	0	0	97	0	0	35590	350456	3992247	4378292	185	5920000000	5953349544	0	0	0	0	0
52	1	farm	71564	mixed sheep	44	5	0	59	15	0	0	0	0	32	35	26	40	63	1	62	3	20641	617625	96932	903283	1612486	11388340	63703	14682369	5	14880000	29562369	0	0	87	0	0	59986	538855	6272359	6871200	175	5600000000	5636433569	0	0	0	0	0
53	1	farm	71556	mixed sheep	45	5	0	56	15	0	0	0	0	32	35	33	40	63	1	62	3	11466	640050	84030	803236	1386582	9964102	69089	12947090	5	14880000	27827090	0	0	91	0	0	72626	645615	7753635	8471876	179	5728000000	5764298966	0	0	0	0	0
54	1	farm	71564	mixed sheep	40	5	0	48	15	0	0	0	0	31	34	29	42	62	1	61	3	11837	552575	82866	645860	1596904	8049648	61736	10989589	5	14640000	25629589	0	0	84	0	0	52834	404145	4781892	5238872	172	5504000000	5534868461	0	0	0	0	0
55	1	farm	71564	mixed sheep	43	5	0	41	15	0	0	0	0	31	34	26	40	62	1	61	3	10962	583075	69056	625331	1495639	7719416	40540	10533058	5	14640000	25173058	0	0	77	0	0	37038	320875	3660049	4017962	165	5280000000	5309191019	0	0	0	0	0
56	1	farm	71556	mixed sheep	52	5	0	71	15	0	0	0	0	34	38	31	48	66	1	65	3	16263	771425	95738	837011	1939655	10358527	81347	14083703	5	15600000	29683703	0	0	92	0	0	71074	719640	8408814	9199528	180	5760000000	5798883231	0	0	0	0	0
57	1	farm	71556	mixed sheep	49	5	0	51	15	0	0	0	0	58	60	30	62	88	1	87	3	14100	666625	112730	691002	1791648	8828182	65631	12155818	5	20880000	33035818	0	0	112	0	0	55042	376274	4476042	4907358	200	6400000000	6437943177	0	0	0	0	0
58	1	farm	71564	mixed sheep	45	5	0	40	15	0	0	0	0	30	33	28	39	61	1	60	3	13745	595100	78750	638928	1573535	7911776	46996	10845085	5	14400000	25245085	0	0	79	0	0	43300	346136	4039894	4429330	167	5344000000	5373674415	0	0	0	0	0
59	1	farm	71556	mixed sheep	35	5	0	38	15	0	0	0	0	28	31	29	37	59	1	58	3	19449	471400	68036	604366	1324262	7429394	34732	9932189	5	13920000	23852189	0	0	72	0	0	32856	321023	3679626	4033505	160	5120000000	5147885694	0	0	0	0	0
60	1	farm	71564	mixed sheep	41	4	0	46	15	0	0	0	0	42	44	43	46	72	1	71	3	15588	655425	90390	800786	1565747	10137748	47322	13297419	5	17040000	30337419	0	0	89	0	0	41556	390298	4437402	4869256	177	5664000000	5699206675	0	0	0	0	0
61	1	farm	71564	mixed sheep	43	4	0	38	15	0	0	0	0	41	44	22	51	72	1	71	3	10962	593425	76848	692044	1776069	8502716	39592	11680693	5	17040000	28720693	0	0	85	0	0	32994	327962	3652322	4013278	173	5536000000	5568733971	0	0	0	0	0
62	1	farm	71564	mixed sheep	42	4	0	68	15	0	0	0	0	35	39	29	49	67	1	66	3	11240	521625	69392	617825	1456689	7587975	63890	10317396	5	15840000	26157396	0	0	92	0	0	63616	587259	6748021	7398896	180	5760000000	5793556292	0	0	0	0	0
63	1	farm	71556	mixed sheep	43	4	0	43	15	0	0	0	0	39	43	28	53	71	1	70	3	10962	640675	76718	657151	1643642	8057220	37704	11113111	5	16800000	27913111	0	0	83	0	0	29802	271532	3150889	3452223	171	5472000000	5503365334	0	0	0	0	0
64	1	farm	71556	mixed sheep	45	4	0	58	15	0	0	0	0	44	47	32	52	75	1	74	3	16393	709125	101554	722293	1557955	8975914	57141	12123982	4	17760000	29883982	0	0	97	0	0	56506	533178	6239470	6829154	185	5920000000	5956713136	0	0	0	0	0
65	1	farm	71556	mixed sheep	43	4	0	57	15	0	0	0	0	35	38	31	43	66	1	65	3	10987	645325	72050	633748	1495638	7814053	59948	10720762	4	15600000	26320762	0	0	88	0	0	56082	484333	5601546	6141961	176	5632000000	5664462723	0	0	0	0	0
66	1	farm	71556	mixed sheep	32	4	0	37	15	0	0	0	0	32	35	26	40	63	1	62	3	20495	513775	62596	546928	1254155	6837530	38159	9253143	4	14880000	24133143	0	0	77	0	0	32858	298645	3412882	3744384	165	5280000000	5307877527	0	0	0	0	0
67	1	farm	71556	mixed sheep	40	4	0	47	15	0	0	0	0	33	36	27	41	64	1	63	3	22085	500600	81544	742394	1550167	9319248	44237	12238190	4	15120000	27358190	0	0	80	0	0	40860	372850	4256336	4670046	168	5376000000	5408028236	0	0	0	0	0
68	1	farm	71564	mixed sheep	39	4	0	37	15	0	0	0	0	29	31	29	37	59	1	58	3	11018	491600	76626	662229	1550165	8146766	31610	10958996	4	13920000	24878996	0	0	70	0	0	26248	250488	2899800	3176536	158	5056000000	5084055531	0	0	0	0	0
69	1	farm	71556	mixed sheep	35	4	0	49	15	0	0	0	0	39	41	26	43	69	1	68	3	10962	546200	65894	562954	1300892	6970604	46553	9493097	4	16320000	25813097	0	0	86	0	0	44200	422181	4841102	5307482	174	5568000000	5599120580	0	0	0	0	0
70	1	farm	71556	mixed sheep	39	4	0	42	15	0	0	0	0	34	37	28	42	65	1	64	3	19924	540725	72298	617728	1472268	7646200	36415	10385634	4	15360000	25745634	0	0	79	0	0	33700	300593	3452016	3786309	167	5344000000	5373531943	0	0	0	0	0
71	1	farm	71564	mixed sheep	34	4	0	48	15	0	0	0	0	35	38	27	43	66	1	65	3	15867	542125	64964	559289	1222995	6924060	57471	9370905	4	15600000	24970905	0	0	89	0	0	60958	607502	7226100	7894560	177	5664000000	5696865464	0	0	0	0	0
72	1	farm	71564	mixed sheep	40	4	0	38	15	0	0	0	0	36	39	27	44	67	1	66	3	16321	556600	84414	745996	1503427	9284808	35326	12210572	4	15840000	28050572	0	0	80	0	0	32812	302402	3522684	3857898	168	5376000000	5407908471	0	0	0	0	0
73	1	farm	71556	mixed sheep	37	4	0	44	15	0	0	0	0	29	31	30	41	59	1	58	3	11035	523700	69274	577681	1448898	7178868	43299	9841720	4	13920000	23761720	0	0	73	0	0	34404	327152	3758726	4120283	161	5152000000	5179882003	0	0	0	0	0
74	1	farm	71556	mixed sheep	42	4	0	41	15	0	0	0	0	33	36	25	41	64	1	63	3	11083	540125	73556	637225	1503427	7833210	36070	10623612	4	15120000	25743612	0	0	78	0	0	34832	313927	3622007	3970766	166	5312000000	5341714378	0	0	0	0	0
75	1	farm	71564	mixed sheep	40	4	0	45	15	0	0	0	0	28	30	29	37	58	1	57	3	10962	610100	72470	628855	1511217	7759560	44955	10627157	4	13680000	24307157	0	0	76	0	0	44678	409304	4730094	5184077	164	5248000000	5277491234	0	0	0	0	0
76	1	farm	71556	mixed sheep	43	4	0	45	15	0	0	0	0	42	44	43	46	72	1	71	3	17176	551050	73274	673040	1519008	8240871	47861	11105104	4	17040000	28145104	0	0	88	0	0	40942	380655	4465152	4886750	176	5632000000	5665031854	0	0	0	0	0
77	1	farm	71556	mixed sheep	46	4	0	45	15	0	0	0	0	31	34	30	44	62	1	61	3	14239	606650	94972	722758	1760492	9147073	56251	12388196	4	14640000	27028196	0	0	83	0	0	51160	408398	4764362	5223920	171	5472000000	5504252116	0	0	0	0	0
78	1	farm	71556	mixed sheep	88	4	0	98	15	0	0	0	0	49	53	50	63	81	1	80	3	21379	1079300	138792	1236681	3193812	15305419	88191	21042195	4	19200000	40242195	0	0	103	0	0	60734	638156	7382230	8081120	191	6112000000	6160323315	0	0	0	0	0
79	1	farm	71556	mixed sheep	38	4	0	46	15	0	0	0	0	31	34	33	39	62	1	61	2	16162	619375	85336	670270	1363212	8441446	56185	11235825	4	14640000	25875825	0	0	83	0	0	54236	499390	5832130	6385755	171	5472000000	5504261580	0	0	0	0	0
80	1	farm	71556	mixed sheep	47	4	0	47	15	0	0	0	0	35	38	31	43	66	1	65	2	10987	631025	78534	725375	1698172	8825418	45061	12003586	4	15600000	27603586	0	0	80	0	0	33084	278316	3189912	3501312	168	5376000000	5407104897	0	0	0	0	0
81	1	farm	71564	mixed sheep	34	4	0	43	15	0	0	0	0	26	28	27	34	56	1	55	2	11076	462275	66672	557685	1316472	6960441	37919	9401464	4	13200000	22601464	0	0	72	0	0	40186	412677	4665798	5118661	160	5120000000	5147720125	0	0	0	0	0
82	1	farm	71556	mixed sheep	23	4	0	21	15	0	0	0	0	26	28	27	31	56	1	55	2	16815	362350	51560	440428	888035	5582241	17954	7342568	4	13200000	20542568	0	0	65	0	0	19288	168084	1954751	2142123	153	4896000000	4918684691	0	0	0	0	0
83	1	farm	71564	mixed sheep	31	4	0	26	15	0	0	0	0	25	27	26	35	55	1	54	3	15924	447150	75434	552033	1230785	7006718	26589	9338709	4	12960000	22298709	0	0	67	0	0	30882	313180	3614164	3958226	155	4960000000	4986256935	0	0	0	0	0
84	1	farm	71564	mixed sheep	36	4	0	32	15	0	0	0	0	32	35	27	40	63	1	62	2	11140	485075	66944	602597	1300892	7378191	27757	9861456	4	14880000	24741456	0	0	73	0	0	22736	225043	2626694	2874472	161	5152000000	5179615928	0	0	0	0	0
85	1	farm	71556	mixed sheep	36	4	0	41	15	0	0	0	0	25	27	20	34	55	1	54	2	10962	459075	68680	609986	1324262	7504896	40484	10007383	4	12960000	22967383	0	0	70	0	0	36826	357435	4173332	4567594	158	5056000000	5083534977	0	0	0	0	0
86	1	farm	71564	mixed sheep	48	4	0	53	15	0	0	0	0	39	42	31	47	70	1	69	2	13031	627700	125346	754144	1892914	9601840	66963	13068907	4	16560000	29628907	0	0	84	0	0	35132	340772	3884008	4259912	172	5504000000	5537888819	0	0	0	0	0
87	1	farm	71564	mixed sheep	45	4	0	34	15	0	0	0	0	39	43	35	53	71	1	70	2	11024	549650	77388	679651	1744910	8353030	29943	11434572	4	16800000	28234572	0	0	79	0	0	17848	172148	1957125	2147120	167	5344000000	5374381693	0	0	0	0	0
88	1	farm	71564	mixed sheep	34	4	0	46	15	0	0	0	0	25	27	23	31	55	1	54	2	11051	406100	61096	514022	1222996	6463323	44555	8712092	4	12960000	21672092	0	0	74	0	0	47646	445345	5145146	5638137	162	5184000000	5211310229	0	0	0	0	0
89	1	farm	71564	mixed sheep	47	4	0	31	15	0	0	0	0	31	34	27	40	62	1	61	2	19733	648725	87538	773404	1791648	9375094	35477	12711885	4	14640000	27351885	0	0	72	0	0	21720	164963	1928030	2114714	160	5120000000	5149466599	0	0	0	0	0
90	1	farm	71556	mixed sheep	41	4	0	42	15	0	0	0	0	34	38	29	48	66	1	65	2	24210	558400	69862	609946	1417739	7486532	43752	10186230	4	15600000	25786230	0	0	82	0	0	39510	343170	3999150	4381830	170	5440000000	5470168060	0	0	0	0	0
91	1	farm	71564	mixed sheep	33	4	0	48	15	0	0	0	0	28	30	25	39	58	1	57	2	11109	533675	66356	573154	1261945	7145061	43013	9623204	4	13680000	23303204	0	0	75	0	0	44962	479873	5594606	6119441	163	5216000000	5245422644	0	0	0	0	0
92	1	farm	71556	mixed sheep	41	4	0	49	15	0	0	0	0	28	30	28	36	58	1	57	2	10970	572075	72050	610022	1441110	7569516	51499	10316272	4	13680000	23996272	0	0	77	0	0	48570	483826	5721001	6253398	165	5280000000	5310249670	0	0	0	0	0
93	1	farm	71556	mixed sheep	43	4	0	56	15	0	0	0	0	38	41	23	48	69	1	68	2	28843	582700	84596	667802	1721541	8318834	57575	11433049	4	16320000	27753049	0	0	89	0	0	52586	530973	6305258	6888818	177	5664000000	5698641866	0	0	0	0	0
94	1	farm	71556	mixed sheep	42	4	0	52	15	0	0	0	0	36	39	30	44	67	1	66	2	16729	545700	73784	620039	1526796	7663640	51398	10481358	4	15840000	26321358	0	0	85	0	0	47110	448762	5175555	5671428	173	5536000000	5567992785	0	0	0	0	0
95	1	farm	71564	mixed sheep	31	4	0	27	15	0	0	0	0	33	36	26	41	64	1	63	2	10962	561525	63882	525272	1261943	6571828	24200	9008650	4	15120000	24128650	0	0	74	0	0	23920	238662	2742340	3004922	162	5184000000	5211133572	0	0	0	0	0
96	1	farm	71564	mixed sheep	71	4	0	92	15	0	0	0	0	77	80	75	85	108	1	107	3	12801	1517825	145388	1381594	2726427	17238314	95344	23104892	4	25680000	48784892	0	0	137	0	0	77056	781166	9025132	9883355	225	7200000000	7258668247	0	0	0	0	0
97	1	farm	71564	mixed sheep	41	4	0	44	15	0	0	0	0	29	32	28	37	60	1	59	3	22433	557125	87694	750663	1495638	9422210	39381	12352711	4	14160000	26512711	0	0	74	0	0	34368	315076	3659324	4008768	162	5184000000	5214521479	0	0	0	0	0
98	1	farm	71564	mixed sheep	36	4	0	35	15	0	0	0	0	36	39	28	44	67	1	66	3	11031	504450	66642	570429	1433320	7140669	35097	9750607	4	15840000	25590607	0	0	81	0	0	34634	336836	3792788	4164258	169	5408000000	5437754865	0	0	0	0	0
99	1	farm	71564	mixed sheep	35	4	0	37	15	0	0	0	0	32	35	26	40	63	1	62	3	11256	500625	66322	551268	1409949	6879916	32317	9440396	4	14880000	24320396	0	0	74	0	0	26566	261119	2988397	3276082	162	5184000000	5211596479	0	0	0	0	0
100	1	farm	71556	mixed sheep	39	4	0	39	15	0	0	0	0	32	35	30	45	63	1	62	3	10965	490125	66448	578207	1324263	7153232	38737	9651013	4	14880000	24531013	0	0	78	0	0	36804	306058	3618109	3960972	166	5312000000	5340491984	0	0	0	0	0
101	1	farm	71556	mixed sheep	42	4	0	53	15	0	0	0	0	28	30	29	36	58	1	57	3	11157	516575	84592	657540	1542376	8221334	46007	11068424	4	13680000	24748424	0	0	76	0	0	44836	431901	4911512	5388248	164	5248000000	5278136673	0	0	0	0	0
102	1	farm	71556	mixed sheep	66	4	0	63	15	0	0	0	0	39	42	30	47	70	1	69	2	182421	696675	246430	1736291	2562835	21204380	91493	26538104	5	16560000	43098104	0	0	97	0	0	69364	619348	7444146	8132859	185	5920000000	5971230963	0	0	0	0	0
103	1	farm	71564	mixed sheep	40	4	0	42	15	0	0	0	0	29	33	27	43	61	1	60	2	11001	555150	68540	599263	1487848	7418972	42258	10172030	5	14400000	24572030	0	0	76	0	0	35874	329069	3762007	4126950	164	5248000000	5276698981	0	0	0	0	0
104	1	farm	71556	mixed sheep	40	4	0	57	15	0	0	0	0	34	37	27	42	65	1	64	2	10962	609600	67990	601839	1441110	7545214	58234	10323986	5	15360000	25683986	0	0	87	0	0	59120	617049	7016921	7693090	175	5600000000	5633377076	0	0	0	0	0
105	1	farm	71556	mixed sheep	29	4	0	34	15	0	0	0	0	26	28	26	35	56	1	55	2	10962	396400	58302	508923	1106149	6365370	31082	8466226	5	13200000	21666226	0	0	70	0	0	35492	367009	4168562	4571063	158	5056000000	5082237290	0	0	0	0	0
106	1	farm	71564	mixed sheep	60	4	0	85	15	0	0	0	0	35	38	35	43	66	1	65	2	18288	732125	95084	877876	2056505	10841402	102047	14705039	5	15600000	30305039	0	0	101	0	0	93972	890460	10668072	11652504	189	6048000000	6089957544	0	0	0	0	0
107	1	farm	71564	mixed sheep	44	4	0	51	15	0	0	0	0	34	37	30	42	65	1	64	2	38610	621550	83590	637290	1565746	7971972	44820	10924968	5	15360000	26284968	0	0	80	0	0	39358	390280	4476592	4906230	168	5376000000	5407191199	0	0	0	0	0
108	1	farm	71564	mixed sheep	66	4	0	64	15	0	0	0	0	35	38	31	44	66	1	65	2	13337	756500	126038	1106579	2399252	13626809	61643	18076821	5	15600000	33676821	0	0	86	0	0	51480	503867	5969232	6524579	174	5568000000	5608201400	0	0	0	0	0
109	1	farm	71564	mixed sheep	31	4	0	38	15	0	0	0	0	25	27	26	37	55	1	54	2	11001	458275	62420	532465	1199626	6659748	35021	8947554	5	12960000	21907554	0	0	69	0	0	34296	343892	3912692	4290880	157	5024000000	5050198434	0	0	0	0	0
110	1	farm	71556	mixed sheep	49	4	0	65	15	0	0	0	0	84	86	58	88	114	1	113	3	11390	910825	106730	787662	1846177	9770092	84675	13506162	5	27120000	40626162	0	0	138	0	0	61752	596855	6857931	7516538	226	7232000000	7280142700	0	0	0	0	0
111	1	farm	71556	mixed sheep	35	4	0	49	15	0	0	0	0	33	36	29	41	64	1	63	3	13469	542775	88510	575548	1371000	7359614	41030	9978477	5	15120000	25098477	0	0	80	0	0	43220	456770	5205631	5705621	168	5376000000	5406804098	0	0	0	0	0
112	1	farm	71564	mixed sheep	42	4	0	41	15	0	0	0	0	41	45	28	55	73	1	72	3	17679	591575	73164	625590	1495638	7736138	45960	10568065	5	17280000	27848065	0	0	90	0	0	41014	370436	4234072	4645522	178	5696000000	5728493586	0	0	0	0	0
113	1	farm	71564	mixed sheep	36	4	0	42	15	0	0	0	0	35	38	25	43	66	1	65	3	11018	438950	64838	571723	1355422	7099023	39321	9569277	5	15600000	25169277	0	0	80	0	0	35070	334773	3777304	4147148	168	5376000000	5405316425	0	0	0	0	0
114	1	farm	71564	mixed sheep	32	4	0	41	15	0	0	0	0	34	38	24	48	66	1	65	3	11157	491825	61252	538348	1176257	6705936	33372	9006990	4	15600000	24606990	0	0	79	0	0	33236	327521	3736298	4097055	167	5344000000	5372704045	0	0	0	0	0
115	1	farm	71564	mixed sheep	45	4	0	52	15	0	0	0	0	43	45	44	47	73	1	72	3	12150	625900	82540	685114	1542378	8512126	52211	11500268	4	17280000	28780268	0	0	94	0	0	55378	544342	6365952	6965673	182	5824000000	5859745941	0	0	0	0	0
116	1	farm	71564	mixed sheep	47	4	0	39	15	0	0	0	0	28	30	29	36	58	1	57	3	11394	536400	93332	772623	1799439	9498766	46456	12747016	4	13680000	26427016	0	0	73	0	0	34168	248530	2941410	3224108	161	5152000000	5181651124	0	0	0	0	0
117	1	farm	71564	mixed sheep	35	4	0	32	15	0	0	0	0	24	27	22	37	55	1	54	3	10987	457925	69256	590175	1386580	7315020	26108	9845064	4	12960000	22805064	0	0	64	0	0	22854	238126	2724591	2985572	152	4864000000	4889790635	0	0	0	0	0
118	1	farm	71564	mixed sheep	37	4	0	29	15	0	0	0	0	26	28	18	37	56	1	55	3	10962	415275	65020	580354	1308683	7166528	26533	9562393	4	13200000	22762393	0	0	66	0	0	24394	224885	2613168	2862448	154	4928000000	4953624841	0	0	0	0	0
119	1	farm	71556	mixed sheep	32	4	0	35	15	0	0	0	0	27	29	28	35	57	1	56	3	11008	522100	61338	534870	1184046	6638420	36568	8977342	4	13440000	22417342	0	0	70	0	0	31266	263250	3072900	3367416	158	5056000000	5081784758	0	0	0	0	0
120	1	farm	71556	mixed sheep	40	4	0	42	15	0	0	0	0	33	36	27	41	64	1	63	3	22236	600875	73786	642035	1519006	7882528	40980	10759210	4	15120000	25879210	0	0	79	0	0	38854	370503	4232620	4641976	167	5344000000	5374521187	0	0	0	0	0
121	1	farm	71556	mixed sheep	38	4	0	47	15	0	0	0	0	27	29	27	37	57	1	56	3	14890	489200	65414	573073	1246365	7068272	43151	9485474	4	13440000	22925474	0	0	74	0	0	42836	384478	4491141	4918455	162	5184000000	5211843929	0	0	0	0	0
122	1	farm	71556	mixed sheep	36	4	0	39	15	0	0	0	0	35	38	25	43	66	1	65	3	10962	501375	64932	589538	1222996	7257594	39522	9675957	4	15600000	25275957	0	0	81	0	0	34702	290063	3382696	3707461	169	5408000000	5436983417	0	0	0	0	0
123	1	farm	71556	mixed sheep	55	4	0	62	15	0	0	0	0	37	41	32	51	69	1	68	2	18016	698075	104572	859230	2220086	10591528	63536	14537027	4	16320000	30857027	0	0	89	0	0	51946	534460	6089044	6675451	177	5664000000	5701532478	0	0	0	0	0
124	1	farm	71556	mixed sheep	45	4	0	46	15	0	0	0	0	35	38	31	48	66	1	65	2	13177	648875	86090	644596	1737120	8075424	48040	11240145	4	15600000	26840145	0	0	83	0	0	42940	411469	4882705	5337114	171	5472000000	5504177259	0	0	0	0	0
125	1	farm	71556	mixed sheep	44	4	0	51	15	0	0	0	0	29	32	28	41	60	1	59	2	14600	588225	98800	635393	1628064	8130754	59621	11140858	4	14160000	25300858	0	0	77	0	0	43960	442438	5148896	5635294	165	5280000000	5310936152	0	0	0	0	0
126	1	farm	71564	mixed sheep	46	4	0	46	15	0	0	0	0	36	39	29	48	67	1	66	2	18569	646550	83792	718650	1768279	8880692	48875	12146838	4	15840000	27986838	0	0	84	0	0	42640	365900	4196978	4605518	172	5504000000	5536592356	0	0	0	0	0
127	1	farm	71556	mixed sheep	42	4	0	43	15	0	0	0	0	34	37	35	42	65	1	64	2	24443	574450	114882	942941	1612485	12001042	51462	15297263	4	15360000	30657263	0	0	85	0	0	46854	351277	4101250	4499380	173	5536000000	5571156643	0	0	0	0	0
128	1	farm	71564	mixed sheep	56	4	0	61	15	0	0	0	0	37	40	32	46	68	1	67	2	19994	719800	97050	867247	2118819	10642802	55276	14500994	4	16080000	30580994	0	0	84	0	0	40540	385623	4420764	4846928	172	5504000000	5539427922	0	0	0	0	0
129	1	farm	71564	mixed sheep	38	4	0	38	15	0	0	0	0	35	38	25	43	66	1	65	2	19880	480125	79182	665462	1519006	8201296	37917	10982988	4	15600000	26582988	0	0	81	0	0	35632	300910	3477674	3814217	169	5408000000	5438397205	0	0	0	0	0
130	1	farm	71564	mixed sheep	60	4	0	80	15	0	0	0	0	37	40	34	45	68	1	67	2	14081	744975	105444	868698	2079873	10800359	87357	14686706	4	16080000	30766706	0	0	99	0	0	79698	692300	8028836	8800834	187	5984000000	6023567540	0	0	0	0	0
131	1	farm	71564	mixed sheep	32	4	0	27	15	0	0	0	0	30	33	29	42	61	1	60	2	10962	510775	61918	518780	1332053	6569178	26742	9019446	4	14400000	23419446	0	0	71	0	0	25244	258901	2939000	3223145	159	5088000000	5114642592	0	0	0	0	0
132	1	farm	71556	mixed sheep	43	4	0	64	15	0	0	0	0	30	32	31	37	60	1	59	2	19406	551350	76338	631928	1534587	7848764	64579	10707546	4	14160000	24867546	0	0	85	0	0	63574	572422	6602128	7238124	173	5536000000	5568105670	0	0	0	0	0
133	1	farm	71556	mixed sheep	41	4	0	50	15	0	0	0	0	28	30	29	34	58	1	57	2	11102	499250	69878	599695	1433319	7406080	50712	10058933	4	13680000	23738933	0	0	78	0	0	48474	422726	4874947	5346146	166	5312000000	5341085080	0	0	0	0	0
134	1	farm	71556	mixed sheep	37	4	0	41	15	0	0	0	0	34	37	26	43	65	1	64	2	10987	553800	71818	622460	1464478	7687356	38673	10438586	4	15360000	25798586	0	0	79	0	0	36378	373599	4306924	4716900	167	5344000000	5374515487	0	0	0	0	0
135	1	farm	71564	mixed sheep	50	4	0	61	15	0	0	0	0	38	41	35	51	69	1	68	2	13294	650700	84102	660278	1869546	8286372	58637	11609635	4	16320000	27929635	0	0	91	0	0	58088	585817	6798140	7442044	179	5728000000	5763371680	0	0	0	0	0
136	1	farm	71564	mixed sheep	45	4	0	40	15	0	0	0	0	31	33	26	35	61	1	60	2	12297	586225	82054	704270	1682591	8600732	35100	11690972	4	14400000	26090972	0	0	72	0	0	26298	252504	2908881	3187683	160	5120000000	5149278655	0	0	0	0	0
137	1	farm	71564	mixed sheep	59	4	0	51	15	0	0	0	0	61	63	62	66	91	1	90	2	13921	637450	90124	778898	2033135	9696767	46304	13282678	4	21600000	34882678	0	0	104	0	0	32466	313686	3591142	3937294	192	6144000000	6182819971	0	0	0	0	0
138	1	farm	71556	mixed sheep	42	4	0	48	15	0	0	0	0	35	38	32	43	66	1	65	2	11069	560350	70146	609977	1519006	7510854	45377	10315711	4	15600000	25915711	0	0	81	0	0	38104	361296	4108196	4507596	169	5408000000	5438423308	0	0	0	0	0
139	1	farm	71556	mixed sheep	54	4	0	51	15	0	0	0	0	32	34	31	38	62	1	61	2	50991	644050	106340	867278	2017554	10787338	74680	14497240	4	14640000	29137240	0	0	88	0	0	67866	623059	7563206	8254131	176	5632000000	5669391371	0	0	0	0	0
140	1	farm	71556	mixed sheep	46	4	0	63	15	0	0	0	0	36	39	30	44	67	1	66	2	23882	711575	94170	826767	1737121	10250412	87392	13707437	4	15840000	29547437	0	0	102	0	0	82462	550343	6670528	7303333	190	6080000000	6116850770	0	0	0	0	0
141	1	farm	71556	mixed sheep	47	3	0	51	15	0	0	0	0	45	47	40	49	75	1	74	2	11248	638675	91194	651699	1682592	8183968	50862	11298990	4	17760000	29058990	0	0	93	0	0	47880	489915	5772875	6310670	181	5792000000	5827369660	0	0	0	0	0
142	1	farm	71556	mixed sheep	36	3	0	33	15	0	0	0	0	37	40	27	45	68	1	67	2	11043	489050	64476	580176	1324262	7160043	33915	9651922	4	16080000	25731922	0	0	80	0	0	28204	246074	2933029	3207306	168	5376000000	5404939228	0	0	0	0	0
143	1	farm	71564	mixed sheep	45	3	0	38	15	0	0	0	0	35	39	25	49	67	1	66	2	13354	511225	81412	670628	1674802	8289602	34174	11261843	4	15840000	27101843	0	0	79	0	0	29772	288508	3276854	3595134	167	5344000000	5374696978	0	0	0	0	0
144	1	farm	71564	mixed sheep	31	3	0	33	15	0	0	0	0	26	28	27	32	56	1	55	2	17250	408000	64768	549817	1145098	6848006	31912	9047601	4	13200000	22247601	0	0	71	0	0	36400	346230	3972078	4354708	159	5088000000	5114602308	0	0	0	0	0
145	1	farm	71564	mixed sheep	34	3	0	38	15	0	0	0	0	25	27	26	35	55	1	54	2	11067	474825	60120	491798	1168467	6195840	39551	8430601	4	12960000	21390601	0	0	71	0	0	40416	375422	4376681	4792518	159	5088000000	5114183119	0	0	0	0	0
146	1	farm	71556	mixed sheep	43	3	0	45	15	0	0	0	0	29	31	30	39	59	1	58	2	38789	545175	90892	642103	1612484	8105666	58169	11054489	4	13920000	24974489	0	0	82	0	0	53006	357815	4214101	4624922	170	5440000000	5469599411	0	0	0	0	0
147	1	farm	71564	mixed sheep	36	3	0	55	15	0	0	0	0	30	33	31	39	61	1	60	2	10962	580325	71454	590193	1417739	7328532	79334	10067577	4	14400000	24467577	0	0	92	0	0	76376	597002	7282984	7956361	180	5760000000	5792423938	0	0	0	0	0
148	1	farm	71564	mixed sheep	47	3	0	39	15	0	0	0	0	28	30	28	38	58	1	57	2	11055	514950	69440	607720	1581327	7559930	40725	10374093	4	13680000	24054093	0	0	73	0	0	35632	301295	3438656	3775583	161	5152000000	5179829676	0	0	0	0	0
149	1	farm	71564	mixed sheep	40	3	0	40	15	0	0	0	0	34	37	34	42	65	1	64	2	11096	556800	69704	614666	1433319	7552352	38088	10264929	4	15360000	25624929	0	0	78	0	0	33966	340436	3982228	4356630	166	5312000000	5341981559	0	0	0	0	0
150	1	farm	71556	mixed sheep	31	3	0	41	15	0	0	0	0	25	27	26	33	55	1	54	2	11316	478100	61092	504144	1145098	6362904	41004	8592342	4	12960000	21552342	0	0	73	0	0	45638	424978	4851861	5322477	161	5152000000	5178874818	0	0	0	0	0
151	1	farm	71556	mixed sheep	50	3	0	52	15	0	0	0	0	40	42	38	44	70	1	69	2	10962	604675	81254	714080	1768281	8827960	51383	12047634	4	16560000	28607634	0	0	88	0	0	43534	370699	4340765	4754998	176	5632000000	5665362631	0	0	0	0	0
152	1	farm	71556	mixed sheep	40	3	0	45	15	0	0	0	0	28	30	23	37	58	1	57	2	11030	553275	71320	600955	1472268	7434941	38271	10171030	4	13680000	23851030	0	0	70	0	0	30796	317300	3584676	3932771	158	5056000000	5083783801	0	0	0	0	0
153	1	farm	71564	mixed sheep	28	3	0	19	15	0	0	0	0	24	26	25	35	54	1	53	2	10962	373825	56734	487778	1098360	6170254	16915	8203865	4	12720000	20923865	0	0	62	0	0	18776	188444	2127734	2334955	150	4800000000	4823258820	0	0	0	0	0
154	1	farm	71556	mixed sheep	38	3	0	53	15	0	0	0	0	35	38	30	43	66	1	65	2	22108	515775	65662	579496	1293103	7133714	51107	9638857	4	15600000	25238857	0	0	86	0	0	51590	512073	6113282	6676945	174	5568000000	5599915802	0	0	0	0	0
155	1	farm	71556	mixed sheep	48	3	0	62	15	0	0	0	0	53	57	39	67	85	1	84	2	14390	723800	119430	722344	1737121	9240688	86553	12629936	4	20160000	32789936	0	0	118	0	0	80448	596086	7105183	7781717	206	6592000000	6632571653	0	0	0	0	0
156	1	farm	71564	mixed sheep	48	3	0	43	15	0	0	0	0	35	38	30	43	66	1	65	2	12810	614100	88116	707872	1830598	8761532	46154	12048372	4	15600000	27648372	0	0	81	0	0	37104	340983	4012780	4390866	169	5408000000	5440039238	0	0	0	0	0
157	1	farm	71564	mixed sheep	36	3	0	43	15	0	0	0	0	33	36	24	41	64	1	63	2	11001	493150	66394	588758	1308683	7268296	39587	9764868	4	15120000	24884868	0	0	80	0	0	39870	376333	4299951	4716154	168	5376000000	5405601021	0	0	0	0	0
158	1	farm	71556	mixed sheep	36	3	0	36	15	0	0	0	0	23	26	24	32	54	1	53	2	10962	448300	67486	618998	1293104	7612456	34615	10074958	4	12720000	22794958	0	0	67	0	0	30902	264969	3086706	3382577	155	4960000000	4986177535	0	0	0	0	0
159	1	farm	71556	mixed sheep	46	3	0	58	15	0	0	0	0	50	53	39	58	81	1	80	2	12742	633075	92328	686259	1612485	8566232	87677	11678056	4	19200000	30878056	0	0	107	0	0	62534	464364	5419741	5946639	195	6240000000	6276824695	0	0	0	0	0
160	1	farm	71564	mixed sheep	34	3	0	42	15	0	0	0	0	33	37	26	47	65	1	64	2	12833	498175	67296	555599	1324262	6947571	45849	9438752	4	15360000	24798752	0	0	82	0	0	42186	378020	4343736	4763942	170	5440000000	5469562694	0	0	0	0	0
161	1	farm	71564	mixed sheep	38	3	0	36	15	0	0	0	0	32	36	26	46	64	1	63	2	11008	537975	67554	573250	1433319	7126850	31800	9770748	4	15120000	24890748	0	0	75	0	0	28726	305426	3464520	3798672	163	5216000000	5244689420	0	0	0	0	0
162	1	farm	71556	mixed sheep	52	3	0	67	15	0	0	0	0	29	32	30	40	60	1	59	2	29776	637800	101286	902718	2001977	11335790	74774	15054345	4	14160000	29214345	0	0	81	0	0	54990	554641	6374080	6983711	169	5408000000	5444198056	0	0	0	0	0
163	1	farm	71564	mixed sheep	34	3	0	43	15	0	0	0	0	31	34	26	39	62	1	61	2	13689	453925	72994	681091	1207416	8460118	53522	10929066	3	14640000	25569066	0	0	84	0	0	51762	381868	4601861	5035491	172	5504000000	5534604557	0	0	0	0	0
164	1	farm	71556	mixed sheep	41	3	0	44	15	0	0	0	0	36	40	25	50	68	1	67	2	11082	552600	70372	600806	1550165	7421288	40397	10235628	3	16080000	26315628	0	0	81	0	0	31862	323734	3803648	4159244	169	5408000000	5438474873	0	0	0	0	0
165	1	farm	71556	mixed sheep	40	3	0	47	15	0	0	0	0	34	38	31	48	66	1	65	2	11108	563050	70530	612630	1511217	7584856	42051	10384334	3	15600000	25984334	0	0	81	0	0	37982	372193	4172508	4582683	169	5408000000	5438567017	0	0	0	0	0
166	1	farm	71564	mixed sheep	39	3	0	48	15	0	0	0	0	32	35	28	40	63	1	62	2	10962	447450	68886	623761	1417742	7732401	46230	10336470	3	14880000	25216470	0	0	80	0	0	43702	405421	4762990	5212113	168	5376000000	5406428583	0	0	0	0	0
167	1	farm	71556	mixed sheep	36	3	0	42	15	0	0	0	0	33	36	29	41	64	1	63	2	21778	559975	104392	769226	1441108	9841718	50657	12767075	3	15120000	27887075	0	0	85	0	0	50306	402082	4678062	5130450	173	5536000000	5569017525	0	0	0	0	0
168	1	farm	71556	mixed sheep	48	3	0	42	15	0	0	0	0	44	47	29	52	75	1	74	2	21693	552875	79328	700877	1737120	8558738	46036	11674974	3	17760000	29434974	0	0	89	0	0	33884	321345	3789658	4144886	177	5664000000	5697579860	0	0	0	0	0
169	1	farm	71564	mixed sheep	50	3	0	40	15	0	0	0	0	26	28	27	38	56	1	55	2	24086	565975	88054	769590	1900706	9603113	35989	12963427	3	13200000	26163427	0	0	68	0	0	27918	257904	2928944	3214766	156	4992000000	5021378193	0	0	0	0	0
170	1	farm	71556	mixed sheep	41	3	0	52	15	0	0	0	0	35	39	29	49	67	1	66	2	20685	590300	96264	879950	1589115	11103664	51965	14311259	3	15840000	30151259	0	0	87	0	0	51932	513868	5950784	6516584	175	5600000000	5636667843	0	0	0	0	0
171	1	farm	71556	mixed sheep	29	3	0	28	15	0	0	0	0	25	27	26	36	55	1	54	2	10962	422975	59120	493929	1113938	6203970	24826	8318758	3	12960000	21278758	0	0	66	0	0	26764	266425	3085966	3379155	154	4928000000	4952657914	0	0	0	0	0
172	1	farm	71564	mixed sheep	40	3	0	50	15	0	0	0	0	37	41	28	51	69	1	68	2	11051	653975	80644	665194	1565743	8160285	43639	11169480	3	16320000	27489480	0	0	85	0	0	40606	374054	4285809	4700468	173	5536000000	5568189949	0	0	0	0	0
173	1	farm	71556	mixed sheep	48	3	0	50	15	0	0	0	0	42	44	43	46	72	1	71	2	21956	573625	85658	822107	1596908	10196986	44555	13319839	3	17040000	30359839	0	0	90	0	0	43704	382273	4391894	4817870	178	5696000000	5731177709	0	0	0	0	0
174	1	farm	71556	mixed sheep	40	3	0	30	15	0	0	0	0	50	52	51	54	80	1	79	2	10962	489100	94290	579440	1316474	7503290	50378	10032972	3	18960000	28992972	0	0	93	0	0	29564	244274	2863982	3137819	181	5792000000	5824130791	0	0	0	0	0
175	1	farm	71564	mixed sheep	43	3	0	38	15	0	0	0	0	38	42	30	52	70	1	69	2	20558	565725	96552	902981	1643644	11342844	35354	14587100	3	16560000	31147100	0	0	81	0	0	26228	269971	3069006	3365204	169	5408000000	5442512304	0	0	0	0	0
176	1	farm	71564	mixed sheep	50	3	0	55	15	0	0	0	0	37	40	30	45	68	1	67	2	11053	610900	81952	734288	1667014	9045944	51665	12191762	3	16080000	28271762	0	0	85	0	0	43098	386228	4545186	4974512	173	5536000000	5569246274	0	0	0	0	0
177	1	farm	71556	mixed sheep	43	3	0	59	15	0	0	0	0	52	54	53	57	82	1	81	2	15352	699925	86464	721179	1744912	9035752	64239	12352470	3	19440000	31792470	0	0	103	0	0	54912	548633	6402978	7006523	191	6112000000	6150798993	0	0	0	0	0
178	1	farm	71556	mixed sheep	47	3	0	46	15	0	0	0	0	40	44	32	54	72	1	71	2	10988	616900	92692	699417	1698172	8746862	47207	11901251	3	17040000	28941251	0	0	87	0	0	35756	308804	3579122	3923681	175	5600000000	5632864932	0	0	0	0	0
179	1	farm	71564	mixed sheep	36	3	0	37	15	0	0	0	0	31	34	28	39	62	1	61	2	11149	455025	76700	660924	1441109	8323907	37678	10995343	3	14640000	25635343	0	0	76	0	0	35072	354204	4103021	4492297	164	5248000000	5278127640	0	0	0	0	0
180	1	farm	71556	mixed sheep	50	3	0	58	15	0	0	0	0	34	37	29	43	65	1	64	2	23133	578425	80386	727443	1853967	8856090	51799	12148110	3	15360000	27508110	0	0	84	0	0	49396	519496	5816136	6385027	172	5504000000	5537893137	0	0	0	0	0
181	1	farm	71564	mixed sheep	59	3	0	78	15	0	0	0	0	67	71	64	81	99	1	98	2	21782	1128150	113566	856017	2149978	10667100	93828	15008638	3	23520000	38528638	0	0	128	0	0	74968	674698	7848072	8597738	216	6912000000	6959126376	0	0	0	0	0
182	1	farm	71556	mixed sheep	32	3	0	29	15	0	0	0	0	32	36	26	46	64	1	63	2	11083	484100	62188	534258	1238574	6641652	29613	8990385	3	15120000	24110385	0	0	73	0	0	21994	231615	2649690	2903299	161	5152000000	5179013684	0	0	0	0	0
183	1	farm	71556	mixed sheep	69	3	0	87	15	0	0	0	0	35	37	32	43	65	1	64	2	177992	713800	232642	1441897	2687473	17873189	112391	23061392	3	15360000	38421392	0	0	105	0	0	98488	760774	8911376	9770638	193	6176000000	6224192030	0	0	0	0	0
184	1	farm	71556	mixed sheep	63	3	0	53	15	0	0	0	0	45	49	41	59	77	1	76	2	23945	805850	155334	1074580	2336934	13616846	75950	18065494	3	18240000	36305494	0	0	99	0	0	53288	394076	4547460	4994824	187	5984000000	6025300318	0	0	0	0	0
185	1	farm	71564	mixed sheep	49	3	0	33	15	0	0	0	0	40	43	32	48	71	1	70	2	21127	708075	79688	710057	1791649	8686376	27680	12003525	3	16800000	28803525	0	0	81	0	0	23114	231988	2656846	2911949	169	5408000000	5439715474	0	0	0	0	0
186	1	farm	71556	mixed sheep	44	3	0	63	15	0	0	0	0	34	37	29	42	65	1	64	2	11073	732150	76214	648403	1690382	8021166	60239	11228554	3	15360000	26588554	0	0	85	0	0	53210	538634	6133917	6725761	173	5536000000	5569314315	0	0	0	0	0
187	1	farm	71556	mixed sheep	35	3	0	42	15	0	0	0	0	32	35	26	40	63	1	62	2	30897	565525	64966	557431	1293104	6958338	42791	9482154	3	14880000	24362154	0	0	79	0	0	40302	373882	4261808	4675992	167	5344000000	5373038146	0	0	0	0	0
188	1	farm	71556	mixed sheep	41	3	0	51	15	0	0	0	0	35	38	31	43	66	1	65	2	20129	568775	71064	630821	1480059	7814224	52011	10616954	3	15600000	26216954	0	0	85	0	0	46766	399834	4584094	5030694	173	5536000000	5567247647	0	0	0	0	0
189	1	farm	71564	mixed sheep	46	3	0	52	15	0	0	0	0	39	41	40	44	69	1	68	2	19194	609850	86568	779335	1604694	9597825	46857	12725129	3	16320000	29045129	0	0	86	0	0	43166	404478	4719600	5167244	174	5568000000	5602212372	0	0	0	0	0
190	1	farm	71556	mixed sheep	43	3	0	44	15	0	0	0	0	33	37	23	47	65	1	64	2	10962	601250	75124	649906	1651433	8031986	41516	11051214	3	15360000	26411214	0	0	79	0	0	33302	297997	3491810	3823108	167	5344000000	5374234322	0	0	0	0	0
191	1	farm	71564	mixed sheep	75	3	0	82	15	0	0	0	0	43	46	42	51	74	2	73	2	406544	994250	171442	1234078	2749794	15622155	80670	20852389	3	32160000	53012389	0	0	98	0	0	64244	673796	8004273	8742313	186	5952000000	6013754702	0	0	0	0	0
192	1	farm	71564	mixed sheep	43	3	0	42	15	0	0	0	0	36	39	30	45	67	1	66	2	12968	561550	72494	639513	1472270	7933191	57015	10736033	3	15840000	26576033	0	0	89	0	0	50106	327841	3884230	4262177	177	5664000000	5694838210	0	0	0	0	0
193	1	farm	71556	mixed sheep	40	3	0	50	15	0	0	0	0	33	36	27	42	64	1	63	2	13306	541650	67186	599078	1386582	7413547	54433	10062476	3	15120000	25182476	0	0	84	0	0	49970	445498	5237478	5732946	172	5504000000	5534915423	0	0	0	0	0
194	1	farm	71564	mixed sheep	40	3	0	40	15	0	0	0	0	40	42	41	47	70	1	69	2	13050	518450	70028	608180	1433320	7523638	37287	10190903	3	16560000	26750903	0	0	84	0	0	35508	338162	3816171	4189840	172	5504000000	5534940743	0	0	0	0	0
195	1	farm	71564	mixed sheep	39	3	0	42	15	0	0	0	0	34	37	27	42	65	1	64	2	11021	517075	66816	603295	1371001	7415642	40502	10014331	3	15360000	25374331	0	0	81	0	0	40240	357239	4181704	4579184	169	5408000000	5437953515	0	0	0	0	0
196	1	farm	71564	mixed sheep	40	3	0	46	15	0	0	0	0	35	38	41	43	66	1	65	2	12058	480625	69026	597676	1441109	7376046	54077	10018560	3	15600000	25618560	0	0	86	0	0	49210	420062	4923918	5393190	174	5568000000	5599011750	0	0	0	0	0
197	1	farm	71564	mixed sheep	54	3	0	60	15	0	0	0	0	66	69	73	75	97	1	96	2	11176	846425	94292	782134	1846180	9926920	58347	13554298	3	23040000	36594298	0	0	117	0	0	50840	500814	5740881	6292535	205	6560000000	6602886833	0	0	0	0	0
198	1	farm	71556	mixed sheep	39	3	0	55	15	0	0	0	0	34	37	29	43	65	1	64	2	15905	563750	83088	631172	1425530	7915862	55073	10674475	3	15360000	26034475	0	0	86	0	0	53238	516463	5998706	6568407	174	5568000000	5600602882	0	0	0	0	0
199	1	farm	71556	mixed sheep	47	3	0	67	15	0	0	0	0	39	42	32	47	70	1	69	2	11395	685900	78128	699304	1698172	8555222	55117	11771844	3	16560000	28331844	0	0	89	0	0	49414	511747	5866007	6427168	177	5664000000	5698759011	0	0	0	0	0
200	1	farm	71556	mixed sheep	57	3	0	99	15	0	0	0	0	37	40	34	45	68	1	67	2	24910	862900	90636	775852	2095449	9427532	103870	13356239	3	16080000	29436239	0	0	107	0	0	104610	1014754	12050831	13170196	195	6240000000	6282606435	0	0	0	0	0
201	1	farm	71556	mixed sheep	49	3	0	49	15	0	0	0	0	46	48	28	50	76	1	75	2	25956	552725	83526	731646	1651432	8859268	54389	11932986	3	18000000	29932986	0	0	93	0	0	42364	374978	4445578	4862920	181	5792000000	5826795907	0	0	0	0	0
202	1	farm	71556	mixed sheep	47	3	0	49	15	0	0	0	0	34	37	32	42	65	1	64	2	11002	576900	79668	702479	1659225	8762328	49519	11830120	3	15360000	27190120	0	0	83	0	0	45198	400876	4690438	5136512	171	5472000000	5504326631	0	0	0	0	0
203	1	farm	71564	mixed sheep	49	3	0	50	15	0	0	0	0	49	51	37	53	79	1	78	2	17521	631000	89120	728444	1628064	8927469	42669	12046766	3	18720000	30766766	0	0	92	0	0	33410	326914	3798302	4158626	180	5760000000	5794925392	0	0	0	0	0
204	1	farm	71556	mixed sheep	51	3	0	57	15	0	0	0	0	51	54	40	59	82	1	81	2	18736	708600	88726	718540	1900705	8875386	52689	12344646	3	19440000	31784646	0	0	98	0	0	41150	386030	4540048	4967229	186	5952000000	5988751875	0	0	0	0	0
205	1	farm	71564	mixed sheep	40	3	0	37	15	0	0	0	0	33	36	27	45	64	1	63	2	11109	606850	77000	693925	1581326	8552952	36049	11548102	3	15120000	26668102	0	0	74	0	0	23532	218308	2449449	2691290	162	5184000000	5213359392	0	0	0	0	0
206	1	farm	71564	mixed sheep	37	3	0	40	15	0	0	0	0	38	41	25	46	69	1	68	2	10982	497475	64938	574472	1316473	7106803	38096	9598257	3	16320000	25918257	0	0	85	0	0	38532	351020	4000871	4390423	173	5536000000	5566308680	0	0	0	0	0
207	1	farm	71556	mixed sheep	31	3	0	29	15	0	0	0	0	35	38	29	44	66	1	65	2	19385	515100	66016	602716	1184048	7533559	27034	9928474	3	15600000	25528474	0	0	76	0	0	24502	253161	2874842	3152504	164	5248000000	5276680978	0	0	0	0	0
208	1	farm	71564	mixed sheep	43	3	0	49	15	0	0	0	0	43	46	41	51	74	1	73	2	11171	633500	71144	648565	1448899	7921446	48514	10772067	3	17520000	28292067	0	0	90	0	0	40948	407270	4679354	5127572	178	5696000000	5729419639	0	0	0	0	0
209	1	farm	71556	mixed sheep	38	3	0	48	15	0	0	0	0	30	32	31	34	60	1	59	2	15729	521725	70672	618417	1425530	7699686	54060	10390090	3	14160000	24550090	0	0	82	0	0	56560	519934	6079916	6656410	170	5440000000	5471206500	0	0	0	0	0
210	1	farm	71556	mixed sheep	49	3	0	61	15	0	0	0	0	37	40	29	46	68	1	67	2	20879	592300	86230	791136	1892915	9566853	67354	12996788	3	16080000	29076788	0	0	89	0	0	51616	446488	5207646	5705750	177	5664000000	5698782538	0	0	0	0	0
211	1	farm	71556	mixed sheep	52	3	0	58	15	0	0	0	0	61	63	31	65	91	1	90	2	12348	820800	96494	717651	1799437	8871386	51256	12357024	3	21600000	33957024	0	0	109	0	0	45990	450056	5075518	5571564	197	6304000000	6343528587	0	0	0	0	0
212	1	farm	71564	mixed sheep	47	3	0	44	15	0	0	0	0	27	29	28	37	57	1	56	2	13457	499250	82910	621646	1565747	7824610	39458	10633621	3	13440000	24073621	0	0	71	0	0	35186	366388	4113366	4514940	159	5088000000	5116588561	0	0	0	0	0
213	1	farm	71556	mixed sheep	47	3	0	44	15	0	0	0	0	39	42	28	47	70	1	69	2	10973	506125	72820	644634	1581327	7958108	40810	10803824	3	16560000	27363824	0	0	85	0	0	37348	330732	3828833	4196913	173	5536000000	5567560737	0	0	0	0	0
214	1	farm	71556	mixed sheep	37	3	0	49	15	0	0	0	0	35	38	31	44	66	1	65	2	10962	630175	73828	569020	1480058	7188452	61939	10003473	3	15600000	25603473	0	0	88	0	0	51824	400820	4618958	5071602	176	5632000000	5662675074	0	0	0	0	0
215	1	farm	71564	mixed sheep	44	3	0	39	15	0	0	0	0	38	42	28	52	70	1	69	2	12930	606625	103886	779522	1791648	9733556	40977	13056213	3	16560000	29616213	0	0	82	0	0	30616	300013	3529116	3859745	170	5440000000	5473475958	0	0	0	0	0
216	1	farm	71556	mixed sheep	55	3	0	49	15	0	0	0	0	37	40	28	45	68	1	67	2	11158	634425	90188	747898	1978604	9218120	53197	12722432	3	16080000	28802432	0	0	85	0	0	38534	286191	3300586	3625312	173	5536000000	5568427743	0	0	0	0	0
217	1	farm	71564	mixed sheep	44	3	0	47	15	0	0	0	0	33	36	28	42	64	1	63	2	11020	602175	72614	632270	1589117	7860690	47925	10804791	3	15120000	25924791	0	0	80	0	0	39668	343708	3953888	4337264	168	5376000000	5406262055	0	0	0	0	0
218	1	farm	71564	mixed sheep	38	3	0	39	15	0	0	0	0	31	34	20	39	62	1	61	2	11051	512475	77530	619261	1480057	7700962	37395	10427680	3	14640000	25067680	0	0	76	0	0	34442	338139	3923094	4295674	164	5248000000	5277363355	0	0	0	0	0
219	1	farm	71564	mixed sheep	44	3	0	47	15	0	0	0	0	32	35	30	40	63	1	62	2	16363	578600	81600	644186	1705960	7994712	40584	11045642	3	14880000	25925642	0	0	77	0	0	35814	343784	3930970	4310568	165	5280000000	5310236210	0	0	0	0	0
220	1	farm	71556	mixed sheep	36	3	0	38	15	0	0	0	0	27	29	22	37	57	1	56	2	28082	526775	76592	658811	1332053	8325311	41054	10960596	3	13440000	24400596	0	0	72	0	0	39618	412229	4787702	5239549	160	5120000000	5149640145	0	0	0	0	0
221	1	farm	71556	mixed sheep	44	3	0	51	15	0	0	0	0	30	34	31	44	62	1	61	2	13658	664925	203568	800260	1846175	11656836	60457	15232221	3	14640000	29872221	0	0	81	0	0	47622	401598	4740960	5190180	169	5408000000	5443062400	0	0	0	0	0
222	1	farm	71556	mixed sheep	58	3	0	65	15	0	0	0	0	54	56	51	58	84	1	83	2	28253	740250	103310	835114	2040920	10142620	88663	13950877	3	19920000	33870877	0	0	116	0	0	80948	695632	8533030	9309610	204	6528000000	6571180488	0	0	0	0	0
223	1	farm	71564	mixed sheep	38	3	0	34	15	0	0	0	0	33	36	28	41	64	1	63	2	15343	586450	68038	593273	1417740	7332803	30781	10029086	3	15120000	25149086	0	0	75	0	0	28048	278433	3165374	3471856	163	5216000000	5244620941	0	0	0	0	0
224	1	farm	71556	mixed sheep	51	3	0	64	15	0	0	0	0	40	44	26	54	72	1	71	2	18505	690850	113178	877216	1861758	10977257	57838	14578098	3	17040000	31618098	0	0	92	0	0	49858	464929	5288130	5802917	180	5760000000	5797421014	0	0	0	0	0
225	1	farm	71556	mixed sheep	41	3	0	65	15	0	0	0	0	37	40	27	45	68	1	67	2	11290	634100	71320	619679	1557957	7712004	59921	10654982	3	16080000	26734982	0	0	91	0	0	60568	599396	7030650	7690613	179	5728000000	5762425595	0	0	0	0	0
226	1	farm	71556	mixed sheep	52	3	0	48	15	0	0	0	0	33	36	29	41	64	1	63	2	22055	545950	84926	776808	1861759	9558036	43851	12871330	3	15120000	27991330	0	0	79	0	0	36736	324360	3660000	4021096	167	5344000000	5376012426	0	0	0	0	0
227	1	farm	71556	mixed sheep	43	3	0	48	15	0	0	0	0	52	54	53	56	82	1	81	2	11149	580325	86708	765434	1620274	9492120	42508	12587369	3	19440000	32027369	0	0	95	0	0	32994	344506	3970446	4347946	183	5856000000	5892375315	0	0	0	0	0
228	1	farm	71556	mixed sheep	46	3	0	51	15	0	0	0	0	34	38	37	48	66	1	65	2	12990	648925	85096	751831	1838387	9273819	44931	12642989	3	15600000	28242989	0	0	82	0	0	42054	440788	5191549	5674392	170	5440000000	5473917380	0	0	0	0	0
229	1	farm	71556	mixed sheep	53	3	0	56	15	0	0	0	0	30	33	30	38	61	1	60	2	11128	617575	118122	934632	1807230	11723990	70991	15272540	3	14400000	29672540	0	0	87	0	0	64420	546671	6569328	7180419	175	5600000000	5636852959	0	0	0	0	0
230	1	farm	71556	mixed sheep	37	3	0	35	15	0	0	0	0	29	32	26	38	60	1	59	2	11787	531650	69290	621808	1386581	7748626	38947	10396901	3	14160000	24556901	0	0	73	0	0	31752	294496	3402426	3728673	161	5152000000	5180285574	0	0	0	0	0
231	1	farm	71556	mixed sheep	45	3	0	46	15	0	0	0	0	35	38	30	43	66	1	65	2	12231	614425	75598	660496	1635855	8176953	40619	11203946	3	15600000	26803946	0	0	78	0	0	30310	310550	3512668	3853528	166	5312000000	5342657474	0	0	0	0	0
232	1	farm	71556	mixed sheep	64	3	0	91	15	0	0	0	0	41	45	37	55	73	1	72	2	31665	1021325	121682	1060268	2235668	13285354	95088	17819385	3	17280000	35099385	0	0	103	0	0	82806	853463	9867576	10803845	191	6112000000	6157903230	0	0	0	0	0
233	1	farm	71564	mixed sheep	41	3	0	53	15	0	0	0	0	35	38	31	43	66	1	65	2	11377	633925	83380	703926	1667012	8792020	51368	11931632	3	15600000	27531632	0	0	85	0	0	50906	532080	6014325	6597311	173	5536000000	5570128943	0	0	0	0	0
234	1	farm	71564	mixed sheep	55	3	0	86	15	0	0	0	0	68	72	51	82	100	1	99	2	13309	954725	94414	854991	2118819	10488678	81135	14592762	3	23760000	38352762	0	0	127	0	0	70678	700693	8003771	8775142	215	6880000000	6927127904	0	0	0	0	0
235	1	farm	71556	mixed sheep	36	3	0	48	15	0	0	0	0	40	43	27	48	71	1	70	2	17647	557225	88340	581288	1363211	7437233	49002	10076299	3	16800000	26876299	0	0	91	0	0	50222	480010	5593632	6123864	179	5728000000	5761000163	0	0	0	0	0
236	1	farm	71564	mixed sheep	42	3	0	63	15	0	0	0	0	44	47	45	52	75	1	74	2	14528	688725	86526	716404	1581324	8772127	60595	11905702	3	17760000	29665702	0	0	96	0	0	54984	544185	6177710	6776879	184	5888000000	5924442581	0	0	0	0	0
237	1	farm	71564	mixed sheep	44	3	0	43	15	0	0	0	0	35	38	26	43	66	1	65	2	11227	501850	73000	652687	1612485	8034578	38345	10912945	3	15600000	26512945	0	0	81	0	0	35780	316384	3590735	3942899	169	5408000000	5438455844	0	0	0	0	0
238	1	farm	71564	mixed sheep	47	3	0	45	15	0	0	0	0	34	37	27	42	65	1	64	2	21266	610750	83648	772178	1799441	9582264	42540	12890820	3	15360000	28250820	0	0	79	0	0	34952	363242	4057946	4456141	167	5344000000	5376706961	0	0	0	0	0
239	1	farm	71556	mixed sheep	59	3	0	61	15	0	0	0	0	38	42	31	52	70	1	69	2	13444	699775	92448	859849	2033134	10491650	53366	14230221	3	16560000	30790221	0	0	85	0	0	36510	346997	3882946	4266454	173	5536000000	5571056675	0	0	0	0	0
240	1	farm	71556	mixed sheep	40	3	0	43	15	0	0	0	0	39	43	26	53	71	1	70	2	11001	571625	106526	600815	1441109	7844244	55184	10619504	3	16800000	27419504	0	0	85	0	0	35592	366167	4161342	4563101	173	5536000000	5567982605	0	0	0	0	0
241	1	farm	71564	mixed sheep	45	3	0	57	15	0	0	0	0	37	41	30	51	69	1	68	2	20525	658000	85424	776639	1713752	9614480	57732	12906027	3	16320000	29226027	0	0	88	0	0	48692	485755	5471712	6006158	176	5632000000	5667232185	0	0	0	0	0
242	1	farm	71556	mixed sheep	45	3	0	48	15	0	0	0	0	28	30	29	37	58	1	57	2	13077	561175	98572	683872	1698172	8668519	43922	11754232	3	13680000	25434232	0	0	74	0	0	39590	377458	4255288	4672336	162	5184000000	5214106568	0	0	0	0	0
243	1	farm	71564	mixed sheep	48	3	0	49	15	0	0	0	0	32	36	27	46	64	1	63	2	23363	652625	94800	732794	1830598	9295996	53674	12660487	3	15120000	27780487	0	0	84	0	0	49258	416369	4825770	5291397	172	5504000000	5537071884	0	0	0	0	0
244	1	farm	71556	mixed sheep	55	3	0	64	15	0	0	0	0	40	43	30	48	71	1	70	2	11663	738025	84782	763261	1885128	9367658	60760	12899613	3	16800000	29699613	0	0	90	0	0	49734	500128	5803056	6352918	178	5696000000	5732052531	0	0	0	0	0
245	1	farm	71556	mixed sheep	56	3	0	53	15	0	0	0	0	38	41	33	48	69	1	68	2	22285	623425	104604	824364	2009762	10083848	49347	13695350	3	16320000	30015350	0	0	86	0	0	40684	344536	3971226	4356445	174	5568000000	5602371795	0	0	0	0	0
246	1	farm	71556	mixed sheep	31	3	0	45	15	0	0	0	0	33	36	28	41	64	1	63	2	11720	520975	60078	535828	1160678	6688098	42536	9008194	3	15120000	24128194	0	0	82	0	0	44158	393878	4604938	5042974	170	5440000000	5469171168	0	0	0	0	0
247	1	farm	71564	mixed sheep	57	3	0	60	15	0	0	0	0	38	41	28	46	69	1	68	2	14820	738050	93432	789736	2149978	9663574	54237	13489008	3	16320000	29809008	0	0	88	0	0	48746	481360	5637172	6167278	176	5632000000	5667976286	0	0	0	0	0
248	1	farm	71556	mixed sheep	59	3	0	60	15	0	0	0	0	42	45	31	51	73	1	72	2	29815	722000	103586	932483	2274614	11316500	66704	15415886	3	17280000	32695886	0	0	91	0	0	47648	491580	5786612	6325840	179	5728000000	5767021727	0	0	0	0	0
249	1	farm	71564	mixed sheep	45	3	0	44	15	0	0	0	0	26	28	26	33	56	1	55	2	11043	485100	65720	579593	1448900	7160348	48111	9787773	3	13200000	22987773	0	0	76	0	0	49746	452041	5343228	5845015	164	5248000000	5276832787	0	0	0	0	0
250	1	farm	71564	mixed sheep	59	3	0	67	15	0	0	0	0	52	54	46	56	82	1	81	2	22105	725650	95846	891450	2142188	10723594	80294	14659022	3	19440000	34099022	0	0	109	0	0	71362	676838	8111816	8860016	197	6304000000	6346959037	0	0	0	0	0
251	1	farm	71564	mixed sheep	37	3	0	44	15	0	0	0	0	32	35	28	40	63	1	62	2	11001	487975	66450	563652	1308683	7016587	45598	9488945	3	14880000	24368945	0	0	81	0	0	44478	401368	4672629	5118476	169	5408000000	5437487421	0	0	0	0	0
252	1	farm	71556	mixed sheep	44	3	0	45	15	0	0	0	0	31	34	29	40	62	1	61	2	11820	534675	78548	706979	1550167	8717254	40469	11628092	3	14640000	26268092	0	0	76	0	0	34680	310635	3554495	3899810	164	5248000000	5278167902	0	0	0	0	0
253	1	farm	71556	mixed sheep	54	2	0	73	15	0	0	0	0	35	37	36	39	65	1	64	2	19225	714200	94798	765688	1799441	9486552	77371	12938050	3	15360000	28298050	0	0	92	0	0	70002	623362	7372580	8065944	180	5760000000	5796363994	0	0	0	0	0
254	1	farm	71564	mixed sheep	33	2	0	36	15	0	0	0	0	41	45	28	55	73	1	72	2	10970	507050	82052	548125	1386580	7032170	35093	9591070	3	17280000	26871070	0	0	85	0	0	29966	316768	3603574	3950308	173	5536000000	5566821379	0	0	0	0	0
255	1	farm	71564	mixed sheep	37	2	0	34	15	0	0	0	0	26	28	27	36	56	1	55	2	11045	465925	69972	612124	1409950	7560670	32227	10150868	3	13200000	23350868	0	0	67	0	0	25342	231318	2633104	2889764	155	4960000000	4986240633	0	0	0	0	0
256	1	farm	71556	mixed sheep	44	2	0	42	15	0	0	0	0	34	37	26	43	65	1	64	2	11026	553775	70852	599152	1526799	7481081	42023	10273682	3	15360000	25633682	0	0	80	0	0	37120	355869	4076666	4469655	168	5376000000	5406103338	0	0	0	0	0
257	1	farm	71556	mixed sheep	38	2	0	48	15	0	0	0	0	32	35	32	40	63	1	62	2	11286	656100	73690	623770	1511217	7783657	41493	10689927	3	14880000	25569927	0	0	77	0	0	34954	340864	3911372	4287190	165	5280000000	5309857117	0	0	0	0	0
258	1	farm	71556	mixed sheep	50	2	0	46	15	0	0	0	0	37	40	31	45	68	1	67	2	10988	591100	80690	698400	1838389	8663048	44887	11916514	3	16080000	27996514	0	0	82	0	0	34170	285275	3240644	3560089	170	5440000000	5471556603	0	0	0	0	0
259	1	farm	71564	mixed sheep	45	2	0	58	15	0	0	0	0	32	35	24	44	63	1	62	2	16087	619125	94200	881354	1791649	10815704	64399	14266432	3	14880000	29146432	0	0	86	0	0	58446	558508	6548789	7165744	174	5568000000	5604312176	0	0	0	0	0
260	1	farm	71564	mixed sheep	52	2	0	63	15	0	0	0	0	37	39	38	48	67	1	66	2	14072	680050	106728	1022807	1737123	12680796	69466	16296970	3	15840000	32136970	0	0	90	0	0	62864	645190	7452874	8160928	178	5696000000	5736297897	0	0	0	0	0
261	1	farm	71564	mixed sheep	38	2	0	32	15	0	0	0	0	24	27	28	37	55	1	54	2	11027	536500	69416	615402	1519005	7554386	29205	10323914	3	12960000	23283914	0	0	63	0	0	19710	208784	2374237	2602731	151	4832000000	4857886646	0	0	0	0	0
262	1	farm	71564	mixed sheep	52	2	0	54	15	0	0	0	0	34	37	26	42	65	1	64	2	21807	578600	115600	979960	1822809	12349350	47693	15894013	3	15360000	31254013	0	0	81	0	0	40168	380284	4363990	4784442	169	5408000000	5444038455	0	0	0	0	0
263	1	farm	71556	mixed sheep	39	2	0	57	15	0	0	0	0	29	31	28	39	59	1	58	2	11848	562725	68150	603340	1433319	7421956	56054	10145543	3	13920000	24065543	0	0	79	0	0	52664	511844	5908019	6472526	167	5344000000	5374538069	0	0	0	0	0
264	1	farm	71564	mixed sheep	56	2	0	77	15	0	0	0	0	57	60	57	66	88	1	87	2	20752	1016650	130348	1250143	2056504	15599504	106153	20159301	3	20880000	41039301	0	0	125	0	0	94656	779908	9382110	10256674	213	6816000000	6867295975	0	0	0	0	0
265	1	farm	71564	mixed sheep	34	2	0	31	15	0	0	0	0	30	33	24	38	61	1	60	2	10970	465275	65634	569990	1300893	7059604	28794	9490190	3	14400000	23890190	0	0	70	0	0	20302	189238	2186359	2395900	158	5056000000	5082286090	0	0	0	0	0
266	1	farm	71556	mixed sheep	53	2	0	64	15	0	0	0	0	50	53	48	58	81	1	80	2	11582	739300	78446	701215	1776069	8518300	55670	11868999	3	19200000	31068999	0	0	100	0	0	48632	475076	5450612	5974321	188	6016000000	6053043320	0	0	0	0	0
267	1	farm	71556	mixed sheep	57	2	0	65	15	0	0	0	0	39	42	32	48	70	1	69	2	16071	728525	93026	769565	2064292	9487608	65962	13208978	3	16560000	29768978	0	0	93	0	0	57862	481486	5741988	6281337	181	5792000000	5828050315	0	0	0	0	0
268	1	farm	71556	mixed sheep	45	2	0	61	15	0	0	0	0	53	55	39	61	83	1	82	2	19382	690650	89514	710006	1752699	8763696	70287	12076852	3	19680000	31756852	0	0	107	0	0	58446	465784	5484190	6008420	195	6240000000	6277765271	0	0	0	0	0
269	1	farm	71564	mixed sheep	46	2	0	57	15	0	0	0	0	34	36	35	39	64	1	63	2	14066	716725	80346	641750	1690383	8080048	71422	11280673	3	15120000	26400673	0	0	91	0	0	67834	561609	6620838	7250282	179	5728000000	5761650954	0	0	0	0	0
270	1	farm	71564	mixed sheep	51	2	0	51	15	0	0	0	0	33	37	34	47	65	1	64	2	29349	709250	89740	782273	1939655	9639432	58485	13218834	3	15360000	28578834	0	0	85	0	0	50004	473411	5585265	6108680	173	5536000000	5570687515	0	0	0	0	0
271	1	farm	71564	mixed sheep	43	2	0	38	15	0	0	0	0	33	36	24	41	64	1	63	2	11008	535675	68918	610441	1441109	7481930	35251	10173323	3	15120000	25293323	0	0	76	0	0	29434	288639	3338421	3656494	164	5248000000	5276949817	0	0	0	0	0
272	1	farm	71564	mixed sheep	49	2	0	52	15	0	0	0	0	36	38	37	41	66	1	65	2	13490	601025	71666	642254	1526799	7948436	51572	10841752	3	15600000	26441752	0	0	85	0	0	47168	408845	4742926	5198939	173	5536000000	5567640692	0	0	0	0	0
273	1	farm	71564	mixed sheep	52	2	0	44	15	0	0	0	0	35	38	27	43	66	1	65	2	18568	517675	117418	768537	1830598	9677886	48394	12960508	3	15600000	28560508	0	0	83	0	0	42438	391628	4609916	5043982	171	5472000000	5505604490	0	0	0	0	0
274	1	farm	71564	mixed sheep	34	2	0	40	15	0	0	0	0	35	38	25	44	66	1	65	2	10962	439100	62540	563056	1184047	6966711	36578	9252032	3	15600000	24852032	0	0	79	0	0	31898	296950	3416997	3745846	167	5344000000	5372597877	0	0	0	0	0
275	1	farm	71564	mixed sheep	40	2	0	57	15	0	0	0	0	44	46	45	48	74	1	73	2	16231	596400	74016	661466	1456689	8102591	57168	10948330	3	17520000	28468330	0	0	96	0	0	56092	540063	6324607	6920762	184	5888000000	5923389092	0	0	0	0	0
276	1	farm	71556	mixed sheep	32	2	0	47	15	0	0	0	0	28	31	27	38	59	1	58	2	11537	625800	61928	503588	1215206	6347519	44094	8798135	3	13920000	22718135	0	0	78	0	0	48370	481406	5694242	6224018	166	5312000000	5340942153	0	0	0	0	0
277	1	farm	71556	mixed sheep	47	2	0	55	15	0	0	0	0	35	38	29	43	66	1	65	2	14445	644375	78768	725571	1659223	8831624	57231	11996791	3	15600000	27596791	0	0	85	0	0	48158	446018	5265935	5760110	173	5536000000	5569356902	0	0	0	0	0
278	1	farm	71564	mixed sheep	34	2	0	44	15	0	0	0	0	41	44	42	49	72	1	71	2	11109	618700	68142	583713	1238576	7260058	37509	9806697	3	17040000	26846697	0	0	87	0	0	38298	366984	4232254	4637536	175	5600000000	5631484233	0	0	0	0	0
279	1	farm	71556	mixed sheep	27	2	0	39	15	0	0	0	0	24	26	22	33	54	1	53	2	12444	403025	53070	441214	1004883	5643692	37940	7583823	3	12720000	20303823	0	0	71	0	0	42850	392630	4497048	4932528	159	5088000000	5113236351	0	0	0	0	0
280	1	farm	71564	mixed sheep	46	2	0	46	15	0	0	0	0	34	37	34	42	65	1	64	2	10976	519375	76904	706952	1667014	8729723	41754	11741722	3	15360000	27101722	0	0	83	0	0	45504	449847	5193128	5688479	171	5472000000	5504790201	0	0	0	0	0
281	1	farm	71556	mixed sheep	37	2	0	36	15	0	0	0	0	35	38	24	43	66	1	65	2	10972	499250	64730	582307	1355421	7171324	40020	9713051	3	15600000	25313051	0	0	83	0	0	41952	391804	4650992	5084748	171	5472000000	5502397800	0	0	0	0	0
282	1	farm	71564	mixed sheep	45	2	0	47	15	0	0	0	0	33	36	29	41	64	1	63	2	19432	576475	87342	767650	1620273	9481956	52770	12586466	3	15120000	27706466	0	0	82	0	0	44270	355851	4147089	4547210	170	5440000000	5472253676	0	0	0	0	0
283	1	farm	71556	mixed sheep	38	2	0	37	15	0	0	0	0	28	30	29	33	58	1	57	2	10962	474700	65338	587522	1339842	7231590	34905	9733897	3	13680000	23413897	0	0	73	0	0	35156	309620	3592778	3937555	161	5152000000	5179351452	0	0	0	0	0
284	1	farm	71564	mixed sheep	32	2	0	42	15	0	0	0	0	35	38	26	43	66	1	65	2	15201	523650	61176	530739	1184046	6594963	42359	8936933	3	15600000	24536933	0	0	83	0	0	44884	481176	5646176	6172236	171	5472000000	5502709169	0	0	0	0	0
285	1	farm	71556	mixed sheep	35	2	0	39	15	0	0	0	0	33	36	26	42	64	1	63	2	10962	510725	80040	606501	1269735	7748446	54835	10270281	3	15120000	25390281	0	0	86	0	0	53032	389956	4656841	5099830	174	5568000000	5598490111	0	0	0	0	0
286	1	farm	71556	mixed sheep	48	2	0	44	15	0	0	0	0	35	38	26	43	66	1	65	2	11574	627200	87396	770695	1729330	9522747	38108	12775476	3	15600000	28375476	0	0	79	0	0	32068	331225	3801234	4164527	167	5344000000	5376540003	0	0	0	0	0
287	1	farm	71564	mixed sheep	33	2	0	40	15	0	0	0	0	27	29	28	39	57	1	56	2	11005	533175	63452	567032	1300895	7114016	54358	9632927	3	13440000	23072927	0	0	78	0	0	55606	570634	6914800	7541039	166	5312000000	5342613966	0	0	0	0	0
288	1	farm	71564	mixed sheep	50	2	0	51	15	0	0	0	0	35	38	33	43	66	1	65	2	19847	590300	78312	675938	1815018	8298716	50640	11508925	2	15600000	27108925	0	0	83	0	0	43834	425758	4882402	5351994	171	5472000000	5504460919	0	0	0	0	0
289	1	farm	71564	mixed sheep	44	2	0	54	15	0	0	0	0	47	49	48	51	77	1	76	2	17548	670225	85320	763499	1713752	9469978	51731	12754505	2	18240000	30994505	0	0	93	0	0	39632	391268	4398126	4829026	181	5792000000	5827823530	0	0	0	0	0
290	1	farm	71564	mixed sheep	35	2	0	39	15	0	0	0	0	54	56	55	58	84	1	83	2	11008	534500	60954	520162	1355422	6539832	35860	9046730	2	19920000	28966730	0	0	99	0	0	37740	386100	4420668	4844508	187	5984000000	6017811237	0	0	0	0	0
291	1	farm	71556	mixed sheep	36	2	0	46	15	0	0	0	0	27	29	28	34	57	1	56	2	23207	454200	73908	581506	1355421	7270136	48980	9784151	2	13440000	23224151	0	0	77	0	0	50338	440190	5137632	5628160	165	5280000000	5308852311	0	0	0	0	0
292	1	farm	71556	mixed sheep	37	2	0	31	15	0	0	0	0	31	34	30	39	62	1	61	2	11026	549100	65026	541818	1355421	6751492	31317	9294174	2	14640000	23934174	0	0	74	0	0	27988	268396	3119860	3416244	162	5184000000	5211350418	0	0	0	0	0
293	1	farm	71556	mixed sheep	32	2	0	44	15	0	0	0	0	34	37	29	42	65	1	64	2	11043	534850	64344	552656	1254154	6880790	38167	9324962	2	15360000	24684962	0	0	80	0	0	37700	372996	4210169	4620865	168	5376000000	5405305827	0	0	0	0	0
294	1	farm	71556	mixed sheep	37	2	0	38	15	0	0	0	0	30	33	27	39	61	1	60	2	12734	484325	85270	639133	1386581	8053804	40475	10689588	2	14400000	25089588	0	0	76	0	0	37036	330813	3910492	4278341	164	5248000000	5277367929	0	0	0	0	0
295	1	farm	71564	mixed sheep	52	2	0	67	15	0	0	0	0	45	48	40	53	76	1	75	2	13476	601175	143844	784364	1916285	10142324	92345	13680336	2	18000000	31680336	0	0	102	0	0	63112	503228	5814666	6381006	190	6080000000	6118061342	0	0	0	0	0
296	1	farm	71556	mixed sheep	39	2	0	46	15	0	0	0	0	35	38	36	44	66	1	65	2	22500	535225	73778	663064	1448900	8141859	45657	10908483	2	15600000	26508483	0	0	82	0	0	41392	416754	4932291	5390437	170	5440000000	5471898920	0	0	0	0	0
297	1	farm	71564	mixed sheep	41	2	0	58	15	0	0	0	0	49	51	50	53	79	1	78	2	11312	557825	82376	575111	1456689	7307777	58109	10037887	2	18720000	28757887	0	0	100	0	0	53844	489038	5638990	6181872	188	6016000000	6050939759	0	0	0	0	0
298	1	farm	71556	mixed sheep	51	2	0	60	15	0	0	0	0	37	40	36	46	68	1	67	1	19171	712875	87428	770969	1970813	9424188	56725	13022998	2	16080000	29102998	0	0	86	0	0	46552	483012	5520416	6049980	174	5568000000	5603152978	0	0	0	0	0
299	1	farm	71556	mixed sheep	41	2	0	44	15	0	0	0	0	52	54	53	59	82	1	81	1	10973	616875	69608	609610	1519007	7534037	44006	10393144	2	19440000	29833144	0	0	97	0	0	36994	330212	3786439	4153645	185	5920000000	5953986789	0	0	0	0	0
300	1	farm	71564	mixed sheep	41	2	0	30	15	0	0	0	0	25	27	26	37	55	1	54	1	12997	522600	98804	603846	1589114	7783877	28597	10626838	2	12960000	23586838	0	0	65	0	0	22154	183611	2189212	2394978	153	4896000000	4921981816	0	0	0	0	0
301	1	farm	71564	mixed sheep	33	2	0	22	15	0	0	0	0	34	37	23	42	65	1	64	1	16340	501500	63000	540999	1238574	6718362	19336	9081771	2	15360000	24441771	0	0	72	0	0	14118	124585	1465809	1604512	160	5120000000	5146046283	0	0	0	0	0
302	1	farm	71556	mixed sheep	57	2	0	64	15	0	0	0	0	30	32	31	36	60	1	59	1	39599	639500	103612	882801	1885128	11041540	76071	14628653	2	14160000	28788653	0	0	90	0	0	75248	651899	7665772	8392919	178	5696000000	5733181572	0	0	0	0	0
303	1	farm	71564	mixed sheep	30	2	0	20	15	0	0	0	0	24	26	16	35	54	1	53	1	11182	376025	67896	602620	1191837	7639904	19551	9897833	2	12720000	22617833	0	0	62	0	0	16826	163942	1829600	2010367	150	4800000000	4824628200	0	0	0	0	0
304	1	farm	71556	mixed sheep	38	2	0	54	15	0	0	0	0	46	48	42	55	76	1	75	1	15917	609550	74630	650333	1355422	8097726	63297	10850959	2	18000000	28850959	0	0	101	0	0	67250	693506	8341216	9101972	189	6048000000	6085952931	0	0	0	0	0
305	1	farm	71556	mixed sheep	49	2	0	54	15	0	0	0	0	37	40	30	45	68	1	67	1	24495	596450	86502	777951	1721542	9711272	53245	12946962	2	16080000	29026962	0	0	88	0	0	51198	496334	5753950	6301483	176	5632000000	5667328445	0	0	0	0	0
306	1	farm	71556	mixed sheep	43	2	0	45	15	0	0	0	0	36	38	33	41	66	2	65	1	406309	600325	83990	767945	1519007	9404742	44525	12420534	2	26880000	39300534	0	0	81	0	0	36854	308331	3619376	3964562	169	5408000000	5451265096	0	0	0	0	0
307	1	farm	71564	mixed sheep	42	2	0	48	15	0	0	0	0	45	48	45	56	76	1	75	1	20703	616275	113806	880263	1635853	11125740	62440	14434377	2	18000000	32434377	0	0	96	0	0	47354	350532	4163853	4561739	184	5888000000	5924996116	0	0	0	0	0
308	1	farm	71564	mixed sheep	44	2	0	36	15	0	0	0	0	32	35	24	40	63	1	62	1	14212	480375	76498	654462	1643641	8005868	34446	10895290	2	14880000	25775290	0	0	75	0	0	29332	264791	3107370	3401493	163	5216000000	5245176783	0	0	0	0	0
309	1	farm	71564	mixed sheep	63	2	0	74	15	0	0	0	0	37	40	33	46	68	1	67	1	12121	749650	106930	858953	2266827	10652099	67726	14702186	2	16080000	30782186	0	0	89	0	0	55850	561537	6588693	7206080	177	5664000000	5701988266	0	0	0	0	0
310	1	farm	71564	mixed sheep	37	2	0	43	15	0	0	0	0	29	32	28	38	60	1	59	1	15288	512250	93186	721433	1371002	9136956	39252	11874078	2	14160000	26034078	0	0	75	0	0	37822	384286	4423071	4845180	163	5216000000	5246879258	0	0	0	0	0
311	1	farm	71556	mixed sheep	53	2	0	56	15	0	0	0	0	52	54	53	56	82	1	81	1	18489	794225	99112	927722	1838390	11525588	66830	15251867	2	19440000	34691867	0	0	106	0	0	64098	649154	7722842	8436094	194	6208000000	6251127962	0	0	0	0	0
312	1	farm	71556	mixed sheep	33	2	0	38	15	0	0	0	0	25	27	25	33	55	1	54	1	10962	437425	59226	514188	1113940	6444178	39936	8608893	2	12960000	21568893	0	0	71	0	0	38924	337262	3899594	4275779	159	5088000000	5113844672	0	0	0	0	0
313	1	farm	71564	mixed sheep	47	2	0	79	15	0	0	0	0	46	49	32	54	77	1	76	1	11271	815150	76294	684358	1651433	8399572	74852	11701659	2	18240000	29941659	0	0	104	0	0	73150	736839	8669996	9479985	192	6144000000	6183421644	0	0	0	0	0
314	1	farm	71556	mixed sheep	50	2	0	61	15	0	0	0	0	32	35	33	42	63	1	62	1	13401	637325	96524	749410	1760490	9255142	81538	12580429	2	14880000	27460429	0	0	94	0	0	73980	508572	6094206	6676758	182	5824000000	5858137187	0	0	0	0	0
315	1	farm	71556	mixed sheep	55	2	0	51	15	0	0	0	0	34	37	34	47	65	1	64	1	30826	756200	118112	754114	2064290	9540629	67498	13300844	2	15360000	28660844	0	0	89	0	0	55314	388098	4575682	5019094	177	5664000000	5697679938	0	0	0	0	0
316	1	farm	71556	mixed sheep	44	2	0	43	15	0	0	0	0	37	41	26	51	69	1	68	1	25414	523900	84650	647505	1651433	8099422	45952	11052862	2	16320000	27372862	0	0	84	0	0	36798	302913	3501294	3841006	172	5504000000	5535213868	0	0	0	0	0
317	1	farm	71556	mixed sheep	70	2	0	99	15	0	0	0	0	68	72	69	82	100	1	99	1	22456	1377700	171178	1149541	2617371	14845630	142563	20303982	2	23760000	44063982	0	0	143	0	0	111386	965855	11305261	12382502	231	7392000000	7448446484	0	0	0	0	0
318	1	farm	71564	mixed sheep	39	2	0	44	15	0	0	0	0	27	30	29	35	58	1	57	1	10996	553700	66678	565576	1324263	7041490	40266	9591973	2	13680000	23271973	0	0	74	0	0	40256	402136	4628518	5070910	162	5184000000	5212342883	0	0	0	0	0
319	1	farm	71564	mixed sheep	46	2	0	59	15	0	0	0	0	44	47	37	52	75	1	74	1	11029	685125	69902	644596	1557958	7977056	59566	10994203	2	17760000	28754203	0	0	98	0	0	59694	568701	6757304	7385699	186	5952000000	5988139902	0	0	0	0	0
320	1	farm	71556	mixed sheep	46	2	0	63	15	0	0	0	0	47	49	48	51	77	1	76	1	10962	710925	73692	643842	1526799	7979947	68723	11003928	2	18240000	29243928	0	0	103	0	0	68756	641194	7640722	8350672	191	6112000000	6149594600	0	0	0	0	0
321	1	farm	71556	mixed sheep	65	2	0	88	15	0	0	0	0	41	44	35	49	72	1	71	1	117399	760750	123940	1159328	2375885	14082254	105848	18608005	2	17040000	35648005	0	0	111	0	0	102876	976266	11569547	12648689	199	6368000000	6416296694	0	0	0	0	0
322	1	farm	71556	mixed sheep	48	2	0	54	15	0	0	0	0	37	40	31	45	68	1	67	1	12546	646350	138650	906678	1768281	11715042	61783	15236783	2	16080000	31316783	0	0	86	0	0	45644	429919	4893238	5368800	174	5568000000	5604685584	0	0	0	0	0
323	1	farm	71556	mixed sheep	36	2	0	37	15	0	0	0	0	34	37	19	42	65	1	64	1	10999	482850	64644	553723	1332052	6886376	38329	9357974	2	15360000	24717974	0	0	79	0	0	34186	345562	4035864	4415612	167	5344000000	5373133586	0	0	0	0	0
324	1	farm	71564	mixed sheep	49	2	0	41	15	0	0	0	0	49	51	50	57	79	1	78	1	11129	565350	84582	729547	1822808	8934417	33072	12169776	2	18720000	30889776	0	0	89	0	0	22374	216054	2413498	2651926	177	5664000000	5697541702	0	0	0	0	0
325	1	farm	71564	mixed sheep	48	2	0	63	15	0	0	0	0	64	67	65	75	95	1	94	1	12359	760650	92758	744149	1752699	9186703	66773	12603733	2	22560000	35163733	0	0	117	0	0	58410	580932	6816043	7455385	205	6560000000	6602619118	0	0	0	0	0
326	1	farm	71556	mixed sheep	36	2	0	37	15	0	0	0	0	28	31	27	37	59	1	58	1	12014	504150	69448	640942	1293104	7844306	40518	10392468	2	13920000	24312468	0	0	75	0	0	37330	276280	3219064	3532674	163	5216000000	5243845142	0	0	0	0	0
327	1	farm	71564	mixed sheep	38	2	0	41	15	0	0	0	0	40	43	41	53	71	1	70	1	29241	524400	74692	655434	1526796	8059478	39015	10879816	2	16800000	27679816	0	0	86	0	0	37802	358112	4235672	4631586	174	5568000000	5600311402	0	0	0	0	0
328	1	farm	71564	mixed sheep	46	2	0	61	15	0	0	0	0	42	46	33	56	74	1	73	1	14150	710700	94680	770816	1783860	9675761	65863	13101680	2	17520000	30621680	0	0	97	0	0	61606	633902	7420746	8116254	185	5920000000	5958737934	0	0	0	0	0
329	1	farm	71556	mixed sheep	54	2	0	62	15	0	0	0	0	34	36	35	39	64	1	63	1	13927	709525	93212	828216	1892916	10162820	61146	13747836	2	15120000	28867836	0	0	84	0	0	50928	492527	5583508	6126963	172	5504000000	5538994799	0	0	0	0	0
330	1	farm	71556	mixed sheep	59	2	0	88	15	0	0	0	0	45	49	46	59	77	1	76	1	11638	936025	124136	875493	2126610	10963776	126831	15152871	2	18240000	33392871	0	0	122	0	0	107084	728417	8673176	9508678	210	6720000000	6762901549	0	0	0	0	0
331	1	farm	71556	mixed sheep	34	2	0	42	15	0	0	0	0	25	27	26	34	55	1	54	1	21806	516500	66856	594340	1269734	7356644	38394	9842467	2	12960000	22802467	0	0	71	0	0	41384	428420	4937431	5407235	159	5088000000	5116209702	0	0	0	0	0
332	1	farm	71556	mixed sheep	29	2	0	43	15	0	0	0	0	25	27	26	37	55	1	54	1	13157	492025	58914	507215	1184046	6354346	40373	8636919	2	12960000	21596919	0	0	71	0	0	39372	374193	4251480	4665044	159	5088000000	5114261963	0	0	0	0	0
333	1	farm	71564	mixed sheep	47	2	0	56	15	0	0	0	0	33	36	33	41	64	1	63	1	13706	619225	79042	713734	1589116	8805740	51156	11858013	2	15120000	26978013	0	0	84	0	0	52036	534190	6079777	6666004	172	5504000000	5537644016	0	0	0	0	0
334	1	farm	71564	mixed sheep	51	2	0	82	15	0	0	0	0	43	47	31	57	75	1	74	1	23245	780125	144768	837209	1986392	10726496	92675	14567665	2	17760000	32327665	0	0	105	0	0	82032	822953	9479503	10384488	193	6176000000	6218712153	0	0	0	0	0
335	1	farm	71556	mixed sheep	44	2	0	46	15	0	0	0	0	40	43	41	48	71	1	70	1	11104	513100	70594	632032	1557956	7782422	48184	10604287	2	16800000	27404287	0	0	89	0	0	45120	437191	5083583	5565894	177	5664000000	5696970181	0	0	0	0	0
336	1	farm	71556	mixed sheep	38	2	0	41	15	0	0	0	0	41	44	29	49	72	1	71	1	33238	631875	97464	918844	1495639	11651258	40526	14835605	2	17040000	31875605	0	0	88	0	0	38620	359791	4165238	4563649	176	5632000000	5668439254	0	0	0	0	0
337	1	farm	71564	mixed sheep	47	2	0	57	15	0	0	0	0	36	39	31	47	67	1	66	1	16103	635525	94644	787894	1760490	9741944	75812	13096308	2	15840000	28936308	0	0	91	0	0	62674	585896	6942760	7591329	179	5728000000	5764527637	0	0	0	0	0
338	1	farm	71556	mixed sheep	89	2	0	88	15	0	0	0	0	63	66	58	71	94	1	93	1	21528	1037750	163666	1275489	3038016	15901864	126840	21543625	2	22320000	43863625	0	0	134	0	0	100778	831895	10113704	11046377	222	7104000000	7158910001	0	0	0	0	0
339	1	farm	71564	mixed sheep	35	2	0	40	15	0	0	0	0	33	36	25	42	64	1	63	1	16734	501100	69180	573075	1378791	7162088	37446	9721679	2	15120000	24841679	0	0	78	0	0	34156	317138	3624780	3976074	166	5312000000	5340817753	0	0	0	0	0
340	1	farm	71556	mixed sheep	45	2	0	38	15	0	0	0	0	46	50	27	60	78	1	77	1	12199	508900	143274	753199	1705962	9854208	50255	13015798	2	18480000	31495798	0	0	91	0	0	32642	309040	3493516	3835198	179	5728000000	5763330996	0	0	0	0	0
341	1	farm	71556	mixed sheep	48	2	0	46	15	0	0	0	0	33	36	34	41	64	1	63	1	17255	592375	79804	694732	1807227	8467736	42129	11684004	2	15120000	26804004	0	0	77	0	0	33634	348714	4052766	4435114	165	5280000000	5311239118	0	0	0	0	0
342	1	farm	71556	mixed sheep	39	2	0	43	15	0	0	0	0	30	32	31	39	60	1	59	1	18257	562875	71462	599175	1480057	7418212	42480	10174261	2	14160000	24334261	0	0	76	0	0	38994	351729	4067604	4458326	164	5248000000	5276792587	0	0	0	0	0
343	1	farm	71564	mixed sheep	39	2	0	39	15	0	0	0	0	30	33	28	38	61	1	60	1	20269	451175	84632	653458	1425529	8112017	36816	10763628	2	14400000	25163628	0	0	75	0	0	34844	335095	3904454	4274393	163	5216000000	5245438021	0	0	0	0	0
344	1	farm	71556	mixed sheep	36	2	0	33	15	0	0	0	0	26	28	24	38	56	1	55	1	11051	494275	66538	587428	1332051	7221976	31797	9734065	2	13200000	22934065	0	0	68	0	0	28396	256057	2967800	3252252	156	4992000000	5018186318	0	0	0	0	0
345	1	farm	71556	mixed sheep	58	2	0	65	15	0	0	0	0	44	47	32	52	75	1	74	1	15763	781825	98668	926318	1978608	11627932	71244	15484594	2	17760000	33244594	0	0	100	0	0	66888	645786	7520162	8232836	188	6016000000	6057477430	0	0	0	0	0
346	1	farm	71564	mixed sheep	43	2	0	72	15	0	0	0	0	36	39	30	44	67	1	66	1	11114	645175	77292	708838	1698174	8787266	64815	11981560	2	15840000	27821560	0	0	91	0	0	62658	621540	7245918	7930116	179	5728000000	5763751676	0	0	0	0	0
347	1	farm	71556	mixed sheep	35	2	0	35	15	0	0	0	0	35	39	25	49	67	1	66	1	11024	462250	87810	572974	1316472	7346920	31568	9817993	2	15840000	25657993	0	0	80	0	0	30450	272025	3163345	3465820	168	5376000000	5405123813	0	0	0	0	0
348	1	farm	71556	mixed sheep	47	2	0	56	15	0	0	0	0	62	64	48	66	92	1	91	1	25119	669150	92220	743141	1768280	9357833	57114	12687738	2	21840000	34527738	0	0	110	0	0	47658	488572	5454802	5991032	198	6336000000	6376518770	0	0	0	0	0
349	1	farm	71564	mixed sheep	50	2	0	61	15	0	0	0	0	37	41	30	51	69	1	68	1	26028	754900	142892	1010830	1885128	13000392	91330	16885473	2	16320000	33205473	0	0	103	0	0	87496	762671	8877308	9727475	191	6112000000	6154932947	0	0	0	0	0
350	1	farm	71556	mixed sheep	39	2	0	55	15	0	0	0	0	35	39	26	49	67	1	66	1	19383	566250	98320	837117	1425531	10721526	52998	13701743	2	15840000	29541743	0	0	88	0	0	55914	556315	6366599	6978828	176	5632000000	5668520570	0	0	0	0	0
351	1	farm	71556	mixed sheep	29	2	0	33	15	0	0	0	0	37	41	27	51	69	1	68	1	14289	435175	89678	602752	1129518	7677596	58125	9992844	2	16320000	26312844	0	0	82	0	0	29940	270904	3175368	3476212	170	5440000000	5469789056	0	0	0	0	0
352	1	farm	71564	mixed sheep	33	2	0	43	15	0	0	0	0	34	37	27	42	65	1	64	1	21504	513500	63224	534712	1230785	6692505	43833	9078559	2	15360000	24438559	0	0	84	0	0	48898	465158	5346186	5860242	172	5504000000	5534298801	0	0	0	0	0
353	1	farm	71564	mixed sheep	45	2	0	48	15	0	0	0	0	45	49	46	59	77	1	76	1	12816	640500	76626	675182	1620274	8269986	46953	11329522	2	18240000	29569522	0	0	93	0	0	38890	368600	4257990	4665480	181	5792000000	5826235002	0	0	0	0	0
354	1	farm	71564	mixed sheep	49	2	0	53	15	0	0	0	0	51	53	30	55	81	1	80	1	11025	652675	78324	673124	1760490	8271536	46883	11483031	2	19200000	30683031	0	0	96	0	0	38168	371336	4252142	4661646	184	5888000000	5923344677	0	0	0	0	0
355	1	farm	71564	mixed sheep	30	2	0	35	15	0	0	0	0	25	27	26	31	55	1	54	1	10962	387775	60148	526313	1113938	6538566	31176	8657916	2	12960000	21617916	0	0	68	0	0	31254	284148	3314862	3630264	156	4992000000	5017248180	0	0	0	0	0
356	1	farm	71556	mixed sheep	33	2	0	59	15	0	0	0	0	29	31	27	36	59	1	58	1	18474	533825	62368	503323	1254154	6336291	63375	8753336	2	13920000	22673336	0	0	85	0	0	69442	683453	7867608	8620503	173	5536000000	5567293839	0	0	0	0	0
357	1	farm	71564	mixed sheep	46	2	0	42	15	0	0	0	0	43	45	32	47	73	1	72	1	11202	611850	97746	897905	1698172	11118990	52870	14477533	2	17280000	31757533	0	0	86	0	0	30466	256516	2975128	3262110	174	5568000000	5603019643	0	0	0	0	0
358	1	farm	71564	mixed sheep	60	2	0	72	15	0	0	0	0	36	39	35	49	67	1	66	1	70567	740825	135074	1014705	2259037	12579871	76997	16806509	2	15840000	32646509	0	0	92	0	0	66288	652887	7668054	8387229	180	5760000000	5801033738	0	0	0	0	0
359	1	farm	71556	mixed sheep	50	2	0	47	15	0	0	0	0	30	32	31	38	60	1	59	1	14589	585400	82926	733232	1900706	8986281	49304	12337849	2	14160000	26497849	0	0	75	0	0	37452	343231	3964963	4345646	163	5216000000	5246843495	0	0	0	0	0
360	1	farm	71564	mixed sheep	37	2	0	31	15	0	0	0	0	37	40	26	45	68	1	67	1	11043	484500	71276	616320	1441108	7597431	27300	10237935	2	16080000	26317935	0	0	77	0	0	21002	202586	2315922	2539510	165	5280000000	5308857445	0	0	0	0	0
361	1	farm	71556	mixed sheep	66	2	0	94	15	0	0	0	0	50	53	37	59	81	1	80	1	11225	923500	103014	966661	2344726	11792530	97144	16227574	2	19200000	35427574	0	0	113	0	0	84646	837056	9838815	10760517	201	6432000000	6478188091	0	0	0	0	0
362	1	farm	71556	mixed sheep	42	2	0	48	15	0	0	0	0	32	35	30	41	63	1	62	1	11333	754550	86506	813478	1448900	10152984	46274	13302692	2	14880000	28182692	0	0	80	0	0	45058	448378	5240088	5733524	168	5376000000	5409916216	0	0	0	0	0
363	1	farm	71564	mixed sheep	44	2	0	54	15	0	0	0	0	34	38	23	48	66	1	65	1	19151	719000	81224	744523	1596905	9212886	49977	12404515	2	15600000	28004515	0	0	84	0	0	45496	419960	4802801	5268257	172	5504000000	5537272772	0	0	0	0	0
364	1	farm	71564	mixed sheep	51	2	0	77	15	0	0	0	0	51	54	52	59	82	1	81	1	13688	827175	113578	1068662	1963025	13272806	74894	17320141	2	19440000	36760141	0	0	109	0	0	70898	675936	7757499	8504333	197	6304000000	6349264474	0	0	0	0	0
365	1	farm	71556	mixed sheep	74	2	0	109	15	0	0	0	0	63	67	64	77	95	1	94	1	18324	1004600	139458	1237761	2718635	15440880	136208	20677542	2	22560000	43237542	0	0	141	0	0	118180	1031301	12447387	13596868	229	7328000000	7384834410	0	0	0	0	0
366	1	farm	71556	mixed sheep	42	2	0	51	15	0	0	0	0	34	38	28	48	66	1	65	1	11018	643500	79106	686581	1472270	8551103	47404	11479963	2	15600000	27079963	0	0	82	0	0	39788	385585	4488334	4913707	170	5440000000	5471993670	0	0	0	0	0
367	1	farm	71556	mixed sheep	39	2	0	46	15	0	0	0	0	46	49	31	54	77	1	76	1	11123	601025	70620	615053	1394372	7656173	45117	10382360	2	18240000	28622360	0	0	93	0	0	38392	333115	3840792	4212298	181	5792000000	5824834658	0	0	0	0	0
368	1	farm	71556	mixed sheep	58	2	0	59	15	0	0	0	0	52	54	30	60	82	1	81	1	16803	688425	83316	710431	1916286	8713587	64726	12176770	2	19440000	31616770	0	0	105	0	0	59356	586530	6833738	7479624	193	6176000000	6215096394	0	0	0	0	0
369	1	farm	71556	mixed sheep	35	2	0	40	15	0	0	0	0	27	29	25	33	57	1	56	1	11018	517400	60218	490892	1176257	6189242	39196	8473204	2	13440000	21913204	0	0	73	0	0	40644	371318	4292842	4704804	161	5152000000	5178618008	0	0	0	0	0
370	1	farm	71556	mixed sheep	35	2	0	44	15	0	0	0	0	30	34	21	44	62	1	61	1	11009	540425	64132	548946	1371001	6862700	40400	9427603	2	14640000	24067603	0	0	78	0	0	38516	353448	4003527	4395491	166	5312000000	5340463094	0	0	0	0	0
371	1	farm	71556	mixed sheep	37	2	0	36	15	0	0	0	0	29	32	29	37	60	1	59	1	11260	548825	65910	554242	1448900	6971172	30832	9619881	2	14160000	23779881	0	0	72	0	0	29194	299790	3360278	3689262	160	5120000000	5147469143	0	0	0	0	0
372	1	farm	71556	mixed sheep	37	2	0	34	15	0	0	0	0	29	32	27	37	60	1	59	1	11133	525100	61736	536312	1254155	6679424	33252	9089979	2	14160000	23249979	0	0	73	0	0	33086	320704	3679120	4032910	161	5152000000	5179282889	0	0	0	0	0
373	1	farm	71556	mixed sheep	57	2	0	57	15	0	0	0	0	35	39	30	49	67	1	66	1	11065	664450	86848	754612	2025342	9191654	55959	12778866	2	15840000	28618866	0	0	86	0	0	49850	486086	5776412	6312348	174	5568000000	5602931213	0	0	0	0	0
374	1	farm	71556	mixed sheep	52	2	0	54	15	0	0	0	0	27	30	28	40	58	1	57	1	14302	610525	100590	879754	1861756	10902825	65966	14421416	2	13680000	28101416	0	0	80	0	0	54780	444164	5183356	5682300	168	5376000000	5409783716	0	0	0	0	0
375	1	farm	71556	mixed sheep	33	2	0	43	15	0	0	0	0	34	38	24	48	66	1	65	1	13082	464350	76686	550557	1355421	6994164	50624	9491802	2	15600000	25091802	0	0	85	0	0	45904	345164	4072122	4463189	173	5536000000	5565554992	0	0	0	0	0
376	1	farm	71556	mixed sheep	40	2	0	33	15	0	0	0	0	37	41	29	51	69	1	68	1	35583	489800	126310	666706	1721540	8763136	48501	11815993	2	16320000	28135993	0	0	79	0	0	22638	209277	2349040	2580956	167	5344000000	5374716949	0	0	0	0	0
377	1	farm	71564	mixed sheep	64	2	0	70	15	0	0	0	0	52	55	49	60	83	1	82	1	14607	1060900	130412	1079478	2500522	13471151	83747	18326210	2	19680000	38006210	0	0	111	0	0	67878	541755	6310658	6920290	199	6368000000	6412926500	0	0	0	0	0
378	1	farm	71564	mixed sheep	39	2	0	49	15	0	0	0	0	28	30	23	32	58	1	57	1	16546	492275	65782	598802	1363213	7414656	60862	9995589	2	13680000	23675589	0	0	83	0	0	61832	501226	5815490	6378548	171	5472000000	5502054138	0	0	0	0	0
379	1	farm	71556	mixed sheep	36	2	0	48	15	0	0	0	0	34	38	27	48	66	1	65	1	14710	515250	99084	651328	1472268	8303004	64726	11105659	2	15600000	26705659	0	0	86	0	0	50918	452700	5319678	5823296	174	5568000000	5600528955	0	0	0	0	0
380	1	farm	71564	mixed sheep	44	2	0	41	15	0	0	0	0	28	30	29	39	58	1	57	1	13887	522475	71828	635612	1557957	7864292	39220	10691384	2	13680000	24371384	0	0	72	0	0	35076	327530	3735244	4097850	160	5120000000	5148469234	0	0	0	0	0
381	1	farm	71556	mixed sheep	49	2	0	63	15	0	0	0	0	32	34	33	39	62	1	61	1	21441	643375	77570	691360	1799440	8550719	66659	11829123	2	14640000	26469123	0	0	86	0	0	60692	538034	6228019	6826744	174	5568000000	5601295867	0	0	0	0	0
382	1	farm	71556	mixed sheep	66	2	0	75	15	0	0	0	0	61	63	56	66	91	1	90	1	11526	1007800	96458	834980	2220089	10341574	77842	14578743	2	21600000	36178743	0	0	115	0	0	64028	630070	7367456	8061554	203	6496000000	6540240297	0	0	0	0	0
383	1	farm	71556	mixed sheep	44	2	0	48	15	0	0	0	0	55	57	29	59	85	1	84	1	23084	648875	115770	926384	1456691	11858774	47024	15053517	2	20160000	35213517	0	0	103	0	0	43180	382363	4367321	4792864	191	6112000000	6152006381	0	0	0	0	0
384	1	farm	71564	mixed sheep	30	2	0	37	15	0	0	0	0	29	31	27	33	59	1	58	1	11017	497275	59052	498508	1129518	6249210	35336	8468899	2	13920000	22388899	0	0	73	0	0	35996	344336	3936904	4317236	161	5152000000	5178706135	0	0	0	0	0
385	1	farm	71564	mixed sheep	43	2	0	63	15	0	0	0	0	36	39	32	44	67	1	66	1	18506	725525	96410	873940	1643643	10836156	60869	14236544	2	15840000	30076544	0	0	88	0	0	56296	572240	6725858	7354395	176	5632000000	5669430938	0	0	0	0	0
386	1	farm	71564	mixed sheep	37	2	0	41	15	0	0	0	0	34	37	20	42	65	1	64	1	11018	543200	69698	589590	1402159	7281050	39031	9924728	2	15360000	25284728	0	0	79	0	0	37462	391907	4527912	4957281	167	5344000000	5374242009	0	0	0	0	0
387	1	farm	71556	mixed sheep	47	2	0	51	15	0	0	0	0	29	31	30	39	59	1	58	1	18991	564575	91344	603626	1495639	7710555	53249	10518988	2	13920000	24438988	0	0	81	0	0	53974	475708	5454459	5984142	169	5408000000	5438423129	0	0	0	0	0
388	1	farm	71556	mixed sheep	44	2	0	41	15	0	0	0	0	36	39	28	44	67	1	66	1	15811	550850	98024	760514	1589116	9403901	61907	12464312	2	15840000	28304312	0	0	92	0	0	56088	330628	3979076	4365793	180	5760000000	5792670105	0	0	0	0	0
389	1	farm	71564	mixed sheep	38	2	0	52	15	0	0	0	0	50	53	37	58	81	1	80	1	17487	599350	77548	674739	1472268	8395876	53401	11273182	2	19200000	30473182	0	0	100	0	0	52284	556646	6476617	7085546	188	6016000000	6053558728	0	0	0	0	0
390	1	farm	71564	mixed sheep	38	2	0	33	15	0	0	0	0	25	27	18	34	55	1	54	1	10962	463200	65676	598293	1355423	7419564	31368	9933523	2	12960000	22893523	0	0	67	0	0	27708	239126	2828432	3095266	155	4960000000	4985988789	0	0	0	0	0
391	1	farm	71556	mixed sheep	41	2	0	46	15	0	0	0	0	36	40	26	50	68	1	67	1	13970	638400	71560	610965	1519006	7537244	45174	10422349	2	16080000	26502349	0	0	83	0	0	37770	377716	4421961	4837448	171	5472000000	5503339796	0	0	0	0	0
392	1	farm	71564	mixed sheep	68	2	0	84	15	0	0	0	0	51	54	39	59	82	1	81	1	17522	784675	115440	926134	2484942	11638880	99165	16049236	2	19440000	35489236	0	0	112	0	0	79720	749704	8811876	9641300	200	6400000000	6445130536	0	0	0	0	0
393	1	farm	71556	mixed sheep	44	2	0	59	15	0	0	0	0	31	33	32	43	61	1	60	1	22160	664125	82888	626058	1737120	7864596	52441	11027228	2	14400000	25427228	0	0	80	0	0	49030	475364	5360517	5884911	168	5376000000	5407312139	0	0	0	0	0
394	1	farm	71556	mixed sheep	45	2	0	50	15	0	0	0	0	46	48	47	50	76	1	75	1	12315	545775	72934	625396	1682591	7707208	44142	10678047	2	18000000	28678047	0	0	91	0	0	39462	403292	4532586	4975341	179	5728000000	5761653388	0	0	0	0	0
395	1	farm	71556	mixed sheep	37	2	0	45	15	0	0	0	0	31	35	19	45	63	1	62	1	11018	488575	68766	595350	1378791	7382314	46515	9960310	2	14880000	24840310	0	0	81	0	0	44300	409412	4761386	5215099	169	5408000000	5438055409	0	0	0	0	0
396	1	farm	71564	mixed sheep	33	2	0	41	15	0	0	0	0	38	41	25	46	69	1	68	1	29608	502225	70356	578225	1394371	7259800	40699	9845676	2	16320000	26165676	0	0	84	0	0	37448	357977	4068402	4463827	172	5504000000	5534629503	0	0	0	0	0
397	1	farm	71564	mixed sheep	46	2	0	54	15	0	0	0	0	45	47	30	49	75	1	74	1	22905	573425	73788	676984	1565746	8265806	50328	11206078	2	17760000	28966078	0	0	94	0	0	46412	415858	4780372	5242642	182	5824000000	5858208720	0	0	0	0	0
398	1	farm	71564	mixed sheep	44	2	0	62	15	0	0	0	0	40	42	41	45	70	1	69	1	12725	725025	76810	673490	1674802	8281389	65331	11496847	2	16560000	28056847	0	0	92	0	0	58616	592270	6997669	7648555	180	5760000000	5795705402	0	0	0	0	0
399	1	farm	71564	mixed sheep	44	2	0	41	15	0	0	0	0	28	30	29	35	58	1	57	1	11059	571825	97898	679709	1667012	8572174	38545	11627164	2	13680000	25307164	0	0	72	0	0	34222	340965	3859632	4234820	160	5120000000	5149541983	0	0	0	0	0
400	1	farm	71564	mixed sheep	53	2	0	64	15	0	0	0	0	28	30	29	37	58	1	57	1	12617	624900	85768	743231	1869548	9197775	68168	12589391	2	13680000	26269391	0	0	82	0	0	62588	616050	7305685	7984323	170	5440000000	5474253714	0	0	0	0	0
401	1	farm	71564	mixed sheep	35	2	0	39	15	0	0	0	0	35	37	36	41	65	1	64	1	10962	526300	68058	615215	1269733	7516738	32851	10028895	2	15360000	25388895	0	0	77	0	0	30998	310295	3572436	3913729	165	5280000000	5309302625	0	0	0	0	0
402	1	farm	71564	mixed sheep	39	2	0	40	15	0	0	0	0	31	34	20	39	62	1	61	1	11077	479750	70808	639398	1402161	7847297	36547	10475961	2	14640000	25115961	0	0	76	0	0	35402	367535	4138906	4541843	164	5248000000	5277657804	0	0	0	0	0
403	1	farm	71556	mixed sheep	40	2	0	61	15	0	0	0	0	31	33	29	40	61	1	60	1	13152	542600	92784	672921	1495638	8445198	54869	11304009	2	14400000	25704009	0	0	82	0	0	52598	489170	5542234	6084002	170	5440000000	5471788011	0	0	0	0	0
404	1	farm	71564	mixed sheep	64	2	0	60	15	0	0	0	0	42	46	31	56	74	1	73	1	16359	780100	120960	1131746	2414832	14017808	61430	18526876	2	17520000	36046876	0	0	89	0	0	38136	347463	4132238	4517836	177	5664000000	5704564713	0	0	0	0	0
405	1	farm	71564	mixed sheep	48	2	0	51	15	0	0	0	0	51	54	52	59	82	1	81	1	12591	603475	83724	767475	1721541	9335503	47913	12559631	2	19440000	31999631	0	0	99	0	0	41900	384849	4453288	4880038	187	5984000000	6020879668	0	0	0	0	0
406	1	farm	71564	mixed sheep	62	2	0	69	15	0	0	0	0	34	36	33	44	64	1	63	1	26376	720250	94516	843185	2134399	10156253	70542	14019145	2	15120000	29139145	0	0	87	0	0	60430	594893	6920280	7575604	175	5600000000	5636714749	0	0	0	0	0
407	1	farm	71556	mixed sheep	53	2	0	61	15	0	0	0	0	30	34	31	44	62	1	61	1	23480	611750	97424	885861	1931865	10904234	67071	14498204	2	14640000	29138204	0	0	85	0	0	57446	503568	5978687	6539701	173	5536000000	5571677906	0	0	0	0	0
408	1	farm	71556	mixed sheep	44	2	0	54	15	0	0	0	0	46	48	30	50	76	1	75	1	10982	691300	73792	642488	1542375	7856490	49822	10856267	2	18000000	28856267	0	0	93	0	0	44420	426152	4883236	5353809	181	5792000000	5826210076	0	0	0	0	0
409	1	farm	71556	mixed sheep	43	2	0	48	15	0	0	0	0	31	35	27	45	63	1	62	1	11105	573900	73962	634824	1581325	7845901	47240	10757152	2	14880000	25637152	0	0	78	0	0	36636	341874	3888566	4267076	166	5312000000	5341904228	0	0	0	0	0
410	1	farm	71564	mixed sheep	44	2	0	46	15	0	0	0	0	32	35	29	41	63	1	62	1	11111	649500	78312	700690	1643643	8555483	46104	11673732	2	14880000	26553732	0	0	78	0	0	39128	387778	4533009	4959916	166	5312000000	5343513648	0	0	0	0	0
411	1	farm	71564	mixed sheep	38	2	0	42	15	0	0	0	0	26	28	27	30	56	1	55	1	10962	496800	66044	596448	1316473	7341828	34470	9852063	2	13200000	23052063	0	0	70	0	0	35104	332932	3811972	4180009	158	5056000000	5083232072	0	0	0	0	0
412	1	farm	71556	mixed sheep	42	2	0	49	15	0	0	0	0	38	42	39	52	70	1	69	1	29504	611975	94694	662517	1729329	8332202	48103	11478820	2	16560000	28038820	0	0	87	0	0	43372	422100	4861915	5327387	175	5600000000	5633366207	0	0	0	0	0
413	1	farm	71556	mixed sheep	45	2	0	50	15	0	0	0	0	40	43	30	48	71	1	70	1	11232	663050	91806	841084	1596905	10450554	44580	13687979	2	16800000	30487979	0	0	88	0	0	42014	395622	4619766	5057402	176	5632000000	5667545380	0	0	0	0	0
414	1	farm	71556	mixed sheep	34	2	0	35	15	0	0	0	0	30	33	26	38	61	1	60	1	11020	499925	63106	554717	1222995	6856864	29797	9227404	2	14400000	23627404	0	0	72	0	0	27162	279281	3184860	3491303	160	5120000000	5147118708	0	0	0	0	0
415	1	farm	71556	mixed sheep	45	2	0	47	15	0	0	0	0	28	31	25	41	59	1	58	1	17373	588650	75126	634966	1581325	7863565	48411	10792043	2	13920000	24712043	0	0	77	0	0	45200	399787	4767450	5212436	165	5280000000	5309924479	0	0	0	0	0
416	1	farm	71556	mixed sheep	49	2	0	60	15	0	0	0	0	43	45	37	51	73	1	72	1	15698	684675	96366	890973	1783861	11149541	69597	14675013	2	17280000	31955013	0	0	98	0	0	65042	599155	6909260	7573456	186	5952000000	5991528469	0	0	0	0	0
417	1	farm	71556	mixed sheep	44	2	0	47	15	0	0	0	0	34	37	34	42	65	1	64	1	17686	640800	79118	657218	1620275	8164573	50689	11212674	2	15360000	26572674	0	0	83	0	0	45834	418034	4720750	5184618	171	5472000000	5503757291	0	0	0	0	0
418	1	farm	71564	mixed sheep	40	2	0	58	15	0	0	0	0	37	40	29	45	68	1	67	1	16640	585400	72334	616210	1565745	7690502	52825	10583016	2	16080000	26663016	0	0	88	0	0	54722	594119	6756430	7405271	176	5632000000	5666068287	0	0	0	0	0
419	1	farm	71564	mixed sheep	35	2	0	38	15	0	0	0	0	36	39	25	44	67	1	66	1	17298	456475	103146	618921	1347632	8052742	73704	10652620	2	15840000	26492620	0	0	98	0	0	68524	374816	4618508	5061848	186	5952000000	5983554467	0	0	0	0	0
420	1	farm	71556	mixed sheep	54	2	0	65	15	0	0	0	0	54	57	50	62	85	1	84	1	18881	869925	103122	944406	1963024	11643519	65062	15589058	2	20160000	35749058	0	0	106	0	0	56650	572247	6669353	7298250	194	6208000000	6251047308	0	0	0	0	0
421	1	farm	71556	mixed sheep	42	2	0	33	15	0	0	0	0	33	36	29	41	64	1	63	1	84624	563950	80422	753113	1394371	9071384	32170	11895410	2	15120000	27015410	0	0	75	0	0	26660	246359	2850950	3123969	163	5216000000	5246139378	0	0	0	0	0
422	1	farm	71564	mixed sheep	38	2	0	31	15	0	0	0	0	37	40	26	46	68	1	67	1	10962	545700	90128	756072	1526799	9570013	46893	12535605	2	16080000	28615605	0	0	84	0	0	32982	175082	2128738	2336802	172	5504000000	5534952407	0	0	0	0	0
423	1	farm	71556	mixed sheep	33	2	0	42	15	0	0	0	0	35	38	29	43	66	1	65	1	11993	588075	67974	588236	1363213	7472710	43763	10123970	2	15600000	25723970	0	0	82	0	0	41226	415058	4905522	5361806	170	5440000000	5471085776	0	0	0	0	0
424	1	farm	71564	mixed sheep	48	2	0	52	15	0	0	0	0	47	51	42	61	79	1	78	1	11010	721200	88498	789334	1853969	9917968	58075	13429043	2	18720000	32149043	0	0	96	0	0	41382	380518	4437951	4859851	184	5888000000	5925008894	0	0	0	0	0
425	1	farm	71556	mixed sheep	39	2	0	41	15	0	0	0	0	29	31	25	38	59	1	58	1	11075	541200	66960	561694	1464478	6993431	39450	9667213	2	13920000	23587213	0	0	75	0	0	42230	444350	5113954	5600534	163	5216000000	5245187747	0	0	0	0	0
426	1	farm	71556	mixed sheep	36	2	0	34	15	0	0	0	0	27	29	28	38	57	1	56	1	11051	452075	67908	581080	1441108	7195544	29128	9766844	2	13440000	23206844	0	0	67	0	0	24834	239625	2775085	3039544	155	4960000000	4986246388	0	0	0	0	0
427	1	farm	71556	mixed sheep	38	2	0	32	15	0	0	0	0	32	35	26	40	63	1	62	1	11043	500825	65972	568449	1456688	7048748	34111	9674793	2	14880000	24554793	0	0	75	0	0	28164	250412	2962981	3241556	163	5216000000	5243796349	0	0	0	0	0
428	1	farm	71564	mixed sheep	54	2	0	67	15	0	0	0	0	35	38	32	44	66	1	65	1	19357	675025	88448	805529	1830599	9803899	63022	13266523	2	15600000	28866523	0	0	89	0	0	59686	582419	6595317	7237422	177	5664000000	5700103945	0	0	0	0	0
429	1	farm	71564	mixed sheep	36	2	0	32	15	0	0	0	0	27	29	27	34	57	1	56	1	11245	487075	61818	537448	1269735	6724966	29753	9110795	2	13440000	22550795	0	0	70	0	0	32890	306101	3464530	3803521	158	5056000000	5082354316	0	0	0	0	0
430	1	farm	71564	mixed sheep	36	2	0	34	15	0	0	0	0	27	29	28	37	57	1	56	1	11816	482525	83374	578174	1433319	7390279	33019	10000690	2	13440000	23440690	0	0	68	0	0	27700	285291	3219749	3532740	156	4992000000	5018973430	0	0	0	0	0
431	1	farm	71556	mixed sheep	43	2	0	50	15	0	0	0	0	33	36	30	42	64	1	63	1	11139	593850	84546	790317	1495639	9879985	52158	12896495	2	15120000	28016495	0	0	82	0	0	46588	448148	5293438	5788174	170	5440000000	5473804669	0	0	0	0	0
432	1	farm	71564	mixed sheep	45	2	0	60	15	0	0	0	0	48	51	32	56	79	1	78	1	12229	858550	92394	878094	1604696	10952142	58528	14444403	2	18720000	33164403	0	0	100	0	0	53776	511828	5953173	6518777	188	6016000000	6055683180	0	0	0	0	0
433	1	farm	71564	mixed sheep	42	2	0	54	15	0	0	0	0	33	36	30	41	64	1	63	1	11184	544000	91172	681120	1526797	8498459	53311	11394859	2	15120000	26514859	0	0	83	0	0	47138	443905	5037499	5528542	171	5472000000	5504043401	0	0	0	0	0
434	1	farm	71556	mixed sheep	36	2	0	35	15	0	0	0	0	34	37	28	42	65	1	64	1	11043	504275	65036	520855	1386581	6596702	32627	9106076	2	15360000	24466076	0	0	78	0	0	32638	343408	3933246	4309293	166	5312000000	5340775369	0	0	0	0	0
435	1	farm	71556	mixed sheep	54	2	0	66	15	0	0	0	0	45	49	36	59	77	1	76	1	20908	932850	164496	906694	2165557	12902744	74335	17146676	2	18240000	35386676	0	0	101	0	0	61464	540392	6387386	6989242	189	6048000000	6090375918	0	0	0	0	0
436	1	farm	71556	mixed sheep	47	2	0	65	15	0	0	0	0	40	44	31	54	72	1	71	1	26105	622575	108086	702754	1830596	8889266	71878	12225154	2	17040000	29265154	0	0	98	0	0	70372	751628	8878391	9700391	186	5952000000	5990965546	0	0	0	0	0
437	1	farm	71564	mixed sheep	48	2	0	47	15	0	0	0	0	38	42	28	52	70	1	69	1	11055	602425	82660	691337	1690382	8500610	44570	11611984	2	16560000	28171984	0	0	85	0	0	35262	311668	3624786	3971716	173	5536000000	5568143700	0	0	0	0	0
438	1	farm	71564	mixed sheep	40	2	0	67	15	0	0	0	0	45	48	29	53	76	1	75	1	15731	820925	79230	717687	1557957	8915758	68366	12159923	2	18000000	30159923	0	0	100	0	0	65848	679059	8007974	8752880	188	6016000000	6054912804	0	0	0	0	0
439	1	farm	71556	mixed sheep	51	2	0	56	15	0	0	0	0	34	37	29	43	65	1	64	1	48312	682050	89676	794549	1900707	9754551	57425	13278958	2	15360000	28638958	0	0	84	0	0	49574	479646	5648913	6178133	172	5504000000	5538817091	0	0	0	0	0
440	1	farm	71564	mixed sheep	48	2	0	53	15	0	0	0	0	39	43	27	53	71	1	70	1	17647	690775	89400	787212	1690383	9691258	58221	13007249	2	16800000	29807249	0	0	90	0	0	49908	495929	5745418	6291255	178	5696000000	5732098503	0	0	0	0	0
441	1	farm	71556	mixed sheep	51	2	0	59	15	0	0	0	0	48	50	38	52	78	1	77	1	13117	699975	81684	735804	1659223	8962513	66780	12205979	2	18480000	30685979	0	0	99	0	0	51240	424858	5016709	5492808	187	5984000000	6020178786	0	0	0	0	0
442	1	farm	71564	mixed sheep	48	2	0	48	15	0	0	0	0	30	33	31	39	61	1	60	1	15172	577425	75440	664191	1667014	8179288	46717	11210075	2	14400000	25610075	0	0	79	0	0	44110	392056	4521253	4957419	167	5344000000	5374567494	0	0	0	0	0
443	1	farm	71564	mixed sheep	37	2	0	56	15	0	0	0	0	34	37	26	42	65	1	64	1	13066	580375	67484	601747	1409951	7459036	57700	10176293	2	15360000	25536293	0	0	87	0	0	57084	544340	6393878	6995303	175	5600000000	5632531595	0	0	0	0	0
444	1	farm	71564	mixed sheep	49	2	0	42	15	0	0	0	0	30	32	27	39	60	1	59	1	13834	562650	80400	672496	1705963	8323367	41965	11386841	2	14160000	25546841	0	0	76	0	0	39402	385688	4465503	4890593	164	5248000000	5278437434	0	0	0	0	0
445	1	farm	71556	mixed sheep	38	2	0	44	15	0	0	0	0	29	31	30	37	59	1	58	1	11288	573550	66264	575410	1300893	7100169	42678	9658965	2	13920000	23578965	0	0	76	0	0	43694	418754	4866180	5328628	164	5248000000	5276907592	0	0	0	0	0
446	1	farm	71564	mixed sheep	42	2	0	58	15	0	0	0	0	40	43	27	48	71	1	70	1	11336	721975	73664	645109	1511216	7949598	57910	10959471	2	16800000	27759471	0	0	92	0	0	53598	518974	6008552	6581124	180	5760000000	5794340595	0	0	0	0	0
447	1	farm	71556	mixed sheep	32	2	0	29	15	0	0	0	0	25	28	26	38	56	1	55	1	22156	457700	71226	526324	1238574	6667678	25017	8986520	2	13200000	22186520	0	0	66	0	0	25334	262222	3027432	3314988	154	4928000000	4953501508	0	0	0	0	0
448	1	farm	71564	mixed sheep	49	2	0	48	15	0	0	0	0	28	30	27	38	58	1	57	1	10965	514550	75020	624710	1682592	7715963	46777	10659612	2	13680000	24339612	0	0	75	0	0	44114	425916	4964549	5434579	163	5216000000	5245774191	0	0	0	0	0
449	1	farm	71556	mixed sheep	54	2	0	56	15	0	0	0	0	33	36	34	42	64	1	63	1	11229	575175	96292	731452	1853969	9126376	100163	12483428	2	15120000	27603428	0	0	104	0	0	92948	544122	6613063	7250133	192	6144000000	6178853561	0	0	0	0	0
450	1	farm	71564	mixed sheep	37	2	0	49	15	0	0	0	0	32	35	26	41	63	1	62	1	11062	505325	66440	582050	1332054	7266846	51492	9804207	2	14880000	24684207	0	0	83	0	0	51634	470801	5410335	5932770	171	5472000000	5502616977	0	0	0	0	0
451	1	farm	71556	mixed sheep	30	2	0	44	15	0	0	0	0	33	36	26	41	64	1	63	1	10962	446750	57386	456082	1184046	5807768	41920	7993951	2	15120000	23113951	0	0	81	0	0	45284	469089	5388106	5902479	169	5408000000	5437016430	0	0	0	0	0
452	1	farm	71564	mixed sheep	55	2	0	66	15	0	0	0	0	35	38	34	43	66	1	65	1	16255	669150	104200	978293	1869549	12135600	72933	15829725	2	15600000	31429725	0	0	91	0	0	64776	627926	7316984	8009686	179	5728000000	5767439411	0	0	0	0	0
453	1	farm	71564	mixed sheep	39	2	0	50	15	0	0	0	0	29	31	28	36	59	1	58	1	17109	538025	69486	572542	1480057	7130046	54923	9845079	2	13920000	23765079	0	0	81	0	0	55964	490615	5747256	6293835	169	5408000000	5438058915	0	0	0	0	0
454	1	farm	71556	mixed sheep	50	2	0	70	15	0	0	0	0	32	34	33	40	62	1	61	1	12476	670250	85094	718164	1783859	8862183	78121	12197671	2	14640000	26837671	0	0	89	0	0	74084	790909	9383800	10248793	177	5664000000	5701086465	0	0	0	0	0
455	1	farm	71564	mixed sheep	50	2	0	43	15	0	0	0	0	44	47	27	54	75	1	74	1	13665	647775	138016	732647	1885125	9529578	55648	12988790	2	17760000	30748790	0	0	94	0	0	41892	267111	3213762	3522764	182	5824000000	5858271554	0	0	0	0	0
456	1	farm	71556	mixed sheep	43	2	0	50	15	0	0	0	0	31	34	30	39	62	1	61	1	21524	647575	73372	628785	1511218	7771880	52072	10684902	2	14640000	25324902	0	0	82	0	0	51432	464211	5288936	5804580	170	5440000000	5471129481	0	0	0	0	0
457	1	farm	71556	mixed sheep	47	2	0	52	15	0	0	0	0	44	46	45	48	74	1	73	1	12863	587125	86070	773219	1690382	9571106	48206	12756109	2	17520000	30276109	0	0	90	0	0	39216	378722	4383856	4801795	178	5696000000	5731077903	0	0	0	0	0
458	1	farm	71564	mixed sheep	35	2	0	43	15	0	0	0	0	44	46	45	48	74	1	73	1	10974	572450	68836	599173	1324262	7397604	41044	10003368	2	17520000	27523368	0	0	88	0	0	36660	365998	4246364	4649022	176	5632000000	5664172390	0	0	0	0	0
459	1	farm	71564	mixed sheep	36	2	0	54	15	0	0	0	0	32	35	28	41	63	1	62	1	16988	531225	69040	635582	1269737	8021608	55404	10582595	2	14880000	25462595	0	0	85	0	0	57898	547940	6243116	6848954	173	5536000000	5568311550	0	0	0	0	0
460	1	farm	71556	mixed sheep	39	2	0	45	15	0	0	0	0	27	29	28	38	57	1	56	1	11250	533750	71796	636620	1472268	7838432	40674	10593540	2	13440000	24033540	0	0	72	0	0	39362	398747	4611182	5049291	160	5120000000	5149082831	0	0	0	0	0
461	1	farm	71556	mixed sheep	42	2	0	47	15	0	0	0	0	51	55	36	65	83	1	82	1	12597	753250	90160	834194	1557956	10374324	41472	13651356	2	19680000	33331356	0	0	99	0	0	40434	396016	4514400	4950850	187	5984000000	6022282206	0	0	0	0	0
462	1	farm	71556	mixed sheep	47	2	0	44	15	0	0	0	0	36	40	37	50	68	1	67	1	11064	628300	78564	694035	1713750	8459256	41135	11615040	2	16080000	27695040	0	0	83	0	0	39352	401114	4678724	5119191	171	5472000000	5504814231	0	0	0	0	0
463	1	farm	71564	mixed sheep	52	2	0	61	15	0	0	0	0	33	36	34	41	64	1	63	1	17945	725825	103816	936652	1947444	11604566	70701	15389005	2	15120000	30509005	0	0	88	0	0	64118	617488	7313596	7995202	176	5632000000	5670504207	0	0	0	0	0
464	1	farm	71564	mixed sheep	51	2	0	56	15	0	0	0	0	44	47	41	52	75	1	74	1	13970	752950	90940	852716	1892919	10601527	56798	14247850	2	17760000	32007850	0	0	93	0	0	46052	431944	4998382	5476378	181	5792000000	5829484228	0	0	0	0	0
465	1	farm	71564	mixed sheep	43	2	0	55	15	0	0	0	0	32	35	27	40	63	1	62	1	12738	590300	70854	608195	1565746	7545247	51061	10431404	2	14880000	25311404	0	0	82	0	0	48148	454797	5147888	5650833	170	5440000000	5470962237	0	0	0	0	0
466	1	farm	71564	mixed sheep	59	2	0	58	15	0	0	0	0	34	37	33	42	65	1	64	1	12876	707025	93728	831584	2157769	10245756	65530	14101392	2	15360000	29461392	0	0	84	0	0	49418	481226	5597292	6127936	172	5504000000	5539589328	0	0	0	0	0
467	1	farm	71564	mixed sheep	41	2	0	66	15	0	0	0	0	37	40	30	50	68	1	67	1	17649	704525	77340	652435	1573535	8127422	63990	11199246	2	16080000	27279246	0	0	92	0	0	62554	620071	7140243	7822868	180	5760000000	5795102114	0	0	0	0	0
468	1	farm	71556	mixed sheep	45	2	0	51	15	0	0	0	0	36	39	30	44	67	1	66	1	16876	667725	81802	709002	1682592	8786812	50200	11978132	2	15840000	27818132	0	0	82	0	0	38328	381172	4409675	4829176	170	5440000000	5472647308	0	0	0	0	0
469	1	farm	71556	mixed sheep	48	2	0	49	15	0	0	0	0	39	42	28	47	70	1	69	1	20491	592850	109236	1045636	1744913	13126342	50738	16669715	2	16560000	33229715	0	0	88	0	0	46208	430108	5073251	5549567	176	5632000000	5670779282	0	0	0	0	0
470	1	farm	71564	mixed sheep	33	2	0	42	15	0	0	0	0	25	27	26	36	55	1	54	1	10962	441700	62372	523332	1191836	6536457	38948	8794645	2	12960000	21754645	0	0	70	0	0	36668	353948	4039598	4430213	158	5056000000	5082184858	0	0	0	0	0
471	1	farm	71556	mixed sheep	43	2	0	52	15	0	0	0	0	32	35	28	41	63	1	62	1	15664	587975	95212	683264	1557955	8545035	52715	11522156	2	14880000	26402156	0	0	81	0	0	46066	415343	4893818	5355227	169	5408000000	5439757383	0	0	0	0	0
472	1	farm	71556	mixed sheep	50	2	0	49	15	0	0	0	0	38	41	29	46	69	1	68	1	20398	601200	143540	797787	1877336	10300408	50869	13771140	2	16320000	30091140	0	0	87	0	0	42404	329472	3829403	4201279	175	5600000000	5634292419	0	0	0	0	0
473	1	farm	71564	mixed sheep	43	2	0	59	15	0	0	0	0	41	45	32	55	73	1	72	1	28839	578150	132984	755042	1760489	9832064	111617	13170346	2	17280000	30450346	0	0	118	0	0	104994	628168	7754179	8487342	206	6592000000	6630937687	0	0	0	0	0
474	1	farm	71564	mixed sheep	40	2	0	45	15	0	0	0	0	36	39	27	44	67	1	66	1	21362	539550	70882	583330	1519006	7254216	46680	10013665	2	15840000	25853665	0	0	85	0	0	48196	484963	5640891	6174050	173	5536000000	5568027715	0	0	0	0	0
475	1	farm	71564	mixed sheep	42	2	0	59	15	0	0	0	0	29	31	30	40	59	1	58	1	16224	538600	70980	616025	1480060	7728625	71507	10505797	2	13920000	24425797	0	0	89	0	0	80330	806414	9388522	10275266	177	5664000000	5698701062	0	0	0	0	0
476	1	farm	71564	mixed sheep	38	2	0	52	15	0	0	0	0	35	38	27	43	66	1	65	1	11019	548775	67260	574816	1355422	7188541	55241	9790055	2	15600000	25390055	0	0	88	0	0	58058	565344	6657374	7280776	176	5632000000	5664670831	0	0	0	0	0
477	1	farm	71556	mixed sheep	63	2	0	84	15	0	0	0	0	50	53	36	58	81	1	80	1	41531	824825	141920	1002204	2274615	12390907	91112	16725583	2	19200000	35925583	0	0	104	0	0	60320	570400	6557652	7188371	192	6144000000	6187113954	0	0	0	0	0
478	1	farm	71564	mixed sheep	49	2	0	69	15	0	0	0	0	52	55	52	61	83	1	82	1	13171	774750	78166	679511	1721542	8363874	73678	11691521	2	19680000	31371521	0	0	111	0	0	73418	689666	8017902	8780986	199	6368000000	6408152506	0	0	0	0	0
479	1	farm	71564	mixed sheep	41	2	0	41	15	0	0	0	0	28	30	29	33	58	1	57	1	14708	470400	73172	652014	1487847	7975845	34991	10694269	2	13680000	24374269	0	0	71	0	0	31756	303860	3525831	3861447	159	5088000000	5116235716	0	0	0	0	0
480	1	farm	71564	mixed sheep	36	2	0	38	15	0	0	0	0	28	30	28	34	58	1	57	1	11013	483925	82150	556067	1261945	7115374	50683	9550143	2	13680000	23230143	0	0	80	0	0	55594	480980	5808286	6344860	168	5376000000	5405575004	0	0	0	0	0
481	1	farm	71564	mixed sheep	36	2	0	52	15	0	0	0	0	29	32	26	37	60	1	59	1	13132	559975	84536	577224	1425528	7329879	47837	10024979	2	14160000	24184979	0	0	80	0	0	50898	488214	5577111	6116223	168	5376000000	5406301202	0	0	0	0	0
482	1	farm	71556	mixed sheep	51	2	0	54	15	0	0	0	0	42	45	31	50	73	1	72	1	11493	629025	121696	849496	1947445	10804742	84773	14437178	2	17280000	31717178	0	0	101	0	0	65138	394906	4715074	5175118	189	6048000000	6084892296	0	0	0	0	0
483	1	farm	71564	mixed sheep	46	2	0	57	15	0	0	0	0	37	40	27	45	68	1	67	1	13474	563600	79752	675722	1760489	8311064	57705	11448332	2	16080000	27528332	0	0	89	0	0	52712	481988	5593522	6128222	177	5664000000	5697656555	0	0	0	0	0
484	1	farm	71556	mixed sheep	35	2	0	42	15	0	0	0	0	35	38	29	43	66	1	65	1	21767	553125	66650	574409	1339842	7145760	37793	9717579	2	15600000	25317579	0	0	81	0	0	37572	330602	3764871	4133044	169	5408000000	5437450623	0	0	0	0	0
485	1	farm	71564	mixed sheep	42	2	0	35	15	0	0	0	0	27	29	29	35	57	1	56	1	17091	536875	66068	583893	1425530	7204655	35351	9852372	2	13440000	23292372	0	0	71	0	0	34142	315911	3618040	3968093	159	5088000000	5115260466	0	0	0	0	0
486	1	farm	71564	mixed sheep	58	2	0	77	15	0	0	0	0	59	61	60	63	89	1	88	1	14892	987425	89430	783446	2103242	9674662	99941	13738146	2	21120000	34858146	0	0	125	0	0	91368	737532	8679968	9508868	213	6816000000	6860367014	0	0	0	0	0
487	1	farm	71556	mixed sheep	36	2	0	33	15	0	0	0	0	33	36	29	42	64	1	63	1	12427	488425	73496	622058	1386580	7679264	29025	10278848	2	15120000	25398848	0	0	74	0	0	22344	204944	2390579	2617866	162	5184000000	5212016714	0	0	0	0	0
488	1	farm	71564	mixed sheep	33	2	0	34	15	0	0	0	0	32	35	24	41	63	1	62	1	11223	491375	67702	592315	1285314	7350700	32640	9820046	2	14880000	24700046	0	0	75	0	0	29844	285856	3313783	3629483	163	5216000000	5244329529	0	0	0	0	0
489	1	farm	71564	mixed sheep	50	2	0	48	15	0	0	0	0	35	39	29	49	67	1	66	1	13260	613900	141732	862434	1815019	10969430	51867	14454382	2	15840000	30294382	0	0	84	0	0	44212	422316	4941559	5408087	172	5504000000	5539702469	0	0	0	0	0
490	1	farm	71564	mixed sheep	53	2	0	60	15	0	0	0	0	33	35	34	40	63	1	62	1	18374	666875	100428	912046	1908498	11353332	64484	15005664	2	14880000	29885664	0	0	84	0	0	54028	535824	6324668	6914520	172	5504000000	5540800184	0	0	0	0	0
491	1	farm	71556	mixed sheep	47	2	0	50	15	0	0	0	0	43	46	44	51	74	1	73	1	17648	723250	74778	675169	1674802	8245764	51402	11445165	2	17520000	28965165	0	0	93	0	0	49538	468724	5573243	6091506	181	5792000000	5827056670	0	0	0	0	0
492	1	farm	71564	mixed sheep	46	2	0	68	15	0	0	0	0	31	34	30	40	62	1	61	1	28376	638275	95052	691639	1713753	8714872	63993	11917584	2	14640000	26557584	0	0	86	0	0	59240	518364	5855286	6432890	174	5568000000	5600990474	0	0	0	0	0
493	1	farm	71556	mixed sheep	31	2	0	31	15	0	0	0	0	25	28	26	38	56	1	55	1	10962	426650	61266	527648	1176257	6599626	27599	8819046	2	13200000	22019046	0	0	67	0	0	26188	276617	3146972	3449777	155	4960000000	4985468823	0	0	0	0	0
494	1	farm	71564	mixed sheep	37	2	0	46	15	0	0	0	0	26	28	26	30	56	1	55	1	129303	477925	102370	736474	1441109	9339196	108808	12205882	2	13200000	25405882	0	0	104	0	0	111182	634342	7869155	8614680	192	6144000000	6178020562	0	0	0	0	0
495	1	farm	71556	mixed sheep	49	2	0	55	15	0	0	0	0	29	31	30	37	59	1	58	1	15893	634000	94338	884830	1760493	11086957	61562	14522180	2	13920000	28442180	0	0	82	0	0	59046	562694	6711260	7332999	170	5440000000	5475775179	0	0	0	0	0
496	1	farm	71556	mixed sheep	39	2	0	46	15	0	0	0	0	31	34	23	39	62	1	61	1	15252	466850	72750	677234	1269734	8191738	51740	10730047	2	14640000	25370047	0	0	85	0	0	53874	408706	4819473	5282053	173	5536000000	5566652099	0	0	0	0	0
497	1	farm	71556	mixed sheep	35	2	0	47	15	0	0	0	0	32	36	25	46	64	1	63	1	22771	517975	96196	668043	1347631	8412050	41422	11083316	2	15120000	26203316	0	0	81	0	0	43278	435449	5024954	5503682	169	5408000000	5439706998	0	0	0	0	0
498	1	farm	71564	mixed sheep	46	2	0	44	15	0	0	0	0	32	35	28	41	63	2	62	1	417929	664800	79388	658717	1783860	8201732	40534	11429030	2	26640000	38069030	0	0	77	0	0	36126	384615	4442141	4862882	165	5280000000	5322931912	0	0	0	0	0
499	1	farm	71564	mixed sheep	47	2	0	39	15	0	0	0	0	30	33	25	38	61	1	60	1	11018	522950	77222	658076	1643643	8086186	34462	11022539	2	14400000	25422539	0	0	73	0	0	30070	286175	3287421	3603666	161	5152000000	5181026206	0	0	0	0	0
500	1	farm	71564	mixed sheep	35	2	0	36	15	0	0	0	0	35	37	36	39	65	1	64	1	12840	494600	67336	600381	1332053	7445252	35734	9975355	2	15360000	25335355	0	0	79	0	0	34218	321084	3703411	4058713	167	5344000000	5373394068	0	0	0	0	0
501	1	farm	71564	mixed sheep	47	2	0	48	15	0	0	0	0	35	38	31	43	66	1	65	1	19247	618675	93568	795071	1713752	9903326	45322	13169715	2	15600000	28769715	0	0	81	0	0	36100	335032	3845404	4216536	169	5408000000	5440986251	0	0	0	0	0
502	1	farm	71564	mixed sheep	48	2	0	42	15	0	0	0	0	34	37	27	42	65	1	64	1	11197	595300	86730	813476	1729332	10029126	43390	13297355	2	15360000	28657355	0	0	78	0	0	32948	309276	3658186	4000410	166	5312000000	5344657765	0	0	0	0	0
503	1	farm	71556	mixed sheep	48	2	0	44	15	0	0	0	0	38	40	29	46	68	1	67	1	11071	548625	76170	646198	1721540	7955008	38622	10986163	2	16080000	27066163	0	0	80	0	0	30446	330505	3815889	4176840	168	5376000000	5407243003	0	0	0	0	0
504	1	farm	71564	mixed sheep	32	2	0	40	15	0	0	0	0	34	37	26	42	65	1	64	1	10976	476225	63938	571730	1222997	7122198	36153	9493241	2	15360000	24853241	0	0	78	0	0	31920	294847	3343677	3670444	166	5312000000	5340523684	0	0	0	0	0
505	1	farm	71556	mixed sheep	46	2	0	48	15	0	0	0	0	38	41	29	46	69	1	68	1	17488	646500	102050	702950	1830596	8820014	42398	12144507	2	16320000	28464507	0	0	83	0	0	34964	345166	3899306	4279435	171	5472000000	5504743942	0	0	0	0	0
506	1	farm	71564	mixed sheep	39	2	0	45	15	0	0	0	0	27	29	28	34	57	1	56	1	11019	549600	69602	613006	1472269	7611730	46905	10363112	2	13440000	23803112	0	0	75	0	0	46672	452812	5077070	5576554	163	5216000000	5245379666	0	0	0	0	0
507	1	farm	71556	mixed sheep	43	2	0	59	15	0	0	0	0	32	34	33	39	62	1	61	1	11112	601950	67418	590744	1503427	7298641	57221	10119402	2	14640000	24759402	0	0	84	0	0	56238	523408	6142352	6721998	172	5504000000	5535481400	0	0	0	0	0
508	1	farm	71564	mixed sheep	46	2	0	60	15	0	0	0	0	38	42	28	52	70	1	69	1	19102	615100	105696	693522	1698172	8807151	73135	11992776	2	16560000	28552776	0	0	91	0	0	53878	529006	5996956	6579840	179	5728000000	5763132616	0	0	0	0	0
509	1	farm	71564	mixed sheep	34	2	0	37	15	0	0	0	0	31	34	20	39	62	1	61	1	17279	461450	67202	605115	1191836	7407014	40315	9772932	2	14640000	24412932	0	0	78	0	0	40586	387124	4516622	4944332	166	5312000000	5341357264	0	0	0	0	0
510	1	farm	71556	mixed sheep	73	2	0	77	15	0	0	0	0	52	55	39	61	83	1	82	1	16356	870950	126178	1009316	2438202	12421451	89831	16955928	2	19680000	36635928	0	0	111	0	0	72660	682634	8160608	8915902	199	6368000000	6413551830	0	0	0	0	0
511	1	farm	71556	mixed sheep	35	2	0	47	15	0	0	0	0	37	41	31	51	69	1	68	1	13663	585700	80428	732276	1316473	9212126	43862	11970866	2	16320000	28290866	0	0	86	0	0	44508	449158	5216912	5710578	174	5568000000	5602001444	0	0	0	0	0
512	1	farm	71564	mixed sheep	52	2	0	70	15	0	0	0	0	34	36	35	40	64	1	63	1	15871	724450	93286	849483	1924077	10508220	100961	14200478	2	15120000	29320478	0	0	100	0	0	97508	971836	11664358	12733701	188	6016000000	6058054179	0	0	0	0	0
513	1	farm	71556	mixed sheep	36	2	0	49	15	0	0	0	0	32	35	27	40	63	1	62	1	15172	498650	91950	692908	1371000	8569558	69181	11293248	2	14880000	26173248	0	0	90	0	0	63954	459263	5478016	6001233	178	5696000000	5728174480	0	0	0	0	0
514	1	farm	71564	mixed sheep	44	2	0	37	15	0	0	0	0	33	37	26	47	65	1	64	1	11489	608850	81374	722099	1721540	8789988	34711	11958562	2	15360000	27318562	0	0	77	0	0	27466	232256	2667188	2926910	165	5280000000	5310245472	0	0	0	0	0
515	1	farm	71564	mixed sheep	58	2	0	77	15	0	0	0	0	33	36	28	45	64	1	63	1	13127	804950	129282	1111738	2383677	14107098	87662	18624407	2	15120000	33744407	0	0	89	0	0	66872	664886	7843898	8575656	177	5664000000	5706320063	0	0	0	0	0
516	1	farm	71564	mixed sheep	40	2	0	50	15	0	0	0	0	35	38	27	43	66	1	65	1	13970	594100	98034	729162	1596904	9150118	46397	12214716	2	15600000	27814716	0	0	82	0	0	43338	455490	5263025	5761853	170	5440000000	5473576568	0	0	0	0	0
517	1	farm	71556	mixed sheep	54	2	0	74	15	0	0	0	0	36	38	34	46	66	1	65	1	14857	773075	115772	915034	2087661	11460092	87528	15439163	2	15600000	31039163	0	0	93	0	0	69248	594018	6890717	7553983	181	5792000000	5830593146	0	0	0	0	0
518	1	farm	71556	mixed sheep	35	2	0	42	15	0	0	0	0	39	43	38	53	71	1	70	1	13464	561375	80030	585526	1332051	7360384	36919	9956286	2	16800000	26756286	0	0	83	0	0	30030	280253	3227943	3538226	171	5472000000	5502294512	0	0	0	0	0
519	1	farm	71556	mixed sheep	56	2	0	52	15	0	0	0	0	37	40	27	47	68	1	67	1	25002	708225	95112	826207	2118821	10209564	50275	14008203	2	16080000	30088203	0	0	83	0	0	35988	323170	3639429	3998587	171	5472000000	5506086790	0	0	0	0	0
520	1	farm	71556	mixed sheep	41	2	0	45	15	0	0	0	0	37	40	30	46	68	1	67	1	20028	540950	72344	635389	1542377	7948932	43441	10783433	2	16080000	26863433	0	0	86	0	0	44512	417611	4785625	5247748	174	5568000000	5600111182	0	0	0	0	0
521	1	farm	71556	mixed sheep	42	2	0	42	15	0	0	0	0	34	37	27	42	65	1	64	1	10970	519175	74642	661626	1495638	8121142	38093	10910316	2	15360000	26270316	0	0	77	0	0	28524	261772	2995892	3286188	165	5280000000	5309556504	0	0	0	0	0
522	1	farm	71564	mixed sheep	48	2	0	55	15	0	0	0	0	32	35	26	40	63	1	62	1	11585	606700	82908	755217	1690383	9185822	49407	12370438	2	14880000	27250438	0	0	78	0	0	37420	346804	3967865	4352089	166	5312000000	5343602526	0	0	0	0	0
523	1	farm	71556	mixed sheep	45	2	0	66	15	0	0	0	0	31	34	32	39	62	1	61	1	11134	643075	77942	709909	1667014	8727414	70083	11895436	2	14640000	26535436	0	0	87	0	0	64070	600147	7030270	7694488	175	5600000000	5634229924	0	0	0	0	0
524	1	farm	71556	mixed sheep	42	2	0	49	15	0	0	0	0	41	44	42	50	72	1	71	1	21844	571100	79970	741060	1495638	8987696	65410	11940873	2	17040000	28980873	0	0	97	0	0	57864	362023	4379394	4799280	185	5920000000	5953780154	0	0	0	0	0
525	1	farm	71556	mixed sheep	64	2	0	83	15	0	0	0	0	34	36	35	38	64	1	63	1	14624	692175	94814	904208	2095451	10882022	104171	14772841	2	15120000	29892841	0	0	101	0	0	97088	863228	10538034	11498351	189	6048000000	6089391192	0	0	0	0	0
526	1	farm	71556	mixed sheep	39	2	0	42	15	0	0	0	0	31	35	27	45	63	1	62	1	10972	512925	64074	562444	1378792	7001550	43805	9563590	2	14880000	24443590	0	0	79	0	0	41780	411201	4797294	5250275	167	5344000000	5373693865	0	0	0	0	0
527	1	farm	71564	mixed sheep	40	2	0	48	15	0	0	0	0	32	35	30	41	63	1	62	1	11031	562300	69654	625475	1480059	7723578	44827	10505893	2	14880000	25385893	0	0	78	0	0	39384	387410	4477718	4904512	166	5312000000	5342290405	0	0	0	0	0
528	1	farm	71556	mixed sheep	46	2	0	45	15	0	0	0	0	33	36	30	41	64	1	63	1	11051	557025	80402	696287	1721540	8523052	41453	11619758	2	15120000	26739758	0	0	79	0	0	38856	370696	4372888	4782441	167	5344000000	5375522199	0	0	0	0	0
529	1	farm	71564	mixed sheep	43	2	0	46	15	0	0	0	0	31	34	28	39	62	1	61	1	21273	598150	77486	680155	1620275	8402594	48063	11426723	2	14640000	26066723	0	0	77	0	0	36006	317858	3586702	3940566	165	5280000000	5310007289	0	0	0	0	0
530	1	farm	71556	mixed sheep	43	2	0	54	15	0	0	0	0	38	41	29	47	69	1	68	1	10962	703625	80286	687758	1667013	8500628	55809	11695119	2	16320000	28015119	0	0	87	0	0	45614	461259	5390622	5897494	175	5600000000	5633912614	0	0	0	0	0
531	1	farm	71564	mixed sheep	42	2	0	49	15	0	0	0	0	41	45	29	55	73	1	72	1	11248	637375	72718	618862	1667012	7672627	41271	10709866	2	17280000	27989866	0	0	86	0	0	33404	320947	3641477	3995828	174	5568000000	5599985694	0	0	0	0	0
532	1	farm	71556	mixed sheep	44	2	0	53	15	0	0	0	0	60	64	41	74	92	1	91	1	17497	569450	79222	663176	1667013	8224102	57100	11260063	2	21840000	33100063	0	0	111	0	0	48712	442161	4994684	5485557	199	6368000000	6406585620	0	0	0	0	0
533	1	farm	71556	mixed sheep	46	2	0	50	15	0	0	0	0	29	31	30	39	59	1	58	1	11055	520250	93240	679718	1659223	8507056	48223	11507711	2	13920000	25427711	0	0	76	0	0	40534	351826	4044716	4437075	164	5248000000	5277864786	0	0	0	0	0
534	1	farm	71564	mixed sheep	57	2	0	66	15	0	0	0	0	34	37	28	43	65	1	64	1	26706	694000	161802	1253151	2173350	16083480	68259	20434042	2	15360000	35794042	0	0	89	0	0	58820	476960	5533726	6069505	177	5664000000	5705863547	0	0	0	0	0
535	1	farm	71564	mixed sheep	43	2	0	47	15	0	0	0	0	48	52	29	62	80	1	79	1	11441	648700	126460	881161	1698171	11252726	47884	14655101	2	18960000	33615101	0	0	97	0	0	42336	406512	4652733	5101581	185	5920000000	5958716682	0	0	0	0	0
536	1	farm	71556	mixed sheep	50	2	0	48	15	0	0	0	0	48	52	48	62	80	1	79	1	15349	609975	92322	733003	1713751	9007045	47641	12203737	2	18960000	31163737	0	0	94	0	0	35690	332300	3882036	4250026	182	5824000000	5859413763	0	0	0	0	0
537	1	farm	71564	mixed sheep	38	2	0	48	15	0	0	0	0	28	31	27	41	59	1	58	1	16416	578675	75508	619470	1332053	7773805	53218	10432729	2	13920000	24352729	0	0	79	0	0	53060	534766	6207551	6795378	167	5344000000	5375148107	0	0	0	0	0
538	1	farm	71564	mixed sheep	42	2	0	59	15	0	0	0	0	26	28	27	36	56	1	55	1	11109	578650	77414	690374	1573536	8556626	55508	11532108	2	13200000	24732108	0	0	78	0	0	55964	541658	6242938	6840560	166	5312000000	5343572668	0	0	0	0	0
539	1	farm	71556	mixed sheep	51	2	0	56	15	0	0	0	0	29	32	28	39	60	1	59	1	21301	639675	81868	713336	1830598	8711326	58688	12035491	2	14160000	26195491	0	0	78	0	0	43834	371124	4340566	4755524	166	5312000000	5342951015	0	0	0	0	0
540	1	farm	71564	mixed sheep	44	2	0	47	15	0	0	0	0	32	35	30	40	63	1	62	1	11070	555450	87942	681548	1752700	8497666	40608	11615913	2	14880000	26495913	0	0	79	0	0	39808	390470	4450928	4881206	167	5344000000	5375377118	0	0	0	0	0
541	1	farm	71564	mixed sheep	40	2	0	46	15	0	0	0	0	34	37	26	42	65	1	64	1	24828	579375	64634	560450	1339842	6933406	51604	9529312	2	15360000	24889312	0	0	85	0	0	51264	460141	5352103	5863508	173	5536000000	5566752819	0	0	0	0	0
542	1	farm	71556	mixed sheep	46	2	0	47	15	0	0	0	0	44	48	41	58	76	1	75	1	15710	622650	84390	686090	1892915	8498088	50629	11834762	2	18000000	29834762	0	0	92	0	0	39462	340578	3853354	4233394	180	5760000000	5794068156	0	0	0	0	0
543	1	farm	71556	mixed sheep	38	2	0	51	15	0	0	0	0	35	38	27	44	66	1	65	1	16351	589800	68766	583936	1386581	7235770	52639	9917491	2	15600000	25517491	0	0	86	0	0	52106	535961	6141852	6729920	174	5568000000	5600247411	0	0	0	0	0
544	1	farm	71564	mixed sheep	48	2	0	39	15	0	0	0	0	47	49	26	51	77	1	76	1	11135	572025	78460	705904	1659224	8629876	36797	11682286	2	18240000	29922286	0	0	88	0	0	25692	214778	2439423	2679893	176	5632000000	5664602179	0	0	0	0	0
545	1	farm	71556	mixed sheep	38	2	0	43	15	0	0	0	0	32	35	27	41	63	1	62	1	10970	496200	70208	631879	1394370	7741251	38729	10372636	2	14880000	25252636	0	0	76	0	0	32800	316888	3592318	3942006	164	5248000000	5277194643	0	0	0	0	0
546	1	farm	71564	mixed sheep	36	2	0	30	15	0	0	0	0	32	35	21	40	63	1	62	1	10974	463775	73062	670997	1254154	8131844	31163	10624995	2	14880000	25504995	0	0	74	0	0	26912	279974	3318937	3625823	162	5184000000	5213130818	0	0	0	0	0
547	1	farm	71564	mixed sheep	55	2	0	66	15	0	0	0	0	38	40	39	48	68	1	67	1	21014	691600	131932	1038780	1963023	12872280	75866	16773481	2	16080000	32853481	0	0	90	0	0	56732	550683	6450240	7057654	178	5696000000	5735911136	0	0	0	0	0
548	1	farm	71564	mixed sheep	42	2	0	45	15	0	0	0	0	36	39	27	46	67	1	66	1	12151	621050	74914	692046	1511218	8460201	44515	11403944	2	15840000	27243944	0	0	81	0	0	34514	300089	3511677	3846280	169	5408000000	5439090224	0	0	0	0	0
549	1	farm	71556	mixed sheep	48	2	0	46	15	0	0	0	0	36	39	43	46	67	1	66	1	11248	653350	83124	751876	1846175	9116108	38866	12489499	2	15840000	28329499	0	0	78	0	0	25350	225423	2660922	2911695	166	5312000000	5343241194	0	0	0	0	0
550	1	farm	71564	mixed sheep	54	2	0	54	15	0	0	0	0	31	33	29	40	61	1	60	1	10962	623200	120178	950794	2064296	12084230	56809	15899506	2	14400000	30299506	0	0	81	0	0	50836	502351	5855120	6408307	169	5408000000	5444707814	0	0	0	0	0
551	1	farm	71564	mixed sheep	52	2	0	48	15	0	0	0	0	52	54	53	56	82	1	81	1	29488	668150	97196	746582	2009763	9335148	44685	12901523	2	19440000	32341523	0	0	96	0	0	34698	325714	3749653	4110066	184	5888000000	5924451588	0	0	0	0	0
552	1	farm	71556	mixed sheep	40	2	0	41	15	0	0	0	0	30	32	31	38	60	1	59	1	11490	514725	68318	610616	1409950	7508846	39158	10151612	2	14160000	24311612	0	0	74	0	0	35176	342976	3912898	4291051	162	5184000000	5212602663	0	0	0	0	0
553	1	farm	71564	mixed sheep	32	2	0	38	15	0	0	0	0	34	37	26	42	65	1	64	1	11108	451000	59182	525834	1121729	6553966	34749	8746460	2	15360000	24106460	0	0	79	0	0	35836	349888	3992054	4377778	167	5344000000	5372484238	0	0	0	0	0
554	1	farm	71556	mixed sheep	37	2	0	37	15	0	0	0	0	31	35	30	45	63	1	62	1	11020	518975	69534	617456	1464477	7576554	29663	10276660	2	14880000	25156660	0	0	72	0	0	20072	202640	2317220	2539932	160	5120000000	5147696592	0	0	0	0	0
555	1	farm	71556	mixed sheep	40	2	0	56	15	0	0	0	0	33	36	25	41	64	1	63	1	11169	503125	69192	597449	1441109	7375877	51073	10037825	2	15120000	25157825	0	0	84	0	0	50704	488297	5650559	6189560	172	5504000000	5535347385	0	0	0	0	0
556	1	farm	71564	mixed sheep	35	2	0	42	15	0	0	0	0	27	29	28	37	57	1	56	1	21971	471825	76034	688316	1293104	8662230	37262	11228770	2	13440000	24668770	0	0	72	0	0	39956	410303	4702143	5152402	160	5120000000	5149821172	0	0	0	0	0
557	1	farm	71564	mixed sheep	35	2	0	31	15	0	0	0	0	35	38	27	48	66	1	65	1	13071	509575	101874	576268	1441107	7521356	57877	10208056	2	15600000	25808056	0	0	83	0	0	37570	248328	2933410	3219308	171	5472000000	5501027364	0	0	0	0	0
558	1	farm	71556	mixed sheep	41	2	0	41	15	0	0	0	0	34	37	26	42	65	1	64	1	10962	549975	71418	629417	1495637	7733104	36838	10516389	2	15360000	25876389	0	0	78	0	0	32896	304886	3506782	3844565	166	5312000000	5341720954	0	0	0	0	0
559	1	farm	71564	mixed sheep	43	2	0	43	15	0	0	0	0	52	54	46	56	82	1	81	1	13107	581975	87162	647122	1620274	8113410	78119	11128063	2	19440000	30568063	0	0	112	0	0	66406	315464	3981049	4362918	200	6400000000	6434930982	0	0	0	0	0
560	1	farm	71556	mixed sheep	55	2	0	67	15	0	0	0	0	36	39	35	44	67	1	66	1	25418	702600	91478	812684	2064293	9975532	63261	13709848	2	15840000	29549848	0	0	89	0	0	56880	555383	6408063	7020326	177	5664000000	5700570174	0	0	0	0	0
561	1	farm	71556	mixed sheep	39	2	0	54	15	0	0	0	0	33	36	30	41	64	1	63	1	15243	662125	80380	604768	1456690	7642892	65129	10511984	2	15120000	25631984	0	0	90	0	0	62998	504639	5859421	6427058	178	5696000000	5728059042	0	0	0	0	0
562	1	farm	71556	mixed sheep	37	2	0	55	15	0	0	0	0	26	28	27	35	56	1	55	1	19493	525975	70010	637090	1355422	7891494	47714	10527705	2	13200000	23727705	0	0	75	0	0	48052	464875	5352724	5865651	163	5216000000	5245593356	0	0	0	0	0
563	1	farm	71556	mixed sheep	37	2	0	42	15	0	0	0	0	37	40	27	45	68	1	67	1	11351	538225	74344	688840	1355423	8609153	31663	11297648	2	16080000	27377648	0	0	80	0	0	29748	295549	3300675	3625972	168	5376000000	5407003620	0	0	0	0	0
564	1	farm	71556	mixed sheep	43	2	0	44	15	0	0	0	0	35	38	30	43	66	1	65	1	19393	532800	77280	690620	1604695	8541805	41605	11488804	2	15600000	27088804	0	0	80	0	0	35850	337777	3850174	4223801	168	5376000000	5407312606	0	0	0	0	0
565	1	farm	71556	mixed sheep	41	2	0	37	15	0	0	0	0	34	37	24	47	65	1	64	1	10981	524200	74344	668576	1589114	8175236	35412	11066882	2	15360000	26426882	0	0	76	0	0	26716	257548	3007784	3292048	164	5248000000	5277718931	0	0	0	0	0
566	1	farm	71564	mixed sheep	54	2	0	65	15	0	0	0	0	30	33	31	40	61	1	60	1	11030	700350	96208	892359	2001975	10991466	68910	14751268	2	14400000	29151268	0	0	83	0	0	58632	576248	6795280	7430160	171	5472000000	5508581427	0	0	0	0	0
567	1	farm	71556	mixed sheep	35	2	0	47	15	0	0	0	0	41	44	47	49	72	1	71	1	10976	553800	62904	532224	1386580	6650909	46776	9233193	2	17040000	26273193	0	0	90	0	0	47288	478168	5520211	6045667	178	5696000000	5728318859	0	0	0	0	0
568	1	farm	71564	mixed sheep	51	2	0	61	15	0	0	0	0	40	43	41	48	71	1	70	1	54181	581600	119974	826661	1931865	10418786	88482	13967368	2	16800000	30767368	0	0	105	0	0	79480	477936	5804929	6362345	193	6176000000	6213129713	0	0	0	0	0
569	1	farm	71556	mixed sheep	46	2	0	41	15	0	0	0	0	32	34	33	40	62	1	61	1	16631	580825	96580	697885	1760490	8792290	42778	11970848	2	14640000	26610848	0	0	76	0	0	35128	372704	4349476	4757308	164	5248000000	5279368156	0	0	0	0	0
570	1	farm	71556	mixed sheep	31	2	0	35	15	0	0	0	0	36	39	23	44	67	1	66	1	17193	470650	64640	516272	1316471	6489918	36120	8894071	2	15840000	24734071	0	0	82	0	0	35518	320533	3629028	3985079	170	5440000000	5468719150	0	0	0	0	0
571	1	farm	71556	mixed sheep	30	2	0	39	15	0	0	0	0	36	39	37	49	67	1	66	1	13922	439450	63556	489114	1176257	6229238	43117	8440732	2	15840000	24280732	0	0	85	0	0	45038	425666	4896265	5366969	173	5536000000	5565647701	0	0	0	0	0
572	1	farm	71564	mixed sheep	49	2	0	50	15	0	0	0	0	47	51	39	61	79	2	78	1	393977	756400	83484	705652	1861758	8790726	65511	12263530	2	35280000	47543530	0	0	104	0	0	61428	488686	5785568	6335683	192	6144000000	6197879213	0	0	0	0	0
573	1	farm	71556	mixed sheep	50	2	0	47	15	0	0	0	0	41	45	36	55	73	1	72	1	17351	692150	90970	737244	1970813	9085182	47966	12624325	2	17280000	29904325	0	0	86	0	0	31900	305737	3517080	3854716	174	5568000000	5601759041	0	0	0	0	0
574	1	farm	71564	mixed sheep	47	2	0	44	15	0	0	0	0	33	36	26	41	64	1	63	1	10962	539150	83088	642458	1643644	8018600	45146	10972086	2	15120000	26092086	0	0	81	0	0	41282	379051	4515346	4935678	169	5408000000	5439027764	0	0	0	0	0
575	1	farm	71556	mixed sheep	43	2	0	54	15	0	0	0	0	28	30	28	40	58	1	57	1	16109	580850	106980	681034	1596905	8692248	93863	11751880	2	13680000	25431880	0	0	97	0	0	89368	496195	6006554	6592117	185	5920000000	5952023997	0	0	0	0	0
576	1	farm	71556	mixed sheep	46	2	0	55	15	0	0	0	0	51	53	31	59	81	1	80	1	11021	600600	77950	690804	1698172	8501744	53561	11622830	2	19200000	30822830	0	0	100	0	0	48732	438453	5034064	5521250	188	6016000000	6052344080	0	0	0	0	0
577	1	farm	71556	mixed sheep	48	2	0	49	15	0	0	0	0	36	39	33	44	67	1	66	1	11123	632700	79884	674899	1721540	8272322	43513	11424858	2	15840000	27264858	0	0	82	0	0	35558	315682	3633157	3984397	170	5440000000	5471249255	0	0	0	0	0
578	1	farm	71564	mixed sheep	48	2	0	50	15	0	0	0	0	29	32	28	37	60	1	59	1	12129	535250	78466	664546	1643644	8188530	50426	11160863	2	14160000	25320863	0	0	78	0	0	44188	390881	4622850	5057919	166	5312000000	5342378782	0	0	0	0	0
579	1	farm	71556	mixed sheep	45	2	0	63	15	0	0	0	0	34	36	38	41	64	1	63	1	12225	649850	68764	616831	1503431	7728861	75104	10642841	2	15120000	25762841	0	0	92	0	0	72580	663608	7933163	8669351	180	5760000000	5794432192	0	0	0	0	0
580	1	farm	71564	mixed sheep	37	2	0	59	15	0	0	0	0	38	41	27	46	69	1	68	1	27815	534600	83566	771939	1378791	9669184	65853	12503932	2	16320000	28823932	0	0	95	0	0	64750	554872	6540993	7160616	183	5856000000	5891984548	0	0	0	0	0
581	1	farm	71556	mixed sheep	54	2	0	58	15	0	0	0	0	36	39	34	44	67	1	66	1	17480	730125	110734	1072449	1892919	13368692	62306	17237224	2	15840000	33077224	0	0	86	0	0	51820	547150	6219064	6818035	174	5568000000	5607895260	0	0	0	0	0
582	1	farm	71556	mixed sheep	59	2	0	71	15	0	0	0	0	41	45	30	55	73	1	72	1	24783	735900	102674	899266	2165559	11008775	89748	15001923	2	17280000	32281923	0	0	104	0	0	79914	746928	9025578	9852420	192	6144000000	6186134342	0	0	0	0	0
583	1	farm	71564	mixed sheep	29	2	0	20	15	0	0	0	0	27	29	23	31	57	1	56	1	10962	412525	61490	524439	1160677	6568804	19974	8747910	2	13440000	22187910	0	0	67	0	0	22826	218617	2594970	2836412	155	4960000000	4985024322	0	0	0	0	0
584	1	farm	71556	mixed sheep	49	2	0	90	15	0	0	0	0	43	45	37	51	73	1	72	1	21487	943625	84576	708959	1744909	8645586	87834	12215489	2	17280000	29495489	0	0	104	0	0	83396	828466	9676130	10587992	192	6144000000	6184083481	0	0	0	0	0
585	1	farm	71564	mixed sheep	46	2	0	59	15	0	0	0	0	31	34	28	43	62	1	61	1	17458	571075	82912	735212	1628065	9017543	67401	12102208	2	14640000	26742208	0	0	84	0	0	55808	496298	5746870	6298977	172	5504000000	5537041185	0	0	0	0	0
586	1	farm	71556	mixed sheep	38	2	0	44	15	0	0	0	0	39	42	25	47	70	1	69	1	10990	542100	73504	648225	1339842	7942926	39488	10586085	2	16560000	27146085	0	0	86	0	0	40158	388935	4429800	4858893	174	5568000000	5600004978	0	0	0	0	0
587	1	farm	71564	mixed sheep	39	2	0	40	15	0	0	0	0	38	41	24	50	69	1	68	1	10987	563550	66800	582381	1386581	7210536	38795	9848643	2	16320000	26168643	0	0	83	0	0	34756	341586	3894152	4270494	171	5472000000	5502439137	0	0	0	0	0
588	1	farm	71556	mixed sheep	55	2	0	66	15	0	0	0	0	65	68	57	74	96	1	95	1	16172	875075	88578	786429	1869549	9772509	82055	13474195	2	22800000	36274195	0	0	125	0	0	76386	758410	9033654	9868450	213	6816000000	6862142645	0	0	0	0	0
589	1	farm	71564	mixed sheep	51	2	0	58	15	0	0	0	0	35	38	36	48	66	1	65	1	11189	715300	84200	723112	1822809	8882357	61012	12288790	2	15600000	27888790	0	0	86	0	0	50504	443297	5166869	5660670	174	5568000000	5601549460	0	0	0	0	0
590	1	farm	71564	mixed sheep	58	2	0	63	15	0	0	0	0	38	41	39	50	69	1	68	1	21973	781225	124328	967941	2181139	12118042	55425	16228099	2	16320000	32548099	0	0	87	0	0	44182	406588	4802939	5253710	175	5600000000	5637801809	0	0	0	0	0
591	1	farm	71564	mixed sheep	37	2	0	37	15	0	0	0	0	30	33	28	38	61	1	60	1	10962	520200	65366	568300	1371001	7040778	33643	9599289	2	14400000	23999289	0	0	74	0	0	30940	299041	3404406	3734386	162	5184000000	5211733675	0	0	0	0	0
592	1	farm	71556	mixed sheep	49	2	0	67	15	0	0	0	0	35	38	29	44	66	1	65	1	11274	655375	77308	702691	1783858	8583034	64599	11866865	2	15600000	27466865	0	0	89	0	0	59244	570051	6842376	7471672	177	5664000000	5698938536	0	0	0	0	0
593	1	farm	71564	mixed sheep	40	2	0	49	15	0	0	0	0	43	45	44	53	73	1	72	1	10962	641375	80946	666198	1542375	8195962	58997	11185852	2	17280000	28465852	0	0	95	0	0	51106	362005	4318362	4731472	183	5856000000	5889197324	0	0	0	0	0
594	1	farm	71556	mixed sheep	52	2	0	56	15	0	0	0	0	34	37	32	44	65	1	64	1	11681	693975	83846	762862	1853969	9362530	57225	12814408	2	15360000	28174408	0	0	83	0	0	46272	435530	5022897	5504699	171	5472000000	5505679108	0	0	0	0	0
595	1	farm	71564	mixed sheep	46	2	0	51	15	0	0	0	0	40	43	41	48	71	1	70	1	13562	668050	81814	717217	1768280	8892862	56671	12184894	2	16800000	28984894	0	0	88	0	0	44774	476818	5572338	6093930	176	5632000000	5667078824	0	0	0	0	0
596	1	farm	71556	mixed sheep	45	2	0	49	15	0	0	0	0	35	38	29	43	66	1	65	1	12971	569775	87910	680504	1635853	8454112	48597	11476750	2	15600000	27076750	0	0	83	0	0	40570	360310	4168724	4569605	171	5472000000	5503646355	0	0	0	0	0
597	1	farm	71556	mixed sheep	64	2	0	73	15	0	0	0	0	48	51	42	56	79	1	78	1	24841	767600	119930	1135206	2375885	14045318	83123	18527062	2	18720000	37247062	0	0	103	0	0	61940	566566	6657413	7285919	191	6112000000	6156532981	0	0	0	0	0
598	1	farm	71564	mixed sheep	31	2	0	42	15	0	0	0	0	35	39	27	49	67	1	66	1	11066	458425	61538	516899	1176257	6493339	38485	8744943	2	15840000	24584943	0	0	82	0	0	38500	393710	4459748	4891958	170	5440000000	5469476901	0	0	0	0	0
599	1	farm	71556	mixed sheep	47	2	0	55	15	0	0	0	0	44	46	33	50	74	1	73	1	13472	658975	79960	736117	1674804	9118051	57249	12325156	2	17520000	29845156	0	0	93	0	0	48966	454424	5319764	5823154	181	5792000000	5827668309	0	0	0	0	0
600	1	farm	71556	mixed sheep	49	2	0	67	15	0	0	0	0	33	35	34	37	63	1	62	1	11312	697525	80996	707074	1791649	8686145	62133	12025521	2	14880000	26905521	0	0	86	0	0	61900	620408	7148190	7830499	174	5568000000	5602736020	0	0	0	0	0
601	1	farm	71564	mixed sheep	40	2	0	42	15	0	0	0	0	35	38	28	43	66	1	65	1	23385	469025	107162	1006956	1581327	12803169	39346	16006985	2	15600000	31606985	0	0	81	0	0	37982	361804	4141886	4541672	169	5408000000	5444148657	0	0	0	0	0
602	1	farm	71564	mixed sheep	43	2	0	55	15	0	0	0	0	35	39	29	49	67	1	66	1	20116	544700	78544	664270	1682593	8313256	62405	11345768	2	15840000	27185768	0	0	90	0	0	60464	579330	6735890	7375684	178	5696000000	5730561452	0	0	0	0	0
603	1	farm	71564	mixed sheep	32	2	0	41	15	0	0	0	0	30	33	26	39	61	1	60	1	11065	478900	59562	482956	1191837	6123712	36104	8373070	2	14400000	22773070	0	0	75	0	0	35334	378526	4281496	4695356	163	5216000000	5243468427	0	0	0	0	0
604	1	farm	71556	mixed sheep	35	2	0	39	15	0	0	0	0	32	35	25	40	63	1	62	1	12239	467700	63630	546932	1332052	6819058	38609	9267982	2	14880000	24147982	0	0	78	0	0	36636	342387	3891086	4270108	166	5312000000	5340418090	0	0	0	0	0
605	1	farm	71556	mixed sheep	54	2	0	49	15	0	0	0	0	34	37	29	42	65	1	64	1	16252	616750	88914	709412	1846179	8799880	49295	12110429	2	15360000	27470429	0	0	82	0	0	42892	412468	4828814	5284173	170	5440000000	5472754602	0	0	0	0	0
606	1	farm	71564	mixed sheep	40	2	0	35	15	0	0	0	0	45	47	46	49	75	1	74	1	22169	541125	68054	574045	1394371	7140691	32997	9751283	2	17760000	27511283	0	0	87	0	0	29260	278858	3207668	3515786	175	5600000000	5631027069	0	0	0	0	0
607	1	farm	71556	mixed sheep	35	2	0	40	15	0	0	0	0	34	37	28	42	65	1	64	1	24126	495450	65450	596306	1261945	7353228	38712	9811091	2	15360000	25171091	0	0	81	0	0	37702	322018	3796901	4156621	169	5408000000	5437327712	0	0	0	0	0
608	1	farm	71556	mixed sheep	42	2	0	39	15	0	0	0	0	33	36	25	41	64	1	63	1	10962	576825	72006	632570	1557957	7872895	38265	10750517	2	15120000	25870517	0	0	77	0	0	32294	294736	3446821	3773852	165	5280000000	5309644369	0	0	0	0	0
609	1	farm	71564	mixed sheep	34	2	0	28	15	0	0	0	0	31	34	29	40	62	1	61	1	10962	482375	65432	559681	1347633	7021394	24001	9500516	2	14640000	24140516	0	0	72	0	0	22972	223380	2524728	2771080	160	5120000000	5146911595	0	0	0	0	0
610	1	farm	71564	mixed sheep	36	2	0	39	15	0	0	0	0	30	34	26	44	62	1	61	1	10962	466475	74496	659812	1339841	8036277	39517	10616419	2	14640000	25256419	0	0	77	0	0	37046	364356	4342919	4744321	165	5280000000	5310000740	0	0	0	0	0
611	1	farm	71564	mixed sheep	47	2	0	54	15	0	0	0	0	36	39	26	44	67	1	66	1	17188	532775	77238	684504	1573535	8348272	53812	11270136	2	15840000	27110136	0	0	88	0	0	53008	483694	5697548	6234249	176	5632000000	5665344386	0	0	0	0	0
612	1	farm	71556	mixed sheep	57	2	0	74	15	0	0	0	0	41	44	45	50	72	1	71	1	21863	809175	106574	971100	2157768	11994420	71690	16110728	2	17040000	33150728	0	0	94	0	0	56326	527306	6138442	6722074	182	5824000000	5863872801	0	0	0	0	0
613	1	farm	71556	mixed sheep	39	2	0	42	15	0	0	0	0	34	37	23	42	65	1	64	1	18346	539875	92804	584696	1542375	7521887	42681	10324319	2	15360000	25684319	0	0	82	0	0	42668	412214	4702586	5157468	170	5440000000	5470841787	0	0	0	0	0
614	1	farm	71564	mixed sheep	39	2	0	37	15	0	0	0	0	58	62	41	72	90	1	89	1	13954	535600	105994	643608	1480058	8324546	72389	11162196	2	21360000	32522196	0	0	111	0	0	49744	340654	4038050	4428449	199	6368000000	6404950645	0	0	0	0	0
615	1	farm	71556	mixed sheep	45	2	0	41	15	0	0	0	0	33	36	28	41	64	1	63	1	13139	549325	75884	668585	1604695	8210953	33229	11142671	2	15120000	26262671	0	0	73	0	0	23074	241585	2731266	2995925	161	5152000000	5181258597	0	0	0	0	0
616	1	farm	71564	mixed sheep	53	2	0	87	15	0	0	0	0	37	40	31	48	68	1	67	1	12056	680725	83916	768609	1877336	9382822	78228	12871636	2	16080000	28951636	0	0	97	0	0	77250	784033	8911234	9772516	185	5920000000	5958724152	0	0	0	0	0
617	1	farm	71556	mixed sheep	41	2	0	67	15	0	0	0	0	38	42	29	52	70	1	69	1	14924	701700	79022	687560	1651431	8395525	56818	11572055	2	16560000	28132055	0	0	90	0	0	50290	461837	5287656	5799783	178	5696000000	5729931838	0	0	0	0	0
618	1	farm	71564	mixed sheep	54	2	0	67	15	0	0	0	0	61	64	44	70	92	1	91	1	11974	827775	95200	816638	2009762	10035050	90900	13875324	2	21840000	35715324	0	0	122	0	0	75036	625360	7410437	8110834	210	6720000000	6763826158	0	0	0	0	0
619	1	farm	71556	mixed sheep	63	2	0	59	15	0	0	0	0	37	40	36	45	68	1	67	1	11440	775150	96802	875828	2297986	10782496	55597	14883860	2	16080000	30963860	0	0	85	0	0	42912	404399	4611547	5058858	173	5536000000	5572022718	0	0	0	0	0
620	1	farm	71556	mixed sheep	42	2	0	46	15	0	0	0	0	56	58	27	66	86	1	85	1	30970	569075	113646	911851	1565746	11636520	50856	14847695	2	20400000	35247695	0	0	103	0	0	41788	351056	4037468	4430312	191	6112000000	6151678006	0	0	0	0	0
621	1	farm	71564	mixed sheep	49	2	0	58	15	0	0	0	0	34	38	26	48	66	1	65	1	20699	719275	127986	830398	2087658	10533026	82854	14381198	2	15600000	29981198	0	0	90	0	0	65046	686624	8355087	9106756	178	5696000000	5735087955	0	0	0	0	0
622	1	farm	71556	mixed sheep	42	2	0	38	15	0	0	0	0	37	40	27	45	68	1	67	1	11103	570425	71876	631919	1557955	7750055	33032	10615262	2	16080000	26695262	0	0	79	0	0	26796	254644	2913738	3195177	167	5344000000	5373890439	0	0	0	0	0
623	1	farm	71556	mixed sheep	79	2	0	100	15	0	0	0	0	68	71	61	81	99	1	98	1	22902	1278250	174642	1298464	2710847	16504560	135533	22102296	2	23520000	45622296	0	0	138	0	0	102776	974799	11400874	12478448	226	7232000000	7290100744	0	0	0	0	0
624	1	farm	71556	mixed sheep	33	2	0	33	15	0	0	0	0	31	34	27	39	62	1	61	1	11001	501550	65282	594544	1199626	7299618	30952	9691573	2	14640000	24331573	0	0	73	0	0	25678	225608	2611375	2862660	161	5152000000	5179194234	0	0	0	0	0
625	1	farm	71556	mixed sheep	46	2	0	55	15	0	0	0	0	37	41	28	51	69	1	68	1	15084	674600	91520	615524	1635854	7831491	57269	10906258	2	16320000	27226258	0	0	92	0	0	59302	570276	6663666	7293244	180	5760000000	5794519502	0	0	0	0	0
626	1	farm	71556	mixed sheep	42	2	0	46	15	0	0	0	0	36	40	25	50	68	1	67	1	11125	552000	72050	610792	1557955	7551622	42335	10386754	2	16080000	26466754	0	0	82	0	0	34774	329348	3741150	4105273	170	5440000000	5470572026	0	0	0	0	0
627	1	farm	71556	mixed sheep	56	2	0	75	15	0	0	0	0	37	40	38	45	68	1	67	1	13541	801950	95200	891022	1994186	10976093	80313	14838764	2	16080000	30918764	0	0	93	0	0	67164	668000	7939776	8674941	181	5792000000	5831593705	0	0	0	0	0
628	1	farm	71556	mixed sheep	52	2	0	51	15	0	0	0	0	34	37	20	42	65	1	64	1	13397	689150	100388	929466	1986394	11497381	49826	15252605	2	15360000	30612605	0	0	80	0	0	37910	354069	4061371	4453350	168	5376000000	5411065955	0	0	0	0	0
629	1	farm	71564	mixed sheep	48	2	0	55	15	0	0	0	0	40	43	27	48	71	1	70	1	12086	657725	96016	900459	1705963	11139894	56033	14556090	2	16800000	31356090	0	0	90	0	0	47896	469789	5532702	6050387	178	5696000000	5733406477	0	0	0	0	0
630	1	farm	71556	mixed sheep	34	2	0	37	15	0	0	0	0	32	35	23	40	63	1	62	1	11043	500325	65266	554393	1300892	6877898	30667	9329440	2	14880000	24209440	0	0	74	0	0	27116	272266	3114416	3413797	162	5184000000	5211623238	0	0	0	0	0
631	1	farm	71556	mixed sheep	27	2	0	31	15	0	0	0	0	26	28	25	30	56	1	55	1	11026	394675	55902	467687	1020462	5939828	27255	7905809	2	13200000	21105809	0	0	68	0	0	29872	297927	3402220	3730020	156	4992000000	5016835828	0	0	0	0	0
632	1	farm	71556	mixed sheep	51	2	0	74	15	0	0	0	0	46	49	34	54	77	1	76	1	18101	806325	103408	876915	1970812	10656022	91241	14504723	2	18240000	32744723	0	0	107	0	0	73338	596768	7083930	7754036	195	6240000000	6280498758	0	0	0	0	0
633	1	farm	71556	mixed sheep	45	2	0	49	15	0	0	0	0	30	34	37	44	62	1	61	1	11416	663400	81114	690275	1791647	8451404	48515	11726354	2	14640000	26366354	0	0	76	0	0	34970	315351	3687369	4037690	164	5248000000	5278404044	0	0	0	0	0
634	1	farm	71556	mixed sheep	29	2	0	27	15	0	0	0	0	23	26	24	36	54	1	53	1	10962	444500	59038	507157	1184047	6400976	26593	8622310	2	12720000	21342310	0	0	65	0	0	25062	227826	2614719	2867607	153	4896000000	4920209917	0	0	0	0	0
635	1	farm	71564	mixed sheep	33	2	0	29	15	0	0	0	0	31	34	28	39	62	1	61	1	10962	481075	64334	563103	1308682	6984289	25644	9427127	2	14640000	24067127	0	0	71	0	0	21346	214193	2437276	2672815	159	5088000000	5114739942	0	0	0	0	0
636	1	farm	71564	mixed sheep	51	2	0	56	15	0	0	0	0	34	38	34	48	66	1	65	1	39741	605275	83454	741737	1846178	9055049	69703	12401396	2	15600000	28001396	0	0	91	0	0	62250	531279	6114651	6708180	179	5728000000	5762709576	0	0	0	0	0
637	1	farm	71556	mixed sheep	33	2	0	36	15	0	0	0	0	27	29	20	36	57	1	56	1	10962	449875	61778	536785	1238575	6696884	38298	9022194	2	13440000	22462194	0	0	73	0	0	37982	319995	3716565	4074542	161	5152000000	5178536736	0	0	0	0	0
638	1	farm	71556	mixed sheep	42	2	0	42	15	0	0	0	0	31	34	29	40	62	1	61	1	11008	551425	73462	613253	1589115	7625614	36931	10489800	2	14640000	25129800	0	0	74	0	0	29954	303296	3426324	3759574	162	5184000000	5212889374	0	0	0	0	0
639	1	farm	71564	mixed sheep	46	2	0	51	15	0	0	0	0	36	39	29	44	67	1	66	1	17876	616450	81518	743983	1752700	9190445	45708	12430804	2	15840000	28270804	0	0	82	0	0	37804	377158	4296626	4711589	170	5440000000	5472982393	0	0	0	0	0
640	1	farm	71556	mixed sheep	50	2	0	53	15	0	0	0	0	34	37	30	42	65	1	64	1	13499	684225	86366	767230	1853966	9340602	49965	12782354	2	15360000	28142354	0	0	79	0	0	36552	359782	4275114	4671448	167	5344000000	5376813802	0	0	0	0	0
641	1	farm	71556	mixed sheep	40	2	0	39	15	0	0	0	0	33	36	29	42	64	1	63	1	17642	583350	74558	636698	1441109	7839388	42863	10617967	2	15120000	25737967	0	0	80	0	0	37658	327764	3792804	4158227	168	5376000000	5405896193	0	0	0	0	0
642	1	farm	71556	mixed sheep	84	2	0	134	15	0	0	0	0	41	45	42	55	73	1	72	1	87630	879350	267200	1927332	3450878	24796688	199108	31520556	2	17280000	48800556	0	0	139	0	0	165496	1278378	15210688	16654562	227	7264000000	7329455118	0	0	0	0	0
643	1	farm	71564	mixed sheep	37	2	0	47	15	0	0	0	0	26	28	27	36	56	1	55	1	10974	529250	64404	548971	1363212	6867734	45262	9418832	2	13200000	22618832	0	0	73	0	0	42504	402759	4575201	5020464	161	5152000000	5179639296	0	0	0	0	0
644	1	farm	71564	mixed sheep	47	2	0	78	15	0	0	0	0	47	49	30	57	77	1	76	1	10970	666250	109324	791494	1713754	10151670	81728	13514220	2	18240000	31754220	0	0	106	0	0	77842	778594	9058220	9914657	194	6208000000	6249668877	0	0	0	0	0
645	1	farm	71556	mixed sheep	41	2	0	36	15	0	0	0	0	30	33	29	38	61	1	60	1	11071	512275	72272	644582	1495636	7859016	30900	10614681	2	14400000	25014681	0	0	71	0	0	23802	238018	2768409	3030230	159	5088000000	5116044910	0	0	0	0	0
646	1	farm	71556	mixed sheep	60	2	0	74	15	0	0	0	0	38	40	39	48	68	1	67	1	11511	804725	106588	975532	2126611	12095470	71618	16180544	2	16080000	32260544	0	0	91	0	0	63490	667665	7838152	8569308	179	5728000000	5768829852	0	0	0	0	0
647	1	farm	71564	mixed sheep	47	2	0	34	15	0	0	0	0	34	37	27	42	65	1	64	1	28874	607400	103222	824933	1783862	10461805	34862	13816084	2	15360000	29176084	0	0	75	0	0	24104	218374	2456760	2699238	163	5216000000	5247875322	0	0	0	0	0
648	1	farm	71556	mixed sheep	27	2	0	32	15	0	0	0	0	26	30	27	40	58	1	57	1	10962	433100	58632	509429	1090569	6383036	29127	8503894	2	13680000	22183894	0	0	71	0	0	30866	296114	3364462	3691441	159	5088000000	5113875335	0	0	0	0	0
649	1	farm	71564	mixed sheep	45	2	0	48	15	0	0	0	0	33	36	26	41	64	1	63	1	11105	612250	75340	676062	1628063	8231648	48363	11271726	2	15120000	26391726	0	0	80	0	0	40616	400158	4623677	5064451	168	5376000000	5407456177	0	0	0	0	0
650	1	farm	71556	mixed sheep	40	2	0	38	15	0	0	0	0	49	51	50	57	79	1	78	1	11096	519650	67890	582674	1534587	7277136	37759	10019696	2	18720000	28739696	0	0	93	0	0	35284	355862	4056896	4448043	181	5792000000	5825187739	0	0	0	0	0
651	1	farm	71556	mixed sheep	50	2	0	65	15	0	0	0	0	41	44	37	49	72	1	71	1	18940	637875	82636	742496	1916286	9075578	58496	12513366	2	17040000	29553366	0	0	91	0	0	47844	427822	4854192	5329858	179	5728000000	5762883224	0	0	0	0	0
652	1	farm	71564	mixed sheep	37	2	0	40	15	0	0	0	0	30	33	28	39	61	1	60	1	17631	592600	89538	680778	1495637	8474832	44240	11377625	2	14400000	25777625	0	0	77	0	0	38826	355482	4058668	4452976	165	5280000000	5310230601	0	0	0	0	0
653	1	farm	71564	mixed sheep	40	2	0	26	15	0	0	0	0	29	31	26	34	59	1	58	1	11038	530425	69740	628666	1433320	7736504	27341	10425997	2	13920000	24345997	0	0	68	0	0	21116	204124	2380776	2606016	156	4992000000	5018952013	0	0	0	0	0
654	1	farm	71564	mixed sheep	35	2	0	46	15	0	0	0	0	26	28	27	35	56	1	55	1	11149	595850	66004	576932	1332052	7187362	51055	9809254	2	13200000	23009254	0	0	78	0	0	54006	479318	5623165	6156488	166	5312000000	5341165742	0	0	0	0	0
655	1	farm	71556	mixed sheep	49	2	0	48	15	0	0	0	0	42	44	43	53	72	1	71	1	20335	603525	112714	754477	1986392	9520038	59060	13036206	2	17040000	30076206	0	0	93	0	0	52836	454612	5332248	5839696	181	5792000000	5827915902	0	0	0	0	0
656	1	farm	71564	mixed sheep	39	2	0	38	15	0	0	0	0	32	35	29	40	63	1	62	1	11008	534575	72662	644096	1503425	7857580	38777	10651116	2	14880000	25531116	0	0	76	0	0	31156	285440	3374323	3690918	164	5248000000	5277222035	0	0	0	0	0
657	1	farm	71556	mixed sheep	28	2	0	28	15	0	0	0	0	27	29	28	37	57	1	56	1	15744	454850	64742	449960	1012672	5832986	21305	7836514	2	13440000	21276514	0	0	67	0	0	24414	259011	2899172	3182596	155	4960000000	4984459111	0	0	0	0	0
658	1	farm	71556	mixed sheep	29	2	0	43	15	0	0	0	0	32	35	25	40	63	1	62	1	10974	433275	64794	535916	1152887	6721324	38584	8946780	2	14880000	23826780	0	0	80	0	0	43068	420646	4843891	5307606	168	5376000000	5405134386	0	0	0	0	0
659	1	farm	71556	mixed sheep	57	2	0	83	15	0	0	0	0	44	47	38	52	75	1	74	1	11785	812700	82478	699507	1939657	8630226	76183	12240751	2	17760000	30000751	0	0	102	0	0	71028	707623	8384038	9162689	190	6080000000	6119163440	0	0	0	0	0
660	1	farm	71556	mixed sheep	49	2	0	55	15	0	0	0	0	33	37	30	47	65	1	64	1	19127	591800	80246	678501	1807229	8379148	55290	11592213	2	15360000	26952213	0	0	84	0	0	49430	475974	5416848	5942252	172	5504000000	5536894466	0	0	0	0	0
661	1	farm	71556	mixed sheep	52	2	0	64	15	0	0	0	0	50	53	33	63	81	1	80	1	16074	984825	114628	1095095	2009765	13675630	92539	17972481	2	19200000	37172481	0	0	106	0	0	65456	646776	7606376	8318608	194	6208000000	6253491090	0	0	0	0	0
662	1	farm	71564	mixed sheep	40	2	0	47	15	0	0	0	0	28	30	24	33	58	1	57	1	11182	463425	62732	563548	1254157	7039541	44154	9427557	2	13680000	23107557	0	0	76	0	0	46592	438916	5151776	5637284	164	5248000000	5276744842	0	0	0	0	0
663	1	farm	71556	mixed sheep	48	2	0	57	15	0	0	0	0	33	36	30	41	64	1	63	1	22573	638975	86770	740012	1916284	9142780	58119	12582940	2	15120000	27702940	0	0	85	0	0	56608	602170	7002879	7661657	173	5536000000	5571364596	0	0	0	0	0
664	1	farm	71564	mixed sheep	39	2	0	47	15	0	0	0	0	34	37	26	42	65	1	64	1	10962	507850	67892	569529	1433320	7116695	44319	9739605	2	15360000	25099605	0	0	81	0	0	40698	421045	4800742	5262484	169	5408000000	5438362090	0	0	0	0	0
665	1	farm	71564	mixed sheep	38	2	0	48	15	0	0	0	0	35	39	25	49	67	1	66	1	19531	582900	73988	655936	1464478	8043370	46078	10866750	2	15840000	26706750	0	0	84	0	0	42694	396902	4627632	5067228	172	5504000000	5535773978	0	0	0	0	0
666	1	farm	71564	mixed sheep	49	2	0	63	15	0	0	0	0	60	62	31	68	90	1	89	1	15901	612625	109840	746896	1853968	9571480	95887	12990696	2	21360000	34350696	0	0	128	0	0	89846	605412	7399666	8094924	216	6912000000	6954445620	0	0	0	0	0
667	1	farm	71556	mixed sheep	40	2	0	52	15	0	0	0	0	32	35	24	40	63	1	62	1	10964	533950	72432	615046	1425529	7567854	50113	10264924	2	14880000	25144924	0	0	81	0	0	48256	508851	5879482	6436588	169	5408000000	5439581513	0	0	0	0	0
668	1	farm	71556	mixed sheep	40	2	0	48	15	0	0	0	0	29	31	30	34	59	1	58	1	10974	528425	70942	618505	1526798	7703967	46367	10495003	2	13920000	24415003	0	0	76	0	0	42258	390373	4483678	4916309	164	5248000000	5277331313	0	0	0	0	0
669	1	farm	71564	mixed sheep	54	2	0	51	15	0	0	0	0	38	41	36	46	69	1	68	1	11261	728350	94680	880767	1830600	10950140	54965	14539501	2	16320000	30859501	0	0	85	0	0	40992	381004	4497880	4919876	173	5536000000	5571779377	0	0	0	0	0
670	1	farm	71564	mixed sheep	52	2	0	52	15	0	0	0	0	28	30	25	36	58	1	57	1	15315	592000	107976	804843	1947444	10005626	83604	13541493	2	13680000	27221493	0	0	91	0	0	75918	487282	5962575	6525776	179	5728000000	5761747268	0	0	0	0	0
671	1	farm	71556	mixed sheep	51	2	0	62	15	0	0	0	0	36	38	33	46	66	1	65	1	13910	723075	121172	699790	1744911	9046946	63972	12399867	2	15600000	27999867	0	0	90	0	0	59798	527591	6206272	6793662	178	5696000000	5730793529	0	0	0	0	0
672	1	farm	71564	mixed sheep	53	2	0	57	15	0	0	0	0	30	33	30	38	61	1	60	1	11062	661750	85726	727754	1830597	8867772	56171	12229770	2	14400000	26629770	0	0	82	0	0	52638	495990	5865485	6414113	170	5440000000	5473043883	0	0	0	0	0
673	1	farm	71556	mixed sheep	47	2	0	36	15	0	0	0	0	32	35	26	41	63	1	62	1	21837	550075	77404	701719	1682592	8543561	36928	11592279	2	14880000	26472279	0	0	74	0	0	26274	222352	2586787	2835413	162	5184000000	5213307692	0	0	0	0	0
674	1	farm	71564	mixed sheep	39	2	0	41	15	0	0	0	0	38	41	27	46	69	1	68	1	15774	540000	68876	617535	1425529	7570568	40775	10263283	2	16320000	26583283	0	0	83	0	0	33888	314935	3743822	4092644	171	5472000000	5502675927	0	0	0	0	0
675	1	farm	71556	mixed sheep	47	2	0	48	15	0	0	0	0	34	36	35	45	64	1	63	1	21341	659975	74684	660816	1557957	8104724	51521	11109677	2	15120000	26229677	0	0	82	0	0	46384	437902	5103862	5588148	170	5440000000	5471817824	0	0	0	0	0
676	1	farm	71564	mixed sheep	39	2	0	40	15	0	0	0	0	37	41	25	51	69	1	68	1	12684	521325	68874	588357	1456689	7370916	39388	10045550	2	16320000	26365550	0	0	85	0	0	39130	365015	4181148	4585294	173	5536000000	5566950844	0	0	0	0	0
677	1	farm	71556	mixed sheep	38	2	0	58	15	0	0	0	0	39	42	29	47	70	1	69	1	16062	646100	73198	623365	1464478	7784420	61108	10652669	2	16560000	27212669	0	0	94	0	0	64038	634500	7393425	8091963	182	5824000000	5859304632	0	0	0	0	0
678	1	farm	71564	mixed sheep	49	2	0	38	15	0	0	0	0	38	42	29	52	70	1	69	1	18045	621900	83886	714791	1931865	8813292	34443	12200178	2	16560000	28760178	0	0	79	0	0	20460	186826	2099961	2307248	167	5344000000	5375067425	0	0	0	0	0
679	1	farm	71564	mixed sheep	42	2	0	58	15	0	0	0	0	35	38	30	43	66	1	65	1	13737	605825	76508	667357	1581325	8291875	60100	11282990	2	15600000	26882990	0	0	90	0	0	65610	685530	7817908	8569048	178	5696000000	5731452037	0	0	0	0	0
680	1	farm	71556	mixed sheep	33	2	0	36	15	0	0	0	0	29	32	27	38	60	1	59	1	11096	509225	62820	549106	1261944	6829746	31177	9244017	2	14160000	23404017	0	0	72	0	0	29804	305840	3447344	3782988	160	5120000000	5147187005	0	0	0	0	0
681	1	farm	71556	mixed sheep	44	2	0	45	15	0	0	0	0	35	38	30	43	66	1	65	1	19132	615125	106668	713050	1659224	9139055	44289	12277411	2	15600000	27877411	0	0	81	0	0	36574	333439	3896660	4266673	169	5408000000	5440144083	0	0	0	0	0
682	1	farm	71556	mixed sheep	35	2	0	44	15	0	0	0	0	28	30	29	32	58	1	57	1	10962	500275	61572	535322	1277523	6645003	47009	9066704	2	13680000	22746704	0	0	78	0	0	51814	481291	5620353	6153458	166	5312000000	5340900162	0	0	0	0	0
683	1	farm	71564	mixed sheep	35	2	0	39	15	0	0	0	0	33	36	30	41	64	1	63	1	12476	511325	65282	575948	1277525	7191111	33906	9655097	2	15120000	24775097	0	0	78	0	0	35186	358693	4069626	4463505	166	5312000000	5341238602	0	0	0	0	0
684	1	farm	71564	mixed sheep	60	2	0	57	15	0	0	0	0	53	57	42	67	85	1	84	1	21538	682600	115406	866927	2188928	10805447	64540	14723848	2	20160000	34883848	0	0	103	0	0	44134	361930	4201817	4607882	191	6112000000	6151491729	0	0	0	0	0
685	1	farm	71556	mixed sheep	41	2	0	48	15	0	0	0	0	34	37	24	43	65	1	64	1	11265	602550	72570	655715	1565745	8027230	42570	10966380	2	15360000	26326380	0	0	80	0	0	35774	327218	3778685	4141676	168	5376000000	5406468057	0	0	0	0	0
686	1	farm	71564	mixed sheep	33	2	0	37	15	0	0	0	0	33	37	30	47	65	1	64	1	11364	489175	63676	540610	1261944	6755643	52907	9163955	2	15360000	24523955	0	0	87	0	0	51622	383328	4614782	5049732	175	5600000000	5629573687	0	0	0	0	0
687	1	farm	71556	mixed sheep	45	2	0	50	15	0	0	0	0	32	35	28	41	63	1	62	1	11029	652825	86896	646011	1760489	8095916	45930	11288067	2	14880000	26168067	0	0	77	0	0	36170	388487	4325372	4750029	165	5280000000	5310918095	0	0	0	0	0
688	1	farm	71564	mixed sheep	35	2	0	34	15	0	0	0	0	33	37	25	47	65	1	64	1	12350	481600	66932	557190	1409948	6924357	31664	9471691	2	15360000	24831691	0	0	75	0	0	24016	258210	2938252	3220478	163	5216000000	5244052170	0	0	0	0	0
689	1	farm	71556	mixed sheep	43	2	0	39	15	0	0	0	0	31	34	30	40	62	1	61	1	20271	519550	77034	695547	1620274	8507313	37411	11457129	2	14640000	26097129	0	0	74	0	0	29184	281894	3245112	3556189	162	5184000000	5213653318	0	0	0	0	0
690	1	farm	71556	mixed sheep	40	2	0	51	15	0	0	0	0	43	46	31	51	74	1	73	1	20864	620050	79832	708984	1557957	8877792	60035	11904649	2	17520000	29424649	0	0	97	0	0	57266	511803	6063074	6632144	185	5920000000	5956056793	0	0	0	0	0
691	1	farm	71556	mixed sheep	46	2	0	49	15	0	0	0	0	46	50	33	60	78	1	77	1	11082	575175	97140	700636	1604693	8708307	56566	11742517	2	18480000	30222517	0	0	92	0	0	33650	317815	3678249	4029714	180	5760000000	5794252231	0	0	0	0	0
692	1	farm	71556	mixed sheep	56	2	0	72	15	0	0	0	0	54	57	48	62	85	1	84	1	15783	1094775	90922	816219	2048715	10146602	85157	14282390	2	20160000	34442390	0	0	115	0	0	76566	691949	8192454	8960970	203	6496000000	6539403360	0	0	0	0	0
693	1	farm	71564	mixed sheep	46	2	0	45	15	0	0	0	0	35	38	26	48	66	1	65	1	10971	568225	75948	652678	1667015	8104574	41260	11109699	2	15600000	26709699	0	0	80	0	0	32842	295814	3330200	3658856	168	5376000000	5406368555	0	0	0	0	0
694	1	farm	71564	mixed sheep	48	2	0	45	15	0	0	0	0	38	41	30	46	69	1	68	1	10974	575575	104774	693452	1667012	8747286	44735	11832835	2	16320000	28152835	0	0	85	0	0	38158	341768	3948088	4328014	173	5536000000	5568480849	0	0	0	0	0
695	1	farm	71556	mixed sheep	27	2	0	35	15	0	0	0	0	25	27	26	32	55	1	54	1	10983	440550	54958	478058	965933	5997914	30919	7968331	2	12960000	20928331	0	0	68	0	0	32348	301885	3504346	3838579	156	4992000000	5016766911	0	0	0	0	0
696	1	farm	71556	mixed sheep	43	2	0	56	15	0	0	0	0	40	43	31	48	71	1	70	1	24627	663775	79884	713630	1674803	8904156	60945	12097193	2	16800000	28897193	0	0	92	0	0	56538	568850	6822683	7448070	180	5760000000	5796345264	0	0	0	0	0
697	1	farm	71564	mixed sheep	46	1	0	45	15	0	0	0	0	36	40	37	50	68	1	67	1	16136	663000	103972	699478	1822806	8808471	39088	12136815	2	16080000	28216815	0	0	81	0	0	32052	324803	3709456	4066311	169	5408000000	5440283126	0	0	0	0	0
698	1	farm	71564	mixed sheep	40	1	0	41	15	0	0	0	0	24	28	23	38	56	1	55	1	20321	479825	87676	688388	1511217	8547544	67334	11381984	2	13200000	24581984	0	0	82	0	0	59986	380466	4684116	5124568	170	5440000000	5469706552	0	0	0	0	0
699	1	farm	71564	mixed sheep	39	1	0	40	15	0	0	0	0	37	40	25	45	68	1	67	1	10982	530500	67852	576047	1464478	7146032	36748	9821657	2	16080000	25901657	0	0	81	0	0	32582	318753	3653812	4005147	169	5408000000	5437906804	0	0	0	0	0
700	1	farm	71556	mixed sheep	38	1	0	47	15	0	0	0	0	27	30	27	40	58	1	57	1	16013	507125	68508	563335	1394370	7036824	46340	9616501	2	13680000	23296501	0	0	76	0	0	46596	464825	5398716	5910137	164	5248000000	5277206638	0	0	0	0	0
701	1	farm	71564	mixed sheep	44	1	0	44	15	0	0	0	0	30	32	27	37	60	1	59	1	22337	545450	90936	646103	1651432	8125689	74982	11134593	2	14160000	25294593	0	0	91	0	0	71456	430074	5270236	5771766	179	5728000000	5759066359	0	0	0	0	0
702	1	farm	71564	mixed sheep	56	1	0	62	15	0	0	0	0	34	37	35	43	65	1	64	1	16570	669450	106098	1005460	1986396	12411418	86279	16265101	2	15360000	31625101	0	0	95	0	0	69514	460595	5543314	6073424	183	5856000000	5893698524	0	0	0	0	0
703	1	farm	71564	mixed sheep	52	1	0	62	15	0	0	0	0	40	43	33	48	71	1	70	1	16204	812600	86790	816588	1830600	10022406	60962	13629945	2	16800000	30429945	0	0	89	0	0	46306	459981	5237876	5744164	177	5664000000	5700174109	0	0	0	0	0
704	1	farm	71564	mixed sheep	38	1	0	37	15	0	0	0	0	34	37	25	42	65	1	64	1	13044	472750	70766	613660	1433319	7584744	36375	10211614	2	15360000	25571614	0	0	78	0	0	30988	261106	2995683	3287777	166	5312000000	5340859391	0	0	0	0	0
705	1	farm	71556	mixed sheep	42	1	0	38	15	0	0	0	0	36	39	30	44	67	1	66	1	10987	608800	71684	607572	1581324	7504472	35777	10409629	2	15840000	26249629	0	0	78	0	0	26580	264654	3044828	3336062	166	5312000000	5341585692	0	0	0	0	0
706	1	farm	71564	mixed sheep	57	1	0	91	15	0	0	0	0	46	49	35	55	77	1	76	1	18330	1025475	126152	1159034	2274616	14281394	93163	18959833	2	18240000	37199833	0	0	110	0	0	89244	913450	10498238	11500932	198	6336000000	6384700765	0	0	0	0	0
707	1	farm	71564	mixed sheep	36	1	0	32	15	0	0	0	0	35	38	25	44	66	1	65	1	10962	500750	64228	572213	1324263	7098671	28079	9588204	2	15600000	25188204	0	0	76	0	0	25226	253055	2879626	3157907	164	5248000000	5276346111	0	0	0	0	0
708	1	farm	71564	mixed sheep	49	1	0	42	15	0	0	0	0	33	36	28	41	64	1	63	1	15598	608700	99952	648738	1815020	8345806	67874	11586091	2	15120000	26706091	0	0	91	0	0	61564	357692	4281261	4700516	179	5728000000	5759406607	0	0	0	0	0
709	1	farm	71556	mixed sheep	33	1	0	45	15	0	0	0	0	33	36	27	41	64	1	63	1	11015	467475	59304	526736	1106149	6534006	42989	8736659	2	15120000	23856659	0	0	82	0	0	47262	467829	5297781	5812872	170	5440000000	5469669531	0	0	0	0	0
710	1	farm	71564	mixed sheep	37	1	0	41	15	0	0	0	0	26	28	22	37	56	1	55	1	12243	410100	75438	690545	1363212	8622002	39885	11201183	2	13200000	24401183	0	0	71	0	0	37474	353824	4050342	4441640	159	5088000000	5116842823	0	0	0	0	0
711	1	farm	71564	mixed sheep	32	1	0	26	15	0	0	0	0	36	39	29	44	67	1	66	1	27390	466200	74218	566996	1222995	7141334	23844	9495586	2	15840000	25335586	0	0	76	0	0	19490	157232	1879314	2056036	164	5248000000	5275391623	0	0	0	0	0
712	1	farm	71556	mixed sheep	44	1	0	46	15	0	0	0	0	33	36	29	41	64	1	63	1	12344	636100	77268	693050	1612483	8430942	42936	11492778	2	15120000	26612778	0	0	79	0	0	38674	366041	4258958	4663673	167	5344000000	5375276451	0	0	0	0	0
713	1	farm	71556	mixed sheep	46	1	0	43	15	0	0	0	0	31	34	30	39	62	1	61	1	14980	538450	81394	679275	1628064	8379770	35449	11342401	2	14640000	25982401	0	0	74	0	0	29686	265311	3129024	3424021	162	5184000000	5213406422	0	0	0	0	0
714	1	farm	71564	mixed sheep	48	1	0	45	15	0	0	0	0	39	42	34	47	70	1	69	1	17718	609500	79658	734216	1721542	8985855	39111	12169881	2	16560000	28729881	0	0	84	0	0	33800	327582	3839546	4200928	172	5504000000	5536930809	0	0	0	0	0
715	1	farm	71564	mixed sheep	47	1	0	48	15	0	0	0	0	45	47	36	52	75	1	74	1	11202	609700	80098	684958	1729332	8503974	46363	11654425	2	17760000	29414425	0	0	89	0	0	34552	343138	3917922	4295612	177	5664000000	5697710037	0	0	0	0	0
716	1	farm	71564	mixed sheep	42	1	0	44	15	0	0	0	0	35	38	24	43	66	1	65	1	14719	493825	75430	633470	1550166	7851223	47328	10651442	2	15600000	26251442	0	0	84	0	0	41636	318780	3745482	4105898	172	5504000000	5534357340	0	0	0	0	0
717	1	farm	71556	mixed sheep	35	1	0	41	15	0	0	0	0	29	32	29	37	60	1	59	1	11455	515000	70842	637942	1316473	7887067	36456	10463781	2	14160000	24623781	0	0	76	0	0	41068	394769	4531474	4967312	164	5248000000	5277591092	0	0	0	0	0
718	1	farm	71564	mixed sheep	36	1	0	22	15	0	0	0	0	41	45	24	55	73	1	72	1	10962	421750	72742	626186	1386582	7870862	19791	10397914	2	17280000	27677914	0	0	80	0	0	17060	179912	2046674	2243646	168	5376000000	5405921560	0	0	0	0	0
719	1	farm	71556	mixed sheep	38	1	0	43	15	0	0	0	0	28	30	29	37	58	1	57	1	17002	558775	68884	573550	1355421	7112379	41691	9710700	2	13680000	23390700	0	0	73	0	0	37722	339343	3994481	4371546	161	5152000000	5179762246	0	0	0	0	0
720	1	farm	71564	mixed sheep	39	1	0	50	15	0	0	0	0	29	33	30	43	61	1	60	1	16639	539700	116082	769966	1573535	9907688	54968	12961939	2	14400000	27361939	0	0	78	0	0	45974	475569	5362504	5884046	166	5312000000	5345245986	0	0	0	0	0
721	1	farm	71564	mixed sheep	39	1	0	45	15	0	0	0	0	41	43	42	45	71	1	70	1	20520	520025	80580	591030	1409950	7454514	45666	10101764	2	16800000	26901764	0	0	88	0	0	42250	393446	4565910	5001606	176	5632000000	5663903371	0	0	0	0	0
722	1	farm	71556	mixed sheep	58	1	0	66	15	0	0	0	0	52	55	36	60	83	1	82	1	19860	903450	109162	1032064	1963026	12635182	77433	16720317	2	19680000	36400317	0	0	110	0	0	68146	574353	6830307	7472806	198	6336000000	6379873123	0	0	0	0	0
723	1	farm	71556	mixed sheep	43	1	0	54	15	0	0	0	0	29	32	30	38	60	1	59	1	11145	561250	74298	684518	1565747	8439684	49643	11375139	2	14160000	25535139	0	0	79	0	0	49462	465476	5335784	5850722	167	5344000000	5375385861	0	0	0	0	0
724	1	farm	71564	mixed sheep	44	1	0	49	15	0	0	0	0	40	43	30	48	71	1	70	1	13496	621675	79966	701172	1565746	8680192	49197	11697948	2	16800000	28497948	0	0	88	0	0	44598	429523	4962664	5436784	176	5632000000	5665934732	0	0	0	0	0
725	1	farm	71556	mixed sheep	45	1	0	50	15	0	0	0	0	44	47	32	53	75	1	74	1	10978	631925	91730	705481	1721542	8845028	49957	12045663	2	17760000	29805663	0	0	91	0	0	38048	334717	3894382	4267147	179	5728000000	5762072810	0	0	0	0	0
726	1	farm	71564	mixed sheep	40	1	0	44	15	0	0	0	0	37	40	38	45	68	1	67	1	17843	509100	69992	605594	1519007	7508724	39558	10251975	2	16080000	26331975	0	0	82	0	0	34702	330975	3723582	4089260	170	5440000000	5470421234	0	0	0	0	0
727	1	farm	71564	mixed sheep	46	1	0	42	15	0	0	0	0	44	46	26	48	74	1	73	1	11078	579500	88110	722554	1924077	9144892	41828	12500961	2	17520000	30020961	0	0	86	0	0	31848	336488	3871855	4240190	174	5568000000	5602261151	0	0	0	0	0
728	1	farm	71556	mixed sheep	45	1	0	52	15	0	0	0	0	41	45	29	55	73	1	72	1	10987	547875	78994	697419	1612485	8593612	53919	11584303	2	17280000	28864303	0	0	91	0	0	44024	397202	4689106	5130332	179	5728000000	5761994635	0	0	0	0	0
729	1	farm	71564	mixed sheep	27	1	0	26	15	0	0	0	0	40	44	25	54	72	1	71	1	11588	418975	67026	606683	1113939	7681718	20627	9908968	2	17040000	26948968	0	0	81	0	0	21366	198943	2252598	2472907	169	5408000000	5437421875	0	0	0	0	0
730	1	farm	71564	mixed sheep	47	1	0	49	15	0	0	0	0	35	39	28	49	67	1	66	1	14084	581625	80232	726266	1760489	8830638	55835	12035085	2	15840000	27875085	0	0	85	0	0	47466	492696	5926459	6466621	173	5536000000	5570341706	0	0	0	0	0
731	1	farm	71556	mixed sheep	44	1	0	64	15	0	0	0	0	58	61	59	66	89	1	88	1	17238	734000	79118	725832	1573537	8988713	63617	12164817	2	21120000	33284817	0	0	113	0	0	62226	603983	7018966	7685175	201	6432000000	6472969992	0	0	0	0	0
732	1	farm	71556	mixed sheep	38	1	0	43	15	0	0	0	0	31	34	24	40	62	1	61	1	17151	477675	77976	641122	1550167	8009632	47883	10804455	2	14640000	25444455	0	0	82	0	0	49200	410501	4663530	5123231	170	5440000000	5470567686	0	0	0	0	0
733	1	farm	71556	mixed sheep	39	1	0	52	15	0	0	0	0	31	34	29	39	62	1	61	1	11912	529050	68178	600919	1300894	7411528	54675	9965244	2	14640000	24605244	0	0	83	0	0	54354	540560	6384964	6979878	171	5472000000	5503585122	0	0	0	0	0
734	1	farm	71564	mixed sheep	44	1	0	42	15	0	0	0	0	46	49	34	54	77	1	76	1	20904	561750	68914	612106	1441109	7499446	41741	10225066	2	18240000	28465066	0	0	92	0	0	36088	325791	3817384	4179263	180	5760000000	5792644329	0	0	0	0	0
735	1	farm	71564	mixed sheep	41	1	0	48	15	0	0	0	0	35	38	26	43	66	1	65	1	11025	542325	70816	599902	1526796	7418498	44812	10203149	2	15600000	25803149	0	0	83	0	0	43882	439252	5152840	5635973	171	5472000000	5503439122	0	0	0	0	0
736	1	farm	71556	mixed sheep	40	1	0	46	15	0	0	0	0	51	53	52	55	81	1	80	1	22031	561050	74742	594479	1402161	7442982	41858	10117272	2	19200000	29317272	0	0	97	0	0	38430	351668	3984790	4374889	185	5920000000	5953692161	0	0	0	0	0
737	1	farm	71564	mixed sheep	46	1	0	60	15	0	0	0	0	42	46	28	56	74	1	73	1	14821	576475	110550	660406	1799436	8462602	70358	11679828	2	17520000	29199828	0	0	101	0	0	71472	703256	8219267	8993994	189	6048000000	6086193822	0	0	0	0	0
738	1	farm	71564	mixed sheep	60	1	0	69	15	0	0	0	0	54	56	55	58	84	1	83	1	11024	814400	101434	937942	2235672	11709798	74475	15873721	2	19920000	35793721	0	0	107	0	0	59250	562680	6519962	7141892	195	6240000000	6282935614	0	0	0	0	0
739	1	farm	71564	mixed sheep	60	1	0	48	15	0	0	0	0	38	41	34	49	69	1	68	1	12016	662875	104312	790598	2344722	9816465	46031	13765003	2	16320000	30085003	0	0	84	0	0	39050	379206	4427766	4846022	172	5504000000	5538931026	0	0	0	0	0
740	1	farm	71556	mixed sheep	38	1	0	46	15	0	0	0	0	32	36	28	46	64	1	63	1	17605	581725	77166	619954	1456688	7704116	46585	10486233	2	15120000	25606233	0	0	78	0	0	36250	371218	4314346	4721815	166	5312000000	5342328048	0	0	0	0	0
741	1	farm	71564	mixed sheep	40	1	0	45	15	0	0	0	0	35	38	27	43	66	1	65	1	10982	550425	87630	618786	1526797	7848242	40748	10672628	2	15600000	26272628	0	0	81	0	0	38896	394830	4588985	5022711	169	5408000000	5439295338	0	0	0	0	0
742	1	farm	71564	mixed sheep	43	1	0	54	15	0	0	0	0	36	39	31	44	67	1	66	1	11344	574125	73498	637898	1596905	7893714	50224	10826363	2	15840000	26666363	0	0	86	0	0	49988	498924	5771906	6320818	174	5568000000	5600987181	0	0	0	0	0
743	1	farm	71556	mixed sheep	50	1	0	68	15	0	0	0	0	33	36	29	42	64	1	63	1	28350	591525	109312	872028	1900708	11074496	72326	14620395	2	15120000	29740395	0	0	91	0	0	69692	665062	8013600	8748353	179	5728000000	5766488748	0	0	0	0	0
744	1	farm	71556	mixed sheep	37	1	0	35	15	0	0	0	0	33	36	26	42	64	1	63	1	11176	515850	82146	735102	1386582	9312420	32532	12064631	2	15120000	27184631	0	0	76	0	0	30100	288308	3290268	3608676	164	5248000000	5278793308	0	0	0	0	0
745	1	farm	71564	mixed sheep	41	1	0	43	15	0	0	0	0	28	30	27	37	58	1	57	1	14189	538400	76590	657592	1581324	8119376	40298	11013579	2	13680000	24693579	0	0	73	0	0	37218	367787	4183914	4588919	161	5152000000	5181282498	0	0	0	0	0
746	1	farm	71556	mixed sheep	49	1	0	60	15	0	0	0	0	44	46	45	48	74	1	73	1	11043	609275	78432	718585	1721541	8756588	62433	11946854	2	17520000	29466854	0	0	96	0	0	55744	522169	6126380	6704293	184	5888000000	5924171146	0	0	0	0	0
747	1	farm	71564	mixed sheep	33	1	0	42	15	0	0	0	0	29	32	26	37	60	1	59	1	10973	435175	61322	533963	1176257	6663052	41841	8911611	2	14160000	23071611	0	0	78	0	0	44958	431777	4978646	5455382	166	5312000000	5340526993	0	0	0	0	0
748	1	farm	71556	mixed sheep	35	1	0	36	15	0	0	0	0	31	34	27	39	62	1	61	1	11026	452875	64334	566694	1347631	7010566	36795	9478895	2	14640000	24118895	0	0	77	0	0	35460	320051	3666408	4021919	165	5280000000	5308140813	0	0	0	0	0
749	1	farm	71564	mixed sheep	49	1	0	59	15	0	0	0	0	37	40	28	45	68	1	67	1	22748	585525	101742	726118	1752699	9049426	62667	12278177	2	16080000	28358177	0	0	90	0	0	56362	503728	5828424	6388513	178	5696000000	5730746690	0	0	0	0	0
750	1	farm	71564	mixed sheep	37	1	0	34	15	0	0	0	0	31	34	27	40	62	1	61	1	11031	472450	65404	567360	1355422	7073892	28267	9562794	2	14640000	24202794	0	0	72	0	0	24776	247993	2781086	3053855	160	5120000000	5147256649	0	0	0	0	0
751	1	farm	71564	mixed sheep	43	1	0	36	15	0	0	0	0	33	36	28	41	64	1	63	1	15237	559025	75494	626836	1690381	7772151	34454	10758341	2	15120000	25878341	0	0	77	0	0	31318	315734	3543886	3890938	165	5280000000	5309769279	0	0	0	0	0
752	1	farm	71564	mixed sheep	47	1	0	46	15	0	0	0	0	36	39	26	44	67	1	66	1	23427	631775	124810	993542	1846178	12620950	47439	16264694	2	15840000	32104694	0	0	82	0	0	36950	340063	3980008	4357021	170	5440000000	5476461715	0	0	0	0	0
753	1	farm	71564	mixed sheep	39	1	0	41	15	0	0	0	0	33	37	27	47	65	1	64	1	12176	507900	66170	563623	1425529	6981854	37355	9582430	2	15360000	24942430	0	0	78	0	0	33726	333248	3799065	4166038	166	5312000000	5341108469	0	0	0	0	0
754	1	farm	71564	mixed sheep	49	1	0	49	15	0	0	0	0	37	40	31	48	68	1	67	1	11481	775425	78688	706417	1760489	8584221	51467	11956707	2	16080000	28036707	0	0	84	0	0	41142	422705	4743921	5207768	172	5504000000	5537244475	0	0	0	0	0
755	1	farm	71564	mixed sheep	34	1	0	33	15	0	0	0	0	25	27	26	35	55	1	54	1	20860	480125	79642	557734	1308682	7079246	30021	9535450	2	12960000	22495450	0	0	68	0	0	31838	312050	3565851	3909739	156	4992000000	5018405190	0	0	0	0	0
756	1	farm	71564	mixed sheep	62	1	0	57	15	0	0	0	0	58	60	45	70	88	1	87	1	23304	773450	111892	808328	1994186	10158072	64128	13910057	2	20880000	34790057	0	0	106	0	0	46256	427057	4858424	5331737	194	6208000000	6248121794	0	0	0	0	0
757	1	farm	71564	mixed sheep	51	1	0	56	15	0	0	0	0	38	41	29	46	69	1	68	1	21363	665500	83842	718486	1861757	8816712	51625	12197921	2	16320000	28517921	0	0	85	0	0	37952	332739	3818046	4188737	173	5536000000	5568706658	0	0	0	0	0
758	1	farm	71556	mixed sheep	42	1	0	47	15	0	0	0	0	28	30	29	35	58	1	57	1	13991	574200	70444	619443	1472269	7708523	41459	10486338	2	13680000	24166338	0	0	74	0	0	40818	400336	4584033	5025187	162	5184000000	5213191525	0	0	0	0	0
759	1	farm	71556	mixed sheep	40	1	0	46	15	0	0	0	0	43	47	44	57	75	1	74	1	29878	634875	79924	669920	1589114	8295689	41285	11310806	2	17760000	29070806	0	0	90	0	0	38342	390478	4445232	4874052	178	5696000000	5729944858	0	0	0	0	0
760	1	farm	71556	mixed sheep	30	1	0	31	15	0	0	0	0	34	37	27	42	65	1	64	1	10962	464875	61680	538076	1082779	6674109	32511	8854031	2	15360000	24214031	0	0	78	0	0	31346	295742	3592814	3919902	166	5312000000	5340133933	0	0	0	0	0
761	1	farm	71556	mixed sheep	47	1	0	52	15	0	0	0	0	51	54	52	59	82	1	81	1	22093	796850	86694	757282	1752701	9299798	49861	12743186	2	19440000	32183186	0	0	98	0	0	41930	427252	4812288	5281470	186	5952000000	5989464656	0	0	0	0	0
762	1	farm	71556	mixed sheep	56	1	0	85	15	0	0	0	0	49	52	39	57	80	1	79	1	29545	863775	235278	899471	2126607	12652410	101143	16878684	2	18960000	35838684	0	0	119	0	0	101312	902027	10476882	11480221	207	6624000000	6671318905	0	0	0	0	0
763	1	farm	71564	mixed sheep	51	1	0	57	15	0	0	0	0	32	35	29	40	63	1	62	1	24974	619925	81132	705868	1885125	8595296	53256	11940601	2	14880000	26820601	0	0	82	0	0	47614	446224	5166046	5659884	170	5440000000	5472480485	0	0	0	0	0
764	1	farm	71556	mixed sheep	38	1	0	43	15	0	0	0	0	33	36	28	41	64	1	63	1	12137	488425	91134	598570	1386581	7672194	49517	10286420	2	15120000	25406420	0	0	84	0	0	46300	341795	3978051	4366146	172	5504000000	5533772567	0	0	0	0	0
765	1	farm	71564	mixed sheep	45	1	0	36	15	0	0	0	0	35	38	27	43	66	1	65	1	13909	544400	74102	643624	1612484	7923549	38062	10836221	2	15600000	26436221	0	0	79	0	0	28060	208672	2472942	2709674	167	5344000000	5373145894	0	0	0	0	0
766	1	farm	71564	mixed sheep	51	1	0	58	15	0	0	0	0	39	42	29	47	70	1	69	1	11031	808125	83748	753381	1838388	9198116	57819	12739577	2	16560000	29299577	0	0	88	0	0	47450	477040	5723602	6248092	176	5632000000	5667547669	0	0	0	0	0
767	1	farm	71564	mixed sheep	52	1	0	46	15	0	0	0	0	45	49	30	59	77	1	76	1	21730	709300	97028	878584	1908496	10919962	43793	14557164	1	18240000	32797164	0	0	92	0	0	39924	412722	4686528	5139174	180	5760000000	5797936338	0	0	0	0	0
768	1	farm	71556	mixed sheep	43	1	0	65	15	0	0	0	0	46	48	35	50	76	1	75	1	21192	629450	70576	589892	1511219	7383070	71350	10255557	1	18000000	28255557	0	0	103	0	0	70044	649357	7539730	8259130	191	6112000000	6148514687	0	0	0	0	0
769	1	farm	71556	mixed sheep	34	1	0	32	15	0	0	0	0	27	31	24	41	59	1	58	1	17251	505175	66260	576819	1316473	7264304	29957	9758988	1	13920000	23678988	0	0	71	0	0	29444	279218	3166886	3475548	159	5088000000	5115154535	0	0	0	0	0
770	1	farm	71556	mixed sheep	32	1	0	34	15	0	0	0	0	33	36	24	41	64	1	63	1	11043	443975	60362	521240	1230785	6524410	34022	8814794	1	15120000	23934794	0	0	78	0	0	33506	297983	3412158	3743647	166	5312000000	5339678441	0	0	0	0	0
771	1	farm	71564	mixed sheep	39	1	0	43	15	0	0	0	0	36	39	28	44	67	1	66	1	17035	564525	70610	614086	1542375	7568488	37653	10397737	1	15840000	26237737	0	0	80	0	0	33326	345334	3917598	4296258	168	5376000000	5406533996	0	0	0	0	0
772	1	farm	71564	mixed sheep	41	1	0	37	15	0	0	0	0	29	32	28	41	60	1	59	1	13587	456200	77218	616007	1542376	7696576	51188	10439565	1	14160000	24599565	0	0	81	0	0	47968	334269	3943826	4326063	169	5408000000	5436925628	0	0	0	0	0
773	1	farm	71564	mixed sheep	44	1	0	44	15	0	0	0	0	43	46	30	51	74	1	73	1	40562	676875	89154	686590	1659223	8561292	42357	11715491	1	17520000	29235491	0	0	89	0	0	38376	360295	4070734	4469405	177	5664000000	5697704896	0	0	0	0	0
774	1	farm	71564	mixed sheep	38	1	0	48	15	0	0	0	0	32	35	27	40	63	1	62	1	11248	481750	72624	670302	1409950	8185233	44208	10864067	1	14880000	25744067	0	0	80	0	0	40958	365146	4259856	4665959	168	5376000000	5406410026	0	0	0	0	0
775	1	farm	71564	mixed sheep	40	1	0	36	15	0	0	0	0	28	30	26	36	58	1	57	1	13552	468725	67360	583594	1386580	7195368	36022	9737649	1	13680000	23417649	0	0	73	0	0	34836	297898	3459734	3792467	161	5152000000	5179210116	0	0	0	0	0
776	1	farm	71564	mixed sheep	42	1	0	52	15	0	0	0	0	34	38	23	48	66	1	65	1	11042	539775	73858	671702	1519007	8203336	51810	11059487	1	15600000	26659487	0	0	84	0	0	44262	412918	4832171	5289351	172	5504000000	5535948838	0	0	0	0	0
777	1	farm	71564	mixed sheep	54	1	0	66	15	0	0	0	0	35	38	37	43	66	1	65	1	13119	695375	90736	847343	1970816	10496062	61174	14161506	1	15600000	29761506	0	0	87	0	0	53824	495695	5724926	6274445	175	5600000000	5636035951	0	0	0	0	0
778	1	farm	71564	mixed sheep	48	1	0	39	15	0	0	0	0	28	30	28	38	58	1	57	1	11817	552250	86610	697599	1799438	8610382	40444	11786722	1	13680000	25466722	0	0	71	0	0	32746	333338	3990612	4356696	159	5088000000	5117823418	0	0	0	0	0
779	1	farm	71564	mixed sheep	42	1	0	46	15	0	0	0	0	32	35	24	41	63	1	62	1	21863	564275	85936	758716	1682593	9556352	58862	12706734	1	14880000	27586734	0	0	85	0	0	54918	456361	5400600	5911879	173	5536000000	5569498613	0	0	0	0	0
780	1	farm	71556	mixed sheep	37	1	0	36	15	0	0	0	0	32	35	28	40	63	1	62	1	18580	544525	89670	582998	1472267	7468302	34142	10191904	1	14880000	25071904	0	0	75	0	0	29446	300188	3398443	3728077	163	5216000000	5244799981	0	0	0	0	0
781	1	farm	71556	mixed sheep	33	1	0	36	15	0	0	0	0	27	29	20	36	57	1	56	1	12268	469975	66406	568886	1293103	7069684	30518	9498572	1	13440000	22938572	0	0	70	0	0	31974	305586	3544652	3882212	158	5056000000	5082820783	0	0	0	0	0
782	1	farm	71564	mixed sheep	34	1	0	35	15	0	0	0	0	45	49	28	59	77	1	76	1	21612	573575	64532	542758	1300892	6753168	29419	9264344	1	18240000	27504344	0	0	87	0	0	24506	230335	2611132	2865972	175	5600000000	5630370317	0	0	0	0	0
783	1	farm	71564	mixed sheep	40	1	0	42	15	0	0	0	0	36	40	33	50	68	1	67	1	11025	560100	75444	676120	1526798	8424663	42748	11305873	1	16080000	27385873	0	0	83	0	0	35964	317128	3633239	3986332	171	5472000000	5503372205	0	0	0	0	0
784	1	farm	71564	mixed sheep	36	1	0	38	15	0	0	0	0	40	44	25	54	72	1	71	1	14041	568250	86232	623194	1363211	7841463	32742	10515091	1	17040000	27555091	0	0	83	0	0	26740	275132	3105662	3407534	171	5472000000	5502962625	0	0	0	0	0
785	1	farm	71556	mixed sheep	34	1	0	44	15	0	0	0	0	35	39	36	49	67	1	66	1	11112	519575	64018	556898	1238576	6956654	44409	9380129	1	15840000	25220129	0	0	85	0	0	45830	453557	5171066	5670454	173	5536000000	5566890583	0	0	0	0	0
786	1	farm	71556	mixed sheep	24	1	0	28	15	0	0	0	0	35	39	25	49	67	1	66	1	10962	390350	56304	473236	973722	5964000	24548	7882160	1	15840000	23722160	0	0	77	0	0	23278	239391	2783762	3046430	165	5280000000	5306768590	0	0	0	0	0
787	1	farm	71556	mixed sheep	64	1	0	89	15	0	0	0	0	45	47	46	49	75	1	74	1	20179	791425	108876	959378	2251249	12040776	100464	16252167	1	17760000	34012167	0	0	108	0	0	88964	907522	10816680	11813165	196	6272000000	6317825332	0	0	0	0	0
788	1	farm	71564	mixed sheep	45	1	0	44	15	0	0	0	0	31	34	27	40	62	1	61	1	19241	552800	86964	780840	1760490	9528581	37402	12747077	1	14640000	27387077	0	0	74	0	0	29348	272752	3165532	3467632	162	5184000000	5214854709	0	0	0	0	0
789	1	farm	71556	mixed sheep	44	1	0	47	15	0	0	0	0	34	38	30	48	66	1	65	1	22038	562675	122634	835211	1635854	10769318	45893	13971585	1	15600000	29571585	0	0	82	0	0	41188	385474	4534038	4960700	170	5440000000	5474532286	0	0	0	0	0
790	1	farm	71564	mixed sheep	40	1	0	48	15	0	0	0	0	34	38	25	48	66	1	65	1	11105	541800	69012	586575	1448899	7277091	48530	9971907	1	15600000	25571907	0	0	83	0	0	45678	477326	5374890	5897894	171	5472000000	5503469801	0	0	0	0	0
791	1	farm	71564	mixed sheep	42	1	0	59	15	0	0	0	0	28	31	26	36	59	1	58	1	12500	570575	87358	825757	1542377	10279314	52853	13358234	1	13920000	27278234	0	0	80	0	0	55202	520774	5941162	6517138	168	5376000000	5409795372	0	0	0	0	0
792	1	farm	71556	mixed sheep	53	1	0	85	15	0	0	0	0	31	33	28	39	61	1	60	1	21391	702950	85930	750953	1963023	9140286	72387	12715529	1	14400000	27115529	0	0	87	0	0	70932	733860	8528472	9333264	175	5600000000	5636448794	0	0	0	0	0
793	1	farm	71556	mixed sheep	39	1	0	37	15	0	0	0	0	27	29	28	37	57	1	56	1	11388	496250	68216	592412	1448899	7345388	34476	9985640	1	13440000	23425640	0	0	69	0	0	29280	289771	3360563	3679614	157	5024000000	5051105254	0	0	0	0	0
794	1	farm	71556	mixed sheep	41	1	0	40	15	0	0	0	0	48	52	49	62	80	1	79	1	19302	596300	72394	609190	1628063	7559961	38021	10503928	1	18960000	29463928	0	0	94	0	0	32824	288943	3294456	3616223	182	5824000000	5857080151	0	0	0	0	0
795	1	farm	71564	mixed sheep	37	1	0	35	15	0	0	0	0	56	60	41	70	88	1	87	1	11008	602350	74432	564102	1394370	7103621	35922	9774797	1	20880000	30654797	0	0	101	0	0	32996	323924	3777104	4134024	189	6048000000	6082788820	0	0	0	0	0
796	1	farm	71556	mixed sheep	63	1	0	98	15	0	0	0	0	38	40	39	48	68	1	67	1	15035	805850	117054	1062922	2469361	13209918	121652	17786757	1	16080000	33866757	0	0	109	0	0	105816	918540	11025542	12049898	197	6304000000	6349916655	0	0	0	0	0
797	1	farm	71556	mixed sheep	40	1	0	44	15	0	0	0	0	37	40	26	45	68	1	67	1	11051	516050	72826	636878	1511217	7853143	42831	10632946	1	16080000	26712946	0	0	81	0	0	31886	283990	3256450	3572326	169	5408000000	5438285272	0	0	0	0	0
798	1	farm	71564	mixed sheep	35	1	0	38	15	0	0	0	0	33	36	27	42	64	1	63	1	13724	466225	62334	525940	1324263	6615748	33673	9028182	1	15120000	24148182	0	0	76	0	0	29652	286004	3195297	3510953	164	5248000000	5275659135	0	0	0	0	0
799	1	farm	71564	mixed sheep	64	1	0	71	15	0	0	0	0	37	41	35	51	69	1	68	1	26935	734900	139518	1115188	2484941	14016876	98090	18589512	1	16320000	34909512	0	0	103	0	0	87792	774380	9278496	10140668	191	6112000000	6157050180	0	0	0	0	0
800	1	farm	71564	mixed sheep	29	1	0	28	15	0	0	0	0	25	27	26	31	55	1	54	1	10979	440075	56836	478280	1082780	6043595	27423	8128989	1	12960000	21088989	0	0	67	0	0	30182	303039	3536224	3869444	155	4960000000	4984958433	0	0	0	0	0
801	1	farm	71564	mixed sheep	35	1	0	35	15	0	0	0	0	33	37	20	47	65	1	64	1	10989	489750	70272	629734	1293103	7832794	29552	10345205	1	15360000	25705205	0	0	76	0	0	28000	273789	3139888	3441678	164	5248000000	5277146882	0	0	0	0	0
802	1	farm	71564	mixed sheep	39	1	0	37	15	0	0	0	0	46	49	31	54	77	1	76	1	17672	575400	121830	820652	1557956	10481774	63056	13620668	1	18240000	31860668	0	0	103	0	0	58120	303044	3696594	4057758	191	6112000000	6147918425	0	0	0	0	0
803	1	farm	71564	mixed sheep	41	1	0	50	15	0	0	0	0	34	36	25	38	64	1	63	1	11388	578250	91898	859860	1487848	10649995	48009	13715860	1	15120000	28835860	0	0	82	0	0	45440	441218	5153216	5639874	170	5440000000	5474475733	0	0	0	0	0
804	1	farm	71564	mixed sheep	27	1	0	38	15	0	0	0	0	27	29	28	35	57	1	56	1	11385	488375	55320	464987	1098359	5892101	42397	8041539	1	13440000	21481539	0	0	75	0	0	44848	430497	4935023	5410368	163	5216000000	5242891907	0	0	0	0	0
805	1	farm	71564	mixed sheep	42	1	0	60	15	0	0	0	0	27	29	28	39	57	1	56	1	14932	555975	78042	603389	1487847	7517018	64454	10306725	1	13440000	23746725	0	0	82	0	0	63738	581108	6906218	7551063	170	5440000000	5471297788	0	0	0	0	0
806	1	farm	71564	mixed sheep	40	1	0	26	15	0	0	0	0	27	29	19	35	57	1	56	1	20632	439925	80926	654516	1480059	8251302	24047	10930775	1	13440000	24370775	0	0	68	0	0	25474	241139	2752182	3018795	156	4992000000	5019389570	0	0	0	0	0
807	1	farm	71564	mixed sheep	41	1	0	43	15	0	0	0	0	27	30	27	36	58	1	57	1	23075	544250	67738	592592	1495638	7341396	41637	10083250	1	13680000	23763250	0	0	75	0	0	42784	433568	4885473	5361825	163	5216000000	5245125076	0	0	0	0	0
808	1	farm	71564	mixed sheep	59	1	0	82	15	0	0	0	0	61	65	57	75	93	1	92	1	18254	1161325	121770	1060060	2259035	13090217	83472	17775880	1	22080000	39855880	0	0	118	0	0	67472	686642	7992644	8746757	206	6592000000	6640602637	0	0	0	0	0
809	1	farm	71556	mixed sheep	45	1	0	49	15	0	0	0	0	30	32	31	37	60	1	59	1	28724	633650	93816	765457	1596905	9611934	52521	12754282	1	14160000	26914282	0	0	80	0	0	52706	523987	6246064	6822757	168	5376000000	5409737039	0	0	0	0	0
810	1	farm	71564	mixed sheep	40	1	0	40	15	0	0	0	0	33	36	26	41	64	1	63	1	11236	594200	72140	625912	1534587	7759736	40576	10627151	1	15120000	25747151	0	0	79	0	0	37084	337637	3951452	4326173	167	5344000000	5374073324	0	0	0	0	0
811	1	farm	71564	mixed sheep	45	1	0	51	15	0	0	0	0	31	35	32	45	63	1	62	1	20247	672625	83124	752902	1721541	9273118	56155	12559464	1	14880000	27439464	0	0	82	0	0	49692	516456	6078126	6644274	170	5440000000	5474083739	0	0	0	0	0
812	1	farm	71564	mixed sheep	31	1	0	28	15	0	0	0	0	23	26	24	35	54	1	53	1	11191	465500	66126	559494	1222995	6972028	29267	9315411	1	12720000	22035411	0	0	67	0	0	32092	315592	3671047	4018731	155	4960000000	4986054141	0	0	0	0	0
813	1	farm	71556	mixed sheep	47	1	0	55	15	0	0	0	0	30	34	26	44	62	1	61	1	23091	610275	92252	828446	1822808	10310073	60902	13724756	1	14640000	28364756	0	0	83	0	0	54388	498064	5743666	6296118	171	5472000000	5506660874	0	0	0	0	0
814	1	farm	71564	mixed sheep	41	1	0	42	15	0	0	0	0	37	40	27	47	68	1	67	1	11001	596425	76790	659884	1628063	8130016	38526	11129705	1	16080000	27209705	0	0	82	0	0	34724	356573	4075303	4466600	170	5440000000	5471676306	0	0	0	0	0
815	1	farm	71556	mixed sheep	45	1	0	49	15	0	0	0	0	42	45	43	50	73	1	72	1	22443	681100	81382	737878	1643643	9029079	43363	12216445	1	17280000	29496445	0	0	87	0	0	34404	304837	3536354	3875595	175	5600000000	5633372040	0	0	0	0	0
816	1	farm	71556	mixed sheep	38	1	0	56	15	0	0	0	0	39	42	40	48	70	1	69	1	11030	549500	70630	636541	1371001	7825528	52239	10505438	1	16560000	27065438	0	0	89	0	0	49694	478174	5525420	6053289	177	5664000000	5697118727	0	0	0	0	0
817	1	farm	71564	mixed sheep	41	1	0	54	15	0	0	0	0	32	36	28	46	64	1	63	1	11013	584325	70978	588771	1526795	7288604	52522	10111995	1	15120000	25231995	0	0	83	0	0	49532	488792	5633914	6172238	171	5472000000	5503404233	0	0	0	0	0
818	1	farm	71564	mixed sheep	34	1	0	39	15	0	0	0	0	31	34	25	39	62	1	61	1	11018	495325	65412	580574	1316472	7161191	39037	9658011	1	14640000	24298011	0	0	77	0	0	37344	369461	4336415	4743220	165	5280000000	5309041232	0	0	0	0	0
819	1	farm	71564	mixed sheep	50	1	0	52	15	0	0	0	0	37	41	27	51	69	1	68	1	19888	655325	129680	933374	1846178	11828013	57161	15449731	1	16320000	31769731	0	0	90	0	0	52702	456525	5336478	5845704	178	5696000000	5733615436	0	0	0	0	0
820	1	farm	71564	mixed sheep	38	1	0	41	15	0	0	0	0	36	38	26	41	66	1	65	1	10970	485450	77584	576135	1355422	7261205	39376	9795172	1	15600000	25395172	0	0	82	0	0	38470	346817	4002034	4387321	170	5440000000	5469782493	0	0	0	0	0
821	1	farm	71556	mixed sheep	44	1	0	46	15	0	0	0	0	35	39	30	49	67	1	66	1	12634	569275	84608	678967	1729330	8409750	53374	11525304	1	15840000	27365304	0	0	85	0	0	41700	331000	3839174	4211874	173	5536000000	5567577177	0	0	0	0	0
822	1	farm	71556	mixed sheep	40	1	0	44	15	0	0	0	0	33	36	31	41	64	1	63	1	10962	582500	73808	631210	1378792	7799807	42749	10508867	1	15120000	25628867	0	0	81	0	0	42128	373435	4392069	4807632	169	5408000000	5438436499	0	0	0	0	0
823	1	farm	71556	mixed sheep	37	1	0	40	15	0	0	0	0	28	30	21	37	58	1	57	1	11043	476675	67830	605212	1363211	7436640	37676	9987244	1	13680000	23667244	0	0	71	0	0	32818	311319	3590258	3934396	159	5088000000	5115601639	0	0	0	0	0
824	1	farm	71564	mixed sheep	39	1	0	31	15	0	0	0	0	31	34	27	40	62	1	61	1	11020	515625	69742	627064	1472268	7708950	24394	10418043	1	14640000	25058043	0	0	70	0	0	19246	192748	2209954	2421948	158	5056000000	5083479991	0	0	0	0	0
825	1	farm	71564	mixed sheep	48	1	0	60	15	0	0	0	0	40	43	31	48	71	1	70	1	21170	591300	90896	815114	1799441	10175026	62311	13534089	1	16800000	30334089	0	0	93	0	0	58362	567567	6446233	7072162	181	5792000000	5829406251	0	0	0	0	0
826	1	farm	71564	mixed sheep	42	1	0	58	15	0	0	0	0	39	43	25	53	71	1	70	1	11031	596500	73402	636689	1557957	7937915	59618	10862081	1	16800000	27662081	0	0	94	0	0	60804	612097	7177807	7850708	182	5824000000	5859512789	0	0	0	0	0
827	1	farm	71564	mixed sheep	41	1	0	46	15	0	0	0	0	36	39	30	44	67	1	66	1	11658	563250	72100	664236	1503426	8073563	45455	10922030	1	15840000	26762030	0	0	83	0	0	39734	355993	4139448	4535175	171	5472000000	5503297205	0	0	0	0	0
828	1	farm	71556	mixed sheep	39	1	0	42	15	0	0	0	0	27	29	22	34	57	1	56	1	21781	499575	64634	579303	1300894	7154560	48221	9647187	1	13440000	23087187	0	0	76	0	0	45318	378628	4386261	4810207	164	5248000000	5275897394	0	0	0	0	0
829	1	farm	71564	mixed sheep	38	1	0	44	15	0	0	0	0	35	38	24	43	66	1	65	1	24191	452450	84120	614567	1526797	7783868	41812	10503614	1	15600000	26103614	0	0	82	0	0	40274	380536	4293926	4714735	170	5440000000	5470818349	0	0	0	0	0
830	1	farm	71556	mixed sheep	55	1	0	54	15	0	0	0	0	43	46	29	51	74	1	73	1	14598	795225	110828	894555	2181138	11194508	49739	15225993	1	17520000	32745993	0	0	88	0	0	37076	398038	4529309	4964424	176	5632000000	5669710416	0	0	0	0	0
831	1	farm	71556	mixed sheep	41	1	0	47	15	0	0	0	0	34	37	29	42	65	1	64	1	17780	532300	71086	624357	1464478	7677598	46691	10416510	1	15360000	25776510	0	0	82	0	0	42944	394798	4519756	4957499	170	5440000000	5470734009	0	0	0	0	0
832	1	farm	71556	mixed sheep	49	1	0	45	15	0	0	0	0	33	37	31	47	65	1	64	1	11098	600275	73164	653420	1674803	8014946	46647	11063256	1	15360000	26423256	0	0	81	0	0	41422	402984	4790544	5234950	169	5408000000	5439658205	0	0	0	0	0
833	1	farm	71556	mixed sheep	59	1	0	55	15	0	0	0	0	40	44	47	54	72	1	71	1	11075	684475	84048	718281	1955235	8789800	58344	12290183	1	17040000	29330183	0	0	92	0	0	49812	464198	5542455	6056464	180	5760000000	5795386648	0	0	0	0	0
834	1	farm	71556	mixed sheep	40	1	0	40	15	0	0	0	0	28	30	29	38	58	1	57	1	10974	519900	66042	562012	1417740	6986146	37625	9589464	1	13680000	23269464	0	0	73	0	0	38246	354771	4120316	4513334	161	5152000000	5179782797	0	0	0	0	0
835	1	farm	71564	mixed sheep	27	1	0	34	15	0	0	0	0	33	37	27	47	65	1	64	1	10962	481125	61878	526453	1098360	6707990	30617	8906423	1	15360000	24266423	0	0	78	0	0	32234	319840	3663334	4015408	166	5312000000	5340281831	0	0	0	0	0
836	1	farm	71556	mixed sheep	47	1	0	48	15	0	0	0	0	43	46	29	52	74	1	73	1	11101	641675	79592	679736	1721541	8351387	41393	11515324	1	17520000	29035324	0	0	87	0	0	31992	316562	3591248	3939802	175	5600000000	5632975126	0	0	0	0	0
837	1	farm	71556	mixed sheep	41	1	0	54	15	0	0	0	0	33	36	28	42	64	1	63	1	19350	621350	87662	806947	1628064	10033841	50192	13228055	1	15120000	28348055	0	0	82	0	0	47102	466585	5418939	5932626	170	5440000000	5474280681	0	0	0	0	0
838	1	farm	71564	mixed sheep	39	1	0	36	15	0	0	0	0	34	37	30	43	65	1	64	1	10984	531825	65016	565474	1347633	7039724	35903	9585575	1	15360000	24945575	0	0	79	0	0	32816	270855	3147975	3451646	167	5344000000	5372397221	0	0	0	0	0
839	1	farm	71556	mixed sheep	61	1	0	89	15	0	0	0	0	36	39	28	49	67	1	66	1	21701	723475	100266	854820	2149980	10549520	96853	14474914	1	15840000	30314914	0	0	100	0	0	87508	816543	9431507	10335558	188	6016000000	6056650472	0	0	0	0	0
840	1	farm	71556	mixed sheep	34	1	0	38	15	0	0	0	0	33	36	26	42	64	1	63	1	10962	470750	64564	578558	1238576	7176590	37201	9566240	1	15120000	24686240	0	0	78	0	0	34166	289890	3341788	3665844	166	5312000000	5340352083	0	0	0	0	0
841	1	farm	71556	mixed sheep	55	1	0	51	15	0	0	0	0	41	45	32	55	73	1	72	1	39949	614125	161898	1053520	2017554	13625967	96310	17569374	1	17280000	34849374	0	0	105	0	0	74804	466585	5651699	6193088	193	6176000000	6217042462	0	0	0	0	0
842	1	farm	71556	mixed sheep	53	1	0	57	15	0	0	0	0	33	37	29	47	65	1	64	1	20492	639075	82386	758835	1799439	9172354	61513	12513601	1	15360000	27873601	0	0	85	0	0	46020	333558	3932662	4312240	173	5536000000	5568185841	0	0	0	0	0
843	1	farm	71564	mixed sheep	50	1	0	49	15	0	0	0	0	31	33	32	39	61	1	60	1	31707	574300	88810	760525	1955235	9438601	55926	12873397	1	14400000	27273397	0	0	78	0	0	44486	454597	5296314	5795397	166	5312000000	5345068794	0	0	0	0	0
844	1	farm	71564	mixed sheep	36	1	0	45	15	0	0	0	0	33	36	29	41	64	1	63	1	14157	521100	83266	766384	1332054	9705363	41597	12449763	1	15120000	27569763	0	0	81	0	0	43936	432549	4986941	5463426	169	5408000000	5441033189	0	0	0	0	0
845	1	farm	71556	mixed sheep	48	1	0	49	15	0	0	0	0	30	33	28	40	61	1	60	1	10962	596425	79074	720421	1783861	8879768	46041	12105590	1	14400000	26505590	0	0	76	0	0	36488	344740	3956430	4337658	164	5248000000	5278843248	0	0	0	0	0
846	1	farm	71564	mixed sheep	48	1	0	34	15	0	0	0	0	46	48	47	50	76	1	75	1	11305	555475	80580	672854	1830597	8293577	24728	11457810	1	18000000	29457810	0	0	86	0	0	24396	247779	2817384	3089558	174	5568000000	5600547369	0	0	0	0	0
847	1	farm	71564	mixed sheep	60	1	0	68	15	0	0	0	0	49	51	36	53	79	1	78	1	21037	678375	125664	1220319	2196719	15116405	72962	19410444	1	18720000	38130444	0	0	98	0	0	51080	535961	6227962	6815004	186	5952000000	5996945448	0	0	0	0	0
848	1	farm	71564	mixed sheep	41	1	0	45	15	0	0	0	0	37	40	28	45	68	1	67	1	11071	561450	72582	607628	1526795	7494220	42895	10305570	1	16080000	26385570	0	0	84	0	0	40470	390265	4445769	4876504	172	5504000000	5535262074	0	0	0	0	0
849	1	farm	71556	mixed sheep	50	1	0	73	15	0	0	0	0	39	42	31	47	70	1	69	1	21485	611400	103662	777087	1838387	9612790	92088	13035414	1	16560000	29595414	0	0	105	0	0	88764	741710	8930858	9761333	193	6176000000	6215356747	0	0	0	0	0
850	1	farm	71564	mixed sheep	43	1	0	41	15	0	0	0	0	34	37	27	42	65	1	64	1	11052	514575	72034	591032	1550166	7357936	41163	10126907	1	15360000	25486907	0	0	80	0	0	38288	388460	4469326	4896074	168	5376000000	5406382981	0	0	0	0	0
851	1	farm	71564	mixed sheep	56	1	0	75	15	0	0	0	0	35	38	36	43	66	1	65	1	15803	760225	85024	780134	1955235	9471768	69518	13121904	1	15600000	28721904	0	0	90	0	0	64542	636194	7377284	8078021	178	5696000000	5732799925	0	0	0	0	0
852	1	farm	71564	mixed sheep	39	1	0	38	15	0	0	0	0	26	28	27	36	56	1	55	1	11004	493550	67866	622161	1293105	7651426	34160	10162268	1	13200000	23362268	0	0	70	0	0	33848	310936	3612014	3956798	158	5056000000	5083319066	0	0	0	0	0
853	1	farm	71564	mixed sheep	43	1	0	63	15	0	0	0	0	25	29	25	39	57	1	56	1	15827	565225	87226	677682	1557955	8405430	74327	11367845	1	13440000	24807845	0	0	84	0	0	74220	768413	9181072	10023705	172	5504000000	5538831550	0	0	0	0	0
854	1	farm	71564	mixed sheep	47	1	0	73	15	0	0	0	0	38	41	50	46	69	1	68	1	20047	691150	82434	692300	1768280	8549120	88744	11872028	1	16320000	28192028	0	0	105	0	0	90552	770033	9085076	9945661	193	6176000000	6214137689	0	0	0	0	0
855	1	farm	71564	mixed sheep	45	1	0	57	15	0	0	0	0	35	39	31	49	67	1	66	1	22953	640425	73502	614815	1705962	7676448	57824	10768976	1	15840000	26608976	0	0	89	0	0	55422	491015	5648085	6194522	177	5664000000	5696803498	0	0	0	0	0
856	1	farm	71564	mixed sheep	52	1	0	54	15	0	0	0	0	45	48	46	53	76	1	75	1	16033	717450	86162	705427	1830599	8772566	58222	12170426	1	18000000	30170426	0	0	96	0	0	50136	434626	4979030	5463792	184	5888000000	5923634218	0	0	0	0	0
857	1	farm	71564	mixed sheep	42	1	0	43	15	0	0	0	0	32	35	20	41	63	1	62	1	20239	497000	76502	684346	1557958	8508531	46779	11371116	1	14880000	26251116	0	0	79	0	0	39580	347121	3974219	4360920	167	5344000000	5374612036	0	0	0	0	0
858	1	farm	71564	mixed sheep	52	1	0	61	15	0	0	0	0	40	43	27	48	71	1	70	1	13708	652225	96310	714942	1877337	9169899	57673	12568386	1	16800000	29368386	0	0	91	0	0	50282	480172	5543790	6074244	179	5728000000	5763442630	0	0	0	0	0
859	1	farm	71556	mixed sheep	43	1	0	64	15	0	0	0	0	32	35	28	41	63	1	62	1	10974	624025	71012	575644	1511217	7179869	63567	10025335	1	14880000	24905335	0	0	87	0	0	62904	621871	7250432	7935207	175	5600000000	5632840542	0	0	0	0	0
860	1	farm	71556	mixed sheep	36	1	0	42	15	0	0	0	0	37	40	25	45	68	1	67	1	11018	519800	67920	595708	1386581	7376351	36281	9982641	1	16080000	26062641	0	0	81	0	0	30546	288238	3333806	3652591	169	5408000000	5437715232	0	0	0	0	0
861	1	farm	71556	mixed sheep	63	1	0	81	15	0	0	0	0	63	66	59	72	94	1	93	1	20631	980950	124782	980444	2266827	12199238	91514	16643755	1	22320000	38963755	0	0	124	0	0	77258	694390	8173768	8945416	212	6784000000	6831909171	0	0	0	0	0
862	1	farm	71556	mixed sheep	39	1	0	39	15	0	0	0	0	31	34	29	40	62	1	61	1	10962	484000	68936	608591	1417742	7581982	41257	10202509	1	14640000	24842509	0	0	78	0	0	40502	367454	4265350	4673306	166	5312000000	5341515815	0	0	0	0	0
863	1	farm	71564	mixed sheep	47	1	0	58	15	0	0	0	0	37	40	31	45	68	1	67	1	15925	595725	89562	789291	1519008	9864254	79160	12937000	1	16080000	29017000	0	0	100	0	0	83598	799402	9845318	10728318	188	6016000000	6055745319	0	0	0	0	0
864	1	farm	71564	mixed sheep	55	1	0	48	15	0	0	0	0	50	52	51	58	80	1	79	1	18666	683100	95300	856451	2033132	10499498	62402	14229884	1	18960000	33189884	0	0	99	0	0	50116	496944	5806284	6353344	187	5984000000	6023543227	0	0	0	0	0
865	1	farm	71564	mixed sheep	41	1	0	45	15	0	0	0	0	52	54	53	56	82	1	81	1	11018	536325	66928	585274	1339842	7208220	45705	9782294	1	19440000	29222294	0	0	99	0	0	42456	379647	4545938	4968041	187	5984000000	6018190335	0	0	0	0	0
866	1	farm	71564	mixed sheep	61	1	0	70	15	0	0	0	0	64	67	54	72	95	1	94	1	21887	890300	128092	1090742	2266829	13743568	73699	18193230	1	22560000	40753230	0	0	118	0	0	61456	596817	6927303	7585576	206	6592000000	6640338806	0	0	0	0	0
867	1	farm	71556	mixed sheep	45	1	0	51	15	0	0	0	0	42	45	31	50	73	1	72	1	20691	587450	98912	961083	1557957	11957000	46312	15208714	1	17280000	32488714	0	0	89	0	0	41838	403603	4756871	5202312	177	5664000000	5701691025	0	0	0	0	0
868	1	farm	71564	mixed sheep	31	1	0	39	15	0	0	0	0	34	37	26	42	65	1	64	1	10962	500850	67814	606229	1316473	7557170	39197	10087734	1	15360000	25447734	0	0	80	0	0	36158	344234	3944034	4324427	168	5376000000	5405772160	0	0	0	0	0
869	1	farm	71556	mixed sheep	57	1	0	48	15	0	0	0	0	37	40	34	50	68	1	67	1	21909	662000	128210	781405	2056501	9932998	75007	13636121	1	16080000	29716121	0	0	83	0	0	38836	373507	4305347	4717690	171	5472000000	5506433810	0	0	0	0	0
870	1	farm	71564	mixed sheep	39	1	0	45	15	0	0	0	0	38	42	27	52	70	1	69	1	11008	567200	70280	571385	1526796	7140840	41209	9917710	1	16560000	26477710	0	0	85	0	0	39270	390616	4435293	4865179	173	5536000000	5567342889	0	0	0	0	0
871	1	farm	71556	mixed sheep	30	1	0	38	15	0	0	0	0	28	30	29	32	58	1	57	1	10986	440125	61196	541652	1113938	6703533	33291	8893734	1	13680000	22573734	0	0	72	0	0	35114	339158	3907983	4282255	160	5120000000	5146855990	0	0	0	0	0
872	1	farm	71556	mixed sheep	57	1	0	64	15	0	0	0	0	31	33	32	41	61	1	60	1	12463	644350	84432	712726	1986394	8769772	66811	12264485	1	14400000	26664485	0	0	83	0	0	56650	553010	6392558	7002218	171	5472000000	5505666703	0	0	0	0	0
873	1	farm	71564	mixed sheep	29	1	0	36	15	0	0	0	0	25	27	26	29	55	1	54	1	11626	454875	60070	535824	1051620	6632594	32413	8767396	1	12960000	21727396	0	0	68	0	0	32830	336078	3816837	4185745	156	4992000000	5017913141	0	0	0	0	0
874	1	farm	71556	mixed sheep	42	1	0	46	15	0	0	0	0	27	30	27	40	58	1	57	1	21475	527050	68778	578792	1394371	7195878	43377	9808247	1	13680000	23488247	0	0	74	0	0	41362	412056	4791949	5245367	162	5184000000	5212733614	0	0	0	0	0
875	1	farm	71556	mixed sheep	44	1	0	47	15	0	0	0	0	38	41	36	46	69	1	68	1	54045	625800	104734	781153	1643645	9920304	74935	13150571	1	16320000	29470571	0	0	92	0	0	56680	452927	5292812	5802419	180	5760000000	5795272990	0	0	0	0	0
876	1	farm	71556	mixed sheep	45	1	0	72	15	0	0	0	0	35	38	27	43	66	1	65	1	11798	660775	83526	713819	1698172	8788219	70658	12015169	1	15600000	27615169	0	0	91	0	0	66486	684227	7891072	8641785	179	5728000000	5764256954	0	0	0	0	0
877	1	farm	71556	mixed sheep	35	1	0	35	15	0	0	0	0	33	36	25	41	64	1	63	1	10987	517975	62314	560043	1168467	6902008	37578	9248386	1	15120000	24368386	0	0	78	0	0	34888	322551	3806809	4164248	166	5312000000	5340532634	0	0	0	0	0
878	1	farm	71556	mixed sheep	54	1	0	65	15	0	0	0	0	56	59	40	67	87	1	86	1	17489	857675	91250	843977	1955235	10332848	69121	14150106	1	20640000	34790106	0	0	109	0	0	53190	445000	5120570	5618760	197	6304000000	6344408866	0	0	0	0	0
879	1	farm	71564	mixed sheep	33	1	0	35	15	0	0	0	0	27	29	25	35	57	1	56	1	11283	486575	60072	517806	1191836	6454041	33326	8743656	1	13440000	22183656	0	0	70	0	0	32398	335707	3808107	4176212	158	5056000000	5082359868	0	0	0	0	0
880	1	farm	71564	mixed sheep	37	1	0	29	15	0	0	0	0	37	41	26	51	69	1	68	1	36462	451725	69048	579542	1425528	7173348	27962	9727153	1	16320000	26047153	0	0	79	0	0	23316	223830	2621362	2868508	167	5344000000	5372915661	0	0	0	0	0
881	1	farm	71564	mixed sheep	48	1	0	50	15	0	0	0	0	41	45	29	55	73	1	72	1	61364	590700	109286	809235	1791650	10063020	48277	13412168	1	17280000	30692168	0	0	88	0	0	38374	369848	4283793	4692015	176	5632000000	5667384184	0	0	0	0	0
882	1	farm	71564	mixed sheep	49	1	0	51	15	0	0	0	0	46	48	47	51	76	1	75	1	19642	734200	99372	949543	1885128	11806098	52783	15527125	1	18000000	33527125	0	0	89	0	0	33108	336812	3955331	4325250	177	5664000000	5701852375	0	0	0	0	0
883	1	farm	71564	mixed sheep	43	1	0	63	15	0	0	0	0	32	35	27	45	63	1	62	1	12719	718450	74826	659036	1596903	8033762	61289	11144266	1	14880000	26024266	0	0	84	0	0	54364	509850	5898190	6462404	172	5504000000	5536486670	0	0	0	0	0
884	1	farm	71564	mixed sheep	38	1	0	48	15	0	0	0	0	37	41	27	51	69	1	68	1	10970	475175	79678	618930	1409949	7689716	60175	10333623	1	16320000	26653623	0	0	91	0	0	58882	591970	7137034	7787886	179	5728000000	5762441509	0	0	0	0	0
885	1	farm	71556	mixed sheep	47	1	0	71	15	0	0	0	0	39	42	30	47	70	1	69	1	21483	800500	100422	953788	1729332	11791808	84028	15459879	1	16560000	32019879	0	0	99	0	0	75572	707870	8378129	9161571	187	5984000000	6025181450	0	0	0	0	0
886	1	farm	71564	mixed sheep	40	1	0	32	15	0	0	0	0	34	37	27	43	65	1	64	1	18185	501525	72398	646256	1581326	7996086	29546	10827137	1	15360000	26187137	0	0	75	0	0	22242	201231	2264252	2487724	163	5216000000	5244674862	0	0	0	0	0
887	1	farm	71564	mixed sheep	43	1	0	69	15	0	0	0	0	42	45	34	50	73	1	72	1	22585	841900	99458	922723	1596906	11595808	72426	15129220	1	17280000	32409220	0	0	97	0	0	64968	665739	7614284	8344990	185	5920000000	5960754211	0	0	0	0	0
888	1	farm	71564	mixed sheep	39	1	0	47	15	0	0	0	0	38	42	27	52	70	1	69	1	17365	532450	74584	613820	1519005	7578831	50740	10369431	1	16560000	26929431	0	0	88	0	0	44352	409698	4684624	5138674	176	5632000000	5664068105	0	0	0	0	0
889	1	farm	71564	mixed sheep	49	1	0	54	15	0	0	0	0	40	43	30	48	71	1	70	1	12919	645225	80958	686212	1861758	8526882	55916	11856950	1	16800000	28656950	0	0	90	0	0	48142	478712	5660936	6187791	178	5696000000	5730844741	0	0	0	0	0
890	1	farm	71564	mixed sheep	43	1	0	42	15	0	0	0	0	29	31	30	37	59	1	58	1	16130	521700	87534	627966	1557957	7958493	42717	10796367	1	13920000	24716367	0	0	76	0	0	41056	370523	4271120	4682700	164	5248000000	5277399066	0	0	0	0	0
891	1	farm	71564	mixed sheep	32	1	0	28	15	0	0	0	0	36	39	22	44	67	1	66	1	10962	497425	67662	579596	1332052	7253746	25282	9755762	1	15840000	25595762	0	0	78	0	0	25610	247756	2863016	3136382	166	5312000000	5340732145	0	0	0	0	0
892	1	farm	71556	mixed sheep	42	1	0	41	15	0	0	0	0	35	38	23	43	66	1	65	1	18564	512350	88244	801824	1628063	9873457	40183	12944120	1	15600000	28544120	0	0	81	0	0	35170	301228	3475456	3811854	169	5408000000	5440355974	0	0	0	0	0
893	1	farm	71564	mixed sheep	47	1	0	50	15	0	0	0	0	34	37	31	42	65	1	64	1	19422	596575	84868	766580	1682595	9564392	45034	12740044	1	15360000	28100044	0	0	80	0	0	37250	346516	3928398	4312164	168	5376000000	5408412208	0	0	0	0	0
894	1	farm	71564	mixed sheep	47	1	0	47	15	0	0	0	0	42	44	33	46	72	1	71	1	13310	627775	76686	681372	1705961	8330202	41545	11463541	1	17040000	28503541	0	0	85	0	0	30820	292946	3311007	3634772	173	5536000000	5568138314	0	0	0	0	0
895	1	farm	71556	mixed sheep	42	1	0	45	15	0	0	0	0	29	32	29	41	60	1	59	1	20324	617475	71408	620370	1573534	7628222	44366	10555375	1	14160000	24715375	0	0	75	0	0	39536	405322	4597440	5042297	163	5216000000	5245757673	0	0	0	0	0
896	1	farm	71564	mixed sheep	42	1	0	47	15	0	0	0	0	32	35	31	44	63	2	62	1	330036	541025	79690	651897	1612484	8083057	54729	11022882	1	22800000	33822882	0	0	84	0	0	50946	401929	4653642	5106517	172	5504000000	5542929399	0	0	0	0	0
897	1	farm	71556	mixed sheep	58	1	0	56	15	0	0	0	0	66	70	43	80	98	1	97	1	25865	672675	136600	1021784	2072082	12952478	58431	16914050	1	23280000	40194050	0	0	117	0	0	47062	427574	5103547	5578183	205	6560000000	6605772233	0	0	0	0	0
898	1	farm	71556	mixed sheep	53	1	0	47	15	0	0	0	0	35	39	32	49	67	1	66	1	12162	657050	96812	760088	1822810	9441698	45770	12824228	1	15840000	28664228	0	0	83	0	0	40284	374065	4269514	4683863	171	5472000000	5505348091	0	0	0	0	0
899	1	farm	71556	mixed sheep	39	1	0	37	15	0	0	0	0	34	37	28	42	65	1	64	1	13947	542300	77214	621007	1565744	7701772	34551	10542587	1	15360000	25902587	0	0	78	0	0	31818	319862	3655969	4007649	166	5312000000	5341910236	0	0	0	0	0
900	1	farm	71556	mixed sheep	54	1	0	72	15	0	0	0	0	32	34	33	42	62	1	61	1	13408	675275	84486	729621	1970815	9015665	77469	12553331	1	14640000	27193331	0	0	88	0	0	67294	612220	7174400	7853914	176	5632000000	5667047245	0	0	0	0	0
901	1	farm	71564	mixed sheep	34	1	0	36	15	0	0	0	0	27	29	28	34	57	1	56	1	12817	499975	62512	519435	1293103	6518822	35267	8929114	1	13440000	22369114	0	0	72	0	0	36932	342938	3911616	4291486	160	5120000000	5146660600	0	0	0	0	0
902	1	farm	71564	mixed sheep	37	1	0	63	15	0	0	0	0	64	67	65	72	95	1	94	1	11101	618175	68948	600518	1363210	7381620	69200	10101671	1	22560000	32661671	0	0	121	0	0	69492	704450	8564051	9337993	209	6688000000	6729999664	0	0	0	0	0
903	1	farm	71564	mixed sheep	39	1	0	36	15	0	0	0	0	41	43	25	45	71	1	70	1	11020	521050	68994	620615	1409950	7633980	37264	10291853	1	16800000	27091853	0	0	86	0	0	35306	311949	3653416	4000671	174	5568000000	5599092524	0	0	0	0	0
904	1	farm	71556	mixed sheep	44	1	0	58	15	0	0	0	0	38	41	31	46	69	1	68	1	11081	575250	73094	671144	1503428	8186691	61029	11070636	1	16320000	27390636	0	0	91	0	0	58130	556792	6578937	7193859	179	5728000000	5762584494	0	0	0	0	0
905	1	farm	71556	mixed sheep	50	1	0	52	15	0	0	0	0	34	38	28	48	66	1	65	1	11064	553050	88904	693310	1861757	8627057	49884	11873962	1	15600000	27473962	0	0	83	0	0	42892	417213	4755167	5215272	171	5472000000	5504689234	0	0	0	0	0
906	1	farm	71556	mixed sheep	50	1	0	54	15	0	0	0	0	50	52	51	57	80	1	79	1	18504	831175	114574	1098976	1963024	13615360	63068	17686178	1	18960000	36646178	0	0	98	0	0	48452	497804	5762984	6309240	186	5952000000	5994955418	0	0	0	0	0
907	1	farm	71556	mixed sheep	38	1	0	39	15	0	0	0	0	28	30	29	32	58	1	57	1	25325	521175	83484	788758	1409950	9713977	59255	12576599	1	13680000	26256599	0	0	80	0	0	50288	308257	3812434	4170979	168	5376000000	5406427578	0	0	0	0	0
908	1	farm	71564	mixed sheep	43	1	0	43	15	0	0	0	0	35	38	28	43	66	1	65	1	11245	542275	88614	811843	1612484	10131670	42977	13229863	1	15600000	28829863	0	0	83	0	0	42196	409768	4704438	5156402	171	5472000000	5505986265	0	0	0	0	0
909	1	farm	71564	mixed sheep	47	1	0	47	15	0	0	0	0	31	34	27	39	62	1	61	1	11363	533400	80778	718430	1877336	8799840	41015	12050799	1	14640000	26690799	0	0	74	0	0	29414	278624	3159702	3467740	162	5184000000	5214158539	0	0	0	0	0
910	1	farm	71564	mixed sheep	32	1	0	33	15	0	0	0	0	31	35	26	45	63	1	62	1	13323	453275	65344	557066	1285313	6926792	29563	9317353	1	14880000	24197353	0	0	74	0	0	26658	278100	3187502	3492260	162	5184000000	5211689613	0	0	0	0	0
911	1	farm	71556	mixed sheep	36	1	0	47	15	0	0	0	0	28	31	29	41	59	1	58	1	19771	486925	65790	559562	1339842	6971380	44242	9467741	1	13920000	23387741	0	0	76	0	0	43884	443806	5170793	5658483	164	5248000000	5277046224	0	0	0	0	0
912	1	farm	71556	mixed sheep	40	1	0	49	15	0	0	0	0	38	41	36	47	69	1	68	1	11186	645500	73976	648362	1589115	8004428	44229	11005610	1	16320000	27325610	0	0	85	0	0	40748	413955	4630788	5085490	173	5536000000	5568411100	0	0	0	0	0
913	1	farm	71564	mixed sheep	52	1	0	68	15	0	0	0	0	35	38	27	43	66	1	65	1	11015	621725	88198	818791	1807228	9846103	72020	13254065	1	15600000	28854065	0	0	91	0	0	63998	599080	6902294	7565373	179	5728000000	5764419438	0	0	0	0	0
914	1	farm	71556	mixed sheep	42	1	0	46	15	0	0	0	0	35	38	26	43	66	1	65	1	11350	570850	90532	699100	1596904	8679704	42149	11679239	1	15600000	27279239	0	0	81	0	0	36938	343006	3902446	4282389	169	5408000000	5439561628	0	0	0	0	0
915	1	farm	71556	mixed sheep	36	1	0	37	15	0	0	0	0	25	27	26	35	55	1	54	1	11020	474000	66444	584746	1363210	7194885	30247	9713532	1	12960000	22673532	0	0	66	0	0	26678	275418	3174582	3476678	154	4928000000	4954150210	0	0	0	0	0
916	1	farm	71564	mixed sheep	49	1	0	43	15	0	0	0	0	39	42	40	49	70	1	69	1	11018	668375	82476	730863	1877336	8969288	47095	12375434	1	16560000	28935434	0	0	84	0	0	33544	311535	3737962	4083042	172	5504000000	5537018475	0	0	0	0	0
917	1	farm	71564	mixed sheep	40	1	0	44	15	0	0	0	0	33	36	28	41	64	1	63	1	19320	511475	75752	687323	1402160	8438310	45231	11160251	1	15120000	26280251	0	0	80	0	0	38508	337797	3933940	4310246	168	5376000000	5406590496	0	0	0	0	0
918	1	farm	71556	mixed sheep	36	1	0	45	15	0	0	0	0	33	36	27	41	64	1	63	1	19286	516050	69444	588870	1409948	7269297	34716	9888325	1	15120000	25008325	0	0	78	0	0	35392	361053	4201366	4597811	166	5312000000	5341606136	0	0	0	0	0
919	1	farm	71556	mixed sheep	52	1	0	54	15	0	0	0	0	37	41	31	51	69	1	68	1	21425	638425	85012	669575	1807229	8324700	52973	11577914	1	16320000	27897914	0	0	86	0	0	43570	400088	4615443	5059101	174	5568000000	5600957015	0	0	0	0	0
920	1	farm	71556	mixed sheep	56	1	0	64	15	0	0	0	0	38	41	31	48	69	1	68	1	25438	754675	176568	1092744	2188928	14243390	87857	18544162	1	16320000	34864162	0	0	99	0	0	76506	652158	7746150	8474814	187	5984000000	6027338976	0	0	0	0	0
921	1	farm	71564	mixed sheep	47	1	0	53	15	0	0	0	0	35	39	28	49	67	1	66	1	21912	695200	98784	949084	1776073	11992416	57680	15569236	1	15840000	31409236	0	0	83	0	0	40802	386091	4408044	4834937	171	5472000000	5508244173	0	0	0	0	0
922	1	farm	71556	mixed sheep	54	1	0	65	15	0	0	0	0	30	33	29	39	61	1	60	1	36648	611525	88804	823684	1768281	10017158	58577	13368029	1	14400000	27768029	0	0	81	0	0	50464	478030	5405462	5933956	169	5408000000	5441701986	0	0	0	0	0
923	1	farm	71564	mixed sheep	45	1	0	41	15	0	0	0	0	38	41	25	46	69	1	68	1	14150	715800	112242	729716	1815018	9344526	58075	12775377	1	16320000	29095377	0	0	85	0	0	38648	327359	3920772	4286779	173	5536000000	5569382156	0	0	0	0	0
924	1	farm	71556	mixed sheep	41	1	0	59	15	0	0	0	0	27	30	26	36	58	1	57	1	11070	597475	71864	617548	1487849	7755866	60878	10591481	1	13680000	24271481	0	0	79	0	0	54328	505213	5866658	6426199	167	5344000000	5374697680	0	0	0	0	0
925	1	farm	71564	mixed sheep	40	1	0	52	15	0	0	0	0	34	38	35	48	66	1	65	1	11104	629475	74222	680884	1573536	8358474	48202	11364793	1	15600000	26964793	0	0	83	0	0	44146	433757	4857772	5335675	171	5472000000	5504300467	0	0	0	0	0
926	1	farm	71564	mixed sheep	30	1	0	39	15	0	0	0	0	24	26	25	34	54	1	53	1	11018	440575	58824	506331	1145097	6324108	34803	8509738	1	12720000	21229738	0	0	68	0	0	35030	349628	4011330	4395988	156	4992000000	5017625726	0	0	0	0	0
927	1	farm	71564	mixed sheep	45	1	0	63	15	0	0	0	0	35	38	30	44	66	1	65	1	16316	595400	76422	646340	1526798	8058499	64958	10968416	1	15600000	26568416	0	0	90	0	0	63506	601369	7000498	7665372	178	5696000000	5730233789	0	0	0	0	0
928	1	farm	71564	mixed sheep	34	1	0	48	15	0	0	0	0	27	29	27	35	57	1	56	1	17937	577050	83204	580964	1332052	7386621	48265	10008156	1	13440000	23448156	0	0	78	0	0	51688	458584	5257192	5767464	166	5312000000	5341215620	0	0	0	0	0
929	1	farm	71564	mixed sheep	35	1	0	34	15	0	0	0	0	30	33	25	38	61	1	60	1	10962	415025	64522	553077	1300894	6911866	32780	9278163	1	14400000	23678163	0	0	74	0	0	30114	263372	3040261	3333746	162	5184000000	5211011910	0	0	0	0	0
930	1	farm	71564	mixed sheep	36	1	0	40	15	0	0	0	0	33	36	26	41	64	1	63	1	21255	492525	70702	556168	1316473	6981778	48849	9466495	1	15120000	24586495	0	0	84	0	0	50882	490257	5790043	6331182	172	5504000000	5534917677	0	0	0	0	0
931	1	farm	71556	mixed sheep	45	1	0	51	15	0	0	0	0	31	34	31	39	62	1	61	1	10962	604575	74118	631192	1628064	7803504	51580	10793034	1	14640000	25433034	0	0	80	0	0	46806	441153	5171980	5659938	168	5376000000	5407092973	0	0	0	0	0
932	1	farm	71556	mixed sheep	40	1	0	53	15	0	0	0	0	36	40	26	50	68	1	67	1	13985	549275	69442	604836	1386580	7431776	57061	10098969	1	16080000	26178969	0	0	89	0	0	55730	556468	6428201	7040399	177	5664000000	5697219368	0	0	0	0	0
933	1	farm	71564	mixed sheep	76	1	0	88	15	0	0	0	0	46	48	47	50	76	1	75	1	45040	970125	134888	1173080	2734215	14512848	88567	19613723	1	18000000	37613723	0	0	106	0	0	79160	765421	8862536	9707116	194	6208000000	6255320839	0	0	0	0	0
934	1	farm	71564	mixed sheep	49	1	0	45	15	0	0	0	0	54	58	40	68	86	1	85	1	10962	603075	75914	647248	1752700	8002886	45534	11127358	1	20400000	31527358	0	0	101	0	0	37540	385731	4482372	4905642	189	6048000000	6084433000	0	0	0	0	0
935	1	farm	71556	mixed sheep	53	1	0	62	15	0	0	0	0	35	39	34	49	67	1	66	1	24128	768250	105464	989777	2025344	12334642	54985	16278462	1	15840000	32118462	0	0	86	0	0	47696	437486	5020747	5505928	174	5568000000	5605624391	0	0	0	0	0
936	1	farm	71556	mixed sheep	37	1	0	46	15	0	0	0	0	32	35	25	41	63	1	62	1	11043	587100	65520	596025	1254156	7457010	48273	10008084	1	14880000	24888084	0	0	82	0	0	48826	457936	5321566	5828327	170	5440000000	5470716412	0	0	0	0	0
937	1	farm	71564	mixed sheep	41	1	0	40	15	0	0	0	0	36	39	30	44	67	1	66	1	15884	596250	80494	639396	1596903	7935694	38870	10887608	1	15840000	26727608	0	0	82	0	0	35876	329391	3853534	4218801	170	5440000000	5470946408	0	0	0	0	0
938	1	farm	71556	mixed sheep	45	1	0	46	15	0	0	0	0	36	40	25	50	68	1	67	1	19709	647300	77542	702758	1713751	8585898	46720	11773970	1	16080000	27853970	0	0	83	0	0	36282	319039	3750680	4106001	171	5472000000	5503959970	0	0	0	0	0
939	1	farm	71564	mixed sheep	53	1	0	53	15	0	0	0	0	44	48	30	58	76	1	75	1	17208	589125	121082	729943	1924075	9330141	52290	12746656	1	18000000	30746656	0	0	94	0	0	45930	443225	5158168	5647323	182	5824000000	5860393978	0	0	0	0	0
940	1	farm	71556	mixed sheep	47	1	0	46	15	0	0	0	0	38	40	39	42	68	1	67	1	22869	643650	101464	693065	1830598	8780702	41155	12090635	1	16080000	28170635	0	0	80	0	0	30658	337934	3745840	4114432	168	5376000000	5408285067	0	0	0	0	0
941	1	farm	71564	mixed sheep	42	1	0	37	15	0	0	0	0	26	28	27	38	56	1	55	1	11013	574050	72636	636579	1495637	7817520	33084	10629506	1	13200000	23829506	0	0	68	0	0	30756	311762	3550382	3892900	156	4992000000	5019722406	0	0	0	0	0
942	1	farm	71564	mixed sheep	48	1	0	63	15	0	0	0	0	52	54	53	56	82	1	81	1	11070	655550	84754	723103	1752701	8908677	68123	12192908	1	19440000	31632908	0	0	106	0	0	61260	570544	6529925	7161729	194	6208000000	6246794636	0	0	0	0	0
943	1	farm	71564	mixed sheep	30	1	0	44	15	0	0	0	0	25	27	26	36	55	1	54	1	11008	464950	60030	527337	1090569	6547718	42588	8733192	1	12960000	21693192	0	0	73	0	0	46636	445097	5097826	5589560	161	5152000000	5179282752	0	0	0	0	0
944	1	farm	71556	mixed sheep	43	1	0	50	15	0	0	0	0	37	40	29	46	68	1	67	1	11035	567275	73372	625450	1542376	7715577	50560	10574611	1	16080000	26654611	0	0	84	0	0	42248	422237	4934984	5399469	172	5504000000	5536054080	0	0	0	0	0
945	1	farm	71556	mixed sheep	51	1	0	47	15	0	0	0	0	29	31	29	38	59	1	58	1	11052	585650	99598	701827	1768279	8771598	45850	11972802	1	13920000	25892802	0	0	74	0	0	37030	362167	4200594	4599791	162	5184000000	5214492594	0	0	0	0	0
946	1	farm	71564	mixed sheep	43	1	0	38	15	0	0	0	0	37	40	26	45	68	1	67	1	22341	564150	87438	691780	1667011	8538238	34383	11583001	1	16080000	27663001	0	0	81	0	0	32610	320436	3625464	3978510	169	5408000000	5439641511	0	0	0	0	0
947	1	farm	71564	mixed sheep	45	1	0	55	15	0	0	0	0	33	36	30	46	64	1	63	1	13347	667725	83902	674786	1713750	8328688	58360	11527212	1	15120000	26647212	0	0	84	0	0	52050	508741	5982038	6542829	172	5504000000	5537190041	0	0	0	0	0
948	1	farm	71556	mixed sheep	48	1	0	61	15	0	0	0	0	35	38	37	43	66	1	65	1	12418	623800	80042	728404	1682593	8871375	56782	12042996	1	15600000	27642996	0	0	84	0	0	46764	446580	5070172	5563516	172	5504000000	5537206512	0	0	0	0	0
949	1	farm	71564	mixed sheep	44	1	0	54	15	0	0	0	0	37	40	38	45	68	1	67	1	13844	621775	81660	656532	1557956	8152832	57541	11128296	1	16080000	27208296	0	0	91	0	0	55506	447458	5267182	5770146	179	5728000000	5760978442	0	0	0	0	0
950	1	farm	71564	mixed sheep	45	1	0	48	15	0	0	0	0	39	41	29	44	69	1	68	1	11034	576600	76790	672068	1542375	8187062	42068	11096963	1	16320000	27416963	0	0	83	0	0	34928	348865	4002542	4386334	171	5472000000	5503803297	0	0	0	0	0
951	1	farm	71556	mixed sheep	45	1	0	58	15	0	0	0	0	39	42	38	48	70	1	69	1	19949	705175	88682	814702	1628065	10135440	70701	13442765	1	16560000	30002765	0	0	92	0	0	56080	507866	6002265	6566210	180	5760000000	5796568976	0	0	0	0	0
952	1	farm	71556	mixed sheep	30	1	0	40	15	0	0	0	0	28	30	29	36	58	1	57	1	13274	464875	62534	518229	1145097	6485872	33508	8710116	1	13680000	22390116	0	0	72	0	0	35578	347242	3960090	4342910	160	5120000000	5146733026	0	0	0	0	0
953	1	farm	71564	mixed sheep	43	1	0	53	15	0	0	0	0	29	32	24	37	60	1	59	1	11135	624775	75162	662303	1620273	8121198	54357	11158068	1	14160000	25318068	0	0	79	0	0	48320	450662	5172884	5671865	167	5344000000	5374989933	0	0	0	0	0
954	1	farm	71564	mixed sheep	55	1	0	74	15	0	0	0	0	41	45	36	55	73	1	72	1	25280	784525	172698	1151422	2134398	14831652	95219	19169913	1	17280000	36449913	0	0	108	0	0	85426	616905	7227720	7930051	196	6272000000	6316379964	0	0	0	0	0
955	1	farm	71564	mixed sheep	34	1	0	44	15	0	0	0	0	33	36	30	41	64	1	63	1	11018	503900	62780	559087	1191836	6896448	39703	9253754	1	15120000	24373754	0	0	80	0	0	39632	356128	4107124	4502883	168	5376000000	5404876637	0	0	0	0	0
956	1	farm	71556	mixed sheep	45	1	0	47	15	0	0	0	0	29	31	28	35	59	1	58	1	88462	547775	92450	771806	1690381	9615570	44561	12762542	1	13920000	26682542	0	0	77	0	0	42444	354632	4159258	4556333	165	5280000000	5311238875	0	0	0	0	0
957	1	farm	71556	mixed sheep	46	1	0	48	15	0	0	0	0	33	35	34	39	63	1	62	1	11026	599450	76302	706678	1565746	8590219	43205	11581599	1	14880000	26461599	0	0	79	0	0	38592	335536	3855960	4230088	167	5344000000	5374691688	0	0	0	0	0
958	1	farm	71556	mixed sheep	38	1	0	51	15	0	0	0	0	34	37	32	42	65	1	64	1	22884	560125	69518	565634	1394371	7063936	49293	9702877	1	15360000	25062877	0	0	84	0	0	47516	459828	5382507	5889851	172	5504000000	5534952728	0	0	0	0	0
959	1	farm	71564	mixed sheep	42	1	0	48	15	0	0	0	0	25	27	26	37	55	1	54	1	10974	499975	67582	578909	1480059	7218148	49282	9893956	1	12960000	22853956	0	0	73	0	0	47184	487343	5672500	6207028	161	5152000000	5181060984	0	0	0	0	0
960	1	farm	71564	mixed sheep	53	1	0	40	15	0	0	0	0	34	38	25	48	66	1	65	1	11063	598575	82460	724826	2009762	8864044	36095	12315763	1	15600000	27915763	0	0	76	0	0	23478	234117	2606350	2863946	164	5248000000	5278779709	0	0	0	0	0
961	1	farm	71564	mixed sheep	33	1	0	39	15	0	0	0	0	33	37	29	47	65	1	64	1	14751	536900	100104	635229	1347630	8088288	104213	10812364	1	15360000	26172364	0	0	103	0	0	82674	386046	4895184	5363904	191	6112000000	6143536268	0	0	0	0	0
962	1	farm	71556	mixed sheep	56	1	0	62	15	0	0	0	0	32	35	29	40	63	1	62	1	22598	660475	95818	804609	2111029	9827290	51229	13550450	1	14880000	28430450	0	0	79	0	0	39016	372838	4190984	4602838	167	5344000000	5377033288	0	0	0	0	0
963	1	farm	71556	mixed sheep	46	1	0	52	15	0	0	0	0	29	32	29	38	60	1	59	1	11639	571500	75170	683212	1698173	8398332	50471	11476859	1	14160000	25636859	0	0	77	0	0	44816	438559	5162910	5646285	165	5280000000	5311283143	0	0	0	0	0
964	1	farm	71564	mixed sheep	38	1	0	44	15	0	0	0	0	37	40	25	45	68	1	67	1	17878	515850	64782	541168	1402161	6797190	36952	9358103	1	16080000	25438103	0	0	83	0	0	38000	358160	4076646	4472805	171	5472000000	5501910908	0	0	0	0	0
965	1	farm	71564	mixed sheep	44	1	0	36	15	0	0	0	0	43	45	27	47	73	1	72	1	13860	507500	72850	647793	1573535	7931330	35657	10768665	1	17280000	28048665	0	0	86	0	0	29292	248353	2868524	3146168	174	5568000000	5599194833	0	0	0	0	0
966	1	farm	71556	mixed sheep	43	1	0	47	15	0	0	0	0	32	36	29	46	64	1	63	1	11020	690350	81612	697802	1791650	8688304	45522	11995240	1	15120000	27115240	0	0	77	0	0	32976	319680	3569580	3922236	165	5280000000	5311037476	0	0	0	0	0
967	1	farm	71564	mixed sheep	32	1	0	45	15	0	0	0	0	33	36	29	42	64	1	63	1	11566	518175	62696	519667	1207416	6524327	38426	8870707	1	15120000	23990707	0	0	79	0	0	39426	403913	4582123	5025462	167	5344000000	5373016169	0	0	0	0	0
968	1	farm	71564	mixed sheep	38	1	0	44	15	0	0	0	0	33	36	30	41	64	1	63	1	10974	538400	65908	575980	1316474	7184551	39598	9720911	1	15120000	24840911	0	0	80	0	0	39510	389468	4480790	4909769	168	5376000000	5405750679	0	0	0	0	0
969	1	farm	71564	mixed sheep	35	1	0	46	15	0	0	0	0	40	42	41	44	70	1	69	1	11010	562975	64976	572506	1277524	7087974	43529	9609483	1	16560000	26169483	0	0	86	0	0	40076	404728	4619158	5063962	174	5568000000	5599233445	0	0	0	0	0
970	1	farm	71564	mixed sheep	38	1	0	45	15	0	0	0	0	48	50	25	52	78	1	77	1	19421	509350	64830	569666	1300894	7061542	41369	9547651	1	18480000	28027651	0	0	94	0	0	40950	393613	4551668	4986231	182	5824000000	5857013883	0	0	0	0	0
971	1	farm	71564	mixed sheep	34	1	0	37	15	0	0	0	0	44	46	45	48	74	1	73	1	11003	508525	64086	554884	1300893	6891286	35370	9355043	1	17520000	26875043	0	0	88	0	0	34390	333108	3784057	4151555	176	5632000000	5663026598	0	0	0	0	0
972	1	farm	71556	mixed sheep	34	1	0	35	15	0	0	0	0	39	42	25	47	70	1	69	1	11081	471200	63866	540396	1269734	6754672	34094	9133962	1	16560000	25693962	0	0	83	0	0	32408	293839	3359750	3685997	171	5472000000	5501379958	0	0	0	0	0
973	1	farm	71564	mixed sheep	28	1	0	29	15	0	0	0	0	24	26	24	34	54	1	53	1	10970	417875	58430	487064	1074989	6127042	25013	8190414	1	12720000	20910414	0	0	64	0	0	21950	182086	2091420	2295456	152	4864000000	4887205870	0	0	0	0	0
974	1	farm	71564	mixed sheep	49	1	0	56	15	0	0	0	0	36	39	31	45	67	1	66	1	11158	589350	77280	717808	1635854	8728556	54205	11803053	1	15840000	27643053	0	0	87	0	0	50104	453204	5428376	5931684	175	5600000000	5633574737	0	0	0	0	0
975	1	farm	71556	mixed sheep	39	1	0	40	15	0	0	0	0	50	52	29	54	80	1	79	1	11021	489275	71634	627230	1495637	7732990	37443	10454209	1	18960000	29414209	0	0	92	0	0	28836	256689	2957874	3243398	180	5760000000	5792657607	0	0	0	0	0
976	1	farm	71556	mixed sheep	30	1	0	52	15	0	0	0	0	28	30	25	32	58	1	57	1	10962	472375	59802	532724	1059410	6598738	58823	8781872	1	13680000	22461872	0	0	83	0	0	65934	645057	7810791	8521782	171	5472000000	5502983654	0	0	0	0	0
977	1	farm	71564	mixed sheep	46	1	0	53	15	0	0	0	0	33	37	31	47	65	1	64	1	13542	586700	70056	624996	1674803	7725232	52392	10734180	1	15360000	26094180	0	0	86	0	0	53266	513400	5880524	6447191	174	5568000000	5600541371	0	0	0	0	0
978	1	farm	71564	mixed sheep	44	1	0	45	15	0	0	0	0	33	36	28	43	64	1	63	1	108038	525075	99142	680537	1581325	8566378	43710	11496168	1	15120000	26616168	0	0	79	0	0	37060	356733	4072834	4466628	167	5344000000	5375082795	0	0	0	0	0
979	1	farm	71556	mixed sheep	47	1	0	47	15	0	0	0	0	33	37	27	47	65	1	64	1	20835	562600	69786	605030	1620275	7492104	49334	10399128	1	15360000	25759128	0	0	83	0	0	45720	430474	5201153	5677348	171	5472000000	5503436476	0	0	0	0	0
980	1	farm	71564	mixed sheep	34	1	0	42	15	0	0	0	0	27	29	28	35	57	1	56	1	11046	493375	66108	555188	1277523	6896103	41243	9329539	1	13440000	22769539	0	0	73	0	0	41032	407959	4811480	5260471	161	5152000000	5180030010	0	0	0	0	0
981	1	farm	71564	mixed sheep	38	1	0	39	15	0	0	0	0	34	38	28	48	66	1	65	1	17566	499475	83238	585920	1456689	7458004	35548	10118874	1	15600000	25718874	0	0	79	0	0	32250	297918	3408472	3738640	167	5344000000	5373457514	0	0	0	0	0
982	1	farm	71556	mixed sheep	39	1	0	35	15	0	0	0	0	31	34	30	39	62	1	61	1	11206	568175	69516	617126	1441109	7605122	34429	10335476	1	14640000	24975476	0	0	74	0	0	27130	226424	2605160	2858714	162	5184000000	5211834190	0	0	0	0	0
983	1	farm	71556	mixed sheep	50	1	0	49	15	0	0	0	0	32	35	26	40	63	1	62	1	11020	590550	75170	657434	1690382	8056606	44138	11114281	1	14880000	25994281	0	0	78	0	0	37618	379042	4509190	4925849	166	5312000000	5342920130	0	0	0	0	0
984	1	farm	71556	mixed sheep	37	1	0	45	15	0	0	0	0	35	38	27	43	66	1	65	1	12863	497275	67872	612866	1402161	7589708	38027	10207910	1	15600000	25807910	0	0	81	0	0	36412	346237	3895577	4278226	169	5408000000	5438086135	0	0	0	0	0
985	1	farm	71564	mixed sheep	43	1	0	47	15	0	0	0	0	37	40	28	45	68	1	67	1	16030	561925	83854	625768	1596905	7863468	42424	10774345	1	16080000	26854345	0	0	85	0	0	44484	427727	4886104	5358315	173	5536000000	5568212660	0	0	0	0	0
986	1	farm	71556	mixed sheep	36	1	0	43	15	0	0	0	0	31	34	26	40	62	1	61	1	10962	490050	68260	608724	1300893	7488237	41722	9997886	1	14640000	24637886	0	0	78	0	0	41170	387452	4535389	4964011	166	5312000000	5341601898	0	0	0	0	0
987	1	farm	71564	mixed sheep	37	1	0	54	15	0	0	0	0	42	46	27	56	74	1	73	1	21567	508625	81820	728955	1464479	9101513	56900	11942292	1	17520000	29462292	0	0	93	0	0	49694	501260	5785350	6336304	181	5792000000	5827798596	0	0	0	0	0
988	1	farm	71556	mixed sheep	43	1	0	38	15	0	0	0	0	36	39	29	45	67	1	66	1	20191	553875	94722	791680	1760491	9962192	36336	13199296	1	15840000	29039296	0	0	80	0	0	34288	361971	4073232	4469490	168	5376000000	5409508787	0	0	0	0	0
989	1	farm	71564	mixed sheep	34	1	0	38	15	0	0	0	0	33	36	25	42	64	1	63	1	13304	559150	64964	570447	1371001	7088321	39166	9693049	1	15120000	24813049	0	0	79	0	0	38620	363895	4159316	4561831	167	5344000000	5373374880	0	0	0	0	0
990	1	farm	71556	mixed sheep	39	1	0	49	15	0	0	0	0	38	42	26	52	70	1	69	1	20432	676550	74532	656370	1534587	8110667	47827	11100533	1	16560000	27660533	0	0	86	0	0	39988	385184	4358267	4783439	174	5568000000	5600443973	0	0	0	0	0
991	1	farm	71564	mixed sheep	37	1	0	30	15	0	0	0	0	25	27	25	32	55	1	54	1	11079	499250	80328	762743	1277525	9534586	30422	12184853	1	12960000	25144853	0	0	67	0	0	28392	263236	3138424	3430052	155	4960000000	4988574905	0	0	0	0	0
992	1	farm	71564	mixed sheep	40	1	0	35	15	0	0	0	0	36	39	27	44	67	1	66	1	21848	625525	108864	892296	1534586	11341108	31699	14534078	1	15840000	30374078	0	0	77	0	0	24096	260050	2991380	3275526	165	5280000000	5313649604	0	0	0	0	0
993	1	farm	71556	mixed sheep	31	1	0	38	15	0	0	0	0	36	39	27	44	67	1	66	1	11091	476375	60528	526399	1176256	6543357	34235	8817150	1	15840000	24657150	0	0	81	0	0	34442	334420	3852939	4221801	169	5408000000	5436878951	0	0	0	0	0
994	1	farm	71564	mixed sheep	40	1	0	42	15	0	0	0	0	33	36	29	42	64	1	63	1	11229	681950	66514	577681	1394372	7213224	35234	9968974	1	15120000	25088974	0	0	77	0	0	31212	311890	3640997	3984100	165	5280000000	5309073074	0	0	0	0	0
995	1	farm	71556	mixed sheep	42	1	0	50	15	0	0	0	0	34	37	28	42	65	1	64	1	30391	588650	93962	686473	1604696	8736950	60803	11771533	1	15360000	27131533	0	0	85	0	0	48754	428911	5056048	5533713	173	5536000000	5568665246	0	0	0	0	0
996	1	farm	71556	mixed sheep	47	1	0	53	15	0	0	0	0	36	39	28	44	67	1	66	1	11089	698275	80886	714643	1635854	8734554	47855	11912067	1	15840000	27752067	0	0	83	0	0	39964	369011	4334838	4743813	171	5472000000	5504495880	0	0	0	0	0
997	1	farm	71556	mixed sheep	50	1	0	52	15	0	0	0	0	36	39	28	46	67	1	66	1	12496	650925	82536	726664	1815018	8850550	60455	12186149	1	15840000	28026149	0	0	90	0	0	53936	397006	4716110	5167052	178	5696000000	5729193201	0	0	0	0	0
998	1	farm	71564	mixed sheep	50	1	0	59	15	0	0	0	0	45	49	32	59	77	1	76	1	14805	583100	151840	933271	1931864	12065704	101589	15767368	1	18240000	34007368	0	0	111	0	0	82144	591140	7133754	7807038	199	6368000000	6409814406	0	0	0	0	0
999	1	farm	71556	mixed sheep	39	1	0	36	15	0	0	0	0	32	35	27	40	63	1	62	1	22085	497275	78772	726856	1371002	9079297	30748	11783950	1	14880000	26663950	0	0	76	0	0	32230	327917	3831162	4191309	164	5248000000	5278855259	0	0	0	0	0
1000	1	farm	71556	mixed sheep	31	1	0	44	15	0	0	0	0	26	29	27	39	57	1	56	1	11283	488850	61754	528050	1176257	6608836	38837	8902585	1	13440000	22342585	0	0	71	0	0	36290	361879	4114230	4512399	159	5088000000	5114854984	0	0	0	0	0
[truncated: 9 more columns]
