# Supplementary material for: Management strategies for vaccinated animals after an outbreak of foot-and-mouth disease and the impact on return to trade
Source: PLoS One. 2019 Oct 11;14(10):e0223518. doi: 10.1371/journal.pone.0223518 (PMC6788736; doi:10.1371/journal.pone.0223518)
Supplement: S1 Table — (ZIP) [file pone.0223518.s001.zip › wa_vacc_farm_summary.csv]

Run	Num sim days	Current latent	Current infectious	Current recovered	Inf farms	IPs	DCPs	TPs	SPs	RCPs	RPs	VPs	xVPs	ARPs	xARPs	PORs	xPORs	Beef extensive IPs	Beef intensive IPs	Feedlot IPs	Mixed beef/sheep IPs	Dairy IPs	Pigs small IPs	Pigs large IPs	Sheep IPs	Small holders IPs	Last IP dec	Last inf day	VPs	Pending vacc	First day pending vacc	Beef extensive VPs	Beef intensive VPs	Feedlot VPs	Mixed beef/sheep VPs	Dairy VPs	Pigs small VPs	Pigs large VPs	Sheep VPs	Small holders VPs	cattle vacc	sheep vacc	pigs vacc	other vacc	Total vacc animals	Beef extensive IFs	Beef intensive IFs	Feedlot IFs	Mixed beef/sheep IFs
1	62	0	0	56	56	56	0	34	113	0	56	54	38	4906	4828	34904	30279	0	31	1	10	5	0	0	2	7	32	33	54	0	0	0	38	0	8	8	0	0	0	0	9918	1986	0	0	11904	0	31	1	10
2	67	0	0	41	41	41	2	23	75	0	41	40	30	4975	4913	34962	30217	0	21	2	7	5	0	0	1	5	37	38	40	0	0	0	28	0	7	5	0	0	0	0	6633	1533	0	0	8166	0	21	2	7
3	67	0	0	42	42	42	0	15	87	0	42	56	48	6607	6524	34949	28587	0	22	1	9	3	0	0	0	7	36	36	56	0	0	0	43	0	9	4	0	0	0	0	8637	2243	0	0	10880	0	22	1	9
4	68	0	0	56	56	56	1	24	134	0	56	83	64	7628	7520	34999	27561	0	32	1	13	4	0	0	1	5	37	39	83	0	0	0	59	1	19	4	0	0	0	0	13665	7560	0	0	21225	0	32	1	13
5	69	0	0	41	41	41	3	34	90	0	41	43	36	5802	5737	34938	29387	0	25	1	8	3	0	0	2	2	37	40	43	0	0	0	31	0	9	3	0	0	0	0	7084	6035	0	0	13119	0	25	1	8
6	55	0	0	30	30	30	1	15	56	0	30	37	32	4740	4687	34925	30452	0	17	1	6	3	0	0	0	3	25	25	37	0	0	0	30	0	4	3	0	0	0	0	5914	801	0	0	6715	0	17	1	6
7	63	0	0	50	50	50	0	27	117	0	50	51	40	5421	5342	34893	29769	0	26	1	8	7	0	0	1	7	32	34	51	0	0	0	35	0	11	5	0	0	0	0	8599	2920	0	0	11519	0	26	1	8
8	62	0	0	39	39	39	1	23	76	0	39	37	27	4818	4761	34926	30374	0	22	1	7	5	0	0	0	4	31	33	37	0	0	0	27	0	7	3	0	0	0	0	5589	2092	0	0	7681	0	22	1	7
9	62	0	0	37	37	37	1	23	80	0	37	39	32	4283	4221	34929	30911	0	23	1	5	4	0	0	0	4	31	33	39	0	0	0	26	0	10	3	0	0	0	0	5949	4004	0	0	9953	0	23	1	5
10	62	0	0	46	46	46	1	22	105	0	46	52	44	7444	7369	34914	27742	0	24	1	11	5	0	0	1	4	31	33	52	0	0	0	37	0	8	7	0	0	0	0	10456	1938	0	0	12394	0	24	1	11
11	64	0	0	37	37	37	1	21	64	0	37	37	30	4745	4689	34950	30445	0	23	1	6	5	0	0	0	2	33	35	37	0	0	0	26	0	6	5	0	0	0	0	6587	1366	0	0	7953	0	23	1	6
12	62	0	0	44	44	44	1	34	86	0	44	46	36	4693	4621	34931	30500	0	22	1	7	6	0	0	0	8	31	33	46	0	0	0	33	0	9	4	0	0	0	0	6986	2822	0	0	9808	0	22	1	7
13	68	0	0	52	53	51	1	21	94	0	51	65	52	4939	4843	34993	30255	0	27	3	8	5	0	0	1	7	37	39	65	0	0	0	44	0	7	14	0	0	0	0	11954	1849	0	0	13803	0	27	3	8
14	77	0	0	34	34	34	1	22	73	0	34	34	33	4892	4831	34967	30303	0	16	2	6	4	0	0	1	5	45	48	34	0	0	0	22	0	7	5	0	0	0	0	5952	4184	0	0	10136	0	16	2	6
15	82	0	0	56	56	56	0	20	138	0	56	58	44	4979	4890	34960	30211	0	31	4	8	3	0	0	1	9	52	49	58	0	0	0	45	0	10	3	0	0	0	0	8848	4233	0	0	13081	0	31	4	8
16	80	0	0	45	45	45	1	28	81	0	45	57	45	8087	8007	34969	27104	0	28	2	6	5	0	0	0	4	50	50	57	0	0	0	38	1	10	8	0	0	0	0	10373	2946	0	0	13319	0	28	2	6
17	78	0	0	42	42	42	1	20	88	0	42	61	51	4927	4843	34896	30265	0	25	1	7	4	0	0	1	4	47	49	61	0	0	0	49	0	7	5	0	0	0	0	8836	1705	0	0	10541	0	25	1	7
18	73	0	0	56	56	56	0	18	134	0	56	68	55	5886	5791	34935	29299	0	30	2	9	5	0	0	1	9	42	44	68	0	0	0	48	1	11	8	0	0	0	0	13313	2744	0	0	16057	0	30	2	9
19	58	0	0	44	44	44	2	15	100	0	44	60	50	5110	5030	34893	30077	0	25	1	9	4	0	0	1	4	28	29	60	0	0	0	46	0	10	4	0	0	0	0	9137	2132	0	0	11269	0	25	1	9
20	67	0	0	45	45	45	0	14	138	0	45	49	42	4806	4730	34944	30384	0	24	1	7	4	0	0	0	9	36	38	49	0	0	0	37	0	8	4	0	0	0	0	7355	2255	0	0	9610	0	24	1	7
21	69	0	0	36	36	36	3	15	71	0	36	29	25	5219	5168	34986	29972	0	21	2	5	4	0	0	1	3	38	40	29	0	0	0	22	0	6	1	0	0	0	0	4119	1403	0	0	5522	0	21	2	5
22	68	0	0	48	48	48	1	25	99	0	48	56	41	4733	4652	34937	30460	0	29	1	7	4	0	0	1	6	37	39	56	0	0	0	42	0	9	5	0	0	0	0	8143	2448	0	0	10591	0	29	1	7
23	65	0	0	40	40	40	2	14	80	0	40	44	35	4765	4698	34956	30428	0	23	1	7	4	0	0	0	5	33	36	44	0	0	0	33	0	8	3	0	0	0	0	6202	3402	0	0	9604	0	23	1	7
24	68	0	0	59	59	59	1	24	125	0	59	63	55	6479	6376	34961	28711	0	23	4	10	7	0	0	2	13	37	39	63	0	0	0	42	1	10	10	0	0	0	0	13171	3685	0	0	16856	0	23	4	10
25	74	0	0	49	49	49	2	25	93	0	49	67	56	5246	5157	34950	29939	0	24	1	10	6	0	0	1	7	43	45	67	0	0	0	48	0	12	7	0	0	0	0	10323	2076	0	0	12399	0	24	1	10
26	66	0	0	42	42	42	1	18	105	0	42	48	39	4748	4675	34941	30445	0	19	1	9	6	0	0	0	7	34	36	48	0	0	0	39	0	7	2	0	0	0	0	7987	1816	0	0	9803	0	19	1	9
27	59	0	0	45	45	45	1	24	119	0	45	43	33	4912	4845	34925	30278	0	27	1	9	5	0	0	0	3	28	30	43	0	0	0	31	1	7	4	0	0	0	0	9814	2136	0	0	11950	0	27	1	9
28	80	0	0	45	45	45	2	26	88	0	45	82	74	5790	5695	34891	29387	0	28	1	8	5	0	0	2	1	48	51	82	0	0	0	58	0	16	8	0	0	0	0	13609	4520	0	0	18129	0	28	1	8
29	66	0	0	44	45	44	2	18	82	0	44	57	48	6216	6134	34944	28975	0	23	4	8	6	0	0	1	2	35	37	57	0	0	0	37	1	12	7	0	0	0	0	10939	7600	0	0	18539	0	23	4	8
30	54	0	0	32	32	32	1	13	65	0	32	32	28	4388	4342	34964	30799	0	17	2	7	3	0	0	1	2	24	23	32	0	0	0	23	0	6	3	0	0	0	0	4196	1604	0	0	5800	0	17	2	7
31	66	0	0	33	33	33	3	17	82	0	33	35	30	4868	4814	34904	30324	0	19	1	5	4	0	0	1	3	35	37	35	0	0	0	26	0	7	2	0	0	0	0	5333	1896	0	0	7229	0	19	1	5
32	66	0	0	39	39	39	1	18	89	0	39	44	39	6867	6799	34990	28324	0	19	2	7	5	0	0	2	4	35	37	44	0	0	0	32	1	9	2	0	0	0	0	7755	6464	0	0	14219	0	19	2	7
33	61	0	0	42	42	42	1	24	80	0	42	47	37	4773	4702	35087	30420	0	23	1	7	5	0	0	1	5	30	32	47	0	0	0	36	0	7	4	0	0	0	0	7083	1708	0	0	8791	0	23	1	7
34	83	0	0	48	48	48	2	20	93	0	48	66	55	4699	4606	35007	30492	0	24	1	5	5	0	0	1	12	53	54	66	0	0	0	44	0	12	10	0	0	0	0	10862	3500	0	0	14362	0	24	1	5
35	84	0	0	36	36	36	3	24	79	0	36	47	39	4766	4708	34936	30418	0	15	1	8	9	0	0	0	3	53	55	47	0	0	0	33	0	9	5	0	0	0	0	7624	2554	0	0	10178	0	15	1	8
36	66	0	0	31	31	31	1	20	57	0	31	45	41	4899	4835	34942	30294	0	14	1	8	5	0	0	1	2	35	37	45	0	0	0	36	0	7	2	0	0	0	0	6703	1887	0	0	8590	0	14	1	8
37	73	0	0	61	61	61	2	36	125	0	61	49	32	5330	5248	34951	29860	0	29	1	13	7	0	0	1	10	41	44	49	0	0	0	33	0	11	5	0	0	0	0	8070	2680	0	0	10750	0	29	1	13
38	70	0	0	49	49	49	0	31	120	0	49	42	28	4973	4906	34958	30218	0	29	1	6	7	0	0	1	5	39	41	42	0	0	0	31	0	9	2	0	0	0	0	6029	2134	0	0	8163	0	29	1	6
39	67	0	0	40	40	40	1	14	90	0	40	42	36	4856	4788	34959	30337	0	21	1	9	3	0	0	1	5	36	38	42	0	0	0	32	0	7	3	0	0	0	0	6159	1409	0	0	7568	0	21	1	9
40	67	0	0	44	44	44	1	30	84	0	44	51	42	6554	6479	34949	28636	0	23	2	8	5	0	0	3	3	36	38	51	0	0	0	39	0	9	3	0	0	0	0	8273	2408	0	0	10681	0	23	2	8
41	56	0	0	29	29	29	2	15	68	0	29	36	32	5622	5569	35043	29571	0	16	1	6	3	0	0	0	3	26	23	36	0	0	0	27	0	5	4	0	0	0	0	5499	964	0	0	6463	0	16	1	6
42	70	0	0	56	56	55	1	24	123	0	55	63	51	7395	7306	34957	27789	0	28	1	13	7	1	0	2	3	39	41	63	0	0	0	49	0	10	4	0	0	0	0	9997	2299	0	0	12296	0	28	1	13
43	65	0	0	32	32	32	1	18	98	0	32	49	43	4693	4625	34919	30501	0	17	1	7	4	0	0	0	3	34	36	49	0	0	0	36	0	9	4	0	0	0	0	7755	5151	0	0	12906	0	17	1	7
44	72	0	0	53	53	52	1	28	90	0	52	49	41	5165	5089	35036	30019	0	21	2	8	8	0	0	1	12	40	43	49	0	0	0	34	0	11	4	0	0	0	0	8472	10602	0	0	19074	0	21	2	8
45	93	0	0	57	58	57	0	37	126	0	57	75	57	6742	6642	34996	28445	0	35	1	7	6	0	0	0	8	62	64	75	0	0	0	48	0	14	13	0	0	0	0	14783	4646	0	0	19429	0	35	1	7
46	71	0	0	37	37	37	1	17	89	0	37	39	28	4708	4650	34946	30486	0	24	1	7	4	0	0	0	1	39	36	39	0	0	0	29	0	6	4	0	0	0	0	5392	1450	0	0	6842	0	24	1	7
47	66	0	0	39	39	39	1	18	81	0	39	47	40	4703	4632	34959	30490	0	19	1	8	5	0	0	0	6	35	37	47	0	0	0	40	0	5	2	0	0	0	0	7694	1196	0	0	8890	0	19	1	8
48	71	0	0	57	57	57	0	27	107	0	57	71	57	7259	7166	34967	27921	0	31	1	9	7	0	0	0	9	39	42	71	0	0	0	52	0	14	5	0	0	0	0	11782	4466	0	0	16248	0	31	1	9
49	72	0	0	44	44	44	2	21	82	0	44	42	35	6541	6471	34937	28651	0	24	1	7	6	0	0	1	5	40	43	42	0	0	0	32	0	7	3	0	0	0	0	5898	2128	0	0	8026	0	24	1	7
50	74	0	0	55	55	55	0	15	127	0	55	54	38	4710	4628	34973	30480	0	26	1	10	6	0	0	1	11	42	45	54	0	0	0	39	0	10	5	0	0	0	0	8496	4057	0	0	12553	0	26	1	10
51	83	0	0	41	42	40	1	20	63	0	40	40	33	4239	4174	34937	30954	0	18	1	7	4	0	0	0	10	53	54	40	0	0	0	31	0	6	3	0	0	0	0	6513	1583	0	0	8096	0	18	1	7
52	63	0	0	44	45	44	1	23	94	0	44	59	50	4893	4812	34975	30295	0	21	2	7	6	0	0	1	7	32	34	59	0	0	0	41	0	11	7	0	0	0	0	9672	3487	0	0	13159	0	21	2	7
53	63	0	0	45	45	45	2	21	121	0	45	56	51	6662	6576	34976	28529	0	25	2	4	3	0	0	0	11	32	34	56	0	0	0	38	0	9	9	0	0	0	0	10289	4010	0	0	14299	0	25	2	4
54	62	0	0	40	41	40	1	21	70	0	40	48	37	4816	4749	34944	30375	0	22	1	9	5	0	0	0	3	31	33	48	0	0	0	32	0	10	6	0	0	0	0	7948	4999	0	0	12947	0	22	1	9
55	62	0	0	43	43	43	1	22	85	0	43	41	32	4850	4785	34960	30341	0	24	1	5	6	0	0	0	7	31	33	41	0	0	0	30	0	8	3	0	0	0	0	6136	2241	0	0	8377	0	24	1	5
56	66	0	0	52	52	52	0	33	119	0	52	71	59	5287	5193	34960	29897	0	28	3	8	5	0	0	3	5	34	37	71	0	0	0	51	3	13	4	0	0	0	0	13881	2714	0	0	16595	0	28	3	8
57	88	0	0	49	49	49	1	17	120	0	49	51	40	5046	4968	34958	30144	0	24	1	10	4	0	0	3	7	58	56	51	0	0	0	37	0	11	3	0	0	0	0	7085	6865	0	0	13950	0	24	1	10
58	61	0	0	46	46	45	1	20	83	0	45	40	32	5298	5238	35028	29886	0	26	1	7	4	0	0	0	7	30	32	40	0	0	0	29	0	7	4	0	0	0	0	6497	3298	0	0	9795	0	26	1	7
59	59	0	0	35	35	35	1	18	78	0	35	38	32	4720	4662	34948	30472	0	21	1	6	4	0	0	0	3	28	30	38	0	0	0	28	0	6	4	0	0	0	0	5724	1389	0	0	7113	0	21	1	6
60	72	0	0	41	41	41	1	16	67	0	41	46	39	5107	5043	34931	30078	0	20	2	7	6	0	0	1	5	42	38	46	0	0	0	33	0	9	4	0	0	0	0	7436	2305	0	0	9741	0	20	2	7
61	72	0	0	43	44	43	0	22	103	0	43	38	27	5924	5868	34990	29263	0	27	1	8	7	0	0	0	0	41	43	38	0	0	0	28	0	8	2	0	0	0	0	6344	1789	0	0	8133	0	27	1	8
62	67	0	0	42	43	42	2	17	92	0	42	68	61	4861	4767	34955	30331	0	22	1	7	4	0	0	0	8	35	38	68	0	0	0	51	0	13	4	0	0	0	0	9815	3367	0	0	13182	0	22	1	7
63	71	0	0	44	44	43	1	18	100	0	43	43	30	5623	5558	34910	29570	0	24	1	9	4	0	0	1	4	39	45	43	0	0	0	31	0	8	4	0	0	0	0	5780	2001	0	0	7781	0	24	1	9
64	75	0	0	45	45	45	0	26	106	0	45	58	51	5537	5452	34930	29653	0	25	1	8	3	0	0	0	8	44	46	58	0	0	0	45	0	7	6	0	0	0	0	9318	2398	0	0	11716	0	25	1	8
65	66	0	0	43	43	43	0	23	86	0	43	57	46	5050	4969	34956	30143	0	25	1	5	5	0	0	1	6	35	37	57	0	0	0	40	0	12	5	0	0	0	0	8972	3429	0	0	12401	0	25	1	5
66	63	0	0	32	32	32	0	19	60	0	32	37	30	4998	4945	34936	30194	0	17	1	6	5	0	0	0	3	32	34	37	0	0	0	27	0	7	3	0	0	0	0	5811	2069	0	0	7880	0	17	1	6
67	64	0	0	40	40	40	0	25	100	0	40	47	37	4883	4814	34922	30310	0	22	2	6	6	0	0	1	3	33	35	47	0	0	0	35	0	9	3	0	0	0	0	6701	2439	0	0	9140	0	22	2	6
68	59	0	0	39	40	39	1	23	57	0	39	37	30	4715	4652	34899	30480	0	23	1	7	5	0	0	2	1	29	30	37	0	0	0	26	0	8	3	0	0	0	0	4877	1642	0	0	6519	0	23	1	7
69	69	0	0	35	35	35	3	21	68	0	35	49	42	3870	3804	34944	31320	0	21	1	6	3	0	0	1	3	39	39	49	0	0	0	37	0	8	4	0	0	0	0	7328	2253	0	0	9581	0	21	1	6
70	65	0	0	39	39	39	0	23	98	0	39	42	33	4395	4331	34977	30798	0	24	1	6	5	0	0	0	3	34	36	42	0	0	0	31	0	8	3	0	0	0	0	5523	2000	0	0	7523	0	24	1	6
71	66	0	0	34	34	34	1	8	69	0	34	48	44	5113	5054	34926	30069	0	19	1	6	3	0	0	0	5	35	37	48	0	0	0	34	2	7	5	0	0	0	0	9883	1831	0	0	11714	0	19	1	6
72	67	0	0	40	40	40	1	35	83	0	40	38	33	4852	4787	34972	30341	0	23	2	6	4	0	0	2	3	36	38	38	0	0	0	26	0	8	4	0	0	0	0	5476	1806	0	0	7282	0	23	2	6
73	59	0	0	37	37	37	2	8	84	0	37	44	33	4701	4639	34934	30492	0	20	1	8	4	0	0	1	3	29	30	44	0	0	0	32	0	9	3	0	0	0	0	6524	2427	0	0	8951	0	20	1	8
74	64	0	0	42	42	42	1	18	102	0	42	41	36	5643	5573	34949	29550	0	23	1	7	4	0	0	1	6	33	35	41	0	0	0	29	0	8	4	0	0	0	0	5446	2009	0	0	7455	0	23	1	7
75	58	0	0	40	40	40	1	24	91	0	40	45	38	5993	5929	34933	29194	0	22	1	7	5	0	0	1	4	28	26	45	0	0	0	32	0	9	4	0	0	0	0	7070	2183	0	0	9253	0	22	1	7
76	72	0	0	43	43	43	1	26	95	0	43	45	33	5102	5034	34957	30091	0	25	1	5	6	0	0	0	6	42	39	45	0	0	0	32	0	7	6	0	0	0	0	7711	2115	0	0	9826	0	25	1	5
77	62	0	0	46	46	46	0	43	110	0	46	45	35	4826	4754	34981	30366	0	21	2	9	7	0	0	0	7	31	33	45	0	0	0	37	0	5	3	0	0	0	0	7372	4407	0	0	11779	0	21	2	9
78	81	0	0	88	88	88	2	57	212	0	88	98	65	5106	4980	34938	30068	0	44	2	13	13	0	0	3	13	49	52	98	0	0	0	75	0	11	12	0	0	0	0	14934	3073	0	0	18007	0	44	2	13
79	62	0	0	38	38	38	1	24	89	0	38	46	39	4899	4840	34908	30284	0	21	2	5	4	0	0	1	5	31	33	46	0	0	0	33	1	8	4	0	0	0	0	8957	2591	0	0	11548	0	21	2	5
80	66	0	0	47	47	47	2	29	84	0	47	47	32	4400	4326	34933	30796	0	29	1	6	6	0	0	0	5	35	37	47	0	0	0	35	0	9	3	0	0	0	0	6858	2448	0	0	9306	0	29	1	6
81	56	0	0	34	34	34	1	12	73	0	34	43	40	4777	4713	34959	30414	0	19	1	6	4	0	0	2	2	26	27	43	0	0	0	35	0	5	3	0	0	0	0	6629	1085	0	0	7714	0	19	1	6
82	56	0	0	23	23	23	1	13	53	0	23	21	20	4686	4652	34981	30506	0	13	1	4	3	0	0	0	2	26	25	21	0	0	0	14	0	5	2	0	0	0	0	2584	1144	0	0	3728	0	13	1	4
83	55	0	0	31	31	31	1	16	72	0	31	26	26	5616	5571	34981	29573	0	14	1	7	4	0	0	2	3	25	26	26	0	0	0	20	0	4	2	0	0	0	0	4613	801	0	0	5414	0	14	1	7
84	63	0	0	36	36	36	1	16	70	0	36	32	24	4699	4646	34967	30495	0	24	1	5	3	0	0	0	3	32	34	32	0	0	0	23	0	5	4	0	0	0	0	4703	964	0	0	5667	0	24	1	5
85	55	0	0	36	36	36	0	16	86	0	36	41	35	4676	4613	34927	30517	0	23	1	5	4	0	0	0	3	25	25	41	0	0	0	29	0	7	5	0	0	0	0	6460	1860	0	0	8320	0	23	1	5
86	70	0	0	48	48	48	1	22	69	0	48	53	38	4826	4749	34938	30366	0	26	1	12	4	0	0	1	4	39	41	53	0	0	0	38	0	12	3	0	0	0	0	7479	6720	0	0	14199	0	26	1	12
87	71	0	0	45	45	45	1	29	97	0	45	34	20	4677	4619	34965	30517	0	26	1	8	6	0	0	1	3	39	42	34	0	0	0	27	0	5	2	0	0	0	0	4930	1203	0	0	6133	0	26	1	8
88	55	0	0	34	34	34	1	11	67	0	34	46	43	4698	4629	34955	30495	0	16	1	6	4	0	0	1	6	25	25	46	0	0	0	33	0	9	4	0	0	0	0	6829	2366	0	0	9195	0	16	1	6
89	62	0	0	48	49	47	2	20	88	0	47	31	19	5851	5793	34977	29342	0	28	1	9	5	0	0	0	4	31	33	31	0	0	0	23	0	6	2	0	0	0	0	5096	2272	0	0	7368	0	28	1	9
90	66	0	0	41	41	41	0	20	96	0	41	42	34	6179	6114	34921	29012	0	24	1	6	3	0	0	1	6	34	37	42	0	0	0	30	0	8	4	0	0	0	0	6443	2622	0	0	9065	0	24	1	6
91	58	0	0	33	33	33	1	15	60	0	33	48	45	5261	5192	34925	29931	0	17	1	6	5	0	0	0	4	28	29	48	0	0	0	36	0	5	7	0	0	0	0	7602	1137	0	0	8739	0	17	1	6
92	58	0	0	41	41	41	1	29	91	0	41	49	42	6547	6472	34888	28646	0	21	1	6	5	0	0	1	7	28	28	49	0	0	0	34	0	8	7	0	0	0	0	8545	1994	0	0	10539	0	21	1	6
93	69	0	0	43	43	43	2	22	113	0	43	56	46	5109	5042	34960	30070	0	22	1	10	6	0	0	0	4	38	40	56	0	0	0	41	1	10	4	0	0	0	0	9960	1767	0	0	11727	0	22	1	10
94	67	0	0	42	42	42	1	17	102	0	42	52	44	4718	4644	34967	30471	0	23	1	7	4	0	0	2	5	36	38	52	0	0	0	41	0	7	4	0	0	0	0	8392	2145	0	0	10537	0	23	1	7
95	64	0	0	31	31	31	1	13	57	0	31	27	24	4459	4413	34954	30733	0	17	1	8	3	0	0	0	2	33	35	27	0	0	0	19	0	5	3	0	0	0	0	3894	1075	0	0	4969	0	17	1	8
96	108	0	0	71	71	71	3	36	153	0	71	92	72	5159	5029	34961	30029	0	31	6	12	10	0	0	2	10	77	79	92	0	0	0	66	1	12	13	0	0	0	0	16515	2902	0	0	19417	0	31	6	12
97	60	0	0	41	42	41	1	16	84	0	41	44	36	5018	4950	34933	30174	0	22	2	7	4	0	0	0	6	29	31	44	0	0	0	34	0	6	4	0	0	0	0	6403	1674	0	0	8077	0	22	2	7
98	67	0	0	36	36	36	1	16	55	0	36	35	30	4779	4720	34943	30415	0	19	1	7	6	0	0	0	3	36	38	35	0	0	0	28	0	6	1	0	0	0	0	5717	1480	0	0	7197	0	19	1	7
99	63	0	0	35	36	35	1	10	67	0	35	37	28	5360	5305	34934	29833	0	19	1	8	4	0	0	1	2	32	34	37	0	0	0	28	0	6	3	0	0	0	0	5249	1380	0	0	6629	0	19	1	8
100	63	0	0	39	39	39	1	20	95	0	39	39	33	4678	4615	34924	30514	0	21	1	5	4	0	0	1	7	32	34	39	0	0	0	26	0	9	4	0	0	0	0	5309	2771	0	0	8080	0	21	1	5
101	58	0	0	42	42	42	1	18	76	0	42	53	46	5339	5263	34933	29850	0	24	1	6	5	0	0	2	4	28	26	53	0	0	0	43	0	7	3	0	0	0	0	7709	1696	0	0	9405	0	24	1	6
102	70	0	0	66	66	66	4	40	171	0	66	63	44	5980	5886	34915	29205	0	34	2	17	5	0	0	0	8	39	41	63	0	0	0	42	0	13	8	0	0	0	0	12099	7045	0	0	19144	0	34	2	17
103	61	0	0	40	40	40	1	24	74	0	40	42	33	4724	4660	34956	30468	0	22	1	7	5	0	0	0	5	29	32	42	0	0	0	32	0	8	2	0	0	0	0	6380	2354	0	0	8734	0	22	1	7
104	65	0	0	40	40	40	0	20	73	0	40	57	51	6299	6216	34948	28894	0	20	1	7	5	0	0	0	7	34	36	57	0	0	0	45	0	6	6	0	0	0	0	10332	1494	0	0	11826	0	20	1	7
105	56	0	0	29	29	29	1	12	55	0	29	34	33	4724	4671	34936	30468	0	16	1	5	4	0	0	0	3	26	24	34	0	0	0	26	0	4	4	0	0	0	0	5552	755	0	0	6307	0	16	1	5
106	66	0	0	60	60	60	3	27	123	0	60	85	71	6683	6583	34943	28487	0	30	2	6	9	0	0	2	11	35	37	85	0	0	0	53	1	14	17	0	0	0	0	16563	4371	0	0	20934	0	30	2	6
107	65	0	0	45	45	44	2	17	69	0	44	51	42	6307	6230	34939	28885	0	23	1	7	5	0	0	1	7	34	36	51	0	0	0	39	0	7	5	0	0	0	0	7417	1758	0	0	9175	0	23	1	7
108	66	0	0	66	66	66	1	32	135	0	66	64	47	6869	6770	34993	28318	0	36	2	11	7	0	0	1	9	35	37	64	0	0	0	45	0	9	10	0	0	0	0	10316	2287	0	0	12603	0	36	2	11
109	55	0	0	31	31	31	1	15	58	0	31	38	34	4267	4210	34919	30926	0	17	1	6	4	0	0	0	3	25	26	38	0	0	0	29	0	6	3	0	0	0	0	5531	1674	0	0	7205	0	17	1	6
110	114	0	0	49	49	49	0	24	110	0	49	65	54	5096	5013	34978	30085	0	24	2	11	4	0	0	1	7	84	73	65	0	0	0	48	0	11	6	0	0	0	0	10585	7216	0	0	17801	0	24	2	11
111	64	0	0	35	35	35	0	19	57	0	35	49	45	4787	4715	34935	30406	0	18	1	9	3	0	0	0	4	33	35	49	0	0	0	40	0	5	4	0	0	0	0	7378	941	0	0	8319	0	18	1	9
112	73	0	0	42	42	42	2	21	66	0	42	41	34	4906	4846	34954	30279	0	23	1	6	5	0	0	1	6	41	44	41	0	0	0	30	0	9	2	0	0	0	0	6640	2900	0	0	9540	0	23	1	6
113	66	0	0	36	36	36	1	12	72	0	36	42	34	4705	4643	34971	30488	0	20	1	6	5	0	0	0	4	35	37	42	0	0	0	33	0	8	1	0	0	0	0	6275	1806	0	0	8081	0	20	1	6
114	66	0	0	32	32	32	1	14	74	0	32	41	37	4680	4621	34926	30511	0	18	1	5	4	0	0	0	4	34	37	41	0	0	0	32	0	6	3	0	0	0	0	5504	1330	0	0	6834	0	18	1	5
115	73	0	0	45	45	45	1	13	88	0	45	52	48	5075	4991	34941	30117	0	22	1	6	6	0	0	1	9	43	44	52	0	0	0	40	0	6	6	0	0	0	0	8823	1840	0	0	10663	0	22	1	6
116	58	0	0	47	48	47	3	20	85	0	47	39	26	4976	4913	34925	30215	0	26	1	7	7	0	0	3	3	28	29	39	0	0	0	29	0	8	2	0	0	0	0	5978	3765	0	0	9743	0	26	1	7
117	55	0	0	35	35	35	2	23	58	0	35	32	27	4702	4648	34933	30491	0	19	1	8	4	0	0	0	3	24	26	32	0	0	0	23	0	6	3	0	0	0	0	4250	1104	0	0	5354	0	19	1	8
118	56	0	0	37	37	37	1	7	67	0	37	29	24	4712	4659	34945	30481	0	22	1	5	4	0	0	0	5	26	26	29	0	0	0	20	0	6	3	0	0	0	0	4071	1404	0	0	5475	0	22	1	5
119	57	0	0	32	32	32	1	12	66	0	32	35	27	4692	4641	34929	30501	0	18	1	6	3	0	0	0	4	27	28	35	0	0	0	24	0	8	3	0	0	0	0	5140	2470	0	0	7610	0	18	1	6
120	64	0	0	40	40	40	1	22	107	0	40	42	35	4667	4601	34964	30525	0	23	1	8	4	0	0	0	4	33	35	42	0	0	0	33	0	6	3	0	0	0	0	6825	1558	0	0	8383	0	23	1	8
121	57	0	0	38	38	38	1	15	102	0	38	47	43	4720	4649	34928	30471	0	20	1	5	3	0	0	1	8	27	28	47	0	0	0	34	0	8	5	0	0	0	0	6468	2457	0	0	8925	0	20	1	5
122	66	0	0	36	36	36	0	15	89	0	36	39	31	4719	4660	34932	30474	0	21	1	4	4	0	0	0	6	35	37	39	0	0	0	28	0	7	4	0	0	0	0	5839	2347	0	0	8186	0	21	1	4
123	69	0	0	55	55	55	0	32	108	0	55	62	49	5126	5032	34911	30065	0	28	1	14	7	0	0	0	5	37	40	62	0	0	0	48	0	9	5	0	0	0	0	10370	2656	0	0	13026	0	28	1	14
124	66	0	0	45	45	45	1	35	114	0	45	46	36	4720	4650	34971	30470	0	22	1	10	5	0	0	2	5	35	37	46	0	0	0	30	0	9	7	0	0	0	0	7598	2284	0	0	9882	0	22	1	10
125	60	0	0	44	44	44	0	27	91	0	44	51	40	4741	4664	34963	30453	0	21	1	9	5	0	0	1	7	29	31	51	0	0	0	39	0	7	5	0	0	0	0	8428	3973	0	0	12401	0	21	1	9
126	67	0	0	46	46	46	1	23	82	0	46	46	37	6131	6056	34938	29062	0	25	1	10	5	0	0	0	5	36	37	46	0	0	0	33	0	11	2	0	0	0	0	6666	3533	0	0	10199	0	25	1	10
127	65	0	0	42	42	42	1	13	103	0	42	43	35	4758	4698	34925	30426	0	23	3	6	5	0	0	2	3	34	36	43	0	0	0	32	0	7	4	0	0	0	0	6673	4113	0	0	10786	0	23	3	6
128	68	0	0	56	57	56	3	35	102	0	56	61	43	5496	5411	34905	29691	0	33	3	9	5	0	0	2	4	37	39	61	0	0	0	41	1	13	6	0	0	0	0	9069	2257	0	0	11326	0	33	3	9
129	66	0	0	38	39	38	1	23	62	0	38	38	33	4937	4876	34954	30254	0	23	1	7	5	0	0	1	1	35	37	38	0	0	0	29	0	7	2	0	0	0	0	5526	2338	0	0	7864	0	23	1	7
130	68	0	0	61	61	60	1	21	126	0	60	80	63	4934	4832	34949	30246	0	29	3	9	6	0	0	1	12	37	39	80	0	0	0	58	0	16	6	0	0	0	0	12803	5305	0	0	18108	0	29	3	9
131	61	0	0	32	32	32	3	21	62	0	32	27	21	4667	4621	34936	30527	0	16	1	7	6	0	0	0	2	30	32	27	0	0	0	20	0	4	3	0	0	0	0	4728	705	0	0	5433	0	16	1	7
132	60	0	0	43	43	43	2	17	117	0	43	64	56	5099	5014	34957	30088	0	22	1	7	5	0	0	1	7	30	30	64	0	0	0	51	0	9	4	0	0	0	0	9761	3585	0	0	13346	0	22	1	7
133	58	0	0	41	41	41	2	12	90	0	41	50	43	5653	5578	34970	29539	0	24	1	5	4	0	0	2	5	28	26	50	0	0	0	36	0	10	4	0	0	0	0	7403	3113	0	0	10516	0	24	1	5
134	65	0	0	37	37	37	0	20	95	0	37	41	34	4314	4250	34954	30880	0	21	1	7	5	0	0	1	2	34	36	41	0	0	0	33	0	4	4	0	0	0	0	6779	1086	0	0	7865	0	21	1	7
135	69	0	0	50	50	50	1	18	86	0	50	61	54	5618	5522	34963	29575	0	24	1	10	5	0	0	4	6	38	40	61	0	0	0	46	0	9	6	0	0	0	0	10139	1805	0	0	11944	0	24	1	10
136	61	0	0	45	45	45	2	15	71	0	45	40	30	6594	6530	34972	28596	0	26	1	9	4	0	0	0	5	31	32	40	0	0	0	31	0	6	3	0	0	0	0	5554	1666	0	0	7220	0	26	1	9
137	91	0	0	59	59	59	2	19	95	0	59	51	35	4733	4647	34963	30460	0	28	1	7	9	0	0	3	11	61	59	51	0	0	0	37	0	9	5	0	0	0	0	7374	2144	0	0	9518	0	28	1	7
138	66	0	0	43	43	42	0	22	113	0	42	48	35	4320	4250	34953	30874	0	26	1	6	4	0	0	1	4	35	40	48	0	0	0	39	0	7	2	0	0	0	0	7473	1821	0	0	9294	0	26	1	6
139	62	0	0	54	54	54	0	29	118	0	54	51	40	6963	6885	34948	28222	0	27	1	10	8	0	0	0	8	32	33	51	0	0	0	36	1	10	4	0	0	0	0	11504	3900	0	0	15404	0	27	1	10
140	67	0	0	46	46	46	0	26	110	0	46	63	57	5256	5165	34958	29933	0	24	2	9	5	0	0	0	6	36	38	63	0	0	0	42	0	14	7	0	0	0	0	9348	9239	0	0	18587	0	24	2	9
141	75	0	0	47	47	47	3	20	95	0	47	51	42	4733	4653	34935	30459	0	22	1	10	4	0	0	1	9	45	42	51	0	0	0	37	0	7	7	0	0	0	0	8628	1755	0	0	10383	0	22	1	10
142	68	0	0	36	36	36	1	11	74	0	36	33	24	4697	4646	34975	30495	0	23	1	5	4	0	0	0	3	37	39	33	0	0	0	21	0	8	4	0	0	0	0	5213	1784	0	0	6997	0	23	1	5
143	67	0	0	45	45	45	3	18	87	0	45	38	29	4700	4633	34908	30494	0	26	1	8	5	0	0	0	5	35	38	38	0	0	0	30	0	6	2	0	0	0	0	5520	1494	0	0	7014	0	26	1	8
144	56	0	0	31	31	31	1	16	68	0	31	33	33	4554	4499	34889	30638	0	16	1	5	4	0	0	1	4	26	25	33	0	0	0	24	0	6	3	0	0	0	0	5080	1480	0	0	6560	0	16	1	5
145	55	0	0	34	34	34	2	16	62	0	34	38	35	4240	4178	34968	30954	0	17	1	5	3	0	0	2	6	25	26	38	0	0	0	27	0	7	4	0	0	0	0	6063	2099	0	0	8162	0	17	1	5
146	59	0	0	43	43	43	0	19	88	0	43	45	37	6944	6878	34907	28243	0	24	1	8	5	0	0	0	5	29	30	45	0	0	0	30	0	13	2	0	0	0	0	6573	5751	0	0	12324	0	24	1	8
147	61	0	0	37	38	36	1	19	83	0	36	55	48	5052	4980	34949	30137	0	20	1	8	4	0	0	0	3	30	32	55	0	0	0	33	0	12	10	0	0	0	0	9888	6794	0	0	16682	0	20	1	8
148	58	0	0	47	47	47	3	24	93	0	47	39	30	4674	4604	34919	30520	0	24	1	6	6	0	0	0	10	28	29	39	0	0	0	28	0	10	1	0	0	0	0	5446	3067	0	0	8513	0	24	1	6
149	65	0	0	40	40	40	2	16	88	0	40	40	32	4276	4212	34915	30917	0	24	1	6	4	0	0	0	5	34	36	40	0	0	0	30	0	5	5	0	0	0	0	6544	1220	0	0	7764	0	24	1	6
150	55	0	0	31	31	31	1	18	81	0	31	41	40	4698	4634	34954	30496	0	15	1	5	4	0	0	2	4	25	26	41	0	0	0	31	0	7	3	0	0	0	0	6380	2069	0	0	8449	0	15	1	5
151	70	0	0	50	50	50	0	20	92	0	50	52	38	4680	4598	34991	30515	0	27	1	6	7	0	0	2	7	40	39	52	0	0	0	36	0	11	5	0	0	0	0	7296	3387	0	0	10683	0	27	1	6
152	58	0	0	40	40	40	1	20	85	0	40	45	35	4364	4297	34918	30829	0	20	1	8	4	0	0	1	6	28	27	45	0	0	0	37	0	6	2	0	0	0	0	6483	1331	0	0	7814	0	20	1	8
153	54	0	0	28	28	28	1	18	53	0	28	19	18	4656	4616	34968	30539	0	14	1	5	5	0	0	0	3	24	24	19	0	0	0	14	0	3	2	0	0	0	0	2914	533	0	0	3447	0	14	1	5
154	66	0	0	38	38	38	3	17	82	0	38	53	48	5268	5191	34949	29924	0	23	1	5	3	0	0	0	6	35	37	53	0	0	0	37	0	8	8	0	0	0	0	8428	2038	0	0	10466	0	23	1	5
155	85	0	0	48	48	48	0	24	104	0	48	62	51	5111	5021	34946	30081	0	22	1	10	5	0	0	1	9	53	56	62	0	0	0	45	0	11	6	0	0	0	0	10613	7611	0	0	18224	0	22	1	10
156	66	0	0	48	48	48	1	18	91	0	48	43	33	4798	4723	34968	30397	0	25	1	10	6	0	0	0	6	35	37	43	0	0	0	31	0	9	3	0	0	0	0	6970	2569	0	0	9539	0	25	1	10
157	64	0	0	36	36	36	1	18	66	0	36	43	37	4802	4736	34942	30392	0	20	1	6	4	0	0	0	5	33	35	43	0	0	0	34	0	6	3	0	0	0	0	6431	1689	0	0	8120	0	20	1	6
158	54	0	0	36	36	36	0	19	88	0	36	36	29	4680	4622	34905	30514	0	22	1	4	5	0	0	0	4	23	25	36	0	0	0	26	0	7	3	0	0	0	0	5221	1934	0	0	7155	0	22	1	4
159	81	0	0	46	46	46	1	18	84	0	46	58	48	4529	4446	34948	30661	0	23	1	8	5	0	0	0	9	50	52	58	0	0	0	42	0	14	2	0	0	0	0	8657	10089	0	0	18746	0	23	1	8
160	65	0	0	34	34	34	1	14	62	0	34	42	37	4740	4682	34940	30448	0	19	1	7	4	0	0	0	3	33	36	42	0	0	0	31	0	8	3	0	0	0	0	6301	3260	0	0	9561	0	19	1	7
161	64	0	0	38	38	38	1	13	74	0	38	36	30	4714	4653	34949	30480	0	20	1	8	4	0	0	0	5	32	35	36	0	0	0	28	0	5	3	0	0	0	0	5209	1308	0	0	6517	0	20	1	8
162	60	0	0	52	52	52	1	22	123	0	52	67	48	4932	4841	34929	30260	0	26	3	7	10	0	0	0	6	29	31	67	0	0	0	47	1	9	10	0	0	0	0	12401	2902	0	0	15303	0	26	3	7
163	62	0	0	35	35	34	2	24	57	0	34	43	37	4932	4871	34950	30259	0	21	2	4	3	0	0	0	4	31	33	43	0	0	0	31	0	8	4	0	0	0	0	6578	4689	0	0	11267	0	21	2	4
164	68	0	0	41	41	41	1	20	55	0	41	44	31	4281	4217	34958	30912	0	23	1	8	4	0	0	1	4	36	39	44	0	0	0	32	0	6	6	0	0	0	0	6902	1338	0	0	8240	0	23	1	8
165	66	0	0	40	40	40	2	22	81	0	40	47	37	4752	4683	34961	30441	0	22	1	7	5	0	0	1	4	34	36	47	0	0	0	40	0	5	2	0	0	0	0	7172	1407	0	0	8579	0	22	1	7
166	63	0	0	39	39	39	1	24	75	0	39	48	40	4665	4593	34948	30529	0	20	1	5	7	0	0	0	6	32	34	48	0	0	0	37	0	7	4	0	0	0	0	7471	2017	0	0	9488	0	20	1	5
167	64	0	0	36	36	36	2	17	72	0	36	42	36	4741	4683	35075	30446	0	20	2	8	3	0	0	1	2	33	35	42	0	0	0	32	0	7	3	0	0	0	0	6615	3996	0	0	10611	0	20	2	8
168	75	0	0	48	48	48	0	21	102	0	48	42	28	4766	4702	34954	30423	0	29	1	7	5	0	0	1	5	44	46	42	0	0	0	30	0	8	4	0	0	0	0	7294	2174	0	0	9468	0	29	1	7
169	56	0	0	50	50	50	3	29	92	0	50	40	30	5103	5036	34952	30085	0	25	2	11	5	0	0	0	7	26	27	40	0	0	0	29	0	9	2	0	0	0	0	5349	2101	0	0	7450	0	25	2	11
170	67	0	0	41	41	41	2	20	97	0	41	52	44	5161	5086	34982	30030	0	23	2	7	5	0	0	1	3	35	38	52	0	0	0	40	0	7	5	0	0	0	0	8729	1891	0	0	10620	0	23	2	7
171	55	0	0	29	29	29	0	12	58	0	29	28	27	4661	4612	34910	30533	0	16	1	6	3	0	0	0	3	25	25	28	0	0	0	20	0	4	4	0	0	0	0	4036	1056	0	0	5092	0	16	1	6
172	69	0	0	40	40	40	2	19	78	0	40	50	41	4260	4192	34951	30928	0	26	1	8	3	0	0	1	1	37	40	50	0	0	0	39	0	8	3	0	0	0	0	6797	2194	0	0	8991	0	26	1	8
173	72	0	0	48	48	48	2	20	93	0	48	50	42	4932	4849	34976	30262	0	25	2	4	7	0	0	0	10	42	38	50	0	0	0	37	0	9	4	0	0	0	0	6659	2559	0	0	9218	0	25	2	4
174	80	0	0	40	40	40	0	11	111	0	40	30	24	4788	4734	34959	30403	0	19	1	6	4	0	0	0	10	50	50	30	0	0	0	21	0	6	3	0	0	0	0	4500	6336	0	0	10836	0	19	1	6
175	70	0	0	43	43	43	2	20	99	0	43	38	28	4807	4747	34952	30383	0	23	2	8	5	1	0	0	4	38	41	38	0	0	0	29	0	5	4	0	0	0	0	6058	1151	0	0	7209	0	23	2	8
176	68	0	0	50	50	50	1	25	102	0	50	55	42	4759	4675	34925	30434	0	27	1	5	6	0	0	2	9	37	39	55	0	0	0	40	0	9	6	0	0	0	0	8081	2559	0	0	10640	0	27	1	5
177	82	0	0	43	43	43	0	24	99	0	43	59	48	4817	4734	35002	30376	0	19	1	10	8	0	0	0	5	52	53	59	0	0	0	40	0	9	10	0	0	0	0	10389	2794	0	0	13183	0	19	1	10
178	72	0	0	47	47	47	1	24	103	0	47	46	34	4919	4847	34993	30273	0	24	1	9	5	0	0	0	8	40	43	46	0	0	0	32	0	10	4	0	0	0	0	6937	2846	0	0	9783	0	24	1	9
179	62	0	0	36	36	36	2	29	54	0	36	37	31	4952	4893	34982	30241	0	18	2	8	4	0	0	1	3	31	33	37	0	0	0	25	0	8	4	0	0	0	0	6124	1604	0	0	7728	0	18	2	8
180	65	0	0	50	50	50	1	25	105	0	50	58	46	5979	5906	34944	29199	0	30	1	8	6	0	0	0	5	34	36	58	0	0	0	49	0	6	3	0	0	0	0	9295	1210	0	0	10505	0	30	1	8
181	99	0	0	59	59	59	2	28	115	0	59	78	64	4812	4702	34990	30376	0	33	3	10	4	0	0	2	7	67	70	78	0	0	0	54	0	16	8	0	0	0	0	12382	7254	0	0	19636	0	33	3	10
182	64	0	0	32	32	32	0	19	94	0	32	29	20	4258	4213	34936	30936	0	18	1	7	3	0	0	0	3	32	35	29	0	0	0	20	0	6	3	0	0	0	0	4886	1178	0	0	6064	0	18	1	7
183	65	0	0	69	69	69	7	37	170	0	69	87	69	7079	6983	34924	28080	0	32	1	18	8	0	0	0	10	35	36	87	0	0	0	69	0	13	5	0	0	0	0	15227	8240	0	0	23467	0	32	1	18
184	77	0	0	63	63	63	1	28	152	0	63	53	39	6763	6679	34920	28420	0	32	2	12	7	0	0	1	9	45	48	53	0	0	0	39	0	14	0	0	0	0	0	8252	7884	0	0	16136	0	32	2	12
185	71	0	0	50	50	49	2	19	76	0	49	33	23	6483	6420	34957	28709	0	29	1	7	6	0	0	1	5	40	42	33	0	0	0	26	0	4	3	0	0	0	0	4737	908	0	0	5645	0	29	1	7
186	65	0	0	44	45	44	1	26	113	0	44	63	51	5229	5149	34888	29957	0	20	1	11	5	0	0	0	7	34	36	63	0	0	0	50	0	7	6	0	0	0	0	10331	1951	0	0	12282	0	20	1	11
187	63	0	0	37	37	35	0	11	90	0	35	42	36	5505	5443	34914	29687	0	19	1	5	5	0	0	1	4	32	34	42	0	0	0	30	0	8	4	0	0	0	0	6535	2299	0	0	8834	0	19	1	5
188	66	0	0	41	41	41	1	18	77	0	41	51	41	5088	5015	34901	30104	0	23	1	5	6	0	0	1	5	35	37	51	0	0	0	38	0	9	4	0	0	0	0	7587	3199	0	0	10786	0	23	1	5
189	69	0	0	46	46	46	2	22	85	0	46	52	43	5030	4952	34951	30160	0	26	2	7	3	0	0	1	7	39	37	52	0	0	0	34	0	13	5	0	0	0	0	7336	2313	0	0	9649	0	26	2	7
190	65	0	0	43	43	43	2	23	98	0	43	44	32	4690	4624	34934	30502	0	25	1	7	6	0	0	1	3	33	36	44	0	0	0	29	0	10	5	0	0	0	0	5855	2782	0	0	8637	0	25	1	7
191	74	0	0	75	75	75	3	24	169	0	75	82	62	10919	10801	86687	77877	0	35	3	14	9	0	0	1	13	43	44	82	0	0	0	61	1	8	12	0	0	0	0	14073	2342	0	0	16415	0	35	3	14
192	67	0	0	43	43	43	1	22	73	0	43	42	32	4928	4864	34963	30262	0	23	1	5	6	0	0	0	8	36	38	42	0	0	0	33	0	6	3	0	0	0	0	6548	5517	0	0	12065	0	23	1	5
193	64	0	0	40	40	40	0	22	75	0	40	50	41	4912	4840	34962	30280	0	20	1	6	5	0	0	0	8	33	35	50	0	0	0	34	0	9	7	0	0	0	0	8178	3078	0	0	11256	0	20	1	6
194	70	0	0	41	41	40	3	25	73	0	40	40	34	4881	4818	34972	30309	0	21	1	6	5	0	0	1	6	40	41	40	0	0	0	31	0	7	2	0	0	0	0	6052	1597	0	0	7649	0	21	1	6
195	65	0	0	39	39	39	1	21	86	0	39	42	36	4697	4628	34910	30498	0	24	1	5	4	0	0	0	5	34	36	42	0	0	0	30	0	8	4	0	0	0	0	5947	2447	0	0	8394	0	24	1	5
196	66	0	0	40	40	40	1	18	82	0	40	46	37	4394	4328	35059	30796	0	21	1	7	4	0	0	1	6	35	37	46	0	0	0	32	0	10	4	0	0	0	0	7415	3864	0	0	11279	0	21	1	7
197	97	0	0	54	54	54	1	29	109	0	54	60	46	4859	4774	34982	30327	0	28	1	6	7	0	1	0	11	66	68	60	0	0	0	47	0	7	6	0	0	0	0	10205	1664	0	0	11869	0	28	1	6
198	65	0	0	39	39	39	0	11	89	0	39	55	47	5406	5331	34951	29784	0	22	1	6	5	0	0	0	5	34	36	55	0	0	0	40	0	10	5	0	0	0	0	9317	1929	0	0	11246	0	22	1	6
199	70	0	0	47	47	47	4	22	86	0	47	67	55	5312	5217	34978	29882	0	28	1	6	6	0	0	1	5	39	41	67	0	0	0	52	0	8	7	0	0	0	0	9677	1530	0	0	11207	0	28	1	6
200	68	0	0	58	59	57	1	25	143	0	57	99	87	5805	5679	34933	29378	0	32	1	11	5	0	0	1	7	37	39	99	0	0	0	68	2	17	12	0	0	0	0	17078	4200	0	0	21278	0	32	1	11
201	76	0	0	49	49	49	1	22	115	0	49	49	37	4608	4532	34958	30583	0	30	1	7	3	0	0	0	8	46	44	49	0	0	0	35	0	9	5	0	0	0	0	8427	2785	0	0	11212	0	30	1	7
202	65	0	0	47	47	47	1	24	94	0	47	49	41	4720	4639	34962	30474	0	22	1	7	7	0	0	1	9	34	36	49	0	0	0	33	0	10	6	0	0	0	0	7197	3076	0	0	10273	0	22	1	7
203	79	0	0	49	49	49	1	19	81	0	49	50	37	5008	4930	34943	30185	0	27	1	7	4	0	0	0	10	49	50	50	0	0	0	40	0	6	4	0	0	0	0	7219	1494	0	0	8713	0	27	1	7
204	82	0	0	51	51	51	1	25	133	0	51	57	38	5329	5250	34963	29862	0	29	1	10	5	0	0	0	6	51	53	57	0	0	0	41	0	10	6	0	0	0	0	8051	2826	0	0	10877	0	29	1	10
205	64	0	0	40	40	40	1	23	63	0	40	37	26	5255	5198	34905	29937	0	22	1	7	7	0	0	0	3	33	35	37	0	0	0	26	0	8	3	0	0	0	0	5646	1777	0	0	7423	0	22	1	7
206	69	0	0	37	37	37	2	8	76	0	37	40	36	4718	4654	34940	30474	0	20	1	6	4	0	0	0	6	38	40	40	0	0	0	30	0	8	2	0	0	0	0	5706	2174	0	0	7880	0	20	1	6
207	66	0	0	31	31	31	0	20	89	0	31	29	24	4914	4867	34965	30279	0	17	2	4	5	0	0	0	3	35	37	29	0	0	0	22	0	3	4	0	0	0	0	4944	526	0	0	5470	0	17	2	4
208	74	0	0	44	44	43	1	20	79	0	43	49	37	4466	4394	34940	30727	0	26	1	5	4	0	0	0	7	43	45	49	0	0	0	39	0	6	4	0	0	0	0	8388	1494	0	0	9882	0	26	1	5
209	60	0	0	38	38	38	1	19	76	0	38	48	44	5530	5457	34941	29662	0	20	1	7	5	0	0	0	5	30	31	48	0	0	0	38	0	5	5	0	0	0	0	8201	2967	0	0	11168	0	20	1	7
210	68	0	0	49	49	49	0	19	95	0	49	61	42	6165	6086	34949	29024	0	32	1	8	6	0	0	0	2	37	39	61	0	0	0	44	0	13	4	0	0	0	0	10389	3502	0	0	13891	0	32	1	8
211	91	0	0	53	53	52	1	21	123	0	52	58	45	5088	5006	34931	30098	0	32	1	8	3	0	0	1	7	61	62	58	0	0	0	48	0	8	2	0	0	0	0	8742	1715	0	0	10457	0	32	1	8
212	57	0	0	47	47	47	2	17	106	0	47	44	34	6917	6846	34937	28274	0	23	1	7	5	0	0	0	11	27	28	44	0	0	0	35	0	6	3	0	0	0	0	6920	1104	0	0	8024	0	23	1	7
213	70	0	0	47	47	47	3	20	99	0	47	44	36	4695	4620	34955	30498	0	23	1	6	6	0	0	1	10	39	40	44	0	0	0	34	0	8	2	0	0	0	0	6321	2092	0	0	8413	0	23	1	6
214	66	0	0	37	37	37	1	15	83	0	37	49	42	7022	6952	34950	28170	0	18	1	9	5	0	0	0	4	35	37	49	0	0	0	37	0	9	3	0	0	0	0	7099	6010	0	0	13109	0	18	1	9
215	70	0	0	46	47	44	4	30	80	0	44	39	28	5011	4952	34931	30177	0	26	1	9	6	0	0	1	1	38	34	39	0	0	0	25	0	8	6	0	0	0	0	6702	1697	0	0	8399	0	26	1	9
216	68	0	0	55	55	55	0	28	135	0	55	49	31	4810	4736	35012	30379	0	32	1	7	7	0	0	2	6	37	39	49	0	0	0	38	0	8	3	0	0	0	0	7607	3446	0	0	11053	0	32	1	7
217	64	0	0	44	44	44	2	21	89	0	44	47	36	4700	4627	34987	30494	0	20	1	7	7	0	0	1	8	33	35	47	0	0	0	33	0	11	3	0	0	0	0	6893	3059	0	0	9952	0	20	1	7
218	62	0	0	38	39	38	1	22	83	0	38	39	32	4318	4257	34997	30874	0	21	1	8	4	0	0	1	3	31	33	39	0	0	0	30	0	5	4	0	0	0	0	6320	1317	0	0	7637	0	21	1	8
219	63	0	0	44	45	44	1	26	87	0	44	47	37	4833	4764	34917	30356	0	23	1	10	4	0	0	2	4	32	34	47	0	0	0	36	0	7	4	0	0	0	0	6678	1635	0	0	8313	0	23	1	10
220	57	0	0	36	36	36	1	16	88	0	36	38	34	4861	4803	34892	30328	0	18	2	6	4	0	0	1	5	27	27	38	0	0	0	26	0	6	6	0	0	0	0	6669	1752	0	0	8421	0	18	2	6
221	62	0	0	44	45	44	0	29	106	0	44	51	40	5155	5086	34935	30031	0	21	1	12	3	1	1	4	1	30	33	51	0	0	0	36	0	9	6	0	0	0	0	7657	5039	0	0	12696	0	21	1	12
222	84	0	0	58	58	58	0	31	133	0	58	65	49	7911	7816	35032	27278	0	36	1	9	4	0	0	1	7	54	52	65	0	0	0	39	0	15	11	0	0	0	0	12765	5645	0	0	18410	0	36	1	9
223	64	0	0	38	38	38	1	15	73	0	38	34	27	4430	4376	34932	30760	0	21	2	6	4	0	0	1	4	33	35	34	0	0	0	26	0	6	2	0	0	0	0	5249	1031	0	0	6280	0	21	2	6
224	72	0	0	51	51	51	1	26	125	0	51	64	53	5111	5017	34967	30080	0	27	2	8	6	0	0	1	7	40	43	64	0	0	0	49	0	11	4	0	0	0	0	8910	3020	0	0	11930	0	27	2	8
225	68	0	0	41	41	41	2	24	115	0	41	65	58	5280	5190	34936	29912	0	22	1	6	7	0	0	1	4	37	39	65	0	0	0	47	0	9	9	0	0	0	0	10153	2081	0	0	12234	0	22	1	6
226	64	0	0	53	53	52	1	28	135	0	52	48	37	6183	6109	34932	29003	0	27	2	7	7	0	0	1	8	33	35	48	0	0	0	38	0	8	2	0	0	0	0	6836	2198	0	0	9034	0	27	2	7
227	82	0	0	43	43	43	1	16	90	0	43	48	36	4949	4879	34956	30243	0	22	2	9	4	0	0	0	6	52	49	48	0	0	0	37	0	6	5	0	0	0	0	7127	1562	0	0	8689	0	22	2	9
228	66	0	0	46	46	46	1	25	105	0	46	51	42	5333	5267	34933	29846	0	25	1	10	6	0	0	1	3	34	37	51	0	0	0	36	0	8	7	0	0	0	0	7902	1232	0	0	9134	0	25	1	10
229	61	0	0	53	53	53	2	18	112	0	53	56	45	4962	4872	34958	30231	0	26	2	8	5	0	0	1	11	30	32	56	0	0	0	39	0	11	6	0	0	0	0	10174	4573	0	0	14747	0	26	2	8
230	60	0	0	37	37	37	1	17	90	0	37	35	27	5026	4976	34927	30161	0	21	1	6	5	0	0	0	4	29	31	35	0	0	0	25	0	6	4	0	0	0	0	6355	1630	0	0	7985	0	21	1	6
231	66	0	0	45	45	45	3	22	94	0	45	46	33	4719	4648	34970	30475	0	24	1	6	7	0	0	1	6	35	37	46	0	0	0	36	0	6	4	0	0	0	0	6809	1494	0	0	8303	0	24	1	6
232	73	0	0	64	64	64	2	33	158	0	64	91	72	5259	5155	34967	29910	0	33	1	10	8	0	0	0	12	41	44	91	0	0	0	71	0	9	11	0	0	0	0	16829	2487	0	0	19316	0	33	1	10
233	66	0	0	41	42	41	1	15	80	0	41	53	46	5280	5201	34966	29913	0	20	3	11	3	0	0	0	4	35	37	53	0	0	0	42	0	7	4	0	0	0	0	8878	1586	0	0	10464	0	20	3	11
234	100	0	0	55	56	55	2	24	96	0	55	86	70	4655	4546	34898	30530	0	32	3	10	5	0	0	1	4	68	71	86	0	0	0	65	1	15	5	0	0	0	0	13726	2842	0	0	16568	0	32	3	10
235	71	0	0	36	36	36	2	17	84	0	36	48	44	4721	4649	34956	30472	0	19	1	7	4	0	0	1	4	40	42	48	0	0	0	38	0	6	4	0	0	0	0	8051	1988	0	0	10039	0	19	1	7
236	75	0	0	42	42	42	2	19	92	0	42	63	52	5274	5189	34972	29918	0	25	1	8	4	0	0	0	4	44	46	63	0	0	0	48	0	10	5	0	0	0	0	10308	2058	0	0	12366	0	25	1	8
237	66	0	0	44	44	44	1	19	70	0	44	43	36	4682	4609	34938	30512	0	24	1	7	6	0	0	0	6	35	37	43	0	0	0	33	0	8	2	0	0	0	0	5674	2267	0	0	7941	0	24	1	7
238	65	0	0	47	47	47	2	18	98	0	47	45	32	4643	4573	35009	30549	0	25	1	7	9	0	0	0	5	34	36	45	0	0	0	37	0	6	2	0	0	0	0	7526	1116	0	0	8642	0	25	1	7
239	70	0	0	59	59	59	0	28	138	0	59	61	41	5713	5624	34954	29477	0	32	1	7	8	0	0	1	10	38	34	61	0	0	0	50	0	9	2	0	0	0	0	8878	2040	0	0	10918	0	32	1	7
240	71	0	0	40	40	40	0	12	89	0	40	43	33	4791	4727	34955	30401	0	21	1	7	4	0	0	1	6	39	42	43	0	0	0	32	0	7	4	0	0	0	0	6812	4801	0	0	11613	0	21	1	7
241	69	0	0	46	46	45	2	24	95	0	45	57	44	4741	4659	34901	30453	0	25	2	7	6	0	0	1	4	37	38	57	0	0	0	45	0	8	4	0	0	0	0	9950	1814	0	0	11764	0	25	2	7
242	58	0	0	45	45	45	0	27	90	0	45	48	40	4737	4663	34911	30453	0	24	1	8	6	0	0	1	5	28	28	48	0	0	0	38	0	9	1	0	0	0	0	7027	1997	0	0	9024	0	24	1	8
243	64	0	0	48	48	48	3	30	93	0	48	49	41	7885	7809	34933	27303	0	22	2	10	5	0	0	3	6	32	35	49	0	0	0	35	0	10	4	0	0	0	0	7214	4001	0	0	11215	0	22	2	10
244	71	0	0	55	55	55	2	26	98	0	55	64	49	5079	4996	34961	30101	0	30	1	7	7	0	0	0	10	40	42	64	0	0	0	49	0	8	7	0	0	0	0	10714	1634	0	0	12348	0	30	1	7
245	69	0	0	56	56	56	1	30	146	0	56	53	39	5236	5152	34929	29954	0	32	1	10	5	0	0	0	8	38	40	53	0	0	0	40	0	11	2	0	0	0	0	7071	3180	0	0	10251	0	32	1	10
246	64	0	0	32	32	31	1	27	87	0	31	45	42	4765	4698	34969	30430	0	18	1	4	5	0	0	0	3	33	35	45	0	0	0	32	0	9	4	0	0	0	0	6389	2407	0	0	8796	0	18	1	4
247	69	0	0	57	57	57	1	36	135	0	57	60	47	5152	5061	34941	30036	0	30	1	12	6	0	0	1	7	38	40	60	0	0	0	48	0	6	6	0	0	0	0	9142	1938	0	0	11080	0	30	1	12
248	73	0	0	59	59	59	0	30	148	0	59	60	40	6630	6545	34972	28557	0	35	1	11	7	0	0	1	4	42	44	60	0	0	0	43	0	9	8	0	0	0	0	11388	2219	0	0	13607	0	35	1	11
249	56	0	0	45	45	45	1	23	84	0	45	44	39	4667	4592	34862	30525	0	23	1	6	4	0	0	0	11	26	26	44	0	0	0	30	0	9	5	0	0	0	0	7219	2731	0	0	9950	0	23	1	6
250	82	0	0	59	59	59	1	27	108	0	59	67	52	5615	5524	34944	29566	0	37	1	9	6	0	0	0	6	52	53	67	0	0	0	47	0	11	9	0	0	0	0	12772	3735	0	0	16507	0	37	1	9
251	63	0	0	38	38	37	1	17	60	0	37	44	38	4274	4207	34950	30919	0	20	1	5	4	0	0	2	5	32	38	44	0	0	0	31	0	8	5	0	0	0	0	6866	2561	0	0	9427	0	20	1	5
252	62	0	0	44	44	44	0	17	92	0	44	45	35	5535	5464	34944	29658	0	25	1	5	6	0	0	1	6	31	33	45	0	0	0	34	0	7	4	0	0	0	0	6457	1860	0	0	8317	0	25	1	5
253	65	0	0	54	54	54	0	33	171	0	54	73	60	5190	5092	34940	29995	0	28	1	6	7	0	0	1	11	35	36	73	0	0	0	53	1	14	5	0	0	0	0	12095	3840	0	0	15935	0	28	1	6
254	73	0	0	33	33	33	2	16	72	0	33	36	30	6845	6791	34924	28347	0	15	1	10	4	0	0	0	3	41	44	36	0	0	0	25	0	8	3	0	0	0	0	5403	1836	0	0	7239	0	15	1	10
255	56	0	0	37	37	37	0	22	72	0	37	34	26	4689	4633	34908	30505	0	21	1	6	5	0	0	1	3	26	25	34	0	0	0	25	0	8	1	0	0	0	0	4791	1880	0	0	6671	0	21	1	6
256	65	0	0	44	44	44	0	13	99	0	44	42	35	4700	4628	34960	30494	0	17	1	8	6	0	0	1	11	34	36	42	0	0	0	30	0	9	3	0	0	0	0	6671	1970	0	0	8641	0	17	1	8
257	63	0	0	38	38	38	0	22	113	0	38	48	38	4671	4604	34925	30521	0	19	1	9	5	0	0	0	4	32	34	48	0	0	0	37	0	8	3	0	0	0	0	6793	1711	0	0	8504	0	19	1	9
258	68	0	0	50	50	50	0	38	129	0	50	46	33	5278	5205	34919	29913	0	26	1	8	7	1	0	1	6	37	39	46	0	0	0	32	0	11	3	0	0	0	0	6252	3097	0	0	9349	0	26	1	8
259	63	0	0	45	46	45	2	18	76	0	45	58	50	6201	6115	34913	28991	0	27	3	8	5	0	0	0	2	32	34	58	0	0	0	42	0	11	5	0	0	0	0	10349	2876	0	0	13225	0	27	3	8
260	67	0	0	52	53	52	1	25	113	0	52	63	54	6078	5985	34967	29110	0	26	3	6	5	0	0	1	11	37	38	63	0	0	0	47	0	9	7	0	0	0	0	12237	1882	0	0	14119	0	26	3	6
261	55	0	0	39	40	38	1	30	78	0	38	32	19	4308	4259	34940	30885	0	26	1	7	4	0	0	0	0	24	26	32	0	0	0	25	0	4	3	0	0	0	0	5255	666	0	0	5921	0	26	1	7
262	65	0	0	52	53	52	1	21	108	0	52	54	41	7022	6938	34940	28170	0	28	2	8	5	0	0	0	9	34	36	54	0	0	0	41	0	10	3	0	0	0	0	7439	2386	0	0	9825	0	28	2	8
263	59	0	0	39	39	39	1	26	69	0	39	57	48	4746	4670	34902	30444	0	22	1	7	4	0	0	0	5	29	29	57	0	0	0	45	0	8	4	0	0	0	0	9082	2419	0	0	11501	0	22	1	7
264	88	0	0	56	56	56	2	39	105	0	56	77	61	6282	6180	34973	28904	0	31	3	7	8	0	0	0	7	57	59	77	0	0	0	54	1	12	10	0	0	0	0	15221	6829	0	0	22050	0	31	3	7
265	61	0	0	34	34	34	1	13	61	0	34	31	22	4688	4641	34944	30504	0	18	1	7	4	0	0	0	4	30	32	31	0	0	0	22	0	7	2	0	0	0	0	4372	1576	0	0	5948	0	18	1	7
266	81	0	0	53	53	53	0	21	114	0	53	64	51	4791	4711	34946	30386	0	31	1	7	4	0	0	1	9	50	52	64	0	0	0	48	0	11	5	0	0	0	0	9344	2034	0	0	11378	0	31	1	7
267	70	0	0	57	57	57	1	31	117	0	57	65	48	5792	5699	34931	29397	0	34	1	7	8	0	0	1	6	39	41	65	0	0	0	45	0	10	10	0	0	0	0	9345	4372	0	0	13717	0	34	1	7
268	83	0	0	45	45	45	2	13	99	0	45	61	48	5171	5098	34950	30010	0	26	1	9	5	0	0	1	3	53	54	61	0	0	0	44	0	13	4	0	0	0	0	8942	5813	0	0	14755	0	26	1	9
269	64	0	0	46	46	46	2	27	100	0	46	57	49	7257	7169	34985	27937	0	20	1	9	6	0	0	2	8	34	29	57	0	0	0	40	0	12	5	0	0	0	0	9638	5280	0	0	14918	0	20	1	9
270	65	0	0	52	52	51	1	25	91	0	51	51	39	5017	4943	34991	30168	0	28	1	9	7	0	0	1	5	33	36	51	0	0	0	34	0	10	7	0	0	0	0	9181	2859	0	0	12040	0	28	1	9
271	64	0	0	43	44	43	3	17	95	0	43	38	30	4809	4745	34943	30383	0	23	1	7	3	0	0	0	9	33	35	38	0	0	0	28	0	6	4	0	0	0	0	5856	1357	0	0	7213	0	23	1	7
272	66	0	0	49	49	49	3	12	88	0	49	52	43	4757	4673	34995	30436	0	23	1	6	5	0	0	0	14	36	37	52	0	0	0	37	0	11	4	0	0	0	0	7370	3346	0	0	10716	0	23	1	6
273	66	0	0	52	52	52	3	13	118	0	52	44	33	5047	4972	34972	30144	0	27	1	9	5	0	0	1	9	35	37	44	0	0	0	33	0	6	5	0	0	0	0	7697	2252	0	0	9949	0	27	1	9
274	66	0	0	34	34	34	3	13	58	0	34	40	32	4222	4163	34956	30972	0	20	1	4	4	0	0	0	5	35	37	40	0	0	0	29	0	7	4	0	0	0	0	5853	1662	0	0	7515	0	20	1	4
275	74	0	0	40	41	40	1	23	75	0	40	57	51	5073	4992	34958	30118	0	22	1	6	5	0	0	1	5	44	45	57	0	0	0	42	0	9	6	0	0	0	0	9561	2128	0	0	11689	0	22	1	6
276	59	0	0	32	32	32	3	15	83	0	32	47	44	4718	4650	34920	30475	0	14	1	7	4	0	0	1	5	28	30	47	0	0	0	32	0	6	9	0	0	0	0	7527	1468	0	0	8995	0	14	1	7
277	66	0	0	47	47	47	0	25	115	0	47	55	43	5570	5487	35008	29624	0	27	1	7	5	0	0	0	7	35	37	55	0	0	0	38	0	10	7	0	0	0	0	9218	2532	0	0	11750	0	27	1	7
278	72	0	0	34	34	34	2	19	71	0	34	44	39	5103	5040	34970	30088	0	18	1	5	5	0	0	0	5	41	43	44	0	0	0	35	0	6	3	0	0	0	0	6187	1494	0	0	7681	0	18	1	5
279	54	0	0	27	27	27	0	17	81	0	27	39	39	4655	4597	34936	30538	0	10	1	6	4	0	0	0	6	24	23	39	0	0	0	29	0	7	3	0	0	0	0	5747	2092	0	0	7839	0	10	1	6
280	65	0	0	46	46	46	2	31	84	0	46	46	41	4746	4667	34920	30447	0	26	1	6	7	0	0	0	6	34	36	46	0	0	0	37	0	5	4	0	0	0	0	7073	1452	0	0	8525	0	26	1	6
281	66	0	0	37	37	37	0	14	83	0	37	36	31	4800	4743	34919	30390	0	24	1	5	4	0	0	0	3	35	37	36	0	0	0	24	0	7	5	0	0	0	0	6354	1875	0	0	8229	0	24	1	5
282	64	0	0	45	45	45	3	27	102	0	45	47	36	5593	5524	34924	29596	0	27	2	7	3	0	0	1	5	33	35	47	0	0	0	35	0	9	3	0	0	0	0	7268	3734	0	0	11002	0	27	2	7
283	58	0	0	38	38	38	0	23	87	0	38	37	31	4702	4642	34969	30490	0	23	1	5	4	0	0	0	5	28	29	37	0	0	0	26	0	8	3	0	0	0	0	5213	2009	0	0	7222	0	23	1	5
284	66	0	0	32	32	32	1	15	60	0	32	42	38	6203	6141	34957	28990	0	18	1	6	3	0	0	0	4	35	37	42	0	0	0	31	0	4	7	0	0	0	0	7839	719	0	0	8558	0	18	1	6
285	64	0	0	35	35	35	0	21	79	0	35	39	35	4994	4934	34962	30197	0	17	2	5	4	0	0	2	5	33	35	39	0	0	0	25	0	9	5	0	0	0	0	6713	4834	0	0	11547	0	17	2	5
286	66	0	0	48	48	48	1	18	78	0	48	44	33	5345	5276	34935	29844	0	26	2	9	3	0	0	1	7	35	37	44	0	0	0	34	0	6	4	0	0	0	0	6387	1403	0	0	7790	0	26	2	9
287	57	0	0	33	33	33	2	34	59	0	33	40	34	4687	4627	34890	30507	0	17	1	5	7	0	0	0	3	27	28	40	0	0	0	28	1	7	4	0	0	0	0	9409	1662	0	0	11071	0	17	1	5
288	66	0	0	50	50	50	2	26	96	0	50	51	39	4918	4838	34945	30274	0	28	1	9	5	0	0	0	7	35	37	51	0	0	0	37	0	11	3	0	0	0	0	8090	2316	0	0	10406	0	28	1	9
289	77	0	0	44	45	44	2	22	79	0	44	54	42	5136	5072	34946	30043	0	24	1	8	7	0	0	0	4	47	44	54	0	0	0	42	0	7	5	0	0	0	0	9079	1440	0	0	10519	0	24	1	8
290	84	0	0	35	35	35	1	19	59	0	35	39	34	4691	4628	34984	30504	0	18	1	7	5	0	0	0	4	54	55	39	0	0	0	31	0	3	5	0	0	0	0	6380	900	0	0	7280	0	18	1	7
291	57	0	0	36	36	36	0	15	85	0	36	46	41	5135	5068	35010	30056	0	21	1	6	4	0	0	1	3	27	28	46	0	0	0	33	0	9	4	0	0	0	0	7200	2950	0	0	10150	0	21	1	6
292	62	0	0	37	37	37	0	14	85	0	37	31	24	4681	4629	34930	30511	0	19	1	8	3	0	0	0	6	31	33	31	0	0	0	23	0	4	4	0	0	0	0	5085	1339	0	0	6424	0	19	1	8
293	65	0	0	32	32	32	1	15	67	0	32	44	38	4735	4673	34926	30458	0	19	1	6	4	0	0	0	2	34	36	44	0	0	0	37	0	5	2	0	0	0	0	6581	1196	0	0	7777	0	19	1	6
294	61	0	0	37	37	37	1	15	92	0	37	38	32	4693	4633	34916	30499	0	21	1	6	5	0	0	0	4	30	32	38	0	0	0	26	0	7	5	0	0	0	0	6328	2008	0	0	8336	0	21	1	6
295	76	0	0	52	52	52	2	20	103	0	52	67	58	4917	4832	34925	30259	0	26	1	11	5	0	0	1	8	45	47	67	0	0	0	50	0	14	3	0	0	0	0	8708	11092	0	0	19800	0	26	1	11
296	66	0	0	39	39	39	1	21	79	0	39	46	37	6734	6670	34962	28455	0	21	1	6	6	0	0	0	5	35	37	46	0	0	0	33	0	6	7	0	0	0	0	7961	1330	0	0	9291	0	21	1	6
297	79	0	0	41	41	41	1	21	91	0	41	58	48	4756	4675	34941	30437	0	20	1	8	4	0	0	0	8	49	49	58	0	0	0	42	0	12	4	0	0	0	0	8782	3227	0	0	12009	0	20	1	8
298	68	0	0	51	51	51	3	25	124	0	51	60	48	5629	5564	34948	29538	0	30	1	10	6	0	0	0	4	37	39	60	0	0	0	45	0	8	7	0	0	0	0	9615	1966	0	0	11581	0	30	1	10
299	82	0	0	41	41	41	1	22	95	0	41	44	33	4664	4597	34931	30530	0	23	1	7	5	0	0	0	5	52	53	44	0	0	0	32	0	8	4	0	0	0	0	6566	2540	0	0	9106	0	23	1	7
300	55	0	0	41	42	41	1	33	77	0	41	30	22	4767	4716	34931	30422	0	20	1	10	4	0	0	1	5	25	26	30	0	0	0	18	0	9	3	0	0	0	0	3698	2297	0	0	5995	0	20	1	10
301	65	0	0	33	34	33	1	13	71	0	33	22	15	4912	4879	34988	30274	0	20	1	6	3	0	0	0	3	34	36	22	0	0	0	15	0	5	2	0	0	0	0	2974	1015	0	0	3989	0	20	1	6
302	60	0	0	57	57	57	0	21	170	0	57	64	54	7000	6903	34901	28187	0	28	2	8	5	0	0	1	13	30	31	64	0	0	0	47	0	11	6	0	0	0	0	10992	4798	0	0	15790	0	28	2	8
303	54	0	0	31	31	30	1	16	40	0	30	20	16	4717	4679	34966	30476	0	15	2	6	4	0	0	0	3	24	24	20	0	0	0	14	0	6	0	0	0	0	0	2951	1090	0	0	4041	0	15	2	6
304	76	0	0	38	38	38	0	17	96	0	38	54	48	6461	6384	34946	28731	0	19	2	7	3	0	0	0	7	46	47	54	0	0	0	39	1	6	8	0	0	0	0	11218	1638	0	0	12856	0	19	2	7
305	68	0	0	49	49	49	0	26	103	0	49	54	44	6391	6306	34924	28802	0	26	2	7	5	0	0	1	8	37	39	54	0	0	0	41	1	7	5	0	0	0	0	8794	2108	0	0	10902	0	26	2	7
306	66	0	0	43	43	43	1	16	107	0	43	45	36	5575	5504	63335	58915	0	26	2	5	4	0	0	1	5	36	37	45	0	0	0	31	0	10	4	0	0	0	0	6331	2925	0	0	9256	0	26	2	5
307	76	0	0	42	42	42	1	19	79	0	42	48	37	5026	4960	34909	30162	0	21	2	9	4	0	0	2	4	45	47	48	0	0	0	32	0	11	5	0	0	0	0	7487	5683	0	0	13170	0	21	2	9
308	63	0	0	44	44	44	1	32	101	0	44	36	28	4719	4658	34925	30471	0	28	1	8	3	0	0	1	3	32	34	36	0	0	0	24	0	8	4	0	0	0	0	5300	1806	0	0	7106	0	28	1	8
309	68	0	0	63	63	63	1	31	119	0	63	74	57	5583	5474	34963	29607	0	33	1	9	9	0	0	2	9	37	39	74	0	0	0	52	0	11	11	0	0	0	0	11648	2156	0	0	13804	0	33	1	9
310	60	0	0	37	37	37	1	19	61	0	37	43	37	4820	4756	34942	30371	0	18	2	7	4	0	0	0	6	29	31	43	0	0	0	33	0	5	5	0	0	0	0	7002	964	0	0	7966	0	18	2	7
311	82	0	0	53	53	53	2	22	125	0	53	56	46	5262	5173	34990	29929	0	28	3	6	6	0	0	1	9	52	51	56	0	0	0	42	0	6	8	0	0	0	0	11885	1683	0	0	13568	0	28	3	6
312	55	0	0	33	33	33	1	9	70	0	33	38	34	4664	4605	34906	30529	0	15	1	5	4	0	0	0	8	25	26	38	0	0	0	27	0	8	3	0	0	0	0	5700	2599	0	0	8299	0	15	1	5
313	77	0	0	47	47	47	2	19	76	0	47	79	66	5038	4947	34959	30141	0	28	1	6	5	0	0	1	6	46	48	79	0	0	0	56	0	10	13	0	0	0	0	12839	2422	0	0	15261	0	28	1	6
314	63	0	0	50	50	50	1	26	114	0	50	61	50	4798	4711	35000	30390	0	27	2	8	4	0	0	1	8	32	34	61	0	0	0	42	1	14	4	0	0	0	0	9456	7786	0	0	17242	0	27	2	8
315	65	0	0	55	55	55	1	27	129	0	55	51	36	7396	7320	34929	27790	0	30	1	12	5	0	0	0	7	34	36	51	0	0	0	39	0	10	2	0	0	0	0	8320	5886	0	0	14206	0	30	1	12
316	69	0	0	44	44	44	2	24	102	0	44	43	36	5631	5565	34941	29556	0	22	1	9	5	0	0	1	6	37	40	43	0	0	0	30	0	10	3	0	0	0	0	5835	3813	0	0	9648	0	22	1	9
317	100	0	0	71	71	70	0	40	170	0	70	99	79	4948	4828	34990	30224	0	28	5	11	11	0	0	3	12	68	71	99	0	0	0	70	1	15	13	0	0	0	0	19064	10737	0	0	29801	0	28	5	11
318	58	0	0	39	39	39	2	22	78	0	39	44	39	4720	4650	34982	30473	0	20	1	5	4	0	0	2	7	27	29	44	0	0	0	33	0	7	4	0	0	0	0	6793	1432	0	0	8225	0	20	1	5
319	75	0	0	46	46	46	3	15	99	0	46	59	50	5041	4954	34962	30151	0	26	1	4	7	0	0	0	8	44	46	59	0	0	0	40	0	9	10	0	0	0	0	9796	2406	0	0	12202	0	26	1	4
320	77	0	0	46	46	46	1	24	104	0	46	63	56	5742	5649	34927	29450	0	21	1	6	6	0	0	1	11	47	48	63	0	0	0	45	0	10	8	0	0	0	0	11021	3095	0	0	14116	0	21	1	6
321	72	0	0	65	65	65	0	34	147	0	65	88	75	7520	7394	34931	27667	0	34	1	9	11	0	0	1	9	41	43	88	0	0	0	62	2	15	9	0	0	0	0	16832	4929	0	0	21761	0	34	1	9
322	68	0	0	48	48	48	1	27	112	0	48	54	44	6680	6597	34963	28512	0	23	2	8	6	0	0	2	7	37	39	54	0	0	0	41	0	10	3	0	0	0	0	7946	5012	0	0	12958	0	23	2	8
323	65	0	0	36	36	36	1	11	64	0	36	37	29	4699	4642	34908	30494	0	20	1	6	4	0	0	1	4	34	36	37	0	0	0	27	0	6	4	0	0	0	0	6674	1127	0	0	7801	0	20	1	6
324	79	0	0	49	49	49	1	21	82	0	49	41	29	4729	4659	34950	30464	0	27	1	8	6	0	0	2	5	49	50	41	0	0	0	33	0	6	2	0	0	0	0	5327	1463	0	0	6790	0	27	1	8
325	95	0	0	50	51	48	1	37	91	0	48	63	50	4735	4646	34935	30457	0	27	1	9	4	0	0	1	6	64	66	63	0	0	0	46	0	9	8	0	0	0	0	11519	2086	0	0	13605	0	27	1	9
326	59	0	0	36	36	36	1	22	60	0	36	37	30	4726	4667	34958	30468	0	22	1	4	5	0	0	0	4	28	30	37	0	0	0	25	0	9	3	0	0	0	0	5146	3361	0	0	8507	0	22	1	4
327	71	0	0	38	38	38	2	16	75	0	38	41	35	5694	5632	34987	29496	0	22	1	8	5	0	0	0	2	40	42	41	0	0	0	29	0	7	5	0	0	0	0	6205	1816	0	0	8021	0	22	1	8
328	74	0	0	47	48	46	2	26	67	0	46	61	53	4787	4700	34921	30402	0	22	1	9	7	0	0	2	5	42	45	61	0	0	0	45	0	7	9	0	0	0	0	11461	1945	0	0	13406	0	22	1	9
329	64	0	0	54	54	54	2	30	125	0	54	62	48	5684	5591	34973	29508	0	28	1	9	5	0	0	2	9	34	35	62	0	0	0	50	1	10	1	0	0	0	0	10170	2340	0	0	12510	0	28	1	9
330	77	0	0	59	59	59	1	30	116	0	59	88	71	5770	5654	34906	29417	0	32	1	10	7	0	0	0	9	45	48	88	0	0	0	67	0	16	5	0	0	0	0	13553	13424	0	0	26977	0	32	1	10
331	55	0	0	34	34	34	0	18	79	0	34	42	40	5079	5013	34906	30114	0	19	1	6	4	0	0	0	4	25	24	42	0	0	0	33	0	4	5	0	0	0	0	6914	869	0	0	7783	0	19	1	6
332	55	0	0	29	29	29	0	5	66	0	29	43	37	4754	4696	34935	30439	0	17	1	6	4	0	0	0	1	25	26	43	0	0	0	29	0	11	3	0	0	0	0	6444	1853	0	0	8297	0	17	1	6
333	64	0	0	47	47	47	1	26	88	0	47	56	49	5462	5377	34946	29728	0	24	2	7	4	0	0	0	10	33	35	56	0	0	0	45	0	7	4	0	0	0	0	8912	1499	0	0	10411	0	24	2	7
334	75	0	0	51	52	51	2	31	110	0	51	82	72	5552	5442	34942	29636	0	28	1	12	5	0	0	0	5	43	46	82	0	0	0	63	0	12	7	0	0	0	0	13908	5258	0	0	19166	0	28	1	12
335	71	0	0	44	44	44	0	21	98	0	44	46	38	4692	4619	34971	30500	0	26	1	6	5	0	0	0	6	40	42	46	0	0	0	33	0	8	5	0	0	0	0	7750	2144	0	0	9894	0	26	1	6
336	72	0	0	38	38	38	1	16	85	0	38	41	34	7359	7306	34925	27823	0	19	3	7	5	0	0	0	4	41	43	41	0	0	0	29	0	7	5	0	0	0	0	6346	1999	0	0	8345	0	19	3	7
337	67	0	0	47	47	47	1	14	88	0	47	57	45	5399	5331	34968	29778	0	23	2	10	4	1	0	1	6	36	38	57	0	0	0	39	0	12	6	0	0	0	0	10927	4813	0	0	15740	0	23	2	10
338	94	0	0	90	90	89	1	42	225	0	89	88	57	8067	7936	34976	27119	0	44	4	13	8	0	0	2	18	63	65	88	0	0	0	59	1	17	11	0	0	0	0	18188	8159	0	0	26347	0	44	4	13
339	64	0	0	35	35	35	2	31	75	0	35	40	33	5953	5897	34927	29236	0	19	1	7	5	0	0	0	3	33	35	40	0	0	0	29	0	8	3	0	0	0	0	5554	2199	0	0	7753	0	19	1	7
340	78	0	0	45	45	45	1	22	97	0	45	38	32	4748	4679	34949	30445	0	22	1	9	6	0	0	1	6	46	49	38	0	0	0	29	0	7	2	0	0	0	0	5453	5225	0	0	10678	0	22	1	9
341	64	0	0	48	48	48	0	20	105	0	48	46	33	5145	5072	34939	30048	0	27	1	10	4	0	0	1	5	33	35	46	0	0	0	33	0	7	6	0	0	0	0	6987	1635	0	0	8622	0	27	1	10
342	60	0	0	39	39	39	1	17	114	0	39	43	36	5116	5051	34886	30075	0	23	1	7	4	0	0	1	3	30	31	43	0	0	0	31	0	9	3	0	0	0	0	6216	2591	0	0	8807	0	23	1	7
343	61	0	0	39	39	39	1	11	72	0	39	39	31	5277	5218	34956	29913	0	24	1	6	4	0	0	0	4	30	32	39	0	0	0	30	0	5	4	0	0	0	0	6192	1331	0	0	7523	0	24	1	6
344	56	0	0	36	36	36	0	23	63	0	36	33	26	4690	4635	34932	30504	0	23	1	6	3	0	0	0	3	26	27	33	0	0	0	23	0	7	3	0	0	0	0	4617	1980	0	0	6597	0	23	1	6
345	75	0	0	58	58	58	1	28	124	0	58	65	53	6263	6161	34880	28929	0	26	2	7	9	0	0	1	13	44	46	65	0	0	0	47	0	10	8	0	0	0	0	11570	3044	0	0	14614	0	26	2	7
346	67	0	0	43	43	43	2	34	80	0	43	72	62	5332	5236	34943	29860	0	22	1	7	9	0	0	0	4	36	38	72	0	0	0	52	0	10	10	0	0	0	0	10888	2358	0	0	13246	0	22	1	7
347	67	0	0	35	35	35	0	24	90	0	35	35	31	4703	4645	34923	30490	0	20	1	5	4	0	0	3	2	35	38	35	0	0	0	24	0	8	3	0	0	0	0	4646	1895	0	0	6541	0	20	1	5
348	92	0	0	47	47	47	0	26	130	0	47	56	45	6657	6576	34955	28533	0	21	2	9	5	0	0	4	6	62	63	56	0	0	0	44	0	10	2	0	0	0	0	9221	2502	0	0	11723	0	21	2	9
349	69	0	0	50	50	50	2	21	88	0	50	61	52	6882	6789	35049	28310	0	24	4	9	5	0	0	1	7	37	40	61	0	0	0	44	1	10	6	0	0	0	0	13221	5733	0	0	18954	0	24	4	9
350	67	0	0	39	39	39	0	21	112	0	39	55	50	6382	6302	35020	28810	0	18	3	6	4	0	0	2	6	35	37	55	0	0	0	41	0	9	5	0	0	0	0	8881	1953	0	0	10834	0	18	3	6
351	69	0	0	29	29	29	0	10	79	0	29	33	29	4247	4197	34942	30946	0	17	1	5	4	0	0	0	2	37	40	33	0	0	0	23	0	6	4	0	0	0	0	4783	7775	0	0	12558	0	17	1	5
352	65	0	0	33	33	33	2	9	67	0	33	43	41	5154	5092	34965	30035	0	19	1	5	4	0	0	1	3	34	30	43	0	0	0	32	0	8	3	0	0	0	0	7018	1987	0	0	9005	0	19	1	5
353	77	0	0	45	45	45	1	28	71	0	45	48	38	4794	4719	34963	30399	0	26	1	7	5	0	0	0	6	45	48	48	0	0	0	34	0	9	5	0	0	0	0	7290	2387	0	0	9677	0	26	1	7
354	81	0	0	49	50	49	2	21	95	0	49	53	41	4736	4654	34928	30457	0	25	1	9	5	0	0	1	8	51	52	53	0	0	0	42	0	8	3	0	0	0	0	7628	1987	0	0	9615	0	25	1	9
355	55	0	0	30	30	30	2	13	63	0	30	35	32	5591	5538	34932	29601	0	18	1	5	3	0	0	0	3	25	26	35	0	0	0	24	0	7	4	0	0	0	0	4631	1823	0	0	6454	0	18	1	5
356	59	0	0	33	33	33	0	15	100	0	33	59	56	5783	5706	34929	29406	0	15	1	8	3	0	0	1	5	29	28	59	0	0	0	45	0	9	5	0	0	0	0	10343	2650	0	0	12993	0	15	1	8
357	73	0	0	46	47	46	1	16	125	0	46	42	32	6726	6659	34943	28464	0	26	2	7	5	0	0	1	5	43	39	42	0	0	0	29	1	10	2	0	0	0	0	8117	2792	0	0	10909	0	26	2	7
358	67	0	0	60	61	60	8	33	103	0	60	72	56	7432	7331	34988	27754	0	31	2	11	8	0	0	0	8	36	38	72	0	0	0	50	1	12	9	0	0	0	0	12785	2971	0	0	15756	0	31	2	11
359	60	0	0	50	50	50	0	35	102	0	50	47	33	5108	5036	34894	30082	0	29	1	8	7	0	0	1	4	30	31	47	0	0	0	34	0	9	4	0	0	0	0	7784	2360	0	0	10144	0	29	1	8
360	68	0	0	37	37	37	1	20	83	0	37	31	23	4686	4633	34930	30508	0	22	1	7	4	0	0	1	2	37	39	31	0	0	0	24	0	4	3	0	0	0	0	4551	1033	0	0	5584	0	22	1	7
361	81	0	0	66	67	66	1	33	155	0	66	94	73	5482	5353	34961	29709	0	37	1	7	11	0	0	1	9	50	52	94	0	0	0	66	0	12	16	0	0	0	0	16992	2769	0	0	19761	0	37	1	7
362	63	0	0	42	42	42	0	15	87	0	42	48	41	6259	6185	34871	28933	0	22	2	6	4	0	0	0	8	32	34	48	0	0	0	35	0	6	7	0	0	0	0	7882	1560	0	0	9442	0	22	2	6
363	66	0	0	44	44	44	1	24	104	0	44	54	44	5155	5077	34978	30036	0	23	2	8	4	0	0	0	7	34	37	54	0	0	0	37	0	13	4	0	0	0	0	7622	2697	0	0	10319	0	23	2	8
364	82	0	0	51	51	51	1	32	96	0	51	77	65	5709	5622	34986	29463	0	27	3	9	6	0	0	1	5	51	53	77	0	0	0	60	0	12	5	0	0	0	0	12227	3127	0	0	15354	0	27	3	9
365	95	0	0	74	74	74	0	31	164	0	74	109	86	6355	6230	35025	28811	0	39	3	11	10	0	0	1	10	63	66	109	0	0	0	73	1	19	16	0	0	0	0	19011	9353	0	0	28364	0	39	3	11
366	66	0	0	42	42	42	1	24	93	0	42	51	42	4757	4680	35055	30437	0	19	2	6	5	0	0	2	8	34	37	51	0	0	0	37	0	9	5	0	0	0	0	7594	2144	0	0	9738	0	19	2	6
367	77	0	0	39	39	39	0	13	121	0	39	46	37	4685	4616	35063	30509	0	20	1	5	6	0	0	1	6	46	48	46	0	0	0	32	0	10	4	0	0	0	0	6562	2797	0	0	9359	0	20	1	5
368	82	0	0	58	58	58	0	24	130	0	58	59	47	6247	6150	34976	28946	0	30	1	8	5	0	0	2	12	52	53	59	0	0	0	43	0	9	7	0	0	0	0	10592	2674	0	0	13266	0	30	1	8
369	57	0	0	35	35	35	1	22	86	0	35	40	37	4694	4628	34886	30501	0	17	1	5	3	0	0	2	7	27	28	40	0	0	0	28	0	8	4	0	0	0	0	5882	2224	0	0	8106	0	17	1	5
370	62	0	0	35	35	35	0	20	89	0	35	44	36	4764	4700	34937	30430	0	20	1	6	5	0	0	1	2	30	33	44	0	0	0	33	0	9	2	0	0	0	0	6063	2292	0	0	8355	0	20	1	6
371	60	0	0	37	37	37	0	25	77	0	37	36	29	4704	4645	34919	30490	0	17	1	8	6	0	0	0	5	29	31	36	0	0	0	30	0	4	2	0	0	0	0	5355	922	0	0	6277	0	17	1	8
372	60	0	0	37	37	37	1	15	95	0	37	34	29	6545	6489	34932	28646	0	21	1	4	4	0	0	1	6	29	31	34	0	0	0	26	0	5	3	0	0	0	0	5590	1205	0	0	6795	0	21	1	4
373	67	0	0	57	57	57	0	21	115	0	57	57	43	5235	5145	34951	29956	0	30	1	11	5	0	0	0	10	35	34	57	0	0	0	39	0	9	9	0	0	0	0	8969	2526	0	0	11495	0	30	1	11
374	58	0	0	52	52	52	0	17	109	0	52	54	41	5234	5152	34888	29956	0	27	2	10	3	0	0	2	8	27	29	54	0	0	0	41	0	9	4	0	0	0	0	8816	4974	0	0	13790	0	27	2	10
375	66	0	0	33	33	33	0	24	70	0	33	43	36	4704	4644	34941	30488	0	16	1	9	4	0	0	0	3	34	37	43	0	0	0	32	0	8	3	0	0	0	0	5870	4835	0	0	10705	0	16	1	9
376	69	0	0	40	40	40	1	33	100	0	40	33	24	5071	5019	34989	30118	0	18	1	13	5	0	0	0	3	37	40	33	0	0	0	24	0	9	0	0	0	0	0	4151	6306	0	0	10457	0	18	1	13
377	83	0	0	64	65	64	1	40	146	0	64	70	51	5157	5053	34977	30033	0	32	3	11	11	0	0	0	7	52	54	70	0	0	0	49	0	13	8	0	0	0	0	11567	5889	0	0	17456	0	32	3	11
378	58	0	0	39	39	39	2	24	87	0	39	49	44	3486	3412	34963	31706	0	22	1	4	6	0	0	0	6	28	26	49	0	0	0	35	0	11	3	0	0	0	0	8171	4547	0	0	12718	0	22	1	4
379	66	0	0	36	36	36	1	9	87	0	36	48	43	4736	4668	34956	30454	0	17	1	9	5	0	0	1	3	34	37	48	0	0	0	33	0	11	4	0	0	0	0	7733	5923	0	0	13656	0	17	1	9
380	58	0	0	45	45	44	1	22	120	0	44	41	33	4865	4796	34883	30328	0	24	1	6	6	0	0	0	7	28	29	41	0	0	0	31	0	8	2	0	0	0	0	5820	2300	0	0	8120	0	24	1	6
381	62	0	0	49	49	49	0	27	90	0	49	63	51	4936	4845	34940	30256	0	26	1	8	7	0	0	0	7	32	31	63	0	0	0	45	0	12	6	0	0	0	0	9510	4343	0	0	13853	0	26	1	8
382	91	0	0	66	66	66	0	39	151	0	66	75	56	4782	4667	34941	30412	0	30	3	9	6	0	0	4	14	61	62	75	0	0	0	55	1	13	6	0	0	0	0	13005	2913	0	0	15918	0	30	3	9
383	85	0	0	45	45	44	1	23	107	0	44	48	41	7192	7117	34962	27999	0	20	3	5	4	0	0	2	10	55	52	48	0	0	0	37	0	8	3	0	0	0	0	7276	2419	0	0	9695	0	20	3	5
384	59	0	0	30	30	30	1	8	57	0	30	37	33	4759	4702	34944	30436	0	14	1	7	3	0	0	0	5	29	22	37	0	0	0	27	0	7	3	0	0	0	0	5434	1856	0	0	7290	0	14	1	7
385	67	0	0	44	44	43	1	18	74	0	43	63	53	5468	5398	34949	29707	0	22	2	9	4	0	0	1	5	36	38	63	0	0	0	48	0	7	8	0	0	0	0	10551	1844	0	0	12395	0	23	2	9
386	65	0	0	37	38	37	1	9	64	0	37	41	35	5154	5091	35044	30038	0	20	1	8	3	0	0	1	4	34	36	41	0	0	0	31	0	5	5	0	0	0	0	6833	1106	0	0	7939	0	20	1	8
387	59	0	0	47	47	47	1	14	133	0	47	51	45	6329	6250	34941	28859	0	22	1	7	4	0	0	0	13	29	30	51	0	0	0	39	0	9	3	0	0	0	0	7943	3076	0	0	11019	0	22	1	7
388	67	0	0	44	44	44	1	30	106	0	44	41	35	4753	4686	34938	30436	0	22	1	7	6	0	0	1	7	36	38	41	0	0	0	31	0	9	1	0	0	0	0	5983	7271	0	0	13254	0	22	1	7
389	81	0	0	38	38	38	1	20	93	0	38	52	44	5394	5322	34947	29797	0	21	2	7	4	0	0	1	3	50	52	52	0	0	0	39	0	6	7	0	0	0	0	9809	990	0	0	10799	0	21	2	7
390	55	0	0	38	38	38	2	17	72	0	38	33	26	4666	4609	34925	30528	0	22	1	4	6	0	0	0	5	25	26	33	0	0	0	22	0	7	4	0	0	0	0	4591	1912	0	0	6503	0	22	1	4
391	68	0	0	41	41	41	1	16	113	0	41	46	34	5043	4977	34935	30149	0	24	1	7	4	0	0	1	4	36	38	46	0	0	0	33	0	7	6	0	0	0	0	7698	1519	0	0	9217	0	24	1	7
392	82	0	0	68	68	68	2	31	135	0	68	84	63	4834	4716	34881	30354	0	31	1	11	11	0	0	3	11	51	53	84	0	0	0	58	0	14	12	0	0	0	0	15499	4925	0	0	20424	0	31	1	11
393	61	0	0	44	44	44	2	15	75	0	44	59	51	4714	4629	34916	30477	0	22	1	11	5	0	0	0	5	31	32	59	0	0	0	46	0	11	2	0	0	0	0	8114	2698	0	0	10812	0	22	1	11
394	76	0	0	45	45	45	1	16	93	0	45	50	40	4705	4628	34935	30488	0	26	1	9	4	0	0	0	5	46	47	50	0	0	0	42	0	5	3	0	0	0	0	7776	1196	0	0	8972	0	26	1	9
395	63	0	0	37	37	37	0	15	79	0	37	45	40	4704	4634	34933	30490	0	22	1	5	5	0	0	1	3	31	34	45	0	0	0	31	0	10	4	0	0	0	0	7044	2567	0	0	9611	0	22	1	5
396	69	0	0	33	34	33	2	26	65	0	33	41	35	4831	4771	34949	30362	0	16	1	8	6	0	0	0	2	38	40	41	0	0	0	30	0	8	3	0	0	0	0	6011	2419	0	0	8430	0	16	1	8
397	75	0	0	46	46	46	2	24	103	0	46	54	43	6283	6204	34951	28908	0	28	1	5	5	0	0	0	7	45	46	54	0	0	0	41	0	9	4	0	0	0	0	7878	2486	0	0	10364	0	28	1	5
398	70	0	0	44	44	44	1	29	86	0	44	62	49	5167	5082	34962	30026	0	23	1	9	5	0	0	1	5	40	39	62	0	0	0	42	2	11	7	0	0	0	0	11197	2124	0	0	13321	0	23	1	9
399	58	0	0	44	44	44	1	22	94	0	44	41	33	4997	4933	34943	30191	0	25	1	8	5	0	0	1	4	28	29	41	0	0	0	32	0	5	4	0	0	0	0	6639	1216	0	0	7855	0	25	1	8
400	58	0	0	53	53	53	2	22	108	0	53	64	53	4770	4673	34863	30422	0	25	1	10	6	0	0	0	11	28	29	64	0	0	0	47	0	9	8	0	0	0	0	11314	2636	0	0	13950	0	25	1	10
401	65	0	0	35	35	35	1	14	71	0	35	39	32	5048	4989	34930	30145	0	23	1	5	3	0	0	0	3	35	36	39	0	0	0	31	0	4	4	0	0	0	0	5779	899	0	0	6678	0	23	1	5
402	62	0	0	39	40	39	1	18	76	0	39	40	35	6098	6033	34948	29094	0	21	1	6	5	0	0	0	6	31	33	40	0	0	0	33	0	5	2	0	0	0	0	6461	964	0	0	7425	0	21	1	6
403	61	0	0	40	40	40	0	15	83	0	40	61	54	4929	4844	34944	30263	0	19	1	8	5	0	0	1	6	31	32	61	0	0	0	44	0	13	4	0	0	0	0	8647	2644	0	0	11291	0	19	1	8
404	74	0	0	65	65	64	1	35	150	0	64	60	37	6415	6324	34946	28776	0	34	4	12	6	0	0	0	8	42	45	60	0	0	0	40	1	14	5	0	0	0	0	9375	3308	0	0	12683	0	34	4	12
405	82	0	0	48	48	48	1	26	112	0	48	51	42	5736	5655	34946	29456	0	27	1	8	5	0	0	0	7	51	53	51	0	0	0	38	0	9	4	0	0	0	0	7482	2387	0	0	9869	0	27	1	8
406	64	0	0	62	62	62	1	20	124	0	62	69	54	5569	5477	34904	29608	0	33	1	11	5	0	0	0	12	34	35	69	0	0	0	51	0	11	7	0	0	0	0	11779	2647	0	0	14426	0	33	1	11
407	62	0	0	53	53	53	1	25	119	0	53	61	49	5511	5431	34951	29668	0	29	2	9	5	0	0	1	7	30	33	61	0	0	0	39	0	14	8	0	0	0	0	9947	3940	0	0	13887	0	29	2	9
408	76	0	0	44	44	44	1	10	117	0	44	54	42	5131	5058	34953	30057	0	27	1	7	3	0	0	0	6	46	45	54	0	0	0	44	0	6	4	0	0	0	0	8450	1721	0	0	10171	0	27	1	7
409	63	0	0	43	43	43	0	22	104	0	43	48	35	4750	4679	34932	30444	0	24	1	7	5	0	0	1	5	31	34	48	0	0	0	36	0	9	3	0	0	0	0	7196	2559	0	0	9755	0	24	1	7
410	63	0	0	45	46	44	1	28	76	0	44	46	34	5179	5118	34983	30005	0	25	1	8	5	0	0	0	5	32	34	46	0	0	0	35	0	5	6	0	0	0	0	8038	1344	0	0	9382	0	25	1	8
411	56	0	0	38	38	38	2	24	79	0	38	42	38	4741	4673	34927	30452	0	22	1	5	4	0	0	0	6	26	27	42	0	0	0	33	0	6	3	0	0	0	0	5618	1450	0	0	7068	0	22	1	5
412	70	0	0	42	42	42	0	21	95	0	42	49	42	4941	4869	34949	30248	0	22	1	12	4	0	0	0	3	38	41	49	0	0	0	39	0	6	4	0	0	0	0	7858	2003	0	0	9861	0	22	1	12
413	71	0	0	45	45	45	1	30	98	0	45	50	41	7498	7423	34952	27692	0	24	2	7	4	0	0	1	7	40	42	50	0	0	0	38	0	8	4	0	0	0	0	6965	2217	0	0	9182	0	24	2	7
414	61	0	0	34	34	34	0	14	81	0	34	35	29	4707	4651	34930	30487	0	19	1	6	3	0	0	0	5	30	32	35	0	0	0	27	0	5	3	0	0	0	0	5111	964	0	0	6075	0	19	1	6
415	59	0	0	45	45	45	0	13	110	0	45	47	39	4721	4645	34909	30472	0	24	1	8	4	0	0	0	8	28	30	47	0	0	0	31	0	10	6	0	0	0	0	7125	2906	0	0	10031	0	24	1	8
416	73	0	0	49	49	49	1	24	125	0	49	60	50	5991	5905	34921	29197	0	26	2	6	7	0	0	2	6	43	44	60	0	0	0	42	1	11	6	0	0	0	0	11047	3264	0	0	14311	0	26	2	6
417	65	0	0	44	44	44	2	24	103	0	44	47	41	5005	4926	34952	30190	0	21	1	8	6	0	0	1	7	34	36	47	0	0	0	36	0	10	1	0	0	0	0	7343	3176	0	0	10519	0	21	1	8
418	68	0	0	40	40	40	2	20	79	0	40	58	51	5432	5354	34928	29756	0	22	1	8	5	0	0	1	3	37	39	58	0	0	0	49	0	4	5	0	0	0	0	9979	666	0	0	10645	0	22	1	8
419	67	0	0	35	35	35	4	16	72	0	35	38	32	4773	4716	34945	30418	0	19	1	6	5	0	0	1	3	36	38	38	0	0	0	27	0	8	3	0	0	0	0	6372	9510	0	0	15882	0	19	1	6
420	85	0	0	54	54	54	0	41	118	0	54	65	48	6756	6664	34964	28435	0	31	2	9	5	0	0	0	7	54	56	65	0	0	0	45	0	10	10	0	0	0	0	11108	2164	0	0	13272	0	31	2	9
421	64	0	0	42	42	42	1	24	100	0	42	33	26	5027	4974	34957	30159	0	24	1	5	4	0	0	0	8	33	35	33	0	0	0	23	0	7	3	0	0	0	0	5143	1467	0	0	6610	0	24	1	5
422	68	0	0	38	39	38	2	23	84	0	38	31	22	4957	4907	34924	30234	0	20	2	5	8	0	0	1	2	37	39	31	0	0	0	21	0	8	2	0	0	0	0	5129	4829	0	0	9958	0	20	2	5
423	66	0	0	33	33	33	0	19	98	0	33	42	35	6624	6566	35008	28567	0	15	1	7	7	0	0	0	3	35	37	42	0	0	0	27	0	6	9	0	0	0	0	7430	1503	0	0	8933	0	15	1	7
424	79	0	0	48	49	48	1	35	94	0	48	52	39	4781	4706	35032	30408	0	22	2	10	7	0	0	0	7	47	50	52	0	0	0	34	0	11	7	0	0	0	0	8879	3109	0	0	11988	0	22	2	10
425	59	0	0	39	39	39	0	15	80	0	39	41	37	4747	4679	34925	30446	0	21	1	8	4	0	0	0	5	29	30	41	0	0	0	32	0	5	4	0	0	0	0	7134	859	0	0	7993	0	21	1	8
426	57	0	0	36	36	36	1	12	72	0	36	34	26	4696	4643	34939	30496	0	21	1	8	4	0	0	0	2	27	27	34	0	0	0	25	0	6	3	0	0	0	0	4760	1211	0	0	5971	0	21	1	8
427	63	0	0	38	38	38	0	19	95	0	38	32	24	4678	4625	34937	30514	0	21	1	8	4	0	0	0	4	32	34	32	0	0	0	20	0	8	4	0	0	0	0	4770	2332	0	0	7102	0	21	1	8
428	66	0	0	54	54	54	1	23	104	0	54	67	56	5765	5675	34966	29416	0	29	1	7	6	0	0	1	10	35	37	67	0	0	0	54	0	9	4	0	0	0	0	10628	2246	0	0	12874	0	29	1	7
429	57	0	0	36	36	36	2	19	69	0	36	32	30	5342	5285	34894	29850	0	20	1	4	5	0	0	1	5	27	27	32	0	0	0	26	0	5	1	0	0	0	0	4635	1495	0	0	6130	0	20	1	4
430	57	0	0	36	36	36	3	21	81	0	36	34	26	5158	5106	34949	30033	0	20	1	7	5	0	0	1	2	27	28	34	0	0	0	25	0	7	2	0	0	0	0	5481	1276	0	0	6757	0	20	1	7
431	64	0	0	43	43	43	1	20	116	0	43	50	38	4315	4242	34936	30878	0	23	2	5	5	0	0	1	7	33	35	50	0	0	0	34	0	8	8	0	0	0	0	8764	1895	0	0	10659	0	23	2	5
432	79	0	0	45	46	45	2	15	78	0	45	60	49	5410	5339	34965	29768	0	25	2	5	6	0	0	1	6	48	50	60	0	0	0	45	1	8	6	0	0	0	0	9788	2179	0	0	11967	0	25	2	5
433	64	0	0	42	42	42	1	33	74	0	42	54	44	6899	6822	34958	28293	0	23	1	7	5	0	0	0	6	33	35	54	0	0	0	42	0	10	2	0	0	0	0	8258	2732	0	0	10990	0	23	1	7
434	65	0	0	36	36	36	1	17	73	0	36	35	29	4662	4605	34930	30531	0	17	1	7	5	0	0	2	4	34	36	35	0	0	0	27	0	4	4	0	0	0	0	5714	922	0	0	6636	0	17	1	7
435	77	0	0	54	54	54	0	25	116	0	54	66	51	8042	7951	34926	27145	0	25	1	14	5	0	1	2	6	45	48	66	0	0	0	46	0	13	7	0	0	0	0	10387	5091	0	0	15478	0	25	1	14
436	72	0	0	47	47	47	2	25	94	0	47	65	53	4830	4751	34963	30350	0	26	1	11	4	0	0	1	4	40	43	65	0	0	0	52	1	7	5	0	0	0	0	13082	1470	0	0	14552	0	26	1	11
437	70	0	0	48	48	48	1	25	111	0	48	47	35	4820	4747	34927	30371	0	27	1	7	5	0	0	1	7	38	41	47	0	0	0	34	0	9	4	0	0	0	0	6634	2591	0	0	9225	0	27	1	7
438	76	0	0	40	40	40	2	34	62	0	40	67	59	5114	5044	34985	30058	0	21	1	7	7	0	0	0	4	45	47	67	0	0	0	48	0	7	12	0	0	0	0	11936	1974	0	0	13910	0	21	1	7
439	65	0	0	51	51	51	1	33	139	0	51	56	45	6447	6366	35008	28739	0	25	2	10	6	0	0	0	8	34	36	56	0	0	0	39	1	10	6	0	0	0	0	9101	2709	0	0	11810	0	25	2	10
440	71	0	0	48	49	48	1	22	92	0	48	53	43	6151	6068	34977	29042	0	23	2	7	5	0	0	3	8	39	42	53	0	0	0	42	1	9	1	0	0	0	0	9665	2249	0	0	11914	0	23	2	7
441	78	0	0	51	51	51	0	23	97	0	51	59	44	4698	4611	35003	30495	0	29	1	6	4	0	0	1	10	48	49	59	0	0	0	43	0	10	6	0	0	0	0	10092	3709	0	0	13801	0	29	1	6
442	61	0	0	48	48	48	1	25	98	0	48	48	40	5850	5773	34961	29340	0	24	1	7	6	0	0	1	9	30	32	48	0	0	0	35	0	9	4	0	0	0	0	6977	2689	0	0	9666	0	24	1	7
443	65	0	0	37	38	37	1	18	74	0	37	56	48	4607	4543	34975	30573	0	20	1	6	6	0	0	0	4	34	36	56	0	0	0	39	0	10	7	0	0	0	0	9194	2666	0	0	11860	0	20	1	6
444	60	0	0	49	49	49	1	19	61	0	49	42	35	6777	6702	34934	28415	0	23	1	8	6	0	0	1	10	30	31	42	0	0	0	32	0	6	4	0	0	0	0	6992	1592	0	0	8584	0	23	1	8
445	59	0	0	38	38	38	1	17	108	0	38	44	40	5261	5194	34922	29929	0	21	1	6	3	0	0	0	7	29	26	44	0	0	0	33	0	6	5	0	0	0	0	7037	1703	0	0	8740	0	21	1	6
446	71	0	0	42	42	42	3	14	76	0	42	58	49	5001	4918	34978	30192	0	27	1	5	4	0	0	2	3	40	42	58	0	0	0	43	0	8	7	0	0	0	0	9631	2217	0	0	11848	0	27	1	5
447	56	0	0	32	32	32	0	23	96	0	32	29	26	5570	5524	34911	29619	0	18	1	7	3	0	0	0	3	25	27	29	0	0	0	21	0	4	4	0	0	0	0	4346	747	0	0	5093	0	18	1	7
448	58	0	0	49	49	49	1	16	99	0	49	48	40	4751	4669	34934	30443	0	25	1	8	4	0	0	2	9	28	27	48	0	0	0	34	0	9	5	0	0	0	0	7444	2172	0	0	9616	0	25	1	8
449	64	0	0	54	54	54	1	26	112	0	54	56	46	6015	5928	34977	29173	0	28	1	7	7	0	0	1	10	33	35	56	0	0	0	38	0	13	5	0	0	0	0	9565	11895	0	0	21460	0	28	1	7
450	63	0	0	37	37	37	1	32	54	0	37	49	44	4998	4925	34950	30195	0	18	1	5	6	0	0	1	6	32	34	49	0	0	0	36	0	9	4	0	0	0	0	7889	2738	0	0	10627	0	18	1	5
451	64	0	0	30	30	30	1	9	66	0	30	44	41	4691	4627	34979	30503	0	14	1	8	3	0	0	0	4	33	35	44	0	0	0	32	0	7	5	0	0	0	0	7188	1359	0	0	8547	0	14	1	8
452	66	0	0	55	55	55	2	24	126	0	55	66	51	6628	6532	34966	28563	0	26	3	8	5	0	0	1	12	35	37	66	0	0	0	50	1	9	6	0	0	0	0	12186	2728	0	0	14914	0	26	3	8
453	59	0	0	39	39	39	0	16	81	0	39	50	45	6081	6008	34935	29109	0	22	1	7	4	0	0	2	3	29	30	50	0	0	0	33	0	12	5	0	0	0	0	7902	3503	0	0	11405	0	22	1	7
454	62	0	0	50	50	50	0	20	126	0	50	70	60	5176	5075	34926	30016	0	27	1	8	5	0	0	2	7	32	32	70	0	0	0	49	1	7	13	0	0	0	0	13639	2256	0	0	15895	0	27	1	8
455	75	0	0	50	50	50	3	23	95	0	50	43	27	5180	5111	34970	30013	0	27	1	11	4	1	0	1	5	44	46	43	0	0	0	31	0	10	2	0	0	0	0	6536	5220	0	0	11756	0	27	1	11
456	62	0	0	43	43	43	1	20	90	0	43	50	45	5780	5703	34966	29410	0	22	1	7	5	0	0	0	8	31	33	50	0	0	0	39	0	9	2	0	0	0	0	7916	2839	0	0	10755	0	22	1	7
457	74	0	0	47	47	47	0	27	103	0	47	52	38	5002	4926	34963	30190	0	25	2	8	4	0	0	1	7	44	40	52	0	0	0	38	0	9	5	0	0	0	0	7611	2307	0	0	9918	0	25	2	8
458	74	0	0	35	35	35	2	14	69	0	35	43	36	4747	4683	35123	30447	0	20	1	6	4	0	0	1	3	44	45	43	0	0	0	32	0	6	5	0	0	0	0	6894	1494	0	0	8388	0	20	1	6
459	63	0	0	36	36	36	1	15	72	0	36	54	50	5328	5251	34944	29864	0	17	3	4	5	0	0	0	7	32	34	54	0	0	0	41	0	8	5	0	0	0	0	8952	2419	0	0	11371	0	17	3	4
460	57	0	0	39	39	39	0	23	87	0	39	45	40	5086	5025	34922	30097	0	24	1	6	5	0	0	0	3	27	27	45	0	0	0	33	0	7	5	0	0	0	0	7012	1276	0	0	8288	0	24	1	6
461	83	0	0	42	42	42	0	16	96	0	42	47	40	6678	6607	34948	28512	0	22	2	8	4	0	0	0	6	51	54	47	0	0	0	36	0	7	4	0	0	0	0	6955	1522	0	0	8477	0	22	2	8
462	68	0	0	47	47	47	0	20	108	0	47	44	36	4775	4700	34963	30418	0	29	1	8	4	0	0	0	5	36	39	44	0	0	0	33	0	6	5	0	0	0	0	7149	1225	0	0	8374	0	29	1	8
463	64	0	0	52	53	52	2	31	95	0	52	61	49	5237	5154	34981	29946	0	29	2	9	5	0	0	2	5	33	35	61	0	0	0	44	1	8	8	0	0	0	0	11714	2757	0	0	14471	0	29	2	9
464	75	0	0	51	51	51	2	34	97	0	51	56	42	5477	5392	35010	29716	0	28	1	6	10	0	0	0	6	44	46	56	0	0	0	37	0	11	8	0	0	0	0	8980	2704	0	0	11684	0	28	1	6
465	63	0	0	43	43	43	1	14	66	0	43	55	47	4702	4620	34942	30491	0	21	1	8	5	0	0	1	7	32	34	55	0	0	0	41	0	11	3	0	0	0	0	8183	2306	0	0	10489	0	21	1	8
466	65	0	0	59	59	59	1	27	121	0	59	58	42	4781	4689	34917	30411	0	30	1	11	7	0	0	1	9	34	36	58	0	0	0	42	0	9	7	0	0	0	0	10987	2408	0	0	13395	0	30	1	11
467	68	0	0	42	43	41	1	30	86	0	41	66	58	5692	5608	34923	29494	0	22	1	8	5	0	0	1	4	37	39	66	0	0	0	51	0	9	6	0	0	0	0	10503	2608	0	0	13111	0	22	1	8
468	67	0	0	45	45	45	1	15	109	0	45	51	38	4725	4651	34972	30467	0	23	1	9	5	0	0	1	6	36	38	51	0	0	0	38	0	7	6	0	0	0	0	8573	1667	0	0	10240	0	23	1	9
469	70	0	0	48	48	48	2	24	86	0	48	49	40	6049	5972	35007	29141	0	25	2	5	8	0	0	2	6	39	41	49	0	0	0	34	0	8	7	0	0	0	0	8157	2262	0	0	10419	0	25	2	5
470	55	0	0	34	34	33	1	11	68	0	33	42	37	4711	4648	34957	30483	0	17	1	6	3	0	0	1	5	25	26	42	0	0	0	32	0	7	3	0	0	0	0	6225	1778	0	0	8003	0	17	1	6
471	63	0	0	43	43	43	2	25	91	0	43	52	42	4711	4636	34985	30480	0	25	1	7	4	0	0	1	5	32	34	52	0	0	0	33	0	13	6	0	0	0	0	8203	2659	0	0	10862	0	25	1	7
472	69	0	0	50	50	50	1	30	120	0	50	49	36	6522	6452	34902	28663	0	27	1	8	6	0	0	4	4	38	40	49	0	0	0	37	0	8	4	0	0	0	0	7136	3452	0	0	10588	0	27	1	8
473	73	0	0	43	43	43	2	25	62	0	43	59	52	4934	4865	34933	30241	0	19	2	12	4	0	0	2	4	41	44	59	0	0	0	40	0	12	7	0	0	0	0	10359	13596	0	0	23955	0	19	2	12
474	67	0	0	40	41	40	2	21	93	0	40	45	39	5179	5108	34958	30014	0	22	1	8	4	0	0	1	4	36	38	45	0	0	0	33	0	7	5	0	0	0	0	7994	1525	0	0	9519	0	22	1	8
475	59	0	0	42	43	42	1	25	100	0	42	59	57	6150	6062	34898	29040	0	19	1	7	6	0	0	0	9	29	30	59	0	0	0	44	2	9	4	0	0	0	0	12155	2439	0	0	14594	0	19	1	7
476	66	0	0	38	38	38	1	16	67	0	38	52	49	4719	4639	35009	30475	0	18	1	7	4	0	0	1	7	35	37	52	0	0	0	36	0	8	8	0	0	0	0	9025	2299	0	0	11324	0	18	1	7
477	81	0	0	63	63	63	7	31	128	0	63	84	59	5120	5010	34986	30069	0	37	1	10	7	0	0	0	8	50	52	84	0	0	0	62	0	14	8	0	0	0	0	13319	5572	0	0	18891	0	37	1	10
478	83	0	0	49	49	49	1	25	96	0	49	69	60	4838	4743	34932	30349	0	25	1	7	6	0	0	2	8	52	54	69	0	0	0	47	0	17	5	0	0	0	0	11565	3603	0	0	15168	0	25	1	7
479	58	0	0	42	42	41	1	16	62	0	41	41	34	4913	4846	34911	30280	0	26	1	6	4	0	0	0	4	28	26	41	0	0	0	32	0	5	4	0	0	0	0	5899	1249	0	0	7148	0	26	1	6
480	58	0	0	36	36	36	2	13	77	0	36	38	37	6164	6101	35000	29027	0	17	1	6	4	0	0	1	7	28	29	38	0	0	0	25	0	6	7	0	0	0	0	7163	3379	0	0	10542	0	17	1	6
481	60	0	0	36	37	36	1	17	81	0	36	52	48	4877	4802	34903	30315	0	19	1	9	3	0	0	1	3	29	31	52	0	0	0	40	0	8	4	0	0	0	0	7583	2255	0	0	9838	0	19	1	9
482	73	0	0	51	51	51	1	23	135	0	51	54	43	4953	4867	34962	30240	0	25	2	10	6	0	0	2	6	42	44	54	0	0	0	37	0	14	3	0	0	0	0	7660	10562	0	0	18222	0	25	2	10
483	68	0	0	46	46	46	1	17	102	0	46	57	46	5017	4934	34963	30175	0	25	1	9	5	0	0	2	4	37	39	57	0	0	0	39	1	13	4	0	0	0	0	9092	2783	0	0	11875	0	25	1	9
484	66	0	0	35	35	35	1	21	92	0	35	42	36	4768	4705	34922	30425	0	21	1	5	5	0	0	1	2	35	37	42	0	0	0	32	0	8	2	0	0	0	0	5663	2154	0	0	7817	0	21	1	5
485	57	0	0	42	42	42	1	18	73	0	42	35	29	6475	6419	34948	28711	0	23	1	6	4	0	0	0	8	27	27	35	0	0	0	24	0	8	3	0	0	0	0	5503	1781	0	0	7284	0	23	1	6
486	89	0	0	58	59	58	3	34	117	0	58	77	63	4376	4266	34960	30814	0	27	2	11	7	0	0	0	11	59	57	77	0	0	0	53	0	17	7	0	0	0	0	13251	7656	0	0	20907	0	27	2	11
487	64	0	0	36	36	36	1	23	63	0	36	33	24	4914	4863	34954	30278	0	21	1	7	4	0	0	0	3	33	35	33	0	0	0	24	0	5	4	0	0	0	0	4661	1300	0	0	5961	0	21	1	7
488	63	0	0	33	33	33	1	16	60	0	33	34	28	5605	5552	34965	29588	0	18	1	6	5	0	0	0	3	32	34	34	0	0	0	25	0	5	4	0	0	0	0	5501	1167	0	0	6668	0	18	1	6
489	67	0	0	50	50	50	1	24	114	0	50	48	39	4957	4879	34968	30233	0	23	1	9	6	0	0	3	8	35	38	48	0	0	0	35	0	9	4	0	0	0	0	7781	2946	0	0	10727	0	23	1	9
490	63	0	0	54	54	53	1	21	109	0	53	60	47	5158	5071	34877	30030	0	24	2	9	7	0	0	1	10	33	34	60	0	0	0	43	0	10	7	0	0	0	0	10776	2410	0	0	13186	0	24	2	9
491	74	0	0	47	47	47	1	21	95	0	47	50	41	4829	4749	34918	30364	0	30	1	6	5	0	0	0	5	43	45	50	0	0	0	35	0	7	8	0	0	0	0	8457	2072	0	0	10529	0	30	1	6
492	62	0	0	46	47	46	2	26	108	0	46	68	59	5071	4975	34935	30121	0	21	1	9	7	0	0	0	8	31	33	68	0	0	0	48	0	17	3	0	0	0	0	9385	3879	0	0	13264	0	21	1	9
493	56	0	0	31	31	31	1	12	81	0	31	31	27	4674	4623	34944	30520	0	16	1	6	4	0	0	0	4	25	27	31	0	0	0	23	0	5	3	0	0	0	0	4712	918	0	0	5630	0	16	1	6
494	56	0	0	37	37	37	4	28	84	0	37	46	45	5733	5677	34981	29442	0	21	2	7	4	0	0	0	3	26	26	46	0	0	0	31	0	10	5	0	0	0	0	9072	14420	0	0	23492	0	21	2	7
495	59	0	0	49	49	49	1	19	118	0	49	55	46	5158	5075	34929	30031	0	24	2	6	8	0	0	1	8	29	30	55	0	0	0	41	1	8	5	0	0	0	0	10078	2539	0	0	12617	0	24	2	6
496	62	0	0	40	40	39	2	12	99	0	39	46	43	4796	4726	34988	30393	0	24	1	4	3	0	0	0	7	31	33	46	0	0	0	32	0	10	4	0	0	0	0	6285	4617	0	0	10902	0	24	1	4
497	64	0	0	35	35	35	0	16	103	0	35	47	43	4877	4808	34919	30315	0	22	1	6	4	0	0	0	2	32	35	47	0	0	0	37	0	6	4	0	0	0	0	7062	1389	0	0	8451	0	22	1	6
498	63	0	0	47	47	46	2	47	94	0	46	44	34	6729	6660	62927	57758	0	23	1	9	7	0	0	1	5	32	34	44	0	0	0	33	1	5	5	0	0	0	0	7299	918	0	0	8217	0	23	1	9
499	61	0	0	47	47	47	1	18	80	0	47	39	31	4709	4637	34917	30486	0	25	1	8	4	0	0	1	8	30	32	39	0	0	0	30	0	6	3	0	0	0	0	5598	1471	0	0	7069	0	25	1	8
500	65	0	0	35	35	35	0	13	50	0	35	36	31	4684	4626	34919	30509	0	21	1	4	6	0	0	1	2	35	36	36	0	0	0	28	0	6	2	0	0	0	0	5832	1494	0	0	7326	0	21	1	4
501	66	0	0	47	47	47	2	37	98	0	47	48	35	4744	4675	35041	30444	0	25	2	8	5	0	0	0	7	35	37	48	0	0	0	35	0	8	5	0	0	0	0	7000	2346	0	0	9346	0	25	2	8
502	65	0	0	48	48	48	1	25	69	0	48	42	28	4533	4466	34923	30659	0	28	2	6	6	0	0	0	6	34	36	42	0	0	0	30	0	7	5	0	0	0	0	6977	1933	0	0	8910	0	28	2	6
503	68	0	0	48	48	48	0	22	96	0	48	44	30	4324	4254	34977	30869	0	28	1	8	4	0	0	1	6	38	39	44	0	0	0	34	0	5	5	0	0	0	0	6876	964	0	0	7840	0	28	1	8
504	65	0	0	32	32	32	2	21	57	0	32	40	34	4246	4187	34951	30948	0	16	1	5	6	0	0	0	4	34	36	40	0	0	0	32	0	6	2	0	0	0	0	5908	1503	0	0	7411	0	16	1	5
505	69	0	0	46	46	46	0	28	107	0	46	48	36	4941	4868	34934	30251	0	25	1	12	4	0	0	0	4	38	40	48	0	0	0	37	0	8	3	0	0	0	0	6607	2128	0	0	8735	0	25	1	12
506	57	0	0	39	40	39	1	25	56	0	39	45	39	6736	6667	34946	28456	0	22	1	6	6	0	0	0	4	27	28	45	0	0	0	34	0	9	2	0	0	0	0	7672	1942	0	0	9614	0	22	1	6
507	62	0	0	43	43	43	1	14	83	0	43	59	50	4759	4674	34931	30434	0	26	1	6	4	0	0	0	6	32	33	59	0	0	0	44	0	8	7	0	0	0	0	9195	2556	0	0	11751	0	26	1	6
508	70	0	0	46	46	46	1	20	87	0	46	60	50	5374	5288	35014	29817	0	22	1	10	5	0	0	0	8	38	41	60	0	0	0	46	0	10	4	0	0	0	0	9303	6050	0	0	15353	0	22	1	10
509	62	0	0	35	35	34	1	18	80	0	34	37	34	4566	4508	34961	30625	0	20	1	5	3	0	0	0	5	31	33	37	0	0	0	27	0	5	5	0	0	0	0	6633	1625	0	0	8258	0	20	1	5
510	83	0	0	73	73	73	1	30	208	0	73	77	55	6851	6736	34921	28337	0	35	2	12	6	0	0	1	17	52	54	77	0	0	0	54	1	14	8	0	0	0	0	14008	4498	0	0	18506	0	35	2	12
511	69	0	0	35	35	35	2	10	73	0	35	47	43	6777	6709	34939	28414	0	16	2	8	3	0	0	0	6	37	40	47	0	0	0	34	0	7	6	0	0	0	0	7221	1763	0	0	8984	0	16	2	8
512	64	0	0	52	53	52	1	31	115	0	52	70	56	6048	5951	34928	29142	0	26	2	9	7	0	0	0	8	34	35	70	0	0	0	50	2	12	6	0	0	0	0	16549	4140	0	0	20689	0	26	2	9
513	63	0	0	37	37	36	1	13	112	0	36	49	42	6272	6207	34954	28916	0	20	1	8	3	0	0	0	4	32	34	49	0	0	0	37	0	8	4	0	0	0	0	7693	6981	0	0	14674	0	20	1	8
514	65	0	0	44	44	44	1	18	59	0	44	37	28	6619	6555	34940	28574	0	26	1	9	5	0	0	0	3	33	36	37	0	0	0	25	0	10	2	0	0	0	0	4817	2415	0	0	7232	0	26	1	9
515	64	0	0	58	59	58	4	35	139	0	58	77	57	5725	5620	35100	29466	0	24	3	11	13	0	0	1	6	33	35	77	0	0	0	54	1	10	12	0	0	0	0	14859	3038	0	0	17897	0	24	3	11
516	66	0	0	40	41	40	1	17	71	0	40	50	42	6610	6538	34974	28581	0	22	2	9	4	0	0	0	3	35	37	50	0	0	0	37	0	7	6	0	0	0	0	7933	1530	0	0	9463	0	22	2	9
517	66	0	0	54	54	54	0	32	135	0	54	74	55	5350	5261	34963	29831	0	28	2	10	7	0	0	2	5	36	37	74	0	0	0	55	0	12	7	0	0	0	0	13162	4936	0	0	18098	0	28	2	10
518	71	0	0	35	35	35	0	16	83	0	35	42	32	4924	4870	34963	30264	0	21	1	7	3	0	0	0	3	39	42	42	0	0	0	31	0	8	3	0	0	0	0	5761	1844	0	0	7605	0	21	1	7
519	68	0	0	56	56	56	1	26	140	0	56	52	36	6182	6103	34948	29006	0	29	2	9	8	0	0	2	6	37	39	52	0	0	0	38	0	10	4	0	0	0	0	7686	2692	0	0	10378	0	29	2	9
520	68	0	0	41	41	41	0	22	74	0	41	45	39	5165	5092	34931	30029	0	22	2	7	5	0	0	0	5	37	39	45	0	0	0	33	0	8	4	0	0	0	0	6761	2190	0	0	8951	0	22	2	7
521	65	0	0	42	42	42	0	16	118	0	42	42	32	4533	4468	34974	30659	0	23	1	6	5	0	0	1	6	34	36	42	0	0	0	32	0	6	4	0	0	0	0	6186	1628	0	0	7814	0	23	1	6
522	63	0	0	48	48	48	1	22	109	0	48	55	41	5378	5310	34951	29802	0	26	1	7	6	0	0	0	8	32	34	55	0	0	0	44	0	7	4	0	0	0	0	8139	1980	0	0	10119	0	26	1	7
523	62	0	0	45	45	45	1	25	100	0	45	66	55	4951	4865	34965	30236	0	24	1	7	7	0	0	0	6	31	33	66	0	0	0	50	0	11	5	0	0	0	0	10992	3437	0	0	14429	0	24	1	7
524	72	0	0	42	42	42	0	30	101	0	42	49	40	5070	5001	34923	30118	0	24	1	6	5	0	0	0	6	41	43	49	0	0	0	35	0	10	4	0	0	0	0	6775	7167	0	0	13942	0	24	1	6
525	64	0	0	64	64	64	3	29	161	0	64	83	66	7354	7237	34945	27834	0	38	1	7	6	0	0	0	12	34	35	83	0	0	0	57	1	14	11	0	0	0	0	16120	5357	0	0	21477	0	38	1	7
526	63	0	0	39	39	39	0	18	120	0	39	42	35	4691	4626	34960	30501	0	20	1	6	5	0	0	0	7	31	34	42	0	0	0	30	0	8	4	0	0	0	0	7191	1784	0	0	8975	0	20	1	6
527	63	0	0	40	40	40	1	32	102	0	40	48	38	5244	5175	34959	29948	0	22	1	6	6	0	0	0	5	32	34	48	0	0	0	36	0	6	6	0	0	0	0	7604	1547	0	0	9151	0	22	1	6
528	64	0	0	46	46	46	0	28	111	0	46	45	37	4701	4625	34909	30493	0	29	1	7	5	0	0	1	3	33	35	45	0	0	0	33	0	7	5	0	0	0	0	6923	1554	0	0	8477	0	29	1	7
529	62	0	0	43	43	43	3	29	93	0	43	46	32	4467	4402	34905	30724	0	24	1	6	7	0	0	1	4	31	33	46	0	0	0	33	0	9	4	0	0	0	0	7674	2203	0	0	9877	0	24	1	6
530	69	0	0	44	44	43	0	22	83	0	43	54	43	4450	4371	35030	30744	0	22	1	9	6	0	0	0	5	38	40	54	0	0	0	40	1	9	4	0	0	0	0	8909	2560	0	0	11469	0	22	1	9
531	73	0	0	43	44	42	1	25	51	0	42	49	36	5263	5192	34947	29931	0	21	1	10	5	0	0	1	4	41	44	49	0	0	0	38	0	8	3	0	0	0	0	6533	1956	0	0	8489	0	21	1	10
532	92	0	0	44	44	44	0	26	98	0	44	53	45	4722	4643	34958	30469	0	23	1	8	6	0	0	1	5	60	63	53	0	0	0	40	0	11	2	0	0	0	0	8245	3608	0	0	11853	0	23	1	8
533	59	0	0	46	46	46	1	16	98	0	46	50	41	5018	4940	34907	30174	0	24	1	8	5	0	0	1	7	29	30	50	0	0	0	37	0	10	3	0	0	0	0	7141	2845	0	0	9986	0	24	1	8
534	65	0	0	57	58	57	5	37	139	0	57	66	52	7324	7233	34991	27859	0	29	5	9	6	0	0	2	6	34	36	66	0	0	0	46	0	16	4	0	0	0	0	9301	4944	0	0	14245	0	29	5	9
535	80	0	0	43	43	43	1	43	99	0	43	47	38	6935	6866	34967	28254	0	22	2	10	4	0	0	1	4	48	51	47	0	0	0	34	0	10	3	0	0	0	0	7353	2527	0	0	9880	0	22	2	10
536	80	0	0	50	50	50	1	18	130	0	50	48	35	4866	4791	34946	30325	0	27	1	8	4	0	0	1	9	48	51	48	0	0	0	35	0	8	5	0	0	0	0	7711	2065	0	0	9776	0	27	1	8
537	59	0	0	38	38	38	1	14	58	0	38	48	43	5202	5142	34970	29978	0	18	2	7	3	0	0	0	8	28	30	48	0	0	0	36	1	8	3	0	0	0	0	8771	2128	0	0	10899	0	18	2	7
538	56	0	0	42	42	42	2	21	73	0	42	59	52	5218	5134	34928	29973	0	22	2	7	5	0	0	1	5	26	27	59	0	0	0	44	0	11	4	0	0	0	0	8854	2554	0	0	11408	0	22	2	7
539	60	0	0	51	51	51	1	19	122	0	51	56	41	6616	6533	34945	28576	0	26	1	10	5	0	0	0	9	29	31	56	0	0	0	42	0	10	4	0	0	0	0	8757	3387	0	0	12144	0	26	1	10
540	63	0	0	44	44	44	1	25	75	0	44	47	41	4798	4722	35020	30394	0	22	1	10	6	0	0	1	4	32	34	47	0	0	0	40	0	5	2	0	0	0	0	6725	1587	0	0	8312	0	22	1	10
541	65	0	0	40	40	40	2	14	67	0	40	46	41	4377	4309	34979	30811	0	22	1	6	3	0	0	0	8	34	36	46	0	0	0	32	0	8	6	0	0	0	0	7921	2727	0	0	10648	0	22	1	6
542	76	0	0	46	46	46	0	30	91	0	46	47	35	4789	4721	34918	30399	0	26	1	11	6	0	0	0	2	44	47	47	0	0	0	36	0	9	2	0	0	0	0	6897	3669	0	0	10566	0	26	1	11
543	66	0	0	38	38	38	0	20	96	0	38	51	44	5442	5369	34903	29750	0	18	1	8	4	0	0	0	7	35	37	51	0	0	0	39	0	7	5	0	0	0	0	8971	1769	0	0	10740	0	18	1	8
544	77	0	0	48	48	48	1	21	92	0	48	39	28	4278	4209	34976	30916	0	26	1	6	6	0	0	1	8	47	46	39	0	0	0	31	0	7	1	0	0	0	0	5609	1989	0	0	7598	0	26	1	6
545	63	0	0	38	38	38	0	10	92	0	38	43	34	4749	4686	34932	30443	0	23	1	6	4	0	0	0	4	32	34	43	0	0	0	35	0	5	3	0	0	0	0	6673	1219	0	0	7892	0	23	1	6
546	63	0	0	36	36	36	1	15	85	0	36	30	22	5096	5046	34920	30097	0	22	1	5	3	0	0	0	5	32	34	30	0	0	0	21	0	4	5	0	0	0	0	5548	778	0	0	6326	0	22	1	5
547	68	0	0	55	55	55	2	23	137	0	55	66	52	4782	4687	34923	30407	0	34	2	8	4	0	0	1	6	38	39	66	0	0	0	49	0	10	7	0	0	0	0	10965	4782	0	0	15747	0	34	2	8
548	67	0	0	43	43	42	1	28	72	0	42	45	34	5456	5389	34976	29736	0	25	1	5	6	0	0	0	5	36	38	45	0	0	0	33	0	8	4	0	0	0	0	6872	2308	0	0	9180	0	25	1	5
549	67	0	0	48	48	48	1	19	104	0	48	46	30	4859	4790	34958	30333	0	32	1	9	4	0	0	0	2	36	38	46	0	0	0	33	0	8	5	0	0	0	0	6338	1631	0	0	7969	0	32	1	9
550	61	0	0	54	55	54	2	27	102	0	54	54	43	4934	4845	34940	30259	0	25	3	7	11	0	0	1	7	31	29	54	0	0	0	39	0	7	8	0	0	0	0	9571	2035	0	0	11606	0	25	3	7
551	82	0	0	52	53	52	1	21	115	0	52	48	35	4766	4688	34988	30426	0	25	1	11	7	0	0	2	6	52	51	48	0	0	0	35	0	8	5	0	0	0	0	7096	2092	0	0	9188	0	25	1	11
552	60	0	0	40	40	40	1	20	88	0	40	41	32	6626	6564	34920	28565	0	23	1	6	4	0	0	0	6	30	27	41	0	0	0	32	0	6	3	0	0	0	0	6530	1479	0	0	8009	0	23	1	6
553	65	0	0	32	32	32	1	17	54	0	32	38	35	4694	4635	34959	30499	0	18	1	4	4	0	0	0	5	34	36	38	0	0	0	28	0	7	3	0	0	0	0	5665	1460	0	0	7125	0	18	1	4
554	63	0	0	38	38	37	1	20	82	0	37	37	24	4274	4222	34980	30918	0	24	1	7	4	0	0	0	1	31	34	37	0	0	0	29	0	6	2	0	0	0	0	4933	1136	0	0	6069	0	24	1	7
555	64	0	0	40	40	40	1	14	90	0	40	56	50	5667	5586	34971	29525	0	21	1	7	4	0	0	1	6	33	35	56	0	0	0	40	0	11	5	0	0	0	0	8165	2329	0	0	10494	0	21	1	7
556	57	0	0	35	35	35	1	27	77	0	35	42	38	4887	4823	34936	30305	0	19	2	5	4	0	0	1	4	27	28	42	0	0	0	31	0	6	5	0	0	0	0	6502	1080	0	0	7582	0	19	2	5
557	66	0	0	35	35	35	1	16	62	0	35	31	23	4742	4695	34937	30448	0	18	1	9	3	0	0	3	1	35	37	31	0	0	0	22	0	8	1	0	0	0	0	4509	8030	0	0	12539	0	18	1	9
558	65	0	0	41	41	41	0	21	84	0	41	41	34	4719	4653	34957	30473	0	24	1	7	4	0	0	0	5	34	36	41	0	0	0	31	0	7	3	0	0	0	0	5560	2054	0	0	7614	0	24	1	7
559	82	0	0	43	43	43	1	29	76	0	43	43	32	5069	5008	34969	30118	0	22	1	9	5	0	0	0	6	52	53	43	0	0	0	32	0	8	3	0	0	0	0	6302	10593	0	0	16895	0	22	1	9
560	67	0	0	55	55	55	1	29	136	0	55	67	53	5837	5749	34924	29344	0	29	2	9	8	0	0	0	7	36	38	67	0	0	0	53	0	9	5	0	0	0	0	10769	2140	0	0	12909	0	29	2	9
561	64	0	0	39	39	39	0	20	86	0	39	54	47	4705	4636	34933	30479	0	19	1	7	6	0	0	0	6	33	35	54	0	0	0	41	0	9	4	0	0	0	0	8661	4960	0	0	13621	0	19	1	7
562	56	0	0	37	37	37	3	24	100	0	37	55	48	6146	6072	34901	29044	0	22	2	5	4	0	0	0	4	26	27	55	0	0	0	41	0	9	5	0	0	0	0	7796	1985	0	0	9781	0	22	2	5
563	68	0	0	37	37	37	0	19	68	0	37	42	35	4352	4287	34983	30842	0	20	2	5	5	0	0	0	5	37	39	42	0	0	0	35	0	5	2	0	0	0	0	5384	1078	0	0	6462	0	20	2	5
564	66	0	0	43	43	43	0	21	91	0	43	44	34	6142	6074	34951	29050	0	24	2	7	5	0	0	0	5	35	37	44	0	0	0	32	0	8	4	0	0	0	0	6568	1992	0	0	8560	0	24	2	7
565	65	0	0	41	41	41	1	24	102	0	41	37	26	4714	4655	34931	30479	0	26	1	7	5	0	0	0	2	34	35	37	0	0	0	25	0	8	4	0	0	0	0	5428	1880	0	0	7308	0	26	1	7
566	61	0	0	55	55	54	1	31	98	0	54	65	50	5028	4932	34989	30165	0	29	3	8	7	0	0	0	7	30	32	65	0	0	0	46	0	8	11	0	0	0	0	11707	2358	0	0	14065	0	29	3	8
567	72	0	0	35	35	35	1	29	72	0	35	47	40	4718	4650	34935	30476	0	19	1	8	4	0	0	0	3	41	40	47	0	0	0	36	0	7	4	0	0	0	0	7882	1674	0	0	9556	0	19	1	8
568	71	0	0	51	52	51	2	24	85	0	51	61	50	6806	6717	34942	28383	0	29	1	8	7	0	0	2	4	40	42	61	0	0	0	45	0	12	4	0	0	0	0	8709	10213	0	0	18922	0	29	1	8
569	62	0	0	46	46	46	0	21	100	0	46	41	31	6450	6382	34934	28742	0	24	1	9	6	0	0	1	5	32	33	41	0	0	0	30	0	5	6	0	0	0	0	7438	1270	0	0	8708	0	24	1	9
570	67	0	0	31	31	31	1	17	77	0	31	35	30	5105	5051	34949	30089	0	17	1	9	3	0	0	0	1	36	38	35	0	0	0	26	0	8	1	0	0	0	0	5193	2308	0	0	7501	0	17	1	9
571	67	0	0	30	30	30	1	20	88	0	30	39	37	4238	4184	34946	30950	0	13	1	7	4	0	0	1	4	36	38	39	0	0	0	27	0	9	3	0	0	0	0	6500	2413	0	0	8913	0	13	1	7
572	79	0	0	49	49	49	3	21	101	0	49	50	39	5281	5204	46504	41403	0	22	3	10	5	0	0	2	7	47	50	50	0	0	0	34	0	11	5	0	0	0	0	8322	5432	0	0	13754	0	22	3	10
573	73	0	0	50	50	50	2	24	125	0	50	47	31	6200	6131	34974	28989	0	28	1	11	6	0	0	0	4	41	44	47	0	0	0	35	0	7	5	0	0	0	0	7240	2674	0	0	9914	0	28	1	11
574	64	0	0	47	47	47	1	25	93	0	47	44	35	4934	4859	34947	30260	0	23	1	8	5	0	0	1	9	33	35	44	0	0	0	30	0	7	7	0	0	0	0	7168	2115	0	0	9283	0	23	1	8
575	58	0	0	43	43	43	0	19	115	0	43	54	48	4807	4728	34943	30382	0	21	1	9	5	0	0	0	7	28	29	54	0	0	0	40	0	12	2	0	0	0	0	8004	12237	0	0	20241	0	21	1	9
576	81	0	0	46	46	46	1	26	101	0	46	55	45	4720	4640	34918	30470	0	26	2	7	5	0	0	1	5	51	52	55	0	0	0	43	0	10	2	0	0	0	0	8015	3065	0	0	11080	0	26	2	7
577	67	0	0	48	48	48	1	16	108	0	48	49	38	4724	4645	34941	30470	0	27	1	8	4	0	0	2	6	36	38	49	0	0	0	38	0	8	3	0	0	0	0	6500	2503	0	0	9003	0	27	1	8
578	60	0	0	48	48	48	1	15	106	0	48	50	41	4708	4626	34946	30486	0	23	1	7	5	0	0	3	9	29	31	50	0	0	0	35	0	11	4	0	0	0	0	7461	2982	0	0	10443	0	23	1	7
579	64	0	0	45	45	45	1	36	117	0	45	63	52	5022	4934	34949	30170	0	21	1	4	8	0	0	1	10	34	35	63	0	0	0	42	0	12	9	0	0	0	0	11873	3577	0	0	15450	0	21	1	4
580	69	0	0	37	37	37	1	20	85	0	37	59	51	6332	6275	34970	28838	0	22	2	5	4	0	0	1	3	38	40	59	0	0	0	42	1	13	3	0	0	0	0	9376	4312	0	0	13688	0	22	2	5
581	67	0	0	54	55	54	1	28	130	0	54	58	45	8092	8004	34942	27098	0	29	2	6	8	0	0	0	9	36	38	58	0	0	0	45	0	6	7	0	0	0	0	11502	1090	0	0	12592	0	29	2	6
582	73	0	0	59	59	59	0	39	175	0	59	71	54	6277	6178	34969	28910	0	33	1	9	8	0	0	1	7	41	44	71	0	0	0	49	1	10	11	0	0	0	0	14493	3928	0	0	18421	0	33	1	9
583	57	0	0	29	29	29	1	16	46	0	29	20	20	4649	4607	34959	30545	0	16	1	6	4	0	0	0	2	27	24	20	0	0	0	13	0	3	4	0	0	0	0	3209	893	0	0	4102	0	16	1	6
584	73	0	0	49	49	49	3	13	136	0	49	90	80	5198	5101	34969	29971	0	25	1	10	3	0	0	2	8	43	44	90	0	0	0	67	0	15	8	0	0	0	0	14243	3777	0	0	18020	0	25	1	10
585	62	0	0	46	46	46	1	28	79	0	46	59	50	4776	4688	34923	30417	0	24	1	7	6	0	0	0	8	31	33	59	0	0	0	42	0	13	4	0	0	0	0	9617	4390	0	0	14007	0	24	1	7
586	70	0	0	38	38	38	2	17	102	0	38	44	38	4759	4691	34949	30434	0	22	1	5	4	0	0	1	5	39	41	44	0	0	0	33	0	7	4	0	0	0	0	6604	1470	0	0	8074	0	22	1	5
587	69	0	0	40	40	39	1	20	64	0	39	40	32	4774	4710	34954	30420	0	20	1	7	4	0	0	0	7	38	39	40	0	0	0	30	0	7	3	0	0	0	0	6161	1816	0	0	7977	0	20	1	7
588	96	0	0	55	55	55	2	20	122	0	55	66	52	5139	5040	34996	30054	0	26	2	8	6	0	0	1	12	65	67	66	0	0	0	45	1	10	10	0	0	0	0	13757	3016	0	0	16773	0	26	2	8
589	66	0	0	52	52	51	2	36	115	0	51	58	44	5054	4969	34945	30137	0	24	1	9	6	0	0	2	9	35	43	58	0	0	0	42	0	11	5	0	0	0	0	9169	3447	0	0	12616	0	24	1	9
590	69	0	0	58	58	58	2	44	120	0	58	63	44	5543	5453	34952	29646	0	31	2	9	8	0	0	2	6	38	40	63	0	0	0	46	0	8	9	0	0	0	0	9119	2234	0	0	11353	0	31	2	9
591	61	0	0	37	37	37	1	17	61	0	37	37	30	4761	4702	34963	30432	0	20	1	7	4	0	0	0	5	30	32	37	0	0	0	26	0	8	3	0	0	0	0	5178	1762	0	0	6940	0	20	1	7
592	66	0	0	49	49	49	1	18	88	0	49	67	51	5093	5010	34914	30091	0	33	1	6	5	0	0	1	3	35	37	67	0	0	0	47	0	10	10	0	0	0	0	10549	2694	0	0	13243	0	33	1	6
593	73	0	0	41	41	40	2	14	77	0	40	49	38	4946	4879	35031	30244	0	24	1	8	4	0	0	0	3	43	44	49	0	0	0	35	0	9	5	0	0	0	0	7057	5389	0	0	12446	0	24	1	8
594	65	0	0	53	53	52	0	23	102	0	52	56	42	5063	4980	34964	30127	0	25	2	9	6	0	0	0	10	34	36	56	0	0	0	43	2	9	2	0	0	0	0	9473	2241	0	0	11714	0	25	2	9
595	71	0	0	46	47	46	1	18	90	0	46	51	39	5073	5006	34946	30110	0	23	2	10	5	0	0	0	6	40	42	51	0	0	0	37	0	8	6	0	0	0	0	10096	1407	0	0	11503	0	23	2	10
596	66	0	0	45	45	45	2	22	119	0	45	49	37	4802	4728	34972	30391	0	28	1	6	5	0	0	1	4	35	37	49	0	0	0	35	0	11	3	0	0	0	0	7331	2714	0	0	10045	0	28	1	6
597	79	0	0	64	64	64	2	27	149	0	64	73	54	5593	5487	34917	29596	0	33	2	10	10	0	0	0	9	48	50	73	0	0	0	51	0	10	12	0	0	0	0	13578	3462	0	0	17040	0	33	2	10
598	67	0	0	31	31	31	1	12	46	0	31	42	38	4732	4670	34950	30462	0	15	1	6	4	0	0	1	4	35	38	42	0	0	0	34	0	5	3	0	0	0	0	6670	1167	0	0	7837	0	15	1	6
599	74	0	0	47	47	47	0	21	115	0	47	55	44	5378	5296	34967	29814	0	26	2	6	6	0	0	0	7	44	43	55	0	0	0	39	0	9	7	0	0	0	0	8999	2785	0	0	11784	0	26	2	6
600	63	0	0	49	49	49	0	24	99	0	49	67	58	5493	5404	34900	29690	0	25	1	10	5	0	0	0	8	33	34	67	0	0	0	51	0	8	8	0	0	0	0	10641	2029	0	0	12670	0	25	1	10
601	66	0	0	40	40	40	1	21	63	0	40	42	35	5054	4990	34940	30136	0	20	3	7	6	0	0	0	4	35	37	42	0	0	0	32	0	6	4	0	0	0	0	6521	1532	0	0	8053	0	20	3	7
602	67	0	0	43	43	43	2	22	102	0	43	55	45	4976	4899	34958	30214	0	22	1	8	7	0	0	1	4	35	38	55	0	0	0	40	1	9	5	0	0	0	0	10039	2775	0	0	12814	0	22	1	8
603	61	0	0	32	32	32	1	14	50	0	32	41	36	4752	4691	34946	30442	0	13	1	7	4	0	0	1	6	30	32	41	0	0	0	32	0	5	4	0	0	0	0	6471	852	0	0	7323	0	13	1	7
604	63	0	0	35	35	35	0	22	75	0	35	39	34	5187	5125	34940	30007	0	19	1	7	4	0	0	0	4	32	34	39	0	0	0	30	0	7	2	0	0	0	0	6070	1877	0	0	7947	0	19	1	7
605	65	0	0	54	54	54	0	24	130	0	54	49	40	4851	4765	34902	30342	0	26	1	9	6	0	0	0	12	34	36	49	0	0	0	39	0	6	4	0	0	0	0	8201	1884	0	0	10085	0	26	1	9
606	75	0	0	40	41	40	1	25	91	0	40	35	28	6422	6363	34945	28770	0	20	1	7	4	0	0	0	8	45	46	35	0	0	0	26	0	5	4	0	0	0	0	5348	1422	0	0	6770	0	20	1	7
607	65	0	0	35	35	35	0	14	58	0	35	40	34	3913	3853	35019	31279	0	21	1	4	5	0	0	0	4	34	36	40	0	0	0	28	0	10	2	0	0	0	0	5640	2389	0	0	8029	0	21	1	4
608	64	0	0	42	42	42	3	23	110	0	42	39	29	4671	4608	34996	30522	0	20	1	8	6	0	0	0	7	33	35	39	0	0	0	28	0	7	4	0	0	0	0	5922	1967	0	0	7889	0	20	1	8
609	62	0	0	35	35	34	2	27	83	0	34	28	25	4694	4643	34979	30499	0	16	1	7	6	0	0	0	4	31	33	28	0	0	0	22	0	4	2	0	0	0	0	3863	1065	0	0	4928	0	16	1	7
610	62	0	0	36	36	36	1	15	53	0	36	39	33	4934	4874	34943	30258	0	21	1	7	3	0	0	0	4	30	33	39	0	0	0	27	0	6	6	0	0	0	0	6609	1471	0	0	8080	0	21	1	7
611	67	0	0	47	48	47	1	21	100	0	47	54	47	4776	4691	34904	30416	0	28	1	5	4	0	0	2	7	36	38	54	0	0	0	38	0	11	5	0	0	0	0	8280	2821	0	0	11101	0	28	1	5
612	72	0	0	57	57	57	0	29	140	0	57	74	55	5570	5471	34935	29618	0	32	2	10	6	0	0	2	5	41	43	74	0	0	0	54	0	13	7	0	0	0	0	11236	3525	0	0	14761	0	32	2	10
613	65	0	0	39	39	39	2	20	94	0	39	42	36	6680	6620	34980	28506	0	21	1	9	4	0	0	1	3	34	36	42	0	0	0	30	0	8	4	0	0	0	0	6815	1956	0	0	8771	0	21	1	9
614	90	0	0	39	39	39	1	19	66	0	39	37	31	5374	5313	34926	29818	0	22	2	7	4	0	0	0	4	58	61	37	0	0	0	26	0	8	3	0	0	0	0	6227	9376	0	0	15603	0	22	2	7
615	64	0	0	45	45	45	0	18	86	0	45	41	28	4776	4711	34919	30417	0	25	1	7	5	1	0	0	6	33	35	41	0	0	0	33	0	5	3	0	0	0	0	5838	918	0	0	6756	0	25	1	7
616	68	0	0	53	53	53	1	13	105	0	53	87	72	7619	7509	34956	27567	0	32	1	8	5	0	0	0	7	37	39	87	0	0	0	69	0	13	5	0	0	0	0	13354	2604	0	0	15958	0	32	1	8
617	70	0	0	41	41	41	0	20	103	0	41	67	54	4915	4828	34924	30278	0	26	1	9	4	0	0	0	1	38	39	67	0	0	0	50	1	13	3	0	0	0	0	8977	2712	0	0	11689	0	26	1	9
618	92	0	0	54	54	54	1	21	81	0	54	67	51	4554	4469	34947	30627	0	31	1	9	6	0	0	2	5	61	63	67	0	0	0	47	0	12	8	0	0	0	0	12269	6717	0	0	18986	0	31	1	9
619	68	0	0	63	63	63	0	41	176	0	63	59	39	4545	4453	34951	30646	0	33	3	10	7	0	0	1	9	37	39	59	0	0	0	47	0	10	2	0	0	0	0	9187	2196	0	0	11383	0	33	3	10
620	86	0	0	42	42	42	1	21	90	0	42	46	36	4805	4737	34952	30386	0	24	2	6	5	0	0	1	4	56	57	46	0	0	0	32	0	10	4	0	0	0	0	7328	3231	0	0	10559	0	24	2	6
621	66	0	0	49	50	49	3	23	82	0	49	58	43	7398	7320	34941	27789	0	26	2	15	4	0	0	0	2	34	37	58	0	0	0	35	1	10	12	0	0	0	0	12199	4968	0	0	17167	0	26	2	15
622	68	0	0	42	42	42	1	22	103	0	42	38	29	4748	4684	34925	30446	0	24	1	8	4	0	0	0	5	37	39	38	0	0	0	31	0	5	2	0	0	0	0	5421	1347	0	0	6768	0	24	1	8
623	99	0	0	79	79	79	1	42	185	0	79	100	74	4886	4768	34988	30280	0	37	2	11	11	0	0	1	17	68	70	100	0	0	0	70	0	16	14	0	0	0	0	20423	7595	0	0	28018	0	37	2	11
624	62	0	0	33	33	33	1	16	66	0	33	33	26	4775	4724	34947	30418	0	21	1	4	4	0	0	0	3	31	33	33	0	0	0	25	0	6	2	0	0	0	0	4888	1480	0	0	6368	0	21	1	4
625	69	0	0	46	46	46	0	20	122	0	46	55	51	5209	5128	34932	29976	0	19	1	11	4	0	0	0	11	37	40	55	0	0	0	39	0	10	6	0	0	0	0	9025	2760	0	0	11785	0	19	1	11
626	68	0	0	42	42	42	0	21	86	0	42	46	34	4721	4653	34908	30472	0	23	1	8	4	0	0	1	5	36	38	46	0	0	0	37	0	6	3	0	0	0	0	6868	1817	0	0	8685	0	23	1	8
627	68	0	0	56	56	56	1	35	125	0	56	75	59	5180	5085	34948	30001	0	32	2	5	9	0	0	1	7	37	39	75	0	0	0	51	2	10	12	0	0	0	0	13793	2579	0	0	16372	0	32	2	5
628	65	0	0	52	52	52	0	30	133	0	52	51	36	5195	5117	34935	29996	0	26	2	11	6	0	0	0	7	34	36	51	0	0	0	39	0	9	3	0	0	0	0	7848	2406	0	0	10254	0	26	2	11
629	71	0	0	48	49	48	1	30	94	0	48	55	42	5308	5228	34964	29883	0	26	2	6	6	0	0	1	7	40	42	55	0	0	0	40	0	9	6	0	0	0	0	9348	2112	0	0	11460	0	26	2	6
630	63	0	0	34	34	34	0	13	80	0	34	37	30	4680	4624	34951	30513	0	20	1	7	3	0	0	0	3	32	34	37	0	0	0	29	0	5	3	0	0	0	0	5021	1264	0	0	6285	0	20	1	7
631	56	0	0	27	27	27	0	12	60	0	27	31	29	4661	4613	34957	30532	0	13	1	5	4	0	0	0	4	26	25	31	0	0	0	24	0	4	3	0	0	0	0	4666	892	0	0	5558	0	13	1	5
632	77	0	0	51	51	51	0	23	114	0	51	74	60	5259	5160	34957	29930	0	32	1	10	5	0	0	0	3	46	48	74	0	0	0	51	0	16	7	0	0	0	0	12485	6549	0	0	19034	0	32	1	10
633	62	0	0	45	45	45	0	33	113	0	45	49	33	6680	6611	34951	28512	0	25	1	11	4	0	0	1	3	30	33	49	0	0	0	35	0	10	4	0	0	0	0	7121	2934	0	0	10055	0	25	1	11
634	54	0	0	29	29	29	1	16	59	0	29	27	22	4661	4617	34921	30533	0	15	1	6	5	0	0	0	2	23	25	27	0	0	0	19	0	5	3	0	0	0	0	4061	1429	0	0	5490	0	15	1	6
635	62	0	0	34	34	33	2	14	81	0	33	29	21	4687	4640	34963	30507	0	21	1	6	4	0	0	0	1	31	33	29	0	0	0	21	0	5	3	0	0	0	0	4379	852	0	0	5231	0	21	1	6
636	66	0	0	51	51	51	4	23	97	0	51	56	44	5727	5654	34903	29452	0	27	1	9	6	0	0	0	8	34	37	56	0	0	0	42	0	9	5	0	0	0	0	9860	4637	0	0	14497	0	27	1	9
637	57	0	0	33	33	33	0	17	70	0	33	36	32	4691	4633	34974	30503	0	18	1	6	4	0	0	0	4	27	25	36	0	0	0	24	0	9	3	0	0	0	0	5229	2762	0	0	7991	0	18	1	6
638	62	0	0	42	42	42	2	23	94	0	42	42	32	4704	4637	34943	30490	0	20	1	9	5	0	0	1	6	31	33	42	0	0	0	32	0	6	4	0	0	0	0	6112	1448	0	0	7560	0	20	1	9
639	67	0	0	46	46	46	0	25	93	0	46	51	37	5254	5185	34920	29933	0	27	3	8	4	0	0	0	4	36	38	51	0	0	0	38	0	10	3	0	0	0	0	7504	1861	0	0	9365	0	27	3	8
640	65	0	0	50	50	50	1	27	127	0	50	53	35	4948	4875	34929	30241	0	32	1	8	5	0	0	0	4	34	36	53	0	0	0	39	0	7	7	0	0	0	0	8497	1700	0	0	10197	0	32	1	8
641	64	0	0	40	40	40	0	16	77	0	40	39	33	6127	6061	34951	29067	0	21	1	7	4	0	0	1	6	33	35	39	0	0	0	25	0	10	4	0	0	0	0	6011	2911	0	0	8922	0	21	1	7
642	73	0	0	84	85	84	7	56	218	0	84	134	109	7898	7731	34990	27277	0	34	7	17	15	0	0	2	9	41	44	134	0	0	0	89	2	29	14	0	0	0	0	24441	17478	0	0	41919	0	34	7	17
643	56	0	0	37	37	37	1	16	84	0	37	47	40	4726	4655	34932	30469	0	19	1	6	5	0	0	1	5	26	27	47	0	0	0	35	0	9	3	0	0	0	0	7141	2172	0	0	9313	0	19	1	6
644	77	0	0	48	48	47	3	22	106	0	47	78	70	4924	4817	34944	30267	0	19	3	8	6	0	0	2	9	47	48	78	0	0	0	55	1	10	12	0	0	0	0	13981	2687	0	0	16668	0	19	3	8
645	61	0	0	41	41	41	2	14	102	0	41	36	27	4749	4691	34962	30442	0	26	1	7	3	0	0	0	4	30	32	36	0	0	0	27	0	5	4	0	0	0	0	5424	859	0	0	6283	0	26	1	7
646	68	0	0	60	60	60	0	45	125	0	60	74	58	5483	5390	34972	29693	0	31	2	9	7	0	0	1	10	38	39	74	0	0	0	55	0	9	10	0	0	0	0	12429	2153	0	0	14582	0	31	2	9
647	65	0	0	47	47	47	1	26	95	0	47	34	22	5846	5788	35072	29344	0	22	2	8	8	0	0	0	7	34	36	34	0	0	0	25	0	6	3	0	0	0	0	5670	1480	0	0	7150	0	22	2	8
648	58	0	0	27	27	27	0	22	63	0	27	32	30	4674	4624	34949	30520	0	16	1	5	4	0	0	0	1	26	29	32	0	0	0	25	0	5	2	0	0	0	0	4773	1196	0	0	5969	0	16	1	5
649	64	0	0	46	47	45	1	28	79	0	45	48	35	5047	4977	34953	30144	0	26	1	8	4	0	0	0	6	33	35	48	0	0	0	36	0	8	4	0	0	0	0	7975	1929	0	0	9904	0	26	1	8
650	79	0	0	40	40	40	1	29	97	0	40	38	30	4733	4672	34967	30459	0	21	1	7	6	0	0	1	4	49	50	38	0	0	0	28	0	7	3	0	0	0	0	6165	1576	0	0	7741	0	21	1	7
651	72	0	0	50	50	50	1	25	121	0	50	65	51	6165	6075	34931	29025	0	26	2	10	6	0	0	0	6	41	43	65	0	0	0	48	0	15	2	0	0	0	0	8943	3132	0	0	12075	0	26	2	10
652	61	0	0	37	37	37	1	26	54	0	37	40	33	6178	6118	34958	29013	0	21	1	8	5	0	0	0	2	30	32	40	0	0	0	29	0	8	3	0	0	0	0	6618	2534	0	0	9152	0	21	1	8
653	59	0	0	40	40	40	2	19	62	0	40	26	18	4715	4666	34978	30477	0	22	1	6	5	0	0	0	6	29	26	26	0	0	0	20	0	4	2	0	0	0	0	4473	1131	0	0	5604	0	22	1	6
654	56	0	0	35	35	35	1	15	75	0	35	46	42	5132	5065	34852	30059	0	19	1	7	4	0	0	0	4	26	25	46	0	0	0	30	0	11	5	0	0	0	0	7571	3000	0	0	10571	0	19	1	7
655	72	0	0	49	49	49	0	25	103	0	49	48	37	5120	5046	34935	30069	0	28	2	11	5	0	0	1	2	42	43	48	0	0	0	32	1	11	4	0	0	0	0	8446	3825	0	0	12271	0	28	2	11
656	63	0	0	39	40	39	2	16	82	0	39	38	28	4703	4644	34920	30490	0	27	1	7	3	0	0	0	1	32	34	38	0	0	0	27	0	7	4	0	0	0	0	6109	1871	0	0	7980	0	27	1	7
657	57	0	0	28	28	28	1	10	71	0	28	28	27	4673	4627	34887	30519	0	12	1	6	3	0	0	0	6	27	28	28	0	0	0	26	0	1	1	0	0	0	0	3939	366	0	0	4305	0	12	1	6
658	63	0	0	29	29	29	2	13	53	0	29	43	41	4692	4629	34949	30502	0	16	1	5	4	0	0	2	1	32	34	43	0	0	0	33	0	6	4	0	0	0	0	6402	1494	0	0	7896	0	16	1	5
659	75	0	0	57	57	57	2	32	133	0	57	83	66	5369	5276	34966	29802	0	25	1	9	7	0	0	2	13	44	46	83	0	0	0	61	0	9	13	0	0	0	0	12917	2636	0	0	15553	0	25	1	9
660	65	0	0	49	49	49	0	24	134	0	49	55	44	4809	4727	34947	30381	0	25	1	9	6	0	0	1	7	33	36	55	0	0	0	44	0	8	3	0	0	0	0	8828	2534	0	0	11362	0	25	1	9
661	81	0	0	52	52	52	2	31	103	0	52	64	50	5426	5334	34970	29765	0	27	4	8	7	0	0	1	5	50	52	64	0	0	0	46	2	8	8	0	0	0	0	16379	2419	0	0	18798	0	27	4	8
662	58	0	0	40	40	40	1	21	84	0	40	47	43	4921	4846	34942	30272	0	19	1	4	5	0	0	0	11	28	28	47	0	0	0	34	0	8	5	0	0	0	0	7076	1994	0	0	9070	0	19	1	4
663	64	0	0	48	48	48	0	15	124	0	48	57	46	7584	7502	34888	27605	0	29	1	9	6	0	0	2	1	33	35	57	0	0	0	44	0	7	6	0	0	0	0	10551	1219	0	0	11770	0	29	1	9
664	65	0	0	39	40	39	2	15	58	0	39	47	39	4749	4678	34956	30445	0	19	1	7	5	0	0	1	6	34	36	47	0	0	0	37	0	7	3	0	0	0	0	7741	1276	0	0	9017	0	19	1	7
665	67	0	0	38	38	38	2	21	67	0	38	48	39	4821	4754	34977	30370	0	23	1	6	5	0	0	1	2	35	38	48	0	0	0	35	0	8	5	0	0	0	0	7277	2203	0	0	9480	0	23	1	6
666	90	0	0	50	51	49	2	27	111	0	49	63	54	5366	5274	34926	29824	0	22	1	9	7	0	0	4	6	60	61	63	0	0	0	48	0	9	6	0	0	0	0	10468	9897	0	0	20365	0	22	1	9
667	63	0	0	40	40	40	0	12	81	0	40	52	44	5107	5039	34907	30078	0	21	1	8	3	0	0	0	7	32	34	52	0	0	0	40	0	7	5	0	0	0	0	8963	1204	0	0	10167	0	21	1	8
668	59	0	0	40	40	40	0	23	95	0	40	48	41	4691	4618	34939	30502	0	21	1	6	7	0	0	1	4	29	30	48	0	0	0	38	0	7	3	0	0	0	0	7523	1989	0	0	9512	0	21	1	6
669	69	0	0	54	54	54	2	30	102	0	54	51	33	4726	4647	35004	30467	0	29	2	6	6	1	0	1	9	38	40	51	0	0	0	36	0	9	6	0	0	0	0	8939	2334	0	0	11273	0	29	2	6
670	58	0	0	52	53	52	1	35	119	0	52	52	40	5582	5504	34958	29605	0	29	1	9	6	0	0	2	5	28	29	52	0	0	0	38	0	10	4	0	0	0	0	9027	8743	0	0	17770	0	29	1	9
671	66	0	0	51	51	51	1	29	108	0	51	62	53	4926	4838	34977	30259	0	25	1	8	5	0	0	2	10	36	37	62	0	0	0	46	0	9	7	0	0	0	0	9585	3647	0	0	13232	0	25	1	8
672	61	0	0	53	54	53	3	30	104	0	53	57	47	4473	4384	34951	30717	0	29	1	8	4	0	0	3	8	30	32	57	0	0	0	41	0	9	7	0	0	0	0	8889	2665	0	0	11554	0	29	1	8
673	63	0	0	47	47	47	0	22	110	0	47	36	24	4442	4380	34933	30750	0	28	1	7	5	0	0	0	6	32	34	36	0	0	0	25	0	7	4	0	0	0	0	5513	2128	0	0	7641	0	28	1	7
674	69	0	0	39	39	39	3	16	87	0	39	41	30	4743	4686	34972	30446	0	24	1	6	4	0	0	0	4	38	40	41	0	0	0	27	0	8	6	0	0	0	0	6431	1959	0	0	8390	0	24	1	6
675	64	0	0	47	47	47	1	21	109	0	47	48	39	5036	4963	34914	30152	0	25	1	6	5	0	0	0	10	34	35	48	0	0	0	35	0	9	4	0	0	0	0	8172	2423	0	0	10595	0	25	1	6
676	69	0	0	39	39	39	1	16	102	0	39	40	35	4891	4827	34925	30300	0	20	1	7	5	0	0	1	5	37	40	40	0	0	0	31	0	6	3	0	0	0	0	6108	2011	0	0	8119	0	20	1	7
677	70	0	0	38	38	38	2	17	96	0	38	58	53	5144	5062	34921	30048	0	19	2	9	3	0	0	0	5	39	41	58	0	0	0	44	1	8	5	0	0	0	0	10349	2128	0	0	12477	0	19	2	9
678	70	0	0	49	49	49	2	34	105	0	49	38	23	6168	6104	34933	29025	0	26	1	10	7	0	0	1	4	38	41	38	0	0	0	29	0	7	2	0	0	0	0	5207	1911	0	0	7118	0	26	1	10
679	66	0	0	42	42	42	3	15	83	0	42	58	54	7306	7221	34994	27884	0	23	2	8	4	0	0	0	5	35	37	58	0	0	0	46	0	7	5	0	0	0	0	10722	1475	0	0	12197	0	23	2	8
680	60	0	0	33	33	33	0	19	86	0	33	36	31	4681	4626	34959	30511	0	19	1	6	4	0	0	0	3	29	31	36	0	0	0	29	0	4	3	0	0	0	0	5629	689	0	0	6318	0	19	1	6
681	66	0	0	45	45	44	1	28	71	0	44	45	35	6485	6416	34900	28706	0	24	2	7	6	0	0	0	5	35	37	45	0	0	0	32	0	7	6	0	0	0	0	6920	2202	0	0	9122	0	24	2	7
682	58	0	0	35	35	35	0	16	86	0	35	44	41	4723	4656	34893	30469	0	21	1	6	3	0	0	0	4	28	24	44	0	0	0	31	0	7	6	0	0	0	0	7310	2377	0	0	9687	0	21	1	6
683	64	0	0	35	35	35	1	20	64	0	35	39	35	4966	4905	34947	30226	0	17	1	6	5	0	0	0	6	33	35	39	0	0	0	31	0	5	3	0	0	0	0	5873	1032	0	0	6905	0	17	1	6
684	85	0	0	60	60	60	1	25	121	0	60	57	38	5294	5217	35054	29886	0	31	2	11	6	0	0	1	9	53	56	57	0	0	0	42	0	12	3	0	0	0	0	8192	5359	0	0	13551	0	31	2	11
685	65	0	0	41	41	41	0	31	105	0	41	48	38	5127	5057	34953	30065	0	25	1	7	5	0	0	0	3	34	36	48	0	0	0	35	0	9	4	0	0	0	0	6608	2166	0	0	8774	0	25	1	7
686	65	0	0	34	34	33	2	21	60	0	33	37	32	4699	4641	34952	30495	0	18	1	6	4	0	0	1	3	33	36	37	0	0	0	26	0	7	4	0	0	0	0	6302	4863	0	0	11165	0	18	1	6
687	63	0	0	45	45	45	0	25	98	0	45	50	35	4776	4707	34912	30414	0	25	1	10	5	0	0	0	4	32	34	50	0	0	0	41	0	7	2	0	0	0	0	7683	1708	0	0	9391	0	25	1	10
688	65	0	0	35	35	35	1	14	60	0	35	34	25	4739	4686	34943	30455	0	21	1	8	3	0	0	1	1	33	36	34	0	0	0	25	0	6	3	0	0	0	0	5342	1126	0	0	6468	0	21	1	8
689	62	0	0	43	43	43	1	35	98	0	43	39	28	5117	5057	34936	30073	0	26	1	6	6	0	0	1	3	31	33	39	0	0	0	32	0	5	2	0	0	0	0	6383	1249	0	0	7632	0	26	1	6
690	74	0	0	40	40	40	1	22	90	0	40	51	43	5123	5050	34975	30068	0	20	2	7	6	0	0	1	4	43	45	51	0	0	0	33	0	12	6	0	0	0	0	8736	3717	0	0	12453	0	20	2	7
691	78	0	0	46	46	46	2	12	111	0	46	49	35	4979	4907	34959	30213	0	27	1	7	3	0	0	2	6	46	49	49	0	0	0	36	0	9	4	0	0	0	0	7244	4624	0	0	11868	0	27	1	7
692	85	0	0	56	56	56	0	39	145	0	56	72	56	5223	5121	34907	29968	0	31	1	6	11	0	0	0	7	54	56	72	0	0	0	52	0	9	11	0	0	0	0	13544	3963	0	0	17507	0	31	1	6
693	66	0	0	46	46	46	1	28	76	0	46	45	36	4685	4612	34955	30507	0	19	1	9	7	0	0	0	10	35	37	45	0	0	0	36	0	8	1	0	0	0	0	6323	2192	0	0	8515	0	19	1	9
694	69	0	0	49	49	48	2	23	81	0	48	45	36	4738	4663	34937	30454	0	26	1	7	4	0	0	3	7	38	40	45	0	0	0	33	0	9	3	0	0	0	0	6930	2292	0	0	9222	0	26	1	7
695	55	0	0	27	27	27	0	12	85	0	27	35	32	4665	4613	34929	30529	0	15	1	4	3	0	0	0	4	25	25	35	0	0	0	26	0	5	4	0	0	0	0	4907	1451	0	0	6358	0	15	1	4
696	71	0	0	44	44	43	0	12	109	0	43	56	44	8621	8548	34905	26566	0	25	1	7	7	0	0	0	3	40	42	56	0	0	0	39	0	6	11	0	0	0	0	10590	1817	0	0	12407	0	25	1	7
697	68	0	0	46	46	46	4	23	89	0	46	45	33	5083	5016	34907	30106	0	26	1	11	4	0	0	1	3	36	39	45	0	0	0	34	0	6	5	0	0	0	0	6612	1370	0	0	7982	0	26	1	11
698	56	0	0	40	40	40	2	21	91	0	40	41	33	6219	6157	34919	28971	0	23	1	7	5	0	0	0	4	24	27	41	0	0	0	26	0	10	5	0	0	0	0	7048	7294	0	0	14342	0	23	1	7
699	68	0	0	39	39	39	0	12	68	0	39	40	31	4703	4639	34953	30492	0	21	1	8	4	0	0	0	5	37	39	40	0	0	0	32	0	5	3	0	0	0	0	6144	1370	0	0	7514	0	21	1	8
700	58	0	0	38	38	38	0	19	94	0	38	47	40	5702	5632	34934	29491	0	21	1	6	4	0	0	2	4	27	29	47	0	0	0	35	0	7	5	0	0	0	0	7830	1634	0	0	9464	0	21	1	6
701	60	0	0	44	44	44	3	11	107	0	44	44	37	5057	4987	34941	30133	0	23	1	9	4	0	0	2	5	30	28	44	0	0	0	30	0	10	4	0	0	0	0	7080	8996	0	0	16076	0	23	1	9
702	65	0	0	56	56	56	1	24	92	0	56	62	45	5077	4985	34992	30115	0	29	3	7	7	0	0	1	9	34	36	62	0	0	0	43	1	15	3	0	0	0	0	9797	8476	0	0	18273	0	29	3	7
703	71	0	0	52	52	52	3	28	107	0	52	62	46	4751	4662	34926	30441	0	29	1	6	8	0	0	0	8	40	42	62	0	0	0	46	0	8	8	0	0	0	0	10552	1864	0	0	12416	0	29	1	6
704	65	0	0	38	38	38	1	21	55	0	38	37	29	4712	4654	34925	30480	0	23	1	5	5	0	0	2	2	34	36	37	0	0	0	26	0	9	2	0	0	0	0	5258	2292	0	0	7550	0	23	1	5
705	67	0	0	42	42	42	0	15	105	0	42	38	25	4709	4649	34932	30485	0	24	1	8	4	0	0	1	4	36	38	38	0	0	0	28	0	6	4	0	0	0	0	5985	1330	0	0	7315	0	24	1	8
706	77	0	0	57	58	57	4	42	108	0	57	91	78	5893	5786	35037	29280	0	28	3	13	7	0	0	0	6	46	48	91	0	0	0	73	1	11	6	0	0	0	0	16547	2370	0	0	18917	0	28	3	13
707	66	0	0	36	36	36	2	22	78	0	36	32	24	4678	4625	34949	30516	0	21	1	5	5	0	0	0	4	35	37	32	0	0	0	25	0	4	3	0	0	0	0	4983	719	0	0	5702	0	21	1	5
708	64	0	0	49	49	49	4	30	96	0	49	42	34	4780	4705	34916	30413	0	21	1	10	7	0	0	1	9	33	35	42	0	0	0	33	0	8	1	0	0	0	0	6314	8251	0	0	14565	0	21	1	10
709	64	0	0	33	33	33	2	17	78	0	33	45	43	4758	4691	34944	30434	0	19	1	4	3	0	0	0	6	33	35	45	0	0	0	36	0	6	3	0	0	0	0	7283	1494	0	0	8777	0	19	1	4
710	56	0	0	38	38	37	2	21	63	0	37	41	34	4794	4733	34962	30397	0	20	2	6	4	0	0	0	5	26	26	41	0	0	0	30	0	8	3	0	0	0	0	6217	2000	0	0	8217	0	20	2	6
711	67	0	0	32	32	32	1	24	69	0	32	26	20	4667	4623	34947	30526	0	20	1	5	4	0	0	0	2	36	38	26	0	0	0	18	0	5	3	0	0	0	0	3492	1451	0	0	4943	0	20	1	5
712	64	0	0	44	44	44	2	24	120	0	44	46	36	5028	4956	34930	30165	0	28	1	7	4	0	0	0	4	33	35	46	0	0	0	35	0	6	5	0	0	0	0	7166	1615	0	0	8781	0	28	1	7
713	62	0	0	46	46	46	0	22	101	0	46	43	33	5246	5177	34900	29945	0	25	1	7	5	0	0	1	7	31	33	43	0	0	0	31	0	7	5	0	0	0	0	5533	1769	0	0	7302	0	25	1	7
714	70	0	0	48	48	48	2	30	93	0	48	45	34	5300	5227	34958	29892	0	30	1	5	7	0	0	0	5	39	41	45	0	0	0	34	0	6	5	0	0	0	0	6738	1232	0	0	7970	0	30	1	5
715	75	0	0	47	47	47	2	16	90	0	47	48	34	4693	4619	34961	30501	0	24	1	7	7	0	0	2	6	45	46	48	0	0	0	37	0	8	3	0	0	0	0	7509	2004	0	0	9513	0	24	1	7
716	66	0	0	42	42	42	4	15	88	0	42	44	36	4745	4677	34960	30446	0	23	1	7	5	0	0	1	5	35	37	44	0	0	0	32	0	8	4	0	0	0	0	6170	3745	0	0	9915	0	23	1	7
717	60	0	0	35	35	35	1	14	79	0	35	41	39	6647	6581	34929	28546	0	21	1	5	5	0	0	0	3	29	31	41	0	0	0	31	0	6	4	0	0	0	0	5907	1573	0	0	7480	0	21	1	5
718	73	0	0	36	36	36	2	14	64	0	36	22	19	4923	4876	34962	30270	0	17	2	7	5	0	0	0	5	41	44	22	0	0	0	16	0	4	2	0	0	0	0	3029	1056	0	0	4085	0	17	2	7
719	58	0	0	38	38	38	2	15	93	0	38	43	35	6156	6091	34940	29037	0	20	1	7	3	0	0	1	6	28	29	43	0	0	0	29	0	9	5	0	0	0	0	6184	2448	0	0	8632	0	20	1	7
720	61	0	0	39	39	39	2	24	67	0	39	50	41	5023	4953	34933	30168	0	18	2	10	4	0	0	1	4	29	32	50	0	0	0	40	0	7	3	0	0	0	0	8212	3161	0	0	11373	0	18	2	10
721	71	0	0	39	39	39	4	18	83	0	39	45	37	4712	4645	34955	30480	0	20	1	7	4	0	0	1	6	41	39	45	0	0	0	34	0	6	5	0	0	0	0	7448	1915	0	0	9363	0	20	1	7
722	83	0	0	59	59	58	2	26	141	0	58	66	54	9066	8966	35023	26123	0	29	3	8	5	0	0	1	12	52	54	66	0	0	0	50	0	9	7	0	0	0	0	11385	4661	0	0	16046	0	29	3	8
723	60	0	0	43	43	43	2	17	87	0	43	54	49	4761	4675	34892	30434	0	25	1	5	7	0	0	0	5	29	31	54	0	0	0	42	0	7	5	0	0	0	0	8056	2128	0	0	10184	0	25	1	5
724	71	0	0	44	44	44	1	28	87	0	44	49	41	4925	4849	34947	30267	0	23	2	7	4	0	0	1	7	40	42	49	0	0	0	37	0	8	4	0	0	0	0	7994	2097	0	0	10091	0	23	2	7
725	75	0	0	45	45	45	0	22	98	0	45	50	37	6481	6406	34959	28713	0	23	1	8	7	0	0	1	5	44	46	50	0	0	0	36	0	10	4	0	0	0	0	7633	2680	0	0	10313	0	23	1	8
726	68	0	0	40	40	40	1	13	73	0	40	44	35	4547	4481	34927	30645	0	21	1	8	5	0	0	0	5	37	39	44	0	0	0	37	0	6	1	0	0	0	0	6369	1753	0	0	8122	0	21	1	8
727	74	0	0	46	47	46	1	23	78	0	46	42	32	5691	5621	34939	29502	0	17	1	12	9	0	0	2	5	44	43	42	0	0	0	30	0	7	5	0	0	0	0	6881	1687	0	0	8568	0	17	1	12
728	73	0	0	45	45	45	1	19	107	0	45	52	40	4698	4620	34956	30496	0	25	1	6	6	0	0	1	6	41	44	52	0	0	0	36	0	11	5	0	0	0	0	8083	3069	0	0	11152	0	25	1	6
729	72	0	0	28	28	27	1	14	60	0	27	26	24	4508	4466	35019	30684	0	15	2	5	4	0	0	0	1	40	43	26	0	0	0	19	0	6	1	0	0	0	0	3109	1155	0	0	4264	0	15	2	5
730	67	0	0	47	48	47	1	20	77	0	47	49	36	6505	6431	34944	28687	0	29	1	8	5	0	0	0	4	35	38	49	0	0	0	37	0	6	6	0	0	0	0	9788	1567	0	0	11355	0	29	1	8
731	89	0	0	44	44	44	3	16	79	0	44	64	57	7044	6955	34958	28145	0	24	2	5	6	0	0	1	6	58	60	64	0	0	0	47	0	9	8	0	0	0	0	10746	2247	0	0	12993	0	24	2	5
732	62	0	0	38	38	38	0	22	97	0	38	43	40	4446	4380	34924	30743	0	19	1	8	7	0	0	0	3	31	33	43	0	0	0	33	0	8	2	0	0	0	0	6633	3345	0	0	9978	0	19	1	8
733	62	0	0	39	39	39	1	17	79	0	39	52	46	5053	4977	34942	30139	0	20	1	5	4	0	0	1	8	31	33	52	0	0	0	39	0	6	7	0	0	0	0	9475	1659	0	0	11134	0	20	1	5
734	77	0	0	44	44	44	3	14	116	0	44	42	33	5102	5034	34963	30090	0	25	1	6	3	0	0	0	9	46	48	42	0	0	0	30	0	8	4	0	0	0	0	6260	2373	0	0	8633	0	25	1	6
735	66	0	0	41	41	41	1	11	52	0	41	48	39	4700	4629	34916	30492	0	23	1	8	4	0	0	0	5	35	36	48	0	0	0	35	0	7	6	0	0	0	0	7535	1622	0	0	9157	0	23	1	8
736	81	0	0	40	40	40	2	18	101	0	40	46	37	4782	4713	34931	30411	0	23	1	5	5	0	0	0	6	51	48	46	0	0	0	36	0	7	3	0	0	0	0	6711	1887	0	0	8598	0	23	1	5
737	74	0	0	46	47	46	1	21	82	0	46	60	52	5496	5418	34941	29685	0	24	1	11	3	0	0	4	3	42	45	60	0	0	0	46	0	7	7	0	0	0	0	11245	3212	0	0	14457	0	24	1	11
738	84	0	0	60	60	60	1	47	135	0	60	69	50	5262	5162	35026	29929	0	26	3	8	12	0	0	1	10	54	55	69	0	0	0	47	0	10	12	0	0	0	0	12417	2816	0	0	15233	0	26	3	8
739	69	0	0	60	61	60	1	26	103	0	60	48	35	5048	4964	34938	30142	0	33	1	13	7	0	0	1	5	38	40	48	0	0	0	37	0	8	3	0	0	0	0	7264	2207	0	0	9471	0	33	1	13
740	64	0	0	38	38	38	0	21	96	0	38	46	39	4634	4566	34953	30558	0	21	1	8	4	0	0	0	4	32	35	46	0	0	0	35	0	7	4	0	0	0	0	6339	3384	0	0	9723	0	21	1	8
741	66	0	0	40	41	40	1	20	89	0	40	45	38	4741	4671	34961	30452	0	19	1	9	5	0	0	0	6	35	37	45	0	0	0	36	0	5	4	0	0	0	0	6944	1370	0	0	8314	0	19	1	9
742	67	0	0	43	44	43	0	20	68	0	43	54	46	4705	4623	34960	30489	0	24	1	6	6	0	0	2	4	36	38	54	0	0	0	41	0	7	6	0	0	0	0	8635	1602	0	0	10237	0	24	1	6
743	64	0	0	51	51	50	3	35	127	0	50	68	59	5336	5240	34883	29852	0	21	2	11	7	0	0	0	9	33	35	68	0	0	0	46	0	12	10	0	0	0	0	11651	3198	0	0	14849	0	21	2	11
744	64	0	0	37	37	37	0	19	108	0	37	35	28	6627	6570	34935	28566	0	18	2	6	5	0	0	1	5	33	35	35	0	0	0	27	0	5	3	0	0	0	0	5255	1422	0	0	6677	0	18	2	6
745	58	0	0	41	41	41	1	13	58	0	41	43	36	5530	5462	34944	29662	0	22	1	9	4	0	0	1	4	28	29	43	0	0	0	32	0	8	3	0	0	0	0	6560	1704	0	0	8264	0	22	1	9
746	74	0	0	49	49	49	0	20	106	0	49	60	47	5629	5544	35034	29561	0	29	1	7	5	0	0	0	7	44	42	60	0	0	0	43	0	9	8	0	0	0	0	10079	2736	0	0	12815	0	29	1	7
747	60	0	0	33	33	33	1	13	63	0	33	42	39	4238	4174	34963	30955	0	19	1	4	4	0	0	1	4	29	31	42	0	0	0	31	0	7	4	0	0	0	0	6845	1731	0	0	8576	0	19	1	4
748	62	0	0	35	35	35	1	21	79	0	35	36	29	4675	4619	34941	30518	0	22	1	6	4	0	0	0	2	31	33	36	0	0	0	27	0	7	2	0	0	0	0	5592	2008	0	0	7600	0	22	1	6
749	68	0	0	49	49	49	2	19	119	0	49	59	50	5161	5077	34957	30025	0	29	1	8	4	0	0	1	6	37	39	59	0	0	0	44	0	11	4	0	0	0	0	9097	3905	0	0	13002	0	29	1	8
750	62	0	0	37	37	37	1	20	60	0	37	34	25	4240	4187	34982	30952	0	21	1	5	5	0	0	1	4	31	33	34	0	0	0	26	0	5	3	0	0	0	0	4805	964	0	0	5769	0	21	1	5
751	64	0	0	43	43	43	2	25	79	0	43	36	27	4735	4675	34940	30456	0	24	1	9	5	0	0	1	3	33	35	36	0	0	0	29	0	5	2	0	0	0	0	5818	1219	0	0	7037	0	24	1	9
752	67	0	0	48	48	47	1	31	120	0	47	46	35	5193	5120	34926	29999	0	28	2	7	7	0	0	1	2	36	43	46	0	0	0	33	0	7	6	0	0	0	0	7931	1769	0	0	9700	0	28	2	7
753	65	0	0	39	39	39	1	8	65	0	39	41	34	4716	4651	34935	30477	0	19	1	9	3	0	0	0	7	33	36	41	0	0	0	30	0	8	3	0	0	0	0	5909	1775	0	0	7684	0	19	1	9
754	68	0	0	49	49	49	2	17	115	0	49	49	34	4971	4903	34924	30215	0	28	1	9	4	0	0	0	7	37	39	49	0	0	0	39	0	7	3	0	0	0	0	8998	1472	0	0	10470	0	28	1	9
755	55	0	0	34	34	34	2	15	66	0	34	33	30	6269	6215	34957	28922	0	18	1	8	3	0	0	0	4	25	26	33	0	0	0	25	0	5	3	0	0	0	0	4833	1331	0	0	6164	0	18	1	8
756	88	0	0	62	62	62	1	28	132	0	62	57	41	5085	4995	34947	30103	0	30	2	8	6	0	0	0	16	58	59	57	0	0	0	42	0	11	4	0	0	0	0	10073	3128	0	0	13201	0	30	2	8
757	69	0	0	51	51	51	2	18	102	0	51	56	41	5689	5605	34935	29504	0	28	1	8	6	0	0	2	6	38	40	56	0	0	0	41	0	11	4	0	0	0	0	7919	2734	0	0	10653	0	28	1	8
758	58	0	0	42	42	42	0	23	133	0	42	47	41	5457	5382	34945	29736	0	22	1	6	5	0	0	1	7	28	29	47	0	0	0	35	0	8	4	0	0	0	0	7080	1377	0	0	8457	0	22	1	6
759	75	0	0	40	40	40	0	28	99	0	40	46	39	4885	4816	34979	30306	0	23	1	8	5	0	0	1	2	43	46	46	0	0	0	36	0	6	4	0	0	0	0	7252	1142	0	0	8394	0	23	1	8
760	65	0	0	30	30	30	0	14	79	0	30	31	27	4668	4618	34949	30526	0	18	1	4	3	0	0	1	3	34	36	31	0	0	0	20	0	5	6	0	0	0	0	5331	1331	0	0	6662	0	18	1	4
761	82	0	0	47	47	47	2	29	109	0	47	52	42	6634	6567	34968	28545	0	27	1	7	7	0	0	0	5	51	53	52	0	0	0	42	0	6	4	0	0	0	0	8698	1448	0	0	10146	0	27	1	7
762	80	0	0	56	57	56	3	28	125	0	56	85	74	5435	5338	34951	29733	0	23	2	13	3	0	0	9	6	49	51	85	0	0	0	64	0	14	7	0	0	0	0	14733	6245	0	0	20978	0	23	2	13
763	63	0	0	51	51	51	1	23	93	0	51	57	44	5677	5593	34984	29513	0	28	1	11	4	0	0	0	7	32	34	57	0	0	0	39	0	13	5	0	0	0	0	8210	2774	0	0	10984	0	28	1	11
764	64	0	0	38	38	38	1	15	85	0	38	43	37	4963	4896	34921	30230	0	20	1	5	5	0	0	3	4	33	35	43	0	0	0	33	0	9	1	0	0	0	0	6217	4189	0	0	10406	0	20	1	5
765	66	0	0	45	45	45	1	18	101	0	45	36	23	4716	4658	34929	30475	0	26	1	6	5	0	0	2	5	35	37	36	0	0	0	23	0	10	3	0	0	0	0	5078	2880	0	0	7958	0	26	1	6
766	70	0	0	51	51	51	4	36	98	0	51	58	44	5021	4948	34963	30158	0	28	1	8	6	0	0	1	7	39	41	58	0	0	0	39	0	7	12	0	0	0	0	9854	1943	0	0	11797	0	28	1	8
767	77	0	0	52	53	52	1	25	106	0	52	46	38	6821	6745	34962	28366	0	26	2	10	5	0	0	1	8	45	48	46	0	0	0	36	0	7	3	0	0	0	0	7480	1453	0	0	8933	0	26	2	10
768	76	0	0	43	43	43	1	26	102	0	43	65	56	5055	4963	34926	30139	0	18	1	7	6	0	0	2	9	46	47	65	0	0	0	46	0	12	7	0	0	0	0	11051	3658	0	0	14709	0	18	1	7
769	59	0	0	34	34	34	1	20	68	0	34	32	29	5455	5406	34946	29732	0	19	1	6	5	0	0	0	3	27	30	32	0	0	0	24	0	7	1	0	0	0	0	4329	1889	0	0	6218	0	19	1	6
770	64	0	0	33	33	32	1	12	70	0	32	34	30	4666	4613	34950	30526	0	18	1	6	4	0	0	0	3	33	35	34	0	0	0	26	0	6	2	0	0	0	0	5179	1847	0	0	7026	0	18	1	6
771	67	0	0	39	40	39	2	23	68	0	39	43	34	5219	5157	34961	29971	0	22	1	9	4	0	0	0	3	36	38	43	0	0	0	34	0	7	2	0	0	0	0	6237	1470	0	0	7707	0	22	1	9
772	60	0	0	41	41	41	1	18	62	0	41	37	32	4271	4208	34949	30920	0	22	1	7	5	0	0	2	4	29	31	37	0	0	0	26	0	9	2	0	0	0	0	5651	5212	0	0	10863	0	22	1	7
773	74	0	0	44	45	44	1	25	93	0	44	44	36	5622	5554	34945	29567	0	20	2	10	4	0	0	1	7	43	45	44	0	0	0	34	0	9	1	0	0	0	0	6399	2355	0	0	8754	0	20	2	10
774	63	0	0	38	39	38	1	22	77	0	38	48	41	5073	5012	34977	30110	0	24	1	5	5	0	0	0	3	32	34	48	0	0	0	36	0	8	4	0	0	0	0	6873	2237	0	0	9110	0	24	1	5
775	58	0	0	40	40	40	1	19	75	0	40	36	30	4791	4733	34925	30398	0	23	1	6	3	0	0	1	6	28	28	36	0	0	0	26	0	7	3	0	0	0	0	5081	2413	0	0	7494	0	23	1	6
776	66	0	0	42	43	42	1	17	69	0	42	52	40	4745	4671	34926	30448	0	25	1	6	5	0	0	0	5	34	34	52	0	0	0	40	0	8	4	0	0	0	0	8390	2241	0	0	10631	0	25	1	6
777	66	0	0	54	54	54	3	36	131	0	54	66	54	5434	5337	34924	29756	0	30	1	7	9	0	0	0	7	35	37	66	0	0	0	50	0	12	4	0	0	0	0	9615	2977	0	0	12592	0	30	1	7
778	58	0	0	48	48	48	1	24	80	0	48	39	27	4990	4924	35004	30202	0	28	1	9	5	0	0	0	5	28	29	39	0	0	0	29	0	5	5	0	0	0	0	7002	1235	0	0	8237	0	28	1	9
779	63	0	0	42	42	42	1	24	97	0	42	46	36	4571	4508	34899	30615	0	21	2	9	6	0	0	0	4	32	34	46	0	0	0	30	0	10	6	0	0	0	0	7764	4555	0	0	12319	0	21	2	9
780	63	0	0	37	37	37	1	15	85	0	37	36	29	4800	4745	34952	30390	0	20	1	8	4	0	0	2	2	32	34	36	0	0	0	28	0	6	2	0	0	0	0	5651	1338	0	0	6989	0	20	1	8
781	57	0	0	33	33	33	0	21	80	0	33	36	32	4918	4861	34926	30275	0	18	1	7	4	0	0	0	3	27	25	36	0	0	0	27	0	5	4	0	0	0	0	4846	1429	0	0	6275	0	18	1	7
782	77	0	0	35	35	34	3	17	67	0	34	35	27	5068	5015	34948	30125	0	19	1	7	3	0	0	1	3	45	48	35	0	0	0	26	0	7	2	0	0	0	0	4643	1410	0	0	6053	0	19	1	7
783	68	0	0	40	41	40	1	14	48	0	40	42	34	4718	4651	35004	30476	0	21	1	6	7	0	0	1	4	36	39	42	0	0	0	29	0	10	3	0	0	0	0	6390	2454	0	0	8844	0	21	1	6
784	72	0	0	36	36	36	1	24	71	0	36	38	31	4954	4893	34975	30241	0	20	1	7	4	0	0	0	4	40	43	38	0	0	0	30	0	5	3	0	0	0	0	5700	964	0	0	6664	0	20	1	7
785	67	0	0	34	34	34	1	15	82	0	34	44	39	4838	4773	35041	30355	0	18	1	5	5	0	0	0	5	35	38	44	0	0	0	35	0	5	4	0	0	0	0	7605	1451	0	0	9056	0	18	1	5
786	67	0	0	24	24	24	0	9	48	0	24	28	25	4650	4608	34942	30544	0	14	1	5	3	0	0	0	1	35	38	28	0	0	0	20	0	4	4	0	0	0	0	4019	1012	0	0	5031	0	14	1	5
787	75	0	0	64	64	64	1	27	160	0	64	89	70	6320	6198	34913	28869	0	32	1	8	10	1	0	2	10	45	46	89	0	0	0	65	1	10	13	0	0	0	0	17209	3277	0	0	20486	0	32	1	8
788	62	0	0	45	45	45	2	24	96	0	45	44	34	5055	4987	34953	30135	0	23	2	10	5	0	0	0	5	31	33	44	0	0	0	31	0	9	4	0	0	0	0	5628	2105	0	0	7733	0	23	2	10
789	66	0	0	44	44	44	0	18	97	0	44	47	38	5370	5299	34993	29820	0	22	2	7	5	0	0	3	5	34	37	47	0	0	0	34	0	9	4	0	0	0	0	7210	2237	0	0	9447	0	22	2	7
790	66	0	0	40	40	40	1	17	81	0	40	48	41	6560	6488	34957	28632	0	20	1	8	4	0	0	0	7	34	36	48	0	0	0	37	0	8	3	0	0	0	0	7946	2000	0	0	9946	0	20	1	8
791	59	0	0	42	42	42	1	19	75	0	42	59	52	6680	6596	34961	28511	0	24	2	6	5	0	0	0	5	28	30	59	0	0	0	47	0	9	3	0	0	0	0	8507	2345	0	0	10852	0	24	2	6
792	61	0	0	53	53	53	1	27	114	0	53	85	73	5924	5822	34896	29253	0	30	1	10	5	0	0	1	6	31	31	85	0	0	0	69	0	6	10	0	0	0	0	12772	1938	0	0	14710	0	30	1	10
793	57	0	0	39	39	39	0	13	106	0	39	37	29	3404	3348	34932	31785	0	22	1	6	5	0	0	1	4	27	27	37	0	0	0	27	0	5	5	0	0	0	0	5936	1090	0	0	7026	0	22	1	6
794	80	0	0	41	41	41	1	21	82	0	41	40	30	6133	6072	34952	29058	0	22	1	9	5	0	0	1	3	48	51	40	0	0	0	30	0	8	2	0	0	0	0	5515	2374	0	0	7889	0	22	1	9
795	88	0	0	37	37	37	1	20	76	0	37	35	28	4913	4857	34972	30279	0	20	1	7	4	0	0	1	4	56	59	35	0	0	0	24	0	7	4	0	0	0	0	5896	1464	0	0	7360	0	20	1	7
796	68	0	0	63	64	63	1	45	127	0	63	98	76	5007	4879	34954	30183	0	34	3	11	9	0	0	1	5	38	39	98	0	0	0	62	3	20	13	0	0	0	0	18268	6889	0	0	25157	0	34	3	11
797	68	0	0	40	40	40	0	23	90	0	40	44	33	4695	4632	34966	30496	0	23	1	7	5	0	0	0	4	37	39	44	0	0	0	31	0	10	3	0	0	0	0	6163	2731	0	0	8894	0	23	1	7
798	64	0	0	35	35	35	1	21	75	0	35	38	30	4279	4223	34962	30913	0	18	1	6	5	0	0	1	4	33	35	38	0	0	0	29	0	8	1	0	0	0	0	5345	1579	0	0	6924	0	18	1	6
799	69	0	0	65	65	64	2	35	123	0	64	71	52	7302	7199	34945	27886	0	33	2	12	10	0	0	0	7	37	40	71	0	0	0	50	1	13	7	0	0	0	0	14272	6075	0	0	20347	0	33	2	12
800	55	0	0	29	29	29	2	26	52	0	29	28	26	4654	4606	34957	30540	0	15	1	5	4	0	0	0	4	25	25	28	0	0	0	19	0	4	5	0	0	0	0	4733	854	0	0	5587	0	15	1	5
801	65	0	0	35	35	35	2	10	66	0	35	35	30	4730	4674	34944	30462	0	22	2	5	3	0	0	0	3	33	36	35	0	0	0	27	0	5	3	0	0	0	0	5062	964	0	0	6026	0	22	2	5
802	77	0	0	39	39	39	3	25	68	0	39	37	30	6751	6694	34992	28438	0	21	2	8	5	0	0	0	3	46	48	37	0	0	0	27	0	10	0	0	0	0	0	5390	8206	0	0	13596	0	21	2	8
803	64	0	0	42	42	41	2	26	75	0	41	50	45	6239	6161	34912	28954	0	24	2	6	4	0	0	0	5	34	32	50	0	0	0	37	0	8	5	0	0	0	0	7473	2419	0	0	9892	0	24	2	6
804	57	0	0	27	27	27	1	13	50	0	27	38	35	4893	4844	34905	30295	0	14	1	6	4	0	0	0	2	27	25	38	0	0	0	26	0	9	3	0	0	0	0	6590	2147	0	0	8737	0	14	1	6
805	57	0	0	43	43	42	2	25	95	0	42	60	54	5290	5203	34916	29902	0	21	1	8	3	0	0	2	7	27	28	60	0	0	0	44	0	9	7	0	0	0	0	9949	3343	0	0	13292	0	21	1	8
806	57	0	0	40	40	40	1	23	83	0	40	26	23	5462	5409	34956	29729	0	21	2	6	5	0	0	1	5	27	28	26	0	0	0	20	0	4	2	0	0	0	0	3874	1063	0	0	4937	0	21	2	6
807	58	0	0	41	41	41	1	25	97	0	41	43	38	5165	5100	34941	30022	0	22	1	7	5	0	0	0	6	27	29	43	0	0	0	35	0	6	2	0	0	0	0	7025	1480	0	0	8505	0	22	1	7
808	93	0	0	59	59	59	1	35	115	0	59	82	61	6712	6608	34986	28473	0	33	2	12	6	0	0	0	6	61	64	82	0	0	0	63	0	10	9	0	0	0	0	14168	2871	0	0	17039	0	33	2	12
809	60	0	0	45	45	45	2	22	108	0	45	49	43	4843	4768	34902	30345	0	24	2	7	4	0	0	1	7	30	31	49	0	0	0	34	0	7	8	0	0	0	0	8657	2099	0	0	10756	0	24	2	7
810	64	0	0	40	40	40	2	24	55	0	40	40	33	6674	6610	35079	28518	0	21	1	7	6	0	0	1	4	33	35	40	0	0	0	28	0	8	4	0	0	0	0	6262	2106	0	0	8368	0	21	1	7
811	63	0	0	45	45	45	2	21	86	0	45	51	41	5598	5522	34936	29593	0	26	2	8	5	0	0	0	4	31	34	51	0	0	0	38	0	6	7	0	0	0	0	10211	1159	0	0	11370	0	26	2	8
812	54	0	0	31	32	31	1	14	62	0	31	28	27	6523	6471	34952	28672	0	17	1	6	4	0	0	1	2	23	25	28	0	0	0	20	0	4	4	0	0	0	0	4918	1063	0	0	5981	0	17	1	6
813	62	0	0	48	48	47	1	31	93	0	47	55	43	5387	5317	34931	29794	0	25	2	10	5	0	0	0	5	30	33	55	0	0	0	38	0	12	5	0	0	0	0	9133	3463	0	0	12596	0	25	2	10
814	68	0	0	41	41	41	1	17	79	0	41	42	35	4797	4728	34948	30397	0	23	1	9	5	0	0	0	3	37	39	42	0	0	0	33	0	6	3	0	0	0	0	6292	1606	0	0	7898	0	23	1	9
815	73	0	0	45	45	45	1	21	83	0	45	49	37	4819	4749	34951	30370	0	27	2	7	4	0	0	0	5	42	44	49	0	0	0	37	0	9	3	0	0	0	0	6601	2354	0	0	8955	0	27	2	7
816	70	0	0	38	38	38	0	14	87	0	38	56	49	4317	4236	34964	30878	0	22	1	6	4	0	0	0	5	39	41	56	0	0	0	43	0	9	4	0	0	0	0	8451	2269	0	0	10720	0	22	1	6
817	64	0	0	41	41	41	2	11	68	0	41	54	45	4775	4698	34941	30417	0	23	1	8	3	0	0	2	4	32	35	54	0	0	0	41	0	8	5	0	0	0	0	8535	2238	0	0	10773	0	23	1	8
818	62	0	0	34	34	34	1	11	55	0	34	39	33	4702	4643	35070	30491	0	21	1	6	4	0	0	0	2	31	33	39	0	0	0	26	0	8	5	0	0	0	0	6439	1555	0	0	7994	0	21	1	6
819	69	0	0	50	51	50	2	17	119	0	50	52	43	6347	6266	34907	28842	0	24	2	10	5	0	0	1	8	37	40	52	0	0	0	38	0	10	4	0	0	0	0	8266	3598	0	0	11864	0	24	2	10
820	66	0	0	38	38	38	2	15	84	0	38	41	36	4731	4665	34941	30462	0	19	1	7	4	0	0	0	7	36	35	41	0	0	0	30	0	7	4	0	0	0	0	5962	2174	0	0	8136	0	19	1	7
821	67	0	0	44	44	44	1	15	113	0	44	46	34	4907	4838	34967	30285	0	24	1	10	5	0	0	0	4	35	37	46	0	0	0	32	0	10	4	0	0	0	0	6824	4376	0	0	11200	0	24	1	10
822	64	0	0	40	40	40	1	19	72	0	40	44	40	5066	5003	34966	30118	0	19	1	5	5	0	0	3	7	33	35	44	0	0	0	31	0	8	5	0	0	0	0	6481	2351	0	0	8832	0	19	1	5
823	58	0	0	37	37	37	0	21	92	0	37	40	33	4729	4668	34973	30463	0	22	1	6	4	0	0	0	4	28	26	40	0	0	0	30	0	7	3	0	0	0	0	6128	1599	0	0	7727	0	22	1	6
824	62	0	0	39	39	39	3	22	68	0	39	31	22	4722	4668	34954	30472	0	24	1	6	5	0	0	0	3	31	33	31	0	0	0	23	0	4	4	0	0	0	0	4246	719	0	0	4965	0	24	1	6
825	71	0	0	48	48	48	1	29	86	0	48	60	50	6561	6472	34971	28631	0	24	1	6	9	0	0	3	5	40	42	60	0	0	0	49	0	8	3	0	0	0	0	10630	2082	0	0	12712	0	24	1	6
826	71	0	0	42	42	42	2	19	80	0	42	58	52	4355	4268	34954	30839	0	20	1	8	6	0	0	0	7	39	37	58	0	0	0	41	0	9	8	0	0	0	0	9611	2628	0	0	12239	0	20	1	8
827	67	0	0	41	42	41	1	22	74	0	41	46	35	5366	5302	34957	29823	0	29	1	5	4	0	0	0	2	36	38	46	0	0	0	34	0	9	3	0	0	0	0	7074	2292	0	0	9366	0	29	1	5
828	57	0	0	39	39	39	0	22	99	0	39	42	36	6250	6187	34898	28939	0	21	1	5	4	0	0	0	8	27	28	42	0	0	0	30	0	8	4	0	0	0	0	6800	3232	0	0	10032	0	21	1	5
829	66	0	0	38	38	38	1	23	79	0	38	44	38	4757	4691	34924	30434	0	19	1	8	6	0	0	1	3	35	37	44	0	0	0	35	0	8	1	0	0	0	0	6510	2105	0	0	8615	0	19	1	8
830	74	0	0	55	55	55	0	26	112	0	55	54	38	6787	6707	34990	28401	0	28	1	12	8	0	0	1	5	43	45	54	0	0	0	44	0	5	5	0	0	0	0	8890	1202	0	0	10092	0	28	1	12
831	65	0	0	41	41	41	0	20	89	0	41	47	39	4893	4822	34950	30299	0	24	1	6	4	0	0	1	5	34	36	47	0	0	0	35	0	9	3	0	0	0	0	7161	2474	0	0	9635	0	24	1	6
832	65	0	0	49	49	49	0	32	117	0	49	45	34	4738	4661	34968	30457	0	27	1	7	5	0	0	0	9	33	36	45	0	0	0	31	0	8	6	0	0	0	0	7595	1971	0	0	9566	0	27	1	7
833	72	0	0	59	59	59	1	30	125	0	59	55	42	4802	4710	34952	30390	0	29	1	9	5	0	0	2	13	40	43	55	0	0	0	38	0	10	7	0	0	0	0	9298	2694	0	0	11992	0	29	1	9
834	58	0	0	40	40	40	0	16	91	0	40	40	35	4711	4643	34912	30483	0	20	1	7	4	0	0	1	7	28	29	40	0	0	0	29	0	7	4	0	0	0	0	5867	1884	0	0	7751	0	20	1	7
835	65	0	0	27	27	27	1	15	72	0	27	34	31	4715	4665	34998	30478	0	12	2	6	4	0	0	0	3	33	36	34	0	0	0	25	0	6	3	0	0	0	0	5027	1246	0	0	6273	0	12	2	6
836	74	0	0	48	48	47	2	26	101	0	47	48	36	4814	4739	34942	30379	0	24	1	9	5	0	0	1	7	43	45	48	0	0	0	40	0	5	3	0	0	0	0	7021	1429	0	0	8450	0	24	1	9
837	64	0	0	41	41	41	1	22	91	0	41	54	48	6952	6874	34932	28238	0	21	2	9	5	0	0	0	4	33	35	54	0	0	0	40	0	7	7	0	0	0	0	8376	1889	0	0	10265	0	21	2	9
838	65	0	0	39	39	39	1	19	88	0	39	36	30	4717	4658	34946	30474	0	20	1	5	5	0	0	1	7	34	36	36	0	0	0	24	0	9	3	0	0	0	0	4941	2545	0	0	7486	0	20	1	5
839	67	0	0	61	61	61	2	35	129	0	61	89	74	7752	7634	34947	27432	0	33	2	7	7	1	0	4	7	36	38	89	0	0	0	63	0	17	9	0	0	0	0	14865	5120	0	0	19985	0	33	2	7
840	64	0	0	34	34	34	0	14	77	0	34	38	33	4670	4610	34918	30524	0	18	1	5	5	0	0	0	5	33	35	38	0	0	0	27	0	8	3	0	0	0	0	5352	2373	0	0	7725	0	18	1	5
841	73	0	0	55	55	55	2	15	122	0	55	51	39	5840	5764	34899	29343	0	24	3	12	5	0	0	0	11	41	44	51	0	0	0	37	0	11	3	0	0	0	0	9150	11491	0	0	20641	0	24	3	12
842	65	0	0	53	53	53	2	19	119	0	53	57	39	5181	5097	34910	30012	0	31	1	7	5	0	0	0	9	33	34	57	0	0	0	41	0	13	3	0	0	0	0	7782	5137	0	0	12919	0	31	1	7
843	61	0	0	50	50	50	1	34	118	0	50	49	33	5383	5324	34941	29794	0	27	1	9	8	0	0	1	4	31	32	49	0	0	0	35	0	6	8	0	0	0	0	9772	1606	0	0	11378	0	27	1	9
844	64	0	0	36	36	36	1	10	62	0	36	45	42	7393	7324	34950	27799	0	17	2	6	5	0	0	0	6	33	35	45	0	0	0	32	0	8	5	0	0	0	0	6833	1689	0	0	8522	0	17	2	6
845	61	0	0	48	48	48	1	24	134	0	48	49	35	4273	4198	34931	30920	0	26	1	7	8	0	0	0	6	30	32	49	0	0	0	40	0	6	3	0	0	0	0	7633	1790	0	0	9423	0	26	1	7
846	76	0	0	48	49	48	1	18	76	0	48	34	30	5276	5210	34971	29913	0	26	1	10	5	0	0	1	5	46	45	34	0	0	0	26	0	5	3	0	0	0	0	4011	1062	0	0	5073	0	26	1	10
847	79	0	0	60	60	60	3	25	97	0	60	68	48	5588	5497	34975	29596	0	33	3	9	7	0	0	0	8	49	48	68	0	0	0	52	0	7	9	0	0	0	0	13078	1721	0	0	14799	0	33	3	9
848	68	0	0	41	41	41	2	19	81	0	41	45	36	6575	6507	34938	28617	0	24	1	8	3	0	0	1	4	37	39	45	0	0	0	35	0	7	3	0	0	0	0	7097	1684	0	0	8781	0	24	1	8
849	70	0	0	50	50	50	1	30	104	0	50	73	62	5198	5106	34952	29983	0	29	1	9	5	0	0	0	6	39	41	73	0	0	0	49	0	14	10	0	0	0	0	12914	6254	0	0	19168	0	29	1	9
850	65	0	0	43	43	43	1	22	78	0	43	41	35	4338	4267	34988	30856	0	20	1	9	4	0	0	1	8	34	36	41	0	0	0	30	0	7	4	0	0	0	0	6925	1486	0	0	8411	0	20	1	9
851	66	0	0	57	57	56	2	31	132	0	56	75	60	5165	5062	34962	30023	0	34	1	6	7	0	0	1	7	35	37	75	0	0	0	56	0	8	11	0	0	0	0	12053	2103	0	0	14156	0	34	1	6
852	56	0	0	40	41	39	2	21	72	0	39	38	34	4730	4664	34983	30464	0	21	1	4	5	0	0	0	8	26	27	38	0	0	0	27	0	7	4	0	0	0	0	5394	1634	0	0	7028	0	21	1	4
853	57	0	0	43	44	43	0	17	88	0	43	63	54	5205	5118	34874	29986	0	26	1	7	4	0	0	0	5	25	28	63	0	0	0	47	1	8	7	0	0	0	0	13130	1972	0	0	15102	0	26	1	7
854	69	0	0	47	47	47	2	29	107	0	47	73	64	5856	5764	34970	29326	0	25	2	9	5	0	0	0	6	38	40	73	0	0	0	52	0	14	7	0	0	0	0	12526	5935	0	0	18461	0	25	2	9
855	67	0	0	45	45	45	4	23	76	0	45	57	49	4744	4659	34914	30448	0	21	1	9	6	0	0	2	6	35	38	57	0	0	0	38	1	16	2	0	0	0	0	8168	3860	0	0	12028	0	21	1	9
856	76	0	0	53	53	52	2	26	100	0	52	54	41	5124	5043	34906	30065	0	26	1	9	6	0	0	0	10	45	47	54	0	0	0	40	0	12	2	0	0	0	0	8348	3746	0	0	12094	0	26	1	9
857	63	0	0	42	43	42	2	22	105	0	42	43	35	4753	4684	34930	30440	0	22	2	5	7	0	0	1	5	32	34	43	0	0	0	30	0	9	4	0	0	0	0	7147	2510	0	0	9657	0	22	2	5
858	71	0	0	52	52	52	1	23	114	0	52	61	47	5145	5058	35015	30044	0	26	1	9	5	0	1	1	9	40	42	61	0	0	0	46	0	10	5	0	0	0	0	9559	2245	0	0	11804	0	26	1	9
859	63	0	0	43	43	43	2	21	106	0	43	64	54	4757	4666	34901	30438	0	22	1	7	4	0	0	2	7	32	34	64	0	0	0	48	1	9	6	0	0	0	0	10561	2446	0	0	13007	0	22	1	7
860	68	0	0	36	36	36	2	14	94	0	36	42	34	4692	4630	34974	30501	0	19	1	7	5	0	0	0	4	37	39	42	0	0	0	30	0	8	4	0	0	0	0	5535	1956	0	0	7491	0	19	1	7
861	94	0	0	63	63	63	0	36	153	0	63	81	63	6137	6026	34998	29049	0	30	2	12	7	0	0	0	12	63	65	81	0	0	0	58	1	15	7	0	0	0	0	13945	4952	0	0	18897	0	30	2	12
862	62	0	0	39	39	39	0	22	79	0	39	39	33	4682	4619	34960	30510	0	19	1	5	7	0	0	1	6	31	33	39	0	0	0	28	0	7	4	0	0	0	0	6436	2063	0	0	8499	0	19	1	5
863	68	0	0	48	48	47	1	15	88	0	47	58	53	6446	6356	34945	28745	0	23	2	7	3	0	0	0	12	37	39	58	0	0	0	36	1	8	13	0	0	0	0	12928	3300	0	0	16228	0	23	2	7
864	80	0	0	55	56	55	1	26	112	0	55	48	32	6433	6360	34953	28754	0	33	2	8	6	0	0	1	5	50	51	48	0	0	0	33	1	10	4	0	0	0	0	9924	2905	0	0	12829	0	33	2	8
865	82	0	0	41	41	41	1	16	69	0	41	45	36	4714	4645	34988	30479	0	23	1	5	3	0	0	1	8	52	53	45	0	0	0	31	0	8	6	0	0	0	0	7124	2292	0	0	9416	0	23	1	5
866	95	0	0	61	61	61	2	39	128	0	61	70	52	5580	5493	34965	29595	0	32	2	8	11	0	0	0	8	64	66	70	0	0	0	53	0	11	6	0	0	0	0	11995	3119	0	0	15114	0	32	2	8
867	73	0	0	45	45	45	1	11	96	0	45	51	41	5063	4985	34927	30130	0	26	2	5	5	0	0	0	7	42	44	51	0	0	0	38	0	7	6	0	0	0	0	7666	1814	0	0	9480	0	26	2	5
868	65	0	0	31	32	31	1	16	63	0	31	39	32	4685	4630	34926	30508	0	18	1	6	6	0	0	0	0	34	36	39	0	0	0	30	0	7	2	0	0	0	0	6193	1871	0	0	8064	0	18	1	6
869	68	0	0	57	57	57	2	25	134	0	57	48	33	5188	5109	34959	30002	0	29	1	12	5	0	0	0	10	37	39	48	0	0	0	34	0	10	4	0	0	0	0	7855	8121	0	0	15976	0	29	1	12
870	70	0	0	39	39	39	1	15	60	0	39	45	39	4808	4738	34943	30385	0	18	1	10	4	0	0	1	5	38	41	45	0	0	0	35	0	7	3	0	0	0	0	6678	1777	0	0	8455	0	18	1	10
871	58	0	0	30	30	30	1	8	66	0	30	38	36	4727	4668	34938	30467	0	18	1	5	3	0	0	0	3	28	22	38	0	0	0	28	0	6	4	0	0	0	0	5508	1307	0	0	6815	0	18	1	5
872	61	0	0	57	57	57	2	24	123	0	57	64	47	4846	4752	34878	30345	0	30	1	9	6	0	0	1	10	31	32	64	0	0	0	47	0	12	5	0	0	0	0	10452	3307	0	0	13759	0	30	1	9
873	55	0	0	29	29	29	2	15	50	0	29	36	33	4685	4631	34943	30508	0	18	1	4	3	0	0	0	3	25	25	36	0	0	0	29	0	4	3	0	0	0	0	5798	778	0	0	6576	0	18	1	4
874	58	0	0	42	42	42	1	22	110	0	42	46	39	5477	5413	34917	29707	0	21	1	7	3	1	0	0	9	27	29	46	0	0	0	34	0	6	6	0	0	0	0	7579	1246	0	0	8825	0	21	1	7
875	69	0	0	44	44	44	2	22	126	0	44	47	39	6277	6209	34946	28909	0	21	3	8	5	0	0	0	7	38	40	47	0	0	0	32	0	10	5	0	0	0	0	8769	7066	0	0	15835	0	21	3	8
876	66	0	0	45	45	45	1	18	97	0	45	72	62	6333	6244	34947	28850	0	20	1	11	5	0	0	0	8	35	37	72	0	0	0	57	0	9	6	0	0	0	0	11994	2429	0	0	14423	0	20	1	11
877	64	0	0	35	35	35	0	11	72	0	35	35	29	4267	4212	34962	30925	0	21	1	4	3	0	0	0	6	33	35	35	0	0	0	24	0	6	5	0	0	0	0	6076	1636	0	0	7712	0	21	1	4
878	87	0	0	54	54	54	1	31	138	0	54	65	47	4744	4651	34922	30449	0	30	3	8	5	0	0	1	7	56	58	65	0	0	0	46	1	15	3	0	0	0	0	10167	4156	0	0	14323	0	30	3	8
879	57	0	0	33	33	33	1	23	71	0	33	35	29	6577	6523	34941	28616	0	18	1	6	3	0	0	0	5	27	25	35	0	0	0	26	0	6	3	0	0	0	0	5669	1132	0	0	6801	0	18	1	6
880	69	0	0	37	37	37	1	15	75	0	37	29	23	5316	5266	34936	29875	0	22	1	8	3	0	0	0	3	37	40	29	0	0	0	21	0	4	4	0	0	0	0	4657	1063	0	0	5720	0	22	1	8
881	73	0	0	48	48	48	4	25	97	0	48	50	39	4818	4744	34938	30370	0	21	1	11	6	0	0	0	9	41	44	50	0	0	0	36	0	9	5	0	0	0	0	7590	2347	0	0	9937	0	21	1	11
882	76	0	0	49	50	49	1	33	101	0	49	51	35	6526	6459	34977	28658	0	28	1	7	9	0	0	0	4	46	47	51	0	0	0	37	0	4	10	0	0	0	0	9601	1086	0	0	10687	0	28	1	7
883	63	0	0	43	44	43	2	15	91	0	43	63	52	4717	4630	34927	30476	0	25	1	9	3	0	0	0	5	32	34	63	0	0	0	47	0	11	5	0	0	0	0	9580	3043	0	0	12623	0	25	1	9
884	69	0	0	38	38	38	1	16	76	0	38	48	40	4704	4634	34956	30489	0	21	1	8	3	0	0	0	5	37	38	48	0	0	0	34	1	8	5	0	0	0	0	10004	2308	0	0	12312	0	21	1	8
885	70	0	0	47	47	47	0	22	125	0	47	71	59	5590	5502	34918	29593	0	25	2	7	6	0	0	1	6	39	41	71	0	0	0	49	1	12	9	0	0	0	0	13788	3429	0	0	17217	0	25	2	7
886	65	0	0	40	40	40	1	20	84	0	40	32	22	6117	6063	34960	29076	0	22	1	7	7	0	0	0	3	34	36	32	0	0	0	25	0	6	1	0	0	0	0	4679	1398	0	0	6077	0	22	1	7
887	73	0	0	43	43	43	1	29	88	0	43	69	59	5129	5042	34939	30057	0	22	3	6	5	0	0	2	5	42	44	69	0	0	0	54	0	8	7	0	0	0	0	13144	1524	0	0	14668	0	22	3	6
888	70	0	0	39	39	39	1	14	85	0	39	47	37	4748	4680	34924	30445	0	22	1	9	3	0	0	1	3	38	41	47	0	0	0	34	0	10	3	0	0	0	0	7538	2966	0	0	10504	0	22	1	9
889	71	0	0	49	49	49	3	19	106	0	49	54	42	5056	4977	34952	30133	0	24	1	10	7	0	0	0	7	40	42	54	0	0	0	40	0	10	4	0	0	0	0	9043	2432	0	0	11475	0	24	1	10
890	59	0	0	43	44	43	1	21	80	0	43	42	36	6407	6337	34975	28785	0	21	1	7	6	0	0	1	7	29	28	42	0	0	0	30	0	10	2	0	0	0	0	6331	2514	0	0	8845	0	21	1	7
891	67	0	0	32	33	32	1	25	59	0	32	28	25	4254	4204	34923	30940	0	18	1	7	5	0	0	0	1	36	38	28	0	0	0	20	0	5	3	0	0	0	0	4004	1196	0	0	5200	0	18	1	7
892	66	0	0	42	42	42	0	21	100	0	42	41	33	5084	5023	34921	30103	0	24	2	8	4	0	0	1	3	35	37	41	0	0	0	30	0	9	2	0	0	0	0	5408	2987	0	0	8395	0	24	2	8
893	65	0	0	47	47	47	1	27	89	0	47	50	39	4708	4634	34981	30481	0	22	2	7	7	0	0	0	9	34	36	50	0	0	0	40	0	7	3	0	0	0	0	7370	1860	0	0	9230	0	22	2	7
894	72	0	0	47	47	47	1	20	74	0	47	47	33	4889	4817	34966	30304	0	28	1	7	5	0	0	1	5	42	40	47	0	0	0	38	0	7	2	0	0	0	0	6843	1666	0	0	8509	0	28	1	7
895	60	0	0	42	42	42	0	25	97	0	42	45	35	5177	5109	34927	30015	0	26	1	7	4	0	0	1	3	29	31	45	0	0	0	36	0	5	4	0	0	0	0	7702	1331	0	0	9033	0	26	1	7
896	63	0	0	42	42	42	1	20	63	0	42	47	39	5631	5558	95366	90786	0	22	1	9	5	0	0	0	5	32	34	47	0	0	0	37	0	8	2	0	0	0	0	6984	4502	0	0	11486	0	22	1	9
897	98	0	0	58	58	58	2	24	113	0	58	56	41	6847	6760	34946	28342	0	29	2	10	6	0	0	1	10	66	69	56	0	0	0	38	0	12	6	0	0	0	0	8446	3682	0	0	12128	0	29	2	10
898	67	0	0	53	53	53	0	26	120	0	53	47	37	5003	4923	34943	30188	0	28	1	7	7	0	0	0	10	35	38	47	0	0	0	35	0	9	3	0	0	0	0	7166	2259	0	0	9425	0	28	1	7
899	65	0	0	39	39	39	0	29	94	0	39	37	29	5014	4956	34968	30177	0	22	1	9	4	0	0	1	2	34	36	37	0	0	0	26	0	8	3	0	0	0	0	5657	1424	0	0	7081	0	22	1	9
900	62	0	0	54	54	54	2	22	120	0	54	72	56	4811	4710	34949	30381	0	26	2	10	6	0	0	1	9	32	32	72	0	0	0	48	0	17	7	0	0	0	0	11510	4527	0	0	16037	0	26	2	10
901	57	0	0	34	34	34	1	18	69	0	34	36	33	4705	4647	34919	30487	0	19	1	6	4	0	0	1	3	27	27	36	0	0	0	27	0	7	2	0	0	0	0	5560	1697	0	0	7257	0	19	1	6
902	95	0	0	37	37	37	1	21	71	0	37	63	55	4242	4157	34929	30952	0	23	1	6	3	0	0	1	3	64	66	63	0	0	0	42	0	8	13	0	0	0	0	11889	2217	0	0	14106	0	23	1	6
903	71	0	0	39	40	39	1	22	69	0	39	36	30	4707	4647	34998	30485	0	25	1	4	5	0	0	1	3	41	41	36	0	0	0	24	0	8	4	0	0	0	0	5698	1994	0	0	7692	0	25	1	4
904	69	0	0	44	44	44	1	24	91	0	44	58	49	4959	4875	34983	30233	0	26	1	5	5	0	0	0	7	38	40	58	0	0	0	41	0	10	7	0	0	0	0	9990	2518	0	0	12508	0	26	1	5
905	66	0	0	50	50	50	0	14	105	0	50	52	41	4725	4646	34917	30464	0	26	1	9	6	0	0	2	6	34	37	52	0	0	0	41	0	9	2	0	0	0	0	7665	2627	0	0	10292	0	26	1	9
906	80	0	0	50	50	50	1	20	112	0	50	54	42	5990	5915	34947	29194	0	28	2	10	6	0	0	0	4	50	51	54	0	0	0	40	0	7	7	0	0	0	0	11313	1478	0	0	12791	0	28	2	10
907	58	0	0	38	38	38	1	23	75	0	38	39	28	5231	5175	34935	29960	0	24	2	5	4	0	0	0	3	28	27	39	0	0	0	28	0	6	5	0	0	0	0	6329	6275	0	0	12604	0	24	2	5
908	66	0	0	43	43	43	1	12	78	0	43	43	35	6877	6813	34958	28310	0	24	2	8	4	0	0	0	5	35	33	43	0	0	0	33	0	6	4	0	0	0	0	7037	1771	0	0	8808	0	24	2	8
909	62	0	0	47	48	47	1	30	102	0	47	47	33	4699	4628	34974	30493	0	29	1	8	7	0	0	1	1	31	33	47	0	0	0	36	0	9	2	0	0	0	0	6546	1883	0	0	8429	0	29	1	8
910	63	0	0	32	32	32	1	26	63	0	32	33	27	4682	4633	34918	30509	0	18	1	7	4	0	0	0	2	31	34	33	0	0	0	24	0	6	3	0	0	0	0	4677	1404	0	0	6081	0	18	1	7
911	59	0	0	36	36	36	1	21	89	0	36	47	40	4734	4675	34934	30450	0	19	1	7	4	0	0	0	5	28	30	47	0	0	0	38	0	6	3	0	0	0	0	7678	1330	0	0	9008	0	19	1	7
912	69	0	0	40	40	40	0	30	107	0	40	49	40	4923	4861	34978	30260	0	22	1	8	6	0	0	0	3	38	40	49	0	0	0	43	0	5	1	0	0	0	0	7817	1169	0	0	8986	0	22	1	8
913	66	0	0	52	53	52	1	28	108	0	52	68	53	6145	6048	34961	29048	0	33	1	6	5	0	0	1	6	35	37	68	0	0	0	51	0	11	6	0	0	0	0	11772	2991	0	0	14763	0	33	1	6
914	66	0	0	42	42	42	0	23	82	0	42	46	38	4804	4732	34922	30389	0	26	1	7	5	0	0	0	3	35	37	46	0	0	0	37	0	7	2	0	0	0	0	6793	1860	0	0	8653	0	26	1	7
915	55	0	0	36	36	36	1	13	77	0	36	37	30	4715	4656	34923	30479	0	22	1	7	3	0	0	0	3	25	24	37	0	0	0	29	0	4	4	0	0	0	0	5437	696	0	0	6133	0	22	1	7
916	70	0	0	50	50	49	1	23	90	0	49	43	28	4720	4648	34967	30476	0	28	1	9	6	0	0	1	4	39	41	43	0	0	0	27	0	9	7	0	0	0	0	7256	2458	0	0	9714	0	28	1	9
917	64	0	0	40	40	40	1	18	76	0	40	44	36	4923	4860	34953	30265	0	24	2	5	3	0	0	1	5	33	35	44	0	0	0	32	0	8	4	0	0	0	0	7082	2232	0	0	9314	0	24	2	5
918	64	0	0	36	36	36	1	13	94	0	36	45	40	6192	6126	34960	28999	0	23	1	7	3	0	0	1	1	33	35	45	0	0	0	33	1	6	5	0	0	0	0	6036	1031	0	0	7067	0	23	1	7
919	69	0	0	52	52	52	2	29	136	0	52	54	39	7240	7159	34918	27951	0	27	1	9	5	0	0	0	10	37	40	54	0	0	0	40	0	10	4	0	0	0	0	8187	2736	0	0	10923	0	27	1	9
920	69	0	0	56	57	56	0	26	143	0	56	64	49	5347	5264	34900	29832	0	27	3	12	6	0	0	2	6	38	40	64	0	0	0	44	1	11	8	0	0	0	0	12478	5788	0	0	18266	0	27	3	12
921	67	0	0	47	47	47	2	23	110	0	47	53	40	4684	4607	34958	30507	0	22	2	7	9	0	0	0	7	35	38	53	0	0	0	38	0	8	7	0	0	0	0	9592	2209	0	0	11801	0	22	2	7
922	61	0	0	54	54	54	1	29	142	0	54	65	52	5658	5567	34922	29528	0	31	2	5	5	0	0	1	10	30	32	65	0	0	0	50	0	12	3	0	0	0	0	9547	2464	0	0	12011	0	31	2	5
923	69	0	0	45	45	45	2	31	88	0	45	41	30	5143	5078	34983	30048	0	23	1	11	6	0	0	0	4	38	40	41	0	0	0	25	0	9	7	0	0	0	0	7069	5166	0	0	12235	0	23	1	11
924	58	0	0	41	41	41	0	29	77	0	41	59	50	4722	4638	34986	30472	0	20	1	6	6	0	0	2	6	27	29	59	0	0	0	42	0	10	7	0	0	0	0	9635	2887	0	0	12522	0	20	1	6
925	66	0	0	40	40	40	1	30	71	0	40	52	42	5118	5046	35044	30073	0	24	1	6	7	0	0	0	2	34	37	52	0	0	0	42	0	6	4	0	0	0	0	8346	1471	0	0	9817	0	24	1	6
926	54	0	0	30	30	30	2	15	55	0	30	39	33	4706	4651	34943	30487	0	17	1	6	3	0	0	0	3	24	23	39	0	0	0	29	0	6	4	0	0	0	0	5726	1403	0	0	7129	0	17	1	6
927	66	0	0	45	45	45	2	22	88	0	45	63	57	4957	4863	34931	30236	0	21	1	7	5	0	0	1	10	35	37	63	0	0	0	45	0	10	8	0	0	0	0	10664	2645	0	0	13309	0	21	1	7
928	57	0	0	34	34	34	2	17	47	0	34	48	46	5573	5506	34948	29615	0	17	1	8	4	0	0	0	4	27	28	48	0	0	0	39	0	6	3	0	0	0	0	7123	2875	0	0	9998	0	17	1	8
929	61	0	0	35	35	35	1	17	58	0	35	34	29	4671	4614	34958	30523	0	17	1	6	5	0	0	1	5	30	32	34	0	0	0	24	0	8	2	0	0	0	0	4788	2009	0	0	6797	0	17	1	6
930	64	0	0	36	36	36	1	18	80	0	36	40	36	4719	4657	34981	30472	0	18	1	7	4	0	0	0	6	33	35	40	0	0	0	26	0	8	6	0	0	0	0	7759	2285	0	0	10044	0	18	1	7
931	62	0	0	45	45	45	0	26	110	0	45	51	42	4691	4612	34883	30502	0	23	1	8	5	0	0	1	7	31	33	51	0	0	0	36	0	10	5	0	0	0	0	7977	2658	0	0	10635	0	23	1	8
932	68	0	0	40	40	40	0	17	116	0	40	53	46	5382	5306	34972	29809	0	23	1	6	3	0	0	1	6	36	39	53	0	0	0	39	0	9	5	0	0	0	0	9602	2057	0	0	11659	0	23	1	6
933	76	0	0	76	76	76	2	48	195	0	76	88	70	7298	7173	34962	27882	0	36	4	11	8	0	1	3	13	46	46	88	0	0	0	69	0	13	6	0	0	0	0	15039	3039	0	0	18078	0	36	4	11
934	86	0	0	49	49	49	2	16	84	0	49	45	32	4696	4622	34976	30498	0	25	1	10	4	1	0	0	8	54	57	45	0	0	0	32	0	7	6	0	0	0	0	7602	1710	0	0	9312	0	25	1	10
935	67	0	0	53	53	53	0	35	146	0	53	62	49	5235	5144	34969	29955	0	27	4	9	6	0	0	1	6	35	38	62	0	0	0	48	0	10	4	0	0	0	0	8525	2809	0	0	11334	0	27	4	9
936	63	0	0	37	37	37	0	15	106	0	37	46	41	4713	4643	35021	30480	0	20	2	4	4	0	0	0	7	32	34	46	0	0	0	33	0	7	6	0	0	0	0	7774	2137	0	0	9911	0	20	2	4
937	67	0	0	41	42	41	1	23	71	0	41	40	32	4835	4773	34977	30355	0	25	1	8	4	0	0	1	2	36	38	40	0	0	0	28	0	7	5	0	0	0	0	6058	1950	0	0	8008	0	25	1	8
938	68	0	0	45	45	45	0	33	105	0	45	46	32	5012	4943	35000	30181	0	28	1	7	6	0	0	0	3	36	39	46	0	0	0	33	0	9	4	0	0	0	0	7130	2516	0	0	9646	0	28	1	7
939	76	0	0	53	53	53	1	29	103	0	53	53	41	5022	4940	34946	30167	0	27	1	11	5	0	0	0	9	44	47	53	0	0	0	37	1	10	5	0	0	0	0	8016	2775	0	0	10791	0	27	1	11
940	68	0	0	47	47	47	0	27	103	0	47	46	33	6426	6356	34922	28765	0	22	1	11	6	0	0	1	6	38	39	46	0	0	0	39	0	5	2	0	0	0	0	7080	1308	0	0	8388	0	22	1	11
941	56	0	0	42	42	42	1	20	69	0	42	37	31	4819	4754	34932	30374	0	25	1	6	4	0	0	1	5	26	27	37	0	0	0	30	0	4	3	0	0	0	0	5912	801	0	0	6713	0	25	1	6
942	82	0	0	48	49	48	1	35	117	0	48	63	54	6580	6488	34976	28611	0	22	1	9	6	0	0	2	8	52	53	63	0	0	0	44	0	15	4	0	0	0	0	10065	4045	0	0	14110	0	22	1	9
943	55	0	0	30	30	30	1	10	59	0	30	44	42	4745	4680	34920	30449	0	17	1	5	3	0	0	0	4	25	25	44	0	0	0	34	0	6	4	0	0	0	0	6880	1861	0	0	8741	0	17	1	5
944	68	0	0	43	43	43	0	25	107	0	43	50	40	4702	4628	34987	30490	0	23	1	8	4	0	0	0	7	37	39	50	0	0	0	36	0	8	6	0	0	0	0	8338	2016	0	0	10354	0	23	1	8
945	59	0	0	51	51	51	0	23	111	0	51	47	34	5108	5033	34916	30083	0	29	1	8	4	0	0	1	8	29	29	47	0	0	0	37	0	7	3	0	0	0	0	7469	1933	0	0	9402	0	29	1	8
946	68	0	0	43	43	43	1	27	92	0	43	38	31	5127	5074	34964	30053	0	24	1	9	4	0	0	2	3	37	39	38	0	0	0	32	0	4	2	0	0	0	0	5921	1086	0	0	7007	0	24	1	9
947	64	0	0	45	45	45	2	22	99	0	45	55	45	5319	5243	34939	29868	0	24	1	10	4	0	0	1	5	33	35	55	0	0	0	40	0	8	7	0	0	0	0	8915	3133	0	0	12048	0	24	1	10
948	66	0	0	48	48	48	0	33	117	0	48	61	48	5065	4977	34933	30128	0	28	1	6	6	0	0	0	7	35	37	61	0	0	0	49	0	8	4	0	0	0	0	9504	2105	0	0	11609	0	28	1	6
949	68	0	0	44	44	44	1	30	89	0	44	54	47	4895	4812	34943	30298	0	25	1	6	5	0	0	1	6	37	39	54	0	0	0	37	0	12	5	0	0	0	0	7865	4140	0	0	12005	0	25	1	6
950	69	0	0	45	45	45	2	19	95	0	45	48	37	4789	4715	34962	30404	0	28	1	6	3	0	0	1	6	39	38	48	0	0	0	37	0	7	4	0	0	0	0	7040	1561	0	0	8601	0	28	1	6
951	70	0	0	45	45	45	0	19	92	0	45	58	44	5115	5053	34917	30059	0	25	2	5	6	0	0	2	5	39	41	58	0	0	0	40	1	11	6	0	0	0	0	11392	3123	0	0	14515	0	25	2	5
952	58	0	0	30	30	30	2	15	65	0	30	40	37	4703	4644	34941	30490	0	16	1	6	3	0	0	1	3	28	26	40	0	0	0	31	0	6	3	0	0	0	0	5467	1403	0	0	6870	0	16	1	6
953	60	0	0	43	43	43	1	7	89	0	43	53	43	5141	5074	34940	30041	0	24	1	9	4	0	0	0	5	29	31	53	0	0	0	39	0	9	5	0	0	0	0	8770	2388	0	0	11158	0	24	1	9
954	73	0	0	55	55	55	1	32	108	0	55	74	63	5518	5423	34962	29660	0	27	4	12	3	0	0	4	5	41	44	74	0	0	0	58	0	13	3	0	0	0	0	10264	9977	0	0	20241	0	27	4	12
955	64	0	0	34	34	34	1	22	67	0	34	44	40	4710	4643	34958	30484	0	20	1	5	3	0	0	0	5	33	35	44	0	0	0	32	0	9	3	0	0	0	0	5950	2262	0	0	8212	0	20	1	5
956	59	0	0	46	46	45	0	31	108	0	45	47	39	7333	7263	34929	27854	0	29	2	7	4	0	0	0	3	29	30	47	0	0	0	31	1	12	3	0	0	0	0	6383	2874	0	0	9257	0	29	2	7
957	63	0	0	46	46	46	0	26	74	0	46	48	39	4352	4274	34921	30842	0	28	1	5	5	0	0	0	7	33	33	48	0	0	0	37	0	9	2	0	0	0	0	6389	2559	0	0	8948	0	28	1	5
958	65	0	0	38	38	38	0	20	81	0	38	51	44	5316	5245	34962	29874	0	16	1	9	4	0	0	0	8	34	36	51	0	0	0	38	0	7	6	0	0	0	0	7883	2245	0	0	10128	0	16	1	9
959	55	0	0	43	43	42	1	22	101	0	42	48	41	4689	4611	34923	30507	0	21	1	7	5	0	0	0	8	25	26	48	0	0	0	35	0	8	5	0	0	0	0	8085	2013	0	0	10098	0	21	1	7
960	66	0	0	53	53	53	1	27	122	0	53	40	23	4791	4723	34954	30402	0	30	1	10	6	0	0	1	5	34	35	40	0	0	0	30	0	7	3	0	0	0	0	5753	1666	0	0	7419	0	30	1	10
961	65	0	0	33	33	33	2	26	54	0	33	39	33	4776	4725	34954	30410	0	20	1	8	3	0	0	0	1	33	36	39	0	0	0	23	0	13	3	0	0	0	0	6628	16153	0	0	22781	0	20	1	8
962	63	0	0	56	56	56	0	29	113	0	56	62	45	4902	4812	34954	30288	0	32	1	11	6	0	0	0	6	32	34	62	0	0	0	52	0	9	1	0	0	0	0	8198	2327	0	0	10525	0	32	1	11
963	60	0	0	46	46	46	0	32	111	0	46	52	41	4744	4668	34973	30446	0	25	1	7	7	0	0	0	6	29	31	52	0	0	0	38	0	7	7	0	0	0	0	8600	1698	0	0	10298	0	25	1	7
964	68	0	0	38	38	38	3	23	66	0	38	44	37	4937	4869	34972	30257	0	19	1	7	5	0	0	0	6	37	39	44	0	0	0	34	0	7	3	0	0	0	0	5963	1622	0	0	7585	0	19	1	7
965	73	0	0	44	44	44	1	23	71	0	44	36	28	4963	4899	34966	30230	0	24	1	8	4	0	0	0	7	43	42	36	0	0	0	26	0	8	2	0	0	0	0	5023	2396	0	0	7419	0	24	1	8
966	64	0	0	43	43	43	0	25	112	0	43	47	33	5008	4946	34951	30179	0	21	1	10	8	0	0	0	3	32	35	47	0	0	0	35	0	9	3	0	0	0	0	6893	2513	0	0	9406	0	21	1	10
967	64	0	0	32	32	32	1	16	86	0	32	45	40	4947	4883	34954	30246	0	15	1	6	4	0	0	2	4	33	35	45	0	0	0	35	0	6	4	0	0	0	0	6726	1090	0	0	7816	0	15	1	6
968	64	0	0	38	38	38	1	18	82	0	38	44	38	6555	6487	34903	28638	0	19	1	5	5	0	0	1	7	33	35	44	0	0	0	34	0	5	5	0	0	0	0	6787	1287	0	0	8074	0	19	1	5
969	70	0	0	35	36	35	1	11	69	0	35	46	39	4719	4653	34934	30474	0	19	1	6	4	0	0	0	5	40	41	46	0	0	0	37	0	6	3	0	0	0	0	7391	1494	0	0	8885	0	19	1	6
970	78	0	0	38	39	38	2	13	55	0	38	45	39	5159	5090	34985	30034	0	19	1	6	4	0	0	0	8	48	49	45	0	0	0	35	0	6	4	0	0	0	0	6893	1569	0	0	8462	0	19	1	6
971	74	0	0	34	34	34	2	12	63	0	34	37	31	6521	6465	34940	28671	0	18	1	7	4	0	0	0	4	44	45	37	0	0	0	30	0	5	2	0	0	0	0	5967	1258	0	0	7225	0	18	1	7
972	70	0	0	34	34	34	1	13	88	0	34	35	30	4681	4624	34905	30513	0	18	1	6	4	0	0	1	4	39	41	35	0	0	0	26	0	7	2	0	0	0	0	5174	1869	0	0	7043	0	18	1	6
973	54	0	0	28	28	28	1	6	61	0	28	29	24	4689	4647	34989	30502	0	16	1	5	3	0	0	1	2	24	25	29	0	0	0	20	0	8	1	0	0	0	0	3452	1762	0	0	5214	0	16	1	5
974	67	0	0	49	49	49	1	24	114	0	49	56	45	5254	5168	34967	29939	0	30	1	5	5	0	0	0	8	36	38	56	0	0	0	38	0	8	10	0	0	0	0	8567	2584	0	0	11151	0	30	1	5
975	80	0	0	39	39	39	0	25	69	0	39	40	28	4737	4677	34981	30457	0	24	1	6	5	0	0	1	2	50	49	40	0	0	0	28	0	10	2	0	0	0	0	5469	2295	0	0	7764	0	24	1	6
976	58	0	0	30	30	30	0	14	78	0	30	52	51	4754	4681	35057	30439	0	18	1	4	3	0	0	0	4	28	25	52	0	0	0	32	1	8	11	0	0	0	0	9774	2262	0	0	12036	0	18	1	4
977	65	0	0	46	47	46	1	22	84	0	46	53	45	4803	4720	34981	30390	0	26	1	7	6	0	0	0	6	33	35	53	0	0	0	40	0	9	4	0	0	0	0	8392	2371	0	0	10763	0	26	1	7
978	64	0	0	44	44	44	3	22	99	0	44	45	37	5449	5378	34959	29742	0	22	1	9	4	0	0	0	8	33	35	45	0	0	0	34	0	7	4	0	0	0	0	6821	2183	0	0	9004	0	22	1	9
979	65	0	0	47	47	47	0	25	116	0	47	47	36	5002	4927	34962	30191	0	23	1	8	5	0	0	0	10	33	33	47	0	0	0	30	0	9	8	0	0	0	0	7489	2702	0	0	10191	0	23	1	8
980	57	0	0	34	34	34	1	17	59	0	34	42	38	4729	4665	34954	30464	0	18	1	7	3	0	0	1	4	27	28	42	0	0	0	28	0	8	6	0	0	0	0	6837	1604	0	0	8441	0	18	1	7
981	66	0	0	38	38	38	2	21	76	0	38	39	32	4724	4663	34968	30468	0	19	1	8	5	0	0	0	5	34	36	39	0	0	0	30	0	7	2	0	0	0	0	5552	1770	0	0	7322	0	19	1	8
982	62	0	0	39	39	39	1	19	98	0	39	35	24	6552	6500	34944	28638	0	24	1	5	5	0	0	1	3	31	33	35	0	0	0	26	0	7	2	0	0	0	0	5264	1843	0	0	7107	0	24	1	5
983	63	0	0	50	50	50	1	15	116	0	50	49	37	4744	4664	34913	30450	0	27	1	8	4	0	0	0	10	32	34	49	0	0	0	34	0	8	7	0	0	0	0	6962	2120	0	0	9082	0	27	1	8
984	66	0	0	37	37	37	1	31	78	0	37	45	38	4685	4617	34940	30509	0	22	1	5	6	0	0	0	3	35	37	45	0	0	0	36	0	7	2	0	0	0	0	6112	1697	0	0	7809	0	22	1	5
985	68	0	0	43	43	43	1	20	88	0	43	47	43	4762	4693	34936	30422	0	20	1	9	5	0	0	1	7	37	39	47	0	0	0	38	0	6	3	0	0	0	0	6988	1701	0	0	8689	0	20	1	9
986	62	0	0	36	36	36	1	17	80	0	36	43	39	3867	3805	34945	31321	0	22	1	5	4	0	0	0	4	31	33	43	0	0	0	31	0	6	6	0	0	0	0	6786	1771	0	0	8557	0	22	1	5
987	74	0	0	37	37	37	1	19	75	0	37	54	47	6443	6369	34966	28748	0	20	1	7	6	0	0	0	3	42	45	54	0	0	0	40	0	8	6	0	0	0	0	9407	2242	0	0	11649	0	20	1	7
988	67	0	0	43	43	43	1	18	82	0	43	38	31	4771	4707	34951	30420	0	22	2	9	7	0	0	0	3	36	37	38	0	0	0	30	0	5	3	0	0	0	0	6096	1331	0	0	7427	0	22	2	9
989	64	0	0	34	35	34	2	18	69	0	34	38	32	4961	4905	34963	30230	0	19	1	7	5	0	0	0	2	33	35	38	0	0	0	27	0	8	3	0	0	0	0	6192	1865	0	0	8057	0	19	1	7
990	70	0	0	39	39	39	0	25	106	0	39	49	40	4814	4743	34938	30379	0	20	1	8	6	0	0	0	4	38	41	49	0	0	0	38	0	7	4	0	0	0	0	7743	2071	0	0	9814	0	20	1	8
991	55	0	0	37	37	37	1	17	78	0	37	30	24	4679	4628	34916	30512	0	21	2	4	4	0	0	0	6	25	26	30	0	0	0	21	0	6	3	0	0	0	0	4928	1314	0	0	6242	0	21	2	4
992	67	0	0	40	41	40	1	21	66	0	40	35	27	6593	6535	34966	28599	0	19	2	10	3	0	0	0	6	36	38	35	0	0	0	26	0	5	4	0	0	0	0	5532	918	0	0	6450	0	19	2	10
993	67	0	0	31	31	31	0	18	66	0	31	38	34	4710	4654	34947	30482	0	18	1	6	3	0	0	0	3	36	38	38	0	0	0	29	0	5	4	0	0	0	0	5755	1241	0	0	6996	0	18	1	6
994	64	0	0	40	40	40	1	19	71	0	40	42	33	5070	5012	34977	30116	0	20	1	6	5	1	0	0	7	33	35	42	0	0	0	32	0	5	5	0	0	0	0	6239	918	0	0	7157	0	20	1	6
995	65	0	0	43	43	42	0	20	79	0	42	50	42	4878	4802	34911	30315	0	19	1	8	7	0	0	1	6	34	36	50	0	0	0	34	0	8	8	0	0	0	0	8153	4554	0	0	12707	0	19	1	8
996	67	0	0	47	47	47	1	27	98	0	47	53	43	4305	4224	34946	30887	0	25	1	7	5	0	0	1	8	36	38	53	0	0	0	40	0	8	5	0	0	0	0	7547	2300	0	0	9847	0	25	1	7
997	67	0	0	50	50	50	0	20	120	0	50	52	42	6178	6098	34936	29011	0	27	1	9	5	0	0	1	7	36	38	52	0	0	0	34	0	15	3	0	0	0	0	7133	5634	0	0	12767	0	27	1	9
998	77	0	0	50	50	50	1	20	89	0	50	59	49	5486	5402	34965	29700	0	25	2	12	4	0	0	1	6	45	48	59	0	0	0	44	0	10	5	0	0	0	0	9991	11735	0	0	21726	0	25	2	12
999	63	0	0	39	39	39	0	10	98	0	39	36	31	4904	4843	34951	30288	0	22	2	5	4	0	0	0	6	32	34	36	0	0	0	28	0	3	5	0	0	0	0	5436	811	0	0	6247	0	22	2	5
1000	57	0	0	31	31	31	0	14	82	0	31	44	38	4532	4472	34933	30660	0	16	1	6	4	0	0	0	4	26	28	44	0	0	0	35	0	6	3	0	0	0	0	6597	1330	0	0	7927	0	16	1	6
[truncated: 24 more columns]
